# Supplementary material for: Yeast cell responses and survival during periodic osmotic stress are controlled by glucose availability
Source: eLife. 2024 Apr 3;12:RP88750. doi: 10.7554/eLife.88750 (PMC10990491; doi:10.7554/eLife.88750)
Supplement: Figure 1—figure supplement 1—source data 1. [file elife-88750-fig1-figsupp1-data1.zip › Data.Figure.1.Supplement.1.txt]

Tubing	Flow.Rate	Position	Frame	Area	Mean	StdDev	Mode	Min	Max	X	Y	XM	YM	Perim.	BX	BY	Width	Height	Major	Minor	Angle	Circ.	Feret	IntDen	Median	Skew	Kurt	X.Area	RawIntDen	Slice	FeretX	FeretY	FeretAngle	MinFeret	AR	Round	Solidity	Time.Absolute	Time.Relative	Fluo	Relative.Fluo	Relative.Fluo.Period	Time.Period
25	120	Channel	1	17692	135.18	9.766	135	64	208	175	1875	175.414	1874.408	471.239	100	1800	150	150	150.087	150.087	0	1	151.38	2391611	135	0.25	0.837	100	2391611	1	120	1823	136.606	150	1	1	1	0	-62	OFF	0.000114834	6.78642544277225e-05	-62
25	120	Channel	2	17692	133.881	9.562	132	76	200	175	1875	175.439	1874.431	471.239	100	1800	150	150	150.087	150.087	0	1	151.38	2368628	134	0.246	0.681	100	2368628	2	120	1823	136.606	150	1	1	1	12	-50	OFF	8.76e-05	4.07830971239257e-05	-50
25	120	Channel	3	17692	133.18	9.511	132	78	187	175	1875	175.399	1874.443	471.239	100	1800	150	150	150.087	150.087	0	1	151.38	2356224	133	0.198	0.648	100	2356224	3	120	1823	136.606	150	1	1	1	24	-38	OFF	7.29e-05	2.61688621201064e-05	-38
25	120	Channel	4	17692	132.706	9.576	130	66	192	175	1875	175.446	1874.454	471.239	100	1800	150	150	150.087	150.087	0	1	151.38	2347832	132	0.214	0.955	100	2347832	4	120	1823	136.606	150	1	1	1	36	-26	OFF	6.3e-05	1.6287054143201e-05	-26
25	120	Channel	5	17692	131.565	9.297	131	80	182	175	1875	175.405	1874.459	471.239	100	1800	150	150	150.087	150.087	0	1	151.38	2327653	131	0.339	0.674	100	2327653	5	120	1823	136.606	150	1	1	1	48	-14	OFF	3.9e-05	-7.50016716829388e-06	-14
25	120	Channel	6	17692	130.468	9.157	129	86	217	175	1875	175.389	1874.513	471.239	100	1800	150	150	150.087	150.087	0	1	151.38	2308244	130	0.293	1.022	100	2308244	6	120	1823	136.606	150	1	1	1	60	-2	OFF	1.6e-05	-3.03700898490215e-05	-2
25	120	Channel	7	17692	130.022	9.047	126	80	192	175	1875	175.412	1874.527	471.239	100	1800	150	150	150.087	150.087	0	1	151.38	2300357	130	0.295	0.816	100	2300357	7	120	1823	136.606	150	1	1	1	72	10	ON	6.69e-06	-3.96681623336199e-05	10
25	120	Channel	8	17692	128.903	8.92	128	65	174	175	1875	175.362	1874.525	471.239	100	1800	150	150	150.087	150.087	0	1	151.38	2280554	129	0.184	0.733	100	2280554	8	120	1823	136.606	150	1	1	1	84	22	ON	-1.68e-05	-6.29967343297311e-05	22
25	120	Channel	9	17692	4079.383	364.272	4452	3120	4927	175	1875	176.706	1872.279	471.239	100	1800	150	150	150.087	150.087	0	1	151.38	72172448	4116	-0.253	-0.868	100	72172448	9	120	1823	136.606	150	1	1	1	96	34	ON	0.082811946	0.082295409967366	34
25	120	Channel	10	17692	14941.6	1262.832	15435	11670	17426	175	1875	176.649	1872.365	471.239	100	1800	150	150	150.087	150.087	0	1	151.38	264346795	15104	-0.353	-0.904	100	264346795	10	120	1823	136.606	150	1	1	1	108	46	ON	0.310557316	0.308747609540095	46
25	120	Channel	11	17692	27174.685	2096.753	26323	21782	30998	175	1875	176.478	1872.568	471.239	100	1800	150	150	150.087	150.087	0	1	151.38	480774523	27441	-0.375	-0.894	100	480774523	11	120	1823	136.606	150	1	1	1	120	58	ON	0.56704533	0.563779248643802	58
25	120	Channel	12	17692	37637.817	3242.297	39159	29940	43683	175	1875	176.705	1872.295	471.239	100	1800	150	150	150.087	150.087	0	1	151.38	665888260	37985	-0.305	-0.949	100	665888260	12	120	1823	136.606	150	1	1	1	132	70	ON	0.786423186	0.781911445396988	70
25	120	Channel	13	17692	40558.21	3465.207	39290	32235	46835	175	1875	176.684	1872.309	471.239	100	1800	150	150	150.087	150.087	0	1	151.38	717555848	40922	-0.288	-0.958	100	717555848	13	120	1823	136.606	150	1	1	1	144	82	ON	0.847654331	0.842794911310696	82
25	120	Channel	14	17692	42829.574	3507.986	39019	34501	49354	175	1875	176.603	1872.416	471.239	100	1800	150	150	150.087	150.087	0	1	151.38	757740827	43225	-0.301	-0.95	100	757740827	14	120	1823	136.606	150	1	1	1	156	94	ON	0.895277448	0.890147617837394	94
25	120	Channel	15	17692	45469.407	3716.244	46171	36664	52269	175	1875	176.599	1872.421	471.239	100	1800	150	150	150.087	150.087	0	1	151.38	804444754	45872	-0.304	-0.95	100	804444754	15	120	1823	136.606	150	1	1	1	168	106	ON	0.950626163	0.94518205411819	106
25	120	Channel	16	17692	46088.298	3841.196	47277	36989	53547	175	1875	176.634	1872.368	471.239	100	1800	150	150	150.087	150.087	0	1	151.38	815394168	46483	-0.283	-0.961	100	815394168	16	120	1823	136.606	150	1	1	1	180	118	ON	0.963602294	0.958084505638516	118
25	120	Channel	17	17692	46860.724	3899.922	47540	37449	54045	175	1875	176.637	1872.375	471.239	100	1800	150	150	150.087	150.087	0	1	151.38	829059937	47263	-0.286	-0.96	100	829059937	17	120	1823	136.606	150	1	1	1	192	130	ON	0.979797556	0.974187808187818	130
25	120	Channel	18	17692	47341.764	3903.005	47495	37946	54739	175	1875	176.627	1872.404	471.239	100	1800	150	150	150.087	150.087	0	1	151.38	837570492	47759	-0.29	-0.956	100	837570492	18	120	1823	136.606	150	1	1	1	204	142	ON	0.989883401	0.984216383945646	142
25	120	Channel	19	17692	47276.15	3925.088	51546	37899	54420	175	1875	176.633	1872.382	471.239	100	1800	150	150	150.087	150.087	0	1	151.38	836409650	47683	-0.289	-0.96	100	836409650	19	120	1823	136.606	150	1	1	1	216	154	ON	0.988507688	0.98284848321021	154
25	120	Channel	20	17692	47223.761	3952.741	51533	37958	54559	175	1875	176.641	1872.355	471.239	100	1800	150	150	150.087	150.087	0	1	151.38	835482779	47624	-0.282	-0.96	100	835482779	20	120	1823	136.606	150	1	1	1	228	166	ON	0.987409261	0.981756293256408	166
25	120	Channel	21	17692	47462.907	3961.897	47435	38053	54664	175	1875	176.645	1872.369	471.239	100	1800	150	150	150.087	150.087	0	1	151.38	839713757	47881	-0.286	-0.959	100	839713757	21	120	1823	136.606	150	1	1	1	240	178	ON	0.992423375	0.986741936400806	178
25	120	Channel	22	17692	47451.932	3935.272	51877	38141	54557	175	1875	176.635	1872.387	471.239	100	1800	150	150	150.087	150.087	0	1	151.38	839519585	47851	-0.286	-0.957	100	839519585	22	120	1823	136.606	150	1	1	1	252	190	ON	0.992193265	0.986513132935518	190
25	120	Channel	23	17692	47328.251	3952.66	47382	37523	54631	175	1875	176.642	1872.365	471.239	100	1800	150	150	150.087	150.087	0	1	151.38	837331425	47739	-0.285	-0.962	100	837331425	23	120	1823	136.606	150	1	1	1	264	202	ON	0.989600077	0.983934669027519	202
25	120	Channel	24	17692	47471.473	3968.781	47345	38208	54785	175	1875	176.643	1872.362	471.239	100	1800	150	150	150.087	150.087	0	1	151.38	839865307	47872	-0.283	-0.959	100	839865307	24	120	1823	136.606	150	1	1	1	276	214	ON	0.992602977	0.98692051776606	214
25	120	Channel	25	17692	47760.952	3942.305	49293	38394	54986	175	1875	176.627	1872.4	471.239	100	1800	150	150	150.087	150.087	0	1	151.38	844986765	48152	-0.291	-0.964	100	844986765	25	120	1823	136.606	150	1	1	1	288	226	ON	0.99867241	0.992955488000968	226
25	120	Channel	26	17692	47534.078	3961.604	46872	38057	55367	175	1875	176.64	1872.372	471.239	100	1800	150	150	150.087	150.087	0	1	151.38	840972907	47954	-0.287	-0.959	100	840972907	26	120	1823	136.606	150	1	1	1	300	238	ON	0.9939156	0.988225687783769	238
25	120	Channel	27	17692	47478.763	3977.252	48235	38204	54848	175	1875	176.643	1872.354	471.239	100	1800	150	150	150.087	150.087	0	1	151.38	839994271	47885	-0.281	-0.967	100	839994271	27	120	1823	136.606	150	1	1	1	312	250	ON	0.992755824	0.987072497471021	250
25	120	Channel	28	17692	47739.177	3975.429	52431	38330	54862	175	1875	176.641	1872.376	471.239	100	1800	150	150	150.087	150.087	0	1	151.38	844601513	48130	-0.285	-0.965	100	844601513	28	120	1823	136.606	150	1	1	1	324	262	ON	0.998215859	0.992501529417219	262
25	120	Channel	29	17692	47908.65	3957.812	47330	38613	55333	175	1875	176.628	1872.397	471.239	100	1800	150	150	150.087	150.087	0	1	151.38	847599827	48339	-0.292	-0.958	100	847599827	29	120	1823	136.606	150	1	1	1	336	274	ON	1.001769157	0.996034651027493	274
25	120	Channel	30	17692	47482.843	3974.95	47036	38019	54688	175	1875	176.646	1872.358	471.239	100	1800	150	150	150.087	150.087	0	1	151.38	840066457	47885	-0.283	-0.963	100	840066457	30	120	1823	136.606	150	1	1	1	348	286	ON	0.992841369	0.987157556071329	286
25	120	Channel	31	17692	47569.866	3965.407	48793	38244	54744	175	1875	176.637	1872.369	471.239	100	1800	150	150	150.087	150.087	0	1	151.38	841606064	47974	-0.283	-0.957	100	841606064	31	120	1823	136.606	150	1	1	1	360	298	ON	0.994665958	0.988971785133722	298
25	120	Channel	32	17692	47827.757	3979	50946	38430	55049	175	1875	176.638	1872.377	471.239	100	1800	150	150	150.087	150.087	0	1	151.38	846168668	48230	-0.285	-0.963	100	846168668	32	120	1823	136.606	150	1	1	1	372	310	ON	1.000073094	0.994348218342523	310
25	120	Channel	33	17692	47570.854	3972.495	47517	38170	55275	175	1875	176.64	1872.364	471.239	100	1800	150	150	150.087	150.087	0	1	151.38	841623549	47977	-0.285	-0.961	100	841623549	33	120	1823	136.606	150	1	1	1	384	322	ON	0.994686673	0.988992382657522	322
25	120	Channel	34	17692	47584.04	3983.28	51766	38155	54907	175	1875	176.645	1872.358	471.239	100	1800	150	150	150.087	150.087	0	1	151.38	841856842	47999	-0.282	-0.962	100	841856842	34	120	1823	136.606	150	1	1	1	396	334	ON	0.994963141	0.989267280379006	334
25	120	Channel	35	17692	47775.354	3989.646	51312	38538	55017	175	1875	176.647	1872.368	471.239	100	1800	150	150	150.087	150.087	0	1	151.38	845241565	48175	-0.281	-0.961	100	845241565	35	120	1823	136.606	150	1	1	1	408	346	ON	0.998974373	0.993255736520975	346
25	120	Channel	36	17692	47863.291	3941.68	51471	38464	55355	175	1875	176.625	1872.406	471.239	100	1800	150	150	150.087	150.087	0	1	151.38	846797342	48267	-0.291	-0.956	100	846797342	36	120	1823	136.606	150	1	1	1	420	358	ON	1.000818126	0.995089020377653	358
25	120	Channel	37	17692	47509.843	3966.461	51570	38135	54860	175	1875	176.641	1872.365	471.239	100	1800	150	150	150.087	150.087	0	1	151.38	840544151	47909	-0.28	-0.964	100	840544151	37	120	1823	136.606	150	1	1	1	432	370	ON	0.993407471	0.987720443867482	370
25	120	Channel	38	17692	47515.989	3985.206	51926	38091	55192	175	1875	176.646	1872.351	471.239	100	1800	150	150	150.087	150.087	0	1	151.38	840652880	47912	-0.281	-0.964	100	840652880	38	120	1823	136.606	150	1	1	1	444	382	ON	0.993536332	0.987848573808043	382
25	120	Channel	39	17692	47786.557	3985.603	51545	38131	55344	175	1875	176.644	1872.372	471.239	100	1800	150	150	150.087	150.087	0	1	151.38	845439763	48188	-0.285	-0.96	100	845439763	39	120	1823	136.606	150	1	1	1	456	394	ON	0.999209264	0.993489293260986	394
25	120	Channel	40	17692	47689.588	3947.295	47360	38281	54910	175	1875	176.628	1872.39	471.239	100	1800	150	150	150.087	150.087	0	1	151.38	843724196	48085	-0.288	-0.96	100	843724196	40	120	1823	136.606	150	1	1	1	468	406	ON	0.997176139	0.991467713012648	406
25	120	Channel	41	17692	47578.146	3974.231	51436	38241	55061	175	1875	176.643	1872.365	471.239	100	1800	150	150	150.087	150.087	0	1	151.38	841752552	47986	-0.282	-0.963	100	841752552	41	120	1823	136.606	150	1	1	1	480	418	ON	0.994839563	0.989144404057875	418
25	120	Channel	42	17692	47732.664	3974.242	51705	37852	55119	175	1875	176.636	1872.373	471.239	100	1800	150	150	150.087	150.087	0	1	151.38	844486290	48151	-0.288	-0.957	100	844486290	42	120	1823	136.606	150	1	1	1	492	430	ON	0.998079303	0.992365748372169	430
25	120	Channel	43	17692	47869.551	3980.042	51533	38459	55355	175	1875	176.637	1872.379	471.239	100	1800	150	150	150.087	150.087	0	1	151.38	846908097	48295	-0.285	-0.96	100	846908097	43	120	1823	136.606	150	1	1	1	504	442	ON	1.000949378	0.995219526955575	442
25	120	Channel	44	17692	47599.512	3966.809	47292	38338	55020	175	1875	176.641	1872.373	471.239	100	1800	150	150	150.087	150.087	0	1	151.38	842130561	48005	-0.285	-0.958	100	842130561	44	120	1823	136.606	150	1	1	1	516	454	ON	0.995287538	0.989589835933897	454
25	120	Channel	45	17692	47577.616	3980.185	51460	38375	54727	175	1875	176.644	1872.36	471.239	100	1800	150	150	150.087	150.087	0	1	151.38	841743175	47984	-0.281	-0.967	100	841743175	45	120	1823	136.606	150	1	1	1	528	466	ON	0.99482845	0.989133354778914	466
25	120	Channel	46	17692	47884.113	3989.494	49115	38553	55154	175	1875	176.642	1872.374	471.239	100	1800	150	150	150.087	150.087	0	1	151.38	847165724	48285	-0.285	-0.96	100	847165724	46	120	1823	136.606	150	1	1	1	540	478	ON	1.001254696	0.995523111106967	478
25	120	Channel	47	17692	47892.882	3968.24	51508	38477	55254	175	1875	176.631	1872.388	471.239	100	1800	150	150	150.087	150.087	0	1	151.38	847320866	48303	-0.291	-0.957	100	847320866	47	120	1823	136.606	150	1	1	1	552	490	ON	1.001438553	0.99570592455454	490
25	120	Channel	48	17692	47734.574	3961.866	48229	38478	55078	175	1875	176.637	1872.386	471.239	100	1800	150	150	150.087	150.087	0	1	151.38	844520080	48163	-0.288	-0.959	100	844520080	48	120	1823	136.606	150	1	1	1	564	502	ON	0.998119349	0.992405567471823	502
25	120	Channel	49	17692	47768.566	3961.534	51533	38353	55124	175	1875	176.631	1872.385	471.239	100	1800	150	150	150.087	150.087	0	1	151.38	845121476	48174	-0.29	-0.961	100	845121476	49	120	1823	136.606	150	1	1	1	576	514	ON	0.998832051	0.993114222359483	514
25	120	Channel	50	17692	48005.437	3972.253	47202	38701	55292	175	1875	176.63	1872.393	471.239	100	1800	150	150	150.087	150.087	0	1	151.38	849312189	48425	-0.292	-0.96	100	849312189	50	120	1823	136.606	150	1	1	1	588	526	ON	1.003798465	0.998052436995132	526
25	120	Channel	51	17692	47474.408	3961.668	50783	38107	54756	175	1875	176.642	1872.368	471.239	100	1800	150	150	150.087	150.087	0	1	151.38	839917227	47887	-0.282	-0.967	100	839917227	51	120	1823	136.606	150	1	1	1	600	538	ON	0.992664514	0.986981705754271	538
25	120	Channel	52	17692	47487.275	3969.978	52294	38020	55001	175	1875	176.643	1872.363	471.239	100	1800	150	150	150.087	150.087	0	1	151.38	840144864	47880	-0.286	-0.962	100	840144864	52	120	1823	136.606	150	1	1	1	612	550	ON	0.992934293	0.987249953060682	550
25	120	Channel	53	17692	47796.556	3949.494	52530	38559	54902	175	1875	176.63	1872.398	471.239	100	1800	150	150	150.087	150.087	0	1	151.38	845616674	48205	-0.292	-0.958	100	845616674	53	120	1823	136.606	150	1	1	1	624	562	ON	0.99941891	0.993697749374828	562
25	120	Channel	54	17692	47317.429	3861.008	45943	38086	54428	175	1875	176.609	1872.432	471.239	100	1800	150	150	150.087	150.087	0	1	151.38	837139947	47744	-0.305	-0.956	100	837139947	54	120	1823	136.606	150	1	1	1	636	574	ON	0.989373175	0.983709055259743	574
25	120	Channel	55	17692	49367.458	4071.892	51472	39543	56740	175	1875	176.623	1872.4	471.239	100	1800	150	150	150.087	150.087	0	1	151.38	873409069	49803	-0.294	-0.956	100	873409069	55	120	1823	136.606	150	1	1	1	648	586	ON	1.032355617	1.02644743695824	586
25	120	Channel	56	17692	49059.723	4071.211	53085	39290	56487	175	1875	176.633	1872.384	471.239	100	1800	150	150	150.087	150.087	0	1	151.38	867964613	49480	-0.293	-0.954	100	867964613	56	120	1823	136.606	150	1	1	1	660	598	ON	1.025903415	1.02003187118235	598
25	120	Channel	57	17692	48950.364	4047.123	51534	39401	56253	175	1875	176.627	1872.394	471.239	100	1800	150	150	150.087	150.087	0	1	151.38	866029833	49358	-0.293	-0.96	100	866029833	57	120	1823	136.606	150	1	1	1	672	610	ON	1.023610512	1.01775198797866	610
25	120	Channel	58	17692	48521.445	4053.904	46902	38962	56161	175	1875	176.641	1872.363	471.239	100	1800	150	150	150.087	150.087	0	1	151.38	858441411	48924	-0.284	-0.96	100	858441411	58	120	1823	136.606	150	1	1	1	684	622	ON	1.014617475	1.00881001499207	622
25	120	Channel	59	17692	48503.417	4027.724	49022	39108	55759	175	1875	176.633	1872.382	471.239	100	1800	150	150	150.087	150.087	0	1	151.38	858122449	48938	-0.294	-0.963	100	858122449	59	120	1823	136.606	150	1	1	1	696	634	ON	1.014239487	1.00843417272581	634
25	120	Channel	60	17692	48536.255	4046.414	48769	38665	56176	175	1875	176.644	1872.373	471.239	100	1800	150	150	150.087	150.087	0	1	151.38	858703422	48953	-0.289	-0.956	100	858703422	60	120	1823	136.606	150	1	1	1	708	646	ON	1.014927993	1.0091187693721	646
25	120	Channel	61	17692	48549.397	4010.072	51361	38963	55847	175	1875	176.629	1872.399	471.239	100	1800	150	150	150.087	150.087	0	1	151.38	858935929	48960	-0.294	-0.953	100	858935929	61	120	1823	136.606	150	1	1	1	720	658	ON	1.015203538	1.00939274979496	658
25	120	Channel	62	17692	48423.72	4023.696	47375	38926	55768	175	1875	176.635	1872.38	471.239	100	1800	150	150	150.087	150.087	0	1	151.38	856712449	48845	-0.29	-0.958	100	856712449	62	120	1823	136.606	150	1	1	1	732	670	ON	1.0125685	1.00677267388544	670
25	120	Channel	63	17692	48265.35	4017.342	44606	38870	55704	175	1875	176.636	1872.374	471.239	100	1800	150	150	150.087	150.087	0	1	151.38	853910572	48671	-0.285	-0.962	100	853910572	63	120	1823	136.606	150	1	1	1	744	682	ON	1.009247996	1.00347102424556	682
25	120	Channel	64	17692	48496.841	3986.46	51287	38981	56186	175	1875	176.623	1872.412	471.239	100	1800	150	150	150.087	150.087	0	1	151.38	858006105	48928	-0.292	-0.957	100	858006105	64	120	1823	136.606	150	1	1	1	756	694	ON	1.014101609	1.0082970782759	694
25	120	Channel	65	17692	48163.52	4013.123	52271	38628	55420	175	1875	176.639	1872.372	471.239	100	1800	150	150	150.087	150.087	0	1	151.38	852109001	48579	-0.29	-0.954	100	852109001	65	120	1823	136.606	150	1	1	1	768	706	ON	1.007112952	1.00134810334621	706
25	120	Channel	66	17692	48191.755	3994.236	51692	38755	55534	175	1875	176.634	1872.389	471.239	100	1800	150	150	150.087	150.087	0	1	151.38	852608535	48604	-0.289	-0.96	100	852608535	66	120	1823	136.606	150	1	1	1	780	718	ON	1.007704948	1.00193673804712	718
25	120	Channel	67	17692	48339.679	4006.359	52493	39013	56061	175	1875	176.633	1872.388	471.239	100	1800	150	150	150.087	150.087	0	1	151.38	855225602	48754	-0.29	-0.958	100	855225602	67	120	1823	136.606	150	1	1	1	792	730	ON	1.010806433	1.00502061265297	730
25	120	Channel	68	17692	48109.109	4013.463	51410	38721	55403	175	1875	176.64	1872.368	471.239	100	1800	150	150	150.087	150.087	0	1	151.38	851146351	48506	-0.285	-0.961	100	851146351	68	120	1823	136.606	150	1	1	1	804	742	ON	1.00597213	1.00021375935079	742
25	120	Channel	69	17692	48069.702	3998.972	44522	38534	55361	175	1875	176.637	1872.377	471.239	100	1800	150	150	150.087	150.087	0	1	151.38	850449170	48480	-0.287	-0.962	100	850449170	69	120	1823	136.606	150	1	1	1	816	754	ON	1.005145894	0.999392214188456	754
25	120	Channel	70	17692	48155.423	4013.813	51459	38738	55598	175	1875	176.637	1872.369	471.239	100	1800	150	150	150.087	150.087	0	1	151.38	851965735	48569	-0.29	-0.96	100	851965735	70	120	1823	136.606	150	1	1	1	828	766	ON	1.006943184	1.00117929955046	766
25	120	Channel	71	17692	48311.879	3977.807	51890	38920	55503	175	1875	176.624	1872.407	471.239	100	1800	150	150	150.087	150.087	0	1	151.38	854733772	48714	-0.292	-0.956	100	854733772	71	120	1823	136.606	150	1	1	1	840	778	ON	1.010223558	1.0044410466999	778
25	120	Channel	72	17692	48246.89	3975.741	51337	38887	55586	175	1875	176.622	1872.403	471.239	100	1800	150	150	150.087	150.087	0	1	151.38	853583985	48674	-0.293	-0.957	100	853583985	72	120	1823	136.606	150	1	1	1	852	790	ON	1.00886095	1.00308617577456	790
25	120	Channel	73	17692	48071.599	3985.62	46767	38624	55456	175	1875	176.628	1872.384	471.239	100	1800	150	150	150.087	150.087	0	1	151.38	850482738	48484	-0.288	-0.961	100	850482738	73	120	1823	136.606	150	1	1	1	864	802	ON	1.005185667	0.99943176226806	802
25	120	Channel	74	17692	48275.677	3962.56	48183	38721	55431	175	1875	176.618	1872.415	471.239	100	1800	150	150	150.087	150.087	0	1	151.38	854093276	48710	-0.299	-0.955	100	854093276	74	120	1823	136.606	150	1	1	1	876	814	ON	1.009464519	1.00368631840374	814
25	120	Channel	75	17692	47975.572	3995.783	51410	38465	55308	175	1875	176.635	1872.371	471.239	100	1800	150	150	150.087	150.087	0	1	151.38	848783813	48370	-0.288	-0.959	100	848783813	75	120	1823	136.606	150	1	1	1	888	826	ON	1.003172293	0.997429820549498	826
25	120	Channel	76	17692	48037.949	3986.469	48653	38654	55302	175	1875	176.633	1872.384	471.239	100	1800	150	150	150.087	150.087	0	1	151.38	849887394	48434	-0.288	-0.96	100	849887394	76	120	1823	136.606	150	1	1	1	900	838	ON	1.004480136	0.998730237292485	838
25	120	Channel	77	17692	48166.569	3980.2	51594	38430	55541	175	1875	176.626	1872.394	471.239	100	1800	150	150	150.087	150.087	0	1	151.38	852162942	48568	-0.289	-0.961	100	852162942	77	120	1823	136.606	150	1	1	1	912	850	ON	1.00717688	1.00141166797179	850
25	120	Channel	78	17692	48189.785	3975.974	49645	38943	55388	175	1875	176.627	1872.401	471.239	100	1800	150	150	150.087	150.087	0	1	151.38	852573668	48580	-0.291	-0.959	100	852573668	78	120	1823	136.606	150	1	1	1	924	862	ON	1.007663644	1.00189566808569	862
25	120	Channel	79	17692	47925.645	3966.969	51508	38226	55339	175	1875	176.626	1872.389	471.239	100	1800	150	150	150.087	150.087	0	1	151.38	847900509	48327	-0.292	-0.957	100	847900509	79	120	1823	136.606	150	1	1	1	936	874	ON	1.002125487	0.996388957623627	874
25	120	Channel	80	17692	48037.327	4004.567	51373	38495	55408	175	1875	176.636	1872.368	471.239	100	1800	150	150	150.087	150.087	0	1	151.38	849876382	48450	-0.286	-0.961	100	849876382	80	120	1823	136.606	150	1	1	1	948	886	ON	1.004467095	0.998717270025477	886
25	120	Channel	81	17692	47954.746	3981.448	50808	38295	55223	175	1875	176.631	1872.381	471.239	100	1800	150	150	150.087	150.087	0	1	151.38	848415370	48366	-0.291	-0.961	100	848415370	81	120	1823	136.606	150	1	1	1	960	898	ON	1.00273564	0.996995646429399	898
25	120	Channel	82	17692	47871.724	3973.639	52565	38376	55182	175	1875	176.629	1872.38	471.239	100	1800	150	150	150.087	150.087	0	1	151.38	846946547	48301	-0.292	-0.958	100	846946547	82	120	1823	136.606	150	1	1	1	972	910	ON	1.000994939	0.995264828999318	910
25	120	Channel	83	17692	47956.715	3984.248	47450	38631	55266	175	1875	176.63	1872.378	471.239	100	1800	150	150	150.087	150.087	0	1	151.38	848450194	48364	-0.289	-0.959	100	848450194	83	120	1823	136.606	150	1	1	1	984	922	ON	1.002776924	0.997036695543126	922
25	120	Channel	84	17692	48096.169	3957.528	51533	38963	55628	175	1875	176.618	1872.406	471.239	100	1800	150	150	150.087	150.087	0	1	151.38	850917426	48502	-0.295	-0.961	100	850917426	84	120	1823	136.606	150	1	1	1	996	934	ON	1.00570082	0.999943990162559	934
25	120	Channel	85	17692	47964.06	3981.619	49209	38424	55198	175	1875	176.628	1872.379	471.239	100	1800	150	150	150.087	150.087	0	1	151.38	848580154	48381	-0.286	-0.964	100	848580154	85	120	1823	136.606	150	1	1	1	1008	946	ON	1.002930924	0.997189821871376	946
25	120	Channel	86	17692	47904.156	3955.041	51926	38429	55200	175	1875	176.623	1872.396	471.239	100	1800	150	150	150.087	150.087	0	1	151.38	847520329	48313	-0.291	-0.958	100	847520329	86	120	1823	136.606	150	1	1	1	1020	958	ON	1.001674932	0.995940961480978	958
25	120	Channel	87	17692	48026.616	3971.466	51607	38278	55337	175	1875	176.627	1872.393	471.239	100	1800	150	150	150.087	150.087	0	1	151.38	849686895	48416	-0.288	-0.959	100	849686895	87	120	1823	136.606	150	1	1	1	1032	970	ON	1.00424252	0.998493970351973	970
25	120	Channel	88	17692	48005.86	3975.129	50375	38642	55476	175	1875	176.626	1872.387	471.239	100	1800	150	150	150.087	150.087	0	1	151.38	849319670	48420	-0.29	-0.959	100	849319670	88	120	1823	136.606	150	1	1	1	1044	982	ON	1.003807334	0.998061255570605	982
25	120	Channel	89	17692	47993.547	3976.208	47450	38666	55426	175	1875	176.63	1872.388	471.239	100	1800	150	150	150.087	150.087	0	1	151.38	849101834	48394	-0.289	-0.958	100	849101834	89	120	1823	136.606	150	1	1	1	1056	994	ON	1.003549171	0.997804557887863	994
25	120	Channel	90	17692	48002.264	3991.685	51693	38478	55260	175	1875	176.632	1872.375	471.239	100	1800	150	150	150.087	150.087	0	1	151.38	849256051	48415	-0.287	-0.959	100	849256051	90	120	1823	136.606	150	1	1	1	1068	1006	ON	1.003731938	0.997986287255236	1006
25	120	Channel	91	17692	48129.219	3945.627	51471	38943	55440	175	1875	176.616	1872.419	471.239	100	1800	150	150	150.087	150.087	0	1	151.38	851502140	48542	-0.299	-0.95	100	851502140	91	120	1823	136.606	150	1	1	1	1080	1018	ON	1.006393771	1.00063300652044	1018
25	120	Channel	92	17692	47964.225	3980.85	47240	38503	55271	175	1875	176.626	1872.379	471.239	100	1800	150	150	150.087	150.087	0	1	151.38	848583060	48382	-0.291	-0.959	100	848583060	92	120	1823	136.606	150	1	1	1	1092	1030	ON	1.002934384	0.997193261741241	1030
25	120	Channel	93	17692	47823.064	3974.581	53060	38319	55118	175	1875	176.628	1872.374	471.239	100	1800	150	150	150.087	150.087	0	1	151.38	846085645	48208	-0.283	-0.961	100	846085645	93	120	1823	136.606	150	1	1	1	1104	1042	ON	0.999974697	0.994250380104473	1042
25	120	Channel	94	17692	48078.27	3970.859	51435	38662	55282	175	1875	176.625	1872.396	471.239	100	1800	150	150	150.087	150.087	0	1	151.38	850600756	48475	-0.29	-0.958	100	850600756	94	120	1823	136.606	150	1	1	1	1116	1054	ON	1.005325537	0.999570837249102	1054
25	120	Channel	95	17692	47807.321	3991.941	51890	38447	55345	175	1875	176.635	1872.362	471.239	100	1800	150	150	150.087	150.087	0	1	151.38	845807123	48221	-0.283	-0.956	100	845807123	95	120	1823	136.606	150	1	1	1	1128	1066	ON	0.999644617	0.993922174823924	1066
25	120	Channel	96	17692	47816.661	3979.342	52590	38476	55026	175	1875	176.633	1872.373	471.239	100	1800	150	150	150.087	150.087	0	1	151.38	845972358	48235	-0.286	-0.959	100	845972358	96	120	1823	136.606	150	1	1	1	1140	1078	ON	0.999840447	0.994116892306001	1078
25	120	Channel	97	17692	48038.337	3981.439	48769	38738	55247	175	1875	176.629	1872.386	471.239	100	1800	150	150	150.087	150.087	0	1	151.38	849894260	48448	-0.29	-0.958	100	849894260	97	120	1823	136.606	150	1	1	1	1152	1090	ON	1.004488271	0.998738326198592	1090
25	120	Channel	98	17692	48071.836	3953.712	48830	38739	55318	175	1875	176.618	1872.407	471.239	100	1800	150	150	150.087	150.087	0	1	151.38	850486918	48486	-0.295	-0.955	100	850486918	98	120	1823	136.606	150	1	1	1	1164	1102	ON	1.005190637	0.999436703172049	1102
25	120	Channel	99	17692	47969.046	3955.511	46857	38719	55130	175	1875	176.619	1872.398	471.239	100	1800	150	150	150.087	150.087	0	1	151.38	848668370	48403	-0.293	-0.958	100	848668370	99	120	1823	136.606	150	1	1	1	1176	1114	ON	1.003035464	0.997293768484399	1114
25	120	Channel	100	17692	47735.047	3951.297	51741	38242	55161	175	1875	176.624	1872.388	471.239	100	1800	150	150	150.087	150.087	0	1	151.38	844528455	48177	-0.293	-0.959	100	844528455	100	120	1823	136.606	150	1	1	1	1188	1126	ON	0.998129266	0.992415428432104	1126
25	120	Channel	101	17692	47974.796	3979.09	51496	38392	55518	175	1875	176.628	1872.382	471.239	100	1800	150	150	150.087	150.087	0	1	151.38	848770094	48359	-0.287	-0.954	100	848770094	101	120	1823	136.606	150	1	1	1	1200	1138	ON	1.003156023	0.997413642737283	1138
25	120	Channel	102	17692	47697.51	3961.081	52493	38059	55001	175	1875	176.629	1872.379	471.239	100	1800	150	150	150.087	150.087	0	1	151.38	843864349	48103	-0.289	-0.957	100	843864349	102	120	1823	136.606	150	1	1	1	1212	1150	ON	0.997342238	0.991632868461578	1150
25	120	Channel	103	17692	47815.273	3971.65	49209	38458	55113	175	1875	176.631	1872.379	471.239	100	1800	150	150	150.087	150.087	0	1	151.38	845947802	48222	-0.285	-0.964	100	845947802	103	120	1823	136.606	150	1	1	1	1224	1162	ON	0.999811345	0.994087955703739	1162
25	120	Channel	104	17692	47940.281	3988.127	51790	38586	55383	175	1875	176.634	1872.374	471.239	100	1800	150	150	150.087	150.087	0	1	151.38	848159460	48353	-0.285	-0.957	100	848159460	104	120	1823	136.606	150	1	1	1	1236	1174	ON	1.002432356	0.996694084504534	1174
25	120	Channel	105	17692	48015.357	3941.689	49692	38869	55420	175	1875	176.618	1872.414	471.239	100	1800	150	150	150.087	150.087	0	1	151.38	849487691	48411	-0.292	-0.958	100	849487691	105	120	1823	136.606	150	1	1	1	1248	1186	ON	1.004006456	0.998259246140978	1186
25	120	Channel	106	17692	47775.812	3966.103	52946	38552	55043	175	1875	176.631	1872.381	471.239	100	1800	150	150	150.087	150.087	0	1	151.38	845249670	48185	-0.287	-0.959	100	845249670	106	120	1823	136.606	150	1	1	1	1260	1198	ON	0.998983976	0.993265284765814	1198
25	120	Channel	107	17692	47852.58	3984.908	47450	38517	55013	175	1875	176.63	1872.368	471.239	100	1800	150	150	150.087	150.087	0	1	151.38	846607848	48253	-0.283	-0.962	100	846607848	107	120	1823	136.606	150	1	1	1	1272	1210	OFF	1.000593551	0.994865720704149	1210
25	120	Channel	108	17692	48109.772	3942.375	48975	38643	55575	175	1875	176.614	1872.418	471.239	100	1800	150	150	150.087	150.087	0	1	151.38	851158092	48524	-0.293	-0.957	100	851158092	108	120	1823	136.606	150	1	1	1	1284	1222	OFF	1.005986031	1.00022758137334	1222
25	120	Channel	109	17692	47790.87	3966.643	51374	38317	55056	175	1875	176.623	1872.376	471.239	100	1800	150	150	150.087	150.087	0	1	151.38	845516071	48200	-0.288	-0.956	100	845516071	109	120	1823	136.606	150	1	1	1	1296	1234	OFF	0.999299693	0.993579209374498	1234
25	120	Channel	110	17692	45732.525	3851.544	49209	36681	52853	175	1875	176.662	1872.346	471.239	100	1800	150	150	150.087	150.087	0	1	151.38	809099838	46104	-0.282	-0.959	100	809099838	110	120	1823	136.606	150	1	1	1	1308	1246	OFF	0.956142892	0.950667458234788	1246
25	120	Channel	111	17692	37844.175	3269.207	39159	30092	43981	175	1875	176.728	1872.293	471.239	100	1800	150	150	150.087	150.087	0	1	151.38	669539148	38140	-0.272	-0.958	100	669539148	111	120	1823	136.606	150	1	1	1	1320	1258	OFF	0.790749842	0.786213534279896	1258
25	120	Channel	112	17692	26806.649	2450.668	26037	20962	31480	175	1875	176.847	1872.149	471.239	100	1800	150	150	150.087	150.087	0	1	151.38	474263242	27017	-0.255	-0.965	100	474263242	112	120	1823	136.606	150	1	1	1	1332	1270	OFF	0.559328812	0.556106545942139	1270
25	120	Channel	113	17692	15729.107	1464.975	15651	12091	18678	175	1875	176.883	1872.107	471.239	100	1800	150	150	150.087	150.087	0	1	151.38	278279358	15851	-0.245	-0.962	100	278279358	113	120	1823	136.606	150	1	1	1	1344	1282	OFF	0.327068777	0.325165316195092	1282
25	120	Channel	114	17692	8209.65	766.324	8756	6307	9814	175	1875	176.867	1872.119	471.239	100	1800	150	150	150.087	150.087	0	1	151.38	145245126	8270	-0.234	-0.926	100	145245126	114	120	1823	136.606	150	1	1	1	1356	1294	OFF	0.169410214	0.168401961417466	1294
25	120	Channel	115	17692	4351.249	417.924	4702	3261	5370	175	1875	176.937	1872.099	471.239	100	1800	150	150	150.087	150.087	0	1	151.38	76982305	4384	-0.196	-0.895	100	76982305	115	120	1823	136.606	150	1	1	1	1368	1306	OFF	0.088512092	0.0879631897299172	1306
25	120	Channel	116	17692	2592.785	245.757	2802	1899	3181	175	1875	176.862	1872.188	471.239	100	1800	150	150	150.087	150.087	0	1	151.38	45871546	2619	-0.272	-0.861	100	45871546	116	120	1823	136.606	150	1	1	1	1380	1318	OFF	0.051642819	0.0513032665605072	1318
25	120	Channel	117	17692	1521.049	143.747	1612	1119	1914	175	1875	176.789	1872.274	471.239	100	1800	150	150	150.087	150.087	0	1	151.38	26910397	1528	-0.143	-0.738	100	26910397	117	120	1823	136.606	150	1	1	1	1392	1330	OFF	0.029172	0.0289600400754096	1330
25	120	Channel	118	17692	967.103	89.898	974	677	1232	175	1875	176.667	1872.456	471.239	100	1800	150	150	150.087	150.087	0	1	151.38	17109990	970	-0.081	-0.623	100	17109990	118	120	1823	136.606	150	1	1	1	1404	1342	OFF	0.017557554	0.0174115421817922	1342
25	120	Channel	119	17692	659.91	58.251	676	464	854	175	1875	176.415	1872.772	471.239	100	1800	150	150	150.087	150.087	0	1	151.38	11675134	661	-0.062	-0.402	100	11675134	119	120	1823	136.606	150	1	1	1	1416	1354	OFF	0.011116716	0.0110072758572154	1354
25	120	Channel	120	17692	521.107	46.842	513	369	676	175	1875	176.394	1872.844	471.239	100	1800	150	150	150.087	150.087	0	1	151.38	9219427	522	-0.027	-0.353	100	9219427	120	120	1823	136.606	150	1	1	1	1428	1366	OFF	0.008206468	0.00811355308797841	1366
25	120	Channel	121	17692	390.402	33.985	387	278	532	175	1875	176.138	1873.212	471.239	100	1800	150	150	150.087	150.087	0	1	151.38	6907001	390	0.037	-0.173	100	6907001	121	120	1823	136.606	150	1	1	1	1440	1378	OFF	0.005466009	0.00538865496219493	1378
25	120	Channel	122	17692	318.762	28.443	314	224	442	175	1875	176.139	1873.276	471.239	100	1800	150	150	150.087	150.087	0	1	151.38	5639544	318	0.117	-0.176	100	5639544	122	120	1823	136.606	150	1	1	1	1452	1390	OFF	0.003963951	0.00389512600973612	1390
25	120	Channel	123	17692	325.755	29.775	339	223	434	175	1875	176.199	1873.141	471.239	100	1800	150	150	150.087	150.087	0	1	151.38	5763251	325	0.056	-0.223	100	5763251	123	120	1823	136.606	150	1	1	1	1464	1402	OFF	0.004110572	0.0040409139489397	1402
25	120	Channel	124	17692	295.931	26.552	285	201	416	175	1875	176.125	1873.256	471.239	100	1800	150	150	150.087	150.087	0	1	151.38	5235608	295	0.117	-0.137	100	5235608	124	120	1823	136.606	150	1	1	1	1476	1414	OFF	0.00348526	0.00341915225884852	1414
25	120	Channel	125	17692	268.533	23.306	272	184	360	175	1875	176.055	1873.436	471.239	100	1800	150	150	150.087	150.087	0	1	151.38	4750880	268	0.076	-0.07	100	4750880	125	120	1823	136.606	150	1	1	1	1488	1426	OFF	0.002910813	0.00284796707962649	1426
25	120	Channel	126	17692	250.239	21.796	244	175	353	175	1875	175.986	1873.454	471.239	100	1800	150	150	150.087	150.087	0	1	151.38	4427237	250	0.078	0.021	100	4427237	126	120	1823	136.606	150	1	1	1	1500	1438	OFF	0.002527247	0.00246657932618873	1438
25	120	Channel	127	17692	238.117	21.074	245	162	339	175	1875	176.011	1873.48	471.239	100	1800	150	150	150.087	150.087	0	1	151.38	4212761	238	0.062	-0.09	100	4212761	127	120	1823	136.606	150	1	1	1	1512	1450	OFF	0.002273088	0.00221386355341226	1450
25	120	Channel	128	17692	222.096	19.598	223	152	302	175	1875	175.945	1873.598	471.239	100	1800	150	150	150.087	150.087	0	1	151.38	3929322	222	0.087	-0.006	100	3929322	128	120	1823	136.606	150	1	1	1	1524	1462	OFF	0.00193718	0.00187986261333211	1462
25	120	Channel	129	17692	212.218	18.918	207	145	288	175	1875	175.92	1873.616	471.239	100	1800	150	150	150.087	150.087	0	1	151.38	3754558	212	0.105	-0.052	100	3754558	129	120	1823	136.606	150	1	1	1	1536	1474	OFF	0.00173007	0.00167392907072479	1474
25	120	Channel	130	17692	203.654	17.897	199	142	276	175	1875	175.935	1873.708	471.239	100	1800	150	150	150.087	150.087	0	1	151.38	3603050	203	0.128	-0.072	100	3603050	130	120	1823	136.606	150	1	1	1	1548	1486	OFF	0.001550511	0.00149538940086358	1486
25	120	Channel	131	17692	200.53	18.046	201	133	282	175	1875	175.964	1873.654	471.239	100	1800	150	150	150.087	150.087	0	1	151.38	3547777	200	0.103	-0.096	100	3547777	131	120	1823	136.606	150	1	1	1	1560	1498	OFF	0.001485011	0.00143026119807908	1498
25	120	Channel	132	17692	192.986	17.211	197	136	304	175	1875	175.897	1873.672	471.239	100	1800	150	150	150.087	150.087	0	1	151.38	3414302	192	0.185	0.11	100	3414302	132	120	1823	136.606	150	1	1	1	1572	1510	OFF	0.001326838	0.00127298617829475	1510
25	120	Channel	133	17692	185.717	16.226	188	121	262	175	1875	175.866	1873.741	471.239	100	1800	150	150	150.087	150.087	0	1	151.38	3285707	185	0.145	-0.002	100	3285707	133	120	1823	136.606	150	1	1	1	1584	1522	OFF	0.00117443	0.00112144427495272	1522
25	120	Channel	134	17692	181.59	15.805	176	128	245	175	1875	175.838	1873.805	471.239	100	1800	150	150	150.087	150.087	0	1	151.38	3212694	181	0.221	0.031	100	3212694	134	120	1823	136.606	150	1	1	1	1596	1534	OFF	0.001087901	0.00103540583292596	1534
25	120	Channel	135	17692	175.655	15.424	175	121	237	175	1875	175.847	1873.8	471.239	100	1800	150	150	150.087	150.087	0	1	151.38	3107695	175	0.203	-0.024	100	3107695	135	120	1823	136.606	150	1	1	1	1608	1546	OFF	0.000963463	0.000911674756253104	1546
25	120	Channel	136	17692	170.774	14.549	163	124	263	175	1875	175.821	1873.869	471.239	100	1800	150	150	150.087	150.087	0	1	151.38	3021328	170	0.259	0.219	100	3021328	136	120	1823	136.606	150	1	1	1	1620	1558	OFF	0.000861124	0.000809917151326367	1558
25	120	Channel	137	17692	168.249	14.296	168	105	239	175	1875	175.797	1873.962	471.239	100	1800	150	150	150.087	150.087	0	1	151.38	2976662	168	0.199	0.165	100	2976662	137	120	1823	136.606	150	1	1	1	1632	1570	OFF	0.000808183	0.000757276718538002	1570
25	120	Channel	138	17692	163.008	13.532	164	115	244	175	1875	175.769	1873.981	471.239	100	1800	150	150	150.087	150.087	0	1	151.38	2883946	162	0.251	0.208	100	2883946	138	120	1823	136.606	150	1	1	1	1644	1582	OFF	0.000698297	0.000648013942995894	1582
25	120	Channel	139	17692	159.28	13.032	160	102	219	175	1875	175.7	1874.034	471.239	100	1800	150	150	150.087	150.087	0	1	151.38	2817978	159	0.195	0.194	100	2817978	139	120	1823	136.606	150	1	1	1	1656	1594	OFF	0.000620132	0.000570293731734497	1594
25	120	Channel	140	17692	158.074	13.008	158	95	235	175	1875	175.704	1874.049	471.239	100	1800	150	150	150.087	150.087	0	1	151.38	2796646	158	0.26	0.309	100	2796646	140	120	1823	136.606	150	1	1	1	1668	1606	OFF	0.000594847	0.000545151410173005	1606
25	120	Channel	141	17692	151.223	11.95	151	90	224	175	1875	175.62	1874.201	471.239	100	1800	150	150	150.087	150.087	0	1	151.38	2675444	151	0.259	0.508	100	2675444	141	120	1823	136.606	150	1	1	1	1680	1618	OFF	0.000451203	0.000402323843823266	1618
25	120	Channel	142	17692	150.127	11.79	152	105	213	175	1875	175.647	1874.165	471.239	100	1800	150	150	150.087	150.087	0	1	151.38	2656043	150	0.22	0.291	100	2656043	142	120	1823	136.606	150	1	1	1	1692	1630	OFF	0.000428224	0.000379474768838692	1630
25	120	Channel	143	17692	153.14	12.353	152	92	211	175	1875	175.727	1874.097	471.239	100	1800	150	150	150.087	150.087	0	1	151.38	2709359	153	0.242	0.292	100	2709359	143	120	1823	136.606	150	1	1	1	1704	1642	OFF	0.000491397	0.000442288877350115	1642
25	120	Channel	144	17692	151.56	12.208	147	89	219	175	1875	175.683	1874.119	471.239	100	1800	150	150	150.087	150.087	0	1	151.38	2681402	151	0.202	0.323	100	2681402	144	120	1823	136.606	150	1	1	1	1716	1654	OFF	0.000458269	0.000409349517427099	1654
25	120	Channel	145	17692	150.187	11.938	148	98	222	175	1875	175.66	1874.14	471.239	100	1800	150	150	150.087	150.087	0	1	151.38	2657105	150	0.242	0.321	100	2657105	145	120	1823	136.606	150	1	1	1	1728	1666	OFF	0.000429482	0.00038072563060792	1666
25	120	Channel	146	17692	148.808	11.699	149	89	204	175	1875	175.626	1874.175	471.239	100	1800	150	150	150.087	150.087	0	1	151.38	2632707	148	0.237	0.19	100	2632707	146	120	1823	136.606	150	1	1	1	1740	1678	OFF	0.000400569	0.000351976657611819	1678
25	120	Channel	147	17692	147.537	11.518	143	77	201	175	1875	175.659	1874.183	471.239	100	1800	150	150	150.087	150.087	0	1	151.38	2610218	147	0.223	0.386	100	2610218	147	120	1823	136.606	150	1	1	1	1752	1690	OFF	0.00037392	0.000325479235800329	1690
25	120	Channel	148	17692	146.211	11.504	144	100	238	175	1875	175.623	1874.167	471.239	100	1800	150	150	150.087	150.087	0	1	151.38	2586766	146	0.27	0.466	100	2586766	148	120	1823	136.606	150	1	1	1	1764	1702	OFF	0.000346118	0.00029783519070038	1702
25	120	Channel	149	17692	145.08	11.311	145	96	210	175	1875	175.595	1874.191	471.239	100	1800	150	150	150.087	150.087	0	1	151.38	2566760	145	0.286	0.367	100	2566760	149	120	1823	136.606	150	1	1	1	1776	1714	OFF	0.000322405	0.000274256446350423	1714
25	120	Channel	150	17692	144.243	11.119	143	97	206	175	1875	175.637	1874.186	471.239	100	1800	150	150	150.087	150.087	0	1	151.38	2551942	144	0.233	0.292	100	2551942	150	120	1823	136.606	150	1	1	1	1788	1726	OFF	0.000304855	0.000256806924669685	1726
25	120	Channel	151	17692	142.649	10.984	139	89	210	175	1875	175.592	1874.227	471.239	100	1800	150	150	150.087	150.087	0	1	151.38	2523743	142	0.251	0.446	100	2523743	151	120	1823	136.606	150	1	1	1	1800	1738	OFF	0.000271434	0.000223575697000515	1738
25	120	Channel	152	17692	141.965	10.842	143	90	210	175	1875	175.567	1874.227	471.239	100	1800	150	150	150.087	150.087	0	1	151.38	2511653	142	0.23	0.562	100	2511653	152	120	1823	136.606	150	1	1	1	1812	1750	OFF	0.000257093	0.00020931587283131	1750
25	120	Channel	153	17692	141.368	10.722	138	83	209	175	1875	175.599	1874.247	471.239	100	1800	150	150	150.087	150.087	0	1	151.38	2501076	141	0.247	0.316	100	2501076	153	120	1823	136.606	150	1	1	1	1824	1762	OFF	0.000244576	0.000196869798227487	1762
25	120	Channel	154	17692	140.401	10.644	141	96	200	175	1875	175.583	1874.29	471.239	100	1800	150	150	150.087	150.087	0	1	151.38	2483968	140	0.261	0.398	100	2483968	154	120	1823	136.606	150	1	1	1	1836	1774	OFF	0.000224301	0.000176710076046755	1774
25	120	Channel	155	17692	139.562	10.584	139	86	197	175	1875	175.594	1874.28	471.239	100	1800	150	150	150.087	150.087	0	1	151.38	2469138	139	0.27	0.321	100	2469138	155	120	1823	136.606	150	1	1	1	1848	1786	OFF	0.00020671	0.00015921885897371	1786
25	120	Channel	156	17692	139.054	10.478	141	92	192	175	1875	175.574	1874.316	471.239	100	1800	150	150	150.087	150.087	0	1	151.38	2460147	139	0.241	0.304	100	2460147	156	120	1823	136.606	150	1	1	1	1860	1798	OFF	0.000196059	0.000148628229327575	1798
25	120	Channel	157	17692	137.909	10.307	138	86	198	175	1875	175.537	1874.285	471.239	100	1800	150	150	150.087	150.087	0	1	151.38	2439888	138	0.262	0.471	100	2439888	157	120	1823	136.606	150	1	1	1	1872	1810	OFF	0.000172052	0.000124757617231464	1810
25	120	Channel	158	17692	136.698	10.145	138	87	205	175	1875	175.534	1874.319	471.239	100	1800	150	150	150.087	150.087	0	1	151.38	2418453	136	0.27	0.637	100	2418453	158	120	1823	136.606	150	1	1	1	1884	1822	OFF	0.000146661	9.95110571892032e-05	1822
25	120	Channel	159	17692	135.765	10.011	136	89	188	175	1875	175.54	1874.37	471.239	100	1800	150	150	150.087	150.087	0	1	151.38	2401949	135	0.257	0.449	100	2401949	159	120	1823	136.606	150	1	1	1	1896	1834	OFF	0.000127099	8.00601566776998e-05	1834
25	120	Channel	160	17692	136.581	10.128	134	80	189	175	1875	175.527	1874.316	471.239	100	1800	150	150	150.087	150.087	0	1	151.38	2416389	136	0.243	0.461	100	2416389	160	120	1823	136.606	150	1	1	1	1908	1846	OFF	0.000144208	9.70718767392073e-05	1846
25	120	Channel	161	17692	136.899	10.227	137	91	194	175	1875	175.543	1874.298	471.239	100	1800	150	150	150.087	150.087	0	1	151.38	2422010	137	0.267	0.431	100	2422010	161	120	1823	136.606	150	1	1	1	1920	1858	OFF	0.000150876	0.000103701444116118	1858
25	120	Channel	162	17692	136.585	10.246	136	89	212	175	1875	175.564	1874.352	471.239	100	1800	150	150	150.087	150.087	0	1	151.38	2416469	136	0.316	0.799	100	2416469	162	120	1823	136.606	150	1	1	1	1932	1870	OFF	0.000144292	9.71552675238229e-05	1870
25	120	Channel	163	17692	136.734	10.19	136	66	209	175	1875	175.571	1874.333	471.239	100	1800	150	150	150.087	150.087	0	1	151.38	2419102	136	0.251	0.779	100	2419102	163	120	1823	136.606	150	1	1	1	1944	1882	OFF	0.000147416	0.00010026157425074	1882
25	120	Channel	164	17692	136.003	10.14	135	83	204	175	1875	175.568	1874.324	471.239	100	1800	150	150	150.087	150.087	0	1	151.38	2406166	136	0.268	0.588	100	2406166	164	120	1823	136.606	150	1	1	1	1956	1894	OFF	0.000132089	8.50219083623061e-05	1894
25	120	Channel	165	17692	135.438	9.986	134	90	194	175	1875	175.526	1874.32	471.239	100	1800	150	150	150.087	150.087	0	1	151.38	2396162	135	0.279	0.406	100	2396162	165	120	1823	136.606	150	1	1	1	1968	1906	OFF	0.000120243	7.32429600354046e-05	1906
25	120	Channel	166	17692	135.091	10.024	134	82	221	175	1875	175.575	1874.345	471.239	100	1800	150	150	150.087	150.087	0	1	151.38	2390026	135	0.29	0.87	100	2390026	166	120	1823	136.606	150	1	1	1	1980	1918	OFF	0.000112968	6.60088094700336e-05	1918
25	120	Channel	167	17692	134.646	10.001	133	85	207	175	1875	175.519	1874.35	471.239	100	1800	150	150	150.087	150.087	0	1	151.38	2382162	134	0.319	0.584	100	2382162	167	120	1823	136.606	150	1	1	1	1992	1930	OFF	0.000103638	5.67315846815886e-05	1930
25	120	Channel	168	17692	134.007	9.841	133	55	206	175	1875	175.519	1874.332	471.239	100	1800	150	150	150.087	150.087	0	1	151.38	2370848	134	0.265	0.856	100	2370848	168	120	1823	136.606	150	1	1	1	2004	1942	OFF	9.02e-05	4.34099068393056e-05	1942
25	120	Channel	169	17692	133.92	9.677	132	81	203	175	1875	175.497	1874.394	471.239	100	1800	150	150	150.087	150.087	0	1	151.38	2369305	134	0.249	0.603	100	2369305	169	120	1823	136.606	150	1	1	1	2016	1954	OFF	8.84e-05	4.15961572739239e-05	1954
25	120	Channel	170	17692	134.007	9.797	132	75	191	175	1875	175.522	1874.369	471.239	100	1800	150	150	150.087	150.087	0	1	151.38	2370851	134	0.263	0.611	100	2370851	170	120	1823	136.606	150	1	1	1	2028	1966	OFF	9.02e-05	4.34099068393056e-05	1966
25	120	Channel	171	17692	133.614	9.762	130	81	207	175	1875	175.505	1874.337	471.239	100	1800	150	150	150.087	150.087	0	1	151.38	2363891	133	0.291	0.809	100	2363891	171	120	1823	136.606	150	1	1	1	2040	1978	OFF	8.2e-05	3.5216762250859e-05	1978
25	120	Channel	172	17692	133.336	9.72	132	77	206	175	1875	175.513	1874.306	471.239	100	1800	150	150	150.087	150.087	0	1	151.38	2358986	133	0.3	0.873	100	2358986	172	120	1823	136.606	150	1	1	1	2052	1990	OFF	7.62e-05	2.94211027201005e-05	1990
25	120	Channel	173	17692	132.785	9.645	133	84	191	175	1875	175.513	1874.392	471.239	100	1800	150	150	150.087	150.087	0	1	151.38	2349235	132	0.265	0.742	100	2349235	173	120	1823	136.606	150	1	1	1	2064	2002	OFF	6.46e-05	1.7934022139352e-05	2002
25	120	Channel	174	17692	132.554	9.585	132	86	197	175	1875	175.498	1874.393	471.239	100	1800	150	150	150.087	150.087	0	1	151.38	2345137	132	0.342	0.789	100	2345137	174	120	1823	136.606	150	1	1	1	2076	2014	OFF	5.98e-05	1.31182043278224e-05	2014
25	120	Channel	175	17692	132.356	9.435	132	85	184	175	1875	175.477	1874.425	471.239	100	1800	150	150	150.087	150.087	0	1	151.38	2341641	132	0.232	0.642	100	2341641	175	120	1823	136.606	150	1	1	1	2088	2026	OFF	5.56e-05	8.99036048936825e-06	2026
25	120	Channel	176	17692	131.771	9.496	131	84	183	175	1875	175.485	1874.386	471.239	100	1800	150	150	150.087	150.087	0	1	151.38	2331293	131	0.279	0.505	100	2331293	176	120	1823	136.606	150	1	1	1	2100	2038	OFF	4.34e-05	-3.20554176060964e-06	2038
25	120	Channel	177	17692	132.011	9.42	131	70	205	175	1875	175.481	1874.401	471.239	100	1800	150	150	150.087	150.087	0	1	151.38	2335530	132	0.256	0.834	100	2335530	177	120	1823	136.606	150	1	1	1	2112	2050	OFF	4.84e-05	1.79790531630448e-06	2050
25	120	Channel	178	17692	131.44	9.493	132	88	192	175	1875	175.48	1874.388	471.239	100	1800	150	150	150.087	150.087	0	1	151.38	2325429	131	0.291	0.683	100	2325429	178	120	1823	136.606	150	1	1	1	2124	2062	OFF	3.64e-05	-1.01061291875199e-05	2062
25	120	Channel	179	17692	131.625	9.467	132	86	193	175	1875	175.475	1874.396	471.239	100	1800	150	150	150.087	150.087	0	1	151.38	2328704	131	0.28	0.521	100	2328704	179	120	1823	136.606	150	1	1	1	2136	2074	OFF	4.03e-05	-6.24930539906534e-06	2074
25	120	Channel	180	17692	131.454	9.405	129	71	182	175	1875	175.481	1874.394	471.239	100	1800	150	150	150.087	150.087	0	1	151.38	2325679	131	0.192	0.712	100	2325679	180	120	1823	136.606	150	1	1	1	2148	2086	OFF	3.67e-05	-9.81426144136636e-06	2086
25	120	Channel	181	17692	131.404	9.527	132	74	197	175	1875	175.479	1874.453	471.239	100	1800	150	150	150.087	150.087	0	1	151.38	2324797	131	0.32	0.909	100	2324797	181	120	1823	136.606	150	1	1	1	2160	2098	OFF	3.57e-05	-1.0856646249057e-05	2098
25	120	Channel	182	17692	131.366	9.344	132	76	194	175	1875	175.503	1874.393	471.239	100	1800	150	150	150.087	150.087	0	1	151.38	2324122	131	0.265	0.696	100	2324122	182	120	1823	136.606	150	1	1	1	2172	2110	OFF	3.49e-05	-1.16488587029013e-05	2110
25	120	Channel	183	17692	130.83	9.31	132	71	191	175	1875	175.485	1874.377	471.239	100	1800	150	150	150.087	150.087	0	1	151.38	2314645	130	0.23	0.685	100	2314645	183	120	1823	136.606	150	1	1	1	2184	2122	OFF	2.36e-05	-2.28232238413425e-05	2122
25	120	Channel	184	17692	130.784	9.279	129	84	181	175	1875	175.43	1874.4	471.239	100	1800	150	150	150.087	150.087	0	1	151.38	2313832	130	0.258	0.706	100	2313832	184	120	1823	136.606	150	1	1	1	2196	2134	OFF	2.27e-05	-2.37822178644181e-05	2134
25	120	Channel	185	17692	130.558	9.319	129	89	190	175	1875	175.466	1874.406	471.239	100	1800	150	150	150.087	150.087	0	1	151.38	2309832	130	0.284	0.646	100	2309832	185	120	1823	136.606	150	1	1	1	2208	2146	OFF	1.79e-05	-2.84937971951787e-05	2146
25	120	Channel	186	17692	130.462	9.258	130	66	184	175	1875	175.486	1874.415	471.239	100	1800	150	150	150.087	150.087	0	1	151.38	2308127	130	0.228	0.782	100	2308127	186	120	1823	136.606	150	1	1	1	2220	2158	OFF	1.59e-05	-3.04951760259444e-05	2158
25	120	Channel	187	17692	130.2	9.283	129	75	188	175	1875	175.459	1874.431	471.239	100	1800	150	150	150.087	150.087	0	1	151.38	2303501	130	0.309	0.859	100	2303501	187	120	1823	136.606	150	1	1	1	2232	2170	OFF	1.04e-05	-3.59572724182421e-05	2170
25	120	Channel	188	17692	130.161	9.144	127	76	182	175	1875	175.479	1874.461	471.239	100	1800	150	150	150.087	150.087	0	1	151.38	2302803	130	0.255	0.606	100	2302803	188	120	1823	136.606	150	1	1	1	2244	2182	OFF	9.6e-06	-3.67703325682403e-05	2182
25	120	Channel	189	17692	129.976	9.212	128	77	199	175	1875	175.437	1874.449	471.239	100	1800	150	150	150.087	150.087	0	1	151.38	2299527	130	0.334	0.884	100	2299527	189	120	1823	136.606	150	1	1	1	2256	2194	OFF	5.72e-06	-4.06271563566949e-05	2194
25	120	Channel	190	17692	129.878	9.166	129	82	201	175	1875	175.469	1874.455	471.239	100	1800	150	150	150.087	150.087	0	1	151.38	2297798	129	0.337	0.764	100	2297798	190	120	1823	136.606	150	1	1	1	2268	2206	OFF	3.67e-06	-4.26702305797683e-05	2206
25	120	Channel	191	17692	129.714	9.193	127	76	181	175	1875	175.48	1874.466	471.239	100	1800	150	150	150.087	150.087	0	1	151.38	2294905	129	0.306	0.641	100	2294905	191	120	1823	136.606	150	1	1	1	2280	2218	OFF	2.3e-07	-4.60892527489926e-05	2218
25	120	Channel	192	17692	129.373	9.013	129	79	199	175	1875	175.413	1874.446	471.239	100	1800	150	150	150.087	150.087	0	1	151.38	2288863	129	0.292	0.916	100	2288863	192	120	1823	136.606	150	1	1	1	2292	2230	OFF	-6.92e-06	-5.31983171374413e-05	2230
25	120	Channel	193	17692	128.922	9.043	129	81	184	175	1875	175.464	1874.478	471.239	100	1800	150	150	150.087	150.087	0	1	151.38	2280895	129	0.264	0.67	100	2280895	193	120	1823	136.606	150	1	1	1	2304	2242	OFF	-1.64e-05	-6.26006281028086e-05	2242
25	120	Channel	194	17692	129.195	9.052	127	71	183	175	1875	175.471	1874.47	471.239	100	1800	150	150	150.087	150.087	0	1	151.38	2285724	129	0.232	0.7	100	2285724	194	120	1823	136.606	150	1	1	1	2316	2254	OFF	-1.07e-05	-5.69092070528191e-05	2254
25	120	Channel	195	17692	129.048	8.957	129	85	186	175	1875	175.428	1874.454	471.239	100	1800	150	150	150.087	150.087	0	1	151.38	2283110	129	0.33	0.795	100	2283110	195	120	1823	136.606	150	1	1	1	2328	2266	OFF	-1.37e-05	-5.99738183874287e-05	2266
25	120	Channel	196	17692	129.431	9.095	126	80	179	175	1875	175.478	1874.449	471.239	100	1800	150	150	150.087	150.087	0	1	151.38	2289886	129	0.257	0.832	100	2289886	196	120	1823	136.606	150	1	1	1	2340	2278	OFF	-5.7e-06	-5.198915076052e-05	2278
25	120	Channel	197	17692	129.862	9.21	130	57	192	175	1875	175.475	1874.466	471.239	100	1800	150	150	150.087	150.087	0	1	151.38	2297519	129	0.281	0.957	100	2297519	197	120	1823	136.606	150	1	1	1	2352	2290	OFF	3.33e-06	-4.30037937182291e-05	2290
25	120	Channel	198	17692	129.684	9.137	129	70	187	175	1875	175.452	1874.474	471.239	100	1800	150	150	150.087	150.087	0	1	151.38	2294363	129	0.274	0.849	100	2294363	198	120	1823	136.606	150	1	1	1	2364	2302	OFF	-3.99e-07	-4.67146836336069e-05	2302
25	120	Channel	199	17692	129.798	9.047	130	86	177	175	1875	175.418	1874.474	471.239	100	1800	150	150	150.087	150.087	0	1	151.38	2296389	129	0.283	0.424	100	2296389	199	120	1823	136.606	150	1	1	1	2376	2314	OFF	1.99e-06	-4.43380462720727e-05	2314
25	120	Channel	200	17692	129.386	9.053	128	70	207	175	1875	175.409	1874.469	471.239	100	1800	150	150	150.087	150.087	0	1	151.38	2289101	129	0.311	1.152	100	2289101	200	120	1823	136.606	150	1	1	1	2388	2326	OFF	-6.65e-06	-5.29272970874417e-05	2326
25	120	Channel	201	17692	129.02	9.045	129	87	180	175	1875	175.444	1874.504	471.239	100	1800	150	150	150.087	150.087	0	1	151.38	2282630	128	0.318	0.618	100	2282630	201	120	1823	136.606	150	1	1	1	2400	2338	OFF	-1.43e-05	-6.05575538797352e-05	2338
25	120	Channel	202	17692	129.068	9.071	129	78	203	175	1875	175.422	1874.456	471.239	100	1800	150	150	150.087	150.087	0	1	151.38	2283477	129	0.298	1.097	100	2283477	202	120	1823	136.606	150	1	1	1	2412	2350	OFF	-1.33e-05	-5.95568644643523e-05	2350
25	120	Channel	203	17692	129.113	8.998	130	75	187	175	1875	175.42	1874.48	471.239	100	1800	150	150	150.087	150.087	0	1	151.38	2284275	129	0.272	0.78	100	2284275	203	120	1823	136.606	150	1	1	1	2424	2362	OFF	-1.24e-05	-5.86187181374312e-05	2362
25	120	Channel	204	17692	128.339	8.938	127	66	186	175	1875	175.4	1874.478	471.239	100	1800	150	150	150.087	150.087	0	1	151.38	2270566	128	0.257	0.948	100	2270566	204	120	1823	136.606	150	1	1	1	2436	2374	OFF	-2.86e-05	-7.47548349604787e-05	2374
25	120	Channel	205	17692	128.501	8.792	128	85	184	175	1875	175.416	1874.489	471.239	100	1800	150	150	150.087	150.087	0	1	151.38	2273432	128	0.26	0.653	100	2273432	205	120	1823	136.606	150	1	1	1	2448	2386	OFF	-2.52e-05	-7.13775081835617e-05	2386
25	120	Channel	206	17692	128.936	8.974	128	80	195	175	1875	175.426	1874.496	471.239	100	1800	150	150	150.087	150.087	0	1	151.38	2281128	129	0.231	0.664	100	2281128	206	120	1823	136.606	150	1	1	1	2460	2398	OFF	-1.61e-05	-6.23087603566551e-05	2398
25	120	Channel	207	17692	128.552	9.019	129	80	185	175	1875	175.44	1874.445	471.239	100	1800	150	150	150.087	150.087	0	1	151.38	2274350	128	0.345	0.82	100	2274350	207	120	1823	136.606	150	1	1	1	2472	2410	ON	-2.41e-05	-4.74582461284483e-05	10
25	120	Channel	208	17692	128.008	8.859	126	71	187	175	1875	175.426	1874.475	471.239	100	1800	150	150	150.087	150.087	0	1	151.38	2264719	128	0.327	0.825	100	2264719	208	120	1823	136.606	150	1	1	1	2484	2422	ON	-3.55e-05	-5.89106068819682e-05	22
25	120	Channel	209	17692	133.641	9.581	133	73	220	175	1875	175.436	1874.453	471.239	100	1800	150	150	150.087	150.087	0	1	151.38	2364371	133	0.273	0.995	100	2364371	209	120	1823	136.606	150	1	1	1	2496	2434	ON	8.26e-05	5.96760624646852e-05	34
25	120	Channel	210	17692	3171.914	275.521	3140	2438	3935	175	1875	176.66	1872.378	471.239	100	1800	150	150	150.087	150.087	0	1	151.38	56117494	3189	-0.146	-0.909	100	56117494	210	120	1823	136.606	150	1	1	1	2508	2446	ON	0.063785271	0.0640218055912887	46
25	120	Channel	211	17692	15047.97	1357.427	15591	11713	17763	175	1875	176.791	1872.181	471.239	100	1800	150	150	150.087	150.087	0	1	151.38	266228693	15166	-0.243	-0.961	100	266228693	211	120	1823	136.606	150	1	1	1	2520	2458	ON	0.312787549	0.31403812478432	58
25	120	Channel	212	17692	25753.635	2243.849	26236	20462	29974	175	1875	176.708	1872.257	471.239	100	1800	150	150	150.087	150.087	0	1	151.38	455633305	25968	-0.278	-0.952	100	455633305	212	120	1823	136.606	150	1	1	1	2532	2470	ON	0.537250533	0.539415216119495	70
25	120	Channel	213	17692	31245.323	2542.509	31211	25031	36056	175	1875	176.56	1872.417	471.239	100	1800	150	150	150.087	150.087	0	1	151.38	552792246	31510	-0.296	-0.944	100	552792246	213	120	1823	136.606	150	1	1	1	2544	2482	ON	0.652393373	0.655026966343353	82
25	120	Channel	214	17692	36862.618	3009.201	39215	29768	42613	175	1875	176.586	1872.418	471.239	100	1800	150	150	150.087	150.087	0	1	151.38	652173433	37175	-0.292	-0.948	100	652173433	214	120	1823	136.606	150	1	1	1	2556	2494	ON	0.770169784	0.77328301192965	94
25	120	Channel	215	17692	41978.38	3435.529	39327	33919	48821	175	1875	176.591	1872.41	471.239	100	1800	150	150	150.087	150.087	0	1	151.38	742681501	42332	-0.289	-0.954	100	742681501	215	120	1823	136.606	150	1	1	1	2568	2506	ON	0.877430678	0.880980717725882	106
25	120	Channel	216	17692	43927.488	3615.369	38888	35390	50650	175	1875	176.595	1872.391	471.239	100	1800	150	150	150.087	150.087	0	1	151.38	777165117	44273	-0.284	-0.952	100	777165117	216	120	1823	136.606	150	1	1	1	2580	2518	ON	0.918297135	0.922013600011861	118
25	120	Channel	217	17692	45060.154	3715.888	47548	36164	51948	175	1875	176.6	1872.386	471.239	100	1800	150	150	150.087	150.087	0	1	151.38	797204237	45419	-0.281	-0.954	100	797204237	217	120	1823	136.606	150	1	1	1	2592	2530	ON	0.942045458	0.945858636124447	130
25	120	Channel	218	17692	46299.168	3762.235	48630	37492	53051	175	1875	176.584	1872.43	471.239	100	1800	150	150	150.087	150.087	0	1	151.38	819124884	46685	-0.293	-0.957	100	819124884	218	120	1823	136.606	150	1	1	1	2604	2542	ON	0.968023553	0.971942524555811	142
25	120	Channel	219	17692	46390.147	3827.798	48769	37443	53558	175	1875	176.596	1872.381	471.239	100	1800	150	150	150.087	150.087	0	1	151.38	820734489	46782	-0.283	-0.963	100	820734489	219	120	1823	136.606	150	1	1	1	2616	2554	ON	0.969931086	0.973857826631168	154
25	120	Channel	220	17692	46709.868	3858.362	49994	37525	53901	175	1875	176.601	1872.38	471.239	100	1800	150	150	150.087	150.087	0	1	151.38	826390990	47075	-0.285	-0.953	100	826390990	220	120	1823	136.606	150	1	1	1	2628	2566	ON	0.976634596	0.980588635882044	166
25	120	Channel	221	17692	47042.287	3840.755	45725	37949	54302	175	1875	176.585	1872.413	471.239	100	1800	150	150	150.087	150.087	0	1	151.38	832272135	47435	-0.29	-0.958	100	832272135	221	120	1823	136.606	150	1	1	1	2640	2578	ON	0.983604342	0.987586765127126	178
25	120	Channel	222	17692	47156.482	3857.015	51741	37954	54176	175	1875	176.588	1872.409	471.239	100	1800	150	150	150.087	150.087	0	1	151.38	834292474	47540	-0.289	-0.955	100	834292474	222	120	1823	136.606	150	1	1	1	2652	2590	ON	0.98599864	0.989990813539347	190
25	120	Channel	223	17692	47018.351	3872.49	47285	37768	54087	175	1875	176.592	1872.386	471.239	100	1800	150	150	150.087	150.087	0	1	151.38	831848671	47405	-0.286	-0.961	100	831848671	223	120	1823	136.606	150	1	1	1	2664	2602	ON	0.983102482	0.987082861253971	202
25	120	Channel	224	17692	47256.531	3886.788	47337	38245	54496	175	1875	176.592	1872.391	471.239	100	1800	150	150	150.087	150.087	0	1	151.38	836062552	47653	-0.286	-0.956	100	836062552	224	120	1823	136.606	150	1	1	1	2676	2614	ON	0.988096342	0.992097058467709	214
25	120	Channel	225	17692	47562.077	3891.187	51594	38283	54744	175	1875	176.585	1872.406	471.239	100	1800	150	150	150.087	150.087	0	1	151.38	841468267	47956	-0.29	-0.954	100	841468267	225	120	1823	136.606	150	1	1	1	2688	2626	ON	0.994502648	0.998529453722847	226
25	120	Channel	226	17692	47477.785	3880.119	51619	38294	54623	175	1875	176.584	1872.409	471.239	100	1800	150	150	150.087	150.087	0	1	151.38	839976978	47860	-0.29	-0.958	100	839976978	226	120	1823	136.606	150	1	1	1	2700	2638	ON	0.992735319	0.996754927265796	238
25	120	Channel	227	17692	47403.591	3900.811	51495	38104	54998	175	1875	176.593	1872.389	471.239	100	1800	150	150	150.087	150.087	0	1	151.38	838664334	47806	-0.289	-0.953	100	838664334	227	120	1823	136.606	150	1	1	1	2712	2650	ON	0.991179712	0.995192985255232	250
25	120	Channel	228	17692	47615.038	3914.229	52871	38278	54909	175	1875	176.596	1872.394	471.239	100	1800	150	150	150.087	150.087	0	1	151.38	842405253	48022	-0.286	-0.956	100	842405253	228	120	1823	136.606	150	1	1	1	2724	2662	ON	0.995613068	0.99964439577775	262
25	120	Channel	229	17692	47745.818	3876.649	49340	38697	55018	175	1875	176.58	1872.431	471.239	100	1800	150	150	150.087	150.087	0	1	151.38	844719009	48161	-0.297	-0.955	100	844719009	229	120	1823	136.606	150	1	1	1	2736	2674	ON	0.998355099	1.00239759382802	274
25	120	Channel	230	17692	47453.092	3894.48	51656	38171	54702	175	1875	176.588	1872.396	471.239	100	1800	150	150	150.087	150.087	0	1	151.38	839540102	47850	-0.285	-0.959	100	839540102	230	120	1823	136.606	150	1	1	1	2748	2686	ON	0.992217587	0.996235086927401	286
25	120	Channel	231	17692	47580.378	3926.726	51668	38324	54859	175	1875	176.597	1872.381	471.239	100	1800	150	150	150.087	150.087	0	1	151.38	841792046	47985	-0.286	-0.958	100	841792046	231	120	1823	136.606	150	1	1	1	2760	2698	ON	0.99488636	0.998914728822387	298
25	120	Channel	232	17692	47812.235	3898.725	51435	38522	55276	175	1875	176.584	1872.417	471.239	100	1800	150	150	150.087	150.087	0	1	151.38	845894069	48207	-0.293	-0.952	100	845894069	232	120	1823	136.606	150	1	1	1	2772	2710	ON	0.999747648	1.0037958133945	310
25	120	Channel	233	17692	47778.211	3916.473	49692	38521	55374	175	1875	176.587	1872.399	471.239	100	1800	150	150	150.087	150.087	0	1	151.38	845292101	48172	-0.287	-0.957	100	845292101	233	120	1823	136.606	150	1	1	1	2784	2722	ON	0.999034275	1.00307953559619	322
25	120	Channel	234	17692	47663.694	3923.299	46864	38370	54918	175	1875	176.595	1872.39	471.239	100	1800	150	150	150.087	150.087	0	1	151.38	843266066	48045	-0.286	-0.959	100	843266066	234	120	1823	136.606	150	1	1	1	2796	2734	ON	0.996633226	1.00066870839691	334
25	120	Channel	235	17692	47803.813	3917.361	51632	38408	55134	175	1875	176.592	1872.403	471.239	100	1800	150	150	150.087	150.087	0	1	151.38	845745059	48191	-0.286	-0.957	100	845745059	235	120	1823	136.606	150	1	1	1	2808	2746	ON	0.999571066	1.00361851232416	346
25	120	Channel	236	17692	47778.384	3901.144	51742	38596	55019	175	1875	176.586	1872.413	471.239	100	1800	150	150	150.087	150.087	0	1	151.38	845295170	48175	-0.288	-0.959	100	845295170	236	120	1823	136.606	150	1	1	1	2820	2758	ON	0.999037902	1.00308317761533	358
25	120	Channel	237	17692	47544.793	3917.183	47345	38344	54806	175	1875	176.595	1872.386	471.239	100	1800	150	150	150.087	150.087	0	1	151.38	841162482	47955	-0.286	-0.956	100	841162482	237	120	1823	136.606	150	1	1	1	2832	2770	ON	0.994140259	0.998165588643318	370
25	120	Channel	238	17692	47612.567	3923.599	51631	38312	54770	175	1875	176.593	1872.384	471.239	100	1800	150	150	150.087	150.087	0	1	151.38	842361530	47999	-0.282	-0.96	100	842361530	238	120	1823	136.606	150	1	1	1	2844	2782	ON	0.995561259	0.999592375955283	382
25	120	Channel	239	17692	47893.484	3917.138	51963	38614	55297	175	1875	176.589	1872.409	471.239	100	1800	150	150	150.087	150.087	0	1	151.38	847331520	48303	-0.287	-0.959	100	847331520	239	120	1823	136.606	150	1	1	1	2856	2794	ON	1.001451175	1.00550627820859	394
25	120	Channel	240	17692	47714.873	3924.348	48630	38535	54928	175	1875	176.591	1872.39	471.239	100	1800	150	150	150.087	150.087	0	1	151.38	844171531	48114	-0.287	-0.957	100	844171531	240	120	1823	136.606	150	1	1	1	2868	2806	ON	0.997706283	1.00174613554949	406
25	120	Channel	241	17692	47652.182	3893.102	48928	38552	54862	175	1875	176.585	1872.411	471.239	100	1800	150	150	150.087	150.087	0	1	151.38	843062411	48052	-0.29	-0.954	100	843062411	241	120	1823	136.606	150	1	1	1	2880	2818	ON	0.996391857	1.00042635623332	418
25	120	Channel	242	17692	47908.964	3905.589	47360	38815	55058	175	1875	176.584	1872.418	471.239	100	1800	150	150	150.087	150.087	0	1	151.38	847605393	48343	-0.289	-0.957	100	847605393	242	120	1823	136.606	150	1	1	1	2892	2830	ON	1.00177574	1.00583216523885	430
25	120	Channel	243	17692	47758.916	3922.682	47638	38412	55125	175	1875	176.595	1872.397	471.239	100	1800	150	150	150.087	150.087	0	1	151.38	844950739	48161	-0.285	-0.956	100	844950739	243	120	1823	136.606	150	1	1	1	2904	2842	ON	0.998629722	1.00267333467572	442
25	120	Channel	244	17692	47700.157	3936.683	47270	38446	54966	175	1875	176.598	1872.382	471.239	100	1800	150	150	150.087	150.087	0	1	151.38	843911175	48120	-0.283	-0.96	100	843911175	244	120	1823	136.606	150	1	1	1	2916	2854	ON	0.997397736	1.0014363323494	454
25	120	Channel	245	17692	47813.835	3917.666	46991	38660	54954	175	1875	176.592	1872.404	471.239	100	1800	150	150	150.087	150.087	0	1	151.38	845922374	48221	-0.289	-0.959	100	845922374	245	120	1823	136.606	150	1	1	1	2928	2866	ON	0.999781195	1.00382949680848	466
25	120	Channel	246	17692	47869.859	3903.187	50858	38619	55016	175	1875	176.585	1872.418	471.239	100	1800	150	150	150.087	150.087	0	1	151.38	846913546	48278	-0.289	-0.952	100	846913546	246	120	1823	136.606	150	1	1	1	2940	2878	ON	1.000955836	1.00500892154902	478
25	120	Channel	247	17692	47606.436	3916.424	46857	38427	54738	175	1875	176.595	1872.391	471.239	100	1800	150	150	150.087	150.087	0	1	151.38	842253065	48002	-0.287	-0.954	100	842253065	247	120	1823	136.606	150	1	1	1	2952	2890	ON	0.995432712	0.999463305323335	490
25	120	Channel	248	17692	47661.441	3933.432	46812	38357	54807	175	1875	176.6	1872.383	471.239	100	1800	150	150	150.087	150.087	0	1	151.38	843226211	48048	-0.286	-0.956	100	843226211	248	120	1823	136.606	150	1	1	1	2964	2902	ON	0.996585988	1.0006212779396	502
25	120	Channel	249	17692	47791.089	3929.178	51545	38514	55224	175	1875	176.597	1872.394	471.239	100	1800	150	150	150.087	150.087	0	1	151.38	845519941	48191	-0.283	-0.959	100	845519941	249	120	1823	136.606	150	1	1	1	2976	2914	ON	0.999304285	1.00335064497447	514
25	120	Channel	250	17692	47652.585	3895.222	48017	38628	54899	175	1875	176.587	1872.41	471.239	100	1800	150	150	150.087	150.087	0	1	151.38	843069529	48054	-0.289	-0.96	100	843069529	250	120	1823	136.606	150	1	1	1	2988	2926	ON	0.996400306	1.00043484024321	526
25	120	Channel	251	17692	47409.418	3915.645	49457	38216	54548	175	1875	176.601	1872.38	471.239	100	1800	150	150	150.087	150.087	0	1	151.38	838767422	47796	-0.283	-0.96	100	838767422	251	120	1823	136.606	150	1	1	1	3000	2938	ON	0.991301885	0.995315656038524	538
25	120	Channel	252	17692	47629.647	3916.364	51619	38516	54876	175	1875	176.593	1872.392	471.239	100	1800	150	150	150.087	150.087	0	1	151.38	842663721	48017	-0.282	-0.959	100	842663721	252	120	1823	136.606	150	1	1	1	3012	2950	ON	0.995919371	0.999951946399529	550
25	120	Channel	253	17692	47465.704	3883.01	47820	38056	54539	175	1875	176.586	1872.407	471.239	100	1800	150	150	150.087	150.087	0	1	151.38	839763235	47865	-0.291	-0.956	100	839763235	253	120	1823	136.606	150	1	1	1	3024	2962	ON	0.992482019	0.996500596438106	562
25	120	Channel	254	17692	47444.29	3904.833	51496	38247	54461	175	1875	176.595	1872.389	471.239	100	1800	150	150	150.087	150.087	0	1	151.38	839384378	47836	-0.282	-0.955	100	839384378	254	120	1823	136.606	150	1	1	1	3036	2974	ON	0.992033037	0.996049786046239	574
25	120	Channel	255	17692	47574.494	3923.765	51741	38220	54613	175	1875	176.601	1872.385	471.239	100	1800	150	150	150.087	150.087	0	1	151.38	841687944	47963	-0.282	-0.959	100	841687944	255	120	1823	136.606	150	1	1	1	3048	2986	ON	0.994762992	0.998790858067473	586
25	120	Channel	256	17692	47749.291	3883.46	49503	38626	55225	175	1875	176.58	1872.424	471.239	100	1800	150	150	150.087	150.087	0	1	151.38	844780464	48130	-0.292	-0.956	100	844780464	256	120	1823	136.606	150	1	1	1	3060	2998	ON	0.998427917	1.00247070788849	598
25	120	Channel	257	17692	47473.609	3898.014	51508	38163	54427	175	1875	176.595	1872.399	471.239	100	1800	150	150	150.087	150.087	0	1	151.38	839903099	47849	-0.287	-0.961	100	839903099	257	120	1823	136.606	150	1	1	1	3072	3010	ON	0.992647762	0.996667013555305	610
25	120	Channel	258	17692	47393.915	3892.592	46685	38192	54819	175	1875	176.593	1872.396	471.239	100	1800	150	150	150.087	150.087	0	1	151.38	838493144	47811	-0.287	-0.959	100	838493144	258	120	1823	136.606	150	1	1	1	3084	3022	ON	0.990976838	0.994989284809182	622
25	120	Channel	259	17692	47645.647	3902.575	48928	38348	54674	175	1875	176.594	1872.407	471.239	100	1800	150	150	150.087	150.087	0	1	151.38	842946790	48052	-0.287	-0.956	100	842946790	259	120	1823	136.606	150	1	1	1	3096	3034	ON	0.996254839	1.00028878053934	634
25	120	Channel	260	17692	47358.939	3891.889	51716	38018	54536	175	1875	176.594	1872.395	471.239	100	1800	150	150	150.087	150.087	0	1	151.38	837874347	47752	-0.285	-0.958	100	837874347	260	120	1823	136.606	150	1	1	1	3108	3046	ON	0.990243505	0.994252965379559	646
25	120	Channel	261	17692	47400.516	3908.585	51607	37724	54593	175	1875	176.597	1872.384	471.239	100	1800	150	150	150.087	150.087	0	1	151.38	838609931	47787	-0.286	-0.957	100	838609931	261	120	1823	136.606	150	1	1	1	3120	3058	ON	0.991115239	0.995128249943987	658
25	120	Channel	262	17692	47603.038	3915.688	51508	38459	54801	175	1875	176.597	1872.393	471.239	100	1800	150	150	150.087	150.087	0	1	151.38	842192955	48015	-0.284	-0.96	100	842192955	262	120	1823	136.606	150	1	1	1	3132	3070	ON	0.995361467	0.999391770172893	670
25	120	Channel	263	17692	47641.768	3885.139	51667	38495	54821	175	1875	176.585	1872.417	471.239	100	1800	150	150	150.087	150.087	0	1	151.38	842878167	48032	-0.287	-0.954	100	842878167	263	120	1823	136.606	150	1	1	1	3144	3082	ON	0.996173509	1.00020711931257	682
25	120	Channel	264	17692	47435.585	3900.258	48648	38352	54640	175	1875	176.595	1872.393	471.239	100	1800	150	150	150.087	150.087	0	1	151.38	839230363	47834	-0.281	-0.962	100	839230363	264	120	1823	136.606	150	1	1	1	3156	3094	ON	0.991850522	0.995866527222048	694
25	120	Channel	265	17692	47500.002	3907.732	51545	38318	54702	175	1875	176.599	1872.394	471.239	100	1800	150	150	150.087	150.087	0	1	151.38	840370035	47907	-0.288	-0.957	100	840370035	265	120	1823	136.606	150	1	1	1	3168	3106	ON	0.993201137	0.997222642521055	706
25	120	Channel	266	17692	47685.235	3876.557	49105	38589	54932	175	1875	176.581	1872.426	471.239	100	1800	150	150	150.087	150.087	0	1	151.38	843647170	48086	-0.291	-0.957	100	843647170	266	120	1823	136.606	150	1	1	1	3180	3118	ON	0.997084871	1.00112219240976	718
25	120	Channel	267	17692	47627.702	3888.434	50858	38440	54864	175	1875	176.588	1872.415	471.239	100	1800	150	150	150.087	150.087	0	1	151.38	842629307	48014	-0.29	-0.954	100	842629307	267	120	1823	136.606	150	1	1	1	3192	3130	ON	0.995878591	0.999910999999409	730
25	120	Channel	268	17692	47388.621	3892.784	47548	38130	54550	175	1875	176.595	1872.397	471.239	100	1800	150	150	150.087	150.087	0	1	151.38	838399491	47773	-0.287	-0.955	100	838399491	268	120	1823	136.606	150	1	1	1	3204	3142	ON	0.99086584	0.994877834813173	742
25	120	Channel	269	17692	47710.953	3920.806	44479	38497	55271	175	1875	176.597	1872.397	471.239	100	1800	150	150	150.087	150.087	0	1	151.38	844102184	48106	-0.287	-0.958	100	844102184	269	120	1823	136.606	150	1	1	1	3216	3154	ON	0.997624094	1.00166361118524	754
25	120	Channel	270	17692	47498.986	3902.054	46834	38259	54612	175	1875	176.592	1872.395	471.239	100	1800	150	150	150.087	150.087	0	1	151.38	840352064	47895	-0.287	-0.955	100	840352064	270	120	1823	136.606	150	1	1	1	3228	3166	ON	0.993179835	0.997201253553177	766
25	120	Channel	271	17692	47465.851	3907.778	47360	38258	54634	175	1875	176.594	1872.388	471.239	100	1800	150	150	150.087	150.087	0	1	151.38	839765834	47851	-0.285	-0.95	100	839765834	271	120	1823	136.606	150	1	1	1	3240	3178	ON	0.992485102	0.996503691101765	778
25	120	Channel	272	17692	47690.848	3908.422	49946	38461	54860	175	1875	176.591	1872.403	471.239	100	1800	150	150	150.087	150.087	0	1	151.38	843746475	48101	-0.29	-0.954	100	843746475	272	120	1823	136.606	150	1	1	1	3252	3190	ON	0.997202557	1.00124035803643	790
25	120	Channel	273	17692	47550.382	3886.81	51459	38244	54664	175	1875	176.587	1872.41	471.239	100	1800	150	150	150.087	150.087	0	1	151.38	841261365	47936	-0.288	-0.957	100	841261365	273	120	1823	136.606	150	1	1	1	3264	3202	ON	0.994257442	0.99828324901878	802
25	120	Channel	274	17692	47487.601	3911.049	47353	37856	54618	175	1875	176.598	1872.39	471.239	100	1800	150	150	150.087	150.087	0	1	151.38	840150644	47903	-0.286	-0.957	100	840150644	274	120	1823	136.606	150	1	1	1	3276	3214	ON	0.992941128	0.996961575010569	814
25	120	Channel	275	17692	47696.343	3909.337	48341	38607	55048	175	1875	176.593	1872.404	471.239	100	1800	150	150	150.087	150.087	0	1	151.38	843843701	48084	-0.287	-0.956	100	843843701	275	120	1823	136.606	150	1	1	1	3288	3226	ON	0.997317769	1.00135603951133	826
25	120	Channel	276	17692	47631.927	3895.094	51361	38134	54876	175	1875	176.589	1872.41	471.239	100	1800	150	150	150.087	150.087	0	1	151.38	842704061	48038	-0.288	-0.955	100	842704061	276	120	1823	136.606	150	1	1	1	3300	3238	ON	0.995967175	0.999999945264452	838
25	120	Channel	277	17692	47484.746	3911.157	51448	38308	54872	175	1875	176.597	1872.389	471.239	100	1800	150	150	150.087	150.087	0	1	151.38	840100118	47886	-0.289	-0.956	100	840100118	277	120	1823	136.606	150	1	1	1	3312	3250	ON	0.992881268	0.996901471168747	850
25	120	Channel	278	17692	47700.066	3933.485	44559	38129	55023	175	1875	176.602	1872.387	471.239	100	1800	150	150	150.087	150.087	0	1	151.38	843909575	48080	-0.281	-0.958	100	843909575	278	120	1823	136.606	150	1	1	1	3324	3262	ON	0.997395829	1.00143441660523	862
25	120	Channel	279	17692	47766.826	3893.035	52294	38496	55072	175	1875	176.588	1872.421	471.239	100	1800	150	150	150.087	150.087	0	1	151.38	845090691	48185	-0.295	-0.95	100	845090691	279	120	1823	136.606	150	1	1	1	3336	3274	ON	0.998795569	1.00283985705359	874
25	120	Channel	280	17692	47454.154	3911.956	51766	38221	54871	175	1875	176.602	1872.388	471.239	100	1800	150	150	150.087	150.087	0	1	151.38	839558888	47850	-0.286	-0.955	100	839558888	280	120	1823	136.606	150	1	1	1	3348	3286	ON	0.992239853	0.996257444293431	886
25	120	Channel	281	17692	47518.9	3914.192	41509	38151	54808	175	1875	176.597	1872.387	471.239	100	1800	150	150	150.087	150.087	0	1	151.38	840704377	47907	-0.282	-0.956	100	840704377	281	120	1823	136.606	150	1	1	1	3360	3298	ON	0.993597367	0.997620485744437	898
25	120	Channel	282	17692	47789.047	3890.95	47450	38682	55022	175	1875	176.583	1872.422	471.239	100	1800	150	150	150.087	150.087	0	1	151.38	845483820	48188	-0.292	-0.956	100	845483820	282	120	1823	136.606	150	1	1	1	3372	3310	ON	0.999261471	1.00330765651738	910
25	120	Channel	283	17692	47652.084	3894.31	51508	38497	54709	175	1875	176.59	1872.413	471.239	100	1800	150	150	150.087	150.087	0	1	151.38	843060676	48068	-0.292	-0.958	100	843060676	283	120	1823	136.606	150	1	1	1	3384	3322	ON	0.996389802	1.00042429312421	922
25	120	Channel	284	17692	47551.419	3922.965	48024	38280	54756	175	1875	176.599	1872.383	471.239	100	1800	150	150	150.087	150.087	0	1	151.38	841279713	47956	-0.282	-0.958	100	841279713	284	120	1823	136.606	150	1	1	1	3396	3334	ON	0.994279184	0.998305080081466	934
25	120	Channel	285	17692	47778.007	3946.303	49316	38758	55102	175	1875	176.603	1872.381	471.239	100	1800	150	150	150.087	150.087	0	1	151.38	845288492	48175	-0.28	-0.962	100	845288492	285	120	1823	136.606	150	1	1	1	3408	3346	ON	0.999029998	1.00307524096091	946
25	120	Channel	286	17692	47770.952	3897.144	51398	38631	55011	175	1875	176.586	1872.417	471.239	100	1800	150	150	150.087	150.087	0	1	151.38	845163683	48185	-0.293	-0.955	100	845163683	286	120	1823	136.606	150	1	1	1	3420	3358	ON	0.998882077	1.00292671815739	958
25	120	Channel	287	17692	47680.94	3922.423	51681	38515	54758	175	1875	176.596	1872.393	471.239	100	1800	150	150	150.087	150.087	0	1	151.38	843571190	48084	-0.287	-0.959	100	843571190	287	120	1823	136.606	150	1	1	1	3432	3370	ON	0.996994818	1.00103177349536	970
25	120	Channel	288	17692	47781.462	3933.592	51496	38448	55017	175	1875	176.599	1872.392	471.239	100	1800	150	150	150.087	150.087	0	1	151.38	845349634	48178	-0.288	-0.953	100	845349634	288	120	1823	136.606	150	1	1	1	3444	3382	ON	0.999102438	1.00314797608298	982
25	120	Channel	289	17692	47836.653	3895.985	51412	38589	54880	175	1875	176.582	1872.42	471.239	100	1800	150	150	150.087	150.087	0	1	151.38	846326058	48236	-0.29	-0.958	100	846326058	289	120	1823	136.606	150	1	1	1	3456	3394	ON	1.000259614	1.00430986439612	994
25	120	Channel	290	17692	47595.511	3920.882	47450	38354	54960	175	1875	176.598	1872.388	471.239	100	1800	150	150	150.087	150.087	0	1	151.38	842059782	47981	-0.284	-0.954	100	842059782	290	120	1823	136.606	150	1	1	1	3468	3406	ON	0.99520365	0.999233310762246	1006
25	120	Channel	291	17692	47561.177	3920.005	51570	38281	54794	175	1875	176.6	1872.387	471.239	100	1800	150	150	150.087	150.087	0	1	151.38	841452341	47953	-0.285	-0.953	100	841452341	291	120	1823	136.606	150	1	1	1	3480	3418	ON	0.994483778	0.998510506802483	1018
25	120	Channel	292	17692	47901.586	3915.979	51533	38663	55282	175	1875	176.591	1872.412	471.239	100	1800	150	150	150.087	150.087	0	1	151.38	847474857	48299	-0.289	-0.955	100	847474857	292	120	1823	136.606	150	1	1	1	3492	3430	ON	1.001621048	1.00567684259613	1030
25	120	Channel	293	17692	47748.772	3899.937	48723	38446	54828	175	1875	176.588	1872.414	471.239	100	1800	150	150	150.087	150.087	0	1	151.38	844771269	48138	-0.291	-0.955	100	844771269	293	120	1823	136.606	150	1	1	1	3504	3442	ON	0.998417035	1.00245978183108	1042
25	120	Channel	294	17692	47598.045	3924.215	52443	38394	54759	175	1875	176.598	1872.386	471.239	100	1800	150	150	150.087	150.087	0	1	151.38	842104617	47983	-0.288	-0.955	100	842104617	294	120	1823	136.606	150	1	1	1	3516	3454	ON	0.99525678	0.999286656869138	1054
25	120	Channel	295	17692	47794.622	3941.585	48951	38495	55226	175	1875	176.602	1872.387	471.239	100	1800	150	150	150.087	150.087	0	1	151.38	845582447	48203	-0.281	-0.96	100	845582447	295	120	1823	136.606	150	1	1	1	3528	3466	ON	0.99937836	1.00342502216297	1066
25	120	Channel	296	17692	47671.603	3908.949	47300	38484	54870	175	1875	176.593	1872.403	471.239	100	1800	150	150	150.087	150.087	0	1	151.38	843405996	48084	-0.293	-0.951	100	843405996	296	120	1823	136.606	150	1	1	1	3540	3478	ON	0.996799052	1.00083520972264	1078
25	120	Channel	297	17692	47586.896	3923.238	49082	38183	55185	175	1875	176.598	1872.386	471.239	100	1800	150	150	150.087	150.087	0	1	151.38	841907370	48002	-0.285	-0.957	100	841907370	297	120	1823	136.606	150	1	1	1	3552	3490	ON	0.995023022	0.999051946630092	1090
25	120	Channel	298	17692	47804.306	3920.275	52712	38664	55045	175	1875	176.59	1872.4	471.239	100	1800	150	150	150.087	150.087	0	1	151.38	845753782	48227	-0.291	-0.956	100	845753782	298	120	1823	136.606	150	1	1	1	3564	3502	ON	0.999581402	1.00362889102609	1102
25	120	Channel	299	17692	47900.723	3894.518	49199	38607	55219	175	1875	176.582	1872.426	471.239	100	1800	150	150	150.087	150.087	0	1	151.38	847459594	48300	-0.294	-0.944	100	847459594	299	120	1823	136.606	150	1	1	1	3576	3514	ON	1.001602953	1.00565867460472	1114
25	120	Channel	300	17692	47627.296	3925.138	43611	38513	54798	175	1875	176.595	1872.385	471.239	100	1800	150	150	150.087	150.087	0	1	151.38	842622127	48039	-0.286	-0.956	100	842622127	300	120	1823	136.606	150	1	1	1	3588	3526	ON	0.995870078	0.999902452833111	1126
25	120	Channel	301	17692	47664.839	3925.596	47517	38277	54781	175	1875	176.598	1872.389	471.239	100	1800	150	150	150.087	150.087	0	1	151.38	843286326	48062	-0.286	-0.953	100	843286326	301	120	1823	136.606	150	1	1	1	3600	3538	ON	0.996657233	1.00069281309004	1138
25	120	Channel	302	17692	47911.524	3902.466	51520	38680	54978	175	1875	176.586	1872.423	471.239	100	1800	150	150	150.087	150.087	0	1	151.38	847650682	48326	-0.296	-0.954	100	847650682	302	120	1823	136.606	150	1	1	1	3612	3550	ON	1.001829415	1.00588605870122	1150
25	120	Channel	303	17692	47604.937	3891.223	49645	38264	54790	175	1875	176.589	1872.411	471.239	100	1800	150	150	150.087	150.087	0	1	151.38	842226543	48016	-0.294	-0.95	100	842226543	303	120	1823	136.606	150	1	1	1	3624	3562	ON	0.995401283	0.999431748174861	1162
25	120	Channel	304	17692	47589.897	3909.867	51570	38465	54756	175	1875	176.593	1872.395	471.239	100	1800	150	150	150.087	150.087	0	1	151.38	841960465	48001	-0.288	-0.958	100	841960465	304	120	1823	136.606	150	1	1	1	3636	3574	ON	0.995085943	0.99911512408344	1174
25	120	Channel	305	17692	47614.484	3916.311	47472	38280	54860	175	1875	176.597	1872.394	471.239	100	1800	150	150	150.087	150.087	0	1	151.38	842395455	48003	-0.289	-0.952	100	842395455	305	120	1823	136.606	150	1	1	1	3648	3586	ON	0.995601452	0.999632732895659	1186
25	120	Channel	306	17692	47767.538	3891.45	51361	38513	54988	175	1875	176.582	1872.419	471.239	100	1800	150	150	150.087	150.087	0	1	151.38	845103275	48171	-0.292	-0.954	100	845103275	306	120	1823	136.606	150	1	1	1	3660	3598	ON	0.998810497	1.00285484617281	1198
25	120	Channel	307	17692	47568.342	3904.246	49784	38393	54610	175	1875	176.591	1872.398	471.239	100	1800	150	150	150.087	150.087	0	1	151.38	841579112	47963	-0.288	-0.952	100	841579112	307	120	1823	136.606	150	1	1	1	3672	3610	OFF	0.994634005	0.998661345340716	1210
25	120	Channel	308	17692	47678.859	3913.253	48189	38318	54865	175	1875	176.593	1872.399	471.239	100	1800	150	150	150.087	150.087	0	1	151.38	843534375	48091	-0.287	-0.959	100	843534375	308	120	1823	136.606	150	1	1	1	3684	3622	OFF	0.996951187	1.00098796400505	1222
25	120	Channel	309	17692	47958.966	3888.341	52390	38536	54941	175	1875	176.577	1872.434	471.239	100	1800	150	150	150.087	150.087	0	1	151.38	848490019	48388	-0.297	-0.951	100	848490019	309	120	1823	136.606	150	1	1	1	3696	3634	OFF	1.00282412	1.00688481403002	1234
25	120	Channel	310	17692	47548.956	3906.979	47353	38392	54787	175	1875	176.595	1872.396	471.239	100	1800	150	150	150.087	150.087	0	1	151.38	841236124	47946	-0.286	-0.957	100	841236124	310	120	1823	136.606	150	1	1	1	3708	3646	OFF	0.994227543	0.998253228676069	1246
25	120	Channel	311	17692	41885.939	3500.657	39383	33721	48335	175	1875	176.631	1872.357	471.239	100	1800	150	150	150.087	150.087	0	1	151.38	741046038	42239	-0.281	-0.956	100	741046038	311	120	1823	136.606	150	1	1	1	3720	3658	OFF	0.875492491	0.879034637430999	1258
25	120	Channel	312	17692	32005.256	2690.515	31211	25596	37120	175	1875	176.639	1872.343	471.239	100	1800	150	150	150.087	150.087	0	1	151.38	566236991	32260	-0.271	-0.954	100	566236991	312	120	1823	136.606	150	1	1	1	3732	3670	OFF	0.668326697	0.67102517749134	1270
25	120	Channel	313	17692	17891.996	1471.467	19536	14305	20761	175	1875	176.59	1872.409	471.239	100	1800	150	150	150.087	150.087	0	1	151.38	316545185	18035	-0.279	-0.932	100	316545185	313	120	1823	136.606	150	1	1	1	3744	3682	OFF	0.372417526	0.373910940490921	1282
25	120	Channel	314	17692	9330.474	754.465	9949	7419	10980	175	1875	176.541	1872.471	471.239	100	1800	150	150	150.087	150.087	0	1	151.38	165074750	9400	-0.267	-0.9	100	165074750	314	120	1823	136.606	150	1	1	1	3756	3694	OFF	0.192910249	0.193672634345332	1294
25	120	Channel	315	17692	4954.62	415.082	5396	3853	5910	175	1875	176.594	1872.428	471.239	100	1800	150	150	150.087	150.087	0	1	151.38	87657145	4993	-0.229	-0.871	100	87657145	315	120	1823	136.606	150	1	1	1	3768	3706	OFF	0.101162819	0.101551570718982	1306
25	120	Channel	316	17692	2427.862	221.898	2411	1748	2939	175	1875	176.746	1872.281	471.239	100	1800	150	150	150.087	150.087	0	1	151.38	42953729	2440	-0.183	-0.844	100	42953729	316	120	1823	136.606	150	1	1	1	3780	3718	OFF	0.04818492	0.0483579233791964	1318
25	120	Channel	317	17692	1771.511	163.611	1857	1311	2205	175	1875	176.731	1872.301	471.239	100	1800	150	150	150.087	150.087	0	1	151.38	31341579	1783	-0.184	-0.741	100	31341579	317	120	1823	136.606	150	1	1	1	3792	3730	OFF	0.034423374	0.0345403343480681	1330
25	120	Channel	318	17692	1066.934	103.027	1060	759	1377	175	1875	176.778	1872.298	471.239	100	1800	150	150	150.087	150.087	0	1	151.38	18876200	1071	-0.109	-0.662	100	18876200	318	120	1823	136.606	150	1	1	1	3804	3742	OFF	0.019650685	0.0197074851152867	1342
25	120	Channel	319	17692	686.236	64.157	705	482	910	175	1875	176.583	1872.55	471.239	100	1800	150	150	150.087	150.087	0	1	151.38	12140881	687	-0.057	-0.512	100	12140881	319	120	1823	136.606	150	1	1	1	3816	3754	OFF	0.011668686	0.0116929799054638	1354
25	120	Channel	320	17692	480.545	45.435	485	337	645	175	1875	176.494	1872.706	471.239	100	1800	150	150	150.087	150.087	0	1	151.38	8501809	481	-0.027	-0.367	100	8501809	320	120	1823	136.606	150	1	1	1	3828	3766	OFF	0.007356015	0.00736274546474262	1366
25	120	Channel	321	17692	357.232	33.49	353	238	488	175	1875	176.356	1872.954	471.239	100	1800	150	150	150.087	150.087	0	1	151.38	6320140	357	0.063	-0.253	100	6320140	321	120	1823	136.606	150	1	1	1	3840	3778	OFF	0.004770542	0.00476674369709768	1378
25	120	Channel	322	17692	297.199	27.078	290	169	405	175	1875	176.176	1873.168	471.239	100	1800	150	150	150.087	150.087	0	1	151.38	5258043	297	0.104	-0.104	100	5258043	322	120	1823	136.606	150	1	1	1	3852	3790	OFF	0.003511845	0.003502920952399	1390
25	120	Channel	323	17692	259.459	22.983	264	179	354	175	1875	176.086	1873.386	471.239	100	1800	150	150	150.087	150.087	0	1	151.38	4590356	259	0.096	-0.028	100	4590356	323	120	1823	136.606	150	1	1	1	3864	3802	OFF	0.00272056	0.00270841342512353	1402
25	120	Channel	324	17692	229.845	20.498	234	152	312	175	1875	176.001	1873.491	471.239	100	1800	150	150	150.087	150.087	0	1	151.38	4066412	230	0.074	-0.036	100	4066412	324	120	1823	136.606	150	1	1	1	3876	3814	OFF	0.002099651	0.00208497553660377	1414
25	120	Channel	325	17692	213.934	19.157	213	134	287	175	1875	175.992	1873.582	471.239	100	1800	150	150	150.087	150.087	0	1	151.38	3784914	213	0.099	-0.105	100	3784914	325	120	1823	136.606	150	1	1	1	3888	3826	OFF	0.001766049	0.00175001503669704	1426
25	120	Channel	326	17692	201.29	17.886	197	138	280	175	1875	175.915	1873.663	471.239	100	1800	150	150	150.087	150.087	0	1	151.38	3561215	201	0.129	-0.031	100	3561215	326	120	1823	136.606	150	1	1	1	3900	3838	OFF	0.001500946	0.00148383185771265	1438
25	120	Channel	327	17692	187.561	16.487	184	130	259	175	1875	175.886	1873.811	471.239	100	1800	150	150	150.087	150.087	0	1	151.38	3318333	187	0.147	0.014	100	3318333	327	120	1823	136.606	150	1	1	1	3912	3850	OFF	0.001213093	0.00119480711362243	1450
25	120	Channel	328	17692	179.042	15.387	179	114	270	175	1875	175.776	1873.84	471.239	100	1800	150	150	150.087	150.087	0	1	151.38	3167610	179	0.176	0.182	100	3167610	328	120	1823	136.606	150	1	1	1	3924	3862	OFF	0.001034477	0.00101546398630765	1462
25	120	Channel	329	17692	174.077	14.721	170	112	238	175	1875	175.793	1873.914	471.239	100	1800	150	150	150.087	150.087	0	1	151.38	3079773	174	0.186	0.021	100	3079773	329	120	1823	136.606	150	1	1	1	3936	3874	OFF	0.000930377	0.000910940142298041	1474
25	120	Channel	330	17692	164.462	13.783	167	99	228	175	1875	175.734	1874.004	471.239	100	1800	150	150	150.087	150.087	0	1	151.38	2909668	164	0.246	0.213	100	2909668	330	120	1823	136.606	150	1	1	1	3948	3886	OFF	0.000728782	0.000708523876406318	1486
25	120	Channel	331	17692	158.595	12.843	161	100	212	175	1875	175.662	1874.083	471.239	100	1800	150	150	150.087	150.087	0	1	151.38	2805858	158	0.214	0.183	100	2805858	331	120	1823	136.606	150	1	1	1	3960	3898	OFF	0.00060577	0.000585011007764952	1498
25	120	Channel	332	17692	158.006	12.897	158	80	226	175	1875	175.68	1874.055	471.239	100	1800	150	150	150.087	150.087	0	1	151.38	2795436	158	0.223	0.362	100	2795436	332	120	1823	136.606	150	1	1	1	3972	3910	OFF	0.000593421	0.000572611300993217	1510
25	120	Channel	333	17692	159.378	13.257	161	116	236	175	1875	175.712	1873.957	471.239	100	1800	150	150	150.087	150.087	0	1	151.38	2819711	159	0.266	0.224	100	2819711	333	120	1823	136.606	150	1	1	1	3984	3922	OFF	0.000622187	0.000601494828481875	1522
25	120	Channel	334	17692	156.54	12.779	154	105	222	175	1875	175.727	1874.036	471.239	100	1800	150	150	150.087	150.087	0	1	151.38	2769507	156	0.285	0.291	100	2769507	334	120	1823	136.606	150	1	1	1	3996	3934	OFF	0.000562684	0.000541748872933179	1534
25	120	Channel	335	17692	154.085	12.493	152	76	217	175	1875	175.679	1874.081	471.239	100	1800	150	150	150.087	150.087	0	1	151.38	2726077	154	0.229	0.414	100	2726077	335	120	1823	136.606	150	1	1	1	4008	3946	OFF	0.00051121	0.000490065884606172	1546
25	120	Channel	336	17692	152.598	12.29	150	95	228	175	1875	175.688	1874.065	471.239	100	1800	150	150	150.087	150.087	0	1	151.38	2699762	152	0.214	0.294	100	2699762	336	120	1823	136.606	150	1	1	1	4020	3958	OFF	0.000480033	0.000458761361737634	1558
25	120	Channel	337	17692	150.334	12.078	151	100	224	175	1875	175.711	1874.125	471.239	100	1800	150	150	150.087	150.087	0	1	151.38	2659712	150	0.288	0.505	100	2659712	337	120	1823	136.606	150	1	1	1	4032	3970	OFF	0.000432564	0.000411099330954601	1570
25	120	Channel	338	17692	147.582	11.683	149	94	211	175	1875	175.627	1874.145	471.239	100	1800	150	150	150.087	150.087	0	1	151.38	2611026	147	0.26	0.426	100	2611026	338	120	1823	136.606	150	1	1	1	4044	3982	OFF	0.000374863	0.00035316385890738	1582
25	120	Channel	339	17692	146.97	11.526	147	84	216	175	1875	175.642	1874.161	471.239	100	1800	150	150	150.087	150.087	0	1	151.38	2600195	147	0.279	0.439	100	2600195	339	120	1823	136.606	150	1	1	1	4056	3994	OFF	0.000362032	0.00034027995305967	1594
25	120	Channel	340	17692	145.769	11.514	145	96	213	175	1875	175.674	1874.181	471.239	100	1800	150	150	150.087	150.087	0	1	151.38	2578937	145	0.277	0.378	100	2578937	340	120	1823	136.606	150	1	1	1	4068	4006	OFF	0.000336851	0.000314996340440226	1606
25	120	Channel	341	17692	144.236	11.318	144	92	229	175	1875	175.633	1874.207	471.239	100	1800	150	150	150.087	150.087	0	1	151.38	2551823	144	0.277	0.716	100	2551823	341	120	1823	136.606	150	1	1	1	4080	4018	OFF	0.000304709	0.000282723419419735	1618
25	120	Channel	342	17692	143.151	11.083	141	88	200	175	1875	175.66	1874.212	471.239	100	1800	150	150	150.087	150.087	0	1	151.38	2532619	143	0.224	0.346	100	2532619	342	120	1823	136.606	150	1	1	1	4092	4030	OFF	0.00028196	0.000259881854313909	1630
25	120	Channel	343	17692	142.503	10.927	143	94	207	175	1875	175.612	1874.243	471.239	100	1800	150	150	150.087	150.087	0	1	151.38	2521160	142	0.259	0.352	100	2521160	343	120	1823	136.606	150	1	1	1	4104	4042	OFF	0.000268373	0.000246240071651627	1642
25	120	Channel	344	17692	141.23	10.815	140	79	209	175	1875	175.583	1874.236	471.239	100	1800	150	150	150.087	150.087	0	1	151.38	2498641	141	0.225	0.539	100	2498641	344	120	1823	136.606	150	1	1	1	4116	4054	OFF	0.000241683	0.000219440705403041	1654
25	120	Channel	345	17692	140.163	10.565	141	95	201	175	1875	175.587	1874.261	471.239	100	1800	150	150	150.087	150.087	0	1	151.38	2479761	140	0.258	0.456	100	2479761	345	120	1823	136.606	150	1	1	1	4128	4066	OFF	0.000219311	0.0001969780787045	1666
25	120	Channel	346	17692	140.068	10.631	139	88	209	175	1875	175.558	1874.238	471.239	100	1800	150	150	150.087	150.087	0	1	151.38	2478075	140	0.247	0.404	100	2478075	346	120	1823	136.606	150	1	1	1	4140	4078	OFF	0.000217319	0.000194978125999382	1678
25	120	Channel	347	17692	138.788	10.435	138	83	191	175	1875	175.53	1874.283	471.239	100	1800	150	150	150.087	150.087	0	1	151.38	2455431	138	0.283	0.482	100	2455431	347	120	1823	136.606	150	1	1	1	4152	4090	OFF	0.000190482	0.000168031394814628	1690
25	120	Channel	348	17692	136.854	10.099	138	92	195	175	1875	175.545	1874.355	471.239	100	1800	150	150	150.087	150.087	0	1	151.38	2421224	136	0.245	0.427	100	2421224	348	120	1823	136.606	150	1	1	1	4164	4102	OFF	0.000149932	0.000127316568165165	1702
25	120	Channel	349	17692	137.378	10.183	135	72	199	175	1875	175.568	1874.292	471.239	100	1800	150	150	150.087	150.087	0	1	151.38	2430486	137	0.241	0.602	100	2430486	349	120	1823	136.606	150	1	1	1	4176	4114	OFF	0.000160919	0.000138347886243923	1714
25	120	Channel	350	17692	138.784	10.499	137	91	198	175	1875	175.628	1874.277	471.239	100	1800	150	150	150.087	150.087	0	1	151.38	2455362	138	0.252	0.363	100	2455362	350	120	1823	136.606	150	1	1	1	4188	4126	OFF	0.000190398	0.000167947186279676	1726
25	120	Channel	351	17692	137.903	10.341	134	85	199	175	1875	175.588	1874.298	471.239	100	1800	150	150	150.087	150.087	0	1	151.38	2439772	137	0.268	0.496	100	2439772	351	120	1823	136.606	150	1	1	1	4200	4138	OFF	0.000171926	0.000149400256456419	1738
25	120	Channel	352	17692	137.266	10.283	137	68	205	175	1875	175.563	1874.335	471.239	100	1800	150	150	150.087	150.087	0	1	151.38	2428511	137	0.234	0.633	100	2428511	352	120	1823	136.606	150	1	1	1	4212	4150	OFF	0.00015857	0.000135990047265257	1750
25	120	Channel	353	17692	137.362	10.302	133	89	198	175	1875	175.572	1874.312	471.239	100	1800	150	150	150.087	150.087	0	1	151.38	2430212	137	0.245	0.36	100	2430212	353	120	1823	136.606	150	1	1	1	4224	4162	OFF	0.000160583	0.000138011052104113	1762
25	120	Channel	354	17692	136.632	10.182	135	75	195	175	1875	175.566	1874.285	471.239	100	1800	150	150	150.087	150.087	0	1	151.38	2417298	136	0.232	0.643	100	2417298	354	120	1823	136.606	150	1	1	1	4236	4174	OFF	0.000145278	0.000122642994475309	1774
25	120	Channel	355	17692	136.397	10.105	135	74	196	175	1875	175.546	1874.342	471.239	100	1800	150	150	150.087	150.087	0	1	151.38	2413129	136	0.233	0.484	100	2413129	355	120	1823	136.606	150	1	1	1	4248	4186	OFF	0.00014035	0.000117695743046858	1786
25	120	Channel	356	17692	136.142	10.079	135	74	199	175	1875	175.55	1874.297	471.239	100	1800	150	150	150.087	150.087	0	1	151.38	2408617	136	0.232	0.47	100	2408617	356	120	1823	136.606	150	1	1	1	4260	4198	OFF	0.000135004	0.000112327448943645	1798
25	120	Channel	357	17692	135.85	10.151	132	79	189	175	1875	175.578	1874.318	471.239	100	1800	150	150	150.087	150.087	0	1	151.38	2403450	135	0.222	0.528	100	2403450	357	120	1823	136.606	150	1	1	1	4272	4210	OFF	0.000128882	0.000106180225892123	1810
25	120	Channel	358	17692	135.096	9.907	137	90	193	175	1875	175.561	1874.349	471.239	100	1800	150	150	150.087	150.087	0	1	151.38	2390122	135	0.261	0.421	100	2390122	358	120	1823	136.606	150	1	1	1	4284	4222	OFF	0.000113073	9.03069170536045e-05	1822
25	120	Channel	359	17692	134.923	9.978	135	82	198	175	1875	175.546	1874.322	471.239	100	1800	150	150	150.087	150.087	0	1	151.38	2387060	135	0.26	0.664	100	2387060	359	120	1823	136.606	150	1	1	1	4296	4234	OFF	0.000109445	8.66648979169152e-05	1834
25	120	Channel	360	17692	134.756	9.864	134	74	183	175	1875	175.538	1874.356	471.239	100	1800	150	150	150.087	150.087	0	1	151.38	2384096	134	0.206	0.425	100	2384096	360	120	1823	136.606	150	1	1	1	4308	4246	OFF	0.000105944	8.31491915826543e-05	1846
25	120	Channel	361	17692	133.824	9.717	134	82	186	175	1875	175.526	1874.347	471.239	100	1800	150	150	150.087	150.087	0	1	151.38	2367623	133	0.268	0.623	100	2367623	361	120	1823	136.606	150	1	1	1	4320	4258	OFF	8.64e-05	6.35286029387559e-05	1858
25	120	Channel	362	17692	132.514	9.643	132	77	185	175	1875	175.509	1874.375	471.239	100	1800	150	150	150.087	150.087	0	1	151.38	2344443	132	0.26	0.508	100	2344443	362	120	1823	136.606	150	1	1	1	4332	4270	OFF	5.89e-05	3.59503077418596e-05	1870
25	120	Channel	363	17692	133.545	9.794	132	78	209	175	1875	175.501	1874.346	471.239	100	1800	150	150	150.087	150.087	0	1	151.38	2362677	133	0.329	0.753	100	2362677	363	120	1823	136.606	150	1	1	1	4344	4282	OFF	8.06e-05	5.76550576258286e-05	1882
25	120	Channel	364	17692	132.443	9.474	132	90	187	175	1875	175.49	1874.356	471.239	100	1800	150	150	150.087	150.087	0	1	151.38	2343174	132	0.28	0.44	100	2343174	364	120	1823	136.606	150	1	1	1	4356	4294	OFF	5.74e-05	3.44556062464553e-05	1894
25	120	Channel	365	17692	132.256	9.601	131	75	196	175	1875	175.541	1874.387	471.239	100	1800	150	150	150.087	150.087	0	1	151.38	2339867	132	0.259	0.744	100	2339867	365	120	1823	136.606	150	1	1	1	4368	4306	OFF	5.35e-05	3.05188572374325e-05	1906
25	120	Channel	366	17692	133.24	9.695	131	86	197	175	1875	175.56	1874.38	471.239	100	1800	150	150	150.087	150.087	0	1	151.38	2357284	133	0.272	0.554	100	2357284	366	120	1823	136.606	150	1	1	1	4380	4318	OFF	7.42e-05	5.1234156835712e-05	1918
25	120	Channel	367	17692	133.241	9.828	132	81	190	175	1875	175.576	1874.323	471.239	100	1800	150	150	150.087	150.087	0	1	151.38	2357295	133	0.242	0.665	100	2357295	367	120	1823	136.606	150	1	1	1	4392	4330	OFF	7.42e-05	5.12552089694502e-05	1930
25	120	Channel	368	17692	132.562	9.705	132	63	188	175	1875	175.564	1874.343	471.239	100	1800	150	150	150.087	150.087	0	1	151.38	2345279	132	0.249	0.677	100	2345279	368	120	1823	136.606	150	1	1	1	4404	4342	OFF	5.99e-05	3.69608101612879e-05	1942
25	120	Channel	369	17692	132.426	9.61	132	86	189	175	1875	175.495	1874.377	471.239	100	1800	150	150	150.087	150.087	0	1	151.38	2342883	132	0.305	0.548	100	2342883	369	120	1823	136.606	150	1	1	1	4416	4354	OFF	5.71e-05	3.40977199729073e-05	1954
25	120	Channel	370	17692	132.648	9.594	129	91	186	175	1875	175.497	1874.424	471.239	100	1800	150	150	150.087	150.087	0	1	151.38	2346801	132	0.297	0.566	100	2346801	370	120	1823	136.606	150	1	1	1	4428	4366	OFF	6.17e-05	3.87712936627632e-05	1966
25	120	Channel	371	17692	132.176	9.525	131	82	217	175	1875	175.498	1874.38	471.239	100	1800	150	150	150.087	150.087	0	1	151.38	2338451	132	0.301	0.808	100	2338451	371	120	1823	136.606	150	1	1	1	4440	4378	OFF	5.18e-05	2.88346865383851e-05	1978
25	120	Channel	372	17692	131.878	9.393	131	71	188	175	1875	175.53	1874.412	471.239	100	1800	150	150	150.087	150.087	0	1	151.38	2333182	131	0.275	0.748	100	2333182	372	120	1823	136.606	150	1	1	1	4452	4390	OFF	4.56e-05	2.25611506844346e-05	1990
25	120	Channel	373	17692	131.811	9.464	131	86	203	175	1875	175.496	1874.422	471.239	100	1800	150	150	150.087	150.087	0	1	151.38	2332000	131	0.317	0.782	100	2332000	373	120	1823	136.606	150	1	1	1	4464	4402	OFF	4.42e-05	2.11506577239831e-05	2002
25	120	Channel	374	17692	131.588	9.486	129	77	196	175	1875	175.496	1874.439	471.239	100	1800	150	150	150.087	150.087	0	1	151.38	2328055	131	0.327	0.744	100	2328055	374	120	1823	136.606	150	1	1	1	4476	4414	OFF	3.95e-05	1.64560319003891e-05	2014
25	120	Channel	375	17692	130.616	9.295	130	72	184	175	1875	175.491	1874.399	471.239	100	1800	150	150	150.087	150.087	0	1	151.38	2310866	130	0.263	0.684	100	2310866	375	120	1823	136.606	150	1	1	1	4488	4426	OFF	1.91e-05	-4.00664209303274e-06	2026
25	120	Channel	376	17692	130.279	9.241	129	73	187	175	1875	175.494	1874.459	471.239	100	1800	150	150	150.087	150.087	0	1	151.38	2304901	130	0.243	0.733	100	2304901	376	120	1823	136.606	150	1	1	1	4500	4438	OFF	1.21e-05	-1.1101211162769e-05	2038
25	120	Channel	377	17692	130.889	9.457	129	71	194	175	1875	175.504	1874.415	471.239	100	1800	150	150	150.087	150.087	0	1	151.38	2315681	130	0.251	0.975	100	2315681	377	120	1823	136.606	150	1	1	1	4512	4450	OFF	2.49e-05	1.7405904174654e-06	2050
25	120	Channel	378	17692	129.926	9.122	126	78	185	175	1875	175.48	1874.426	471.239	100	1800	150	150	150.087	150.087	0	1	151.38	2298647	130	0.272	0.79	100	2298647	378	120	1823	136.606	150	1	1	1	4524	4462	OFF	4.67e-06	-1.85326143723145e-05	2062
25	120	Channel	379	17692	129.246	9.096	129	76	178	175	1875	175.486	1874.434	471.239	100	1800	150	150	150.087	150.087	0	1	151.38	2286624	129	0.293	0.58	100	2286624	379	120	1823	136.606	150	1	1	1	4536	4474	OFF	-9.58e-06	-3.28480653142144e-05	2074
25	120	Channel	380	17692	129.611	9.07	129	75	190	175	1875	175.525	1874.438	471.239	100	1800	150	150	150.087	150.087	0	1	151.38	2293076	129	0.293	0.778	100	2293076	380	120	1823	136.606	150	1	1	1	4548	4486	OFF	-1.93e-06	-2.51640364998124e-05	2086
25	120	Channel	381	17692	129.745	9.148	130	69	182	175	1875	175.483	1874.451	471.239	100	1800	150	150	150.087	150.087	0	1	151.38	2295441	129	0.207	0.835	100	2295441	381	120	1823	136.606	150	1	1	1	4560	4498	OFF	8.8e-07	-2.23430505789082e-05	2098
25	120	Channel	382	17692	130.069	9.266	129	78	189	175	1875	175.511	1874.42	471.239	100	1800	150	150	150.087	150.087	0	1	151.38	2301173	130	0.3	0.778	100	2301173	382	120	1823	136.606	150	1	1	1	4572	4510	OFF	7.67e-06	-1.55221592477678e-05	2110
25	120	Channel	383	17692	130.016	9.172	129	53	203	175	1875	175.489	1874.458	471.239	100	1800	150	150	150.087	150.087	0	1	151.38	2300247	130	0.312	1.125	100	2300247	383	120	1823	136.606	150	1	1	1	4584	4522	OFF	6.56e-06	-1.66379223358865e-05	2122
25	120	Channel	384	17692	130.476	9.312	130	72	185	175	1875	175.474	1874.457	471.239	100	1800	150	150	150.087	150.087	0	1	151.38	2308380	130	0.224	0.723	100	2308380	384	120	1823	136.606	150	1	1	1	4596	4534	OFF	1.62e-05	-6.95394081636548e-06	2134
25	120	Channel	385	17692	130.031	9.249	129	82	191	175	1875	175.506	1874.478	471.239	100	1800	150	150	150.087	150.087	0	1	151.38	2300504	130	0.329	0.922	100	2300504	385	120	1823	136.606	150	1	1	1	4608	4546	OFF	6.88e-06	-1.63221403298148e-05	2146
25	120	Channel	386	17692	129.706	9.107	129	75	176	175	1875	175.49	1874.446	471.239	100	1800	150	150	150.087	150.087	0	1	151.38	2294762	129	0.205	0.568	100	2294762	386	120	1823	136.606	150	1	1	1	4620	4558	OFF	6.19e-08	-2.3164083794694e-05	2158
25	120	Channel	387	17692	129.933	9.181	129	83	183	175	1875	175.521	1874.457	471.239	100	1800	150	150	150.087	150.087	0	1	151.38	2298768	130	0.262	0.736	100	2298768	387	120	1823	136.606	150	1	1	1	4632	4570	OFF	4.82e-06	-1.83852494361478e-05	2170
25	120	Channel	388	17692	129.991	9.169	129	89	197	175	1875	175.471	1874.47	471.239	100	1800	150	150	150.087	150.087	0	1	151.38	2299802	130	0.355	0.914	100	2299802	388	120	1823	136.606	150	1	1	1	4644	4582	OFF	6.04e-06	-1.71642256793382e-05	2182
25	120	Channel	389	17692	129.454	9.113	128	74	183	175	1875	175.465	1874.438	471.239	100	1800	150	150	150.087	150.087	0	1	151.38	2290301	129	0.258	0.661	100	2290301	389	120	1823	136.606	150	1	1	1	4656	4594	OFF	-5.22e-06	-2.8469221496692e-05	2194
25	120	Channel	390	17692	129.538	9.124	129	71	196	175	1875	175.471	1874.443	471.239	100	1800	150	150	150.087	150.087	0	1	151.38	2291794	129	0.238	0.659	100	2291794	390	120	1823	136.606	150	1	1	1	4668	4606	OFF	-3.46e-06	-2.67008422626925e-05	2206
25	120	Channel	391	17692	129.741	9.118	130	71	188	175	1875	175.464	1874.473	471.239	100	1800	150	150	150.087	150.087	0	1	151.38	2295379	129	0.213	0.638	100	2295379	391	120	1823	136.606	150	1	1	1	4680	4618	OFF	7.96e-07	-2.24272591138604e-05	2218
25	120	Channel	392	17692	128.989	9.066	129	76	198	175	1875	175.493	1874.445	471.239	100	1800	150	150	150.087	150.087	0	1	151.38	2282068	129	0.302	0.832	100	2282068	392	120	1823	136.606	150	1	1	1	4692	4630	OFF	-1.5e-05	-3.82584636849033e-05	2230
25	120	Channel	393	17692	128.654	9.008	126	77	195	175	1875	175.468	1874.436	471.239	100	1800	150	150	150.087	150.087	0	1	151.38	2276140	128	0.283	0.838	100	2276140	393	120	1823	136.606	150	1	1	1	4704	4642	OFF	-2.2e-05	-4.53109284871632e-05	2242
25	120	Channel	394	17692	128.642	8.966	129	82	191	175	1875	175.452	1874.5	471.239	100	1800	150	150	150.087	150.087	0	1	151.38	2275941	128	0.309	0.759	100	2275941	394	120	1823	136.606	150	1	1	1	4716	4654	OFF	-2.22e-05	-4.55635540920203e-05	2254
25	120	Channel	395	17692	128.756	9.044	129	69	190	175	1875	175.418	1874.488	471.239	100	1800	150	150	150.087	150.087	0	1	151.38	2277949	128	0.264	1.032	100	2277949	395	120	1823	136.606	150	1	1	1	4728	4666	OFF	-1.99e-05	-4.31636108458781e-05	2266
25	120	Channel	396	17692	128.571	8.918	126	70	181	175	1875	175.459	1874.451	471.239	100	1800	150	150	150.087	150.087	0	1	151.38	2274679	128	0.278	0.853	100	2274679	396	120	1823	136.606	150	1	1	1	4740	4678	OFF	-2.37e-05	-4.70582555874245e-05	2278
25	120	Channel	397	17692	128.023	9.009	126	73	181	175	1875	175.45	1874.455	471.239	100	1800	150	150	150.087	150.087	0	1	151.38	2264987	128	0.273	0.751	100	2264987	397	120	1823	136.606	150	1	1	1	4752	4690	OFF	-3.52e-05	-5.85948248758972e-05	2290
25	120	Channel	398	17692	129.535	9.157	128	77	201	175	1875	175.471	1874.439	471.239	100	1800	150	150	150.087	150.087	0	1	151.38	2291738	129	0.283	1.056	100	2291738	398	120	1823	136.606	150	1	1	1	4764	4702	OFF	-3.52e-06	-2.6763998663907e-05	2302
25	120	Channel	399	17692	129.098	9.034	129	68	190	175	1875	175.469	1874.465	471.239	100	1800	150	150	150.087	150.087	0	1	151.38	2284009	129	0.272	0.795	100	2284009	399	120	1823	136.606	150	1	1	1	4776	4714	OFF	-1.27e-05	-3.59637811074515e-05	2314
25	120	Channel	400	17692	129.407	9.038	128	75	191	175	1875	175.494	1874.466	471.239	100	1800	150	150	150.087	150.087	0	1	151.38	2289477	129	0.312	0.753	100	2289477	400	120	1823	136.606	150	1	1	1	4788	4726	OFF	-6.21e-06	-2.94586717823821e-05	2326
25	120	Channel	401	17692	129.289	9.22	126	69	197	175	1875	175.461	1874.407	471.239	100	1800	150	150	150.087	150.087	0	1	151.38	2287380	129	0.274	1.214	100	2287380	401	120	1823	136.606	150	1	1	1	4800	4738	OFF	-8.68e-06	-3.19428235634771e-05	2338
25	120	Channel	402	17692	129.349	9.066	128	87	191	175	1875	175.466	1874.427	471.239	100	1800	150	150	150.087	150.087	0	1	151.38	2288437	129	0.268	0.739	100	2288437	402	120	1823	136.606	150	1	1	1	4812	4750	OFF	-7.42e-06	-3.06796955391917e-05	2350
25	120	Channel	403	17692	128.992	9.039	127	60	181	175	1875	175.428	1874.457	471.239	100	1800	150	150	150.087	150.087	0	1	151.38	2282128	129	0.275	0.91	100	2282128	403	120	1823	136.606	150	1	1	1	4824	4762	OFF	-1.49e-05	-3.81953072836893e-05	2362
25	120	Channel	404	17692	129.048	9.116	126	73	201	175	1875	175.47	1874.466	471.239	100	1800	150	150	150.087	150.087	0	1	151.38	2283118	129	0.37	1.039	100	2283118	404	120	1823	136.606	150	1	1	1	4836	4774	OFF	-1.37e-05	-3.70163877943561e-05	2374
25	120	Channel	405	17692	129.132	9.051	126	80	176	175	1875	175.466	1874.473	471.239	100	1800	150	150	150.087	150.087	0	1	151.38	2284609	129	0.337	0.603	100	2284609	405	120	1823	136.606	150	1	1	1	4848	4786	OFF	-1.2e-05	-3.52480085603566e-05	2386
25	120	Channel	406	17692	128.787	8.972	129	74	210	175	1875	175.447	1874.499	471.239	100	1800	150	150	150.087	150.087	0	1	151.38	2278493	128	0.333	1.433	100	2278493	406	120	1823	136.606	150	1	1	1	4860	4798	OFF	-1.92e-05	-4.25109946999972e-05	2398
25	120	Channel	407	17692	128.585	8.917	127	79	181	175	1875	175.512	1874.458	471.239	100	1800	150	150	150.087	150.087	0	1	151.38	2274922	128	0.307	0.794	100	2274922	407	120	1823	136.606	150	1	1	1	4872	4810	ON	-2.34e-05	-4.67635257150911e-05	10
25	120	Channel	408	17692	128.694	9.011	127	75	175	175	1875	175.462	1874.452	471.239	100	1800	150	150	150.087	150.087	0	1	151.38	2276846	128	0.308	0.672	100	2276846	408	120	1823	136.606	150	1	1	1	4884	4822	ON	-2.12e-05	-4.44688431376398e-05	22
25	120	Channel	409	17692	128.652	8.971	126	84	182	175	1875	175.431	1874.472	471.239	100	1800	150	150	150.087	150.087	0	1	151.38	2276106	128	0.321	0.607	100	2276106	409	120	1823	136.606	150	1	1	1	4896	4834	ON	-2.2e-05	-4.53530327546396e-05	34
25	120	Channel	410	17692	1919.555	117.025	1928	1536	2283	175	1875	175.815	1873.294	471.239	100	1800	150	150	150.087	150.087	0	1	151.38	33960760	1928	-0.243	-0.433	100	33960760	410	120	1823	136.606	150	1	1	1	4908	4846	ON	0.037527375	0.0376569764351897	46
25	120	Border	1	17692	135.49	9.581	132	89	197	475	1575	474.654	1575.393	471.239	400	1500	150	150	150.087	150.087	0	1	151.38	2397088	135	0.263	0.485	100	2397088	1	420	1523	136.606	150	1	1	1	0	-62	OFF	-0.001167467	-0.000922787613274305	-62
25	120	Border	2	17692	135.034	9.49	136	91	180	475	1575	474.654	1575.352	471.239	400	1500	150	150	150.087	150.087	0	1	151.38	2389018	135	0.282	0.482	100	2389018	2	420	1523	136.606	150	1	1	1	12	-50	OFF	-0.001210481	-0.000963862047771806	-50
25	120	Border	3	17692	135.151	9.51	133	84	214	475	1575	474.693	1575.303	471.239	400	1500	150	150	150.087	150.087	0	1	151.38	2391084	135	0.297	0.776	100	2391084	3	420	1523	136.606	150	1	1	1	24	-38	OFF	-0.001199445	-0.000953323212604682	-38
25	120	Border	4	17692	135.565	9.7	135	63	200	475	1575	474.7	1575.357	471.239	400	1500	150	150	150.087	150.087	0	1	151.38	2398412	135	0.203	0.859	100	2398412	4	420	1523	136.606	150	1	1	1	36	-26	OFF	-0.001160393	-0.000916031949705638	-26
25	120	Border	5	17692	134.632	9.414	134	94	194	475	1575	474.65	1575.315	471.239	400	1500	150	150	150.087	150.087	0	1	151.38	2381909	134	0.315	0.695	100	2381909	5	420	1523	136.606	150	1	1	1	48	-14	OFF	-0.001248402	-0.00100007240449986	-14
25	120	Border	6	17692	134.548	9.337	134	86	197	475	1575	474.711	1575.312	471.239	400	1500	150	150	150.087	150.087	0	1	151.38	2380415	134	0.224	0.475	100	2380415	6	420	1523	136.606	150	1	1	1	60	-2	OFF	-0.001256325	-0.00100763874769677	-2
25	120	Border	7	17692	134.529	9.451	135	85	186	475	1575	474.69	1575.307	471.239	400	1500	150	150	150.087	150.087	0	1	151.38	2380080	134	0.194	0.423	100	2380080	7	420	1523	136.606	150	1	1	1	72	10	ON	-0.001258117	-0.0010093501824675	10
25	120	Border	8	17692	134.774	9.42	135	69	213	475	1575	474.732	1575.287	471.239	400	1500	150	150	150.087	150.087	0	1	151.38	2384429	134	0.233	0.802	100	2384429	8	420	1523	136.606	150	1	1	1	84	22	ON	-0.001235007	-0.000987281681476519	22
25	120	Border	9	17692	848.13	186.213	738	468	1455	475	1575	469.664	1580.918	471.239	400	1500	150	150	150.087	150.087	0	1	151.38	15005120	824	0.41	-0.7	100	15005120	9	420	1523	136.606	150	1	1	1	96	34	ON	0.066055221	0.0632686268610635	34
25	120	Border	10	17692	2949.564	657.648	2819	1709	4789	475	1575	469.491	1581.121	471.239	400	1500	150	150	150.087	150.087	0	1	151.38	52183695	2857	0.392	-0.739	100	52183695	10	420	1523	136.606	150	1	1	1	108	46	ON	0.264281593	0.252556375071191	46
25	120	Border	11	17692	5834.319	1206.067	5409	3691	9007	475	1575	469.866	1580.685	471.239	400	1500	150	150	150.087	150.087	0	1	151.38	103220772	5687	0.38	-0.804	100	103220772	11	420	1523	136.606	150	1	1	1	120	58	ON	0.536397928	0.512402165178284	58
25	120	Border	12	17692	7992.201	1730.036	7848	4862	12403	475	1575	469.619	1580.964	471.239	400	1500	150	150	150.087	150.087	0	1	151.38	141398020	7782	0.381	-0.803	100	141398020	12	420	1523	136.606	150	1	1	1	132	70	ON	0.739948989	0.706774496016734	70
25	120	Border	13	17692	8440.443	1826.067	7258	5219	13113	475	1575	469.634	1580.969	471.239	400	1500	150	150	150.087	150.087	0	1	151.38	149328320	8220	0.391	-0.801	100	149328320	13	420	1523	136.606	150	1	1	1	144	82	ON	0.782231252	0.74715012467469	82
25	120	Border	14	17692	9503.867	1891.072	9897	6182	14389	475	1575	470.061	1580.488	471.239	400	1500	150	150	150.087	150.087	0	1	151.38	168142407	9269	0.386	-0.799	100	168142407	14	420	1523	136.606	150	1	1	1	156	94	ON	0.882543078	0.842938588339315	94
25	120	Border	15	17692	10805.795	1952.2	9921	7252	15853	475	1575	470.499	1579.966	471.239	400	1500	150	150	150.087	150.087	0	1	151.38	191176125	10573	0.385	-0.792	100	191176125	15	420	1523	136.606	150	1	1	1	168	106	ON	1.005352771	0.96021042245436	106
25	120	Border	16	17692	10285.647	2083.633	9799	6631	15763	475	1575	469.966	1580.586	471.239	400	1500	150	150	150.087	150.087	0	1	151.38	181973666	10028	0.383	-0.808	100	181973666	16	420	1523	136.606	150	1	1	1	180	118	ON	0.956287679	0.913357823868822	118
25	120	Border	17	17692	10918.475	2095.03	9869	7160	16240	475	1575	470.231	1580.291	471.239	400	1500	150	150	150.087	150.087	0	1	151.38	193169666	10668	0.38	-0.803	100	193169666	17	420	1523	136.606	150	1	1	1	192	130	ON	1.015981773	0.970360131399926	130
25	120	Border	18	17692	11820.533	2058.843	11257	8134	17175	475	1575	470.654	1579.785	471.239	400	1500	150	150	150.087	150.087	0	1	151.38	209128861	11576	0.378	-0.793	100	209128861	18	420	1523	136.606	150	1	1	1	204	142	ON	1.10107209	1.05161346963226	142
25	120	Border	19	17692	11050.1	2127.964	10047	7176	16495	475	1575	470.215	1580.313	471.239	400	1500	150	150	150.087	150.087	0	1	151.38	195498361	10798	0.376	-0.806	100	195498361	19	420	1523	136.606	150	1	1	1	216	154	ON	1.028397841	0.982216320962938	154
25	120	Border	20	17692	10558.948	2122.223	8839	6825	16184	475	1575	470.008	1580.543	471.239	400	1500	150	150	150.087	150.087	0	1	151.38	186808903	10301	0.385	-0.805	100	186808903	20	420	1523	136.606	150	1	1	1	228	166	ON	0.982067916	0.937975551988561	166
25	120	Border	21	17692	11199.172	2066.938	11246	7520	16650	475	1575	470.408	1580.081	471.239	400	1500	150	150	150.087	150.087	0	1	151.38	198135753	10951	0.386	-0.796	100	198135753	21	420	1523	136.606	150	1	1	1	240	178	ON	1.042459668	0.995644058023051	178
25	120	Border	22	17692	11155.595	2138.94	13188	7252	16637	475	1575	470.235	1580.29	471.239	400	1500	150	150	150.087	150.087	0	1	151.38	197364784	10897	0.376	-0.807	100	197364784	22	420	1523	136.606	150	1	1	1	252	190	ON	1.038349089	0.991718837338626	190
25	120	Border	23	17692	10484.92	2125.497	9818	6745	15873	475	1575	469.962	1580.59	471.239	400	1500	150	150	150.087	150.087	0	1	151.38	185499211	10220	0.382	-0.808	100	185499211	23	420	1523	136.606	150	1	1	1	264	202	ON	0.975084922	0.931307441819744	202
25	120	Border	24	17692	10740.265	2090.351	9822	7040	16209	475	1575	470.161	1580.363	471.239	400	1500	150	150	150.087	150.087	0	1	151.38	190016760	10483	0.387	-0.801	100	190016760	24	420	1523	136.606	150	1	1	1	276	214	ON	0.999171385	0.954307774005629	214
25	120	Border	25	17692	12069.547	2076.355	9930	8354	17431	475	1575	470.708	1579.728	471.239	400	1500	150	150	150.087	150.087	0	1	151.38	213534425	11819	0.376	-0.796	100	213534425	25	420	1523	136.606	150	1	1	1	288	226	ON	1.124561356	1.07404353373744	226
25	120	Border	26	17692	10879.869	2147.503	11246	7089	16371	475	1575	470.091	1580.442	471.239	400	1500	150	150	150.087	150.087	0	1	151.38	192486637	10623	0.377	-0.81	100	192486637	26	420	1523	136.606	150	1	1	1	300	238	ON	1.012340104	0.966882676096833	238
25	120	Border	27	17692	10514.252	2145.255	9879	6679	15926	475	1575	469.927	1580.625	471.239	400	1500	150	150	150.087	150.087	0	1	151.38	186018139	10249	0.381	-0.807	100	186018139	27	420	1523	136.606	150	1	1	1	312	250	ON	0.977851783	0.933949536803692	250
25	120	Border	28	17692	11248.121	2090.643	9925	7595	16651	475	1575	470.366	1580.108	471.239	400	1500	150	150	150.087	150.087	0	1	151.38	199001750	10983	0.386	-0.8	100	199001750	28	420	1523	136.606	150	1	1	1	324	262	ON	1.047076983	1.00005316437002	262
25	120	Border	29	17692	12041.158	2088.273	9734	8338	17502	475	1575	470.677	1579.77	471.239	400	1500	150	150	150.087	150.087	0	1	151.38	213032164	11798	0.375	-0.802	100	213032164	29	420	1523	136.606	150	1	1	1	336	274	ON	1.121883447	1.07148637996343	274
25	120	Border	30	17692	10288.751	2129.938	9916	6546	15800	475	1575	469.858	1580.711	471.239	400	1500	150	150	150.087	150.087	0	1	151.38	182028582	10029	0.383	-0.809	100	182028582	30	420	1523	136.606	150	1	1	1	348	286	ON	0.956580477	0.913637418265051	286
25	120	Border	31	17692	10583.027	2144.805	10019	6814	16275	475	1575	469.968	1580.594	471.239	400	1500	150	150	150.087	150.087	0	1	151.38	187234919	10318	0.38	-0.812	100	187234919	31	420	1523	136.606	150	1	1	1	360	298	ON	0.984339266	0.940144480296161	298
25	120	Border	32	17692	11490.465	2078.11	9972	7803	16825	475	1575	470.494	1579.972	471.239	400	1500	150	150	150.087	150.087	0	1	151.38	203289314	11241	0.386	-0.794	100	203289314	32	420	1523	136.606	150	1	1	1	372	310	ON	1.069937074	1.02188242479516	310
25	120	Border	33	17692	10627.423	2143.328	9897	6762	16094	475	1575	469.991	1580.563	471.239	400	1500	150	150	150.087	150.087	0	1	151.38	188020365	10364	0.386	-0.802	100	188020365	33	420	1523	136.606	150	1	1	1	384	322	ON	0.988527101	0.944143472826755	322
25	120	Border	34	17692	10496.29	2132.863	9991	6721	15905	475	1575	469.956	1580.605	471.239	400	1500	150	150	150.087	150.087	0	1	151.38	185700369	10229	0.389	-0.803	100	185700369	34	420	1523	136.606	150	1	1	1	396	334	ON	0.976157443	0.932331600416754	334
25	120	Border	35	17692	11150.363	2089.378	9888	7413	16565	475	1575	470.328	1580.15	471.239	400	1500	150	150	150.087	150.087	0	1	151.38	197272227	10902	0.386	-0.8	100	197272227	35	420	1523	136.606	150	1	1	1	408	346	ON	1.037855559	0.991247562248076	346
25	120	Border	36	17692	11980.223	2055.431	11257	8313	17284	475	1575	470.715	1579.708	471.239	400	1500	150	150	150.087	150.087	0	1	151.38	211954103	11730	0.381	-0.791	100	211954103	36	420	1523	136.606	150	1	1	1	420	358	ON	1.116135504	1.06599762850267	358
25	120	Border	37	17692	10413.913	2132.279	9818	6628	15865	475	1575	469.906	1580.641	471.239	400	1500	150	150	150.087	150.087	0	1	151.38	184242957	10156	0.382	-0.809	100	184242957	37	420	1523	136.606	150	1	1	1	432	370	ON	0.968386895	0.924911449779472	370
25	120	Border	38	17692	10354.749	2118.686	11278	6591	15770	475	1575	469.911	1580.637	471.239	400	1500	150	150	150.087	150.087	0	1	151.38	183196217	10098	0.387	-0.807	100	183196217	38	420	1523	136.606	150	1	1	1	444	382	ON	0.962806009	0.91958222205445	382
25	120	Border	39	17692	11336.801	2083.344	11241	7632	16662	475	1575	470.426	1580.058	471.239	400	1500	150	150	150.087	150.087	0	1	151.38	200570684	11081	0.384	-0.798	100	200570684	39	420	1523	136.606	150	1	1	1	456	394	ON	1.055442087	1.00804106097361	394
25	120	Border	40	17692	11125.133	2154.677	8781	7291	16674	475	1575	470.179	1580.336	471.239	400	1500	150	150	150.087	150.087	0	1	151.38	196825852	10867	0.375	-0.809	100	196825852	40	420	1523	136.606	150	1	1	1	468	406	ON	1.035475636	0.988974957023576	406
25	120	Border	41	17692	10613.392	2133.291	8714	6819	16016	475	1575	469.998	1580.536	471.239	400	1500	150	150	150.087	150.087	0	1	151.38	187772131	10356	0.385	-0.807	100	187772131	41	420	1523	136.606	150	1	1	1	480	418	ON	0.987203569	0.942879623286328	418
25	120	Border	42	17692	10999.775	2104.326	8768	7236	16402	475	1575	470.226	1580.255	471.239	400	1500	150	150	150.087	150.087	0	1	151.38	194608023	10740	0.387	-0.799	100	194608023	42	420	1523	136.606	150	1	1	1	492	430	ON	1.023650729	0.977683270708362	430
25	120	Border	43	17692	11846.528	2055.507	11321	8195	17117	475	1575	470.685	1579.777	471.239	400	1500	150	150	150.087	150.087	0	1	151.38	209588779	11596	0.381	-0.799	100	209588779	43	420	1523	136.606	150	1	1	1	504	442	ON	1.103524175	1.05395498262516	442
25	120	Border	44	17692	10487.523	2160.837	9916	6650	15996	475	1575	469.886	1580.689	471.239	400	1500	150	150	150.087	150.087	0	1	151.38	185545257	10231	0.38	-0.808	100	185545257	44	420	1523	136.606	150	1	1	1	516	454	ON	0.97533046	0.931541908383333	454
25	120	Border	45	17692	10452.322	2136.198	11166	6663	15895	475	1575	469.922	1580.637	471.239	400	1500	150	150	150.087	150.087	0	1	151.38	184922483	10194	0.382	-0.807	100	184922483	45	420	1523	136.606	150	1	1	1	528	466	ON	0.972009982	0.928371160206258	466
25	120	Border	46	17692	11464.307	2072.592	11246	7829	16788	475	1575	470.5	1579.973	471.239	400	1500	150	150	150.087	150.087	0	1	151.38	202826526	11212	0.389	-0.792	100	202826526	46	420	1523	136.606	150	1	1	1	540	478	ON	1.067469613	1.01952622949343	478
25	120	Border	47	17692	11649.032	2142.814	8818	7849	17112	475	1575	470.422	1580.069	471.239	400	1500	150	150	150.087	150.087	0	1	151.38	206094669	11402	0.372	-0.801	100	206094669	47	420	1523	136.606	150	1	1	1	552	490	ON	1.084894556	1.03616542886306	490
25	120	Border	48	17692	10927.117	2158.385	9757	7095	16488	475	1575	470.091	1580.449	471.239	400	1500	150	150	150.087	150.087	0	1	151.38	193322559	10657	0.378	-0.811	100	193322559	48	420	1523	136.606	150	1	1	1	564	502	ON	1.016796965	0.971138563994065	502
25	120	Border	49	17692	10785.965	2131.246	9921	6986	16106	475	1575	470.08	1580.44	471.239	400	1500	150	150	150.087	150.087	0	1	151.38	190825294	10536	0.382	-0.81	100	190825294	49	420	1523	136.606	150	1	1	1	576	514	ON	1.003482225	0.958424225006804	514
25	120	Border	50	17692	11879.51	2078.432	9977	8168	17443	475	1575	470.642	1579.813	471.239	400	1500	150	150	150.087	150.087	0	1	151.38	210172293	11643	0.379	-0.795	100	210172293	50	420	1523	136.606	150	1	1	1	588	526	ON	1.106635337	1.05692585323612	526
25	120	Border	51	17692	10035.713	2134.359	8810	6282	15425	475	1575	469.711	1580.861	471.239	400	1500	150	150	150.087	150.087	0	1	151.38	177551833	9770	0.388	-0.812	100	177551833	51	420	1523	136.606	150	1	1	1	600	538	ON	0.932711631	0.890844890290537	538
25	120	Border	52	17692	10037.818	2122.709	9874	6323	15621	475	1575	469.745	1580.829	471.239	400	1500	150	150	150.087	150.087	0	1	151.38	177589075	9767	0.392	-0.801	100	177589075	52	420	1523	136.606	150	1	1	1	612	550	ON	0.932910194	0.891034499248031	550
25	120	Border	53	17692	11338.636	2141.818	12977	7532	16829	475	1575	470.306	1580.213	471.239	400	1500	150	150	150.087	150.087	0	1	151.38	200603151	11081	0.371	-0.809	100	200603151	53	420	1523	136.606	150	1	1	1	624	562	ON	1.055615181	1.00820634954226	562
25	120	Border	54	17692	10882.484	2039.47	8768	7323	16006	475	1575	470.342	1580.162	471.239	400	1500	150	150	150.087	150.087	0	1	151.38	192532905	10630	0.388	-0.796	100	192532905	54	420	1523	136.606	150	1	1	1	636	574	ON	1.012586775	0.967118223566594	574
25	120	Border	55	17692	11279.724	2233.148	9836	7275	16826	475	1575	470.064	1580.449	471.239	400	1500	150	150	150.087	150.087	0	1	151.38	199560882	11006	0.377	-0.811	100	199560882	55	420	1523	136.606	150	1	1	1	648	586	ON	1.050058065	1.00289982084683	586
25	120	Border	56	17692	11382.061	2192.931	9827	7512	17044	475	1575	470.206	1580.31	471.239	400	1500	150	150	150.087	150.087	0	1	151.38	201371430	11108	0.377	-0.809	100	201371430	56	420	1523	136.606	150	1	1	1	660	598	ON	1.059711422	1.01211787874852	598
25	120	Border	57	17692	11861.936	2157.221	9888	7939	17297	475	1575	470.464	1580.001	471.239	400	1500	150	150	150.087	150.087	0	1	151.38	209861371	11609	0.376	-0.802	100	209861371	57	420	1523	136.606	150	1	1	1	672	610	ON	1.104977598	1.05534286614871	610
25	120	Border	58	17692	10708.549	2167.879	9958	6910	16214	475	1575	469.967	1580.581	471.239	400	1500	150	150	150.087	150.087	0	1	151.38	189455652	10453	0.384	-0.804	100	189455652	58	420	1523	136.606	150	1	1	1	684	622	ON	0.996179643	0.951450938995711	622
25	120	Border	59	17692	11039.901	2171.927	9925	7263	16466	475	1575	470.11	1580.426	471.239	400	1500	150	150	150.087	150.087	0	1	151.38	195317922	10789	0.379	-0.812	100	195317922	59	420	1523	136.606	150	1	1	1	696	634	ON	1.027435778	0.981297640793114	634
25	120	Border	60	17692	11321.063	2130.084	11262	7547	16862	475	1575	470.318	1580.18	471.239	400	1500	150	150	150.087	150.087	0	1	151.38	200292253	11076	0.386	-0.796	100	200292253	60	420	1523	136.606	150	1	1	1	708	646	ON	1.053957536	1.00662345253036	646
25	120	Border	61	17692	12064.126	2113.956	11316	8202	17410	475	1575	470.638	1579.827	471.239	400	1500	150	150	150.087	150.087	0	1	151.38	213438523	11825	0.371	-0.802	100	213438523	61	420	1523	136.606	150	1	1	1	720	658	ON	1.124049998	1.0735552343747	658
25	120	Border	62	17692	11335.178	2158.052	9869	7484	16817	475	1575	470.264	1580.246	471.239	400	1500	150	150	150.087	150.087	0	1	151.38	200541969	11075	0.38	-0.805	100	200541969	62	420	1523	136.606	150	1	1	1	732	670	ON	1.055288991	1.00789486841399	670
25	120	Border	63	17692	10891.41	2162.24	9897	7062	16422	475	1575	470.068	1580.475	471.239	400	1500	150	150	150.087	150.087	0	1	151.38	192690824	10628	0.384	-0.808	100	192690824	63	420	1523	136.606	150	1	1	1	744	682	ON	1.013428756	0.96792223760678	682
25	120	Border	64	17692	12216.286	2148.821	11316	8259	17692	475	1575	470.623	1579.848	471.239	400	1500	150	150	150.087	150.087	0	1	151.38	216130524	11976	0.368	-0.803	100	216130524	64	420	1523	136.606	150	1	1	1	756	694	ON	1.138403113	1.08726112462281	694
25	120	Border	65	17692	10825.298	2153.434	8557	6972	16210	475	1575	470.055	1580.485	471.239	400	1500	150	150	150.087	150.087	0	1	151.38	191521175	10566	0.382	-0.808	100	191521175	65	420	1523	136.606	150	1	1	1	768	706	ON	1.007192471	0.961967165208756	706
25	120	Border	66	17692	11063.623	2162.676	11203	7207	16640	475	1575	470.139	1580.389	471.239	400	1500	150	150	150.087	150.087	0	1	151.38	195737622	10806	0.378	-0.808	100	195737622	66	420	1523	136.606	150	1	1	1	780	718	ON	1.029673453	0.983434412142126	718
25	120	Border	67	17692	11656.212	2113.192	9991	7800	16942	475	1575	470.486	1579.99	471.239	400	1500	150	150	150.087	150.087	0	1	151.38	206221702	11408	0.381	-0.798	100	206221702	67	420	1523	136.606	150	1	1	1	792	730	ON	1.085571839	1.03681217105537	730
25	120	Border	68	17692	10690.014	2150.737	9921	6908	16148	475	1575	470	1580.547	471.239	400	1500	150	150	150.087	150.087	0	1	151.38	189127719	10423	0.385	-0.804	100	189127719	68	420	1523	136.606	150	1	1	1	804	742	ON	0.994431253	0.949781389339108	742
25	120	Border	69	17692	10825.733	2144.92	10169	7074	16296	475	1575	470.078	1580.466	471.239	400	1500	150	150	150.087	150.087	0	1	151.38	191528863	10571	0.38	-0.81	100	191528863	69	420	1523	136.606	150	1	1	1	816	754	ON	1.007233504	0.962006348057455	754
25	120	Border	70	17692	11090.725	2109.238	11310	7288	16526	475	1575	470.258	1580.227	471.239	400	1500	150	150	150.087	150.087	0	1	151.38	196217107	10840	0.386	-0.8	100	196217107	70	420	1523	136.606	150	1	1	1	828	766	ON	1.03222996	0.9858756387293	766
25	120	Border	71	17692	12067.731	2112.67	9930	8227	17413	475	1575	470.644	1579.825	471.239	400	1500	150	150	150.087	150.087	0	1	151.38	213502290	11819	0.369	-0.808	100	213502290	71	420	1523	136.606	150	1	1	1	840	778	ON	1.124390054	1.07387995660356	778
25	120	Border	72	17692	12035.806	2116.564	11289	8259	17384	475	1575	470.621	1579.843	471.239	400	1500	150	150	150.087	150.087	0	1	151.38	212937484	11797	0.372	-0.8	100	212937484	72	420	1523	136.606	150	1	1	1	852	790	ON	1.121378598	1.07100429581117	790
25	120	Border	73	17692	11051.483	2137.655	9944	7201	16399	475	1575	470.188	1580.329	471.239	400	1500	150	150	150.087	150.087	0	1	151.38	195522829	10793	0.382	-0.804	100	195522829	73	420	1523	136.606	150	1	1	1	864	802	ON	1.028528298	0.982340895399144	802
25	120	Border	74	17692	12153.018	2118.833	11321	8407	17617	475	1575	470.655	1579.798	471.239	400	1500	150	150	150.087	150.087	0	1	151.38	215011193	11905	0.371	-0.802	100	215011193	74	420	1523	136.606	150	1	1	1	876	814	ON	1.1324351	1.08156222698731	814
25	120	Border	75	17692	10754.155	2134.768	9916	6969	16159	475	1575	470.073	1580.479	471.239	400	1500	150	150	150.087	150.087	0	1	151.38	190262503	10490	0.385	-0.805	100	190262503	75	420	1523	136.606	150	1	1	1	888	826	ON	1.000481616	0.955558922898547	826
25	120	Border	76	17692	11053.663	2119.248	9799	7194	16342	475	1575	470.227	1580.279	471.239	400	1500	150	150	150.087	150.087	0	1	151.38	195561409	10794	0.381	-0.809	100	195561409	76	420	1523	136.606	150	1	1	1	900	838	ON	1.028733935	0.982537260020207	838
25	120	Border	77	17692	11590.666	2103.143	11262	7811	16891	475	1575	470.473	1579.987	471.239	400	1500	150	150	150.087	150.087	0	1	151.38	205062068	11338	0.379	-0.801	100	205062068	77	420	1523	136.606	150	1	1	1	912	850	ON	1.079388944	1.03090808139841	850
25	120	Border	78	17692	11832.686	2123.318	11225	7989	17182	475	1575	470.536	1579.946	471.239	400	1500	150	150	150.087	150.087	0	1	151.38	209343873	11591	0.37	-0.808	100	209343873	78	420	1523	136.606	150	1	1	1	924	862	ON	1.102218472	1.05270815735693	862
25	120	Border	79	17692	10970.214	2127.479	8731	7152	16432	475	1575	470.17	1580.339	471.239	400	1500	150	150	150.087	150.087	0	1	151.38	194085021	10710	0.379	-0.813	100	194085021	79	420	1523	136.606	150	1	1	1	936	874	ON	1.020862266	0.97502054843165	874
25	120	Border	80	17692	11028.03	2094.35	11198	7323	16337	475	1575	470.266	1580.221	471.239	400	1500	150	150	150.087	150.087	0	1	151.38	195107901	10778	0.385	-0.801	100	195107901	80	420	1523	136.606	150	1	1	1	948	886	ON	1.026315998	0.980228354363465	886
25	120	Border	81	17692	11043.486	2131.43	11230	7265	16464	475	1575	470.195	1580.313	471.239	400	1500	150	150	150.087	150.087	0	1	151.38	195381363	10783	0.382	-0.807	100	195381363	81	420	1523	136.606	150	1	1	1	960	898	ON	1.027773948	0.981620561511696	898
25	120	Border	82	17692	10744.283	2123.305	11278	7000	16175	475	1575	470.079	1580.44	471.239	400	1500	150	150	150.087	150.087	0	1	151.38	190087852	10493	0.383	-0.806	100	190087852	82	420	1523	136.606	150	1	1	1	972	910	ON	0.999550399	0.954669697421882	910
25	120	Border	83	17692	11097.729	2082.361	8946	7428	16538	475	1575	470.319	1580.154	471.239	400	1500	150	150	150.087	150.087	0	1	151.38	196341015	10850	0.385	-0.796	100	196341015	83	420	1523	136.606	150	1	1	1	984	922	ON	1.032890641	0.986506527631099	922
25	120	Border	84	17692	11739.021	2097.488	9916	7934	17130	475	1575	470.553	1579.922	471.239	400	1500	150	150	150.087	150.087	0	1	151.38	207686753	11494	0.374	-0.803	100	207686753	84	420	1523	136.606	150	1	1	1	996	934	ON	1.093383137	1.04427123431481	934
25	120	Border	85	17692	11070.712	2131.158	11214	7258	16460	475	1575	470.208	1580.302	471.239	400	1500	150	150	150.087	150.087	0	1	151.38	195863035	10820	0.376	-0.816	100	195863035	85	420	1523	136.606	150	1	1	1	1008	946	ON	1.030342152	0.984072957462636	946
25	120	Border	86	17692	10970.664	2141.273	9794	7196	16414	475	1575	470.146	1580.382	471.239	400	1500	150	150	150.087	150.087	0	1	151.38	194092983	10708	0.373	-0.814	100	194092983	86	420	1523	136.606	150	1	1	1	1020	958	ON	1.020904715	0.975061082413062	958
25	120	Border	87	17692	11474.189	2101.742	11241	7760	16819	475	1575	470.436	1580.041	471.239	400	1500	150	150	150.087	150.087	0	1	151.38	203001353	11230	0.375	-0.81	100	203001353	87	420	1523	136.606	150	1	1	1	1032	970	ON	1.068401773	1.02041635572524	970
25	120	Border	88	17692	11377.608	2132.112	9897	7577	16866	475	1575	470.332	1580.159	471.239	400	1500	150	150	150.087	150.087	0	1	151.38	201292644	11123	0.375	-0.807	100	201292644	88	420	1523	136.606	150	1	1	1	1044	982	ON	1.059291375	1.01171677248357	982
25	120	Border	89	17692	11274.362	2133.372	8810	7409	16610	475	1575	470.289	1580.212	471.239	400	1500	150	150	150.087	150.087	0	1	151.38	199466012	11020	0.374	-0.818	100	199466012	89	420	1523	136.606	150	1	1	1	1056	994	ON	1.049552273	1.00241683593943	994
25	120	Border	90	17692	11136.885	2101.889	9832	7356	16433	475	1575	470.297	1580.192	471.239	400	1500	150	150	150.087	150.087	0	1	151.38	197033763	10880	0.382	-0.805	100	197033763	90	420	1523	136.606	150	1	1	1	1068	1006	ON	1.036584191	0.990033524467029	1006
25	120	Border	91	17692	12014.676	2127.015	11225	8244	17305	475	1575	470.594	1579.879	471.239	400	1500	150	150	150.087	150.087	0	1	151.38	212563644	11760	0.368	-0.808	100	212563644	91	420	1523	136.606	150	1	1	1	1080	1018	ON	1.119385424	1.06910100019509	1018
25	120	Border	92	17692	11235.72	2139.616	9939	7421	16853	475	1575	470.259	1580.246	471.239	400	1500	150	150	150.087	150.087	0	1	151.38	198782352	10989	0.372	-0.813	100	198782352	92	420	1523	136.606	150	1	1	1	1092	1030	ON	1.045907208	0.998936137917819	1030
25	120	Border	93	17692	10680.475	2119.725	8768	6806	16091	475	1575	470.061	1580.468	471.239	400	1500	150	150	150.087	150.087	0	1	151.38	188958968	10414	0.38	-0.813	100	188958968	93	420	1523	136.606	150	1	1	1	1104	1042	ON	0.993531448	0.948922159008688	1042
25	120	Border	94	17692	11693.697	2075.878	11278	7856	17043	475	1575	470.571	1579.878	471.239	400	1500	150	150	150.087	150.087	0	1	151.38	206884890	11446	0.378	-0.805	100	206884890	94	420	1523	136.606	150	1	1	1	1116	1054	ON	1.089107765	1.04018865170699	1054
25	120	Border	95	17692	10503.794	2119.727	9669	6746	16023	475	1575	469.986	1580.564	471.239	400	1500	150	150	150.087	150.087	0	1	151.38	185833120	10242	0.384	-0.811	100	185833120	95	420	1523	136.606	150	1	1	1	1128	1066	ON	0.976865289	0.933007527075677	1066
25	120	Border	96	17692	10696.114	2134.358	8756	6914	16182	475	1575	470.031	1580.494	471.239	400	1500	150	150	150.087	150.087	0	1	151.38	189235657	10436	0.383	-0.806	100	189235657	96	420	1523	136.606	150	1	1	1	1140	1078	ON	0.995006661	0.950330849976026	1078
25	120	Border	97	17692	11400.355	2096.074	9883	7701	16677	475	1575	470.413	1580.054	471.239	400	1500	150	150	150.087	150.087	0	1	151.38	201695081	11149	0.375	-0.811	100	201695081	97	420	1523	136.606	150	1	1	1	1152	1090	ON	1.061437079	1.01376572020619	1090
25	120	Border	98	17692	11907.935	2102.254	9953	8180	17243	475	1575	470.599	1579.857	471.239	400	1500	150	150	150.087	150.087	0	1	151.38	210675184	11665	0.37	-0.806	100	210675184	98	420	1523	136.606	150	1	1	1	1164	1102	ON	1.109316642	1.05948624972865	1102
25	120	Border	99	17692	11561.482	2135.091	9949	7725	16928	475	1575	470.399	1580.087	471.239	400	1500	150	150	150.087	150.087	0	1	151.38	204545743	11315	0.367	-0.812	100	204545743	99	420	1523	136.606	150	1	1	1	1176	1114	ON	1.076636043	1.02827931759057	1114
25	120	Border	100	17692	10533.624	2133.384	9776	6762	15985	475	1575	469.951	1580.573	471.239	400	1500	150	150	150.087	150.087	0	1	151.38	186360877	10268	0.379	-0.81	100	186360877	100	420	1523	136.606	150	1	1	1	1188	1126	ON	0.979679126	0.935694479665722	1126
25	120	Border	101	17692	11339.314	2072.293	9776	7655	16549	475	1575	470.442	1580.023	471.239	400	1500	150	150	150.087	150.087	0	1	151.38	200615144	11092	0.381	-0.8	100	200615144	101	420	1523	136.606	150	1	1	1	1200	1138	ON	1.055679136	1.00826742074092	1138
25	120	Border	102	17692	10481.412	2122.301	8764	6731	15836	475	1575	469.957	1580.574	471.239	400	1500	150	150	150.087	150.087	0	1	151.38	185437149	10221	0.382	-0.812	100	185437149	102	420	1523	136.606	150	1	1	1	1212	1150	ON	0.974754015	0.930991456915758	1150
25	120	Border	103	17692	10599.087	2123.707	9804	6849	15933	475	1575	470.013	1580.517	471.239	400	1500	150	150	150.087	150.087	0	1	151.38	187519047	10330	0.385	-0.809	100	187519047	103	420	1523	136.606	150	1	1	1	1224	1162	ON	0.985854192	0.941591093054998	1162
25	120	Border	104	17692	11078.769	2095.239	10047	7391	16546	475	1575	470.284	1580.199	471.239	400	1500	150	150	150.087	150.087	0	1	151.38	196005586	10824	0.381	-0.809	100	196005586	104	420	1523	136.606	150	1	1	1	1236	1174	ON	1.031102162	0.98479869588094	1174
25	120	Border	105	17692	11873.191	2143.362	9851	8000	17267	475	1575	470.492	1579.966	471.239	400	1500	150	150	150.087	150.087	0	1	151.38	210060493	11629	0.358	-0.821	100	210060493	105	420	1523	136.606	150	1	1	1	1248	1186	ON	1.106039272	1.05635666606158	1186
25	120	Border	106	17692	10720.449	2143.73	11246	6914	16350	475	1575	470.021	1580.507	471.239	400	1500	150	150	150.087	150.087	0	1	151.38	189666182	10465	0.378	-0.812	100	189666182	106	420	1523	136.606	150	1	1	1	1260	1198	ON	0.99730216	0.952522837615273	1198
25	120	Border	107	17692	10854.157	2115.578	9930	7085	16312	475	1575	470.147	1580.367	471.239	400	1500	150	150	150.087	150.087	0	1	151.38	192031754	10603	0.379	-0.81	100	192031754	107	420	1523	136.606	150	1	1	1	1272	1210	OFF	1.009914714	0.964566654474465	1210
25	120	Border	108	17692	12385.48	2079.11	11391	8588	17726	475	1575	470.805	1579.609	471.239	400	1500	150	150	150.087	150.087	0	1	151.38	219123917	12146	0.367	-0.804	100	219123917	108	420	1523	136.606	150	1	1	1	1284	1222	OFF	1.154363031	1.10250136118064	1222
25	120	Border	109	17692	10806.473	2148.893	9860	6990	16196	475	1575	470.047	1580.475	471.239	400	1500	150	150	150.087	150.087	0	1	151.38	191188112	10553	0.377	-0.819	100	191188112	109	420	1523	136.606	150	1	1	1	1296	1234	OFF	1.005416726	0.960271493653021	1234
25	120	Border	110	17692	10680.978	2061.348	8789	6834	15961	475	1575	470.18	1580.301	471.239	400	1500	150	150	150.087	150.087	0	1	151.38	188967856	10442	0.375	-0.814	100	188967856	110	420	1523	136.606	150	1	1	1	1308	1246	OFF	0.993578896	0.948967466992355	1246
25	120	Border	111	17692	9922.539	1656.261	9874	6854	14240	475	1575	470.823	1579.568	471.239	400	1500	150	150	150.087	150.087	0	1	151.38	175549566	9730	0.374	-0.801	100	175549566	111	420	1523	136.606	150	1	1	1	1320	1258	OFF	0.92203603	0.880650684040932	1258
25	120	Border	112	17692	6590.767	1218.426	5346	4299	9776	475	1575	470.392	1580.065	471.239	400	1500	150	150	150.087	150.087	0	1	151.38	116603852	6444	0.379	-0.806	100	116603852	112	420	1523	136.606	150	1	1	1	1332	1270	OFF	0.607752985	0.580539607780838	1270
25	120	Border	113	17692	4076.99	705.234	3660	2768	6030	475	1575	470.711	1579.713	471.239	400	1500	150	150	150.087	150.087	0	1	151.38	72130108	3985	0.402	-0.767	100	72130108	113	420	1523	136.606	150	1	1	1	1344	1282	OFF	0.37063067	0.354109851798774	1282
25	120	Border	114	17692	2434.722	342.167	2231	1690	3420	475	1575	471.486	1578.732	471.239	400	1500	150	150	150.087	150.087	0	1	151.38	43075109	2396	0.321	-0.79	100	43075109	114	420	1523	136.606	150	1	1	1	1356	1294	OFF	0.215717012	0.206181717164258	1294
25	120	Border	115	17692	1400.28	197.9	1246	971	2030	475	1575	471.556	1578.72	471.239	400	1500	150	150	150.087	150.087	0	1	151.38	24773762	1378	0.362	-0.668	100	24773762	115	420	1523	136.606	150	1	1	1	1368	1306	OFF	0.118139032	0.113003822053595	1306
25	120	Border	116	17692	797.067	122.236	704	512	1171	475	1575	471.333	1578.994	471.239	400	1500	150	150	150.087	150.087	0	1	151.38	14101707	785	0.354	-0.642	100	14101707	116	420	1523	136.606	150	1	1	1	1380	1318	OFF	0.061238494	0.0586691008769718	1318
25	120	Border	117	17692	526.082	71.173	499	348	794	475	1575	471.872	1578.312	471.239	400	1500	150	150	150.087	150.087	0	1	151.38	9307451	519	0.348	-0.489	100	9307451	117	420	1523	136.606	150	1	1	1	1392	1330	OFF	0.035676724	0.034259987648233	1330
25	120	Border	118	17692	382.644	47.601	369	246	550	475	1575	472.309	1577.868	471.239	400	1500	150	150	150.087	150.087	0	1	151.38	6769744	379	0.316	-0.368	100	6769744	118	420	1523	136.606	150	1	1	1	1404	1342	OFF	0.022146346	0.0213397360353989	1342
25	120	Border	119	17692	278.06	32.861	268	174	421	475	1575	472.628	1577.601	471.239	400	1500	150	150	150.087	150.087	0	1	151.38	4919435	275	0.353	-0.179	100	4919435	119	420	1523	136.606	150	1	1	1	1416	1354	OFF	0.012281032	0.0119192784531917	1354
25	120	Border	120	17692	250.941	26.845	250	157	374	475	1575	472.995	1577.178	471.239	400	1500	150	150	150.087	150.087	0	1	151.38	4439655	250	0.275	-0.107	100	4439655	120	420	1523	136.606	150	1	1	1	1428	1366	OFF	0.009722921	0.00947652058227572	1366
25	120	Border	121	17692	217	21.805	212	145	307	475	1575	473.313	1576.745	471.239	400	1500	150	150	150.087	150.087	0	1	151.38	3839165	216	0.188	-0.138	100	3839165	121	420	1523	136.606	150	1	1	1	1440	1378	OFF	0.006521297	0.00641926755315373	1378
25	120	Border	122	17692	195.345	19.148	195	121	276	475	1575	473.502	1576.604	471.239	400	1500	150	150	150.087	150.087	0	1	151.38	3456051	194	0.246	-0.066	100	3456051	122	420	1523	136.606	150	1	1	1	1452	1390	OFF	0.004478601	0.00446868229209375	1390
25	120	Border	123	17692	198.995	19.465	190	127	275	475	1575	473.484	1576.605	471.239	400	1500	150	150	150.087	150.087	0	1	151.38	3520612	198	0.199	-0.129	100	3520612	123	420	1523	136.606	150	1	1	1	1464	1402	OFF	0.004822902	0.00479745791910224	1402
25	120	Border	124	17692	196.189	18.485	190	133	296	475	1575	473.651	1576.411	471.239	400	1500	150	150	150.087	150.087	0	1	151.38	3470973	196	0.259	0.095	100	3470973	124	420	1523	136.606	150	1	1	1	1476	1414	OFF	0.004558215	0.00454470602611982	1414
25	120	Border	125	17692	181.567	16.983	179	116	253	475	1575	473.702	1576.392	471.239	400	1500	150	150	150.087	150.087	0	1	151.38	3212289	181	0.292	0.032	100	3212289	125	420	1523	136.606	150	1	1	1	1488	1426	OFF	0.003178935	0.00322762185677237	1426
25	120	Border	126	17692	177.917	16.129	174	122	245	475	1575	473.839	1576.278	471.239	400	1500	150	150	150.087	150.087	0	1	151.38	3147705	177	0.279	-0.001	100	3147705	126	420	1523	136.606	150	1	1	1	1500	1438	OFF	0.002834633	0.00289884622976388	1438
25	120	Border	127	17692	178.72	15.88	174	118	246	475	1575	473.934	1576.188	471.239	400	1500	150	150	150.087	150.087	0	1	151.38	3161915	178	0.251	0.117	100	3161915	127	420	1523	136.606	150	1	1	1	1512	1450	OFF	0.00291038	0.00297117686770574	1450
25	120	Border	128	17692	170.124	14.777	167	117	276	475	1575	473.962	1576.098	471.239	400	1500	150	150	150.087	150.087	0	1	151.38	3009837	169	0.271	0.193	100	3009837	128	420	1523	136.606	150	1	1	1	1524	1462	OFF	0.002099527	0.00219688774722218	1462
25	120	Border	129	17692	168.086	14.527	165	112	233	475	1575	474.025	1576.072	471.239	400	1500	150	150	150.087	150.087	0	1	151.38	2973774	167	0.286	0.176	100	2973774	129	420	1523	136.606	150	1	1	1	1536	1474	OFF	0.001907284	0.00201331384918292	1474
25	120	Border	130	17692	167.262	14.038	167	110	240	475	1575	474.095	1575.98	471.239	400	1500	150	150	150.087	150.087	0	1	151.38	2959195	167	0.243	0.145	100	2959195	130	420	1523	136.606	150	1	1	1	1548	1486	OFF	0.001829557	0.00193909162544182	1486
25	120	Border	131	17692	166.809	14.088	163	109	237	475	1575	474.113	1575.997	471.239	400	1500	150	150	150.087	150.087	0	1	151.38	2951181	166	0.271	0.189	100	2951181	131	420	1523	136.606	150	1	1	1	1560	1498	OFF	0.001786826	0.00189828741748707	1498
25	120	Border	132	17692	163.919	13.678	162	103	243	475	1575	474.112	1575.925	471.239	400	1500	150	150	150.087	150.087	0	1	151.38	2900059	163	0.255	0.256	100	2900059	132	420	1523	136.606	150	1	1	1	1572	1510	OFF	0.001514215	0.00163796918130774	1510
25	120	Border	133	17692	161.774	13.375	161	103	223	475	1575	474.175	1575.888	471.239	400	1500	150	150	150.087	150.087	0	1	151.38	2862097	161	0.294	0.256	100	2862097	133	420	1523	136.606	150	1	1	1	1584	1522	OFF	0.001311879	0.00144475720324385	1522
25	120	Border	134	17692	163.323	13.445	160	103	224	475	1575	474.207	1575.866	471.239	400	1500	150	150	150.087	150.087	0	1	151.38	2889516	163	0.248	0.222	100	2889516	134	420	1523	136.606	150	1	1	1	1596	1534	OFF	0.001457995	0.0015842841748154	1534
25	120	Border	135	17692	159.258	13.02	157	113	222	475	1575	474.187	1575.863	471.239	400	1500	150	150	150.087	150.087	0	1	151.38	2817588	159	0.262	0.232	100	2817588	135	420	1523	136.606	150	1	1	1	1608	1546	OFF	0.001074547	0.00121812720939361	1546
25	120	Border	136	17692	158.238	12.736	152	93	223	475	1575	474.251	1575.765	471.239	400	1500	150	150	150.087	150.087	0	1	151.38	2799545	158	0.227	0.255	100	2799545	136	420	1523	136.606	150	1	1	1	1620	1558	OFF	0.000978331	0.00112625018485973	1558
25	120	Border	137	17692	159.074	12.756	158	85	227	475	1575	474.294	1575.767	471.239	400	1500	150	150	150.087	150.087	0	1	151.38	2814337	158	0.255	0.411	100	2814337	137	420	1523	136.606	150	1	1	1	1632	1570	OFF	0.00105719	0.00120155331477181	1570
25	120	Border	138	17692	156.119	12.212	157	105	219	475	1575	474.324	1575.731	471.239	400	1500	150	150	150.087	150.087	0	1	151.38	2762059	156	0.276	0.307	100	2762059	138	420	1523	136.606	150	1	1	1	1644	1582	OFF	0.000778448	0.000935380170166302	1582
25	120	Border	139	17692	155.158	12.285	153	106	222	475	1575	474.343	1575.682	471.239	400	1500	150	150	150.087	150.087	0	1	151.38	2745058	155	0.254	0.298	100	2745058	139	420	1523	136.606	150	1	1	1	1656	1594	OFF	0.000687797	0.000848817600973106	1594
25	120	Border	140	17692	155.614	12.306	154	105	229	475	1575	474.332	1575.716	471.239	400	1500	150	150	150.087	150.087	0	1	151.38	2753121	155	0.244	0.403	100	2753121	140	420	1523	136.606	150	1	1	1	1668	1606	OFF	0.000730812	0.000889892035470607	1606
25	120	Border	141	17692	153.257	11.899	153	93	214	475	1575	474.392	1575.636	471.239	400	1500	150	150	150.087	150.087	0	1	151.38	2711431	153	0.217	0.31	100	2711431	141	420	1523	136.606	150	1	1	1	1680	1618	OFF	0.000508478	0.000677584048385944	1618
25	120	Border	142	17692	152.429	11.662	151	106	216	475	1575	474.388	1575.634	471.239	400	1500	150	150	150.087	150.087	0	1	151.38	2696771	152	0.271	0.384	100	2696771	142	420	1523	136.606	150	1	1	1	1692	1630	OFF	0.000430373	0.000603001522587852	1630
25	120	Border	143	17692	154.031	12.053	154	97	219	475	1575	474.382	1575.683	471.239	400	1500	150	150	150.087	150.087	0	1	151.38	2725120	154	0.245	0.343	100	2725120	143	420	1523	136.606	150	1	1	1	1704	1642	OFF	0.000581489	0.000747302496414594	1642
25	120	Border	144	17692	153.424	12.017	151	105	209	475	1575	474.359	1575.617	471.239	400	1500	150	150	150.087	150.087	0	1	151.38	2714376	153	0.264	0.266	100	2714376	144	420	1523	136.606	150	1	1	1	1716	1654	OFF	0.000524231	0.000692626659265511	1654
25	120	Border	145	17692	152.738	11.945	152	104	217	475	1575	474.414	1575.659	471.239	400	1500	150	150	150.087	150.087	0	1	151.38	2702245	152	0.25	0.336	100	2702245	145	420	1523	136.606	150	1	1	1	1728	1666	OFF	0.000459521	0.000630834856490763	1666
25	120	Border	146	17692	152.391	11.725	150	103	216	475	1575	474.427	1575.618	471.239	400	1500	150	150	150.087	150.087	0	1	151.38	2696097	152	0.246	0.403	100	2696097	146	420	1523	136.606	150	1	1	1	1740	1678	OFF	0.000426789	0.000599578653046393	1678
25	120	Border	147	17692	152.44	11.821	150	96	213	475	1575	474.425	1575.612	471.239	400	1500	150	150	150.087	150.087	0	1	151.38	2696970	152	0.238	0.411	100	2696970	147	420	1523	136.606	150	1	1	1	1752	1690	OFF	0.000431411	0.00060399235324459	1690
25	120	Border	148	17692	151.408	11.64	147	85	208	475	1575	474.42	1575.606	471.239	400	1500	150	150	150.087	150.087	0	1	151.38	2678711	151	0.249	0.406	100	2678711	148	420	1523	136.606	150	1	1	1	1764	1702	OFF	0.000334063	0.000511034422539722	1702
25	120	Border	149	17692	150.974	11.694	152	81	211	475	1575	474.455	1575.653	471.239	400	1500	150	150	150.087	150.087	0	1	151.38	2671029	151	0.227	0.41	100	2671029	149	420	1523	136.606	150	1	1	1	1776	1714	OFF	0.000293125	0.000471941649355698	1714
25	120	Border	150	17692	151.58	11.695	149	103	210	475	1575	474.445	1575.591	471.239	400	1500	150	150	150.087	150.087	0	1	151.38	2681751	151	0.237	0.404	100	2681751	150	420	1523	136.606	150	1	1	1	1788	1726	OFF	0.000350288	0.000526527410990535	1726
25	120	Border	151	17692	150.26	11.474	152	95	205	475	1575	474.455	1575.573	471.239	400	1500	150	150	150.087	150.087	0	1	151.38	2658406	150	0.199	0.258	100	2658406	151	420	1523	136.606	150	1	1	1	1800	1738	OFF	0.000225774	0.000407627732181982	1738
25	120	Border	152	17692	150.094	11.473	152	104	208	475	1575	474.466	1575.605	471.239	400	1500	150	150	150.087	150.087	0	1	151.38	2655465	150	0.248	0.287	100	2655465	152	420	1523	136.606	150	1	1	1	1812	1750	OFF	0.000210115	0.000392675196816664	1750
25	120	Border	153	17692	150.11	11.505	150	67	209	475	1575	474.457	1575.571	471.239	400	1500	150	150	150.087	150.087	0	1	151.38	2655754	150	0.251	0.493	100	2655754	153	420	1523	136.606	150	1	1	1	1824	1762	OFF	0.000211624	0.000394116405044649	1762
25	120	Border	154	17692	149.584	11.354	152	106	235	475	1575	474.437	1575.573	471.239	400	1500	150	150	150.087	150.087	0	1	151.38	2646437	149	0.254	0.551	100	2646437	154	420	1523	136.606	150	1	1	1	1836	1774	OFF	0.000162007	0.000346736684549725	1774
25	120	Border	155	17692	149.045	11.367	146	100	233	475	1575	474.441	1575.547	471.239	400	1500	150	150	150.087	150.087	0	1	151.38	2636899	149	0.262	0.511	100	2636899	155	420	1523	136.606	150	1	1	1	1848	1786	OFF	0.000111164	0.000298185982369565	1786
25	120	Border	156	17692	149.008	11.296	146	86	220	475	1575	474.462	1575.565	471.239	400	1500	150	150	150.087	150.087	0	1	151.38	2636241	149	0.238	0.513	100	2636241	156	420	1523	136.606	150	1	1	1	1860	1798	OFF	0.000107674	0.000294853188342358	1798
25	120	Border	157	17692	149.256	11.341	148	96	212	475	1575	474.493	1575.519	471.239	400	1500	150	150	150.087	150.087	0	1	151.38	2640636	149	0.228	0.439	100	2640636	157	420	1523	136.606	150	1	1	1	1872	1810	OFF	0.000131067	0.000317191915876085	1810
25	120	Border	158	17692	148.031	11.208	147	86	207	475	1575	474.504	1575.536	471.239	400	1500	150	150	150.087	150.087	0	1	151.38	2618957	148	0.249	0.41	100	2618957	158	420	1523	136.606	150	1	1	1	1884	1822	OFF	1.55e-05	0.00020684941092118	1822
25	120	Border	159	17692	148.028	11.203	149	99	208	475	1575	474.491	1575.518	471.239	400	1500	150	150	150.087	150.087	0	1	151.38	2618919	148	0.26	0.345	100	2618919	159	420	1523	136.606	150	1	1	1	1896	1834	OFF	1.52e-05	0.000206579184378432	1834
25	120	Border	160	17692	148.341	11.177	147	89	203	475	1575	474.482	1575.536	471.239	400	1500	150	150	150.087	150.087	0	1	151.38	2624443	148	0.195	0.248	100	2624443	160	420	1523	136.606	150	1	1	1	1908	1846	OFF	4.48e-05	0.00023477282033834	1846
25	120	Border	161	17692	148.182	11.179	148	93	206	475	1575	474.512	1575.519	471.239	400	1500	150	150	150.087	150.087	0	1	151.38	2621641	148	0.242	0.388	100	2621641	161	420	1523	136.606	150	1	1	1	1920	1858	OFF	2.98e-05	0.000220450813572763	1858
25	120	Border	162	17692	147.926	11.197	147	88	205	475	1575	474.483	1575.506	471.239	400	1500	150	150	150.087	150.087	0	1	151.38	2617105	148	0.211	0.383	100	2617105	162	420	1523	136.606	150	1	1	1	1932	1870	OFF	5.61e-06	0.000197391481925044	1870
25	120	Border	163	17692	148.049	11.124	149	100	207	475	1575	474.504	1575.526	471.239	400	1500	150	150	150.087	150.087	0	1	151.38	2619290	148	0.247	0.341	100	2619290	163	420	1523	136.606	150	1	1	1	1944	1882	OFF	1.72e-05	0.00020847077017766	1882
25	120	Border	164	17692	147.922	11.176	148	84	203	475	1575	474.484	1575.535	471.239	400	1500	150	150	150.087	150.087	0	1	151.38	2617038	148	0.178	0.501	100	2617038	164	420	1523	136.606	150	1	1	1	1956	1894	OFF	5.23e-06	0.000197031179868049	1894
25	120	Border	165	17692	147.46	11.15	147	93	200	475	1575	474.497	1575.507	471.239	400	1500	150	150	150.087	150.087	0	1	151.38	2608865	147	0.232	0.367	100	2608865	165	420	1523	136.606	150	1	1	1	1968	1906	OFF	-3.83e-05	0.000155416292285057	1906
25	120	Border	166	17692	147.376	11.012	146	90	206	475	1575	474.498	1575.494	471.239	400	1500	150	150	150.087	150.087	0	1	151.38	2607369	147	0.208	0.409	100	2607369	166	420	1523	136.606	150	1	1	1	1980	1918	OFF	-4.63e-05	0.000147849949088149	1918
25	120	Border	167	17692	147.857	11.155	147	78	203	475	1575	474.515	1575.506	471.239	400	1500	150	150	150.087	150.087	0	1	151.38	2615883	147	0.217	0.525	100	2615883	167	420	1523	136.606	150	1	1	1	1992	1930	OFF	-8.99e-07	0.00019117627144187	1930
25	120	Border	168	17692	146.971	10.905	144	85	210	475	1575	474.502	1575.455	471.239	400	1500	150	150	150.087	150.087	0	1	151.38	2600212	147	0.229	0.452	100	2600212	168	420	1523	136.606	150	1	1	1	2004	1942	OFF	-8.45e-05	0.000111369365817343	1942
25	120	Border	169	17692	146.867	11.075	147	93	212	475	1575	474.536	1575.498	471.239	400	1500	150	150	150.087	150.087	0	1	151.38	2598370	146	0.265	0.45	100	2598370	169	420	1523	136.606	150	1	1	1	2016	1954	OFF	-9.43e-05	0.000102001512335456	1954
25	120	Border	170	17692	146.874	11.042	147	87	202	475	1575	474.54	1575.47	471.239	400	1500	150	150	150.087	150.087	0	1	151.38	2598487	146	0.194	0.298	100	2598487	170	420	1523	136.606	150	1	1	1	2028	1966	OFF	-9.36e-05	0.000102632040935199	1966
25	120	Border	171	17692	146.934	10.962	148	99	201	475	1575	474.539	1575.5	471.239	400	1500	150	150	150.087	150.087	0	1	151.38	2599563	147	0.253	0.378	100	2599563	171	420	1523	136.606	150	1	1	1	2040	1978	OFF	-8.8e-05	0.000108036571790133	1978
25	120	Border	172	17692	146.521	10.979	147	87	202	475	1575	474.504	1575.493	471.239	400	1500	150	150	150.087	150.087	0	1	151.38	2592245	146	0.22	0.406	100	2592245	172	420	1523	136.606	150	1	1	1	2052	1990	OFF	-0.000126923	7.08353844053356e-05	1990
25	120	Border	173	17692	146.166	10.786	146	100	221	475	1575	474.525	1575.467	471.239	400	1500	150	150	150.087	150.087	0	1	151.38	2585963	146	0.209	0.352	100	2585963	173	420	1523	136.606	150	1	1	1	2064	2002	OFF	-0.00016041	3.88585768469762e-05	2002
25	120	Border	174	17692	146.366	10.838	146	101	206	475	1575	474.54	1575.471	471.239	400	1500	150	150	150.087	150.087	0	1	151.38	2589510	146	0.221	0.36	100	2589510	174	420	1523	136.606	150	1	1	1	2076	2014	OFF	-0.000141544	5.68736796967582e-05	2014
25	120	Border	175	17692	146.512	10.889	144	89	213	475	1575	474.581	1575.46	471.239	400	1500	150	150	150.087	150.087	0	1	151.38	2592091	146	0.257	0.514	100	2592091	175	420	1523	136.606	150	1	1	1	2088	2026	OFF	-0.000127772	7.00247047770967e-05	2026
25	120	Border	176	17692	145.754	10.842	143	88	206	475	1575	474.542	1575.424	471.239	400	1500	150	150	150.087	150.087	0	1	151.38	2578671	145	0.202	0.443	100	2578671	176	420	1523	136.606	150	1	1	1	2100	2038	OFF	-0.000199273	1.74746497642783e-06	2038
25	120	Border	177	17692	146.069	10.893	146	102	216	475	1575	474.509	1575.467	471.239	400	1500	150	150	150.087	150.087	0	1	151.38	2584247	146	0.256	0.515	100	2584247	177	420	1523	136.606	150	1	1	1	2112	2050	OFF	-0.00016956	3.01212519648319e-05	2050
25	120	Border	178	17692	146.089	10.893	144	89	204	475	1575	474.551	1575.474	471.239	400	1500	150	150	150.087	150.087	0	1	151.38	2584604	146	0.236	0.409	100	2584604	178	420	1523	136.606	150	1	1	1	2124	2062	OFF	-0.000167673	3.19227622498108e-05	2062
25	120	Border	179	17692	145.853	10.947	143	88	205	475	1575	474.555	1575.503	471.239	400	1500	150	150	150.087	150.087	0	1	151.38	2580426	145	0.227	0.48	100	2580426	179	420	1523	136.606	150	1	1	1	2136	2074	OFF	-0.000189935	1.06649408870708e-05	2074
25	120	Border	180	17692	145.564	10.888	146	81	215	475	1575	474.525	1575.451	471.239	400	1500	150	150	150.087	150.087	0	1	151.38	2575315	145	0.234	0.537	100	2575315	180	420	1523	136.606	150	1	1	1	2148	2086	OFF	-0.000217196	-1.53668827308634e-05	2086
25	120	Border	181	17692	145.614	10.893	143	101	219	475	1575	474.536	1575.468	471.239	400	1500	150	150	150.087	150.087	0	1	151.38	2576209	145	0.275	0.364	100	2576209	181	420	1523	136.606	150	1	1	1	2160	2098	OFF	-0.000212479	-1.08631070184173e-05	2098
25	120	Border	182	17692	145.77	10.852	145	103	218	475	1575	474.55	1575.445	471.239	400	1500	150	150	150.087	150.087	0	1	151.38	2578968	145	0.256	0.467	100	2578968	182	420	1523	136.606	150	1	1	1	2172	2110	OFF	-0.000197764	3.18867320441203e-06	2110
25	120	Border	183	17692	145.148	10.805	145	98	202	475	1575	474.55	1575.476	471.239	400	1500	150	150	150.087	150.087	0	1	151.38	2567963	145	0.246	0.409	100	2567963	183	420	1523	136.606	150	1	1	1	2184	2122	OFF	-0.000256437	-5.28382966584065e-05	2122
25	120	Border	184	17692	145.143	10.824	141	94	202	475	1575	474.543	1575.466	471.239	400	1500	150	150	150.087	150.087	0	1	151.38	2567870	145	0.252	0.411	100	2567870	184	420	1523	136.606	150	1	1	1	2196	2134	OFF	-0.000256908	-5.32886742296506e-05	2134
25	120	Border	185	17692	145.252	10.868	147	92	216	475	1575	474.531	1575.453	471.239	400	1500	150	150	150.087	150.087	0	1	151.38	2569792	145	0.203	0.337	100	2569792	185	420	1523	136.606	150	1	1	1	2208	2146	OFF	-0.000246627	-4.34704431765195e-05	2146
25	120	Border	186	17692	145.319	10.755	143	93	197	475	1575	474.549	1575.439	471.239	400	1500	150	150	150.087	150.087	0	1	151.38	2570976	145	0.193	0.411	100	2570976	186	420	1523	136.606	150	1	1	1	2220	2158	OFF	-0.000240307	-3.74353837218449e-05	2158
25	120	Border	187	17692	144.734	10.828	144	85	221	475	1575	474.558	1575.452	471.239	400	1500	150	150	150.087	150.087	0	1	151.38	2560628	144	0.207	0.554	100	2560628	187	420	1523	136.606	150	1	1	1	2232	2170	OFF	-0.000295489	-9.0129559557451e-05	2170
25	120	Border	188	17692	144.873	10.699	143	95	203	475	1575	474.556	1575.449	471.239	400	1500	150	150	150.087	150.087	0	1	151.38	2563088	145	0.18	0.348	100	2563088	188	420	1523	136.606	150	1	1	1	2244	2182	OFF	-0.000282377	-7.76090630768552e-05	2182
25	120	Border	189	17692	145.19	10.764	144	91	201	475	1575	474.564	1575.435	471.239	400	1500	150	150	150.087	150.087	0	1	151.38	2568697	145	0.184	0.419	100	2568697	189	420	1523	136.606	150	1	1	1	2256	2194	OFF	-0.000252475	-4.90551250599525e-05	2194
25	120	Border	190	17692	144.642	10.82	145	97	227	475	1575	474.554	1575.445	471.239	400	1500	150	150	150.087	150.087	0	1	151.38	2559015	144	0.27	0.688	100	2559015	190	420	1523	136.606	150	1	1	1	2268	2206	OFF	-0.000304167	-9.84165068683512e-05	2206
25	120	Border	191	17692	144.552	10.688	143	95	198	475	1575	474.527	1575.484	471.239	400	1500	150	150	150.087	150.087	0	1	151.38	2557417	144	0.217	0.426	100	2557417	191	420	1523	136.606	150	1	1	1	2280	2218	OFF	-0.000312657	-0.000106523303150753	2218
25	120	Border	192	17692	144.511	10.674	145	80	194	475	1575	474.521	1575.456	471.239	400	1500	150	150	150.087	150.087	0	1	151.38	2556689	144	0.211	0.399	100	2556689	192	420	1523	136.606	150	1	1	1	2292	2230	OFF	-0.000316524	-0.000110216399234957	2230
25	120	Border	193	17692	144.379	10.665	143	92	217	475	1575	474.623	1575.412	471.239	400	1500	150	150	150.087	150.087	0	1	151.38	2554349	144	0.247	0.617	100	2554349	193	420	1523	136.606	150	1	1	1	2304	2242	OFF	-0.000328976	-0.000122106367115813	2242
25	120	Border	194	17692	144.276	10.636	143	86	215	475	1575	474.581	1575.446	471.239	400	1500	150	150	150.087	150.087	0	1	151.38	2552532	144	0.252	0.375	100	2552532	194	420	1523	136.606	150	1	1	1	2316	2254	OFF	-0.000338692	-0.000131384145083448	2254
25	120	Border	195	17692	144.06	10.527	143	77	209	475	1575	474.597	1575.382	471.239	400	1500	150	150	150.087	150.087	0	1	151.38	2548714	144	0.203	0.407	100	2548714	195	420	1523	136.606	150	1	1	1	2328	2266	OFF	-0.000359067	-0.000150840456161212	2266
25	120	Border	196	17692	144.498	10.774	144	99	212	475	1575	474.553	1575.426	471.239	400	1500	150	150	150.087	150.087	0	1	151.38	2556453	144	0.289	0.562	100	2556453	196	420	1523	136.606	150	1	1	1	2340	2278	OFF	-0.000317751	-0.000111387380920194	2278
25	120	Border	197	17692	144.159	10.561	140	87	207	475	1575	474.596	1575.433	471.239	400	1500	150	150	150.087	150.087	0	1	151.38	2550465	144	0.212	0.479	100	2550465	197	420	1523	136.606	150	1	1	1	2352	2290	OFF	-0.000349728	-0.000141922980250571	2290
25	120	Border	198	17692	143.944	10.618	144	88	207	475	1575	474.58	1575.451	471.239	400	1500	150	150	150.087	150.087	0	1	151.38	2546660	144	0.249	0.546	100	2546660	198	420	1523	136.606	150	1	1	1	2364	2302	OFF	-0.000370009	-0.000161289215814086	2302
25	120	Border	199	17692	144.258	10.717	142	103	194	475	1575	474.584	1575.448	471.239	400	1500	150	150	150.087	150.087	0	1	151.38	2552210	144	0.221	0.278	100	2552210	199	420	1523	136.606	150	1	1	1	2376	2314	OFF	-0.00034039	-0.000133005504339928	2314
25	120	Border	200	17692	144.179	10.571	143	90	201	475	1575	474.564	1575.441	471.239	400	1500	150	150	150.087	150.087	0	1	151.38	2550811	144	0.225	0.325	100	2550811	200	420	1523	136.606	150	1	1	1	2388	2326	OFF	-0.000347842	-0.000140121469965592	2326
25	120	Border	201	17692	143.511	10.565	140	96	203	475	1575	474.544	1575.425	471.239	400	1500	150	150	150.087	150.087	0	1	151.38	2539002	143	0.236	0.466	100	2539002	201	420	1523	136.606	150	1	1	1	2400	2338	OFF	-0.000410854	-0.00020029191348386	2338
25	120	Border	202	17692	143.723	10.577	141	88	202	475	1575	474.553	1575.431	471.239	400	1500	150	150	150.087	150.087	0	1	151.38	2542755	143	0.203	0.328	100	2542755	202	420	1523	136.606	150	1	1	1	2412	2350	OFF	-0.000390856	-0.000181195904463091	2350
25	120	Border	203	17692	143.66	10.557	141	95	214	475	1575	474.566	1575.392	471.239	400	1500	150	150	150.087	150.087	0	1	151.38	2541635	143	0.252	0.484	100	2541635	203	420	1523	136.606	150	1	1	1	2424	2362	OFF	-0.000396798	-0.000186870661860773	2362
25	120	Border	204	17692	143.403	10.528	140	81	204	475	1575	474.577	1575.423	471.239	400	1500	150	150	150.087	150.087	0	1	151.38	2537089	143	0.221	0.476	100	2537089	204	420	1523	136.606	150	1	1	1	2436	2374	OFF	-0.000421041	-0.000210020069022742	2374
25	120	Border	205	17692	143.228	10.596	144	77	216	475	1575	474.573	1575.443	471.239	400	1500	150	150	150.087	150.087	0	1	151.38	2533981	143	0.232	0.578	100	2533981	205	420	1523	136.606	150	1	1	1	2448	2386	OFF	-0.000437549	-0.000225783284016298	2386
25	120	Border	206	17692	143.736	10.447	142	87	204	475	1575	474.559	1575.415	471.239	400	1500	150	150	150.087	150.087	0	1	151.38	2542981	143	0.211	0.458	100	2542981	206	420	1523	136.606	150	1	1	1	2460	2398	OFF	-0.000389629	-0.000180024922777857	2398
25	120	Border	207	17692	143.604	10.556	141	95	209	475	1575	474.565	1575.396	471.239	400	1500	150	150	150.087	150.087	0	1	151.38	2540637	143	0.258	0.475	100	2540637	207	420	1523	136.606	150	1	1	1	2472	2410	ON	-0.000402081	-0.000831062859330659	10
25	120	Border	208	17692	143.133	10.47	144	94	207	475	1575	474.586	1575.408	471.239	400	1500	150	150	150.087	150.087	0	1	151.38	2532305	143	0.242	0.313	100	2532305	208	420	1523	136.606	150	1	1	1	2484	2422	ON	-0.00044651	-0.000877364857086092	22
25	120	Border	209	17692	143.816	10.573	142	88	194	475	1575	474.537	1575.454	471.239	400	1500	150	150	150.087	150.087	0	1	151.38	2544396	143	0.251	0.393	100	2544396	209	420	1523	136.606	150	1	1	1	2496	2434	ON	-0.000382083	-0.000810222045054329	34
25	120	Border	210	17692	772.181	149.866	668	432	1236	475	1575	470.18	1580.052	471.239	400	1500	150	150	150.087	150.087	0	1	151.38	13661435	755	0.391	-0.669	100	13661435	210	420	1523	136.606	150	1	1	1	2508	2446	ON	0.05889102	0.0609616565528063	46
25	120	Border	211	17692	3217.618	720.948	2761	1806	5135	475	1575	469.257	1580.968	471.239	400	1500	150	150	150.087	150.087	0	1	151.38	56926104	3127	0.388	-0.761	100	56926104	211	420	1523	136.606	150	1	1	1	2520	2458	ON	0.289566885	0.30136212042765	58
25	120	Border	212	17692	5027.602	1184.367	4363	2927	8102	475	1575	468.963	1581.304	471.239	400	1500	150	150	150.087	150.087	0	1	151.38	88948335	4880	0.392	-0.804	100	88948335	212	420	1523	136.606	150	1	1	1	2532	2470	ON	0.460301041	0.479293914706565	70
25	120	Border	213	17692	6285.539	1397.398	4700	3819	10065	475	1575	469.293	1580.951	471.239	400	1500	150	150	150.087	150.087	0	1	151.38	111203749	6112	0.383	-0.807	100	111203749	213	420	1523	136.606	150	1	1	1	2544	2482	ON	0.578961103	0.602956326915642	82
25	120	Border	214	17692	8314.881	1613.541	6585	5411	12413	475	1575	470.001	1580.18	471.239	400	1500	150	150	150.087	150.087	0	1	151.38	147106867	8124	0.379	-0.801	100	147106867	214	420	1523	136.606	150	1	1	1	2556	2494	ON	0.770387102	0.802452269015441	94
25	120	Border	215	17692	9138.259	1896.007	8747	5777	13930	475	1575	469.654	1580.548	471.239	400	1500	150	150	150.087	150.087	0	1	151.38	161674075	8913	0.372	-0.817	100	161674075	215	420	1523	136.606	150	1	1	1	2568	2506	ON	0.848055605	0.883395042492877	106
25	120	Border	216	17692	8989.703	1953.347	9916	5574	13974	475	1575	469.409	1580.814	471.239	400	1500	150	150	150.087	150.087	0	1	151.38	159045833	8743	0.385	-0.807	100	159045833	216	420	1523	136.606	150	1	1	1	2580	2518	ON	0.834042452	0.868791136805921	118
25	120	Border	217	17692	9691.443	1965.021	8739	6201	14671	475	1575	469.759	1580.401	471.239	400	1500	150	150	150.087	150.087	0	1	151.38	171461001	9446	0.383	-0.81	100	171461001	217	420	1523	136.606	150	1	1	1	2592	2530	ON	0.900236952	0.93777619817513	130
25	120	Border	218	17692	10664.533	2006.059	11273	7105	15828	475	1575	470.123	1579.999	471.239	400	1500	150	150	150.087	150.087	0	1	151.38	188676910	10428	0.374	-0.806	100	188676910	218	420	1523	136.606	150	1	1	1	2604	2542	ON	0.992027654	1.03343651876076	142
25	120	Border	219	17692	9361.082	2059.632	7923	5734	14605	475	1575	469.322	1580.874	471.239	400	1500	150	150	150.087	150.087	0	1	151.38	165616255	9109	0.381	-0.822	100	165616255	219	420	1523	136.606	150	1	1	1	2616	2554	ON	0.869074298	0.905299819660305	154
25	120	Border	220	17692	9432.285	2082.826	7203	5793	14681	475	1575	469.304	1580.898	471.239	400	1500	150	150	150.087	150.087	0	1	151.38	166875982	9179	0.383	-0.815	100	166875982	220	420	1523	136.606	150	1	1	1	2628	2566	ON	0.875790812	0.912299482391049	166
25	120	Border	221	17692	10632.806	2027.788	9883	7127	15831	475	1575	470.046	1580.056	471.239	400	1500	150	150	150.087	150.087	0	1	151.38	188115596	10396	0.381	-0.808	100	188115596	221	420	1523	136.606	150	1	1	1	2640	2578	ON	0.989034874	1.03031757293744	178
25	120	Border	222	17692	10213.756	2128.898	10042	6501	15621	475	1575	469.608	1580.556	471.239	400	1500	150	150	150.087	150.087	0	1	151.38	180701771	9958	0.371	-0.822	100	180701771	222	420	1523	136.606	150	1	1	1	2652	2590	ON	0.949506266	0.989122557736984	190
25	120	Border	223	17692	9412.117	2091.213	7220	5759	14746	475	1575	469.258	1580.923	471.239	400	1500	150	150	150.087	150.087	0	1	151.38	166519180	9148	0.382	-0.817	100	166519180	223	420	1523	136.606	150	1	1	1	2664	2602	ON	0.873888383	0.910316852474421	202
25	120	Border	224	17692	9888.339	2062.066	7878	6297	15207	475	1575	469.593	1580.538	471.239	400	1500	150	150	150.087	150.087	0	1	151.38	174944492	9630	0.388	-0.805	100	174944492	224	420	1523	136.606	150	1	1	1	2676	2614	ON	0.918809974	0.95713220274	214
25	120	Border	225	17692	10781.595	2034.12	9855	7176	16135	475	1575	470.09	1579.992	471.239	400	1500	150	150	150.087	150.087	0	1	151.38	190747986	10543	0.38	-0.811	100	190747986	225	420	1523	136.606	150	1	1	1	2688	2626	ON	1.003070006	1.04494438385895	226
25	120	Border	226	17692	10121.782	2127.899	8756	6400	15455	475	1575	469.554	1580.594	471.239	400	1500	150	150	150.087	150.087	0	1	151.38	179074574	9869	0.375	-0.82	100	179074574	226	420	1523	136.606	150	1	1	1	2700	2638	ON	0.940830442	0.980080986735799	238
25	120	Border	227	17692	9655.828	2100.465	8797	5954	14913	475	1575	469.377	1580.798	471.239	400	1500	150	150	150.087	150.087	0	1	151.38	170830902	9392	0.382	-0.816	100	170830902	227	420	1523	136.606	150	1	1	1	2712	2650	ON	0.896877422	0.934275039682434	250
25	120	Border	228	17692	10298.987	2058.131	8722	6662	15546	475	1575	469.81	1580.3	471.239	400	1500	150	150	150.087	150.087	0	1	151.38	182209672	10043	0.384	-0.804	100	182209672	228	420	1523	136.606	150	1	1	1	2724	2662	ON	0.95754603	0.997501253216163	262
25	120	Border	229	17692	11060.388	2042.992	9944	7433	16221	475	1575	470.187	1579.885	471.239	400	1500	150	150	150.087	150.087	0	1	151.38	195680382	10815	0.374	-0.809	100	195680382	229	420	1523	136.606	150	1	1	1	2736	2674	ON	1.029368299	1.07235133260679	274
25	120	Border	230	17692	9518.723	2113.971	7977	5817	14759	475	1575	469.267	1580.928	471.239	400	1500	150	150	150.087	150.087	0	1	151.38	168405239	9266	0.381	-0.82	100	168405239	230	420	1523	136.606	150	1	1	1	2748	2686	ON	0.883944431	0.920796832883584	286
25	120	Border	231	17692	9687.558	2098.472	7156	5959	15288	475	1575	469.39	1580.761	471.239	400	1500	150	150	150.087	150.087	0	1	151.38	171392280	9432	0.384	-0.817	100	171392280	231	420	1523	136.606	150	1	1	1	2760	2698	ON	0.899870484	0.937394280422944	298
25	120	Border	232	17692	10733.985	2047.265	8760	7027	15955	475	1575	470.043	1580.056	471.239	400	1500	150	150	150.087	150.087	0	1	151.38	189905659	10498	0.376	-0.813	100	189905659	232	420	1523	136.606	150	1	1	1	2772	2710	ON	0.998578998	1.04026404816227	310
25	120	Border	233	17692	10338.649	2119.149	7977	6550	15725	475	1575	469.682	1580.447	471.239	400	1500	150	150	150.087	150.087	0	1	151.38	182911379	10090	0.372	-0.822	100	182911379	233	420	1523	136.606	150	1	1	1	2784	2722	ON	0.96128731	1.00140025498894	322
25	120	Border	234	17692	9792.567	2099.612	8656	6083	15196	475	1575	469.446	1580.701	471.239	400	1500	150	150	150.087	150.087	0	1	151.38	173250102	9532	0.387	-0.811	100	173250102	234	420	1523	136.606	150	1	1	1	2796	2734	ON	0.909775888	0.94771726658494	334
25	120	Border	235	17692	10455.219	2060.949	11246	6768	15733	475	1575	469.872	1580.219	471.239	400	1500	150	150	150.087	150.087	0	1	151.38	184973727	10197	0.385	-0.808	100	184973727	235	420	1523	136.606	150	1	1	1	2808	2746	ON	0.972283253	1.01285975366909	346
25	120	Border	236	17692	10419.919	2112.859	8573	6609	15807	475	1575	469.738	1580.386	471.239	400	1500	150	150	150.087	150.087	0	1	151.38	184349211	10164	0.377	-0.814	100	184349211	236	420	1523	136.606	150	1	1	1	2820	2758	ON	0.968953436	1.00938956148062	358
25	120	Border	237	17692	9512.794	2110.037	8984	5770	14906	475	1575	469.269	1580.914	471.239	400	1500	150	150	150.087	150.087	0	1	151.38	168300354	9255	0.385	-0.812	100	168300354	237	420	1523	136.606	150	1	1	1	2832	2770	ON	0.883385154	0.92021397822394	370
25	120	Border	238	17692	9587.937	2090.967	8735	5956	14803	475	1575	469.349	1580.798	471.239	400	1500	150	150	150.087	150.087	0	1	151.38	169629775	9331	0.385	-0.811	100	169629775	238	420	1523	136.606	150	1	1	1	2844	2782	ON	0.890473325	0.927600965521895	382
25	120	Border	239	17692	10889.527	2029.123	9958	7132	16372	475	1575	470.146	1579.922	471.239	400	1500	150	150	150.087	150.087	0	1	151.38	192657511	10627	0.389	-0.797	100	192657511	239	420	1523	136.606	150	1	1	1	2856	2794	ON	1.013251135	1.05555471766307	394
25	120	Border	240	17692	10213.816	2151.188	9897	6435	15776	475	1575	469.532	1580.593	471.239	400	1500	150	150	150.087	150.087	0	1	151.38	180702832	9944	0.378	-0.816	100	180702832	240	420	1523	136.606	150	1	1	1	2868	2806	ON	0.949511926	0.989128456080647	406
25	120	Border	241	17692	10099.156	2159.363	8097	6300	15620	475	1575	469.461	1580.691	471.239	400	1500	150	150	150.087	150.087	0	1	151.38	178674275	9847	0.374	-0.82	100	178674275	241	420	1523	136.606	150	1	1	1	2880	2818	ON	0.938696152	0.977856721340439	418
25	120	Border	242	17692	11102.228	2092.868	9869	7372	16349	475	1575	470.087	1579.985	471.239	400	1500	150	150	150.087	150.087	0	1	151.38	196420613	10853	0.372	-0.815	100	196420613	242	420	1523	136.606	150	1	1	1	2892	2830	ON	1.033315028	1.07646444425453	430
25	120	Border	243	17692	10468.23	2157.631	11440	6650	15889	475	1575	469.64	1580.468	471.239	400	1500	150	150	150.087	150.087	0	1	151.38	185203917	10210	0.369	-0.822	100	185203917	243	420	1523	136.606	150	1	1	1	2904	2842	ON	0.973510569	1.01413880949243	442
25	120	Border	244	17692	10077.21	2143.312	8306	6316	15583	475	1575	469.479	1580.648	471.239	400	1500	150	150	150.087	150.087	0	1	151.38	178286005	9822	0.38	-0.818	100	178286005	244	420	1523	136.606	150	1	1	1	2916	2854	ON	0.936626005	0.975699303839928	454
25	120	Border	245	17692	10447.116	2096.365	11278	6797	15687	475	1575	469.777	1580.313	471.239	400	1500	150	150	150.087	150.087	0	1	151.38	184830380	10193	0.381	-0.807	100	184830380	245	420	1523	136.606	150	1	1	1	2928	2866	ON	0.971518904	1.01206318235738	466
25	120	Border	246	17692	11555.401	2114.222	9949	7758	16859	475	1575	470.225	1579.841	471.239	400	1500	150	150	150.087	150.087	0	1	151.38	204438148	11321	0.35	-0.826	100	204438148	246	420	1523	136.606	150	1	1	1	2940	2878	ON	1.076062428	1.12101394580193	478
25	120	Border	247	17692	9862.764	2135.637	11278	6143	15235	475	1575	469.385	1580.757	471.239	400	1500	150	150	150.087	150.087	0	1	151.38	174492029	9601	0.378	-0.819	100	174492029	247	420	1523	136.606	150	1	1	1	2952	2890	ON	0.916397508	0.954618033753598	490
25	120	Border	248	17692	10015.638	2095.847	11343	6246	15471	475	1575	469.562	1580.547	471.239	400	1500	150	150	150.087	150.087	0	1	151.38	177196674	9766	0.385	-0.815	100	177196674	248	420	1523	136.606	150	1	1	1	2964	2902	ON	0.930817974	0.969646423572842	502
25	120	Border	249	17692	10895.914	2074.173	9818	7143	16130	475	1575	470.05	1580.042	471.239	400	1500	150	150	150.087	150.087	0	1	151.38	192770509	10635	0.381	-0.804	100	192770509	249	420	1523	136.606	150	1	1	1	2976	2914	ON	1.013853615	1.05618259634601	514
25	120	Border	250	17692	10661.461	2156.752	13107	6806	16294	475	1575	469.738	1580.37	471.239	400	1500	150	150	150.087	150.087	0	1	151.38	188622560	10416	0.357	-0.833	100	188622560	250	420	1523	136.606	150	1	1	1	2988	2926	ON	0.991737875	1.03313452356521	526
25	120	Border	251	17692	9498.004	2129.405	7213	5757	14871	475	1575	469.189	1580.963	471.239	400	1500	150	150	150.087	150.087	0	1	151.38	168038682	9230	0.379	-0.821	100	168038682	251	420	1523	136.606	150	1	1	1	3000	2938	ON	0.881990026	0.918760036510983	538
25	120	Border	252	17692	10365.826	2100.051	9949	6647	15748	475	1575	469.732	1580.37	471.239	400	1500	150	150	150.087	150.087	0	1	151.38	183392197	10102	0.379	-0.812	100	183392197	252	420	1523	136.606	150	1	1	1	3012	2950	ON	0.963850892	1.00407190975114	550
25	120	Border	253	17692	9956.179	2155.038	9958	6186	15441	475	1575	469.392	1580.762	471.239	400	1500	150	150	150.087	150.087	0	1	151.38	176144720	9707	0.372	-0.824	100	176144720	253	420	1523	136.606	150	1	1	1	3024	2962	ON	0.92520926	0.963801263308426	562
25	120	Border	254	17692	9671.26	2113.811	8818	5892	14962	475	1575	469.335	1580.811	471.239	400	1500	150	150	150.087	150.087	0	1	151.38	171103932	9408	0.384	-0.813	100	171103932	254	420	1523	136.606	150	1	1	1	3036	2974	ON	0.898333108	0.935792093672587	574
25	120	Border	255	17692	10004.868	2085.735	9949	6313	15331	475	1575	469.577	1580.521	471.239	400	1500	150	150	150.087	150.087	0	1	151.38	177006129	9749	0.385	-0.811	100	177006129	255	420	1523	136.606	150	1	1	1	3048	2986	ON	0.92980205	0.968587670885314	586
25	120	Border	256	17692	11650.784	2104.99	11310	7816	17029	475	1575	470.28	1579.775	471.239	400	1500	150	150	150.087	150.087	0	1	151.38	206125662	11430	0.35	-0.821	100	206125662	256	420	1523	136.606	150	1	1	1	3060	2998	ON	1.08505982	1.1303906410289	598
25	120	Border	257	17692	9932.848	2136.823	9883	6149	15346	475	1575	469.424	1580.72	471.239	400	1500	150	150	150.087	150.087	0	1	151.38	175731948	9663	0.381	-0.809	100	175731948	257	420	1523	136.606	150	1	1	1	3072	3010	ON	0.923008468	0.961507692375024	610
25	120	Border	258	17692	9872.558	2141.886	7863	6112	15201	475	1575	469.371	1580.765	471.239	400	1500	150	150	150.087	150.087	0	1	151.38	174665289	9610	0.378	-0.819	100	174665289	258	420	1523	136.606	150	1	1	1	3084	3022	ON	0.917321367	0.955580840050874	622
25	120	Border	259	17692	10797.088	2080.794	9785	7149	16106	475	1575	469.984	1580.103	471.239	400	1500	150	150	150.087	150.087	0	1	151.38	191022078	10550	0.377	-0.812	100	191022078	259	420	1523	136.606	150	1	1	1	3096	3034	ON	1.004531447	1.0464674344985	634
25	120	Border	260	17692	9706.509	2122.053	9879	6033	15080	475	1575	469.331	1580.811	471.239	400	1500	150	150	150.087	150.087	0	1	151.38	171727550	9447	0.382	-0.814	100	171727550	260	420	1523	136.606	150	1	1	1	3108	3046	ON	0.901658115	0.939257272268938	646
25	120	Border	261	17692	9726.367	2115.596	8818	6004	15048	475	1575	469.368	1580.788	471.239	400	1500	150	150	150.087	150.087	0	1	151.38	172078893	9467	0.383	-0.812	100	172078893	261	420	1523	136.606	150	1	1	1	3120	3058	ON	0.903531302	0.941209427409972	658
25	120	Border	262	17692	10414.741	2070.584	9991	6638	15681	475	1575	469.818	1580.255	471.239	400	1500	150	150	150.087	150.087	0	1	151.38	184257596	10163	0.385	-0.804	100	184257596	262	420	1523	136.606	150	1	1	1	3132	3070	ON	0.968465	1.00888053442249	670
25	120	Border	263	17692	11389.787	2104.367	9958	7578	16857	475	1575	470.178	1579.885	471.239	400	1500	150	150	150.087	150.087	0	1	151.38	201508118	11147	0.356	-0.823	100	201508118	263	420	1523	136.606	150	1	1	1	3144	3082	ON	1.060440209	1.10473314101155	682
25	120	Border	264	17692	9914.07	2122.145	7613	6224	15273	475	1575	469.454	1580.691	471.239	400	1500	150	150	150.087	150.087	0	1	151.38	175399732	9655	0.386	-0.811	100	175399732	264	420	1523	136.606	150	1	1	1	3156	3094	ON	0.921237156	0.959661707419925	694
25	120	Border	265	17692	10066.266	2125.715	11198	6275	15525	475	1575	469.518	1580.607	471.239	400	1500	150	150	150.087	150.087	0	1	151.38	178092375	9809	0.38	-0.814	100	178092375	265	420	1523	136.606	150	1	1	1	3168	3106	ON	0.935593668	0.974623445955776	706
25	120	Border	266	17692	11453.673	2103.504	9883	7721	16998	475	1575	470.211	1579.859	471.239	400	1500	150	150	150.087	150.087	0	1	151.38	202638389	11215	0.359	-0.821	100	202638389	266	420	1523	136.606	150	1	1	1	3180	3118	ON	1.066466518	1.11101350073257	718
25	120	Border	267	17692	11284.091	2114.476	8847	7465	16695	475	1575	470.117	1579.964	471.239	400	1500	150	150	150.087	150.087	0	1	151.38	199638131	11049	0.357	-0.819	100	199638131	267	420	1523	136.606	150	1	1	1	3192	3130	ON	1.050470001	1.09434261881461	730
25	120	Border	268	17692	9627.496	2116.467	8822	5931	14891	475	1575	469.305	1580.848	471.239	400	1500	150	150	150.087	150.087	0	1	151.38	170329658	9367	0.383	-0.817	100	170329658	268	420	1523	136.606	150	1	1	1	3204	3142	ON	0.89420489	0.931489841804712	742
25	120	Border	269	17692	10771.433	2063.954	7992	7125	15953	475	1575	470.006	1580.065	471.239	400	1500	150	150	150.087	150.087	0	1	151.38	190568191	10528	0.381	-0.806	100	190568191	269	420	1523	136.606	150	1	1	1	3216	3154	ON	1.002111434	1.04394540105388	754
25	120	Border	270	17692	10091.162	2140.066	8015	6343	15539	475	1575	469.495	1580.634	471.239	400	1500	150	150	150.087	150.087	0	1	151.38	178532846	9836	0.373	-0.82	100	178532846	270	420	1523	136.606	150	1	1	1	3228	3166	ON	0.937942085	0.977070865353057	766
25	120	Border	271	17692	9813.591	2129.155	8026	6111	15096	475	1575	469.38	1580.772	471.239	400	1500	150	150	150.087	150.087	0	1	151.38	173622051	9561	0.382	-0.817	100	173622051	271	420	1523	136.606	150	1	1	1	3240	3178	ON	0.911759063	0.949784046204494	778
25	120	Border	272	17692	10723.965	2078.371	9874	7082	15985	475	1575	469.961	1580.135	471.239	400	1500	150	150	150.087	150.087	0	1	151.38	189728393	10471	0.379	-0.807	100	189728393	272	420	1523	136.606	150	1	1	1	3252	3190	ON	0.997633821	1.03927902477053	790
25	120	Border	273	17692	10214.973	2157.482	9888	6485	15730	475	1575	469.52	1580.614	471.239	400	1500	150	150	150.087	150.087	0	1	151.38	180723296	9948	0.374	-0.82	100	180723296	273	420	1523	136.606	150	1	1	1	3264	3202	ON	0.949621065	0.989242195807617	802
25	120	Border	274	17692	9834.155	2124.842	8739	6097	15308	475	1575	469.405	1580.75	471.239	400	1500	150	150	150.087	150.087	0	1	151.38	173985873	9579	0.381	-0.814	100	173985873	274	420	1523	136.606	150	1	1	1	3276	3214	ON	0.913698847	0.951805605189298	814
25	120	Border	275	17692	10650.087	2084.556	11289	6847	15881	475	1575	469.902	1580.179	471.239	400	1500	150	150	150.087	150.087	0	1	151.38	188421336	10399	0.377	-0.814	100	188421336	275	420	1523	136.606	150	1	1	1	3288	3226	ON	0.990664976	1.03201639421814	826
25	120	Border	276	17692	10663.067	2149.565	9916	6835	16181	475	1575	469.753	1580.347	471.239	400	1500	150	150	150.087	150.087	0	1	151.38	188650981	10410	0.36	-0.83	100	188650981	276	420	1523	136.606	150	1	1	1	3300	3238	ON	0.991889367	1.03329240256393	838
25	120	Border	277	17692	9787.408	2114.208	11316	6097	15125	475	1575	469.389	1580.731	471.239	400	1500	150	150	150.087	150.087	0	1	151.38	173158827	9526	0.381	-0.82	100	173158827	277	420	1523	136.606	150	1	1	1	3312	3250	ON	0.909289244	0.94721010733564	850
25	120	Border	278	17692	10393.574	2099.336	9883	6672	15770	475	1575	469.745	1580.35	471.239	400	1500	150	150	150.087	150.087	0	1	151.38	183883119	10147	0.379	-0.81	100	183883119	278	420	1523	136.606	150	1	1	1	3324	3262	ON	0.966468336	1.00679969708388	862
25	120	Border	279	17692	11315.159	2109.947	9846	7484	16761	475	1575	470.138	1579.934	471.239	400	1500	150	150	150.087	150.087	0	1	151.38	200187785	11081	0.362	-0.818	100	200187785	279	420	1523	136.606	150	1	1	1	3336	3274	ON	1.053400617	1.09739678116337	874
25	120	Border	280	17692	9647.864	2136.408	7811	5929	15040	475	1575	469.264	1580.893	471.239	400	1500	150	150	150.087	150.087	0	1	151.38	170690006	9394	0.379	-0.82	100	170690006	280	420	1523	136.606	150	1	1	1	3348	3286	ON	0.896126185	0.933492132866884	886
25	120	Border	281	17692	9726.628	2115.984	9818	5780	15243	475	1575	469.359	1580.782	471.239	400	1500	150	150	150.087	150.087	0	1	151.38	172083507	9468	0.382	-0.815	100	172083507	281	420	1523	136.606	150	1	1	1	3360	3298	ON	0.903555922	0.941235085204907	898
25	120	Border	282	17692	11236.117	2095.932	9813	7521	16563	475	1575	470.132	1579.929	471.239	400	1500	150	150	150.087	150.087	0	1	151.38	198789380	10990	0.369	-0.816	100	198789380	282	420	1523	136.606	150	1	1	1	3372	3310	ON	1.045944656	1.08962649983304	910
25	120	Border	283	17692	10351.859	2156.688	8785	6607	15918	475	1575	469.592	1580.537	471.239	400	1500	150	150	150.087	150.087	0	1	151.38	183145091	10097	0.37	-0.82	100	183145091	283	420	1523	136.606	150	1	1	1	3384	3322	ON	0.962533398	1.0026988736521	922
25	120	Border	284	17692	9739.946	2114.509	8835	5992	15048	475	1575	469.37	1580.767	471.239	400	1500	150	150	150.087	150.087	0	1	151.38	172319123	9478	0.387	-0.81	100	172319123	284	420	1523	136.606	150	1	1	1	3396	3334	ON	0.904812197	0.942544320886662	934
25	120	Border	285	17692	10443.081	2075.987	11214	6722	15792	475	1575	469.825	1580.259	471.239	400	1500	150	150	150.087	150.087	0	1	151.38	184758982	10183	0.386	-0.808	100	184758982	285	420	1523	136.606	150	1	1	1	3408	3346	ON	0.971138286	1.01166651874604	946
25	120	Border	286	17692	10594.256	2163.635	9888	6811	16038	475	1575	469.689	1580.42	471.239	400	1500	150	150	150.087	150.087	0	1	151.38	187433582	10343	0.363	-0.828	100	187433582	286	420	1523	136.606	150	1	1	1	3420	3358	ON	0.985398488	1.02652788713389	958
25	120	Border	287	17692	9912.912	2138.932	9841	6144	15308	475	1575	469.405	1580.735	471.239	400	1500	150	150	150.087	150.087	0	1	151.38	175379234	9662	0.381	-0.817	100	175379234	287	420	1523	136.606	150	1	1	1	3432	3370	ON	0.921127923	0.959547869387227	970
25	120	Border	288	17692	10335.449	2115.323	8747	6615	15882	475	1575	469.672	1580.42	471.239	400	1500	150	150	150.087	150.087	0	1	151.38	182854758	10075	0.378	-0.817	100	182854758	288	420	1523	136.606	150	1	1	1	3444	3382	ON	0.960985457	1.00108567666024	982
25	120	Border	289	17692	11237.212	2132.333	9846	7462	16666	475	1575	470.059	1580.029	471.239	400	1500	150	150	150.087	150.087	0	1	151.38	198808754	10999	0.36	-0.823	100	198808754	289	420	1523	136.606	150	1	1	1	3456	3394	ON	1.046047947	1.08973414460489	994
25	120	Border	290	17692	9644.058	2120.464	6741	5914	15012	475	1575	469.302	1580.848	471.239	400	1500	150	150	150.087	150.087	0	1	151.38	170622678	9383	0.382	-0.814	100	170622678	290	420	1523	136.606	150	1	1	1	3468	3406	ON	0.895767168	0.933117981267187	1006
25	120	Border	291	17692	9650.294	2119.46	8314	5931	14955	475	1575	469.295	1580.827	471.239	400	1500	150	150	150.087	150.087	0	1	151.38	170733003	9391	0.382	-0.817	100	170733003	291	420	1523	136.606	150	1	1	1	3480	3418	ON	0.896355404	0.93373101578524	1018
25	120	Border	292	17692	11115.212	2090.061	11456	7334	16657	475	1575	470.097	1579.97	471.239	400	1500	150	150	150.087	150.087	0	1	151.38	196650329	10873	0.375	-0.811	100	196650329	292	420	1523	136.606	150	1	1	1	3492	3430	ON	1.034539797	1.07774084582323	1030
25	120	Border	293	17692	10657.169	2165.263	9982	6684	16002	475	1575	469.708	1580.385	471.239	400	1500	150	150	150.087	150.087	0	1	151.38	188546637	10416	0.361	-0.827	100	188546637	293	420	1523	136.606	150	1	1	1	3504	3442	ON	0.991333014	1.03271259538185	1042
25	120	Border	294	17692	9908.583	2146.038	9112	6166	15546	475	1575	469.381	1580.755	471.239	400	1500	150	150	150.087	150.087	0	1	151.38	175302653	9644	0.378	-0.821	100	175302653	294	420	1523	136.606	150	1	1	1	3516	3454	ON	0.920719573	0.959122303891934	1054
25	120	Border	295	17692	10369.306	2084.765	8000	6737	15734	475	1575	469.767	1580.321	471.239	400	1500	150	150	150.087	150.087	0	1	151.38	183453769	10118	0.384	-0.809	100	183453769	295	420	1523	136.606	150	1	1	1	3528	3466	ON	0.964179157	1.0044140136836	1066
25	120	Border	296	17692	10116.04	2152.639	9902	6245	15553	475	1575	469.472	1580.65	471.239	400	1500	150	150	150.087	150.087	0	1	151.38	178972988	9860	0.374	-0.821	100	178972988	296	420	1523	136.606	150	1	1	1	3540	3478	ON	0.940288804	0.979516515247239	1078
25	120	Border	297	17692	9651.767	2122.182	9860	5881	15032	475	1575	469.292	1580.84	471.239	400	1500	150	150	150.087	150.087	0	1	151.38	170759065	9398	0.376	-0.826	100	170759065	297	420	1523	136.606	150	1	1	1	3552	3490	ON	0.896494351	0.933875820122169	1090
25	120	Border	298	17692	10326.999	2161.953	8963	6461	15786	475	1575	469.563	1580.559	471.239	400	1500	150	150	150.087	150.087	0	1	151.38	182705259	10066	0.376	-0.815	100	182705259	298	420	1523	136.606	150	1	1	1	3564	3502	ON	0.960188376	1.00025499326101	1102
25	120	Border	299	17692	11271.699	2149.746	9972	7350	16875	475	1575	470.03	1580.054	471.239	400	1500	150	150	150.087	150.087	0	1	151.38	199418906	11034	0.354	-0.828	100	199418906	299	420	1523	136.606	150	1	1	1	3576	3514	ON	1.049301074	1.09312441423672	1114
25	120	Border	300	17692	9904.207	2147.894	8056	6046	15294	475	1575	469.374	1580.762	471.239	400	1500	150	150	150.087	150.087	0	1	151.38	175225236	9644	0.381	-0.815	100	175225236	300	420	1523	136.606	150	1	1	1	3588	3526	ON	0.920306789	0.958692118027438	1126
25	120	Border	301	17692	9926.568	2144.351	8263	6232	15332	475	1575	469.394	1580.738	471.239	400	1500	150	150	150.087	150.087	0	1	151.38	175620842	9655	0.38	-0.819	100	175620842	301	420	1523	136.606	150	1	1	1	3600	3538	ON	0.922416081	0.960890332404952	1138
25	120	Border	302	17692	11415.483	2116.822	9804	7635	16684	475	1575	470.163	1579.907	471.239	400	1500	150	150	150.087	150.087	0	1	151.38	201962723	11186	0.355	-0.825	100	201962723	302	420	1523	136.606	150	1	1	1	3612	3550	ON	1.062864089	1.107259204991	1150
25	120	Border	303	17692	9988.437	2182.271	8524	6159	15420	475	1575	469.33	1580.807	471.239	400	1500	150	150	150.087	150.087	0	1	151.38	176715419	9735	0.373	-0.821	100	176715419	303	420	1523	136.606	150	1	1	1	3624	3562	ON	0.928252128	0.96697240947317	1162
25	120	Border	304	17692	9931.61	2155.654	7729	6038	15458	475	1575	469.373	1580.774	471.239	400	1500	150	150	150.087	150.087	0	1	151.38	175710044	9679	0.374	-0.825	100	175710044	304	420	1523	136.606	150	1	1	1	3636	3574	ON	0.922891689	0.961385989884109	1174
25	120	Border	305	17692	9888.031	2121.317	8677	6058	15346	475	1575	469.427	1580.692	471.239	400	1500	150	150	150.087	150.087	0	1	151.38	174939044	9636	0.38	-0.818	100	174939044	305	420	1523	136.606	150	1	1	1	3648	3586	ON	0.918780921	0.957101924575863	1186
25	120	Border	306	17692	10785.401	2153.281	8793	7010	16218	475	1575	469.795	1580.288	471.239	400	1500	150	150	150.087	150.087	0	1	151.38	190815318	10531	0.357	-0.833	100	190815318	306	420	1523	136.606	150	1	1	1	3660	3598	ON	1.003429023	1.04531853545865	1198
25	120	Border	307	17692	9670.523	2143.19	7296	5860	15103	475	1575	469.253	1580.891	471.239	400	1500	150	150	150.087	150.087	0	1	151.38	171090887	9409	0.379	-0.819	100	171090887	307	420	1523	136.606	150	1	1	1	3672	3610	OFF	0.898263588	0.935719642351258	1210
25	120	Border	308	17692	10016.481	2136.827	10431	6261	15695	475	1575	469.459	1580.662	471.239	400	1500	150	150	150.087	150.087	0	1	151.38	177211583	9753	0.378	-0.817	100	177211583	308	420	1523	136.606	150	1	1	1	3684	3622	OFF	0.930897494	0.969729295301309	1222
25	120	Border	309	17692	11774.637	2116.193	10056	7937	17172	475	1575	470.297	1579.742	471.239	400	1500	150	150	150.087	150.087	0	1	151.38	208316869	11541	0.353	-0.827	100	208316869	309	420	1523	136.606	150	1	1	1	3696	3634	OFF	1.096742762	1.14256610032403	1234
25	120	Border	310	17692	10127.178	2150.898	9827	6307	15614	475	1575	469.482	1580.64	471.239	400	1500	150	150	150.087	150.087	0	1	151.38	179170025	9873	0.369	-0.823	100	179170025	310	420	1523	136.606	150	1	1	1	3708	3646	OFF	0.941339442	0.980611444442568	1246
25	120	Border	311	17692	8799.983	1904.278	7227	5399	13641	475	1575	469.4	1580.762	471.239	400	1500	150	150	150.087	150.087	0	1	151.38	155689308	8569	0.376	-0.815	100	155689308	311	420	1523	136.606	150	1	1	1	3720	3658	OFF	0.816146335	0.85014057414316	1258
25	120	Border	312	17692	7185.564	1421.963	6155	4608	10873	475	1575	469.848	1580.226	471.239	400	1500	150	150	150.087	150.087	0	1	151.38	127126992	7020	0.373	-0.809	100	127126992	312	420	1523	136.606	150	1	1	1	3732	3670	OFF	0.663859649	0.691433939505522	1270
25	120	Border	313	17692	4431.194	781.905	3549	2867	6576	475	1575	470.419	1579.633	471.239	400	1500	150	150	150.087	150.087	0	1	151.38	78396682	4340	0.377	-0.793	100	78396682	313	420	1523	136.606	150	1	1	1	3744	3682	OFF	0.404042413	0.420663592249406	1282
25	120	Border	314	17692	2196.476	417.525	1708	1370	3366	475	1575	470.081	1579.968	471.239	400	1500	150	150	150.087	150.087	0	1	151.38	38860047	2147	0.337	-0.864	100	38860047	314	420	1523	136.606	150	1	1	1	3756	3694	OFF	0.193243482	0.200978013013685	1294
25	120	Border	315	17692	1308.512	223.827	1157	846	2074	475	1575	470.6	1579.372	471.239	400	1500	150	150	150.087	150.087	0	1	151.38	23150186	1282	0.368	-0.727	100	23150186	315	420	1523	136.606	150	1	1	1	3768	3706	OFF	0.109482639	0.113686065805819	1306
25	120	Border	316	17692	778.369	110.074	687	515	1129	475	1575	471.48	1578.459	471.239	400	1500	150	150	150.087	150.087	0	1	151.38	13770911	767	0.35	-0.612	100	13770911	316	420	1523	136.606	150	1	1	1	3780	3718	OFF	0.059474728	0.0615699723959286	1318
25	120	Border	317	17692	500.708	85	437	289	775	475	1575	470.826	1579.193	471.239	400	1500	150	150	150.087	150.087	0	1	151.38	8858528	491	0.387	-0.568	100	8858528	317	420	1523	136.606	150	1	1	1	3792	3730	OFF	0.033283217	0.034274305731871	1330
25	120	Border	318	17692	379.238	52.999	339	247	573	475	1575	471.749	1578.224	471.239	400	1500	150	150	150.087	150.087	0	1	151.38	6709476	374	0.352	-0.476	100	6709476	318	420	1523	136.606	150	1	1	1	3804	3742	OFF	0.021825062	0.0223331089858999	1342
25	120	Border	319	17692	304.3	34.899	277	196	438	475	1575	472.563	1577.368	471.239	400	1500	150	150	150.087	150.087	0	1	151.38	5383677	301	0.345	-0.204	100	5383677	319	420	1523	136.606	150	1	1	1	3816	3754	OFF	0.014756228	0.0149662743621279	1354
25	120	Border	320	17692	239.07	26.299	230	151	363	475	1575	472.802	1577.124	471.239	400	1500	150	150	150.087	150.087	0	1	151.38	4229633	238	0.24	-0.181	100	4229633	320	420	1523	136.606	150	1	1	1	3828	3766	OFF	0.008603141	0.00855379174304751	1366
25	120	Border	321	17692	210.035	21.364	211	140	300	475	1575	473.212	1576.751	471.239	400	1500	150	150	150.087	150.087	0	1	151.38	3715938	209	0.208	-0.155	100	3715938	321	420	1523	136.606	150	1	1	1	3840	3778	OFF	0.005864295	0.00569948493873969	1378
25	120	Border	322	17692	198.183	19.125	196	134	275	475	1575	473.514	1576.477	471.239	400	1500	150	150	150.087	150.087	0	1	151.38	3506257	198	0.206	-0.052	100	3506257	322	420	1523	136.606	150	1	1	1	3852	3790	OFF	0.004746307	0.00453436545381955	1390
25	120	Border	323	17692	188.586	17.465	183	119	260	475	1575	473.665	1576.292	471.239	400	1500	150	150	150.087	150.087	0	1	151.38	3336460	188	0.247	0.042	100	3336460	323	420	1523	136.606	150	1	1	1	3864	3802	OFF	0.003841031	0.00359092538490472	1402
25	120	Border	324	17692	178.84	16.1	178	115	250	475	1575	473.834	1576.165	471.239	400	1500	150	150	150.087	150.087	0	1	151.38	3164037	178	0.257	0.113	100	3164037	324	420	1523	136.606	150	1	1	1	3876	3814	OFF	0.002921699	0.00263283776255983	1414
25	120	Border	325	17692	176.676	15.379	180	107	248	475	1575	473.956	1576.04	471.239	400	1500	150	150	150.087	150.087	0	1	151.38	3125746	176	0.248	0.16	100	3125746	325	420	1523	136.606	150	1	1	1	3888	3826	OFF	0.002717571	0.00242010416777691	1426
25	120	Border	326	17692	175.099	14.952	174	127	249	475	1575	474.022	1575.963	471.239	400	1500	150	150	150.087	150.087	0	1	151.38	3097859	175	0.261	0.114	100	3097859	326	420	1523	136.606	150	1	1	1	3900	3838	OFF	0.002568814	0.00226507603516477	1438
25	120	Border	327	17692	169.578	14.267	169	102	226	475	1575	474.053	1575.876	471.239	400	1500	150	150	150.087	150.087	0	1	151.38	3000170	169	0.234	0.121	100	3000170	327	420	1523	136.606	150	1	1	1	3912	3850	OFF	0.002048023	0.00172233011243071	1450
25	120	Border	328	17692	166.951	14.014	165	119	237	475	1575	474.107	1575.886	471.239	400	1500	150	150	150.087	150.087	0	1	151.38	2953690	166	0.294	0.248	100	2953690	328	420	1523	136.606	150	1	1	1	3924	3862	OFF	0.001800221	0.0014640809657141	1462
25	120	Border	329	17692	167.646	13.862	167	121	228	475	1575	474.14	1575.804	471.239	400	1500	150	150	150.087	150.087	0	1	151.38	2965988	167	0.251	0.17	100	2965988	329	420	1523	136.606	150	1	1	1	3936	3874	OFF	0.001865779	0.00153240344647849	1474
25	120	Border	330	17692	164.09	13.425	167	98	230	475	1575	474.237	1575.776	471.239	400	1500	150	150	150.087	150.087	0	1	151.38	2903087	164	0.204	0.184	100	2903087	330	420	1523	136.606	150	1	1	1	3948	3886	OFF	0.001530345	0.00118282827871136	1486
25	120	Border	331	17692	162.061	13.024	160	110	248	475	1575	474.277	1575.705	471.239	400	1500	150	150	150.087	150.087	0	1	151.38	2867190	162	0.271	0.328	100	2867190	331	420	1523	136.606	150	1	1	1	3960	3898	OFF	0.001338951	0.00098336595717044	1498
25	120	Border	332	17692	162.439	13.12	160	110	220	475	1575	474.234	1575.738	471.239	400	1500	150	150	150.087	150.087	0	1	151.38	2873873	162	0.238	0.154	100	2873873	332	420	1523	136.606	150	1	1	1	3972	3910	OFF	0.001374608	0.00102052552224805	1510
25	120	Border	333	17692	163.719	13.063	163	110	233	475	1575	474.235	1575.696	471.239	400	1500	150	150	150.087	150.087	0	1	151.38	2896511	163	0.205	0.133	100	2896511	333	420	1523	136.606	150	1	1	1	3984	3922	OFF	0.001495349	0.00114635685372778	1522
25	120	Border	334	17692	161.589	13.064	158	102	223	475	1575	474.263	1575.716	471.239	400	1500	150	150	150.087	150.087	0	1	151.38	2858838	161	0.242	0.182	100	2858838	334	420	1523	136.606	150	1	1	1	3996	3934	OFF	0.001294428	0.000936965653687288	1534
25	120	Border	335	17692	161.11	12.784	160	97	223	475	1575	474.275	1575.688	471.239	400	1500	150	150	150.087	150.087	0	1	151.38	2850355	161	0.219	0.246	100	2850355	335	420	1523	136.606	150	1	1	1	4008	3946	OFF	0.001249244	0.000889877210110109	1546
25	120	Border	336	17692	161.547	12.861	159	105	235	475	1575	474.282	1575.664	471.239	400	1500	150	150	150.087	150.087	0	1	151.38	2858094	161	0.237	0.291	100	2858094	336	420	1523	136.606	150	1	1	1	4020	3958	OFF	0.001290466	0.000932836813123109	1558
25	120	Border	337	17692	159.716	12.678	160	110	223	475	1575	474.324	1575.655	471.239	400	1500	150	150	150.087	150.087	0	1	151.38	2825693	159	0.266	0.217	100	2825693	337	420	1523	136.606	150	1	1	1	4032	3970	OFF	0.001117749	0.000752839025670463	1570
25	120	Border	338	17692	159.142	12.503	156	98	218	475	1575	474.345	1575.649	471.239	400	1500	150	150	150.087	150.087	0	1	151.38	2815535	159	0.235	0.332	100	2815535	338	420	1523	136.606	150	1	1	1	4044	3982	OFF	0.001063605	0.00069641153796002	1582
25	120	Border	339	17692	159.221	12.548	158	105	233	475	1575	474.318	1575.639	471.239	400	1500	150	150	150.087	150.087	0	1	151.38	2816939	159	0.269	0.306	100	2816939	339	420	1523	136.606	150	1	1	1	4056	3994	OFF	0.001071057	0.000704177690449785	1594
25	120	Border	340	17692	159.035	12.593	158	111	219	475	1575	474.364	1575.638	471.239	400	1500	150	150	150.087	150.087	0	1	151.38	2813652	158	0.239	0.18	100	2813652	340	420	1523	136.606	150	1	1	1	4068	4006	OFF	0.001053511	0.000685892825094136	1606
25	120	Border	341	17692	158.078	12.347	158	99	221	475	1575	474.357	1575.592	471.239	400	1500	150	150	150.087	150.087	0	1	151.38	2796712	158	0.233	0.305	100	2796712	341	420	1523	136.606	150	1	1	1	4080	4018	OFF	0.000963238	0.000591814243667493	1618
25	120	Border	342	17692	157.62	12.378	156	103	225	475	1575	474.38	1575.608	471.239	400	1500	150	150	150.087	150.087	0	1	151.38	2788617	157	0.265	0.342	100	2788617	342	420	1523	136.606	150	1	1	1	4092	4030	OFF	0.000920036	0.000546790220372402	1630
25	120	Border	343	17692	158.152	12.391	155	83	228	475	1575	474.378	1575.583	471.239	400	1500	150	150	150.087	150.087	0	1	151.38	2798022	158	0.258	0.378	100	2798022	343	420	1523	136.606	150	1	1	1	4104	4042	OFF	0.000970219	0.000599088867518664	1642
25	120	Border	344	17692	157.15	12.223	158	104	219	475	1575	474.379	1575.587	471.239	400	1500	150	150	150.087	150.087	0	1	151.38	2780303	157	0.274	0.201	100	2780303	344	420	1523	136.606	150	1	1	1	4116	4054	OFF	0.000875701	0.000500586528344688	1654
25	120	Border	345	17692	156.474	12.244	154	102	222	475	1575	474.414	1575.572	471.239	400	1500	150	150	150.087	150.087	0	1	151.38	2768345	156	0.254	0.343	100	2768345	345	420	1523	136.606	150	1	1	1	4128	4066	OFF	0.000811935	0.000434131856406953	1666
25	120	Border	346	17692	156.744	12.364	157	93	230	475	1575	474.387	1575.572	471.239	400	1500	150	150	150.087	150.087	0	1	151.38	2773107	156	0.282	0.397	100	2773107	346	420	1523	136.606	150	1	1	1	4140	4078	OFF	0.000837403	0.00046067440289096	1678
25	120	Border	347	17692	156.835	12.161	154	113	223	475	1575	474.41	1575.567	471.239	400	1500	150	150	150.087	150.087	0	1	151.38	2774716	156	0.297	0.367	100	2774716	347	420	1523	136.606	150	1	1	1	4152	4090	OFF	0.000845987	0.000469620224113348	1690
25	120	Border	348	17692	155.807	12.106	152	102	216	475	1575	474.426	1575.576	471.239	400	1500	150	150	150.087	150.087	0	1	151.38	2756538	155	0.249	0.511	100	2756538	348	420	1523	136.606	150	1	1	1	4164	4102	OFF	0.000749017	0.000368561936018687	1702
25	120	Border	349	17692	156.163	12.188	155	106	216	475	1575	474.415	1575.581	471.239	400	1500	150	150	150.087	150.087	0	1	151.38	2762844	156	0.29	0.29	100	2762844	349	420	1523	136.606	150	1	1	1	4176	4114	OFF	0.000782598	0.000403558775086489	1714
25	120	Border	350	17692	156.773	12.229	159	109	213	475	1575	474.429	1575.569	471.239	400	1500	150	150	150.087	150.087	0	1	151.38	2773622	156	0.217	0.207	100	2773622	350	420	1523	136.606	150	1	1	1	4188	4126	OFF	0.000840139	0.000463525268994798	1726
25	120	Border	351	17692	155.783	12.142	155	98	214	475	1575	474.367	1575.583	471.239	400	1500	150	150	150.087	150.087	0	1	151.38	2756105	155	0.234	0.234	100	2756105	351	420	1523	136.606	150	1	1	1	4200	4138	OFF	0.000746753	0.000366202598553442	1738
25	120	Border	352	17692	155.725	12.06	157	97	229	475	1575	474.4	1575.532	471.239	400	1500	150	150	150.087	150.087	0	1	151.38	2755094	155	0.235	0.376	100	2755094	352	420	1523	136.606	150	1	1	1	4212	4150	OFF	0.000741282	0.000360500866345767	1750
25	120	Border	353	17692	155.668	11.963	152	95	220	475	1575	474.465	1575.525	471.239	400	1500	150	150	150.087	150.087	0	1	151.38	2754083	155	0.246	0.416	100	2754083	353	420	1523	136.606	150	1	1	1	4224	4162	OFF	0.000735905	0.000354897439865811	1762
25	120	Border	354	17692	155.163	12.062	155	75	220	475	1575	474.437	1575.544	471.239	400	1500	150	150	150.087	150.087	0	1	151.38	2745145	155	0.223	0.311	100	2745145	354	420	1523	136.606	150	1	1	1	4236	4174	OFF	0.000688269	0.000305253047367949	1774
25	120	Border	355	17692	155.117	11.992	154	81	213	475	1575	474.434	1575.544	471.239	400	1500	150	150	150.087	150.087	0	1	151.38	2744335	155	0.211	0.224	100	2744335	355	420	1523	136.606	150	1	1	1	4248	4186	OFF	0.00068393	0.000300730983892894	1786
25	120	Border	356	17692	154.923	11.963	153	109	217	475	1575	474.45	1575.535	471.239	400	1500	150	150	150.087	150.087	0	1	151.38	2740891	154	0.241	0.22	100	2740891	356	420	1523	136.606	150	1	1	1	4260	4198	OFF	0.00066563	0.000281659672715498	1798
25	120	Border	357	17692	154.981	11.997	152	108	217	475	1575	474.46	1575.564	471.239	400	1500	150	150	150.087	150.087	0	1	151.38	2741921	154	0.259	0.294	100	2741921	357	420	1523	136.606	150	1	1	1	4272	4210	OFF	0.000671101	0.000287361404923173	1810
25	120	Border	358	17692	154.404	11.99	155	86	205	475	1575	474.418	1575.484	471.239	400	1500	150	150	150.087	150.087	0	1	151.38	2731711	154	0.217	0.197	100	2731711	358	420	1523	136.606	150	1	1	1	4284	4222	OFF	0.000616673	0.000230639000029575	1822
25	120	Border	359	17692	154.387	11.933	155	99	220	475	1575	474.472	1575.557	471.239	400	1500	150	150	150.087	150.087	0	1	151.38	2731416	154	0.218	0.355	100	2731416	359	420	1523	136.606	150	1	1	1	4296	4234	OFF	0.00061507	0.000228967802658361	1834
25	120	Border	360	17692	154.481	11.918	155	86	211	475	1575	474.449	1575.498	471.239	400	1500	150	150	150.087	150.087	0	1	151.38	2733076	154	0.23	0.33	100	2733076	360	420	1523	136.606	150	1	1	1	4308	4246	OFF	0.000623937	0.000238208541063903	1846
25	120	Border	361	17692	153.937	11.76	152	104	216	475	1575	474.482	1575.531	471.239	400	1500	150	150	150.087	150.087	0	1	151.38	2723451	154	0.246	0.304	100	2723451	361	420	1523	136.606	150	1	1	1	4320	4258	OFF	0.000572622	0.000184730225185019	1858
25	120	Border	362	17692	153.736	11.824	153	98	215	475	1575	474.468	1575.53	471.239	400	1500	150	150	150.087	150.087	0	1	151.38	2719898	153	0.287	0.435	100	2719898	362	420	1523	136.606	150	1	1	1	4332	4270	OFF	0.000553661	0.00016497077391359	1870
25	120	Border	363	17692	153.866	11.871	150	85	216	475	1575	474.474	1575.53	471.239	400	1500	150	150	150.087	150.087	0	1	151.38	2722200	153	0.219	0.295	100	2722200	363	420	1523	136.606	150	1	1	1	4344	4282	OFF	0.000565924	0.000177750518517002	1882
25	120	Border	364	17692	153.912	11.87	153	104	225	475	1575	474.462	1575.525	471.239	400	1500	150	150	150.087	150.087	0	1	151.38	2723013	153	0.214	0.33	100	2723013	364	420	1523	136.606	150	1	1	1	4356	4294	OFF	0.000570263	0.000182272581992055	1894
25	120	Border	365	17692	153.607	11.747	155	104	206	475	1575	474.465	1575.514	471.239	400	1500	150	150	150.087	150.087	0	1	151.38	2717621	153	0.197	0.266	100	2717621	365	420	1523	136.606	150	1	1	1	4368	4306	OFF	0.000541493	0.000152289335037899	1906
25	120	Border	366	17692	153.535	11.708	154	108	226	475	1575	474.446	1575.509	471.239	400	1500	150	150	150.087	150.087	0	1	151.38	2716334	153	0.275	0.325	100	2716334	366	420	1523	136.606	150	1	1	1	4380	4318	OFF	0.000534701	0.000145211322642164	1918
25	120	Border	367	17692	153.93	11.881	152	89	229	475	1575	474.479	1575.52	471.239	400	1500	150	150	150.087	150.087	0	1	151.38	2723326	154	0.205	0.386	100	2723326	367	420	1523	136.606	150	1	1	1	4392	4330	OFF	0.000571961	0.000184042085090988	1930
25	120	Border	368	17692	153.338	11.784	151	104	208	475	1575	474.461	1575.499	471.239	400	1500	150	150	150.087	150.087	0	1	151.38	2712859	153	0.251	0.27	100	2712859	368	420	1523	136.606	150	1	1	1	4404	4342	OFF	0.000516119	0.000125845094281611	1942
25	120	Border	369	17692	153.121	11.722	152	110	216	475	1575	474.491	1575.478	471.239	400	1500	150	150	150.087	150.087	0	1	151.38	2709012	153	0.254	0.302	100	2709012	369	420	1523	136.606	150	1	1	1	4416	4354	OFF	0.000495649	0.000104512751366689	1954
25	120	Border	370	17692	153.257	11.719	153	101	222	475	1575	474.467	1575.435	471.239	400	1500	150	150	150.087	150.087	0	1	151.38	2711422	153	0.26	0.304	100	2711422	370	420	1523	136.606	150	1	1	1	4428	4366	OFF	0.000508478	0.00011788233033641	1966
25	120	Border	371	17692	153.304	11.734	154	90	227	475	1575	474.456	1575.49	471.239	400	1500	150	150	150.087	150.087	0	1	151.38	2712262	153	0.248	0.499	100	2712262	371	420	1523	136.606	150	1	1	1	4440	4378	OFF	0.000512911	0.000122502699539182	1978
25	120	Border	372	17692	152.827	11.61	151	110	211	475	1575	474.502	1575.5	471.239	400	1500	150	150	150.087	150.087	0	1	151.38	2703807	152	0.212	0.284	100	2703807	372	420	1523	136.606	150	1	1	1	4452	4390	OFF	0.000467916	7.56108674174375e-05	1990
25	120	Border	373	17692	152.79	11.724	149	95	212	475	1575	474.506	1575.5	471.239	400	1500	150	150	150.087	150.087	0	1	151.38	2703152	152	0.209	0.3	100	2703152	373	420	1523	136.606	150	1	1	1	4464	4402	OFF	0.000464426	7.19735554918509e-05	2002
25	120	Border	374	17692	152.757	11.697	149	106	217	475	1575	474.489	1575.505	471.239	400	1500	150	150	150.087	150.087	0	1	151.38	2702573	152	0.257	0.356	100	2702573	374	420	1523	136.606	150	1	1	1	4476	4414	OFF	0.000461313	6.87294664771403e-05	2014
25	120	Border	375	17692	152.134	11.496	152	106	221	475	1575	474.488	1575.5	471.239	400	1500	150	150	150.087	150.087	0	1	151.38	2691563	152	0.225	0.302	100	2691563	375	420	1523	136.606	150	1	1	1	4488	4426	OFF	0.000402546	7.4849981084878e-06	2026
25	120	Border	376	17692	151.934	11.611	150	103	207	475	1575	474.485	1575.463	471.239	400	1500	150	150	150.087	150.087	0	1	151.38	2688014	152	0.233	0.277	100	2688014	376	420	1523	136.606	150	1	1	1	4500	4438	OFF	0.00038368	-1.21761474352192e-05	2038
25	120	Border	377	17692	152.287	11.546	150	93	227	475	1575	474.51	1575.469	471.239	400	1500	150	150	150.087	150.087	0	1	151.38	2694267	152	0.243	0.473	100	2694267	377	420	1523	136.606	150	1	1	1	4512	4450	OFF	0.000416979	2.25257744494264e-05	2050
25	120	Border	378	17692	152.176	11.539	150	92	208	475	1575	474.532	1575.448	471.239	400	1500	150	150	150.087	150.087	0	1	151.38	2692299	152	0.214	0.311	100	2692299	378	420	1523	136.606	150	1	1	1	4524	4462	OFF	0.000406508	1.16138386726666e-05	2062
25	120	Border	379	17692	151.573	11.55	152	87	221	475	1575	474.507	1575.483	471.239	400	1500	150	150	150.087	150.087	0	1	151.38	2681631	151	0.251	0.358	100	2681631	379	420	1523	136.606	150	1	1	1	4536	4474	OFF	0.000349628	-4.76645151416112e-05	2074
25	120	Border	380	17692	151.736	11.443	152	99	214	475	1575	474.476	1575.47	471.239	400	1500	150	150	150.087	150.087	0	1	151.38	2684521	151	0.229	0.242	100	2684521	380	420	1523	136.606	150	1	1	1	4548	4486	OFF	0.000365003	-3.16406815234909e-05	2086
25	120	Border	381	17692	152.017	11.526	154	102	221	475	1575	474.543	1575.484	471.239	400	1500	150	150	150.087	150.087	0	1	151.38	2689482	152	0.233	0.367	100	2689482	381	420	1523	136.606	150	1	1	1	4560	4498	OFF	0.00039151	-4.01677203458047e-06	2098
25	120	Border	382	17692	151.566	11.468	149	98	215	475	1575	474.483	1575.497	471.239	400	1500	150	150	150.087	150.087	0	1	151.38	2681498	151	0.237	0.412	100	2681498	382	420	1523	136.606	150	1	1	1	4572	4510	OFF	0.000348967	-4.83526552356415e-05	2110
25	120	Border	383	17692	151.495	11.577	152	106	206	475	1575	474.489	1575.502	471.239	400	1500	150	150	150.087	150.087	0	1	151.38	2680245	151	0.27	0.296	100	2680245	383	420	1523	136.606	150	1	1	1	4584	4522	OFF	0.00034227	-5.53323619036577e-05	2122
25	120	Border	384	17692	151.863	11.618	153	86	203	475	1575	474.509	1575.484	471.239	400	1500	150	150	150.087	150.087	0	1	151.38	2686769	151	0.187	0.369	100	2686769	384	420	1523	136.606	150	1	1	1	4596	4534	OFF	0.000376983	-1.91558541032353e-05	2134
25	120	Border	385	17692	151.558	11.512	153	101	208	475	1575	474.521	1575.453	471.239	400	1500	150	150	150.087	150.087	0	1	151.38	2681370	151	0.215	0.29	100	2681370	385	420	1523	136.606	150	1	1	1	4608	4546	OFF	0.000348213	-4.91391010573908e-05	2146
25	120	Border	386	17692	151.419	11.434	149	95	212	475	1575	474.537	1575.454	471.239	400	1500	150	150	150.087	150.087	0	1	151.38	2678909	151	0.211	0.329	100	2678909	386	420	1523	136.606	150	1	1	1	4620	4558	OFF	0.000335101	-6.28035972102661e-05	2158
25	120	Border	387	17692	151.34	11.536	152	108	248	475	1575	474.526	1575.442	471.239	400	1500	150	150	150.087	150.087	0	1	151.38	2677502	151	0.307	0.614	100	2677502	387	420	1523	136.606	150	1	1	1	4632	4570	OFF	0.000327649	-7.05697497000316e-05	2170
25	120	Border	388	17692	151.405	11.544	151	96	209	475	1575	474.507	1575.475	471.239	400	1500	150	150	150.087	150.087	0	1	151.38	2678649	151	0.257	0.331	100	2678649	388	420	1523	136.606	150	1	1	1	4644	4582	OFF	0.00033378	-6.41798773983267e-05	2182
25	120	Border	389	17692	151.068	11.429	149	85	208	475	1575	474.539	1575.47	471.239	400	1500	150	150	150.087	150.087	0	1	151.38	2672703	151	0.212	0.437	100	2672703	389	420	1523	136.606	150	1	1	1	4656	4594	OFF	0.000301991	-9.73089076394737e-05	2194
25	120	Border	390	17692	151.056	11.469	152	97	243	475	1575	474.533	1575.462	471.239	400	1500	150	150	150.087	150.087	0	1	151.38	2672484	151	0.261	0.505	100	2672484	390	420	1523	136.606	150	1	1	1	4668	4606	OFF	0.00030086	-9.84885763720962e-05	2206
25	120	Border	391	17692	150.888	11.497	149	100	202	475	1575	474.527	1575.459	471.239	400	1500	150	150	150.087	150.087	0	1	151.38	2669502	150	0.249	0.242	100	2669502	391	420	1523	136.606	150	1	1	1	4680	4618	OFF	0.000285012	-0.000115003938628812	2218
25	120	Border	392	17692	150.911	11.482	149	68	217	475	1575	474.543	1575.483	471.239	400	1500	150	150	150.087	150.087	0	1	151.38	2669923	151	0.221	0.558	100	2669923	392	420	1523	136.606	150	1	1	1	4692	4630	OFF	0.000287182	-0.000112742906891286	2230
25	120	Border	393	17692	150.572	11.44	149	97	201	475	1575	474.524	1575.473	471.239	400	1500	150	150	150.087	150.087	0	1	151.38	2663925	150	0.217	0.278	100	2663925	393	420	1523	136.606	150	1	1	1	4704	4642	OFF	0.000255204	-0.000146068548587871	2242
25	120	Border	394	17692	150.533	11.502	149	93	207	475	1575	474.536	1575.443	471.239	400	1500	150	150	150.087	150.087	0	1	151.38	2663224	150	0.235	0.416	100	2663224	394	420	1523	136.606	150	1	1	1	4716	4654	OFF	0.000251525	-0.000149902471968895	2254
25	120	Border	395	17692	150.808	11.336	148	103	231	475	1575	474.569	1575.487	471.239	400	1500	150	150	150.087	150.087	0	1	151.38	2668103	150	0.24	0.395	100	2668103	395	420	1523	136.606	150	1	1	1	4728	4666	OFF	0.000277466	-0.000122868396846296	2266
25	120	Border	396	17692	150.717	11.394	151	90	213	475	1575	474.546	1575.453	471.239	400	1500	150	150	150.087	150.087	0	1	151.38	2666494	150	0.239	0.316	100	2666494	396	420	1523	136.606	150	1	1	1	4740	4678	OFF	0.000268882	-0.000131814218068681	2278
25	120	Border	397	17692	150.374	11.36	149	89	225	475	1575	474.541	1575.454	471.239	400	1500	150	150	150.087	150.087	0	1	151.38	2660421	150	0.214	0.5	100	2660421	397	420	1523	136.606	150	1	1	1	4752	4690	OFF	0.000236527	-0.000165533082676142	2290
25	120	Border	398	17692	151.103	11.437	150	101	227	475	1575	474.523	1575.47	471.239	400	1500	150	150	150.087	150.087	0	1	151.38	2673307	151	0.277	0.514	100	2673307	398	420	1523	136.606	150	1	1	1	4764	4702	OFF	0.000305293	-9.38682071693251e-05	2302
25	120	Border	399	17692	151.06	11.484	152	94	217	475	1575	474.535	1575.493	471.239	400	1500	150	150	150.087	150.087	0	1	151.38	2672558	151	0.203	0.375	100	2672558	399	420	1523	136.606	150	1	1	1	4776	4714	OFF	0.000301237	-9.8095353461223e-05	2314
25	120	Border	400	17692	150.663	11.395	151	97	212	475	1575	474.534	1575.481	471.239	400	1500	150	150	150.087	150.087	0	1	151.38	2665524	150	0.194	0.363	100	2665524	400	420	1523	136.606	150	1	1	1	4788	4726	OFF	0.000263788	-0.000137122727365483	2326
25	120	Border	401	17692	150.524	11.378	149	103	205	475	1575	474.515	1575.424	471.239	400	1500	150	150	150.087	150.087	0	1	151.38	2663075	150	0.227	0.284	100	2663075	401	420	1523	136.606	150	1	1	1	4800	4738	OFF	0.000250676	-0.000150787223518361	2338
25	120	Border	402	17692	150.827	11.417	152	98	205	475	1575	474.521	1575.435	471.239	400	1500	150	150	150.087	150.087	0	1	151.38	2668433	150	0.255	0.278	100	2668433	402	420	1523	136.606	150	1	1	1	4812	4750	OFF	0.000279258	-0.000121000588019643	2350
25	120	Border	403	17692	150.369	11.389	151	96	214	475	1575	474.567	1575.453	471.239	400	1500	150	150	150.087	150.087	0	1	151.38	2660322	150	0.178	0.345	100	2660322	403	420	1523	136.606	150	1	1	1	4824	4762	OFF	0.000236055	-0.000166024611314735	2362
25	120	Border	404	17692	150.345	11.405	147	87	199	475	1575	474.515	1575.462	471.239	400	1500	150	150	150.087	150.087	0	1	151.38	2659906	150	0.202	0.367	100	2659906	404	420	1523	136.606	150	1	1	1	4836	4774	OFF	0.000233792	-0.00016838394877998	2374
25	120	Border	405	17692	150.249	11.356	152	103	206	475	1575	474.496	1575.468	471.239	400	1500	150	150	150.087	150.087	0	1	151.38	2658201	150	0.196	0.286	100	2658201	405	420	1523	136.606	150	1	1	1	4848	4786	OFF	0.000224736	-0.00017782129864096	2386
25	120	Border	406	17692	150.153	11.409	150	101	210	475	1575	474.57	1575.474	471.239	400	1500	150	150	150.087	150.087	0	1	151.38	2656515	150	0.222	0.355	100	2656515	406	420	1523	136.606	150	1	1	1	4860	4798	OFF	0.00021568	-0.00018725864850194	2398
25	120	Border	407	17692	150.084	11.308	152	91	212	475	1575	474.566	1575.405	471.239	400	1500	150	150	150.087	150.087	0	1	151.38	2655282	150	0.202	0.335	100	2655282	407	420	1523	136.606	150	1	1	1	4872	4810	ON	0.000209172	-0.000194041743714518	10
25	120	Border	408	17692	150.015	11.395	147	102	206	475	1575	474.501	1575.451	471.239	400	1500	150	150	150.087	150.087	0	1	151.38	2654071	150	0.245	0.344	100	2654071	408	420	1523	136.606	150	1	1	1	4884	4822	ON	0.000202663	-0.000200824838927099	22
25	120	Border	409	17692	150.142	11.352	152	92	214	475	1575	474.532	1575.443	471.239	400	1500	150	150	150.087	150.087	0	1	151.38	2656312	150	0.269	0.557	100	2656312	409	420	1523	136.606	150	1	1	1	4896	4834	ON	0.000214643	-0.000188340011506844	34
25	120	Border	410	17692	412.236	79.036	335	234	700	475	1575	470.309	1579.826	471.239	400	1500	150	150	150.087	150.087	0	1	151.38	7293279	403	0.394	-0.594	100	7293279	410	420	1523	136.606	150	1	1	1	4908	4846	ON	0.024937733	0.0255770013891563	46
