# Supplementary material for: Yeast cell responses and survival during periodic osmotic stress are controlled by glucose availability
Source: eLife. 2024 Apr 3;12:RP88750. doi: 10.7554/eLife.88750 (PMC10990491; doi:10.7554/eLife.88750)
Supplement: Figure 2—source data 1. [file elife-88750-fig2-data1.zip]

Archive with 9 entries (9 files):
- Data.Figure.2a.txt
- Data.Figure.2b.txt
- Data.Figure.2d.txt
- Data.Figure.2e-f.txt
- Summary.Data.Figure.2a.txt
- Summary.Data.Figure.2b.txt
- Summary.Data.Figure.2d.txt
- Summary.Data.Figure.2e-f.txt
- Figure1_Supplement1_source_data.zip
