# Supplementary material for: Yeast cell responses and survival during periodic osmotic stress are controlled by glucose availability
Source: eLife. 2024 Apr 3;12:RP88750. doi: 10.7554/eLife.88750 (PMC10990491; doi:10.7554/eLife.88750)
Supplement: Figure 2—source data 1. [file elife-88750-fig2-data1.zip › Data.Figure.2a.txt]

Experiment	Strain	Genotype	Position	Duration	Environment.1	Environment.2	Switch.Period	Switch.Frequency	N.Frame.Absolute	N.Frame.Relative	Duration.Absolute	Duration.Relative	First.Frame	Last.Frame	N.Cells.Start	N.Cells.End	N.Cells.In.Start	N.Cells.In.End	N.New.Total	N.Switch	N.Period	Growth.Rate	Division.Time
11	yPH_132	WT	1	720	Glu2	Glu2Sor1	12	0.083333333	120	108	708	647.95	11	118	7	53	7	42	37	108	54	0.002744323	252.5748877
11	yPH_132	WT	2	720	Glu2	Glu2Sor1	12	0.083333333	120	109	708.15	648.1	10	118	38	227	37	194	162	108	54	0.002650955	261.4707571
11	yPH_132	WT	3	720	Glu2	Glu2Sor1	12	0.083333333	120	109	708.3	648.25	10	118	21	127	21	109	94	108	54	0.002947647	235.1527102
11	yPH_132	WT	4	720	Glu2	Glu2Sor1	12	0.083333333	120	109	708.45	648.4	10	118	42	288	39	230	163	108	54	0.002495225	277.7894573
11	yPH_132	WT	5	720	Glu2	Glu2Sor1	12	0.083333333	120	109	708.6	648.55	10	118	60	602	51	496	377	108	54	0.00331787	208.9133297
11	yPH_132	WT	6	720	Glu2	Glu2Sor1	192	0.005208333	117	96	624.75	576.7	8	103	26	772	24	696	576	6	3	0.005664116	122.3751836
11	yPH_132	WT	7	720	Glu2	Glu2Sor1	192	0.005208333	118	97	624.9	576.85	8	104	24	804	24	707	575	6	3	0.005788759	119.7402004
11	yPH_132	WT	9	720	Glu2	Glu2Sor1	192	0.005208333	120	97	637.2	577.15	10	106	21	941	21	850	657	6	3	0.006085146	113.9080516
11	yPH_132	WT	11	720	Glu2	Glu2Sor1	48	0.020833333	120	110	715.5	655.45	10	119	39	647	37	559	492	28	14	0.004477701	154.7998048
11	yPH_132	WT	12	720	Glu2	Glu2Sor1	48	0.020833333	116	106	715.65	655.6	10	115	30	550	28	456	430	28	14	0.004689126	147.8201171
11	yPH_132	WT	17	720	Glu2	Glu2Sor1	24	0.041666667	112	100	704.4	644.35	10	109	26	341	24	300	237	54	27	0.003906881	177.4170044
11	yPH_132	WT	18	720	Glu2	Glu2Sor1	24	0.041666667	119	107	704.55	644.5	10	116	27	495	26	430	359	54	27	0.004499266	154.0578503
11	yPH_132	WT	20	720	Glu2	Glu2Sor1	24	0.041666667	120	108	704.85	644.8	10	117	17	214	15	186	155	54	27	0.004224272	164.0867879
11	yPH_132	WT	23	720	Glu2	Glu2Sor1	96	0.010416667	114	104	717.3	657.25	10	113	26	1003	24	861	557	14	7	0.004992246	138.8447637
11	yPH_132	WT	24	720	Glu2	Glu2Sor1	96	0.010416667	106	97	717.45	657.4	9	105	26	700	25	604	469	13	7	0.005300129	130.7793075
11	yPH_132	WT	25	720	Glu2	Glu2Sor1	96	0.010416667	110	100	717.6	657.55	10	109	26	1028	25	843	599	13	7	0.005468288	126.7576189
25	yPH_132	WT	1	720	Glu0.1	Glu0.1Sor1	12	0.083333333	124	113	732	672.2333333	10	122	26	119	24	106	80	112	56	0.001920417	360.9356809
25	yPH_132	WT	2	720	Glu0.1	Glu0.1Sor1	12	0.083333333	124	113	732.15	672.3833333	10	122	36	118	33	103	70	112	56	0.001818806	381.1001011
25	yPH_132	WT	3	720	Glu0.1	Glu0.1Sor1	12	0.083333333	124	113	732.3	672.5333333	10	122	30	100	30	82	59	112	56	0.001491398	464.7632909
25	yPH_132	WT	4	720	Glu0.1	Glu0.1Sor1	12	0.083333333	124	113	732.45	672.6833333	10	122	24	69	18	53	37	112	56	0.0016273	425.9493084
25	yPH_132	WT	5	720	Glu0.1	Glu0.1Sor1	12	0.083333333	124	113	732.6	672.8333333	10	122	26	57	22	48	33	112	56	0.001627382	425.9277112
25	yPH_132	WT	7	720	Glu0.1	Glu0.1Sor1	192	0.005208333	124	97	636.9	577.1333333	10	106	31	886	27	780	722	6	3	0.006015393	115.2289095
25	yPH_132	WT	8	720	Glu0.1	Glu0.1Sor1	192	0.005208333	124	97	637.05	577.2833333	10	106	18	450	18	420	417	6	3	0.006019205	115.1559399
25	yPH_132	WT	9	720	Glu0.1	Glu0.1Sor1	192	0.005208333	124	97	637.2	577.4333333	10	106	34	1124	29	960	880	6	3	0.006223032	111.3841599
25	yPH_132	WT	10	720	Glu0.1	Glu0.1Sor1	192	0.005208333	124	96	631.35	571.5833333	10	105	41	1106	30	988	844	6	3	0.006008838	115.3546101
25	yPH_132	WT	11	720	Glu0.1	Glu0.1Sor1	48	0.020833333	124	113	733.5	673.7333333	10	122	39	610	36	542	482	28	14	0.004223067	164.133581
25	yPH_132	WT	12	720	Glu0.1	Glu0.1Sor1	48	0.020833333	124	112	727.65	667.8833333	10	121	43	645	36	549	486	28	14	0.004168073	166.2992026
25	yPH_132	WT	13	720	Glu0.1	Glu0.1Sor1	48	0.020833333	124	112	727.8	668.0333333	10	121	31	391	31	355	324	28	14	0.003956949	175.1721117
25	yPH_132	WT	14	720	Glu0.1	Glu0.1Sor1	48	0.020833333	124	112	727.95	668.1833333	10	121	23	286	23	261	255	28	14	0.004266043	162.480109
25	yPH_132	WT	15	720	Glu0.1	Glu0.1Sor1	48	0.020833333	124	112	728.1	668.3333333	10	121	21	379	18	306	248	28	14	0.004262144	162.628743
25	yPH_132	WT	16	720	Glu0.1	Glu0.1Sor1	24	0.041666667	121	109	728.25	668.4833333	10	118	49	304	44	265	206	56	28	0.002674497	259.169137
25	yPH_132	WT	17	720	Glu0.1	Glu0.1Sor1	24	0.041666667	124	112	728.4	668.6333333	10	121	17	120	17	102	74	56	28	0.002587254	267.9084518
25	yPH_132	WT	18	720	Glu0.1	Glu0.1Sor1	24	0.041666667	124	112	728.55	668.7833333	10	121	41	215	41	195	163	56	28	0.002919843	237.3919007
25	yPH_132	WT	19	720	Glu0.1	Glu0.1Sor1	24	0.041666667	124	112	728.7	668.9333333	10	121	10	58	10	53	45	56	28	0.00259081	267.5406745
25	yPH_132	WT	20	720	Glu0.1	Glu0.1Sor1	24	0.041666667	124	112	728.85	669.0833333	10	121	21	162	18	126	107	56	28	0.002786761	248.728618
25	yPH_132	WT	21	720	Glu0.1	Glu0.1Sor1	96	0.010416667	123	111	729	669.2333333	10	120	12	297	12	270	269	14	7	0.004976178	139.2930932
25	yPH_132	WT	22	720	Glu0.1	Glu0.1Sor1	96	0.010416667	120	108	729.15	669.3833333	10	117	27	640	26	546	506	14	7	0.005002609	138.5571237
25	yPH_132	WT	23	720	Glu0.1	Glu0.1Sor1	96	0.010416667	124	112	729.3	669.5333333	10	121	19	635	14	556	525	14	7	0.005735962	120.8423574
25	yPH_132	WT	24	720	Glu0.1	Glu0.1Sor1	96	0.010416667	124	112	729.45	669.6833333	10	121	25	538	25	463	466	14	7	0.005129794	135.1218279
25	yPH_132	WT	25	720	Glu0.1	Glu0.1Sor1	96	0.010416667	124	112	729.6	669.8333333	10	121	35	801	33	685	650	14	7	0.005129158	135.138584
47	yPH_132	WT	1	720	Glu2	Glu2Sor1	12	0.083333333	118	107	708	648.0833333	10	116	35	69	33	48	20	108	54	0.0024795	279.5511714
47	yPH_132	WT	2	720	Glu2	Glu2Sor1	12	0.083333333	120	109	708.15	648.2333333	10	118	60	70	56	46	66	108	54	0.001420052	488.114029
47	yPH_132	WT	3	720	Glu2	Glu2Sor1	12	0.083333333	120	109	708.3	648.3833333	10	118	19	46	16	42	48	108	54	0.00242112	286.2919949
47	yPH_132	WT	4	720	Glu2	Glu2Sor1	12	0.083333333	119	108	708.45	648.5333333	10	117	28	27	25	27	35	108	54	0.002427532	285.5358032
47	yPH_132	WT	5	720	Glu2	Glu2Sor1	12	0.083333333	119	108	708.6	648.6833333	10	117	62	237	52	202	165	108	54	0.002464972	281.1987814
47	yPH_132	WT	6	720	Glu2	Glu2Sor1	192	0.005208333	120	97	636.75	576.8333333	10	106	35	125	32	96	54	6	3	0.002067973	335.1819578
47	yPH_132	WT	7	720	Glu2	Glu2Sor1	192	0.005208333	120	97	636.9	576.9833333	10	106	62	1320	52	1144	993	6	3	0.006271646	110.5207674
47	yPH_132	WT	9	720	Glu2	Glu2Sor1	192	0.005208333	120	97	637.2	577.2833333	10	106	54	1316	51	1153	1039	6	3	0.005650363	122.6730394
47	yPH_132	WT	10	720	Glu2	Glu2Sor1	192	0.005208333	120	97	637.35	577.4333333	10	106	32	1254	29	1097	161	6	3	0.005192593	133.4876769
47	yPH_132	WT	11	720	Glu2	Glu2Sor1	48	0.020833333	120	105	685.5	625.5833333	10	114	36	616	34	529	464	26	13	0.004562305	151.9291776
47	yPH_132	WT	12	720	Glu2	Glu2Sor1	48	0.020833333	120	104	679.65	619.7333333	10	113	26	551	25	471	93	26	13	0.002785814	248.8131341
47	yPH_132	WT	13	720	Glu2	Glu2Sor1	48	0.020833333	120	104	679.8	619.8833333	10	113	37	996	36	875	764	26	13	0.005823777	119.0202161
47	yPH_132	WT	14	720	Glu2	Glu2Sor1	48	0.020833333	120	104	679.95	620.0333333	10	113	31	1093	22	942	768	26	13	0.00601841	115.1711539
47	yPH_132	WT	15	720	Glu2	Glu2Sor1	48	0.020833333	120	104	680.1	620.1833333	10	113	39	670	37	558	442	26	13	0.004194014	165.2705833
47	yPH_132	WT	16	720	Glu2	Glu2Sor1	24	0.041666667	118	106	704.25	644.3333333	10	115	21	229	21	187	147	54	27	0.004671299	148.3842485
47	yPH_132	WT	17	720	Glu2	Glu2Sor1	24	0.041666667	120	108	704.4	644.4833333	10	117	20	376	20	351	60	54	27	0.002483803	279.0669377
47	yPH_132	WT	18	720	Glu2	Glu2Sor1	24	0.041666667	120	108	704.55	644.6333333	10	117	26	396	25	365	197	54	27	0.003986493	173.8739137
47	yPH_132	WT	19	720	Glu2	Glu2Sor1	24	0.041666667	119	107	704.7	644.7833333	10	116	18	304	18	304	285	54	27	0.004871543	142.2849441
47	yPH_132	WT	20	720	Glu2	Glu2Sor1	24	0.041666667	120	108	704.85	644.9333333	10	117	16	256	15	213	131	54	27	0.004089185	169.5074205
47	yPH_132	WT	21	720	Glu2	Glu2Sor1	96	0.010416667	120	96	633	573.0833333	10	105	20	945	20	849	709	12	6	0.006562693	105.6193256
47	yPH_132	WT	22	720	Glu2	Glu2Sor1	96	0.010416667	117	93	633.15	573.2333333	10	102	40	1196	34	1041	951	12	6	0.006282086	110.3371007
47	yPH_132	WT	23	720	Glu2	Glu2Sor1	96	0.010416667	120	96	633.3	573.3833333	10	105	34	798	34	686	575	12	6	0.0051316	135.0742919
47	yPH_132	WT	24	720	Glu2	Glu2Sor1	96	0.010416667	120	96	633.45	573.5333333	10	105	38	1140	37	982	877	12	6	0.006128514	113.1019923
47	yPH_132	WT	25	720	Glu2	Glu2Sor1	96	0.010416667	120	96	633.6	573.6833333	10	105	38	1193	38	1041	932	12	6	0.006436729	107.6862486
48	yPH_132	WT	1	1440	Glu2	Glu2Sor1	72	0.013888889	120	106	696	647.2166667	9	114	86	1283	67	1116	1041	18	9	0.00503174	137.7549755
48	yPH_132	WT	2	1440	Glu2	Glu2Sor1	72	0.013888889	120	106	696.15	647.3666667	9	114	42	1190	34	1033	926	18	9	0.005643798	122.8157296
48	yPH_132	WT	3	1440	Glu2	Glu2Sor1	72	0.013888889	120	106	696.3	647.5166667	9	114	26	1147	22	995	820	18	9	0.006046352	114.6389018
48	yPH_132	WT	4	1440	Glu2	Glu2Sor1	72	0.013888889	120	106	696.45	647.6666667	9	114	66	1220	49	1054	963	18	9	0.005106639	135.7345184
48	yPH_132	WT	5	1440	Glu2	Glu2Sor1	72	0.013888889	120	106	696.6	647.8166667	9	114	82	1281	71	1111	970	18	9	0.004883039	141.9499699
48	yPH_132	WT	6	1440	Glu2	Glu2Sor1	192	0.005208333	120	94	624.75	575.9666667	9	102	21	551	21	474	146	6	3	0.004346009	159.490507
48	yPH_132	WT	7	1440	Glu2	Glu2Sor1	192	0.005208333	120	95	624.9	576.1166667	8	102	29	802	29	712	625	6	3	0.005653035	122.6150518
48	yPH_132	WT	8	1440	Glu2	Glu2Sor1	192	0.005208333	120	95	625.05	576.2666667	8	102	15	427	15	373	343	6	3	0.005699738	121.6103539
48	yPH_132	WT	9	1440	Glu2	Glu2Sor1	192	0.005208333	120	95	625.2	576.4166667	8	102	24	857	23	739	579	6	3	0.005506138	125.8862636
48	yPH_132	WT	11	1440	Glu2	Glu2Sor1	384	0.002604167	120	65	433.5	384.7166667	8	72	12	142	12	130	116	2	1	0.007005256	98.94673513
48	yPH_132	WT	12	1440	Glu2	Glu2Sor1	384	0.002604167	120	112	811.65	762.8666667	8	119	7	572	7	521	515	4	2	0.006609834	104.8660566
48	yPH_132	WT	13	1440	Glu2	Glu2Sor1	384	0.002604167	120	60	433.8	385.0166667	8	67	10	68	10	63	54	2	1	0.00562959	123.1257034
48	yPH_132	WT	14	1440	Glu2	Glu2Sor1	384	0.002604167	120	64	427.95	379.1666667	8	71	28	256	28	226	213	2	1	0.006285531	110.2766336
48	yPH_132	WT	15	1440	Glu2	Glu2Sor1	384	0.002604167	120	64	428.1	379.3166667	8	71	18	144	15	129	119	2	1	0.006595821	105.0888477
48	yPH_132	WT	16	1440	Glu2	Glu2Sor1	480	0.002083333	120	80	524.25	475.4666667	8	87	30	1148	22	1007	854	2	1	0.008199954	84.53062014
48	yPH_132	WT	17	1440	Glu2	Glu2Sor1	480	0.002083333	120	80	524.4	475.6166667	8	87	34	1082	27	939	773	2	1	0.007424229	93.36284931
48	yPH_132	WT	18	1440	Glu2	Glu2Sor1	480	0.002083333	120	80	524.55	475.7666667	8	87	35	807	30	722	613	2	1	0.006617481	104.7448664
48	yPH_132	WT	19	1440	Glu2	Glu2Sor1	480	0.002083333	120	80	524.7	475.9166667	8	87	55	1126	43	976	795	2	1	0.006790752	102.0722285
48	yPH_132	WT	20	1440	Glu2	Glu2Sor1	480	0.002083333	120	80	524.85	476.0666667	8	87	72	1128	69	986	882	2	1	0.006376013	108.7116876
48	yPH_132	WT	21	1440	Glu2	Glu2Sor1	288	0.003472222	120	96	621	572.2166667	8	103	25	929	25	825	696	4	2	0.006437766	107.6689056
48	yPH_132	WT	22	1440	Glu2	Glu2Sor1	288	0.003472222	120	96	621.15	572.3666667	8	103	14	838	13	719	513	4	2	0.006298607	110.0476915
48	yPH_132	WT	23	1440	Glu2	Glu2Sor1	288	0.003472222	120	96	621.3	572.5166667	8	103	16	208	15	173	160	4	2	0.004779072	145.0380229
48	yPH_132	WT	24	1440	Glu2	Glu2Sor1	288	0.003472222	120	96	621.45	572.6666667	8	103	27	764	25	704	643	4	2	0.006218096	111.4725768
48	yPH_132	WT	25	1440	Glu2	Glu2Sor1	288	0.003472222	120	96	621.6	572.8166667	8	103	18	885	16	786	619	4	2	0.006525001	106.2294447
49	yPH_132	WT	1	720	Glu2	Glu2Sor1	36	0.027777778	118	106	702	647.2333333	10	115	28	175	26	152	139	36	18	0.00381329	181.7714485
49	yPH_132	WT	2	720	Glu2	Glu2Sor1	36	0.027777778	120	108	702.15	647.3833333	10	117	31	292	31	260	224	36	18	0.003578126	193.7179231
49	yPH_132	WT	3	720	Glu2	Glu2Sor1	36	0.027777778	120	108	702.3	647.5333333	10	117	31	307	31	285	270	36	18	0.003924159	176.6358465
49	yPH_132	WT	4	720	Glu2	Glu2Sor1	36	0.027777778	118	106	702.45	647.6833333	10	115	15	78	14	67	85	36	18	0.003576411	193.8108437
49	yPH_132	WT	5	720	Glu2	Glu2Sor1	36	0.027777778	120	108	702.6	647.8333333	10	117	21	367	21	356	334	36	18	0.004515559	153.5019632
49	yPH_132	WT	6	720	Glu2	Glu2Sor1	144	0.006944444	118	94	630.75	575.9833333	10	103	23	818	23	717	589	8	4	0.005688316	121.8545426
49	yPH_132	WT	7	720	Glu2	Glu2Sor1	144	0.006944444	119	96	630.9	576.1333333	9	104	32	949	31	848	717	8	4	0.005687916	121.8631179
49	yPH_132	WT	8	720	Glu2	Glu2Sor1	144	0.006944444	120	97	631.05	576.2833333	9	105	39	1095	33	954	822	8	4	0.006481	106.9506563
49	yPH_132	WT	9	720	Glu2	Glu2Sor1	144	0.006944444	119	96	631.2	576.4333333	9	104	31	981	31	854	755	8	4	0.006124218	113.1813299
49	yPH_132	WT	10	720	Glu2	Glu2Sor1	144	0.006944444	120	97	631.35	576.5833333	9	105	21	593	19	518	475	8	4	0.006065018	114.2860874
49	yPH_132	WT	16	720	Glu2	Glu2Sor1	120	0.008333333	120	101	656.25	601.4833333	9	109	9	154	9	139	129	10	5	0.005527588	125.3977694
49	yPH_132	WT	17	720	Glu2	Glu2Sor1	120	0.008333333	119	100	656.4	601.6333333	9	108	23	527	23	488	421	10	5	0.005014362	138.23237
49	yPH_132	WT	18	720	Glu2	Glu2Sor1	120	0.008333333	120	100	650.55	595.7833333	9	108	28	765	27	688	623	10	5	0.005574782	124.3361898
49	yPH_132	WT	19	720	Glu2	Glu2Sor1	120	0.008333333	116	96	650.7	595.9333333	9	104	30	559	30	517	477	10	5	0.005050991	137.2299307
49	yPH_132	WT	20	720	Glu2	Glu2Sor1	120	0.008333333	120	100	650.85	596.0833333	9	108	45	886	45	836	791	10	5	0.005453063	127.1115287
49	yPH_132	WT	21	720	Glu2	Glu2Sor1	96	0.010416667	120	111	717	662.2333333	9	119	41	1144	41	1002	984	14	7	0.005645852	122.7710583
49	yPH_132	WT	22	720	Glu2	Glu2Sor1	96	0.010416667	120	111	717.15	662.3833333	9	119	37	1111	37	959	837	14	7	0.005105045	135.7768969
49	yPH_132	WT	23	720	Glu2	Glu2Sor1	96	0.010416667	120	111	717.3	662.5333333	9	119	32	960	31	855	727	14	7	0.005430627	127.6366805
49	yPH_132	WT	24	720	Glu2	Glu2Sor1	96	0.010416667	117	108	717.45	662.6833333	9	116	17	688	17	673	563	14	7	0.005831536	118.8618565
49	yPH_132	WT	25	720	Glu2	Glu2Sor1	96	0.010416667	119	110	717.6	662.8333333	9	118	11	868	11	792	561	14	7	0.005781976	119.880674
