# Supplementary material for: Yeast cell responses and survival during periodic osmotic stress are controlled by glucose availability
Source: eLife. 2024 Apr 3;12:RP88750. doi: 10.7554/eLife.88750 (PMC10990491; doi:10.7554/eLife.88750)
Supplement: Figure 2—source data 1. [file elife-88750-fig2-data1.zip › Data.Figure.2b.txt]

Experiment	Strain	Genotype	Position	Duration	Environment.1	Environment.2	Switch.Period	Switch.Frequency	N.Frame.Absolute	N.Frame.Relative	Duration.Absolute	Duration.Relative	First.Frame	Last.Frame	N.Cells.Start	N.Cells.End	N.Cells.In.Start	N.Cells.In.End	N.New.Total	N.Switch	N.Period	Growth.Rate	Division.Time
12	yPH_132	WT	1	720	Glu2	Glu0	12	0.083333333	120	120	714	730.3	0	119	9	358	9	325	291	120	60	0.005197095	133.3720465
12	yPH_132	WT	2	720	Glu2	Glu0	12	0.083333333	120	120	714.15	730.45	0	119	15	552	15	485	452	120	60	0.005033608	137.7038564
12	yPH_132	WT	3	720	Glu2	Glu0	12	0.083333333	120	120	714.3	730.6	0	119	11	368	11	364	347	120	60	0.005284659	131.162132
12	yPH_132	WT	4	720	Glu2	Glu0	12	0.083333333	120	120	714.45	730.75	0	119	12	841	12	731	517	120	60	0.005389816	128.6031285
12	yPH_132	WT	5	720	Glu2	Glu0	12	0.083333333	120	120	714.6	730.9	0	119	19	854	17	735	512	120	60	0.004763505	145.5119991
12	yPH_132	WT	6	720	Glu2	Glu0	192	0.005208333	120	96	570.75	587.05	0	95	7	28	7	28	19	7	4	0.002339418	296.2904725
12	yPH_132	WT	7	720	Glu2	Glu0	192	0.005208333	120	96	570.9	587.2	0	95	16	55	16	51	40	7	4	0.00267822	258.808912
12	yPH_132	WT	8	720	Glu2	Glu0	192	0.005208333	120	96	571.05	587.35	0	95	7	35	7	35	28	7	4	0.003093963	224.0321543
12	yPH_132	WT	9	720	Glu2	Glu0	192	0.005208333	120	96	571.2	587.5	0	95	16	79	16	79	61	7	4	0.002880379	240.6444494
12	yPH_132	WT	10	720	Glu2	Glu0	192	0.005208333	120	96	571.35	587.65	0	95	14	72	14	70	51	7	4	0.0028948	239.4456103
12	yPH_132	WT	11	720	Glu2	Glu0	48	0.020833333	120	120	715.5	731.8	0	119	34	413	24	353	299	31	16	0.003367367	205.8424565
12	yPH_132	WT	12	720	Glu2	Glu0	48	0.020833333	120	120	715.65	731.95	0	119	24	253	19	223	199	31	16	0.003274586	211.6747742
12	yPH_132	WT	13	720	Glu2	Glu0	48	0.020833333	120	114	679.8	696.1	0	113	31	310	31	293	262	29	15	0.003441452	201.4112603
12	yPH_132	WT	14	720	Glu2	Glu0	48	0.020833333	120	120	715.95	732.25	0	119	38	475	37	427	362	31	16	0.003473052	199.5786859
12	yPH_132	WT	15	720	Glu2	Glu0	48	0.020833333	120	120	716.1	732.4	0	119	40	347	35	303	262	31	16	0.003125633	221.7621914
12	yPH_132	WT	16	720	Glu2	Glu0	24	0.041666667	120	120	716.25	732.55	0	119	33	761	33	656	578	60	31	0.004533637	152.889874
12	yPH_132	WT	17	720	Glu2	Glu0	24	0.041666667	120	118	704.4	720.7	0	117	15	379	15	352	320	59	30	0.004771611	145.2648004
12	yPH_132	WT	18	720	Glu2	Glu0	24	0.041666667	120	118	704.55	720.85	0	117	21	476	17	414	385	59	30	0.004634845	149.5513211
12	yPH_132	WT	19	720	Glu2	Glu0	24	0.041666667	120	120	716.7	733	0	119	19	511	19	462	429	60	31	0.004773964	145.1932012
12	yPH_132	WT	20	720	Glu2	Glu0	24	0.041666667	120	120	716.85	733.15	0	119	36	910	32	807	715	60	31	0.004729666	146.5531023
12	yPH_132	WT	21	720	Glu2	Glu0	96	0.010416667	120	114	681	697.3	0	113	42	258	35	218	178	15	8	0.002631864	263.3674445
12	yPH_132	WT	22	720	Glu2	Glu0	96	0.010416667	120	112	669.15	685.45	0	111	34	212	34	198	169	15	8	0.002633395	263.2142751
12	yPH_132	WT	23	720	Glu2	Glu0	96	0.010416667	120	112	669.3	685.6	0	111	25	160	22	138	116	15	8	0.002697755	256.9348143
12	yPH_132	WT	24	720	Glu2	Glu0	96	0.010416667	120	112	669.45	685.75	0	111	35	250	35	216	174	15	8	0.002614348	265.1319167
12	yPH_132	WT	25	720	Glu2	Glu0	96	0.010416667	120	112	669.6	685.9	0	111	41	305	40	281	219	15	8	0.002661852	260.400334
13	yPH_132	WT	2	1440	Glu2	Glu0	576	0.001736111	104	94	624.15	565.3333333	10	103	25	123	24	115	83	2	1	0.002587139	267.9203395
13	yPH_132	WT	3	1440	Glu2	Glu0	576	0.001736111	127	96	630.3	571.4833333	10	105	24	92	24	90	61	2	1	0.002197225	315.4648113
13	yPH_132	WT	4	1440	Glu2	Glu0	576	0.001736111	146	96	630.45	571.6333333	10	105	22	93	20	87	63	2	1	0.002285502	303.2800987
13	yPH_132	WT	5	1440	Glu2	Glu0	576	0.001736111	159	96	630.6	571.7833333	10	105	17	58	15	51	33	2	1	0.002110754	328.3884329
13	yPH_132	WT	6	1440	Glu2	Glu0	192	0.005208333	180	160	1020.75	961.9333333	10	169	24	371	24	349	313	10	5	0.0028492	243.2778046
13	yPH_132	WT	7	1440	Glu2	Glu0	192	0.005208333	206	193	1212.9	1154.083333	10	202	15	199	15	177	154	12	6	0.002287036	303.0766598
13	yPH_132	WT	8	1440	Glu2	Glu0	192	0.005208333	234	224	1399.05	1340.233333	10	233	19	719	18	656	560	14	7	0.002725117	254.3549837
13	yPH_132	WT	9	1440	Glu2	Glu0	192	0.005208333	240	225	1405.2	1346.383333	10	234	10	496	10	438	434	14	7	0.002726758	254.2019287
13	yPH_132	WT	10	1440	Glu2	Glu0	192	0.005208333	240	225	1405.35	1346.533333	10	234	19	575	17	507	525	14	7	0.002710481	255.7284526
13	yPH_132	WT	11	1440	Glu2	Glu0	384	0.002604167	240	192	1207.5	1148.683333	10	201	15	376	15	374	348	6	3	0.00286796	241.6864499
13	yPH_132	WT	12	1440	Glu2	Glu0	384	0.002604167	240	192	1207.65	1148.833333	10	201	9	228	9	193	196	6	3	0.002950883	234.8948353
13	yPH_132	WT	13	1440	Glu2	Glu0	384	0.002604167	240	192	1207.8	1148.983333	10	201	14	528	14	477	350	6	3	0.002829415	244.978985
13	yPH_132	WT	14	1440	Glu2	Glu0	384	0.002604167	240	192	1207.95	1149.133333	10	201	15	477	15	457	411	6	3	0.003016296	229.8007688
13	yPH_132	WT	15	1440	Glu2	Glu0	384	0.002604167	240	192	1208.1	1149.283333	10	201	12	194	12	152	171	6	3	0.00273888	253.0768388
13	yPH_132	WT	16	1440	Glu2	Glu0	480	0.002083333	240	160	1016.25	957.4333333	10	169	20	324	20	321	273	4	2	0.002842124	243.8834707
13	yPH_132	WT	17	1440	Glu2	Glu0	480	0.002083333	240	160	1016.4	957.5833333	10	169	7	100	6	93	81	4	2	0.002870641	241.4607679
13	yPH_132	WT	18	1440	Glu2	Glu0	480	0.002083333	240	160	1016.55	957.7333333	10	169	9	141	9	129	105	4	2	0.002731428	253.7673059
13	yPH_132	WT	19	1440	Glu2	Glu0	480	0.002083333	240	160	1016.7	957.8833333	10	169	12	178	11	173	146	4	2	0.002936434	236.0506239
13	yPH_132	WT	20	1440	Glu2	Glu0	480	0.002083333	240	160	1016.85	958.0333333	10	169	10	164	10	148	107	4	2	0.003009715	230.3032697
13	yPH_132	WT	21	1440	Glu2	Glu0	288	0.003472222	240	192	1209	1150.183333	10	201	29	997	29	874	639	8	4	0.002755013	251.5948829
13	yPH_132	WT	22	1440	Glu2	Glu0	288	0.003472222	240	192	1209.15	1150.333333	10	201	24	865	24	776	588	8	4	0.002929915	236.5758472
13	yPH_132	WT	23	1440	Glu2	Glu0	288	0.003472222	240	192	1209.3	1150.483333	10	201	23	530	22	455	381	8	4	0.002672845	259.3293343
13	yPH_132	WT	24	1440	Glu2	Glu0	288	0.003472222	240	192	1209.45	1150.633333	10	201	12	257	12	223	256	8	4	0.002996661	231.3065104
14	yPH_132	WT	1	720	Glu2	Glu0	36	0.027777778	120	109	708	648.0333333	10	118	35	242	26	180	175	36	18	0.003424026	202.4362822
14	yPH_132	WT	2	720	Glu2	Glu0	36	0.027777778	120	109	708.15	648.1833333	10	118	27	226	26	178	163	36	18	0.003503966	197.8179094
14	yPH_132	WT	3	720	Glu2	Glu0	36	0.027777778	120	109	708.3	648.3333333	10	118	23	192	20	162	152	36	18	0.003561975	194.5963257
14	yPH_132	WT	4	720	Glu2	Glu0	36	0.027777778	120	109	708.45	648.4833333	10	118	29	260	25	218	178	36	18	0.003441792	201.3913662
14	yPH_132	WT	5	720	Glu2	Glu0	36	0.027777778	120	109	708.6	648.6333333	10	118	39	356	36	313	292	36	18	0.003599045	192.5919542
14	yPH_132	WT	6	720	Glu2	Glu0	144	0.006944444	120	97	636.75	576.7833333	10	106	10	50	10	46	32	8	4	0.002741926	252.7956879
14	yPH_132	WT	7	720	Glu2	Glu0	144	0.006944444	120	97	636.9	576.9333333	10	106	16	84	16	81	67	8	4	0.003012671	230.077294
14	yPH_132	WT	8	720	Glu2	Glu0	144	0.006944444	120	97	637.05	577.0833333	10	106	16	82	15	67	55	8	4	0.002836757	244.3449365
14	yPH_132	WT	9	720	Glu2	Glu0	144	0.006944444	120	97	637.2	577.2333333	10	106	18	76	15	65	50	8	4	0.002531627	273.795097
14	yPH_132	WT	10	720	Glu2	Glu0	144	0.006944444	120	96	631.35	571.3833333	10	105	17	74	16	70	54	8	4	0.002749301	252.1175844
14	yPH_132	WT	11	720	Glu2	Glu0	72	0.013888889	120	108	703.5	643.5333333	10	117	26	136	20	96	74	18	9	0.002549222	271.9053501
14	yPH_132	WT	12	720	Glu2	Glu0	72	0.013888889	120	108	703.65	643.6833333	10	117	36	154	33	139	121	18	9	0.002721907	254.65501
14	yPH_132	WT	13	720	Glu2	Glu0	72	0.013888889	120	108	703.8	643.8333333	10	117	29	160	27	138	119	18	9	0.002695156	257.1826031
14	yPH_132	WT	14	720	Glu2	Glu0	72	0.013888889	120	108	703.95	643.9833333	10	117	10	58	10	58	46	18	9	0.00272777	254.1076233
14	yPH_132	WT	15	720	Glu2	Glu0	72	0.013888889	120	108	704.1	644.1333333	10	117	25	135	25	125	109	18	9	0.002741837	252.8039268
14	yPH_132	WT	16	720	Glu2	Glu0	120	0.008333333	120	100	656.25	596.2833333	10	109	26	103	24	84	74	10	5	0.002626557	263.8995614
14	yPH_132	WT	17	720	Glu2	Glu0	120	0.008333333	120	100	656.4	596.4333333	10	109	12	45	10	45	35	10	5	0.002644579	262.1011131
14	yPH_132	WT	18	720	Glu2	Glu0	120	0.008333333	120	100	656.55	596.5833333	10	109	28	105	24	92	75	10	5	0.002640591	262.4969585
14	yPH_132	WT	19	720	Glu2	Glu0	120	0.008333333	120	100	656.7	596.7333333	10	109	15	103	15	85	59	10	5	0.002786797	248.7254025
14	yPH_132	WT	20	720	Glu2	Glu0	120	0.008333333	120	100	656.85	596.8833333	10	109	11	50	11	47	38	10	5	0.002689691	257.705127
14	yPH_132	WT	21	720	Glu2	Glu0	96	0.010416667	120	96	633	573.0333333	10	105	29	137	29	131	98	12	6	0.002889399	239.8932367
14	yPH_132	WT	22	720	Glu2	Glu0	96	0.010416667	120	96	633.15	573.1833333	10	105	20	75	17	64	45	12	6	0.002373886	291.9883597
14	yPH_132	WT	23	720	Glu2	Glu0	96	0.010416667	120	96	633.3	573.3333333	10	105	64	242	57	194	159	12	6	0.002548949	271.9345257
14	yPH_132	WT	24	720	Glu2	Glu0	96	0.010416667	120	96	633.45	573.4833333	10	105	33	98	30	88	67	12	6	0.002346727	295.3676453
14	yPH_132	WT	25	720	Glu2	Glu0	96	0.010416667	120	96	633.6	573.6333333	10	105	19	77	19	55	41	12	6	0.002507201	276.4625259
16	yPH_132	WT	2	720	Glu0.1	Glu0	12	0.083333333	120	99	708.15	588.2333333	20	118	58	238	54	184	186	98	49	0.00276139	251.0139032
16	yPH_132	WT	3	720	Glu0.1	Glu0	12	0.083333333	120	99	708.3	588.3833333	20	118	8	38	8	33	26	98	49	0.002424479	285.8952694
16	yPH_132	WT	4	720	Glu0.1	Glu0	12	0.083333333	120	99	708.45	588.5333333	20	118	21	79	20	78	55	98	49	0.002382783	290.8981306
16	yPH_132	WT	5	720	Glu0.1	Glu0	12	0.083333333	120	99	708.6	588.6833333	20	118	49	317	44	272	209	98	49	0.002921153	237.2854473
16	yPH_132	WT	6	720	Glu0.1	Glu0	192	0.005208333	120	97	696.75	576.8333333	20	116	37	126	32	97	66	6	3	0.002209807	313.6686603
16	yPH_132	WT	7	720	Glu0.1	Glu0	192	0.005208333	118	97	696.9	576.9833333	18	114	22	85	22	76	60	6	3	0.002484947	278.9384538
16	yPH_132	WT	8	720	Glu0.1	Glu0	192	0.005208333	117	97	697.05	577.1333333	17	113	17	75	17	74	57	6	3	0.002631266	263.4272228
16	yPH_132	WT	9	720	Glu0.1	Glu0	192	0.005208333	119	96	691.2	571.2833333	19	114	26	137	22	108	64	6	3	0.002275593	304.6006544
16	yPH_132	WT	10	720	Glu0.1	Glu0	192	0.005208333	120	96	691.35	571.4333333	20	115	45	174	43	146	123	6	3	0.002890808	239.7762588
16	yPH_132	WT	11	720	Glu0.1	Glu0	48	0.020833333	119	96	691.5	571.5833333	19	114	22	75	22	62	45	24	12	0.00223297	310.4149377
16	yPH_132	WT	12	720	Glu0.1	Glu0	48	0.020833333	120	96	691.65	571.7333333	20	115	29	180	26	148	104	24	12	0.002517655	275.3146119
16	yPH_132	WT	13	720	Glu0.1	Glu0	48	0.020833333	120	96	691.8	571.8833333	20	115	32	121	30	93	79	24	12	0.002624807	264.0754967
16	yPH_132	WT	14	720	Glu0.1	Glu0	48	0.020833333	120	96	691.95	572.0333333	20	115	47	138	40	122	87	24	12	0.001997158	347.0667938
16	yPH_132	WT	15	720	Glu0.1	Glu0	48	0.020833333	120	96	692.1	572.1833333	20	115	15	83	14	80	62	24	12	0.002738094	253.1495008
16	yPH_132	WT	16	720	Glu0.1	Glu0	24	0.041666667	120	100	716.25	596.3333333	20	119	36	178	36	170	147	50	25	0.002877812	240.859083
16	yPH_132	WT	17	720	Glu0.1	Glu0	24	0.041666667	120	100	716.4	596.4833333	20	119	30	128	29	128	99	50	25	0.002668305	259.7705738
16	yPH_132	WT	18	720	Glu0.1	Glu0	24	0.041666667	120	100	716.55	596.6333333	20	119	23	126	23	116	96	50	25	0.002788861	248.5412863
16	yPH_132	WT	19	720	Glu0.1	Glu0	24	0.041666667	120	100	716.7	596.7833333	20	119	38	181	38	168	147	50	25	0.002829603	244.9626692
16	yPH_132	WT	20	720	Glu0.1	Glu0	24	0.041666667	120	100	716.85	596.9333333	20	119	22	72	22	65	46	50	25	0.00197624	350.7404189
16	yPH_132	WT	21	720	Glu0.1	Glu0	96	0.010416667	120	96	693	573.0833333	20	115	21	79	21	75	54	12	6	0.002432771	284.9208892
16	yPH_132	WT	22	720	Glu0.1	Glu0	96	0.010416667	120	96	693.15	573.2333333	20	115	18	85	18	76	54	12	6	0.002466456	281.0296463
16	yPH_132	WT	23	720	Glu0.1	Glu0	96	0.010416667	120	96	693.3	573.3833333	20	115	17	72	17	64	56	12	6	0.002683474	258.3021496
16	yPH_132	WT	24	720	Glu0.1	Glu0	96	0.010416667	120	96	693.45	573.5333333	20	115	13	58	13	58	42	12	6	0.002695271	257.1716202
16	yPH_132	WT	25	720	Glu0.1	Glu0	96	0.010416667	120	96	693.6	573.6833333	20	115	14	86	13	81	59	12	6	0.002856563	242.6507728
