# Supplementary material for: Yeast cell responses and survival during periodic osmotic stress are controlled by glucose availability
Source: eLife. 2024 Apr 3;12:RP88750. doi: 10.7554/eLife.88750 (PMC10990491; doi:10.7554/eLife.88750)
Supplement: Figure 2—source data 1. [file elife-88750-fig2-data1.zip › Data.Figure.2d.txt]

Experiment	Strain	Genotype	Position	Frame	Time.Absolute	Time.Relative	Medium	Switch	Period	Switch.Duration	Total.Cells	N.Cells.In	N.Cells.Out	N.Cells.Tracked	N.Cells.Not.Tracked	N.Divisions	N.Cells.Tracked.In	N.Cells.Tracked.Out	N.Cells.Tracked.In.t+1	N.Cells.Pop.In	Flux.In	N.Cells.Pop.Out	Flux.Out	N.Cells.New	Relative.Cells.New	Growth.Rate.t	Cumulative.N.Divisions	Cumulative.N.New	Cumulative.Relative.New
102	yPH_132	WT	1	0	0	-7232	OFF	0	0	7200	38	29	9	36	2	0	29	7	32	0	0	0	0	3	0.103448276	0.000287356	NA	NA	NA
102	yPH_132	WT	1	1	360	-6872	OFF	0	0	7200	41	32	9	39	2	3	32	7	33	0	1	0	0	0	0	0	NA	NA	NA
102	yPH_132	WT	1	2	720	-6512	OFF	0	0	7200	42	34	8	39	3	0	33	6	36	0	1	0	0	2	0.060606061	0.00016835	NA	NA	NA
102	yPH_132	WT	1	3	1080	-6152	OFF	0	0	7200	44	37	7	42	2	3	36	6	36	0	0	0	0	0	0	0	NA	NA	NA
102	yPH_132	WT	1	4	1440	-5792	OFF	0	0	7200	44	36	8	42	2	0	36	6	37	0	0	0	0	1	0.027777778	7.72E-05	NA	NA	NA
102	yPH_132	WT	1	5	1800	-5432	OFF	0	0	7200	43	37	6	43	0	1	37	6	37	0	0	0	0	0	0	0	NA	NA	NA
102	yPH_132	WT	1	6	2160	-5072	OFF	0	0	7200	43	37	6	43	0	0	37	6	38	0	0	0	0	1	0.027027027	7.51E-05	NA	NA	NA
102	yPH_132	WT	1	7	2520	-4712	OFF	0	0	7200	45	38	7	44	1	1	38	6	39	0	0	0	0	1	0.026315789	7.31E-05	NA	NA	NA
102	yPH_132	WT	1	8	2880	-4352	OFF	0	0	7200	46	39	7	46	0	2	39	7	40	0	0	0	0	1	0.025641026	7.12E-05	NA	NA	NA
102	yPH_132	WT	1	9	3240	-3992	OFF	0	0	7200	49	40	9	48	1	2	40	8	42	0	0	0	0	2	0.05	0.000138889	NA	NA	NA
102	yPH_132	WT	1	10	3600	-3632	OFF	0	0	7200	50	42	8	50	0	2	42	8	43	0	0	0	0	1	0.023809524	6.61E-05	NA	NA	NA
102	yPH_132	WT	1	11	3960	-3272	OFF	0	0	7200	51	43	8	51	0	1	43	8	44	0	1	0	0	0	0	0	NA	NA	NA
102	yPH_132	WT	1	12	4320	-2912	OFF	0	0	7200	53	45	8	51	2	0	44	7	45	0	1	0	0	0	0	0	NA	NA	NA
102	yPH_132	WT	1	13	4680	-2552	OFF	0	0	7200	55	45	10	52	3	1	45	7	47	0	1	0	0	1	0.022222222	6.17E-05	NA	NA	NA
102	yPH_132	WT	1	14	5040	-2192	OFF	0	0	7200	55	47	8	53	2	1	47	6	47	0	0	0	1	1	0.021276596	5.91E-05	NA	NA	NA
102	yPH_132	WT	1	15	5400	-1832	OFF	0	0	7200	57	47	10	54	3	1	47	7	51	0	1	0	1	4	0.085106383	0.000236407	NA	NA	NA
102	yPH_132	WT	1	16	5760	-1472	OFF	0	0	7200	63	52	11	58	5	4	51	7	51	0	1	0	3	2	0.039215686	0.000108932	NA	NA	NA
102	yPH_132	WT	1	17	6120	-1112	OFF	0	0	7200	63	52	11	60	3	2	51	9	54	0	1	0	0	2	0.039215686	0.000108932	NA	NA	NA
102	yPH_132	WT	1	18	6480	-752	OFF	0	0	7200	67	56	11	62	5	2	54	8	56	0	0	0	1	3	0.055555556	0.000154321	NA	NA	NA
102	yPH_132	WT	1	19	6840	-392	OFF	0	0	7200	70	57	13	66	4	4	56	10	59	0	1	0	0	2	0.035714286	9.92E-05	NA	NA	NA
102	yPH_132	WT	1	20	7200	-32	OFF	0	0	7200	73	60	13	69	4	2	59	10	62	0	0	0	1	4	0.06779661	0.000188324	NA	NA	NA
102	yPH_132	WT	1	21	7560	328	ON	1	1	50400	75	63	12	73	2	4	62	11	66	0	2	0	0	2	0.032258065	8.96E-05	6	6	0.100054675
102	yPH_132	WT	1	22	7920	688	ON	1	1	50400	78	66	12	75	3	2	66	9	65	0	0	0	1	0	0	0	8	6	0.100054675
102	yPH_132	WT	1	23	8280	1048	ON	1	1	50400	77	67	10	75	2	0	65	10	71	0	1	0	0	5	0.076923077	0.000213675	8	11	0.176977752
102	yPH_132	WT	1	24	8640	1408	ON	1	1	50400	84	73	11	81	3	6	71	10	75	0	0	0	0	4	0.056338028	0.000156495	14	15	0.23331578
102	yPH_132	WT	1	25	9000	1768	ON	1	1	50400	89	77	12	85	4	4	75	10	74	0	0	0	1	0	0	0	18	15	0.23331578
102	yPH_132	WT	1	26	9360	2128	ON	1	1	50400	86	75	11	85	1	0	74	11	76	0	1	0	0	1	0.013513514	3.75E-05	18	16	0.246829293
102	yPH_132	WT	1	27	9720	2488	ON	1	1	50400	91	77	14	88	3	3	76	12	77	0	0	0	0	1	0.013157895	3.65E-05	21	17	0.259987188
102	yPH_132	WT	1	28	10080	2848	ON	1	1	50400	93	78	15	90	3	2	77	13	82	0	1	0	0	4	0.051948052	0.0001443	23	21	0.31193524
102	yPH_132	WT	1	29	10440	3208	ON	1	1	50400	98	84	14	94	4	4	82	12	87	0	0	0	2	7	0.085365854	0.000237127	27	28	0.397301094
102	yPH_132	WT	1	30	10800	3568	ON	1	1	50400	106	89	17	101	5	7	87	14	91	0	0	0	1	5	0.057471264	0.000159642	34	33	0.454772358
102	yPH_132	WT	1	31	11160	3928	ON	1	1	50400	111	94	17	107	4	6	91	16	94	0	0	0	0	3	0.032967033	9.16E-05	40	36	0.487739391
102	yPH_132	WT	1	32	11520	4288	ON	1	1	50400	116	98	18	111	5	4	94	17	100	0	2	0	1	5	0.053191489	0.000147754	44	41	0.54093088
102	yPH_132	WT	1	33	11880	4648	ON	1	1	50400	123	104	19	118	5	5	100	18	102	0	0	0	0	2	0.02	5.56E-05	49	43	0.56093088
102	yPH_132	WT	1	34	12240	5008	ON	1	1	50400	126	105	21	120	6	2	102	18	107	0	0	0	0	5	0.049019608	0.000136166	51	48	0.609950488
102	yPH_132	WT	1	35	12600	5368	ON	1	1	50400	131	110	21	125	6	5	107	18	111	0	0	0	2	6	0.056074766	0.000155763	56	54	0.666025255
102	yPH_132	WT	1	36	12960	5728	ON	1	1	50400	137	113	24	131	6	6	111	20	120	0	0	0	0	9	0.081081081	0.000225225	62	63	0.747106336
102	yPH_132	WT	1	37	13320	6088	ON	1	1	50400	144	120	24	140	4	9	120	20	121	0	0	0	1	2	0.016666667	4.63E-05	71	65	0.763773002
102	yPH_132	WT	1	38	13680	6448	ON	1	1	50400	148	122	26	143	5	3	121	22	127	0	1	0	0	5	0.041322314	0.000114784	74	70	0.805095316
102	yPH_132	WT	1	39	14040	6808	ON	1	1	50400	155	130	25	148	7	5	127	21	130	0	2	0	1	2	0.015748031	4.37E-05	79	72	0.820843348
102	yPH_132	WT	1	40	14400	7168	ON	1	1	50400	158	133	25	152	6	4	130	22	135	0	2	0	3	6	0.046153846	0.000128205	83	78	0.866997194
102	yPH_132	WT	1	41	14760	7528	ON	1	1	50400	164	139	25	159	5	7	135	24	144	0	2	0	1	8	0.059259259	0.000164609	90	86	0.926256453
102	yPH_132	WT	1	42	15120	7888	ON	1	1	50400	172	146	26	169	3	10	144	25	145	0	0	0	0	1	0.006944444	1.93E-05	100	87	0.933200898
102	yPH_132	WT	1	43	15480	8248	ON	1	1	50400	176	149	27	170	6	1	145	25	155	0	4	0	0	6	0.04137931	0.000114943	101	93	0.974580208
102	yPH_132	WT	1	44	15840	8608	ON	1	1	50400	184	159	25	177	7	7	155	22	164	0	1	0	0	8	0.051612903	0.000143369	108	101	1.026193111
102	yPH_132	WT	1	45	16200	8968	ON	1	1	50400	191	166	25	186	5	9	164	22	164	0	0	0	3	3	0.018292683	5.08E-05	117	104	1.044485794
102	yPH_132	WT	1	46	16560	9328	ON	1	1	50400	191	166	25	189	2	3	164	25	168	0	1	0	1	4	0.024390244	6.78E-05	120	108	1.068876038
102	yPH_132	WT	1	47	16920	9688	ON	1	1	50400	205	174	31	197	8	7	168	29	184	0	5	0	0	11	0.06547619	0.000181878	127	119	1.134352229
102	yPH_132	WT	1	48	17280	10048	ON	1	1	50400	218	186	32	210	8	12	184	26	198	0	2	0	2	14	0.076086957	0.000211353	139	133	1.210439185
102	yPH_132	WT	1	49	17640	10408	ON	1	1	50400	234	203	31	224	10	14	198	26	208	0	0	0	0	10	0.050505051	0.000140292	153	143	1.260944236
102	yPH_132	WT	1	50	18000	10768	ON	1	1	50400	243	210	33	235	8	11	208	27	212	0	1	0	3	6	0.028846154	8.01E-05	164	149	1.289790389
102	yPH_132	WT	1	51	18360	11128	ON	1	1	50400	254	216	38	244	10	9	212	32	227	0	7	0	1	9	0.04245283	0.000117925	173	158	1.33224322
102	yPH_132	WT	1	52	18720	11488	ON	1	1	50400	268	232	36	258	10	13	227	31	245	0	3	0	3	18	0.079295154	0.000220264	186	176	1.411538374
102	yPH_132	WT	1	53	19080	11848	ON	1	1	50400	288	248	40	279	9	20	245	34	259	0	6	0	1	9	0.036734694	0.000102041	206	185	1.448273068
102	yPH_132	WT	1	54	19440	12208	ON	1	1	50400	304	265	39	290	14	11	259	31	269	0	2	0	2	10	0.038610039	0.00010725	217	195	1.486883106
102	yPH_132	WT	1	55	19800	12568	ON	1	1	50400	318	276	42	304	14	14	269	35	278	0	4	0	4	9	0.033457249	9.29E-05	231	204	1.520340355
102	yPH_132	WT	1	56	20160	12928	ON	1	1	50400	323	281	42	315	8	11	278	37	294	0	7	0	5	14	0.050359712	0.000139888	242	218	1.570700068
102	yPH_132	WT	1	57	20520	13288	ON	1	1	50400	340	296	44	330	10	15	294	36	307	0	4	0	4	13	0.044217687	0.000122827	257	231	1.614917755
102	yPH_132	WT	1	58	20880	13648	ON	1	1	50400	355	307	48	346	9	16	307	39	331	0	7	0	1	18	0.058631922	0.000162866	273	249	1.673549676
102	yPH_132	WT	1	59	21240	14008	ON	1	1	50400	377	335	42	367	10	21	331	36	345	0	2	0	2	14	0.042296073	0.000117489	294	263	1.715845749
102	yPH_132	WT	1	60	21600	14368	ON	1	1	50400	396	351	45	384	12	17	345	39	368	0	4	0	2	21	0.060869565	0.000169082	311	284	1.776715314
102	yPH_132	WT	1	61	21960	14728	ON	1	1	50400	420	375	45	405	15	21	368	37	390	0	6	0	2	18	0.048913043	0.00013587	332	302	1.825628358
102	yPH_132	WT	1	62	22320	15088	ON	1	1	50400	451	399	52	429	22	23	390	39	408	0	5	0	4	17	0.043589744	0.000121083	355	319	1.869218101
102	yPH_132	WT	1	63	22680	15448	ON	1	1	50400	470	414	56	451	19	22	408	43	428	0	4	0	5	21	0.051470588	0.000142974	377	340	1.92068869
102	yPH_132	WT	1	64	23040	15808	ON	1	1	50400	496	438	58	475	21	24	428	47	463	0	11	0	8	32	0.074766355	0.000207684	401	372	1.995455045
102	yPH_132	WT	1	65	23400	16168	ON	1	1	50400	538	474	64	511	27	36	463	48	491	0	5	0	4	27	0.058315335	0.000161987	437	399	2.053770379
102	yPH_132	WT	1	66	23760	16528	ON	1	1	50400	576	513	63	541	35	30	491	50	512	0	2	0	2	21	0.042769857	0.000118805	467	420	2.096540237
102	yPH_132	WT	1	67	24120	16888	ON	1	1	50400	605	534	71	563	42	22	512	51	533	0	4	0	7	24	0.046875	0.000130208	489	444	2.143415237
102	yPH_132	WT	1	68	24480	17248	ON	1	1	50400	629	550	79	589	40	26	533	56	566	0	8	0	1	26	0.048780488	0.000135501	515	470	2.192195725
102	yPH_132	WT	1	69	24840	17608	ON	1	1	50400	658	582	76	618	40	29	566	52	587	0	6	0	4	19	0.033568905	9.32E-05	544	489	2.225764629
102	yPH_132	WT	1	70	25200	17968	ON	1	1	50400	689	612	77	639	50	20	587	52	603	0	7	0	8	17	0.028960818	8.04E-05	564	506	2.254725447
102	yPH_132	WT	1	71	25560	18328	ON	1	1	50400	710	627	83	657	53	17	603	54	622	0	8	0	3	14	0.023217247	6.45E-05	581	520	2.277942694
102	yPH_132	WT	1	72	25920	18688	ON	1	1	50400	735	652	83	674	61	17	622	52	638	0	1	0	10	25	0.040192926	0.000111647	598	545	2.31813562
102	yPH_132	WT	1	73	26280	19048	ON	1	1	50400	770	676	94	701	69	27	638	63	664	0	4	0	6	28	0.043887147	0.000121909	625	573	2.362022767
102	yPH_132	WT	1	74	26640	19408	ON	1	1	50400	788	699	89	729	59	28	664	65	695	0	8	0	5	28	0.042168675	0.000117135	653	601	2.404191442
102	yPH_132	WT	1	75	27000	19768	ON	1	1	50400	815	718	97	757	58	28	695	62	712	0	6	0	6	17	0.024460432	6.79E-05	681	618	2.428651874
102	yPH_132	WT	1	76	27360	20128	ON	1	1	50400	835	739	96	775	60	19	712	63	741	0	9	0	6	26	0.036516854	0.000101436	700	644	2.465168728
102	yPH_132	WT	1	77	27720	20488	ON	1	1	50400	874	776	98	803	71	28	741	62	751	0	5	0	15	20	0.026990553	7.50E-05	728	664	2.492159281
102	yPH_132	WT	1	78	28080	20848	ON	1	1	50400	890	783	107	825	65	23	751	74	769	0	7	0	8	19	0.025299601	7.03E-05	751	683	2.517458882
102	yPH_132	WT	1	79	28440	21208	ON	1	1	50400	916	807	109	842	74	20	769	73	775	0	6	0	16	16	0.020806242	5.78E-05	771	699	2.538265123
102	yPH_132	WT	1	80	28800	21568	ON	1	1	50400	945	824	121	862	83	20	775	87	792	0	11	0	6	12	0.015483871	4.30E-05	791	711	2.553748994
102	yPH_132	WT	1	81	29160	21928	ON	1	1	50400	960	844	116	873	87	14	792	81	819	0	15	0	10	22	0.027777778	7.72E-05	805	733	2.581526772
102	yPH_132	WT	1	82	29520	22288	ON	1	1	50400	981	863	118	896	85	25	819	77	829	0	7	0	17	20	0.024420024	6.78E-05	830	753	2.605946797
102	yPH_132	WT	1	83	29880	22648	ON	1	1	50400	1011	883	128	913	98	20	829	84	850	0	10	0	6	17	0.020506634	5.70E-05	850	770	2.626453431
102	yPH_132	WT	1	84	30240	23008	ON	1	1	50400	1013	898	115	929	84	17	850	79	875	0	9	0	12	28	0.032941176	9.15E-05	867	798	2.659394608
102	yPH_132	WT	1	85	30600	23368	ON	1	1	50400	1046	923	123	956	90	28	875	81	874	0	6	0	16	9	0.010285714	2.86E-05	895	807	2.669680322
102	yPH_132	WT	1	86	30960	23728	ON	1	1	50400	1042	919	123	964	78	10	874	90	894	0	14	0	19	25	0.028604119	7.95E-05	905	832	2.698284441
102	yPH_132	WT	1	87	31320	24088	ON	1	1	50400	1079	948	131	989	90	26	894	95	911	0	9	0	10	18	0.020134228	5.59E-05	931	850	2.718418669
102	yPH_132	WT	1	88	31680	24448	ON	1	1	50400	1105	967	138	1006	99	19	911	95	939	0	17	0	17	28	0.030735456	8.54E-05	950	878	2.749154125
102	yPH_132	WT	1	89	32040	24808	ON	1	1	50400	1145	995	150	1034	111	29	939	95	959	0	13	0	11	18	0.019169329	5.32E-05	979	896	2.768323454
102	yPH_132	WT	1	90	32400	25168	ON	1	1	50400	1167	1022	145	1049	118	19	959	90	967	0	8	0	16	16	0.016684046	4.63E-05	998	912	2.7850075
102	yPH_132	WT	1	91	32760	25528	ON	1	1	50400	1182	1034	148	1063	119	16	967	96	973	0	9	0	12	9	0.009307135	2.59E-05	1014	921	2.794314635
102	yPH_132	WT	1	92	33120	25888	ON	1	1	50400	1191	1036	155	1070	121	9	973	97	977	0	8	0	13	9	0.009249743	2.57E-05	1023	930	2.803564378
102	yPH_132	WT	1	93	33480	26248	ON	1	1	50400	1200	1040	160	1080	120	10	977	103	992	0	10	0	12	17	0.017400205	4.83E-05	1033	947	2.820964583
102	yPH_132	WT	1	94	33840	26608	ON	1	1	50400	1226	1073	153	1095	131	18	992	103	1008	0	9	0	10	17	0.017137097	4.76E-05	1051	964	2.83810168
102	yPH_132	WT	1	95	34200	26968	ON	1	1	50400	1244	1091	153	1113	131	18	1008	105	1005	0	9	0	17	5	0.004960317	1.38E-05	1069	969	2.843061997
102	yPH_132	WT	1	96	34560	27328	ON	1	1	50400	1244	1081	163	1114	130	5	1005	109	1011	0	14	0	23	15	0.014925373	4.15E-05	1074	984	2.85798737
102	yPH_132	WT	1	97	34920	27688	ON	1	1	50400	1254	1088	166	1127	127	15	1011	116	1025	0	24	0	20	10	0.009891197	2.75E-05	1089	994	2.867878567
102	yPH_132	WT	1	98	35280	28048	ON	1	1	50400	1276	1113	163	1135	141	11	1025	110	1035	0	17	0	15	8	0.007804878	2.17E-05	1100	1002	2.875683445
102	yPH_132	WT	1	99	35640	28408	ON	1	1	50400	1300	1133	167	1141	159	10	1035	106	1036	0	12	0	17	6	0.005797101	1.61E-05	1110	1008	2.881480547
102	yPH_132	WT	1	100	36000	28768	ON	1	1	50400	1277	1114	163	1148	129	8	1036	112	1048	0	15	0	14	11	0.010617761	2.95E-05	1118	1019	2.892098307
102	yPH_132	WT	1	101	36360	29128	ON	1	1	50400	1300	1140	160	1160	140	12	1048	112	1036	0	6	0	22	4	0.003816794	1.06E-05	1130	1023	2.895915101
102	yPH_132	WT	1	102	36720	29488	ON	1	1	50400	1292	1120	172	1163	129	4	1036	127	1049	0	16	0	16	13	0.012548263	3.49E-05	1134	1036	2.908463364
102	yPH_132	WT	1	103	37080	29848	ON	1	1	50400	1277	1117	160	1170	107	14	1049	121	1059	0	14	0	13	9	0.0085796	2.38E-05	1148	1045	2.917042963
102	yPH_132	WT	1	104	37440	30208	ON	1	1	50400	1302	1129	173	1180	122	11	1059	121	1063	0	13	0	14	5	0.004721435	1.31E-05	1159	1050	2.921764398
102	yPH_132	WT	1	105	37800	30568	ON	1	1	50400	1300	1121	179	1183	117	6	1063	120	1077	0	14	0	12	12	0.011288805	3.14E-05	1165	1062	2.933053204
102	yPH_132	WT	1	106	38160	30928	ON	1	1	50400	1309	1142	167	1191	118	12	1077	114	1072	0	8	0	22	9	0.008356546	2.32E-05	1177	1071	2.94140975
102	yPH_132	WT	1	107	38520	31288	ON	1	1	50400	1304	1126	178	1198	106	9	1072	126	1080	0	12	0	12	8	0.007462687	2.07E-05	1186	1079	2.948872436
102	yPH_132	WT	1	108	38880	31648	ON	1	1	50400	1326	1158	168	1202	124	8	1080	122	1083	0	9	0	13	7	0.006481481	1.80E-05	1194	1086	2.955353918
102	yPH_132	WT	1	109	39240	32008	ON	1	1	50400	1346	1170	176	1205	141	7	1083	122	1087	0	11	0	17	10	0.00923361	2.56E-05	1201	1096	2.964587528
102	yPH_132	WT	1	110	39600	32368	ON	1	1	50400	1341	1163	178	1211	130	10	1087	124	1082	0	12	0	25	8	0.007359706	2.04E-05	1211	1104	2.971947234
102	yPH_132	WT	1	111	39960	32728	ON	1	1	50400	1350	1167	183	1215	135	8	1082	133	1097	0	19	0	13	9	0.00831793	2.31E-05	1219	1113	2.980265163
102	yPH_132	WT	1	112	40320	33088	ON	1	1	50400	1352	1185	167	1219	133	9	1097	122	1091	0	7	0	16	3	0.002734731	7.60E-06	1228	1116	2.982999895
102	yPH_132	WT	1	113	40680	33448	ON	1	1	50400	1342	1173	169	1217	125	3	1091	126	1089	0	8	0	15	5	0.004582951	1.27E-05	1231	1121	2.987582846
102	yPH_132	WT	1	114	41040	33808	ON	1	1	50400	1345	1171	174	1218	127	5	1089	129	1094	0	17	0	18	6	0.005509642	1.53E-05	1236	1127	2.993092488
102	yPH_132	WT	1	115	41400	34168	ON	1	1	50400	1328	1159	169	1218	110	6	1094	124	1084	0	8	0	25	7	0.006398537	1.78E-05	1242	1134	2.999491025
102	yPH_132	WT	1	116	41760	34528	ON	1	1	50400	1330	1153	177	1224	106	8	1084	140	1097	0	15	0	10	8	0.007380074	2.05E-05	1250	1142	3.006871099
102	yPH_132	WT	1	117	42120	34888	ON	1	1	50400	1351	1171	180	1229	122	9	1097	132	1093	0	13	0	21	4	0.003646308	1.01E-05	1259	1146	3.010517407
102	yPH_132	WT	1	118	42480	35248	ON	1	1	50400	1329	1153	176	1232	97	5	1093	139	1095	0	18	0	22	6	0.005489478	1.52E-05	1264	1152	3.016006886
102	yPH_132	WT	1	119	42840	35608	ON	1	1	50400	1344	1160	184	1231	113	6	1095	136	1107	0	14	0	15	13	0.011872146	3.30E-05	1270	1165	3.027879032
102	yPH_132	WT	1	120	43200	35968	ON	1	1	50400	1362	1183	179	1240	122	14	1107	133	1122	0	13	0	16	18	0.016260163	4.52E-05	1284	1183	3.044139194
102	yPH_132	WT	1	121	43560	36328	ON	1	1	50400	1374	1178	196	1257	117	19	1122	135	1134	0	12	0	13	13	0.011586453	3.22E-05	1303	1196	3.055725647
102	yPH_132	WT	1	122	43920	36688	ON	1	1	50400	1405	1224	181	1267	138	14	1134	133	1137	0	14	0	17	6	0.005291005	1.47E-05	1317	1202	3.061016653
102	yPH_132	WT	1	123	44280	37048	ON	1	1	50400	1419	1234	185	1273	146	7	1137	136	1131	0	9	0	19	4	0.00351803	9.77E-06	1324	1206	3.064534682
102	yPH_132	WT	1	124	44640	37408	ON	1	1	50400	1391	1210	181	1268	123	4	1131	137	1130	0	13	0	21	7	0.006189213	1.72E-05	1328	1213	3.070723896
102	yPH_132	WT	1	125	45000	37768	ON	1	1	50400	1415	1231	184	1272	143	7	1130	142	1134	0	20	0	19	3	0.002654867	7.37E-06	1335	1216	3.073378763
102	yPH_132	WT	1	126	45360	38128	ON	1	1	50400	1445	1257	188	1274	171	4	1134	140	1139	0	15	0	13	3	0.002645503	7.35E-06	1339	1219	3.076024265
102	yPH_132	WT	1	127	45720	38488	ON	1	1	50400	1412	1239	173	1273	139	3	1139	134	1144	0	11	0	11	5	0.004389816	1.22E-05	1342	1224	3.080414081
102	yPH_132	WT	1	128	46080	38848	ON	1	1	50400	1419	1257	162	1273	146	6	1144	129	1140	0	17	0	21	0	0	0	1348	1224	3.080414081
102	yPH_132	WT	1	129	46440	39208	ON	1	1	50400	1392	1228	164	1269	123	0	1140	129	1138	0	9	0	15	4	0.003508772	9.75E-06	1348	1228	3.083922853
102	yPH_132	WT	1	130	46800	39568	ON	1	1	50400	1393	1223	170	1266	127	4	1138	128	1144	0	13	0	14	7	0.006151142	1.71E-05	1352	1235	3.090073995
102	yPH_132	WT	1	131	47160	39928	ON	1	1	50400	1407	1238	169	1271	136	9	1144	127	1140	0	15	0	21	2	0.001748252	4.86E-06	1361	1237	3.091822247
102	yPH_132	WT	1	132	47520	40288	ON	1	1	50400	1398	1221	177	1267	131	2	1140	127	1143	0	12	0	18	9	0.007894737	2.19E-05	1363	1246	3.099716984
102	yPH_132	WT	1	133	47880	40648	ON	1	1	50400	1399	1217	182	1274	125	9	1143	131	1144	0	11	0	16	6	0.005249344	1.46E-05	1372	1252	3.104966328
102	yPH_132	WT	1	134	48240	41008	ON	1	1	50400	1428	1242	186	1276	152	6	1144	132	1147	0	14	0	13	2	0.001748252	4.86E-06	1378	1254	3.10671458
102	yPH_132	WT	1	135	48600	41368	ON	1	1	50400	1435	1260	175	1274	161	2	1147	127	1145	0	8	0	17	7	0.006102877	1.70E-05	1380	1261	3.112817457
102	yPH_132	WT	1	136	48960	41728	ON	1	1	50400	1460	1280	180	1279	181	8	1145	134	1143	0	8	0	15	5	0.004366812	1.21E-05	1388	1266	3.117184269
102	yPH_132	WT	1	137	49320	42088	ON	1	1	50400	1458	1273	185	1279	179	5	1143	136	1138	0	9	0	14	0	0	0	1393	1266	3.117184269
102	yPH_132	WT	1	138	49680	42448	ON	1	1	50400	1466	1267	199	1276	190	1	1138	138	1124	0	6	0	21	1	0.000878735	2.44E-06	1394	1267	3.118063003
102	yPH_132	WT	1	139	50040	42808	ON	1	1	50400	1441	1253	188	1272	169	1	1124	148	1130	0	20	0	14	0	0	0	1395	1267	3.118063003
102	yPH_132	WT	1	140	50400	43168	ON	1	1	50400	1403	1215	188	1267	136	1	1130	137	1128	0	14	0	20	4	0.003539823	9.83E-06	1396	1271	3.121602826
102	yPH_132	WT	1	141	50760	43528	ON	1	1	50400	1373	1194	179	1265	108	4	1128	137	1124	0	13	0	19	2	0.00177305	4.93E-06	1400	1273	3.123375876
102	yPH_132	WT	1	142	51120	43888	ON	1	1	50400	1365	1189	176	1262	103	3	1124	138	1127	0	13	0	13	3	0.002669039	7.41E-06	1403	1276	3.126044915
102	yPH_132	WT	1	143	51480	44248	ON	1	1	50400	1351	1168	183	1260	91	4	1127	133	1123	0	12	0	19	3	0.002661934	7.39E-06	1407	1279	3.12870685
102	yPH_132	WT	1	144	51840	44608	ON	1	1	50400	1328	1153	175	1260	68	4	1123	137	1117	0	7	0	14	1	0.000890472	2.47E-06	1411	1280	3.129597322
102	yPH_132	WT	1	145	52200	44968	ON	1	1	50400	1335	1161	174	1258	77	1	1117	141	1121	0	15	0	17	6	0.005371531	1.49E-05	1412	1286	3.134968852
102	yPH_132	WT	1	146	52560	45328	ON	1	1	50400	1341	1162	179	1264	77	7	1121	143	1125	0	20	0	18	2	0.001784121	4.96E-06	1419	1288	3.136752974
102	yPH_132	WT	1	147	52920	45688	ON	1	1	50400	1352	1168	184	1266	86	3	1125	141	1123	0	13	0	19	4	0.003555556	9.88E-06	1422	1292	3.140308529
102	yPH_132	WT	1	148	53280	46048	ON	1	1	50400	1363	1179	184	1268	95	4	1123	145	1127	0	12	0	17	9	0.008014248	2.23E-05	1426	1301	3.148322777
102	yPH_132	WT	1	149	53640	46408	ON	1	1	50400	1391	1204	187	1277	114	12	1127	150	1142	0	17	0	12	10	0.008873114	2.46E-05	1438	1311	3.157195891
102	yPH_132	WT	1	150	54000	46768	ON	1	1	50400	1405	1219	186	1286	119	11	1142	144	1142	0	16	0	20	4	0.003502627	9.73E-06	1449	1315	3.160698518
102	yPH_132	WT	1	151	54360	47128	ON	1	1	50400	1408	1219	189	1286	122	4	1142	144	1142	0	14	0	18	4	0.003502627	9.73E-06	1453	1319	3.164201145
102	yPH_132	WT	1	152	54720	47488	ON	1	1	50400	1388	1197	191	1287	101	4	1142	145	1151	0	11	0	9	7	0.006129597	1.70E-05	1457	1326	3.170330742
102	yPH_132	WT	1	153	55080	47848	ON	1	1	50400	1403	1209	194	1294	109	8	1151	143	1146	0	7	0	16	4	0.003475239	9.65E-06	1465	1330	3.173805981
102	yPH_132	WT	1	154	55440	48208	ON	1	1	50400	1382	1195	187	1293	89	5	1146	147	1145	0	15	0	21	5	0.004363002	1.21E-05	1470	1335	3.178168983
102	yPH_132	WT	1	155	55800	48568	ON	1	1	50400	1373	1187	186	1296	77	6	1145	151	1151	0	12	0	11	5	0.004366812	1.21E-05	1476	1340	3.182535795
102	yPH_132	WT	1	156	56160	48928	ON	1	1	50400	1371	1183	188	1301	70	5	1151	150	1163	0	13	0	15	14	0.012163336	3.38E-05	1481	1354	3.194699132
102	yPH_132	WT	1	157	56520	49288	ON	1	1	50400	1388	1197	191	1314	74	14	1163	151	1163	0	11	0	18	7	0.006018917	1.67E-05	1495	1361	3.200718048
102	yPH_132	WT	1	158	56880	49648	ON	1	1	50400	1371	1189	182	1321	50	8	1163	158	1159	0	16	0	22	2	0.00171969	4.78E-06	1503	1363	3.202437739
102	yPH_132	WT	1	159	57240	50008	ON	1	1	50400	1376	1188	188	1322	54	2	1159	163	NA	NA	NA	NA	NA	NA	NA	NA	NA	NA	NA
102	yPH_132	WT	2	0	9	-7223	OFF	0	0	7200	21	18	3	19	2	0	17	2	18	0	0	0	0	1	0.058823529	0.000163399	NA	NA	NA
102	yPH_132	WT	2	1	369	-6863	OFF	0	0	7200	22	18	4	21	1	2	18	3	21	0	1	0	0	2	0.111111111	0.000308642	NA	NA	NA
102	yPH_132	WT	2	2	729	-6503	OFF	0	0	7200	25	22	3	23	2	2	21	2	23	0	0	0	0	2	0.095238095	0.00026455	NA	NA	NA
102	yPH_132	WT	2	3	1089	-6143	OFF	0	0	7200	27	24	3	25	2	2	23	2	23	0	0	0	0	0	0	0	NA	NA	NA
102	yPH_132	WT	2	4	1449	-5783	OFF	0	0	7200	26	24	2	25	1	0	23	2	24	0	0	0	0	1	0.043478261	0.000120773	NA	NA	NA
102	yPH_132	WT	2	5	1809	-5423	OFF	0	0	7200	27	25	2	26	1	1	24	2	25	0	1	0	0	0	0	0	NA	NA	NA
102	yPH_132	WT	2	6	2169	-5063	OFF	0	0	7200	30	27	3	27	3	1	25	2	26	0	0	0	0	1	0.04	0.000111111	NA	NA	NA
102	yPH_132	WT	2	7	2529	-4703	OFF	0	0	7200	30	28	2	28	2	1	26	2	27	0	1	0	1	1	0.038461538	0.000106838	NA	NA	NA
102	yPH_132	WT	2	8	2889	-4343	OFF	0	0	7200	30	28	2	29	1	1	27	2	28	0	0	0	0	1	0.037037037	0.000102881	NA	NA	NA
102	yPH_132	WT	2	9	3249	-3983	OFF	0	0	7200	30	28	2	30	0	1	28	2	29	0	0	0	0	1	0.035714286	9.92E-05	NA	NA	NA
102	yPH_132	WT	2	10	3609	-3623	OFF	0	0	7200	31	29	2	31	0	1	29	2	29	0	0	0	0	0	0	0	NA	NA	NA
102	yPH_132	WT	2	11	3969	-3263	OFF	0	0	7200	32	30	2	31	1	0	29	2	28	0	0	0	1	0	0	0	NA	NA	NA
102	yPH_132	WT	2	12	4329	-2903	OFF	0	0	7200	31	28	3	31	0	0	28	3	29	0	0	0	1	2	0.071428571	0.000198413	NA	NA	NA
102	yPH_132	WT	2	13	4689	-2543	OFF	0	0	7200	33	29	4	33	0	2	29	4	30	0	0	0	0	1	0.034482759	9.58E-05	NA	NA	NA
102	yPH_132	WT	2	14	5049	-2183	OFF	0	0	7200	35	31	4	34	1	1	30	4	31	0	0	0	0	1	0.033333333	9.26E-05	NA	NA	NA
102	yPH_132	WT	2	15	5409	-1823	OFF	0	0	7200	36	32	4	35	1	1	31	4	34	0	0	0	1	4	0.129032258	0.000358423	NA	NA	NA
102	yPH_132	WT	2	16	5769	-1463	OFF	0	0	7200	39	34	5	39	0	4	34	5	34	0	0	0	1	1	0.029411765	8.17E-05	NA	NA	NA
102	yPH_132	WT	2	17	6129	-1103	OFF	0	0	7200	41	34	7	40	1	1	34	6	35	0	0	0	0	1	0.029411765	8.17E-05	NA	NA	NA
102	yPH_132	WT	2	18	6489	-743	OFF	0	0	7200	41	35	6	41	0	1	35	6	35	0	0	0	0	0	0	0	NA	NA	NA
102	yPH_132	WT	2	19	6849	-383	OFF	0	0	7200	42	36	6	41	1	0	35	6	38	0	2	0	0	1	0.028571429	7.94E-05	NA	NA	NA
102	yPH_132	WT	2	20	7209	-23	OFF	0	0	7200	43	38	5	42	1	1	38	4	39	0	0	0	1	2	0.052631579	0.000146199	NA	NA	NA
102	yPH_132	WT	2	21	7569	337	ON	1	1	50400	46	40	6	44	2	2	39	5	41	0	0	0	0	2	0.051282051	0.00014245	3	4	0.10391363
102	yPH_132	WT	2	22	7929	697	ON	1	1	50400	48	43	5	46	2	2	41	5	41	0	0	0	1	1	0.024390244	6.78E-05	5	5	0.128303874
102	yPH_132	WT	2	23	8289	1057	ON	1	1	50400	49	43	6	47	2	1	41	6	41	0	0	0	0	0	0	0	6	5	0.128303874
102	yPH_132	WT	2	24	8649	1417	ON	1	1	50400	49	42	7	47	2	0	41	6	41	0	0	0	0	0	0	0	6	5	0.128303874
102	yPH_132	WT	2	25	9009	1777	ON	1	1	50400	50	43	7	47	3	0	41	6	43	0	0	0	0	2	0.048780488	0.000135501	6	7	0.177084362
102	yPH_132	WT	2	26	9369	2137	ON	1	1	50400	52	45	7	49	3	2	43	6	47	0	1	0	0	3	0.069767442	0.000193798	8	10	0.246851804
102	yPH_132	WT	2	27	9729	2497	ON	1	1	50400	55	48	7	52	3	3	47	5	47	0	0	0	3	3	0.063829787	0.000177305	11	13	0.310681591
102	yPH_132	WT	2	28	10089	2857	ON	1	1	50400	59	50	9	55	4	3	47	8	49	0	1	0	0	1	0.021276596	5.91E-05	14	14	0.331958187
102	yPH_132	WT	2	29	10449	3217	ON	1	1	50400	60	51	9	56	4	1	49	7	47	0	0	0	2	0	0	0	15	14	0.331958187
102	yPH_132	WT	2	30	10809	3577	ON	1	1	50400	62	52	10	56	6	0	47	9	51	0	3	0	1	2	0.042553191	0.000118203	15	16	0.374511378
102	yPH_132	WT	2	31	11169	3937	ON	1	1	50400	63	53	10	59	4	3	51	8	51	0	0	0	4	4	0.078431373	0.000217865	18	20	0.452942751
102	yPH_132	WT	2	32	11529	4297	ON	1	1	50400	69	54	15	62	7	4	51	11	51	0	1	0	1	0	0	0	22	20	0.452942751
102	yPH_132	WT	2	33	11889	4657	ON	1	1	50400	67	53	14	62	5	0	51	11	54	0	1	0	1	3	0.058823529	0.000163399	22	23	0.51176628
102	yPH_132	WT	2	34	12249	5017	ON	1	1	50400	70	54	16	65	5	3	54	11	55	0	1	0	2	2	0.037037037	0.000102881	25	25	0.548803317
102	yPH_132	WT	2	35	12609	5377	ON	1	1	50400	74	56	18	67	7	2	55	12	59	0	2	0	1	3	0.054545455	0.000151515	27	28	0.603348772
102	yPH_132	WT	2	36	12969	5737	ON	1	1	50400	77	60	17	71	6	3	59	12	59	0	0	0	1	1	0.016949153	4.71E-05	30	29	0.620297924
102	yPH_132	WT	2	37	13329	6097	ON	1	1	50400	78	60	18	73	5	2	59	14	59	0	0	0	1	1	0.016949153	4.71E-05	32	30	0.637247077
102	yPH_132	WT	2	38	13689	6457	ON	1	1	50400	78	60	18	74	4	1	59	15	62	0	0	0	1	4	0.06779661	0.000188324	33	34	0.705043687
102	yPH_132	WT	2	39	14049	6817	ON	1	1	50400	81	63	18	78	3	4	62	16	62	0	1	0	3	2	0.032258065	8.96E-05	37	36	0.737301752
102	yPH_132	WT	2	40	14409	7177	ON	1	1	50400	81	62	19	80	1	2	62	18	64	0	1	0	0	1	0.016129032	4.48E-05	39	37	0.753430784
102	yPH_132	WT	2	41	14769	7537	ON	1	1	50400	85	65	20	82	3	2	64	18	61	0	1	0	4	0	0	0	41	37	0.753430784
102	yPH_132	WT	2	42	15129	7897	ON	1	1	50400	85	61	24	82	3	0	61	21	60	0	0	0	3	2	0.032786885	9.11E-05	41	39	0.786217669
102	yPH_132	WT	2	43	15489	8257	ON	1	1	50400	89	61	28	84	5	2	60	24	62	0	0	0	0	2	0.033333333	9.26E-05	43	41	0.819551002
102	yPH_132	WT	2	44	15849	8617	ON	1	1	50400	93	64	29	85	8	2	62	23	65	0	0	0	0	3	0.048387097	0.000134409	45	44	0.867938099
102	yPH_132	WT	2	45	16209	8977	ON	1	1	50400	92	66	26	88	4	3	65	23	72	0	1	0	0	6	0.092307692	0.00025641	48	50	0.960245791
102	yPH_132	WT	2	46	16569	9337	ON	1	1	50400	99	73	26	95	4	7	72	23	74	0	2	0	3	3	0.041666667	0.000115741	55	53	1.001912458
102	yPH_132	WT	2	47	16929	9697	ON	1	1	50400	103	76	27	98	5	4	74	24	77	0	1	0	0	2	0.027027027	7.51E-05	59	55	1.028939485
102	yPH_132	WT	2	48	17289	10057	ON	1	1	50400	110	79	31	102	8	4	77	25	81	0	3	0	2	3	0.038961039	0.000108225	63	58	1.067900524
102	yPH_132	WT	2	49	17649	10417	ON	1	1	50400	118	87	31	106	12	4	81	25	83	0	3	0	3	2	0.024691358	6.86E-05	67	60	1.092591882
102	yPH_132	WT	2	50	18009	10777	ON	1	1	50400	117	86	31	111	6	5	83	28	89	0	5	0	2	3	0.036144578	0.000100402	72	63	1.12873646
102	yPH_132	WT	2	51	18369	11137	ON	1	1	50400	122	91	31	115	7	4	89	26	85	0	1	0	5	0	0	0	76	63	1.12873646
102	yPH_132	WT	2	52	18729	11497	ON	1	1	50400	119	86	33	116	3	1	85	31	95	0	5	0	1	6	0.070588235	0.000196078	77	69	1.199324696
102	yPH_132	WT	2	53	19089	11857	ON	1	1	50400	129	97	32	122	7	6	95	27	99	0	2	0	1	3	0.031578947	8.77E-05	83	72	1.230903643
102	yPH_132	WT	2	54	19449	12217	ON	1	1	50400	134	101	33	128	6	5	99	29	101	0	1	0	4	5	0.050505051	0.000140292	88	77	1.281408694
102	yPH_132	WT	2	55	19809	12577	ON	1	1	50400	138	102	36	133	5	5	101	32	103	0	2	0	3	3	0.02970297	8.25E-05	93	80	1.311111664
102	yPH_132	WT	2	56	20169	12937	ON	1	1	50400	145	106	39	136	9	3	103	33	104	0	0	0	3	4	0.038834951	0.000107875	96	84	1.349946615
102	yPH_132	WT	2	57	20529	13297	ON	1	1	50400	148	108	40	140	8	4	104	36	108	0	2	0	1	3	0.028846154	8.01E-05	100	87	1.378792769
102	yPH_132	WT	2	58	20889	13657	ON	1	1	50400	148	110	38	143	5	3	108	35	110	0	1	0	2	3	0.027777778	7.72E-05	103	90	1.406570547
102	yPH_132	WT	2	59	21249	14017	ON	1	1	50400	153	112	41	146	7	3	110	36	117	0	0	0	0	7	0.063636364	0.000176768	106	97	1.470206911
102	yPH_132	WT	2	60	21609	14377	ON	1	1	50400	162	121	41	153	9	7	117	36	120	0	0	0	0	3	0.025641026	7.12E-05	113	100	1.495847936
102	yPH_132	WT	2	61	21969	14737	ON	1	1	50400	166	122	44	158	8	4	120	38	128	0	4	0	2	6	0.05	0.000138889	117	106	1.545847936
102	yPH_132	WT	2	62	22329	15097	ON	1	1	50400	174	128	46	166	8	8	128	38	131	0	2	0	4	5	0.0390625	0.000108507	125	111	1.584910436
102	yPH_132	WT	2	63	22689	15457	ON	1	1	50400	184	135	49	172	12	6	131	41	140	0	1	0	2	10	0.076335878	0.000212044	131	121	1.661246314
102	yPH_132	WT	2	64	23049	15817	ON	1	1	50400	196	146	50	183	13	11	140	43	146	0	4	0	1	3	0.021428571	5.95E-05	142	124	1.682674886
102	yPH_132	WT	2	65	23409	16177	ON	1	1	50400	204	150	54	190	14	7	146	44	155	0	4	0	3	8	0.054794521	0.000152207	149	132	1.737469406
102	yPH_132	WT	2	66	23769	16537	ON	1	1	50400	219	162	57	203	16	13	155	48	159	0	1	0	1	4	0.025806452	7.17E-05	162	136	1.763275858
102	yPH_132	WT	2	67	24129	16897	ON	1	1	50400	228	167	61	212	16	9	159	53	169	0	4	0	2	8	0.050314465	0.000139762	171	144	1.813590323
102	yPH_132	WT	2	68	24489	17257	ON	1	1	50400	233	172	61	221	12	9	169	52	180	0	8	0	2	5	0.029585799	8.22E-05	180	149	1.843176122
102	yPH_132	WT	2	69	24849	17617	ON	1	1	50400	248	185	63	231	17	10	180	51	196	0	9	0	3	10	0.055555556	0.000154321	190	159	1.898731678
102	yPH_132	WT	2	70	25209	17977	ON	1	1	50400	261	201	60	244	17	13	196	48	209	0	7	0	3	9	0.045918367	0.000127551	203	168	1.944650045
102	yPH_132	WT	2	71	25569	18337	ON	1	1	50400	279	216	63	257	22	12	209	48	219	0	5	0	3	8	0.038277512	0.000106326	215	176	1.982927557
102	yPH_132	WT	2	72	25929	18697	ON	1	1	50400	291	230	61	267	24	10	219	48	233	0	6	0	5	13	0.059360731	0.000164891	225	189	2.042288287
102	yPH_132	WT	2	73	26289	19057	ON	1	1	50400	315	250	65	284	31	17	233	51	248	0	6	0	4	13	0.055793991	0.000154983	242	202	2.098082279
102	yPH_132	WT	2	74	26649	19417	ON	1	1	50400	332	266	66	301	31	17	248	53	267	0	8	0	3	14	0.056451613	0.00015681	259	216	2.154533892
102	yPH_132	WT	2	75	27009	19777	ON	1	1	50400	344	279	65	316	28	15	267	49	281	0	3	0	5	16	0.059925094	0.000166459	274	232	2.214458985
102	yPH_132	WT	2	76	27369	20137	ON	1	1	50400	364	291	73	335	29	19	281	54	294	0	7	0	3	9	0.03202847	8.90E-05	293	241	2.246487455
102	yPH_132	WT	2	77	27729	20497	ON	1	1	50400	392	309	83	346	46	11	294	52	310	0	9	0	5	12	0.040816327	0.000113379	304	253	2.287303782
102	yPH_132	WT	2	78	28089	20857	ON	1	1	50400	405	330	75	360	45	14	310	50	339	0	5	0	3	27	0.087096774	0.000241935	318	280	2.374400556
102	yPH_132	WT	2	79	28449	21217	ON	1	1	50400	439	357	82	393	46	32	339	54	357	0	5	0	5	18	0.053097345	0.000147493	350	298	2.427497901
102	yPH_132	WT	2	80	28809	21577	ON	1	1	50400	461	375	86	419	42	26	357	62	393	0	14	0	3	25	0.070028011	0.000194522	376	323	2.497525912
102	yPH_132	WT	2	81	29169	21937	ON	1	1	50400	497	413	84	446	51	27	393	53	420	0	4	0	11	34	0.086513995	0.000240317	403	357	2.584039907
102	yPH_132	WT	2	82	29529	22297	ON	1	1	50400	543	447	96	483	60	36	420	63	457	0	10	0	4	31	0.073809524	0.000205026	439	388	2.657849431
102	yPH_132	WT	2	83	29889	22657	ON	1	1	50400	594	489	105	522	72	39	457	65	486	0	7	0	7	29	0.06345733	0.00017627	478	417	2.721306761
102	yPH_132	WT	2	84	30249	23017	ON	1	1	50400	635	527	108	557	78	35	486	71	519	0	7	0	6	32	0.065843621	0.000182899	513	449	2.787150383
102	yPH_132	WT	2	85	30609	23377	ON	1	1	50400	676	568	108	592	84	34	519	73	563	0	11	0	7	40	0.077071291	0.000214087	547	489	2.864221674
102	yPH_132	WT	2	86	30969	23737	ON	1	1	50400	712	601	111	636	76	44	563	73	605	0	8	0	5	39	0.069271758	0.000192422	591	528	2.933493432
102	yPH_132	WT	2	87	31329	24097	ON	1	1	50400	764	655	109	680	84	44	605	75	645	0	12	0	8	36	0.059504132	0.000165289	635	564	2.992997564
102	yPH_132	WT	2	88	31689	24457	ON	1	1	50400	806	700	106	722	84	42	645	77	687	0	9	0	7	40	0.062015504	0.000172265	677	604	3.055013068
102	yPH_132	WT	2	89	32049	24817	ON	1	1	50400	852	738	114	764	88	41	687	77	735	0	11	0	14	51	0.074235808	0.000206211	718	655	3.129248876
102	yPH_132	WT	2	90	32409	25177	ON	1	1	50400	912	787	125	822	90	58	735	87	778	0	12	0	7	38	0.05170068	0.000143613	776	693	3.180949556
102	yPH_132	WT	2	91	32769	25537	ON	1	1	50400	960	832	128	865	95	43	778	87	813	0	18	0	10	27	0.03470437	9.64E-05	819	720	3.215653927
102	yPH_132	WT	2	92	33129	25897	ON	1	1	50400	1003	870	133	897	106	31	813	84	840	0	15	0	15	27	0.033210332	9.23E-05	850	747	3.248864259
102	yPH_132	WT	2	93	33489	26257	ON	1	1	50400	1038	894	144	930	108	32	840	90	858	0	6	0	11	23	0.027380952	7.61E-05	882	770	3.276245211
102	yPH_132	WT	2	94	33849	26617	ON	1	1	50400	1071	924	147	954	117	24	858	96	878	0	7	0	11	24	0.027972028	7.77E-05	906	794	3.304217239
102	yPH_132	WT	2	95	34209	26977	ON	1	1	50400	1108	949	159	981	127	27	878	103	899	0	16	0	15	20	0.022779043	6.33E-05	933	814	3.326996282
102	yPH_132	WT	2	96	34569	27337	ON	1	1	50400	1128	971	157	1002	126	21	899	103	901	0	9	0	13	6	0.006674082	1.85E-05	954	820	3.333670365
102	yPH_132	WT	2	97	34929	27697	ON	1	1	50400	1141	979	162	1010	131	8	901	109	909	0	13	0	13	8	0.008879023	2.47E-05	962	828	3.342549388
102	yPH_132	WT	2	98	35289	28057	ON	1	1	50400	1154	993	161	1019	135	9	909	110	904	0	3	0	17	9	0.00990099	2.75E-05	971	837	3.352450378
102	yPH_132	WT	2	99	35649	28417	ON	1	1	50400	1170	995	175	1024	146	10	904	120	913	0	18	0	16	7	0.007743363	2.15E-05	981	844	3.360193741
102	yPH_132	WT	2	100	36009	28777	ON	1	1	50400	1179	1002	177	1032	147	8	913	119	910	0	14	0	22	5	0.005476451	1.52E-05	989	849	3.365670192
102	yPH_132	WT	2	101	36369	29137	ON	1	1	50400	1170	987	183	1039	131	10	910	129	915	0	11	0	10	4	0.004395604	1.22E-05	999	853	3.370065796
102	yPH_132	WT	2	102	36729	29497	ON	1	1	50400	1156	980	176	1039	117	4	915	124	926	0	15	0	12	8	0.008743169	2.43E-05	1003	861	3.378808966
102	yPH_132	WT	2	103	37089	29857	ON	1	1	50400	1150	984	166	1046	104	9	926	120	935	0	19	0	17	7	0.007559395	2.10E-05	1012	868	3.386368361
102	yPH_132	WT	2	104	37449	30217	ON	1	1	50400	1171	1004	167	1054	117	8	935	119	943	0	14	0	11	5	0.005347594	1.49E-05	1020	873	3.391715955
102	yPH_132	WT	2	105	37809	30577	ON	1	1	50400	1159	1010	149	1056	103	6	943	113	944	0	3	0	9	7	0.007423118	2.06E-05	1026	880	3.399139072
102	yPH_132	WT	2	106	38169	30937	ON	1	1	50400	1187	1028	159	1065	122	9	944	121	954	0	11	0	12	11	0.011652542	3.24E-05	1035	891	3.410791615
102	yPH_132	WT	2	107	38529	31297	ON	1	1	50400	1191	1030	161	1072	119	11	954	118	964	0	8	0	10	12	0.012578616	3.49E-05	1046	903	3.423370231
102	yPH_132	WT	2	108	38889	31657	ON	1	1	50400	1205	1047	158	1085	120	14	964	121	975	0	18	0	14	7	0.007261411	2.02E-05	1060	910	3.430631642
102	yPH_132	WT	2	109	39249	32017	ON	1	1	50400	1204	1042	162	1094	110	11	975	119	977	0	7	0	12	7	0.007179487	1.99E-05	1071	917	3.437811129
102	yPH_132	WT	2	110	39609	32377	ON	1	1	50400	1217	1051	166	1097	120	7	977	120	977	0	7	0	14	7	0.00716479	1.99E-05	1078	924	3.444975919
102	yPH_132	WT	2	111	39969	32737	ON	1	1	50400	1229	1052	177	1104	125	8	977	127	976	0	10	0	15	4	0.004094166	1.14E-05	1086	928	3.449070085
102	yPH_132	WT	2	112	40329	33097	ON	1	1	50400	1215	1040	175	1104	111	8	976	128	972	0	12	0	19	3	0.00307377	8.54E-06	1094	931	3.452143856
102	yPH_132	WT	2	113	40689	33457	ON	1	1	50400	1203	1034	169	1107	96	4	972	135	980	0	20	0	20	8	0.008230453	2.29E-05	1098	939	3.460374308
102	yPH_132	WT	2	114	41049	33817	ON	1	1	50400	1207	1034	173	1111	96	9	980	131	980	0	13	0	14	1	0.001020408	2.83E-06	1107	940	3.461394716
102	yPH_132	WT	2	115	41409	34177	ON	1	1	50400	1198	1038	160	1104	94	3	980	124	978	0	13	0	17	2	0.002040816	5.67E-06	1110	942	3.463435533
102	yPH_132	WT	2	116	41769	34537	ON	1	1	50400	1194	1038	156	1102	92	3	978	124	970	0	9	0	18	1	0.001022495	2.84E-06	1113	943	3.464458028
102	yPH_132	WT	2	117	42129	34897	ON	1	1	50400	1181	1021	160	1099	82	1	970	129	961	0	14	0	26	3	0.003092784	8.59E-06	1114	946	3.467550811
102	yPH_132	WT	2	118	42489	35257	ON	1	1	50400	1172	997	175	1101	71	4	961	140	971	0	21	0	15	4	0.004162331	1.16E-05	1118	950	3.471713142
102	yPH_132	WT	2	119	42849	35617	ON	1	1	50400	1185	1020	165	1100	85	6	971	129	981	0	21	0	18	7	0.007209063	2.00E-05	1124	957	3.478922205
102	yPH_132	WT	2	120	43209	35977	ON	1	1	50400	1200	1023	177	1108	92	8	981	127	989	0	14	0	13	7	0.007135576	1.98E-05	1132	964	3.486057781
102	yPH_132	WT	2	121	43569	36337	ON	1	1	50400	1215	1038	177	1110	105	9	989	121	1002	0	12	0	12	13	0.01314459	3.65E-05	1141	977	3.499202371
102	yPH_132	WT	2	122	43929	36697	ON	1	1	50400	1220	1057	163	1120	100	13	1002	118	1009	0	4	0	13	16	0.015968064	4.44E-05	1154	993	3.515170435
102	yPH_132	WT	2	123	44289	37057	ON	1	1	50400	1253	1086	167	1133	120	16	1009	124	1006	0	5	0	16	8	0.007928642	2.20E-05	1170	1001	3.523099077
102	yPH_132	WT	2	124	44649	37417	ON	1	1	50400	1254	1082	172	1136	118	9	1006	130	1012	0	17	0	15	4	0.003976143	1.10E-05	1179	1005	3.527075221
102	yPH_132	WT	2	125	45009	37777	ON	1	1	50400	1256	1077	179	1138	118	9	1012	126	1030	0	19	0	7	6	0.005928854	1.65E-05	1188	1011	3.533004074
102	yPH_132	WT	2	126	45369	38137	ON	1	1	50400	1259	1090	169	1140	119	7	1030	110	1027	0	9	0	15	3	0.002912621	8.09E-06	1195	1014	3.535916696
102	yPH_132	WT	2	127	45729	38497	ON	1	1	50400	1242	1075	167	1136	106	5	1027	109	1022	0	12	0	20	3	0.00292113	8.11E-06	1200	1017	3.538837825
102	yPH_132	WT	2	128	46089	38857	ON	1	1	50400	1253	1080	173	1137	116	3	1022	115	1025	0	7	0	9	5	0.004892368	1.36E-05	1203	1022	3.543730193
102	yPH_132	WT	2	129	46449	39217	ON	1	1	50400	1237	1071	166	1139	98	5	1025	114	1021	0	8	0	17	5	0.004878049	1.36E-05	1208	1027	3.548608242
102	yPH_132	WT	2	130	46809	39577	ON	1	1	50400	1238	1067	171	1145	93	6	1021	124	1027	0	12	0	12	6	0.005876592	1.63E-05	1214	1033	3.554484833
102	yPH_132	WT	2	131	47169	39937	ON	1	1	50400	1227	1072	155	1148	79	7	1027	121	1028	0	11	0	17	7	0.006815969	1.89E-05	1221	1040	3.561300802
102	yPH_132	WT	2	132	47529	40297	ON	1	1	50400	1226	1065	161	1151	75	7	1028	123	1021	0	9	0	23	7	0.006809339	1.89E-05	1228	1047	3.568110141
102	yPH_132	WT	2	133	47889	40657	ON	1	1	50400	1230	1060	170	1152	78	9	1021	131	1028	0	18	0	16	5	0.00489716	1.36E-05	1237	1052	3.5730073
102	yPH_132	WT	2	134	48249	41017	ON	1	1	50400	1240	1079	161	1150	90	6	1028	122	1028	0	10	0	17	7	0.006809339	1.89E-05	1243	1059	3.579816639
102	yPH_132	WT	2	135	48609	41377	ON	1	1	50400	1256	1089	167	1155	101	7	1028	127	1033	0	14	0	19	10	0.009727626	2.70E-05	1250	1069	3.589544265
102	yPH_132	WT	2	136	48969	41737	ON	1	1	50400	1262	1094	168	1163	99	13	1033	130	1029	0	10	0	19	5	0.004840271	1.34E-05	1263	1074	3.594384536
102	yPH_132	WT	2	137	49329	42097	ON	1	1	50400	1267	1097	170	1166	101	5	1029	137	1042	0	14	0	9	8	0.007774538	2.16E-05	1268	1082	3.602159075
102	yPH_132	WT	2	138	49689	42457	ON	1	1	50400	1266	1100	166	1173	93	10	1042	131	1052	0	16	0	11	5	0.004798464	1.33E-05	1278	1087	3.606957539
102	yPH_132	WT	2	139	50049	42817	ON	1	1	50400	1290	1122	168	1176	114	6	1052	124	1059	0	14	0	14	7	0.006653992	1.85E-05	1284	1094	3.613611532
102	yPH_132	WT	2	140	50409	43177	ON	1	1	50400	1287	1128	159	1183	104	8	1059	124	1060	0	11	0	14	4	0.003777148	1.05E-05	1292	1098	3.61738868
102	yPH_132	WT	2	141	50769	43537	ON	1	1	50400	1278	1119	159	1186	92	5	1060	126	1065	0	17	0	16	4	0.003773585	1.05E-05	1297	1102	3.621162265
102	yPH_132	WT	2	142	51129	43897	ON	1	1	50400	1276	1112	164	1188	88	4	1065	123	1060	0	13	0	20	2	0.001877934	5.22E-06	1301	1104	3.623040199
102	yPH_132	WT	2	143	51489	44257	ON	1	1	50400	1270	1104	166	1186	84	2	1060	126	1056	0	9	0	17	4	0.003773585	1.05E-05	1303	1108	3.626813784
102	yPH_132	WT	2	144	51849	44617	ON	1	1	50400	1270	1098	172	1184	86	5	1056	128	1054	0	13	0	24	9	0.008522727	2.37E-05	1308	1117	3.635336511
102	yPH_132	WT	2	145	52209	44977	ON	1	1	50400	1256	1086	170	1190	66	9	1054	136	1052	0	8	0	19	9	0.008538899	2.37E-05	1317	1126	3.643875411
102	yPH_132	WT	2	146	52569	45337	ON	1	1	50400	1266	1093	173	1196	70	10	1052	144	1066	0	16	0	17	15	0.014258555	3.96E-05	1327	1141	3.658133966
102	yPH_132	WT	2	147	52929	45697	ON	1	1	50400	1293	1116	177	1206	87	15	1066	140	1077	0	17	0	14	8	0.00750469	2.08E-05	1342	1149	3.665638656
102	yPH_132	WT	2	148	53289	46057	ON	1	1	50400	1314	1134	180	1212	102	9	1077	135	1080	0	19	0	20	4	0.00371402	1.03E-05	1351	1153	3.669352677
102	yPH_132	WT	2	149	53649	46417	ON	1	1	50400	1300	1125	175	1216	84	7	1080	136	1083	0	14	0	15	4	0.003703704	1.03E-05	1358	1157	3.67305638
102	yPH_132	WT	2	150	54009	46777	ON	1	1	50400	1315	1135	180	1221	94	6	1083	138	1084	0	9	0	16	8	0.007386888	2.05E-05	1364	1165	3.680443269
102	yPH_132	WT	2	151	54369	47137	ON	1	1	50400	1307	1133	174	1224	83	9	1084	140	1088	0	17	0	14	1	0.000922509	2.56E-06	1373	1166	3.681365778
102	yPH_132	WT	2	152	54729	47497	ON	1	1	50400	1316	1137	179	1222	94	3	1088	134	1085	0	5	0	16	8	0.007352941	2.04E-05	1376	1174	3.688718719
102	yPH_132	WT	2	153	55089	47857	ON	1	1	50400	1314	1133	181	1226	88	9	1085	141	1083	0	14	0	23	7	0.006451613	1.79E-05	1385	1181	3.695170332
102	yPH_132	WT	2	154	55449	48217	ON	1	1	50400	1307	1128	179	1231	76	7	1083	148	1082	0	10	0	17	6	0.005540166	1.54E-05	1392	1187	3.700710498
102	yPH_132	WT	2	155	55809	48577	ON	1	1	50400	1298	1116	182	1237	61	7	1082	155	1084	0	9	0	14	7	0.006469501	1.80E-05	1399	1194	3.707179999
102	yPH_132	WT	2	156	56169	48937	ON	1	1	50400	1316	1124	192	1241	75	7	1084	157	1073	0	13	0	28	4	0.003690037	1.03E-05	1406	1198	3.710870036
102	yPH_132	WT	2	157	56529	49297	ON	1	1	50400	1297	1093	204	1241	56	4	1073	168	1101	0	29	0	18	17	0.01584343	4.40E-05	1410	1215	3.726713466
102	yPH_132	WT	2	158	56889	49657	ON	1	1	50400	1303	1124	179	1258	45	18	1101	157	1099	0	18	0	23	3	0.002724796	7.57E-06	1428	1218	3.729438261
102	yPH_132	WT	2	159	57249	50017	ON	1	1	50400	1314	1129	185	1262	52	4	1099	163	NA	NA	NA	NA	NA	NA	NA	NA	NA	NA	NA
102	yPH_132	WT	3	0	18	-7214	OFF	0	0	7200	55	45	10	53	2	0	44	9	46	0	1	0	0	1	0.022727273	6.31E-05	NA	NA	NA
102	yPH_132	WT	3	1	378	-6854	OFF	0	0	7200	57	48	9	54	3	1	46	8	49	0	1	0	1	3	0.065217391	0.000181159	NA	NA	NA
102	yPH_132	WT	3	2	738	-6494	OFF	0	0	7200	59	51	8	57	2	3	49	8	51	0	0	0	0	2	0.040816327	0.000113379	NA	NA	NA
102	yPH_132	WT	3	3	1098	-6134	OFF	0	0	7200	61	53	8	59	2	2	51	8	51	0	0	0	0	0	0	0	NA	NA	NA
102	yPH_132	WT	3	4	1458	-5774	OFF	0	0	7200	61	53	8	59	2	0	51	8	51	0	0	0	1	1	0.019607843	5.45E-05	NA	NA	NA
102	yPH_132	WT	3	5	1818	-5414	OFF	0	0	7200	62	53	9	60	2	1	51	9	54	0	0	0	0	3	0.058823529	0.000163399	NA	NA	NA
102	yPH_132	WT	3	6	2178	-5054	OFF	0	0	7200	66	56	10	64	2	4	54	10	59	0	1	0	0	4	0.074074074	0.000205761	NA	NA	NA
102	yPH_132	WT	3	7	2538	-4694	OFF	0	0	7200	70	59	11	69	1	5	59	10	60	0	0	0	1	2	0.033898305	9.42E-05	NA	NA	NA
102	yPH_132	WT	3	8	2898	-4334	OFF	0	0	7200	73	61	12	71	2	2	60	11	61	0	1	0	0	0	0	0	NA	NA	NA
102	yPH_132	WT	3	9	3258	-3974	OFF	0	0	7200	74	63	11	72	2	1	61	11	67	0	3	0	1	4	0.06557377	0.000182149	NA	NA	NA
102	yPH_132	WT	3	10	3618	-3614	OFF	0	0	7200	78	69	9	76	2	4	67	9	71	0	1	0	1	4	0.059701493	0.000165837	NA	NA	NA
102	yPH_132	WT	3	11	3978	-3254	OFF	0	0	7200	81	72	9	80	1	4	71	9	71	0	0	0	1	1	0.014084507	3.91E-05	NA	NA	NA
102	yPH_132	WT	3	12	4338	-2894	OFF	0	0	7200	82	71	11	81	1	1	71	10	73	0	1	0	0	1	0.014084507	3.91E-05	NA	NA	NA
102	yPH_132	WT	3	13	4698	-2534	OFF	0	0	7200	85	74	11	82	3	1	73	9	75	0	0	0	1	3	0.04109589	0.000114155	NA	NA	NA
102	yPH_132	WT	3	14	5058	-2174	OFF	0	0	7200	89	76	13	86	3	4	75	11	76	0	1	0	0	0	0	0	NA	NA	NA
102	yPH_132	WT	3	15	5418	-1814	OFF	0	0	7200	90	78	12	86	4	0	76	10	79	0	1	0	0	2	0.026315789	7.31E-05	NA	NA	NA
102	yPH_132	WT	3	16	5778	-1454	OFF	0	0	7200	95	81	14	90	5	4	79	11	79	0	0	0	0	0	0	0	NA	NA	NA
102	yPH_132	WT	3	17	6138	-1094	OFF	0	0	7200	94	80	14	90	4	0	79	11	81	0	0	0	1	3	0.037974684	0.000105485	NA	NA	NA
102	yPH_132	WT	3	18	6498	-734	OFF	0	0	7200	94	81	13	93	1	3	81	12	86	0	1	0	1	5	0.061728395	0.000171468	NA	NA	NA
102	yPH_132	WT	3	19	6858	-374	OFF	0	0	7200	99	86	13	99	0	6	86	13	90	0	1	0	0	3	0.034883721	9.69E-05	NA	NA	NA
102	yPH_132	WT	3	20	7218	-14	OFF	0	0	7200	107	93	14	102	5	3	90	12	94	0	0	0	0	4	0.044444444	0.000123457	NA	NA	NA
102	yPH_132	WT	3	21	7578	346	ON	1	1	50400	109	94	15	107	2	5	94	13	96	0	0	0	1	3	0.031914894	8.87E-05	8	7	0.076359338
102	yPH_132	WT	3	22	7938	706	ON	1	1	50400	113	97	16	110	3	3	96	14	101	0	1	0	1	5	0.052083333	0.000144676	11	12	0.128442671
102	yPH_132	WT	3	23	8298	1066	ON	1	1	50400	119	103	16	115	4	5	101	14	106	0	0	0	1	6	0.059405941	0.000165017	16	18	0.187848612
102	yPH_132	WT	3	24	8658	1426	ON	1	1	50400	126	107	19	122	4	7	106	16	111	0	2	0	2	5	0.047169811	0.000131027	23	23	0.235018423
102	yPH_132	WT	3	25	9018	1786	ON	1	1	50400	131	113	18	127	4	5	111	16	115	0	1	0	1	4	0.036036036	0.0001001	28	27	0.271054459
102	yPH_132	WT	3	26	9378	2146	ON	1	1	50400	133	115	18	132	1	5	115	17	122	0	4	0	1	4	0.034782609	9.66E-05	33	31	0.305837068
102	yPH_132	WT	3	27	9738	2506	ON	1	1	50400	139	123	16	137	2	5	122	15	127	0	2	0	1	4	0.032786885	9.11E-05	38	35	0.338623953
102	yPH_132	WT	3	28	10098	2866	ON	1	1	50400	143	127	16	141	2	4	127	14	127	0	0	0	2	2	0.015748031	4.37E-05	42	37	0.354371985
102	yPH_132	WT	3	29	10458	3226	ON	1	1	50400	148	129	19	143	5	2	127	16	133	0	1	0	0	5	0.039370079	0.000109361	44	42	0.393742064
102	yPH_132	WT	3	30	10818	3586	ON	1	1	50400	154	136	18	148	6	5	133	15	136	0	1	0	3	5	0.037593985	0.000104428	49	47	0.431336048
102	yPH_132	WT	3	31	11178	3946	ON	1	1	50400	163	138	25	154	9	6	136	18	146	0	2	0	0	8	0.058823529	0.000163399	55	55	0.490159578
102	yPH_132	WT	3	32	11538	4306	ON	1	1	50400	172	150	22	162	10	8	146	16	149	0	1	0	2	4	0.02739726	7.61E-05	63	59	0.517556838
102	yPH_132	WT	3	33	11898	4666	ON	1	1	50400	176	150	26	168	8	6	149	19	154	0	2	0	2	5	0.033557047	9.32E-05	69	64	0.551113885
102	yPH_132	WT	3	34	12258	5026	ON	1	1	50400	182	158	24	175	7	7	154	21	160	0	2	0	2	6	0.038961039	0.000108225	76	70	0.590074924
102	yPH_132	WT	3	35	12618	5386	ON	1	1	50400	186	162	24	181	5	6	160	21	166	0	2	0	1	5	0.03125	8.68E-05	82	75	0.621324924
102	yPH_132	WT	3	36	12978	5746	ON	1	1	50400	193	170	23	186	7	5	166	20	167	0	1	0	4	4	0.024096386	6.69E-05	87	79	0.64542131
102	yPH_132	WT	3	37	13338	6106	ON	1	1	50400	193	168	25	190	3	4	167	23	174	0	0	0	0	7	0.041916168	0.000116434	91	86	0.687337477
102	yPH_132	WT	3	38	13698	6466	ON	1	1	50400	206	178	28	197	9	7	174	23	184	0	0	0	2	12	0.068965517	0.000191571	98	98	0.756302995
102	yPH_132	WT	3	39	14058	6826	ON	1	1	50400	216	187	29	210	6	13	184	26	196	0	6	0	1	7	0.038043478	0.000105676	111	105	0.794346473
102	yPH_132	WT	3	40	14418	7186	ON	1	1	50400	230	201	29	220	10	10	196	24	200	0	2	0	4	6	0.030612245	8.50E-05	121	111	0.824958718
102	yPH_132	WT	3	41	14778	7546	ON	1	1	50400	238	207	31	226	12	7	200	26	204	0	4	0	3	3	0.015	4.17E-05	128	114	0.839958718
102	yPH_132	WT	3	42	15138	7906	ON	1	1	50400	239	210	29	229	10	3	204	25	219	0	3	0	1	13	0.06372549	0.000177015	131	127	0.903684208
102	yPH_132	WT	3	43	15498	8266	ON	1	1	50400	250	224	26	242	8	13	219	23	232	0	1	0	2	14	0.063926941	0.000177575	144	141	0.967611149
102	yPH_132	WT	3	44	15858	8626	ON	1	1	50400	266	239	27	256	10	14	232	24	244	0	0	0	1	13	0.056034483	0.000155651	158	154	1.023645631
102	yPH_132	WT	3	45	16218	8986	ON	1	1	50400	277	248	29	269	8	13	244	25	251	0	2	0	0	5	0.020491803	5.69E-05	171	159	1.044137435
102	yPH_132	WT	3	46	16578	9346	ON	1	1	50400	285	254	31	274	11	6	251	23	261	0	0	0	4	14	0.055776892	0.000154936	177	173	1.099914327
102	yPH_132	WT	3	47	16938	9706	ON	1	1	50400	296	264	32	288	8	14	261	27	266	0	4	0	3	4	0.01532567	4.26E-05	191	177	1.115239998
102	yPH_132	WT	3	48	17298	10066	ON	1	1	50400	303	270	33	292	11	4	266	26	279	0	3	0	1	11	0.041353383	0.000114871	195	188	1.156593381
102	yPH_132	WT	3	49	17658	10426	ON	1	1	50400	317	284	33	305	12	13	279	26	289	0	3	0	2	9	0.032258065	8.96E-05	208	197	1.188851445
102	yPH_132	WT	3	50	18018	10786	ON	1	1	50400	325	294	31	315	10	10	289	26	297	0	5	0	5	8	0.027681661	7.69E-05	218	205	1.216533106
102	yPH_132	WT	3	51	18378	11146	ON	1	1	50400	337	303	34	325	12	9	297	28	306	0	2	0	6	13	0.043771044	0.000121586	227	218	1.26030415
102	yPH_132	WT	3	52	18738	11506	ON	1	1	50400	349	313	36	337	12	13	306	31	317	0	4	0	2	9	0.029411765	8.17E-05	240	227	1.289715915
102	yPH_132	WT	3	53	19098	11866	ON	1	1	50400	362	323	39	347	15	10	317	30	332	0	3	0	4	16	0.050473186	0.000140203	250	243	1.340189101
102	yPH_132	WT	3	54	19458	12226	ON	1	1	50400	381	343	38	364	17	17	332	32	341	0	2	0	4	11	0.03313253	9.20E-05	267	254	1.373321631
102	yPH_132	WT	3	55	19818	12586	ON	1	1	50400	393	351	42	376	17	12	341	35	358	0	2	0	1	16	0.046920821	0.000130336	279	270	1.420242452
102	yPH_132	WT	3	56	20178	12946	ON	1	1	50400	409	366	43	392	17	16	358	34	371	0	1	0	4	16	0.044692737	0.000124146	295	286	1.46493519
102	yPH_132	WT	3	57	20538	13306	ON	1	1	50400	425	377	48	408	17	16	371	37	389	0	2	0	3	19	0.051212938	0.000142258	311	305	1.516148128
102	yPH_132	WT	3	58	20898	13666	ON	1	1	50400	445	402	43	426	19	19	389	37	408	0	5	0	4	18	0.046272494	0.000128535	330	323	1.562420621
102	yPH_132	WT	3	59	21258	14026	ON	1	1	50400	468	420	48	444	24	18	408	36	424	0	3	0	2	15	0.036764706	0.000102124	348	338	1.599185327
102	yPH_132	WT	3	60	21618	14386	ON	1	1	50400	486	437	49	459	27	15	424	35	439	0	1	0	4	18	0.04245283	0.000117925	363	356	1.641638157
102	yPH_132	WT	3	61	21978	14746	ON	1	1	50400	504	451	53	478	26	19	439	39	459	0	6	0	2	16	0.036446469	0.00010124	382	372	1.678084627
102	yPH_132	WT	3	62	22338	15106	ON	1	1	50400	521	468	53	495	26	17	459	36	477	0	3	0	4	19	0.041394336	0.000114984	399	391	1.719478962
102	yPH_132	WT	3	63	22698	15466	ON	1	1	50400	539	485	54	514	25	19	477	37	495	0	4	0	1	15	0.031446541	8.74E-05	418	406	1.750925503
102	yPH_132	WT	3	64	23058	15826	ON	1	1	50400	550	503	47	530	20	16	495	35	511	0	2	0	2	16	0.032323232	8.98E-05	434	422	1.783248735
102	yPH_132	WT	3	65	23418	16186	ON	1	1	50400	567	522	45	546	21	16	511	35	535	0	4	0	5	25	0.048923679	0.000135899	450	447	1.832172414
102	yPH_132	WT	3	66	23778	16546	ON	1	1	50400	593	545	48	572	21	26	535	37	545	0	3	0	6	13	0.024299065	6.75E-05	476	460	1.85647148
102	yPH_132	WT	3	67	24138	16906	ON	1	1	50400	621	563	58	586	35	15	545	41	557	0	3	0	3	12	0.022018349	6.12E-05	491	472	1.878489828
102	yPH_132	WT	3	68	24498	17266	ON	1	1	50400	631	576	55	597	34	12	557	40	574	0	3	0	9	23	0.041292639	0.000114702	503	495	1.919782468
102	yPH_132	WT	3	69	24858	17626	ON	1	1	50400	660	599	61	621	39	24	574	47	589	0	2	0	4	17	0.029616725	8.23E-05	527	512	1.949399192
102	yPH_132	WT	3	70	25218	17986	ON	1	1	50400	683	616	67	641	42	20	589	52	623	0	4	0	5	35	0.05942275	0.000165063	547	547	2.008821943
102	yPH_132	WT	3	71	25578	18346	ON	1	1	50400	715	646	69	678	37	37	623	55	648	0	7	0	6	24	0.038523274	0.000107009	584	571	2.047345217
102	yPH_132	WT	3	72	25938	18706	ON	1	1	50400	750	674	76	703	47	25	648	55	674	0	2	0	7	31	0.047839506	0.000132888	609	602	2.095184723
102	yPH_132	WT	3	73	26298	19066	ON	1	1	50400	779	700	79	735	44	32	674	61	691	0	7	0	8	18	0.026706231	7.42E-05	641	620	2.121890955
102	yPH_132	WT	3	74	26658	19426	ON	1	1	50400	816	730	86	755	61	20	691	64	716	0	9	0	8	24	0.034732272	9.65E-05	661	644	2.156623227
102	yPH_132	WT	3	75	27018	19786	ON	1	1	50400	837	752	85	779	58	24	716	63	727	0	6	0	12	17	0.023743017	6.60E-05	685	661	2.180366244
102	yPH_132	WT	3	76	27378	20146	ON	1	1	50400	859	768	91	796	63	18	727	69	745	0	7	0	8	19	0.026134801	7.26E-05	703	680	2.206501044
102	yPH_132	WT	3	77	27738	20506	ON	1	1	50400	888	796	92	815	73	19	745	70	763	0	7	0	3	14	0.018791946	5.22E-05	722	694	2.22529299
102	yPH_132	WT	3	78	28098	20866	ON	1	1	50400	908	811	97	831	77	16	763	68	786	0	5	0	6	24	0.031454784	8.74E-05	738	718	2.256747774
102	yPH_132	WT	3	79	28458	21226	ON	1	1	50400	938	842	96	857	81	26	786	71	793	0	7	0	11	11	0.013994911	3.89E-05	764	729	2.270742685
102	yPH_132	WT	3	80	28818	21586	ON	1	1	50400	969	857	112	871	98	15	793	78	801	0	7	0	10	11	0.013871375	3.85E-05	779	740	2.28461406
102	yPH_132	WT	3	81	29178	21946	ON	1	1	50400	978	867	111	881	97	11	801	80	816	0	8	0	5	12	0.014981273	4.16E-05	790	752	2.299595333
102	yPH_132	WT	3	82	29538	22306	ON	1	1	50400	988	874	114	894	94	13	816	78	834	0	10	0	9	17	0.020833333	5.79E-05	803	769	2.320428666
102	yPH_132	WT	3	83	29898	22666	ON	1	1	50400	1014	903	111	914	100	21	834	80	857	0	13	0	12	22	0.026378897	7.33E-05	824	791	2.346807563
102	yPH_132	WT	3	84	30258	23026	ON	1	1	50400	1053	935	118	938	115	25	857	81	867	0	9	0	16	17	0.019836639	5.51E-05	849	808	2.366644203
102	yPH_132	WT	3	85	30618	23386	ON	1	1	50400	1081	950	131	954	127	17	867	87	881	0	11	0	13	16	0.018454441	5.13E-05	866	824	2.385098643
102	yPH_132	WT	3	86	30978	23746	ON	1	1	50400	1097	961	136	974	123	19	881	93	896	0	14	0	10	11	0.012485812	3.47E-05	885	835	2.397584455
102	yPH_132	WT	3	87	31338	24106	ON	1	1	50400	1131	980	151	988	143	16	896	92	907	0	10	0	15	16	0.017857143	4.96E-05	901	851	2.415441598
102	yPH_132	WT	3	88	31698	24466	ON	1	1	50400	1130	982	148	1007	123	19	907	100	927	0	13	0	10	17	0.018743109	5.21E-05	920	868	2.434184707
102	yPH_132	WT	3	89	32058	24826	ON	1	1	50400	1146	997	149	1025	121	19	927	98	954	0	18	0	8	17	0.018338727	5.09E-05	939	885	2.452523434
102	yPH_132	WT	3	90	32418	25186	ON	1	1	50400	1180	1028	152	1044	136	20	954	90	962	0	11	0	10	7	0.007337526	2.04E-05	959	892	2.45986096
102	yPH_132	WT	3	91	32778	25546	ON	1	1	50400	1198	1042	156	1055	143	11	962	93	980	0	17	0	14	15	0.015592516	4.33E-05	970	907	2.475453476
102	yPH_132	WT	3	92	33138	25906	ON	1	1	50400	1209	1049	160	1072	137	18	980	92	983	0	9	0	16	10	0.010204082	2.83E-05	988	917	2.485657557
102	yPH_132	WT	3	93	33498	26266	ON	1	1	50400	1214	1060	154	1080	134	11	983	97	988	0	10	0	15	10	0.01017294	2.83E-05	999	927	2.495830497
102	yPH_132	WT	3	94	33858	26626	ON	1	1	50400	1227	1073	154	1091	136	10	988	103	995	0	13	0	15	9	0.009109312	2.53E-05	1009	936	2.504939809
102	yPH_132	WT	3	95	34218	26986	ON	1	1	50400	1235	1094	141	1100	135	9	995	105	993	0	12	0	16	2	0.00201005	5.58E-06	1018	938	2.506949859
102	yPH_132	WT	3	96	34578	27346	ON	1	1	50400	1242	1090	152	1102	140	2	993	109	1003	0	17	0	13	6	0.006042296	1.68E-05	1020	944	2.512992155
102	yPH_132	WT	3	97	34938	27706	ON	1	1	50400	1274	1120	154	1111	163	9	1003	108	1002	0	11	0	13	1	0.000997009	2.77E-06	1029	945	2.513989164
102	yPH_132	WT	3	98	35298	28066	ON	1	1	50400	1257	1101	156	1113	144	2	1002	111	1002	0	14	0	15	1	0.000998004	2.77E-06	1031	946	2.514987168
102	yPH_132	WT	3	99	35658	28426	ON	1	1	50400	1266	1105	161	1115	151	3	1002	113	999	0	17	0	21	1	0.000998004	2.77E-06	1034	947	2.515985172
102	yPH_132	WT	3	100	36018	28786	ON	1	1	50400	1249	1077	172	1117	132	1	999	118	1002	0	17	0	16	2	0.002002002	5.56E-06	1035	949	2.517987174
102	yPH_132	WT	3	101	36378	29146	ON	1	1	50400	1236	1073	163	1118	118	3	1002	116	1014	0	24	0	14	2	0.001996008	5.54E-06	1038	951	2.519983182
102	yPH_132	WT	3	102	36738	29506	ON	1	1	50400	1233	1090	143	1117	116	2	1014	103	1019	0	13	0	12	4	0.003944773	1.10E-05	1040	955	2.523927956
102	yPH_132	WT	3	103	37098	29866	ON	1	1	50400	1246	1098	148	1123	123	6	1019	104	1013	0	5	0	14	3	0.002944063	8.18E-06	1046	958	2.526872018
102	yPH_132	WT	3	104	37458	30226	ON	1	1	50400	1257	1092	165	1130	127	8	1013	117	1020	0	15	0	13	5	0.004935834	1.37E-05	1054	963	2.531807853
102	yPH_132	WT	3	105	37818	30586	ON	1	1	50400	1253	1094	159	1134	119	5	1020	114	1023	0	11	0	12	4	0.003921569	1.09E-05	1059	967	2.535729421
102	yPH_132	WT	3	106	38178	30946	ON	1	1	50400	1255	1091	164	1139	116	6	1023	116	1037	0	14	0	12	12	0.011730205	3.26E-05	1065	979	2.547459626
102	yPH_132	WT	3	107	38538	31306	ON	1	1	50400	1258	1099	159	1153	105	14	1037	116	1039	0	13	0	13	2	0.00192864	5.36E-06	1079	981	2.549388267
102	yPH_132	WT	3	108	38898	31666	ON	1	1	50400	1271	1111	160	1154	117	3	1039	115	1043	0	14	0	11	1	0.000962464	2.67E-06	1082	982	2.550350731
102	yPH_132	WT	3	109	39258	32026	ON	1	1	50400	1283	1118	165	1156	127	3	1043	113	1035	0	8	0	18	2	0.001917546	5.33E-06	1085	984	2.552268276
102	yPH_132	WT	3	110	39618	32386	ON	1	1	50400	1284	1104	180	1158	126	3	1035	123	1047	0	22	0	14	4	0.003864734	1.07E-05	1088	988	2.556133011
102	yPH_132	WT	3	111	39978	32746	ON	1	1	50400	1286	1120	166	1163	123	7	1047	116	1045	0	10	0	13	1	0.00095511	2.65E-06	1095	989	2.55708812
102	yPH_132	WT	3	112	40338	33106	ON	1	1	50400	1297	1129	168	1162	135	1	1045	117	1044	0	11	0	14	2	0.001913876	5.32E-06	1096	991	2.559001996
102	yPH_132	WT	3	113	40698	33466	ON	1	1	50400	1294	1122	172	1162	132	2	1044	118	1038	0	7	0	14	1	0.000957854	2.66E-06	1098	992	2.55995985
102	yPH_132	WT	3	114	41058	33826	ON	1	1	50400	1273	1102	171	1160	113	1	1038	122	1036	0	13	0	16	1	0.000963391	2.68E-06	1099	993	2.560923242
102	yPH_132	WT	3	115	41418	34186	ON	1	1	50400	1259	1096	163	1160	99	1	1036	124	1034	0	10	0	15	3	0.002895753	8.04E-06	1100	996	2.563818994
102	yPH_132	WT	3	116	41778	34546	ON	1	1	50400	1259	1093	166	1163	96	4	1034	129	1031	0	13	0	20	4	0.003868472	1.07E-05	1104	1000	2.567687466
102	yPH_132	WT	3	117	42138	34906	ON	1	1	50400	1246	1084	162	1164	82	5	1031	133	1036	0	20	0	17	2	0.001939864	5.39E-06	1109	1002	2.569627331
102	yPH_132	WT	3	118	42498	35266	ON	1	1	50400	1258	1090	168	1165	93	2	1036	129	1049	0	20	0	12	5	0.004826255	1.34E-05	1111	1007	2.574453585
102	yPH_132	WT	3	119	42858	35626	ON	1	1	50400	1274	1105	169	1170	104	7	1049	121	1054	0	18	0	18	5	0.004766444	1.32E-05	1118	1012	2.57922003
102	yPH_132	WT	3	120	43218	35986	ON	1	1	50400	1276	1106	170	1174	102	5	1054	120	1051	0	10	0	20	7	0.006641366	1.84E-05	1123	1019	2.585861396
102	yPH_132	WT	3	121	43578	36346	ON	1	1	50400	1300	1119	181	1179	121	7	1051	128	1065	0	17	0	11	8	0.007611798	2.11E-05	1130	1027	2.593473194
102	yPH_132	WT	3	122	43938	36706	ON	1	1	50400	1305	1131	174	1188	117	10	1065	123	1073	0	11	0	14	11	0.010328638	2.87E-05	1140	1038	2.603801833
102	yPH_132	WT	3	123	44298	37066	ON	1	1	50400	1304	1141	163	1198	106	12	1073	125	1082	0	19	0	18	8	0.007455732	2.07E-05	1152	1046	2.611257564
102	yPH_132	WT	3	124	44658	37426	ON	1	1	50400	1337	1167	170	1203	134	9	1082	121	1085	0	14	0	15	4	0.003696858	1.03E-05	1161	1050	2.614954422
102	yPH_132	WT	3	125	45018	37786	ON	1	1	50400	1344	1170	174	1207	137	5	1085	122	1086	0	13	0	15	3	0.002764977	7.68E-06	1166	1053	2.617719399
102	yPH_132	WT	3	126	45378	38146	ON	1	1	50400	1334	1158	176	1210	124	7	1086	124	1085	0	15	0	17	1	0.00092081	2.56E-06	1173	1054	2.618640209
102	yPH_132	WT	3	127	45738	38506	ON	1	1	50400	1329	1154	175	1210	119	2	1085	125	1078	0	9	0	18	2	0.001843318	5.12E-06	1175	1056	2.620483527
102	yPH_132	WT	3	128	46098	38866	ON	1	1	50400	1330	1148	182	1209	121	2	1078	131	1080	0	12	0	15	5	0.004638219	1.29E-05	1177	1061	2.625121746
102	yPH_132	WT	3	129	46458	39226	ON	1	1	50400	1319	1142	177	1208	111	7	1080	128	1089	0	20	0	14	3	0.002777778	7.72E-06	1184	1064	2.627899524
102	yPH_132	WT	3	130	46818	39586	ON	1	1	50400	1308	1134	174	1209	99	4	1089	120	1085	0	15	0	20	1	0.000918274	2.55E-06	1188	1065	2.628817797
102	yPH_132	WT	3	131	47178	39946	ON	1	1	50400	1299	1135	164	1208	91	1	1085	123	1079	0	13	0	21	2	0.001843318	5.12E-06	1189	1067	2.630661115
102	yPH_132	WT	3	132	47538	40306	ON	1	1	50400	1296	1126	170	1208	88	2	1079	129	1075	0	16	0	21	1	0.000926784	2.57E-06	1191	1068	2.6315879
102	yPH_132	WT	3	133	47898	40666	ON	1	1	50400	1302	1117	185	1209	93	2	1075	134	1079	0	12	0	13	5	0.004651163	1.29E-05	1193	1073	2.636239062
102	yPH_132	WT	3	134	48258	41026	ON	1	1	50400	1326	1138	188	1213	113	5	1079	134	1094	0	16	0	8	7	0.006487488	1.80E-05	1198	1080	2.642726551
102	yPH_132	WT	3	135	48618	41386	ON	1	1	50400	1334	1168	166	1219	115	9	1094	125	1090	0	12	0	20	4	0.003656307	1.02E-05	1207	1084	2.646382858
102	yPH_132	WT	3	136	48978	41746	ON	1	1	50400	1351	1167	184	1218	133	4	1090	128	1089	0	9	0	15	5	0.004587156	1.27E-05	1211	1089	2.650970014
102	yPH_132	WT	3	137	49338	42106	ON	1	1	50400	1356	1166	190	1223	133	8	1089	134	1090	0	10	0	10	1	0.000918274	2.55E-06	1219	1090	2.651888287
102	yPH_132	WT	3	138	49698	42466	ON	1	1	50400	1347	1155	192	1222	125	2	1090	132	1090	0	8	0	12	4	0.003669725	1.02E-05	1221	1094	2.655558012
102	yPH_132	WT	3	139	50058	42826	ON	1	1	50400	1355	1167	188	1223	132	4	1090	133	1097	0	20	0	14	1	0.000917431	2.55E-06	1225	1095	2.656475443
102	yPH_132	WT	3	140	50418	43186	ON	1	1	50400	1336	1165	171	1223	113	2	1097	126	1089	0	13	0	24	3	0.002734731	7.60E-06	1227	1098	2.659210175
102	yPH_132	WT	3	141	50778	43546	ON	1	1	50400	1336	1161	175	1225	111	3	1089	136	1095	0	22	0	17	1	0.000918274	2.55E-06	1230	1099	2.660128448
102	yPH_132	WT	3	142	51138	43906	ON	1	1	50400	1320	1153	167	1225	95	1	1095	130	1092	0	17	0	20	0	0	0	1231	1099	2.660128448
102	yPH_132	WT	3	143	51498	44266	ON	1	1	50400	1310	1141	169	1224	86	2	1092	132	1086	0	14	0	23	3	0.002747253	7.63E-06	1233	1102	2.662875701
102	yPH_132	WT	3	144	51858	44626	ON	1	1	50400	1303	1121	182	1229	74	5	1086	143	1092	0	19	0	17	4	0.003683241	1.02E-05	1238	1106	2.666558942
102	yPH_132	WT	3	145	52218	44986	ON	1	1	50400	1310	1129	181	1229	81	4	1092	137	1100	0	16	0	14	6	0.005494505	1.53E-05	1242	1112	2.672053448
102	yPH_132	WT	3	146	52578	45346	ON	1	1	50400	1319	1148	171	1235	84	8	1100	135	1098	0	13	0	18	3	0.002727273	7.58E-06	1250	1115	2.67478072
102	yPH_132	WT	3	147	52938	45706	ON	1	1	50400	1338	1156	182	1238	100	6	1098	140	1111	0	13	0	11	11	0.010018215	2.78E-05	1256	1126	2.684798935
102	yPH_132	WT	3	148	53298	46066	ON	1	1	50400	1354	1174	180	1248	106	12	1111	137	1130	0	20	0	9	8	0.00720072	2.00E-05	1268	1134	2.691999655
102	yPH_132	WT	3	149	53658	46426	ON	1	1	50400	1371	1197	174	1258	113	11	1130	128	1119	0	10	0	24	3	0.002654867	7.37E-06	1279	1137	2.694654523
102	yPH_132	WT	3	150	54018	46786	ON	1	1	50400	1368	1181	187	1257	111	3	1119	138	1130	0	18	0	13	6	0.00536193	1.49E-05	1282	1143	2.700016453
102	yPH_132	WT	3	151	54378	47146	ON	1	1	50400	1371	1192	179	1261	110	6	1130	131	1134	0	13	0	12	3	0.002654867	7.37E-06	1288	1146	2.70267132
102	yPH_132	WT	3	152	54738	47506	ON	1	1	50400	1365	1194	171	1267	98	6	1134	133	1125	0	12	0	23	2	0.001763668	4.90E-06	1294	1148	2.704434989
102	yPH_132	WT	3	153	55098	47866	ON	1	1	50400	1351	1168	183	1269	82	4	1125	144	1128	0	17	0	16	2	0.001777778	4.94E-06	1298	1150	2.706212766
102	yPH_132	WT	3	154	55458	48226	ON	1	1	50400	1346	1164	182	1268	78	2	1128	140	1126	0	15	0	20	3	0.002659574	7.39E-06	1300	1153	2.708872341
102	yPH_132	WT	3	155	55818	48586	ON	1	1	50400	1336	1166	170	1272	64	5	1126	146	1125	0	12	0	16	3	0.002664298	7.40E-06	1305	1156	2.711536639
102	yPH_132	WT	3	156	56178	48946	ON	1	1	50400	1337	1155	182	1275	62	3	1125	150	1135	0	19	0	16	7	0.006222222	1.73E-05	1308	1163	2.717758862
102	yPH_132	WT	3	157	56538	49306	ON	1	1	50400	1344	1166	178	1284	60	9	1135	149	1147	0	21	0	18	9	0.007929515	2.20E-05	1317	1172	2.725688377
102	yPH_132	WT	3	158	56898	49666	ON	1	1	50400	1351	1167	184	1293	58	9	1147	146	1152	0	19	0	22	8	0.006974717	1.94E-05	1326	1180	2.732663094
102	yPH_132	WT	3	159	57258	50026	ON	1	1	50400	1372	1189	183	1300	72	8	1152	148	NA	NA	NA	NA	NA	NA	NA	NA	NA	NA	NA
102	yPH_132	WT	4	0	27	-7205	OFF	0	0	7200	42	39	3	41	1	0	38	3	40	0	1	0	0	1	0.026315789	7.31E-05	NA	NA	NA
102	yPH_132	WT	4	1	387	-6845	OFF	0	0	7200	43	40	3	42	1	1	40	2	42	0	1	0	0	1	0.025	6.94E-05	NA	NA	NA
102	yPH_132	WT	4	2	747	-6485	OFF	0	0	7200	49	46	3	43	6	1	42	1	46	0	0	0	0	4	0.095238095	0.00026455	NA	NA	NA
102	yPH_132	WT	4	3	1107	-6125	OFF	0	0	7200	49	47	2	47	2	4	46	1	48	0	0	0	0	2	0.043478261	0.000120773	NA	NA	NA
102	yPH_132	WT	4	4	1467	-5765	OFF	0	0	7200	52	49	3	50	2	2	48	2	48	0	0	0	0	0	0	0	NA	NA	NA
102	yPH_132	WT	4	5	1827	-5405	OFF	0	0	7200	51	48	3	50	1	0	48	2	48	0	0	0	0	0	0	0	NA	NA	NA
102	yPH_132	WT	4	6	2187	-5045	OFF	0	0	7200	52	49	3	50	2	0	48	2	48	0	0	0	0	0	0	0	NA	NA	NA
102	yPH_132	WT	4	7	2547	-4685	OFF	0	0	7200	52	49	3	50	2	0	48	2	48	0	0	0	0	0	0	0	NA	NA	NA
102	yPH_132	WT	4	8	2907	-4325	OFF	0	0	7200	52	48	4	50	2	0	48	2	49	0	0	0	0	1	0.020833333	5.79E-05	NA	NA	NA
102	yPH_132	WT	4	9	3267	-3965	OFF	0	0	7200	52	49	3	51	1	1	49	2	49	0	0	0	0	0	0	0	NA	NA	NA
102	yPH_132	WT	4	10	3627	-3605	OFF	0	0	7200	53	49	4	51	2	0	49	2	50	0	0	0	0	1	0.020408163	5.67E-05	NA	NA	NA
102	yPH_132	WT	4	11	3987	-3245	OFF	0	0	7200	54	50	4	52	2	1	50	2	53	0	0	0	0	3	0.06	0.000166667	NA	NA	NA
102	yPH_132	WT	4	12	4347	-2885	OFF	0	0	7200	56	53	3	55	1	3	53	2	54	0	0	0	0	1	0.018867925	5.24E-05	NA	NA	NA
102	yPH_132	WT	4	13	4707	-2525	OFF	0	0	7200	57	54	3	56	1	1	54	2	55	0	0	0	0	1	0.018518519	5.14E-05	NA	NA	NA
102	yPH_132	WT	4	14	5067	-2165	OFF	0	0	7200	60	55	5	58	2	2	55	3	55	0	0	0	0	0	0	0	NA	NA	NA
102	yPH_132	WT	4	15	5427	-1805	OFF	0	0	7200	60	55	5	59	1	0	55	4	59	0	0	0	1	5	0.090909091	0.000252525	NA	NA	NA
102	yPH_132	WT	4	16	5787	-1445	OFF	0	0	7200	65	59	6	64	1	5	59	5	61	0	0	0	0	2	0.033898305	9.42E-05	NA	NA	NA
102	yPH_132	WT	4	17	6147	-1085	OFF	0	0	7200	66	61	5	66	0	2	61	5	65	0	1	0	0	3	0.049180328	0.000136612	NA	NA	NA
102	yPH_132	WT	4	18	6507	-725	OFF	0	0	7200	72	67	5	69	3	3	65	4	63	0	0	0	2	0	0	0	NA	NA	NA
102	yPH_132	WT	4	19	6867	-365	OFF	0	0	7200	70	63	7	69	1	0	63	6	63	0	0	0	0	0	0	0	NA	NA	NA
102	yPH_132	WT	4	20	7227	-5	OFF	0	0	7200	72	64	8	69	3	0	63	6	66	0	0	0	0	3	0.047619048	0.000132275	NA	NA	NA
102	yPH_132	WT	4	21	7587	355	ON	1	1	50400	75	67	8	73	2	3	66	7	69	0	0	0	0	3	0.045454545	0.000126263	3	6	0.093073593
102	yPH_132	WT	4	22	7947	715	ON	1	1	50400	77	69	8	76	1	3	69	7	72	0	1	0	1	3	0.043478261	0.000120773	6	9	0.136551854
102	yPH_132	WT	4	23	8307	1075	ON	1	1	50400	79	72	7	79	0	3	72	7	74	0	0	0	0	2	0.027777778	7.72E-05	9	11	0.164329632
102	yPH_132	WT	4	24	8667	1435	ON	1	1	50400	82	74	8	82	0	3	74	8	78	0	1	0	0	3	0.040540541	0.000112613	12	14	0.204870172
102	yPH_132	WT	4	25	9027	1795	ON	1	1	50400	86	79	7	85	1	3	78	7	80	0	0	0	0	2	0.025641026	7.12E-05	15	16	0.230511198
102	yPH_132	WT	4	26	9387	2155	ON	1	1	50400	87	80	7	87	0	2	80	7	81	0	0	0	1	2	0.025	6.94E-05	17	18	0.255511198
102	yPH_132	WT	4	27	9747	2515	ON	1	1	50400	92	82	10	90	2	3	81	9	82	0	0	0	0	1	0.012345679	3.43E-05	20	19	0.267856877
102	yPH_132	WT	4	28	10107	2875	ON	1	1	50400	94	82	12	92	2	2	82	10	86	0	1	0	2	5	0.06097561	0.000169377	22	24	0.328832487
102	yPH_132	WT	4	29	10467	3235	ON	1	1	50400	100	86	14	97	3	5	86	11	89	0	0	0	1	4	0.046511628	0.000129199	27	28	0.375344115
102	yPH_132	WT	4	30	10827	3595	ON	1	1	50400	105	89	16	101	4	4	89	12	89	0	0	0	0	0	0	0	31	28	0.375344115
102	yPH_132	WT	4	31	11187	3955	ON	1	1	50400	104	90	14	101	3	0	89	12	90	0	0	0	0	1	0.011235955	3.12E-05	31	29	0.38658007
102	yPH_132	WT	4	32	11547	4315	ON	1	1	50400	105	90	15	103	2	2	90	13	98	0	1	0	2	9	0.1	0.000277778	33	38	0.48658007
102	yPH_132	WT	4	33	11907	4675	ON	1	1	50400	115	99	16	112	3	9	98	14	99	0	0	0	0	1	0.010204082	2.83E-05	42	39	0.496784151
102	yPH_132	WT	4	34	12267	5035	ON	1	1	50400	117	99	18	115	2	3	99	16	101	0	1	0	1	2	0.02020202	5.61E-05	45	41	0.516986171
102	yPH_132	WT	4	35	12627	5395	ON	1	1	50400	120	103	17	118	2	3	101	17	107	0	2	0	0	4	0.03960396	0.000110011	48	45	0.556590132
102	yPH_132	WT	4	36	12987	5755	ON	1	1	50400	127	110	17	123	4	5	107	16	111	0	0	0	1	5	0.046728972	0.000129803	53	50	0.603319104
102	yPH_132	WT	4	37	13347	6115	ON	1	1	50400	133	115	18	129	4	6	111	18	118	0	2	0	1	6	0.054054054	0.00015015	59	56	0.657373158
102	yPH_132	WT	4	38	13707	6475	ON	1	1	50400	140	120	20	136	4	7	118	18	119	0	0	0	2	3	0.025423729	7.06E-05	66	59	0.682796887
102	yPH_132	WT	4	39	14067	6835	ON	1	1	50400	144	121	23	140	4	4	119	21	123	0	2	0	1	3	0.025210084	7.00E-05	70	62	0.708006971
102	yPH_132	WT	4	40	14427	7195	ON	1	1	50400	148	124	24	145	3	5	123	22	130	0	3	0	1	5	0.040650407	0.000112918	75	67	0.748657377
102	yPH_132	WT	4	41	14787	7555	ON	1	1	50400	158	133	25	151	7	6	130	21	137	0	1	0	2	8	0.061538462	0.00017094	81	75	0.810195839
102	yPH_132	WT	4	42	15147	7915	ON	1	1	50400	167	139	28	160	7	9	137	23	141	0	1	0	0	3	0.02189781	6.08E-05	90	78	0.832093649
102	yPH_132	WT	4	43	15507	8275	ON	1	1	50400	175	146	29	165	10	5	141	24	146	0	4	0	2	3	0.021276596	5.91E-05	95	81	0.853370245
102	yPH_132	WT	4	44	15867	8635	ON	1	1	50400	180	150	30	170	10	5	146	24	152	0	4	0	2	4	0.02739726	7.61E-05	100	85	0.880767505
102	yPH_132	WT	4	45	16227	8995	ON	1	1	50400	185	155	30	175	10	5	152	23	155	0	1	0	2	4	0.026315789	7.31E-05	105	89	0.907083294
102	yPH_132	WT	4	46	16587	9355	ON	1	1	50400	192	157	35	184	8	8	155	29	162	0	3	0	1	5	0.032258065	8.96E-05	113	94	0.939341359
102	yPH_132	WT	4	47	16947	9715	ON	1	1	50400	207	167	40	191	16	7	162	29	171	0	1	0	2	10	0.061728395	0.000171468	120	104	1.001069754
102	yPH_132	WT	4	48	17307	10075	ON	1	1	50400	210	174	36	202	8	11	171	31	176	0	1	0	2	6	0.035087719	9.75E-05	131	110	1.036157473
102	yPH_132	WT	4	49	17667	10435	ON	1	1	50400	217	177	40	208	9	6	176	32	186	0	4	0	3	9	0.051136364	0.000142045	137	119	1.087293837
102	yPH_132	WT	4	50	18027	10795	ON	1	1	50400	231	190	41	218	13	10	186	32	199	0	4	0	1	10	0.053763441	0.000149343	147	129	1.141057278
102	yPH_132	WT	4	51	18387	11155	ON	1	1	50400	244	203	41	232	12	14	199	33	212	0	6	0	3	10	0.050251256	0.000139587	161	139	1.191308534
102	yPH_132	WT	4	52	18747	11515	ON	1	1	50400	255	213	42	243	12	11	212	31	221	0	3	0	5	11	0.051886792	0.00014413	172	150	1.243195327
102	yPH_132	WT	4	53	19107	11875	ON	1	1	50400	275	223	52	255	20	12	221	34	232	0	4	0	4	11	0.049773756	0.00013826	184	161	1.292969082
102	yPH_132	WT	4	54	19467	12235	ON	1	1	50400	289	236	53	273	16	18	232	41	248	0	11	0	1	6	0.025862069	7.18E-05	202	167	1.318831151
102	yPH_132	WT	4	55	19827	12595	ON	1	1	50400	297	250	47	285	12	12	248	37	259	0	6	0	3	8	0.032258065	8.96E-05	214	175	1.351089216
102	yPH_132	WT	4	56	20187	12955	ON	1	1	50400	307	263	44	297	10	11	259	38	272	0	2	0	7	18	0.069498069	0.00019305	225	193	1.420587285
102	yPH_132	WT	4	57	20547	13315	ON	1	1	50400	331	276	55	317	14	20	272	45	283	0	7	0	4	8	0.029411765	8.17E-05	245	201	1.44999905
102	yPH_132	WT	4	58	20907	13675	ON	1	1	50400	352	291	61	330	22	13	283	47	294	0	6	0	4	9	0.03180212	8.83E-05	258	210	1.48180117
102	yPH_132	WT	4	59	21267	14035	ON	1	1	50400	367	303	64	347	20	17	294	53	306	0	7	0	5	10	0.034013605	9.45E-05	275	220	1.515814776
102	yPH_132	WT	4	60	21627	14395	ON	1	1	50400	381	317	64	362	19	15	306	56	324	0	6	0	2	14	0.045751634	0.000127088	290	234	1.56156641
102	yPH_132	WT	4	61	21987	14755	ON	1	1	50400	399	330	69	380	19	18	324	56	338	0	9	0	2	7	0.021604938	6.00E-05	308	241	1.583171348
102	yPH_132	WT	4	62	22347	15115	ON	1	1	50400	414	349	65	387	27	7	338	49	349	0	6	0	4	9	0.026627219	7.40E-05	315	250	1.609798567
102	yPH_132	WT	4	63	22707	15475	ON	1	1	50400	428	361	67	397	31	10	349	48	377	0	7	0	5	26	0.074498567	0.00020694	325	276	1.684297134
102	yPH_132	WT	4	64	23067	15835	ON	1	1	50400	461	394	67	425	36	28	377	48	403	0	2	0	5	29	0.076923077	0.000213675	353	305	1.761220211
102	yPH_132	WT	4	65	23427	16195	ON	1	1	50400	495	420	75	458	37	33	403	55	429	0	14	0	3	15	0.037220844	0.000103391	386	320	1.798441055
102	yPH_132	WT	4	66	23787	16555	ON	1	1	50400	527	456	71	477	50	19	429	48	444	0	3	0	7	19	0.044289044	0.000123025	405	339	1.842730099
102	yPH_132	WT	4	67	24147	16915	ON	1	1	50400	544	464	80	499	45	22	444	55	459	0	8	0	7	14	0.031531532	8.76E-05	427	353	1.87426163
102	yPH_132	WT	4	68	24507	17275	ON	1	1	50400	565	480	85	516	49	16	459	57	475	0	8	0	5	13	0.02832244	7.87E-05	443	366	1.902584071
102	yPH_132	WT	4	69	24867	17635	ON	1	1	50400	581	495	86	530	51	14	475	55	498	0	7	0	10	26	0.054736842	0.000152047	457	392	1.957320913
102	yPH_132	WT	4	70	25227	17995	ON	1	1	50400	612	522	90	559	53	29	498	61	520	0	10	0	6	18	0.036144578	0.000100402	486	410	1.993465491
102	yPH_132	WT	4	71	25587	18355	ON	1	1	50400	639	545	94	582	57	22	520	62	535	0	8	0	6	13	0.025	6.94E-05	508	423	2.018465491
102	yPH_132	WT	4	72	25947	18715	ON	1	1	50400	669	571	98	598	71	15	535	63	558	0	9	0	3	17	0.031775701	8.83E-05	523	440	2.050241192
102	yPH_132	WT	4	73	26307	19075	ON	1	1	50400	714	609	105	617	97	19	558	59	587	0	9	0	6	26	0.046594982	0.000129431	542	466	2.096836174
102	yPH_132	WT	4	74	26667	19435	ON	1	1	50400	755	650	105	649	106	30	587	62	617	0	9	0	9	30	0.051107325	0.000141965	572	496	2.147943499
102	yPH_132	WT	4	75	27027	19795	ON	1	1	50400	828	708	120	682	146	33	617	65	639	0	11	0	17	28	0.045380875	0.000126058	605	524	2.193324375
102	yPH_132	WT	4	76	27387	20155	ON	1	1	50400	866	746	120	714	152	32	639	75	683	0	16	0	5	33	0.051643192	0.000143453	637	557	2.244967567
102	yPH_132	WT	4	77	27747	20515	ON	1	1	50400	914	790	124	750	164	36	683	67	712	0	8	0	6	27	0.039531479	0.00010981	673	584	2.284499046
102	yPH_132	WT	4	78	28107	20875	ON	1	1	50400	949	822	127	779	170	29	712	67	736	0	9	0	4	19	0.026685393	7.41E-05	702	603	2.311184439
102	yPH_132	WT	4	79	28467	21235	ON	1	1	50400	993	859	134	798	195	19	736	62	747	0	7	0	7	11	0.014945652	4.15E-05	721	614	2.326130091
102	yPH_132	WT	4	80	28827	21595	ON	1	1	50400	1015	875	140	810	205	12	747	63	753	0	7	0	11	10	0.013386881	3.72E-05	733	624	2.339516972
102	yPH_132	WT	4	81	29187	21955	ON	1	1	50400	1025	889	136	821	204	11	753	68	771	0	11	0	3	10	0.013280212	3.69E-05	744	634	2.352797185
102	yPH_132	WT	4	82	29547	22315	ON	1	1	50400	1062	932	130	834	228	13	771	63	774	0	10	0	12	5	0.006485084	1.80E-05	757	639	2.359282269
102	yPH_132	WT	4	83	29907	22675	ON	1	1	50400	1076	938	138	840	236	6	774	66	781	0	13	0	8	2	0.002583979	7.18E-06	763	641	2.361866248
102	yPH_132	WT	4	84	30267	23035	ON	1	1	50400	1090	946	144	843	247	3	781	62	787	0	9	0	8	5	0.006402049	1.78E-05	766	646	2.368268297
102	yPH_132	WT	4	85	30627	23395	ON	1	1	50400	1103	969	134	848	255	5	787	61	786	0	5	0	10	4	0.005082592	1.41E-05	771	650	2.373350889
102	yPH_132	WT	4	86	30987	23755	ON	1	1	50400	1113	965	148	853	260	5	786	67	791	0	10	0	7	2	0.002544529	7.07E-06	776	652	2.375895418
102	yPH_132	WT	4	87	31347	24115	ON	1	1	50400	1119	974	145	857	262	4	791	66	798	0	12	0	6	1	0.001264223	3.51E-06	780	653	2.377159641
102	yPH_132	WT	4	88	31707	24475	ON	1	1	50400	1116	973	143	861	255	4	798	63	800	0	8	0	7	1	0.001253133	3.48E-06	784	654	2.378412774
102	yPH_132	WT	4	89	32067	24835	ON	1	1	50400	1150	993	157	862	288	1	800	62	797	0	5	0	9	1	0.00125	3.47E-06	785	655	2.379662774
102	yPH_132	WT	4	90	32427	25195	ON	1	1	50400	1164	1013	151	863	301	1	797	66	795	0	6	0	8	0	0	0	786	655	2.379662774
102	yPH_132	WT	4	91	32787	25555	ON	1	1	50400	1200	1037	163	864	336	1	795	69	801	0	12	0	6	0	0	0	787	655	2.379662774
102	yPH_132	WT	4	92	33147	25915	ON	1	1	50400	1208	1048	160	865	343	1	801	64	804	0	6	0	3	0	0	0	788	655	2.379662774
102	yPH_132	WT	4	93	33507	26275	ON	1	1	50400	1205	1049	156	865	340	0	804	61	792	0	1	0	13	0	0	0	788	655	2.379662774
102	yPH_132	WT	4	94	33867	26635	ON	1	1	50400	1236	1063	173	866	370	1	792	74	801	0	17	0	9	1	0.001262626	3.51E-06	789	656	2.3809254
102	yPH_132	WT	4	95	34227	26995	ON	1	1	50400	1234	1079	155	869	365	3	801	68	801	0	8	0	8	0	0	0	792	656	2.3809254
102	yPH_132	WT	4	96	34587	27355	ON	1	1	50400	1246	1081	165	869	377	0	801	68	804	0	7	0	4	0	0	0	792	656	2.3809254
102	yPH_132	WT	4	97	34947	27715	ON	1	1	50400	1245	1079	166	869	376	0	804	65	805	0	11	0	11	1	0.001243781	3.45E-06	792	657	2.382169181
102	yPH_132	WT	4	98	35307	28075	ON	1	1	50400	1229	1063	166	870	359	1	805	65	805	0	13	0	13	0	0	0	793	657	2.382169181
102	yPH_132	WT	4	99	35667	28435	ON	1	1	50400	1239	1060	179	870	369	0	805	65	809	0	13	0	9	0	0	0	793	657	2.382169181
102	yPH_132	WT	4	100	36027	28795	ON	1	1	50400	1239	1063	176	871	368	1	809	62	807	0	8	0	10	0	0	0	794	657	2.382169181
102	yPH_132	WT	4	101	36387	29155	ON	1	1	50400	1244	1059	185	871	373	0	807	64	810	0	9	0	6	0	0	0	794	657	2.382169181
102	yPH_132	WT	4	102	36747	29515	ON	1	1	50400	1218	1049	169	871	347	0	810	61	810	0	8	0	8	0	0	0	794	657	2.382169181
102	yPH_132	WT	4	103	37107	29875	ON	1	1	50400	1216	1049	167	871	345	0	810	61	805	0	5	0	10	0	0	0	794	657	2.382169181
102	yPH_132	WT	4	104	37467	30235	ON	1	1	50400	1226	1052	174	871	355	0	805	66	811	0	15	0	9	0	0	0	794	657	2.382169181
102	yPH_132	WT	4	105	37827	30595	ON	1	1	50400	1212	1047	165	871	341	0	811	60	813	0	7	0	5	0	0	0	794	657	2.382169181
102	yPH_132	WT	4	106	38187	30955	ON	1	1	50400	1232	1073	159	871	361	0	813	58	805	0	4	0	12	0	0	0	794	657	2.382169181
102	yPH_132	WT	4	107	38547	31315	ON	1	1	50400	1229	1060	169	871	358	0	805	66	814	0	16	0	7	0	0	0	794	657	2.382169181
102	yPH_132	WT	4	108	38907	31675	ON	1	1	50400	1250	1089	161	871	379	0	814	57	810	0	9	0	13	0	0	0	794	657	2.382169181
102	yPH_132	WT	4	109	39267	32035	ON	1	1	50400	1263	1092	171	871	392	0	810	61	800	0	6	0	16	0	0	0	794	657	2.382169181
102	yPH_132	WT	4	110	39627	32395	ON	1	1	50400	1265	1102	163	871	394	0	800	71	808	0	13	0	5	0	0	0	794	657	2.382169181
102	yPH_132	WT	4	111	39987	32755	ON	1	1	50400	1271	1107	164	871	400	0	808	63	812	0	11	0	7	0	0	0	794	657	2.382169181
102	yPH_132	WT	4	112	40347	33115	ON	1	1	50400	1275	1111	164	871	404	0	812	59	805	0	5	0	12	0	0	0	794	657	2.382169181
102	yPH_132	WT	4	113	40707	33475	ON	1	1	50400	1241	1077	164	871	370	0	805	66	801	0	7	0	11	0	0	0	794	657	2.382169181
102	yPH_132	WT	4	114	41067	33835	ON	1	1	50400	1249	1073	176	871	378	0	801	70	802	0	8	0	7	0	0	0	794	657	2.382169181
102	yPH_132	WT	4	115	41427	34195	ON	1	1	50400	1235	1073	162	871	364	0	802	69	804	0	10	0	8	0	0	0	794	657	2.382169181
102	yPH_132	WT	4	116	41787	34555	ON	1	1	50400	1248	1068	180	871	377	0	804	67	806	0	10	0	8	0	0	0	794	657	2.382169181
102	yPH_132	WT	4	117	42147	34915	ON	1	1	50400	1262	1074	188	871	391	0	806	65	806	0	12	0	12	0	0	0	794	657	2.382169181
102	yPH_132	WT	4	118	42507	35275	ON	1	1	50400	1258	1074	184	871	387	0	806	65	806	0	10	0	10	0	0	0	794	657	2.382169181
102	yPH_132	WT	4	119	42867	35635	ON	1	1	50400	1274	1087	187	871	403	0	806	65	817	0	15	0	4	0	0	0	794	657	2.382169181
102	yPH_132	WT	4	120	43227	35995	ON	1	1	50400	1293	1115	178	871	422	0	817	54	816	0	9	0	10	0	0	0	794	657	2.382169181
102	yPH_132	WT	4	121	43587	36355	ON	1	1	50400	1283	1108	175	871	412	0	816	55	813	0	5	0	8	0	0	0	794	657	2.382169181
102	yPH_132	WT	4	122	43947	36715	ON	1	1	50400	1334	1139	195	871	463	0	813	58	810	0	8	0	11	0	0	0	794	657	2.382169181
102	yPH_132	WT	4	123	44307	37075	ON	1	1	50400	1337	1146	191	871	466	0	810	61	810	0	12	0	12	0	0	0	794	657	2.382169181
102	yPH_132	WT	4	124	44667	37435	ON	1	1	50400	1302	1116	186	871	431	0	810	61	810	0	8	0	8	0	0	0	794	657	2.382169181
102	yPH_132	WT	4	125	45027	37795	ON	1	1	50400	1320	1136	184	871	449	0	810	61	812	0	8	0	6	0	0	0	794	657	2.382169181
102	yPH_132	WT	4	126	45387	38155	ON	1	1	50400	1269	1095	174	871	398	0	812	59	812	0	8	0	8	0	0	0	794	657	2.382169181
102	yPH_132	WT	4	127	45747	38515	ON	1	1	50400	1279	1107	172	871	408	0	812	59	808	0	7	0	11	0	0	0	794	657	2.382169181
102	yPH_132	WT	4	128	46107	38875	ON	1	1	50400	1319	1135	184	871	448	0	808	63	809	0	12	0	11	0	0	0	794	657	2.382169181
102	yPH_132	WT	4	129	46467	39235	ON	1	1	50400	1304	1128	176	871	433	0	809	62	814	0	13	0	8	0	0	0	794	657	2.382169181
102	yPH_132	WT	4	130	46827	39595	ON	1	1	50400	1283	1116	167	871	412	0	814	57	807	0	5	0	12	0	0	0	794	657	2.382169181
102	yPH_132	WT	4	131	47187	39955	ON	1	1	50400	1285	1106	179	871	414	0	807	64	810	0	11	0	8	0	0	0	794	657	2.382169181
102	yPH_132	WT	4	132	47547	40315	ON	1	1	50400	1309	1135	174	871	438	0	810	61	817	0	14	0	7	0	0	0	794	657	2.382169181
102	yPH_132	WT	4	133	47907	40675	ON	1	1	50400	1307	1135	172	871	436	0	817	54	820	0	11	0	8	0	0	0	794	657	2.382169181
102	yPH_132	WT	4	134	48267	41035	ON	1	1	50400	1322	1150	172	871	451	0	820	51	823	0	10	0	7	0	0	0	794	657	2.382169181
102	yPH_132	WT	4	135	48627	41395	ON	1	1	50400	1367	1183	184	871	496	0	823	48	824	0	10	0	9	0	0	0	794	657	2.382169181
102	yPH_132	WT	4	136	48987	41755	ON	1	1	50400	1372	1203	169	871	501	0	824	47	821	0	11	0	14	0	0	0	794	657	2.382169181
102	yPH_132	WT	4	137	49347	42115	ON	1	1	50400	1332	1155	177	871	461	0	821	50	818	0	3	0	6	0	0	0	794	657	2.382169181
102	yPH_132	WT	4	138	49707	42475	ON	1	1	50400	1378	1196	182	871	507	0	818	53	818	0	12	0	12	0	0	0	794	657	2.382169181
102	yPH_132	WT	4	139	50067	42835	ON	1	1	50400	1379	1204	175	871	508	0	818	53	823	0	14	0	9	0	0	0	794	657	2.382169181
102	yPH_132	WT	4	140	50427	43195	ON	1	1	50400	1388	1205	183	871	517	0	823	48	817	0	11	0	17	0	0	0	794	657	2.382169181
102	yPH_132	WT	4	141	50787	43555	ON	1	1	50400	1390	1200	190	871	519	0	817	54	824	0	14	0	7	0	0	0	794	657	2.382169181
102	yPH_132	WT	4	142	51147	43915	ON	1	1	50400	1385	1208	177	871	514	0	824	47	821	0	4	0	7	0	0	0	794	657	2.382169181
102	yPH_132	WT	4	143	51507	44275	ON	1	1	50400	1364	1181	183	871	493	0	821	50	821	0	9	0	9	0	0	0	794	657	2.382169181
102	yPH_132	WT	4	144	51867	44635	ON	1	1	50400	1366	1192	174	871	495	0	821	50	820	0	10	0	11	0	0	0	794	657	2.382169181
102	yPH_132	WT	4	145	52227	44995	ON	1	1	50400	1360	1176	184	871	489	0	820	51	814	0	5	0	11	0	0	0	794	657	2.382169181
102	yPH_132	WT	4	146	52587	45355	ON	1	1	50400	1382	1190	192	871	511	0	814	57	811	0	5	0	8	0	0	0	794	657	2.382169181
102	yPH_132	WT	4	147	52947	45715	ON	1	1	50400	1410	1215	195	871	539	0	811	60	817	0	10	0	4	0	0	0	794	657	2.382169181
102	yPH_132	WT	4	148	53307	46075	ON	1	1	50400	1416	1239	177	871	545	0	817	54	814	0	8	0	11	0	0	0	794	657	2.382169181
102	yPH_132	WT	4	149	53667	46435	ON	1	1	50400	1445	1248	197	871	574	0	814	57	819	0	14	0	9	0	0	0	794	657	2.382169181
102	yPH_132	WT	4	150	54027	46795	ON	1	1	50400	1436	1250	186	871	565	0	819	52	815	0	8	0	12	0	0	0	794	657	2.382169181
102	yPH_132	WT	4	151	54387	47155	ON	1	1	50400	1432	1244	188	871	561	0	815	56	814	0	9	0	10	0	0	0	794	657	2.382169181
102	yPH_132	WT	4	152	54747	47515	ON	1	1	50400	1424	1235	189	871	553	0	814	57	807	0	10	0	17	0	0	0	794	657	2.382169181
102	yPH_132	WT	4	153	55107	47875	ON	1	1	50400	1378	1178	200	871	507	0	807	64	807	0	10	0	10	0	0	0	794	657	2.382169181
102	yPH_132	WT	4	154	55467	48235	ON	1	1	50400	1372	1173	199	871	501	0	807	64	809	0	13	0	11	0	0	0	794	657	2.382169181
102	yPH_132	WT	4	155	55827	48595	ON	1	1	50400	1368	1178	190	871	497	0	809	62	813	0	12	0	8	0	0	0	794	657	2.382169181
102	yPH_132	WT	4	156	56187	48955	ON	1	1	50400	1361	1180	181	871	490	0	813	58	817	0	9	0	5	0	0	0	794	657	2.382169181
102	yPH_132	WT	4	157	56547	49315	ON	1	1	50400	1363	1178	185	871	492	0	817	54	813	0	8	0	12	0	0	0	794	657	2.382169181
102	yPH_132	WT	4	158	56907	49675	ON	1	1	50400	1365	1167	198	871	494	0	813	58	811	0	9	0	11	0	0	0	794	657	2.382169181
102	yPH_132	WT	4	159	57267	50035	ON	1	1	50400	1333	1150	183	871	462	0	811	60	NA	NA	NA	NA	NA	NA	NA	NA	NA	NA	NA
102	yPH_132	WT	5	0	36	-7196	OFF	0	0	7200	50	43	7	47	3	0	43	4	47	0	1	0	1	4	0.093023256	0.000258398	NA	NA	NA
102	yPH_132	WT	5	1	396	-6836	OFF	0	0	7200	54	47	7	51	3	4	47	4	47	0	0	0	1	1	0.021276596	5.91E-05	NA	NA	NA
102	yPH_132	WT	5	2	756	-6476	OFF	0	0	7200	54	47	7	52	2	1	47	5	48	0	0	0	0	1	0.021276596	5.91E-05	NA	NA	NA
102	yPH_132	WT	5	3	1116	-6116	OFF	0	0	7200	55	48	7	53	2	1	48	5	50	0	0	0	0	2	0.041666667	0.000115741	NA	NA	NA
102	yPH_132	WT	5	4	1476	-5756	OFF	0	0	7200	57	50	7	55	2	2	50	5	50	0	0	0	0	0	0	0	NA	NA	NA
102	yPH_132	WT	5	5	1836	-5396	OFF	0	0	7200	56	50	6	55	1	0	50	5	54	0	1	0	0	3	0.06	0.000166667	NA	NA	NA
102	yPH_132	WT	5	6	2196	-5036	OFF	0	0	7200	61	54	7	58	3	3	54	4	56	0	0	0	0	2	0.037037037	0.000102881	NA	NA	NA
102	yPH_132	WT	5	7	2556	-4676	OFF	0	0	7200	62	56	6	60	2	2	56	4	58	0	0	0	0	2	0.035714286	9.92E-05	NA	NA	NA
102	yPH_132	WT	5	8	2916	-4316	OFF	0	0	7200	63	58	5	62	1	2	58	4	58	0	0	0	0	0	0	0	NA	NA	NA
102	yPH_132	WT	5	9	3276	-3956	OFF	0	0	7200	64	58	6	62	2	0	58	4	58	0	0	0	0	0	0	0	NA	NA	NA
102	yPH_132	WT	5	10	3636	-3596	OFF	0	0	7200	64	58	6	62	2	0	58	4	61	0	0	0	0	3	0.051724138	0.000143678	NA	NA	NA
102	yPH_132	WT	5	11	3996	-3236	OFF	0	0	7200	66	61	5	65	1	3	61	4	64	0	0	0	0	3	0.049180328	0.000136612	NA	NA	NA
102	yPH_132	WT	5	12	4356	-2876	OFF	0	0	7200	71	64	7	68	3	3	64	4	64	0	0	0	0	0	0	0	NA	NA	NA
102	yPH_132	WT	5	13	4716	-2516	OFF	0	0	7200	74	65	9	70	4	1	64	6	67	0	0	0	0	3	0.046875	0.000130208	NA	NA	NA
102	yPH_132	WT	5	14	5076	-2156	OFF	0	0	7200	76	68	8	73	3	3	67	6	68	0	0	0	0	1	0.014925373	4.15E-05	NA	NA	NA
102	yPH_132	WT	5	15	5436	-1796	OFF	0	0	7200	79	69	10	76	3	3	68	8	71	0	0	0	0	3	0.044117647	0.000122549	NA	NA	NA
102	yPH_132	WT	5	16	5796	-1436	OFF	0	0	7200	82	72	10	80	2	4	71	9	75	0	0	0	0	4	0.056338028	0.000156495	NA	NA	NA
102	yPH_132	WT	5	17	6156	-1076	OFF	0	0	7200	88	76	12	84	4	4	75	9	79	0	0	0	0	4	0.053333333	0.000148148	NA	NA	NA
102	yPH_132	WT	5	18	6516	-716	OFF	0	0	7200	92	81	11	89	3	5	79	10	81	0	0	0	0	2	0.025316456	7.03E-05	NA	NA	NA
102	yPH_132	WT	5	19	6876	-356	OFF	0	0	7200	92	81	11	91	1	2	81	10	84	0	0	0	1	4	0.049382716	0.000137174	NA	NA	NA
102	yPH_132	WT	5	20	7236	4	ON	1	1	50400	97	85	12	95	2	4	84	11	87	0	0	0	0	3	0.035714286	9.92E-05	6	7	0.085097002
102	yPH_132	WT	5	21	7596	364	ON	1	1	50400	99	87	12	98	1	3	87	11	89	0	0	0	0	2	0.022988506	6.39E-05	9	9	0.108085508
102	yPH_132	WT	5	22	7956	724	ON	1	1	50400	102	90	12	100	2	2	89	11	92	0	0	0	0	3	0.033707865	9.36E-05	11	12	0.141793373
102	yPH_132	WT	5	23	8316	1084	ON	1	1	50400	109	93	16	107	2	6	92	15	97	0	2	0	0	3	0.032608696	9.06E-05	17	15	0.174402068
102	yPH_132	WT	5	24	8676	1444	ON	1	1	50400	113	99	14	110	3	3	97	13	98	0	0	0	1	2	0.020618557	5.73E-05	20	17	0.195020625
102	yPH_132	WT	5	25	9036	1804	ON	1	1	50400	116	99	17	112	4	2	98	14	104	0	2	0	0	4	0.040816327	0.000113379	22	21	0.235836952
102	yPH_132	WT	5	26	9396	2164	ON	1	1	50400	122	108	14	117	5	5	104	13	108	0	1	0	1	4	0.038461538	0.000106838	27	25	0.27429849
102	yPH_132	WT	5	27	9756	2524	ON	1	1	50400	125	111	14	121	4	4	108	13	113	0	1	0	0	4	0.037037037	0.000102881	31	29	0.311335527
102	yPH_132	WT	5	28	10116	2884	ON	1	1	50400	130	115	15	126	4	5	113	13	118	0	1	0	1	5	0.044247788	0.000122911	36	34	0.355583315
102	yPH_132	WT	5	29	10476	3244	ON	1	1	50400	141	126	15	131	10	5	118	13	123	0	0	0	1	6	0.050847458	0.000141243	41	40	0.406430772
102	yPH_132	WT	5	30	10836	3604	ON	1	1	50400	147	128	19	137	10	6	123	14	135	0	1	0	0	11	0.089430894	0.000248419	47	51	0.495861667
102	yPH_132	WT	5	31	11196	3964	ON	1	1	50400	156	139	17	149	7	12	135	14	140	0	0	0	0	5	0.037037037	0.000102881	59	56	0.532898704
102	yPH_132	WT	5	32	11556	4324	ON	1	1	50400	166	147	19	155	11	5	140	15	142	0	1	0	0	1	0.007142857	1.98E-05	64	57	0.540041561
102	yPH_132	WT	5	33	11916	4684	ON	1	1	50400	161	144	17	157	4	2	142	15	150	0	2	0	2	8	0.056338028	0.000156495	66	65	0.596379589
102	yPH_132	WT	5	34	12276	5044	ON	1	1	50400	176	156	20	168	8	10	150	18	157	0	4	0	2	5	0.033333333	9.26E-05	76	70	0.629712922
102	yPH_132	WT	5	35	12636	5404	ON	1	1	50400	178	161	17	174	4	6	157	17	163	0	1	0	1	6	0.038216561	0.000106157	82	76	0.667929483
102	yPH_132	WT	5	36	12996	5764	ON	1	1	50400	187	166	21	181	6	7	163	18	173	0	1	0	0	9	0.055214724	0.000153374	89	85	0.723144207
102	yPH_132	WT	5	37	13356	6124	ON	1	1	50400	198	177	21	193	5	12	173	20	174	0	1	0	2	2	0.011560694	3.21E-05	101	87	0.7347049
102	yPH_132	WT	5	38	13716	6484	ON	1	1	50400	201	177	24	196	5	3	174	22	175	0	0	0	3	4	0.022988506	6.39E-05	104	91	0.757693406
102	yPH_132	WT	5	39	14076	6844	ON	1	1	50400	211	183	28	200	11	4	175	25	185	0	3	0	1	8	0.045714286	0.000126984	108	99	0.803407692
102	yPH_132	WT	5	40	14436	7204	ON	1	1	50400	222	191	31	212	10	12	185	27	194	0	1	0	1	9	0.048648649	0.000135135	120	108	0.85205634
102	yPH_132	WT	5	41	14796	7564	ON	1	1	50400	233	200	33	223	10	11	194	29	199	0	1	0	2	6	0.030927835	8.59E-05	131	114	0.882984176
102	yPH_132	WT	5	42	15156	7924	ON	1	1	50400	238	203	35	231	7	8	199	32	217	0	6	0	0	12	0.060301508	0.000167504	139	126	0.943285683
102	yPH_132	WT	5	43	15516	8284	ON	1	1	50400	253	224	29	243	10	12	217	26	223	0	1	0	3	8	0.036866359	0.000102407	151	134	0.980152043
102	yPH_132	WT	5	44	15876	8644	ON	1	1	50400	270	235	35	252	18	9	223	29	233	0	4	0	3	9	0.040358744	0.000112108	160	143	1.020510787
102	yPH_132	WT	5	45	16236	9004	ON	1	1	50400	284	248	36	263	21	11	233	30	243	0	0	0	3	13	0.055793991	0.000154983	171	156	1.076304778
102	yPH_132	WT	5	46	16596	9364	ON	1	1	50400	292	252	40	277	15	14	243	34	252	0	3	0	3	9	0.037037037	0.000102881	185	165	1.113341815
102	yPH_132	WT	5	47	16956	9724	ON	1	1	50400	304	258	46	289	15	12	252	37	265	0	6	0	4	11	0.043650794	0.000121252	197	176	1.156992609
102	yPH_132	WT	5	48	17316	10084	ON	1	1	50400	317	275	42	304	13	15	265	39	278	0	4	0	2	11	0.041509434	0.000115304	212	187	1.198502043
102	yPH_132	WT	5	49	17676	10444	ON	1	1	50400	334	288	46	318	16	14	278	40	289	0	5	0	4	10	0.035971223	9.99E-05	226	197	1.234473266
102	yPH_132	WT	5	50	18036	10804	ON	1	1	50400	346	297	49	333	13	15	289	44	299	0	4	0	4	10	0.034602076	9.61E-05	241	207	1.269075342
102	yPH_132	WT	5	51	18396	11164	ON	1	1	50400	359	309	50	346	13	13	299	47	311	0	4	0	4	12	0.040133779	0.000111483	254	219	1.309209121
102	yPH_132	WT	5	52	18756	11524	ON	1	1	50400	374	318	56	360	14	14	311	49	321	0	4	0	3	9	0.028938907	8.04E-05	268	228	1.338148028
102	yPH_132	WT	5	53	19116	11884	ON	1	1	50400	385	331	54	372	13	12	321	51	329	0	4	0	7	11	0.034267913	9.52E-05	280	239	1.372415941
102	yPH_132	WT	5	54	19476	12244	ON	1	1	50400	411	348	63	386	25	14	329	57	347	0	8	0	2	12	0.036474164	0.000101317	294	251	1.408890105
102	yPH_132	WT	5	55	19836	12604	ON	1	1	50400	418	360	58	400	18	14	347	53	366	0	4	0	2	17	0.048991354	0.000136087	308	268	1.45788146
102	yPH_132	WT	5	56	20196	12964	ON	1	1	50400	444	383	61	420	24	20	366	54	378	0	3	0	4	13	0.035519126	9.87E-05	328	281	1.493400585
102	yPH_132	WT	5	57	20556	13324	ON	1	1	50400	453	388	65	436	17	16	378	58	388	0	4	0	7	13	0.034391534	9.55E-05	344	294	1.52779212
102	yPH_132	WT	5	58	20916	13684	ON	1	1	50400	478	406	72	448	30	13	388	60	418	0	12	0	2	20	0.051546392	0.000143184	357	314	1.579338511
102	yPH_132	WT	5	59	21276	14044	ON	1	1	50400	500	435	65	470	30	24	418	52	432	0	3	0	9	20	0.04784689	0.000132908	381	334	1.627185401
102	yPH_132	WT	5	60	21636	14404	ON	1	1	50400	531	448	83	496	35	26	432	64	466	0	11	0	5	28	0.064814815	0.000180041	407	362	1.692000216
102	yPH_132	WT	5	61	21996	14764	ON	1	1	50400	564	486	78	529	35	33	466	63	487	0	7	0	3	17	0.036480687	0.000101335	440	379	1.728480903
102	yPH_132	WT	5	62	22356	15124	ON	1	1	50400	588	506	82	548	40	19	487	61	511	0	7	0	8	25	0.051334702	0.000142596	459	404	1.779815605
102	yPH_132	WT	5	63	22716	15484	ON	1	1	50400	617	531	86	577	40	29	511	66	533	0	7	0	7	22	0.043052838	0.000119591	488	426	1.822868443
102	yPH_132	WT	5	64	23076	15844	ON	1	1	50400	650	554	96	604	46	26	533	71	556	0	13	0	13	23	0.04315197	0.000119867	514	449	1.866020413
102	yPH_132	WT	5	65	23436	16204	ON	1	1	50400	691	588	103	631	60	27	556	75	576	0	12	0	10	18	0.032374101	8.99E-05	541	467	1.898394513
102	yPH_132	WT	5	66	23796	16564	ON	1	1	50400	710	604	106	655	55	24	576	79	603	0	16	0	10	21	0.036458333	0.000101273	565	488	1.934852847
102	yPH_132	WT	5	67	24156	16924	ON	1	1	50400	750	646	104	679	71	24	603	76	629	0	8	0	13	31	0.051409619	0.000142804	589	519	1.986262465
102	yPH_132	WT	5	68	24516	17284	ON	1	1	50400	794	683	111	711	83	34	629	82	654	0	11	0	9	23	0.036565978	0.000101572	623	542	2.022828443
102	yPH_132	WT	5	69	24876	17644	ON	1	1	50400	827	712	115	734	93	24	654	80	678	0	12	0	11	23	0.035168196	9.77E-05	647	565	2.057996639
102	yPH_132	WT	5	70	25236	18004	ON	1	1	50400	866	740	126	762	104	29	678	84	713	0	12	0	8	31	0.045722714	0.000127008	676	596	2.103719353
102	yPH_132	WT	5	71	25596	18364	ON	1	1	50400	900	774	126	796	104	34	713	83	738	0	9	0	7	23	0.032258065	8.96E-05	710	619	2.135977417
102	yPH_132	WT	5	72	25956	18724	ON	1	1	50400	929	798	131	819	110	23	738	81	752	0	8	0	17	23	0.031165312	8.66E-05	733	642	2.167142729
102	yPH_132	WT	5	73	26316	19084	ON	1	1	50400	965	826	139	844	121	26	752	92	764	0	12	0	10	10	0.013297872	3.69E-05	759	652	2.180440601
102	yPH_132	WT	5	74	26676	19444	ON	1	1	50400	968	824	144	855	113	12	764	91	779	0	9	0	9	15	0.019633508	5.45E-05	771	667	2.200074109
102	yPH_132	WT	5	75	27036	19804	ON	1	1	50400	987	843	144	871	116	18	779	92	777	0	6	0	16	8	0.010269576	2.85E-05	789	675	2.210343685
102	yPH_132	WT	5	76	27396	20164	ON	1	1	50400	973	831	142	881	92	10	777	104	779	0	10	0	20	12	0.015444015	4.29E-05	799	687	2.225787701
102	yPH_132	WT	5	77	27756	20524	ON	1	1	50400	991	833	158	896	95	15	779	117	800	0	20	0	13	14	0.017971759	4.99E-05	814	701	2.243759459
102	yPH_132	WT	5	78	28116	20884	ON	1	1	50400	1006	849	157	911	95	17	800	111	809	0	17	0	11	3	0.00375	1.04E-05	831	704	2.247509459
102	yPH_132	WT	5	79	28476	21244	ON	1	1	50400	1005	857	148	912	93	4	809	103	820	0	6	0	13	18	0.022249691	6.18E-05	835	722	2.26975915
102	yPH_132	WT	5	80	28836	21604	ON	1	1	50400	1005	858	147	928	77	19	820	108	824	0	11	0	20	13	0.015853659	4.40E-05	854	735	2.285612809
102	yPH_132	WT	5	81	29196	21964	ON	1	1	50400	1032	875	157	939	93	15	824	115	838	0	15	0	16	15	0.018203883	5.06E-05	869	750	2.303816692
102	yPH_132	WT	5	82	29556	22324	ON	1	1	50400	1042	882	160	952	90	15	838	114	858	0	14	0	12	18	0.021479714	5.97E-05	884	768	2.325296406
102	yPH_132	WT	5	83	29916	22684	ON	1	1	50400	1054	896	158	965	89	18	858	107	872	0	10	0	14	18	0.020979021	5.83E-05	902	786	2.346275427
102	yPH_132	WT	5	84	30276	23044	ON	1	1	50400	1072	915	157	981	91	19	872	109	879	0	11	0	17	13	0.014908257	4.14E-05	921	799	2.361183684
102	yPH_132	WT	5	85	30636	23404	ON	1	1	50400	1073	926	147	989	84	15	879	110	881	0	14	0	22	10	0.011376564	3.16E-05	936	809	2.372560248
102	yPH_132	WT	5	86	30996	23764	ON	1	1	50400	1082	931	151	996	86	10	881	115	880	0	11	0	19	7	0.007945516	2.21E-05	946	816	2.380505765
102	yPH_132	WT	5	87	31356	24124	ON	1	1	50400	1111	948	163	1004	107	9	880	124	886	0	16	0	16	6	0.006818182	1.89E-05	955	822	2.387323946
102	yPH_132	WT	5	88	31716	24484	ON	1	1	50400	1092	933	159	1006	86	6	886	120	891	0	16	0	19	8	0.009029345	2.51E-05	961	830	2.396353292
102	yPH_132	WT	5	89	32076	24844	ON	1	1	50400	1104	932	172	1015	89	10	891	124	897	0	12	0	14	8	0.008978676	2.49E-05	971	838	2.405331967
102	yPH_132	WT	5	90	32436	25204	ON	1	1	50400	1127	953	174	1021	106	9	897	124	901	0	17	0	20	7	0.00780379	2.17E-05	980	845	2.413135758
102	yPH_132	WT	5	91	32796	25564	ON	1	1	50400	1131	952	179	1027	104	8	901	126	912	0	18	0	14	7	0.007769145	2.16E-05	988	852	2.420904903
102	yPH_132	WT	5	92	33156	25924	ON	1	1	50400	1134	963	171	1032	102	9	912	120	919	0	21	0	21	7	0.007675439	2.13E-05	997	859	2.428580342
102	yPH_132	WT	5	93	33516	26284	ON	1	1	50400	1139	967	172	1036	103	7	919	117	925	0	13	0	14	7	0.007616975	2.12E-05	1004	866	2.436197317
102	yPH_132	WT	5	94	33876	26644	ON	1	1	50400	1160	990	170	1042	118	7	925	117	919	0	10	0	20	4	0.004324324	1.20E-05	1011	870	2.440521641
102	yPH_132	WT	5	95	34236	27004	ON	1	1	50400	1167	991	176	1046	121	7	919	127	931	0	20	0	14	6	0.006528836	1.81E-05	1018	876	2.447050477
102	yPH_132	WT	5	96	34596	27364	ON	1	1	50400	1158	987	171	1049	109	7	931	118	937	0	17	0	14	3	0.003222342	8.95E-06	1025	879	2.450272818
102	yPH_132	WT	5	97	34956	27724	ON	1	1	50400	1163	994	169	1052	111	3	937	115	938	0	16	0	17	2	0.002134472	5.93E-06	1028	881	2.45240729
102	yPH_132	WT	5	98	35316	28084	ON	1	1	50400	1181	1011	170	1051	130	3	938	113	956	0	17	0	9	10	0.010660981	2.96E-05	1031	891	2.463068271
102	yPH_132	WT	5	99	35676	28444	ON	1	1	50400	1193	1027	166	1060	133	10	956	104	953	0	10	0	21	8	0.008368201	2.32E-05	1041	899	2.471436472
102	yPH_132	WT	5	100	36036	28804	ON	1	1	50400	1185	1020	165	1068	117	8	953	115	963	0	20	0	20	10	0.010493179	2.91E-05	1049	909	2.481929651
102	yPH_132	WT	5	101	36396	29164	ON	1	1	50400	1204	1026	178	1075	129	11	963	112	961	0	9	0	16	5	0.005192108	1.44E-05	1060	914	2.487121759
102	yPH_132	WT	5	102	36756	29524	ON	1	1	50400	1195	1023	172	1080	115	7	961	119	966	0	15	0	19	9	0.009365245	2.60E-05	1067	923	2.496487004
102	yPH_132	WT	5	103	37116	29884	ON	1	1	50400	1176	1007	169	1088	88	9	966	122	981	0	20	0	11	6	0.00621118	1.73E-05	1076	929	2.502698184
102	yPH_132	WT	5	104	37476	30244	ON	1	1	50400	1182	1023	159	1092	90	8	981	111	977	0	13	0	26	9	0.009174312	2.55E-05	1084	938	2.511872496
102	yPH_132	WT	5	105	37836	30604	ON	1	1	50400	1187	1021	166	1098	89	9	977	121	980	0	12	0	17	8	0.008188332	2.27E-05	1093	946	2.520060827
102	yPH_132	WT	5	106	38196	30964	ON	1	1	50400	1187	1019	168	1102	85	10	980	122	992	0	19	0	16	9	0.009183673	2.55E-05	1103	955	2.529244501
102	yPH_132	WT	5	107	38556	31324	ON	1	1	50400	1200	1032	168	1110	90	10	992	118	992	0	11	0	17	6	0.006048387	1.68E-05	1113	961	2.535292888
102	yPH_132	WT	5	108	38916	31684	ON	1	1	50400	1211	1039	172	1114	97	7	992	122	989	0	7	0	19	9	0.009072581	2.52E-05	1120	970	2.544365469
102	yPH_132	WT	5	109	39276	32044	ON	1	1	50400	1221	1044	177	1122	99	11	989	133	990	0	18	0	22	5	0.005055612	1.40E-05	1131	975	2.54942108
102	yPH_132	WT	5	110	39636	32404	ON	1	1	50400	1226	1053	173	1121	105	6	990	131	995	0	17	0	15	3	0.003030303	8.42E-06	1137	978	2.552451383
102	yPH_132	WT	5	111	39996	32764	ON	1	1	50400	1217	1038	179	1117	100	3	995	122	997	0	17	0	18	3	0.003015075	8.38E-06	1140	981	2.555466459
102	yPH_132	WT	5	112	40356	33124	ON	1	1	50400	1233	1057	176	1120	113	3	997	123	989	0	12	0	21	1	0.001003009	2.79E-06	1143	982	2.556469468
102	yPH_132	WT	5	113	40716	33484	ON	1	1	50400	1209	1043	166	1120	89	1	989	131	987	0	11	0	15	2	0.002022245	5.62E-06	1144	984	2.558491712
102	yPH_132	WT	5	114	41076	33844	ON	1	1	50400	1208	1029	179	1121	87	2	987	134	997	0	18	0	17	9	0.009118541	2.53E-05	1146	993	2.567610254
102	yPH_132	WT	5	115	41436	34204	ON	1	1	50400	1207	1033	174	1125	82	9	997	128	990	0	14	0	26	5	0.005015045	1.39E-05	1155	998	2.572625299
102	yPH_132	WT	5	116	41796	34564	ON	1	1	50400	1195	1020	175	1129	66	6	990	139	1000	0	22	0	18	6	0.006060606	1.68E-05	1161	1004	2.578685905
102	yPH_132	WT	5	117	42156	34924	ON	1	1	50400	1186	1029	157	1130	56	6	1000	130	1007	0	14	0	18	11	0.011	3.06E-05	1167	1015	2.589685905
102	yPH_132	WT	5	118	42516	35284	ON	1	1	50400	1204	1044	160	1137	67	11	1007	130	1006	0	12	0	19	6	0.005958292	1.66E-05	1178	1021	2.595644197
102	yPH_132	WT	5	119	42876	35644	ON	1	1	50400	1213	1043	170	1141	72	6	1006	135	1007	0	18	0	21	4	0.003976143	1.10E-05	1184	1025	2.59962034
102	yPH_132	WT	5	120	43236	36004	ON	1	1	50400	1217	1052	165	1141	76	4	1007	134	1022	0	25	0	18	8	0.007944389	2.21E-05	1188	1033	2.607564729
102	yPH_132	WT	5	121	43596	36364	ON	1	1	50400	1230	1062	168	1148	82	8	1022	126	1031	0	12	0	12	9	0.008806262	2.45E-05	1196	1042	2.616370991
102	yPH_132	WT	5	122	43956	36724	ON	1	1	50400	1255	1083	172	1156	99	11	1031	125	1032	0	11	0	16	6	0.005819593	1.62E-05	1207	1048	2.622190584
102	yPH_132	WT	5	123	44316	37084	ON	1	1	50400	1270	1090	180	1158	112	6	1032	126	1034	0	13	0	14	3	0.002906977	8.07E-06	1213	1051	2.625097561
102	yPH_132	WT	5	124	44676	37444	ON	1	1	50400	1282	1099	183	1157	125	3	1034	123	1033	0	19	0	23	3	0.002901354	8.06E-06	1216	1054	2.627998915
102	yPH_132	WT	5	125	45036	37804	ON	1	1	50400	1276	1100	176	1156	120	3	1033	123	1018	0	10	0	27	2	0.001936108	5.38E-06	1219	1056	2.629935023
102	yPH_132	WT	5	126	45396	38164	ON	1	1	50400	1269	1095	174	1148	121	3	1018	130	1020	0	17	0	19	4	0.003929273	1.09E-05	1222	1060	2.633864296
102	yPH_132	WT	5	127	45756	38524	ON	1	1	50400	1261	1091	170	1149	112	4	1020	129	1017	0	10	0	17	4	0.003921569	1.09E-05	1226	1064	2.637785865
102	yPH_132	WT	5	128	46116	38884	ON	1	1	50400	1260	1081	179	1150	110	4	1017	133	1024	0	13	0	9	3	0.002949853	8.19E-06	1230	1067	2.640735717
102	yPH_132	WT	5	129	46476	39244	ON	1	1	50400	1263	1087	176	1147	116	3	1024	123	1025	0	18	0	20	3	0.002929688	8.14E-06	1233	1070	2.643665405
102	yPH_132	WT	5	130	46836	39604	ON	1	1	50400	1240	1074	166	1145	95	3	1025	120	1021	0	17	0	21	0	0	0	1236	1070	2.643665405
102	yPH_132	WT	5	131	47196	39964	ON	1	1	50400	1225	1056	169	1143	82	0	1021	122	1017	0	17	0	22	1	0.000979432	2.72E-06	1236	1071	2.644644837
102	yPH_132	WT	5	132	47556	40324	ON	1	1	50400	1212	1046	166	1140	72	1	1017	123	1027	0	23	0	19	6	0.005899705	1.64E-05	1237	1077	2.650544542
102	yPH_132	WT	5	133	47916	40684	ON	1	1	50400	1220	1056	164	1143	77	7	1027	116	1020	0	11	0	26	8	0.007789679	2.16E-05	1244	1085	2.65833422
102	yPH_132	WT	5	134	48276	41044	ON	1	1	50400	1236	1068	168	1147	89	9	1020	127	1021	0	14	0	15	2	0.001960784	5.45E-06	1253	1087	2.660295005
102	yPH_132	WT	5	135	48636	41404	ON	1	1	50400	1245	1071	174	1147	98	3	1021	126	1022	0	6	0	17	12	0.011753183	3.26E-05	1256	1099	2.672048188
102	yPH_132	WT	5	136	48996	41764	ON	1	1	50400	1258	1083	175	1153	105	13	1022	131	1023	0	13	0	18	6	0.005870841	1.63E-05	1269	1105	2.677919029
102	yPH_132	WT	5	137	49356	42124	ON	1	1	50400	1254	1081	173	1156	98	7	1023	133	1022	0	11	0	14	2	0.001955034	5.43E-06	1276	1107	2.679874064
102	yPH_132	WT	5	138	49716	42484	ON	1	1	50400	1244	1069	175	1156	88	3	1022	134	1021	0	16	0	20	3	0.002935421	8.15E-06	1279	1110	2.682809484
102	yPH_132	WT	5	139	50076	42844	ON	1	1	50400	1245	1070	175	1151	94	3	1021	130	1020	0	19	0	23	3	0.002938296	8.16E-06	1282	1113	2.68574778
102	yPH_132	WT	5	140	50436	43204	ON	1	1	50400	1239	1066	173	1150	89	3	1020	130	1013	0	14	0	23	2	0.001960784	5.45E-06	1285	1115	2.687708564
102	yPH_132	WT	5	141	50796	43564	ON	1	1	50400	1252	1072	180	1145	107	2	1013	132	1003	0	9	0	21	2	0.001974334	5.48E-06	1287	1117	2.689682898
102	yPH_132	WT	5	142	51156	43924	ON	1	1	50400	1239	1060	179	1140	99	2	1003	137	1011	0	14	0	12	6	0.005982054	1.66E-05	1289	1123	2.695664952
102	yPH_132	WT	5	143	51516	44284	ON	1	1	50400	1218	1060	158	1138	80	6	1011	127	1019	0	17	0	17	8	0.007912957	2.20E-05	1295	1131	2.703577909
102	yPH_132	WT	5	144	51876	44644	ON	1	1	50400	1216	1059	157	1139	77	8	1019	120	1007	0	11	0	24	1	0.000981354	2.73E-06	1303	1132	2.704559264
102	yPH_132	WT	5	145	52236	45004	ON	1	1	50400	1210	1051	159	1138	72	2	1007	131	1013	0	11	0	17	12	0.011916584	3.31E-05	1305	1144	2.716475848
102	yPH_132	WT	5	146	52596	45364	ON	1	1	50400	1218	1052	166	1144	74	12	1013	131	1023	0	23	0	14	1	0.000987167	2.74E-06	1317	1145	2.717463014
102	yPH_132	WT	5	147	52956	45724	ON	1	1	50400	1216	1055	161	1143	73	2	1023	120	1015	0	7	0	25	10	0.009775171	2.72E-05	1319	1155	2.727238185
102	yPH_132	WT	5	148	53316	46084	ON	1	1	50400	1240	1066	174	1151	89	13	1015	136	1017	0	9	0	16	9	0.008866995	2.46E-05	1332	1164	2.736105181
102	yPH_132	WT	5	149	53676	46444	ON	1	1	50400	1247	1072	175	1155	92	10	1017	138	1030	0	18	0	13	8	0.007866273	2.19E-05	1342	1172	2.743971454
102	yPH_132	WT	5	150	54036	46804	ON	1	1	50400	1245	1079	166	1161	84	9	1030	131	1025	0	11	0	21	5	0.004854369	1.35E-05	1351	1177	2.748825823
102	yPH_132	WT	5	151	54396	47164	ON	1	1	50400	1239	1061	178	1164	75	6	1025	139	1026	0	14	0	16	3	0.002926829	8.13E-06	1357	1180	2.751752652
102	yPH_132	WT	5	152	54756	47524	ON	1	1	50400	1238	1067	171	1159	79	3	1026	133	1026	0	9	0	12	3	0.002923977	8.12E-06	1360	1183	2.754676629
102	yPH_132	WT	5	153	55116	47884	ON	1	1	50400	1232	1068	164	1157	75	4	1026	131	1025	0	8	0	18	9	0.00877193	2.44E-05	1364	1192	2.763448559
102	yPH_132	WT	5	154	55476	48244	ON	1	1	50400	1235	1065	170	1163	72	9	1025	138	1014	0	13	0	30	6	0.005853659	1.63E-05	1373	1198	2.769302217
102	yPH_132	WT	5	155	55836	48604	ON	1	1	50400	1219	1041	178	1165	54	7	1014	151	1020	0	22	0	21	5	0.004930966	1.37E-05	1380	1203	2.774233184
102	yPH_132	WT	5	156	56196	48964	ON	1	1	50400	1224	1046	178	1163	61	5	1020	143	1022	0	17	0	26	11	0.010784314	3.00E-05	1385	1214	2.785017497
102	yPH_132	WT	5	157	56556	49324	ON	1	1	50400	1232	1052	180	1171	61	11	1022	149	1025	0	11	0	19	11	0.010763209	2.99E-05	1396	1225	2.795780707
102	yPH_132	WT	5	158	56916	49684	ON	1	1	50400	1220	1051	169	1182	38	11	1025	157	1031	0	16	0	13	3	0.002926829	8.13E-06	1407	1228	2.798707536
102	yPH_132	WT	5	159	57276	50044	ON	1	1	50400	1221	1054	167	1183	38	3	1031	152	NA	NA	NA	NA	NA	NA	NA	NA	NA	NA	NA
102	yPH_132	WT	6	0	45	-7187	OFF	0	0	7200	94	77	17	80	14	0	70	10	72	0	1	0	1	2	0.028571429	7.94E-05	NA	NA	NA
102	yPH_132	WT	6	1	405	-6827	OFF	0	0	7200	94	77	17	82	12	2	72	10	78	0	3	0	1	4	0.055555556	0.000154321	NA	NA	NA
102	yPH_132	WT	6	2	765	-6467	OFF	0	0	7200	99	83	16	86	13	4	78	8	84	0	2	0	0	4	0.051282051	0.00014245	NA	NA	NA
102	yPH_132	WT	6	3	1125	-6107	OFF	0	0	7200	100	89	11	90	10	4	84	6	87	0	0	0	0	3	0.035714286	9.92E-05	NA	NA	NA
102	yPH_132	WT	6	4	1485	-5747	OFF	0	0	7200	104	93	11	93	11	3	87	6	90	0	1	0	0	2	0.022988506	6.39E-05	NA	NA	NA
102	yPH_132	WT	6	5	1845	-5387	OFF	0	0	7200	107	96	11	95	12	2	90	5	90	0	0	0	1	1	0.011111111	3.09E-05	NA	NA	NA
102	yPH_132	WT	6	6	2205	-5027	OFF	0	0	7200	107	95	12	96	11	1	90	6	90	0	0	0	1	1	0.011111111	3.09E-05	NA	NA	NA
102	yPH_132	WT	6	7	2565	-4667	OFF	0	0	7200	111	96	15	97	14	1	90	7	94	0	2	0	1	3	0.033333333	9.26E-05	NA	NA	NA
102	yPH_132	WT	6	8	2925	-4307	OFF	0	0	7200	115	100	15	102	13	5	94	8	100	0	1	0	0	5	0.053191489	0.000147754	NA	NA	NA
102	yPH_132	WT	6	9	3285	-3947	OFF	0	0	7200	121	106	15	107	14	5	100	7	99	0	0	0	2	1	0.01	2.78E-05	NA	NA	NA
102	yPH_132	WT	6	10	3645	-3587	OFF	0	0	7200	121	104	17	108	13	1	99	9	104	0	2	0	0	3	0.03030303	8.42E-05	NA	NA	NA
102	yPH_132	WT	6	11	4005	-3227	OFF	0	0	7200	125	112	13	111	14	3	104	7	106	0	2	0	2	2	0.019230769	5.34E-05	NA	NA	NA
102	yPH_132	WT	6	12	4365	-2867	OFF	0	0	7200	126	112	14	114	12	3	106	8	110	0	2	0	1	3	0.028301887	7.86E-05	NA	NA	NA
102	yPH_132	WT	6	13	4725	-2507	OFF	0	0	7200	133	120	13	117	16	3	110	7	118	0	0	0	0	8	0.072727273	0.00020202	NA	NA	NA
102	yPH_132	WT	6	14	5085	-2147	OFF	0	0	7200	141	128	13	126	15	9	118	8	120	0	0	0	3	5	0.042372881	0.000117702	NA	NA	NA
102	yPH_132	WT	6	15	5445	-1787	OFF	0	0	7200	151	132	19	131	20	5	120	11	130	0	3	0	0	7	0.058333333	0.000162037	NA	NA	NA
102	yPH_132	WT	6	16	5805	-1427	OFF	0	0	7200	155	139	16	138	17	7	130	8	132	0	0	0	3	5	0.038461538	0.000106838	NA	NA	NA
102	yPH_132	WT	6	17	6165	-1067	OFF	0	0	7200	160	143	17	143	17	5	132	11	142	0	3	0	0	7	0.053030303	0.000147306	NA	NA	NA
102	yPH_132	WT	6	18	6525	-707	OFF	0	0	7200	167	155	12	150	17	7	142	8	143	0	1	0	1	1	0.007042254	1.96E-05	NA	NA	NA
102	yPH_132	WT	6	19	6885	-347	OFF	0	0	7200	169	155	14	151	18	1	143	8	150	0	1	0	1	7	0.048951049	0.000135975	NA	NA	NA
102	yPH_132	WT	6	20	7245	13	ON	1	1	50400	180	164	16	158	22	7	150	8	151	0	2	0	1	0	0	0	8	7	0.048951049
102	yPH_132	WT	6	21	7605	373	ON	1	1	50400	190	169	21	158	32	0	151	7	152	0	1	0	0	0	0	0	8	7	0.048951049
102	yPH_132	WT	6	22	7965	733	ON	1	1	50400	190	171	19	158	32	0	152	6	154	0	1	0	0	1	0.006578947	1.83E-05	8	8	0.055529996
102	yPH_132	WT	6	23	8325	1093	ON	1	1	50400	190	172	18	160	30	2	154	6	156	0	0	0	1	3	0.019480519	5.41E-05	10	11	0.075010516
102	yPH_132	WT	6	24	8685	1453	ON	1	1	50400	193	175	18	163	30	3	156	7	158	0	1	0	0	1	0.006410256	1.78E-05	13	12	0.081420772
102	yPH_132	WT	6	25	9045	1813	ON	1	1	50400	194	177	17	164	30	1	158	6	157	0	0	0	2	1	0.006329114	1.76E-05	14	13	0.087749886
102	yPH_132	WT	6	26	9405	2173	ON	1	1	50400	196	177	19	165	31	1	157	8	159	0	2	0	1	1	0.006369427	1.77E-05	15	14	0.094119313
102	yPH_132	WT	6	27	9765	2533	ON	1	1	50400	202	179	23	166	36	1	159	7	161	0	1	0	1	2	0.012578616	3.49E-05	16	16	0.106697929
102	yPH_132	WT	6	28	10125	2893	ON	1	1	50400	205	184	21	168	37	2	161	7	162	0	1	0	1	1	0.00621118	1.73E-05	18	17	0.112909109
102	yPH_132	WT	6	29	10485	3253	ON	1	1	50400	210	190	20	169	41	1	162	7	162	0	0	0	2	2	0.012345679	3.43E-05	19	19	0.125254788
102	yPH_132	WT	6	30	10845	3613	ON	1	1	50400	216	194	22	171	45	2	162	9	166	0	3	0	0	1	0.00617284	1.71E-05	21	20	0.131427628
102	yPH_132	WT	6	31	11205	3973	ON	1	1	50400	220	198	22	172	48	1	166	6	167	0	0	0	0	1	0.006024096	1.67E-05	22	21	0.137451724
102	yPH_132	WT	6	32	11565	4333	ON	1	1	50400	233	210	23	173	60	1	167	6	166	0	0	0	1	0	0	0	23	21	0.137451724
102	yPH_132	WT	6	33	11925	4693	ON	1	1	50400	236	212	24	173	63	0	166	7	168	0	1	0	0	1	0.006024096	1.67E-05	23	22	0.143475821
102	yPH_132	WT	6	34	12285	5053	ON	1	1	50400	241	220	21	174	67	1	168	6	168	0	1	0	1	0	0	0	24	22	0.143475821
102	yPH_132	WT	6	35	12645	5413	ON	1	1	50400	253	231	22	174	79	0	168	6	168	0	1	0	1	0	0	0	24	22	0.143475821
102	yPH_132	WT	6	36	13005	5773	ON	1	1	50400	273	250	23	174	99	0	168	6	170	0	2	0	0	0	0	0	24	22	0.143475821
102	yPH_132	WT	6	37	13365	6133	ON	1	1	50400	290	259	31	174	116	0	170	4	170	0	2	0	2	0	0	0	24	22	0.143475821
102	yPH_132	WT	6	38	13725	6493	ON	1	1	50400	300	271	29	174	126	0	170	4	172	0	2	0	0	0	0	0	24	22	0.143475821
102	yPH_132	WT	6	39	14085	6853	ON	1	1	50400	310	284	26	174	136	0	172	2	172	0	1	0	1	0	0	0	24	22	0.143475821
102	yPH_132	WT	6	40	14445	7213	ON	1	1	50400	324	291	33	174	150	0	172	2	170	0	0	0	2	0	0	0	24	22	0.143475821
102	yPH_132	WT	6	41	14805	7573	ON	1	1	50400	343	309	34	174	169	0	170	4	172	0	2	0	0	0	0	0	24	22	0.143475821
102	yPH_132	WT	6	42	15165	7933	ON	1	1	50400	353	322	31	174	179	0	172	2	171	0	0	0	1	0	0	0	24	22	0.143475821
102	yPH_132	WT	6	43	15525	8293	ON	1	1	50400	369	340	29	174	195	0	171	3	170	0	0	0	1	0	0	0	24	22	0.143475821
102	yPH_132	WT	6	44	15885	8653	ON	1	1	50400	370	339	31	174	196	0	170	4	170	0	1	0	1	0	0	0	24	22	0.143475821
102	yPH_132	WT	6	45	16245	9013	ON	1	1	50400	387	352	35	174	213	0	170	4	170	0	1	0	1	0	0	0	24	22	0.143475821
102	yPH_132	WT	6	46	16605	9373	ON	1	1	50400	396	361	35	174	222	0	170	4	170	0	1	0	1	0	0	0	24	22	0.143475821
102	yPH_132	WT	6	47	16965	9733	ON	1	1	50400	406	370	36	174	232	0	170	4	169	0	0	0	1	0	0	0	24	22	0.143475821
102	yPH_132	WT	6	48	17325	10093	ON	1	1	50400	423	382	41	174	249	0	169	5	169	0	1	0	1	0	0	0	24	22	0.143475821
102	yPH_132	WT	6	49	17685	10453	ON	1	1	50400	450	408	42	174	276	0	169	5	169	0	1	0	1	0	0	0	24	22	0.143475821
102	yPH_132	WT	6	50	18045	10813	ON	1	1	50400	465	421	44	174	291	0	169	5	170	0	2	0	1	0	0	0	24	22	0.143475821
102	yPH_132	WT	6	51	18405	11173	ON	1	1	50400	484	435	49	174	310	0	170	4	171	0	1	0	0	0	0	0	24	22	0.143475821
102	yPH_132	WT	6	52	18765	11533	ON	1	1	50400	499	446	53	174	325	0	171	3	168	0	0	0	3	0	0	0	24	22	0.143475821
102	yPH_132	WT	6	53	19125	11893	ON	1	1	50400	508	458	50	174	334	0	168	6	169	0	1	0	0	0	0	0	24	22	0.143475821
102	yPH_132	WT	6	54	19485	12253	ON	1	1	50400	541	483	58	174	367	0	169	5	169	0	0	0	0	0	0	0	24	22	0.143475821
102	yPH_132	WT	6	55	19845	12613	ON	1	1	50400	564	506	58	174	390	0	169	5	168	0	1	0	2	0	0	0	24	22	0.143475821
102	yPH_132	WT	6	56	20205	12973	ON	1	1	50400	596	525	71	174	422	0	168	6	168	0	1	0	1	0	0	0	24	22	0.143475821
102	yPH_132	WT	6	57	20565	13333	ON	1	1	50400	621	545	76	174	447	0	168	6	167	0	0	0	1	0	0	0	24	22	0.143475821
102	yPH_132	WT	6	58	20925	13693	ON	1	1	50400	636	559	77	174	462	0	167	7	170	0	4	0	1	0	0	0	24	22	0.143475821
102	yPH_132	WT	6	59	21285	14053	ON	1	1	50400	662	585	77	174	488	0	170	4	168	0	0	0	2	0	0	0	24	22	0.143475821
102	yPH_132	WT	6	60	21645	14413	ON	1	1	50400	681	603	78	174	507	0	168	6	168	0	0	0	0	0	0	0	24	22	0.143475821
102	yPH_132	WT	6	61	22005	14773	ON	1	1	50400	699	623	76	174	525	0	168	6	169	0	2	0	1	0	0	0	24	22	0.143475821
102	yPH_132	WT	6	62	22365	15133	ON	1	1	50400	717	638	79	174	543	0	169	5	173	0	4	0	0	0	0	0	24	22	0.143475821
102	yPH_132	WT	6	63	22725	15493	ON	1	1	50400	756	684	72	174	582	0	173	1	171	0	0	0	2	0	0	0	24	22	0.143475821
102	yPH_132	WT	6	64	23085	15853	ON	1	1	50400	787	710	77	174	613	0	171	3	172	0	1	0	0	0	0	0	24	22	0.143475821
102	yPH_132	WT	6	65	23445	16213	ON	1	1	50400	813	729	84	174	639	0	172	2	171	0	0	0	1	0	0	0	24	22	0.143475821
102	yPH_132	WT	6	66	23805	16573	ON	1	1	50400	848	764	84	174	674	0	171	3	171	0	0	0	0	0	0	0	24	22	0.143475821
102	yPH_132	WT	6	67	24165	16933	ON	1	1	50400	876	789	87	174	702	0	171	3	169	0	0	0	2	0	0	0	24	22	0.143475821
102	yPH_132	WT	6	68	24525	17293	ON	1	1	50400	919	827	92	174	745	0	169	5	168	0	0	0	1	0	0	0	24	22	0.143475821
102	yPH_132	WT	6	69	24885	17653	ON	1	1	50400	942	855	87	174	768	0	168	6	167	0	0	0	1	0	0	0	24	22	0.143475821
102	yPH_132	WT	6	70	25245	18013	ON	1	1	50400	982	881	101	174	808	0	167	7	168	0	1	0	0	0	0	0	24	22	0.143475821
102	yPH_132	WT	6	71	25605	18373	ON	1	1	50400	1005	882	123	174	831	0	168	6	167	0	2	0	3	0	0	0	24	22	0.143475821
102	yPH_132	WT	6	72	25965	18733	ON	1	1	50400	1025	908	117	174	851	0	167	7	169	0	2	0	0	0	0	0	24	22	0.143475821
102	yPH_132	WT	6	73	26325	19093	ON	1	1	50400	1048	930	118	174	874	0	169	5	170	0	2	0	1	0	0	0	24	22	0.143475821
102	yPH_132	WT	6	74	26685	19453	ON	1	1	50400	1065	952	113	174	891	0	170	4	171	0	1	0	0	0	0	0	24	22	0.143475821
102	yPH_132	WT	6	75	27045	19813	ON	1	1	50400	1084	964	120	174	910	0	171	3	170	0	1	0	2	0	0	0	24	22	0.143475821
102	yPH_132	WT	6	76	27405	20173	ON	1	1	50400	1108	986	122	174	934	0	170	4	171	0	1	0	0	0	0	0	24	22	0.143475821
102	yPH_132	WT	6	77	27765	20533	ON	1	1	50400	1140	1016	124	174	966	0	171	3	170	0	0	0	1	0	0	0	24	22	0.143475821
102	yPH_132	WT	6	78	28125	20893	ON	1	1	50400	1148	1020	128	174	974	0	170	4	168	0	1	0	3	0	0	0	24	22	0.143475821
102	yPH_132	WT	6	79	28485	21253	ON	1	1	50400	1161	1030	131	174	987	0	168	6	168	0	1	0	1	0	0	0	24	22	0.143475821
102	yPH_132	WT	6	80	28845	21613	ON	1	1	50400	1177	1044	133	174	1003	0	168	6	170	0	2	0	0	0	0	0	24	22	0.143475821
102	yPH_132	WT	6	81	29205	21973	ON	1	1	50400	1189	1045	144	174	1015	0	170	4	172	0	2	0	0	0	0	0	24	22	0.143475821
102	yPH_132	WT	6	82	29565	22333	ON	1	1	50400	1202	1054	148	174	1028	0	172	2	171	0	1	0	2	0	0	0	24	22	0.143475821
102	yPH_132	WT	6	83	29925	22693	ON	1	1	50400	1210	1057	153	174	1036	0	171	3	170	0	0	0	1	0	0	0	24	22	0.143475821
102	yPH_132	WT	6	84	30285	23053	ON	1	1	50400	1217	1060	157	174	1043	0	170	4	170	0	2	0	2	0	0	0	24	22	0.143475821
102	yPH_132	WT	6	85	30645	23413	ON	1	1	50400	1217	1062	155	174	1043	0	170	4	171	0	1	0	0	0	0	0	24	22	0.143475821
102	yPH_132	WT	6	86	31005	23773	ON	1	1	50400	1227	1070	157	174	1053	0	171	3	171	0	1	0	1	0	0	0	24	22	0.143475821
102	yPH_132	WT	6	87	31365	24133	ON	1	1	50400	1225	1075	150	174	1051	0	171	3	171	0	1	0	1	0	0	0	24	22	0.143475821
102	yPH_132	WT	6	88	31725	24493	ON	1	1	50400	1239	1085	154	174	1065	0	171	3	172	0	1	0	0	0	0	0	24	22	0.143475821
102	yPH_132	WT	6	89	32085	24853	ON	1	1	50400	1241	1090	151	174	1067	0	172	2	171	0	0	0	1	0	0	0	24	22	0.143475821
102	yPH_132	WT	6	90	32445	25213	ON	1	1	50400	1245	1096	149	174	1071	0	171	3	172	0	2	0	1	0	0	0	24	22	0.143475821
102	yPH_132	WT	6	91	32805	25573	ON	1	1	50400	1245	1095	150	174	1071	0	172	2	170	0	0	0	2	0	0	0	24	22	0.143475821
102	yPH_132	WT	6	92	33165	25933	ON	1	1	50400	1253	1092	161	174	1079	0	170	4	170	0	1	0	1	0	0	0	24	22	0.143475821
102	yPH_132	WT	6	93	33525	26293	ON	1	1	50400	1261	1097	164	174	1087	0	170	4	170	0	0	0	0	0	0	0	24	22	0.143475821
102	yPH_132	WT	6	94	33885	26653	ON	1	1	50400	1264	1103	161	174	1090	0	170	4	171	0	2	0	1	0	0	0	24	22	0.143475821
102	yPH_132	WT	6	95	34245	27013	ON	1	1	50400	1274	1112	162	174	1100	0	171	3	170	0	0	0	1	0	0	0	24	22	0.143475821
102	yPH_132	WT	6	96	34605	27373	ON	1	1	50400	1278	1111	167	174	1104	0	170	4	170	0	1	0	1	0	0	0	24	22	0.143475821
102	yPH_132	WT	6	97	34965	27733	ON	1	1	50400	1274	1109	165	174	1100	0	170	4	169	0	1	0	2	0	0	0	24	22	0.143475821
102	yPH_132	WT	6	98	35325	28093	ON	1	1	50400	1276	1110	166	174	1102	0	169	5	172	0	3	0	0	0	0	0	24	22	0.143475821
102	yPH_132	WT	6	99	35685	28453	ON	1	1	50400	1267	1097	170	174	1093	0	172	2	172	0	1	0	1	0	0	0	24	22	0.143475821
102	yPH_132	WT	6	100	36045	28813	ON	1	1	50400	1275	1106	169	174	1101	0	172	2	172	0	1	0	1	0	0	0	24	22	0.143475821
102	yPH_132	WT	6	101	36405	29173	ON	1	1	50400	1269	1108	161	174	1095	0	172	2	169	0	0	0	3	0	0	0	24	22	0.143475821
102	yPH_132	WT	6	102	36765	29533	ON	1	1	50400	1291	1120	171	174	1117	0	169	5	169	0	2	0	2	0	0	0	24	22	0.143475821
102	yPH_132	WT	6	103	37125	29893	ON	1	1	50400	1296	1125	171	174	1122	0	169	5	167	0	0	0	2	0	0	0	24	22	0.143475821
102	yPH_132	WT	6	104	37485	30253	ON	1	1	50400	1305	1142	163	174	1131	0	167	7	168	0	1	0	0	0	0	0	24	22	0.143475821
102	yPH_132	WT	6	105	37845	30613	ON	1	1	50400	1307	1138	169	174	1133	0	168	6	171	0	4	0	1	0	0	0	24	22	0.143475821
102	yPH_132	WT	6	106	38205	30973	ON	1	1	50400	1318	1145	173	174	1144	0	171	3	170	0	1	0	2	0	0	0	24	22	0.143475821
102	yPH_132	WT	6	107	38565	31333	ON	1	1	50400	1327	1155	172	174	1153	0	170	4	172	0	2	0	0	0	0	0	24	22	0.143475821
102	yPH_132	WT	6	108	38925	31693	ON	1	1	50400	1329	1159	170	174	1155	0	172	2	170	0	1	0	3	0	0	0	24	22	0.143475821
102	yPH_132	WT	6	109	39285	32053	ON	1	1	50400	1339	1161	178	174	1165	0	170	4	168	0	1	0	3	0	0	0	24	22	0.143475821
102	yPH_132	WT	6	110	39645	32413	ON	1	1	50400	1329	1159	170	174	1155	0	168	6	171	0	5	0	2	0	0	0	24	22	0.143475821
102	yPH_132	WT	6	111	40005	32773	ON	1	1	50400	1327	1163	164	174	1153	0	171	3	171	0	1	0	1	0	0	0	24	22	0.143475821
102	yPH_132	WT	6	112	40365	33133	ON	1	1	50400	1320	1153	167	174	1146	0	171	3	171	0	1	0	1	0	0	0	24	22	0.143475821
102	yPH_132	WT	6	113	40725	33493	ON	1	1	50400	1323	1162	161	174	1149	0	171	3	168	0	0	0	3	0	0	0	24	22	0.143475821
102	yPH_132	WT	6	114	41085	33853	ON	1	1	50400	1323	1155	168	174	1149	0	168	6	170	0	2	0	0	0	0	0	24	22	0.143475821
102	yPH_132	WT	6	115	41445	34213	ON	1	1	50400	1324	1149	175	174	1150	0	170	4	171	0	1	0	0	0	0	0	24	22	0.143475821
102	yPH_132	WT	6	116	41805	34573	ON	1	1	50400	1332	1152	180	174	1158	0	171	3	171	0	1	0	1	0	0	0	24	22	0.143475821
102	yPH_132	WT	6	117	42165	34933	ON	1	1	50400	1329	1159	170	174	1155	0	171	3	172	0	1	0	0	0	0	0	24	22	0.143475821
102	yPH_132	WT	6	118	42525	35293	ON	1	1	50400	1342	1160	182	174	1168	0	172	2	171	0	0	0	1	0	0	0	24	22	0.143475821
102	yPH_132	WT	6	119	42885	35653	ON	1	1	50400	1344	1177	167	174	1170	0	171	3	172	0	2	0	1	0	0	0	24	22	0.143475821
102	yPH_132	WT	6	120	43245	36013	ON	1	1	50400	1345	1168	177	174	1171	0	172	2	172	0	1	0	1	0	0	0	24	22	0.143475821
102	yPH_132	WT	6	121	43605	36373	ON	1	1	50400	1356	1178	178	174	1182	0	172	2	171	0	0	0	1	0	0	0	24	22	0.143475821
102	yPH_132	WT	6	122	43965	36733	ON	1	1	50400	1344	1164	180	174	1170	0	171	3	172	0	2	0	1	0	0	0	24	22	0.143475821
102	yPH_132	WT	6	123	44325	37093	ON	1	1	50400	1330	1157	173	174	1156	0	172	2	174	0	2	0	0	0	0	0	24	22	0.143475821
102	yPH_132	WT	6	124	44685	37453	ON	1	1	50400	1328	1153	175	174	1154	0	174	0	171	0	0	0	3	0	0	0	24	22	0.143475821
102	yPH_132	WT	6	125	45045	37813	ON	1	1	50400	1329	1158	171	174	1155	0	171	3	171	0	0	0	0	0	0	0	24	22	0.143475821
102	yPH_132	WT	6	126	45405	38173	ON	1	1	50400	1335	1165	170	174	1161	0	171	3	171	0	1	0	1	0	0	0	24	22	0.143475821
102	yPH_132	WT	6	127	45765	38533	ON	1	1	50400	1342	1166	176	174	1168	0	171	3	171	0	0	0	0	0	0	0	24	22	0.143475821
102	yPH_132	WT	6	128	46125	38893	ON	1	1	50400	1337	1168	169	174	1163	0	171	3	168	0	0	0	3	0	0	0	24	22	0.143475821
102	yPH_132	WT	6	129	46485	39253	ON	1	1	50400	1343	1172	171	174	1169	0	168	6	169	0	1	0	0	0	0	0	24	22	0.143475821
102	yPH_132	WT	6	130	46845	39613	ON	1	1	50400	1352	1168	184	174	1178	0	169	5	171	0	3	0	1	0	0	0	24	22	0.143475821
102	yPH_132	WT	6	131	47205	39973	ON	1	1	50400	1346	1176	170	174	1172	0	171	3	169	0	1	0	3	0	0	0	24	22	0.143475821
102	yPH_132	WT	6	132	47565	40333	ON	1	1	50400	1352	1179	173	174	1178	0	169	5	170	0	3	0	2	0	0	0	24	22	0.143475821
102	yPH_132	WT	6	133	47925	40693	ON	1	1	50400	1355	1175	180	174	1181	0	170	4	170	0	3	0	3	0	0	0	24	22	0.143475821
102	yPH_132	WT	6	134	48285	41053	ON	1	1	50400	1349	1172	177	174	1175	0	170	4	172	0	2	0	0	0	0	0	24	22	0.143475821
102	yPH_132	WT	6	135	48645	41413	ON	1	1	50400	1352	1173	179	174	1178	0	172	2	173	0	1	0	0	0	0	0	24	22	0.143475821
102	yPH_132	WT	6	136	49005	41773	ON	1	1	50400	1332	1163	169	174	1158	0	173	1	170	0	0	0	3	0	0	0	24	22	0.143475821
102	yPH_132	WT	6	137	49365	42133	ON	1	1	50400	1326	1161	165	174	1152	0	170	4	170	0	1	0	1	0	0	0	24	22	0.143475821
102	yPH_132	WT	6	138	49725	42493	ON	1	1	50400	1306	1140	166	174	1132	0	170	4	169	0	1	0	2	0	0	0	24	22	0.143475821
102	yPH_132	WT	6	139	50085	42853	ON	1	1	50400	1324	1157	167	174	1150	0	169	5	172	0	4	0	1	0	0	0	24	22	0.143475821
102	yPH_132	WT	6	140	50445	43213	ON	1	1	50400	1334	1160	174	174	1160	0	172	2	173	0	1	0	0	0	0	0	24	22	0.143475821
102	yPH_132	WT	6	141	50805	43573	ON	1	1	50400	1328	1160	168	174	1154	0	173	1	172	0	0	0	1	0	0	0	24	22	0.143475821
102	yPH_132	WT	6	142	51165	43933	ON	1	1	50400	1330	1167	163	174	1156	0	172	2	167	0	0	0	5	0	0	0	24	22	0.143475821
102	yPH_132	WT	6	143	51525	44293	ON	1	1	50400	1349	1173	176	174	1175	0	167	7	168	0	1	0	0	0	0	0	24	22	0.143475821
102	yPH_132	WT	6	144	51885	44653	ON	1	1	50400	1352	1188	164	174	1178	0	168	6	168	0	1	0	1	0	0	0	24	22	0.143475821
102	yPH_132	WT	6	145	52245	45013	ON	1	1	50400	1368	1195	173	174	1194	0	168	6	169	0	2	0	1	0	0	0	24	22	0.143475821
102	yPH_132	WT	6	146	52605	45373	ON	1	1	50400	1373	1187	186	174	1199	0	169	5	168	0	2	0	3	0	0	0	24	22	0.143475821
102	yPH_132	WT	6	147	52965	45733	ON	1	1	50400	1383	1195	188	174	1209	0	168	6	168	0	1	0	1	0	0	0	24	22	0.143475821
102	yPH_132	WT	6	148	53325	46093	ON	1	1	50400	1381	1201	180	174	1207	0	168	6	170	0	2	0	0	0	0	0	24	22	0.143475821
102	yPH_132	WT	6	149	53685	46453	ON	1	1	50400	1373	1195	178	174	1199	0	170	4	169	0	1	0	2	0	0	0	24	22	0.143475821
102	yPH_132	WT	6	150	54045	46813	ON	1	1	50400	1377	1198	179	174	1203	0	169	5	171	0	3	0	1	0	0	0	24	22	0.143475821
102	yPH_132	WT	6	151	54405	47173	ON	1	1	50400	1375	1198	177	174	1201	0	171	3	170	0	0	0	1	0	0	0	24	22	0.143475821
102	yPH_132	WT	6	152	54765	47533	ON	1	1	50400	1382	1196	186	174	1208	0	170	4	168	0	0	0	2	0	0	0	24	22	0.143475821
102	yPH_132	WT	6	153	55125	47893	ON	1	1	50400	1384	1197	187	174	1210	0	168	6	168	0	1	0	1	0	0	0	24	22	0.143475821
102	yPH_132	WT	6	154	55485	48253	ON	1	1	50400	1383	1194	189	174	1209	0	168	6	168	0	2	0	2	0	0	0	24	22	0.143475821
102	yPH_132	WT	6	155	55845	48613	ON	1	1	50400	1375	1198	177	174	1201	0	168	6	168	0	0	0	0	0	0	0	24	22	0.143475821
102	yPH_132	WT	6	156	56205	48973	ON	1	1	50400	1389	1208	181	174	1215	0	168	6	169	0	2	0	1	0	0	0	24	22	0.143475821
102	yPH_132	WT	6	157	56565	49333	ON	1	1	50400	1388	1204	184	174	1214	0	169	5	168	0	1	0	2	0	0	0	24	22	0.143475821
102	yPH_132	WT	6	158	56925	49693	ON	1	1	50400	1399	1217	182	174	1225	0	168	6	167	0	0	0	1	0	0	0	24	22	0.143475821
102	yPH_132	WT	6	159	57285	50053	ON	1	1	50400	1395	1209	186	174	1221	0	167	7	NA	NA	NA	NA	NA	NA	NA	NA	NA	NA	NA
102	yPH_132	WT	7	0	54	-7178	OFF	0	0	7200	66	57	9	64	2	0	57	7	60	0	2	0	1	2	0.035087719	9.75E-05	NA	NA	NA
102	yPH_132	WT	7	1	414	-6818	OFF	0	0	7200	68	60	8	67	1	3	60	7	63	0	1	0	0	2	0.033333333	9.26E-05	NA	NA	NA
102	yPH_132	WT	7	2	774	-6458	OFF	0	0	7200	70	63	7	69	1	2	63	6	66	0	1	0	2	4	0.063492063	0.000176367	NA	NA	NA
102	yPH_132	WT	7	3	1134	-6098	OFF	0	0	7200	74	66	8	73	1	4	66	7	69	0	1	0	0	2	0.03030303	8.42E-05	NA	NA	NA
102	yPH_132	WT	7	4	1494	-5738	OFF	0	0	7200	80	70	10	76	4	3	69	7	73	0	1	0	1	4	0.057971014	0.000161031	NA	NA	NA
102	yPH_132	WT	7	5	1854	-5378	OFF	0	0	7200	82	73	9	80	2	4	73	7	75	0	1	0	2	3	0.04109589	0.000114155	NA	NA	NA
102	yPH_132	WT	7	6	2214	-5018	OFF	0	0	7200	84	75	9	83	1	3	75	8	79	0	2	0	2	4	0.053333333	0.000148148	NA	NA	NA
102	yPH_132	WT	7	7	2574	-4658	OFF	0	0	7200	89	79	10	87	2	4	79	8	81	0	1	0	0	1	0.012658228	3.52E-05	NA	NA	NA
102	yPH_132	WT	7	8	2934	-4298	OFF	0	0	7200	91	81	10	89	2	2	81	8	83	0	0	0	0	2	0.024691358	6.86E-05	NA	NA	NA
102	yPH_132	WT	7	9	3294	-3938	OFF	0	0	7200	94	83	11	91	3	2	83	8	86	0	0	0	1	4	0.048192771	0.000133869	NA	NA	NA
102	yPH_132	WT	7	10	3654	-3578	OFF	0	0	7200	96	86	10	95	1	4	86	9	88	0	0	0	2	4	0.046511628	0.000129199	NA	NA	NA
102	yPH_132	WT	7	11	4014	-3218	OFF	0	0	7200	102	89	13	99	3	4	88	11	92	0	0	0	0	4	0.045454545	0.000126263	NA	NA	NA
102	yPH_132	WT	7	12	4374	-2858	OFF	0	0	7200	107	93	14	104	3	4	92	12	100	0	3	0	0	5	0.054347826	0.000150966	NA	NA	NA
102	yPH_132	WT	7	13	4734	-2498	OFF	0	0	7200	114	100	14	110	4	6	100	10	100	0	0	0	1	1	0.01	2.78E-05	NA	NA	NA
102	yPH_132	WT	7	14	5094	-2138	OFF	0	0	7200	115	100	15	111	4	1	100	11	100	0	0	0	2	2	0.02	5.56E-05	NA	NA	NA
102	yPH_132	WT	7	15	5454	-1778	OFF	0	0	7200	116	100	16	113	3	2	100	13	107	0	1	0	0	6	0.06	0.000166667	NA	NA	NA
102	yPH_132	WT	7	16	5814	-1418	OFF	0	0	7200	122	107	15	119	3	6	107	12	107	0	0	0	1	1	0.009345794	2.60E-05	NA	NA	NA
102	yPH_132	WT	7	17	6174	-1058	OFF	0	0	7200	124	107	17	122	2	3	107	15	110	0	1	0	0	2	0.018691589	5.19E-05	NA	NA	NA
102	yPH_132	WT	7	18	6534	-698	OFF	0	0	7200	128	111	17	125	3	2	110	15	115	0	0	0	1	6	0.054545455	0.000151515	NA	NA	NA
102	yPH_132	WT	7	19	6894	-338	OFF	0	0	7200	134	115	19	131	3	6	115	16	121	0	1	0	0	5	0.043478261	0.000120773	NA	NA	NA
102	yPH_132	WT	7	20	7254	22	ON	1	1	50400	141	122	19	136	5	5	121	15	122	0	0	0	0	1	0.008264463	2.30E-05	11	6	0.051742724
102	yPH_132	WT	7	21	7614	382	ON	1	1	50400	142	123	19	139	3	2	122	17	124	0	0	0	0	2	0.016393443	4.55E-05	13	8	0.068136166
102	yPH_132	WT	7	22	7974	742	ON	1	1	50400	143	125	18	141	2	2	124	17	124	0	0	0	1	1	0.008064516	2.24E-05	15	9	0.076200682
102	yPH_132	WT	7	23	8334	1102	ON	1	1	50400	146	126	20	142	4	1	124	18	128	0	1	0	1	4	0.032258065	8.96E-05	16	13	0.108458747
102	yPH_132	WT	7	24	8694	1462	ON	1	1	50400	150	128	22	146	4	4	128	18	129	0	0	0	0	1	0.0078125	2.17E-05	20	14	0.116271247
102	yPH_132	WT	7	25	9054	1822	ON	1	1	50400	149	129	20	147	2	1	129	18	131	0	1	0	1	2	0.015503876	4.31E-05	21	16	0.131775123
102	yPH_132	WT	7	26	9414	2182	ON	1	1	50400	154	133	21	150	4	3	131	19	134	0	1	0	1	3	0.022900763	6.36E-05	24	19	0.154675886
102	yPH_132	WT	7	27	9774	2542	ON	1	1	50400	156	136	20	153	3	3	134	19	138	0	0	0	1	5	0.037313433	0.000103648	27	24	0.191989319
102	yPH_132	WT	7	28	10134	2902	ON	1	1	50400	164	141	23	159	5	6	138	21	143	0	1	0	1	5	0.036231884	0.000100644	33	29	0.228221203
102	yPH_132	WT	7	29	10494	3262	ON	1	1	50400	169	147	22	164	5	5	143	21	147	0	2	0	2	4	0.027972028	7.77E-05	38	33	0.256193231
102	yPH_132	WT	7	30	10854	3622	ON	1	1	50400	174	150	24	168	6	4	147	21	150	0	0	0	0	3	0.020408163	5.67E-05	42	36	0.276601394
102	yPH_132	WT	7	31	11214	3982	ON	1	1	50400	179	154	25	173	6	4	150	23	149	0	1	0	7	5	0.033333333	9.26E-05	46	41	0.309934728
102	yPH_132	WT	7	32	11574	4342	ON	1	1	50400	185	153	32	179	6	6	149	30	159	0	3	0	1	8	0.053691275	0.000149142	52	49	0.363626003
102	yPH_132	WT	7	33	11934	4702	ON	1	1	50400	189	160	29	187	2	8	159	28	161	0	2	0	2	2	0.012578616	3.49E-05	60	51	0.376204619
102	yPH_132	WT	7	34	12294	5062	ON	1	1	50400	195	163	32	190	5	3	161	29	179	0	6	0	0	12	0.074534161	0.000207039	63	63	0.450738781
102	yPH_132	WT	7	35	12654	5422	ON	1	1	50400	208	180	28	204	4	14	179	25	180	0	0	0	3	4	0.022346369	6.21E-05	77	67	0.473085149
102	yPH_132	WT	7	36	13014	5782	ON	1	1	50400	216	182	34	208	8	4	180	28	189	0	2	0	1	8	0.044444444	0.000123457	81	75	0.517529594
102	yPH_132	WT	7	37	13374	6142	ON	1	1	50400	228	192	36	217	11	9	189	28	193	0	1	0	5	8	0.042328042	0.000117578	90	83	0.559857636
102	yPH_132	WT	7	38	13734	6502	ON	1	1	50400	232	195	37	226	6	9	193	33	202	0	2	0	3	10	0.051813472	0.000143926	99	93	0.611671108
102	yPH_132	WT	7	39	14094	6862	ON	1	1	50400	242	203	39	236	6	10	202	34	211	0	1	0	0	8	0.03960396	0.000110011	109	101	0.651275068
102	yPH_132	WT	7	40	14454	7222	ON	1	1	50400	255	214	41	246	9	10	211	35	219	0	3	0	2	7	0.033175355	9.22E-05	119	108	0.684450424
102	yPH_132	WT	7	41	14814	7582	ON	1	1	50400	261	222	39	253	8	7	219	34	226	0	1	0	5	11	0.050228311	0.000139523	126	119	0.734678734
102	yPH_132	WT	7	42	15174	7942	ON	1	1	50400	271	226	45	266	5	13	226	40	235	0	2	0	2	9	0.039823009	0.000110619	139	128	0.774501743
102	yPH_132	WT	7	43	15534	8302	ON	1	1	50400	286	235	51	276	10	9	235	41	238	0	0	0	1	4	0.017021277	4.73E-05	148	132	0.79152302
102	yPH_132	WT	7	44	15894	8662	ON	1	1	50400	288	238	50	281	7	5	238	43	241	0	2	0	3	4	0.016806723	4.67E-05	153	136	0.808329742
102	yPH_132	WT	7	45	16254	9022	ON	1	1	50400	296	244	52	286	10	5	241	45	249	0	1	0	4	11	0.045643154	0.000126787	158	147	0.853972896
102	yPH_132	WT	7	46	16614	9382	ON	1	1	50400	306	250	56	298	8	12	249	49	250	0	1	0	5	5	0.020080321	5.58E-05	170	152	0.874053217
102	yPH_132	WT	7	47	16974	9742	ON	1	1	50400	313	253	60	305	8	7	250	55	259	0	4	0	4	9	0.036	1.00E-04	177	161	0.910053217
102	yPH_132	WT	7	48	17334	10102	ON	1	1	50400	323	260	63	316	7	11	259	57	269	0	8	0	3	5	0.019305019	5.36E-05	188	166	0.929358236
102	yPH_132	WT	7	49	17694	10462	ON	1	1	50400	330	270	60	322	8	6	269	53	283	0	3	0	1	12	0.044609665	0.000123916	194	178	0.973967902
102	yPH_132	WT	7	50	18054	10822	ON	1	1	50400	344	284	60	335	9	13	283	52	291	0	1	0	3	10	0.035335689	9.82E-05	207	188	1.009303591
102	yPH_132	WT	7	51	18414	11182	ON	1	1	50400	356	291	65	346	10	11	291	55	305	0	3	0	4	15	0.051546392	0.000143184	218	203	1.060849983
102	yPH_132	WT	7	52	18774	11542	ON	1	1	50400	372	306	66	363	9	17	305	58	317	0	2	0	2	12	0.039344262	0.00010929	235	215	1.100194245
102	yPH_132	WT	7	53	19134	11902	ON	1	1	50400	391	323	68	376	15	13	317	59	329	0	4	0	2	10	0.031545741	8.76E-05	248	225	1.131739986
102	yPH_132	WT	7	54	19494	12262	ON	1	1	50400	404	335	69	387	17	11	329	58	344	0	5	0	3	13	0.039513678	0.00010976	259	238	1.171253664
102	yPH_132	WT	7	55	19854	12622	ON	1	1	50400	425	350	75	402	23	15	344	58	361	0	3	0	3	17	0.049418605	0.000137274	274	255	1.220672269
102	yPH_132	WT	7	56	20214	12982	ON	1	1	50400	452	374	78	423	29	21	361	62	383	0	7	0	0	15	0.041551247	0.00011542	295	270	1.262223515
102	yPH_132	WT	7	57	20574	13342	ON	1	1	50400	467	394	73	442	25	19	383	59	391	0	4	0	4	8	0.020887728	5.80E-05	314	278	1.283111244
102	yPH_132	WT	7	58	20934	13702	ON	1	1	50400	484	403	81	454	30	12	391	63	409	0	8	0	4	14	0.035805627	9.95E-05	326	292	1.31891687
102	yPH_132	WT	7	59	21294	14062	ON	1	1	50400	506	421	85	471	35	16	409	62	427	0	6	0	6	18	0.04400978	0.000122249	342	310	1.36292665
102	yPH_132	WT	7	60	21654	14422	ON	1	1	50400	531	441	90	495	36	23	427	68	445	0	10	0	17	25	0.058548009	0.000162633	365	335	1.42147466
102	yPH_132	WT	7	61	22014	14782	ON	1	1	50400	554	453	101	524	30	28	445	79	473	0	12	0	7	23	0.051685393	0.000143571	393	358	1.473160053
102	yPH_132	WT	7	62	22374	15142	ON	1	1	50400	577	479	98	550	27	26	473	77	495	0	8	0	3	17	0.035940803	9.98E-05	419	375	1.509100856
102	yPH_132	WT	7	63	22734	15502	ON	1	1	50400	593	500	93	571	22	21	495	76	514	0	6	0	2	15	0.03030303	8.42E-05	440	390	1.539403887
102	yPH_132	WT	7	64	23094	15862	ON	1	1	50400	613	518	95	587	26	16	514	73	540	0	3	0	3	26	0.050583658	0.00014051	456	416	1.589987544
102	yPH_132	WT	7	65	23454	16222	ON	1	1	50400	642	544	98	614	28	27	540	74	556	0	3	0	3	16	0.02962963	8.23E-05	483	432	1.619617174
102	yPH_132	WT	7	66	23814	16582	ON	1	1	50400	650	560	90	630	20	17	556	74	571	0	6	0	4	13	0.023381295	6.49E-05	500	445	1.642998469
102	yPH_132	WT	7	67	24174	16942	ON	1	1	50400	675	577	98	644	31	14	571	73	588	0	7	0	7	17	0.029772329	8.27E-05	514	462	1.672770798
102	yPH_132	WT	7	68	24534	17302	ON	1	1	50400	692	593	99	666	26	22	588	78	607	0	10	0	6	15	0.025510204	7.09E-05	536	477	1.698281002
102	yPH_132	WT	7	69	24894	17662	ON	1	1	50400	717	618	99	685	32	19	607	78	627	0	6	0	7	21	0.034596376	9.61E-05	555	498	1.732877378
102	yPH_132	WT	7	70	25254	18022	ON	1	1	50400	745	640	105	706	39	21	627	79	643	0	5	0	7	18	0.028708134	7.97E-05	576	516	1.761585512
102	yPH_132	WT	7	71	25614	18382	ON	1	1	50400	762	651	111	728	34	22	643	85	663	0	6	0	7	21	0.032659409	9.07E-05	598	537	1.794244921
102	yPH_132	WT	7	72	25974	18742	ON	1	1	50400	788	681	107	749	39	21	663	86	683	0	6	0	8	22	0.033182504	9.22E-05	619	559	1.827427424
102	yPH_132	WT	7	73	26334	19102	ON	1	1	50400	811	699	112	772	39	23	683	89	693	0	3	0	6	13	0.019033675	5.29E-05	642	572	1.846461099
102	yPH_132	WT	7	74	26694	19462	ON	1	1	50400	833	720	113	787	46	14	693	94	724	0	10	0	6	27	0.038961039	0.000108225	656	599	1.885422138
102	yPH_132	WT	7	75	27054	19822	ON	1	1	50400	870	751	119	817	53	31	724	93	742	0	6	0	8	20	0.027624309	7.67E-05	687	619	1.913046448
102	yPH_132	WT	7	76	27414	20182	ON	1	1	50400	879	765	114	837	42	22	742	95	759	0	10	0	12	19	0.025606469	7.11E-05	709	638	1.938652917
102	yPH_132	WT	7	77	27774	20542	ON	1	1	50400	908	783	125	856	52	21	759	97	771	0	4	0	9	17	0.022397892	6.22E-05	730	655	1.961050809
102	yPH_132	WT	7	78	28134	20902	ON	1	1	50400	920	794	126	871	49	18	771	100	793	0	8	0	10	24	0.031128405	8.65E-05	748	679	1.992179213
102	yPH_132	WT	7	79	28494	21262	ON	1	1	50400	941	817	124	894	47	25	793	101	817	0	11	0	10	23	0.029003783	8.06E-05	773	702	2.021182996
102	yPH_132	WT	7	80	28854	21622	ON	1	1	50400	976	849	127	918	58	25	817	101	838	0	10	0	9	20	0.024479804	6.80E-05	798	722	2.045662801
102	yPH_132	WT	7	81	29214	21982	ON	1	1	50400	993	861	132	937	56	21	838	99	862	0	7	0	7	24	0.028639618	7.96E-05	819	746	2.074302419
102	yPH_132	WT	7	82	29574	22342	ON	1	1	50400	1013	888	125	960	53	24	862	98	881	0	15	0	11	15	0.017401392	4.83E-05	843	761	2.091703811
102	yPH_132	WT	7	83	29934	22702	ON	1	1	50400	1033	910	123	972	61	15	881	91	891	0	4	0	16	22	0.024971623	6.94E-05	858	783	2.116675434
102	yPH_132	WT	7	84	30294	23062	ON	1	1	50400	1054	930	124	994	60	25	891	103	921	0	20	0	11	21	0.023569024	6.55E-05	883	804	2.140244458
102	yPH_132	WT	7	85	30654	23422	ON	1	1	50400	1070	941	129	1012	58	22	921	91	932	0	10	0	12	13	0.014115092	3.92E-05	905	817	2.15435955
102	yPH_132	WT	7	86	31014	23782	ON	1	1	50400	1087	957	130	1027	60	17	932	95	931	0	6	0	18	11	0.011802575	3.28E-05	922	828	2.166162125
102	yPH_132	WT	7	87	31374	24142	ON	1	1	50400	1100	958	142	1035	65	12	931	104	943	0	6	0	10	16	0.017185822	4.77E-05	934	844	2.183347947
102	yPH_132	WT	7	88	31734	24502	ON	1	1	50400	1112	976	136	1052	60	20	943	109	937	0	4	0	18	8	0.008483563	2.36E-05	954	852	2.19183151
102	yPH_132	WT	7	89	32094	24862	ON	1	1	50400	1142	987	155	1061	81	12	937	124	956	0	15	0	14	18	0.019210245	5.34E-05	966	870	2.211041755
102	yPH_132	WT	7	90	32454	25222	ON	1	1	50400	1144	1001	143	1075	69	20	956	119	958	0	11	0	14	5	0.005230126	1.45E-05	986	875	2.216271881
102	yPH_132	WT	7	91	32814	25582	ON	1	1	50400	1155	1004	151	1079	76	8	958	121	973	0	15	0	12	12	0.012526096	3.48E-05	994	887	2.228797977
102	yPH_132	WT	7	92	33174	25942	ON	1	1	50400	1158	1020	138	1085	73	13	973	112	979	0	12	0	12	6	0.006166495	1.71E-05	1007	893	2.234964472
102	yPH_132	WT	7	93	33534	26302	ON	1	1	50400	1176	1032	144	1085	91	8	979	106	986	0	11	0	18	14	0.014300306	3.97E-05	1015	907	2.249264779
102	yPH_132	WT	7	94	33894	26662	ON	1	1	50400	1179	1026	153	1098	81	19	986	112	1003	0	13	0	13	17	0.017241379	4.79E-05	1034	924	2.266506158
102	yPH_132	WT	7	95	34254	27022	ON	1	1	50400	1210	1054	156	1118	92	21	1003	115	1005	0	10	0	16	8	0.007976072	2.22E-05	1055	932	2.27448223
102	yPH_132	WT	7	96	34614	27382	ON	1	1	50400	1208	1049	159	1123	85	9	1005	118	1009	0	11	0	14	7	0.006965174	1.93E-05	1064	939	2.281447404
102	yPH_132	WT	7	97	34974	27742	ON	1	1	50400	1223	1054	169	1131	92	10	1009	122	1028	0	18	0	11	12	0.011892963	3.30E-05	1074	951	2.293340367
102	yPH_132	WT	7	98	35334	28102	ON	1	1	50400	1230	1076	154	1137	93	14	1028	109	1030	0	12	0	20	10	0.009727626	2.70E-05	1088	961	2.303067994
102	yPH_132	WT	7	99	35694	28462	ON	1	1	50400	1234	1082	152	1141	93	10	1030	111	1033	0	12	0	14	5	0.004854369	1.35E-05	1098	966	2.307922363
102	yPH_132	WT	7	100	36054	28822	ON	1	1	50400	1249	1084	165	1144	105	6	1033	111	1051	0	14	0	14	18	0.017424976	4.84E-05	1104	984	2.325347338
102	yPH_132	WT	7	101	36414	29182	ON	1	1	50400	1258	1105	153	1164	94	20	1051	113	1056	0	15	0	27	17	0.016175071	4.49E-05	1124	1001	2.34152241
102	yPH_132	WT	7	102	36774	29542	ON	1	1	50400	1290	1117	173	1180	110	18	1056	124	1067	0	20	0	16	7	0.006628788	1.84E-05	1142	1008	2.348151198
102	yPH_132	WT	7	103	37134	29902	ON	1	1	50400	1301	1121	180	1186	115	8	1067	119	1075	0	9	0	15	14	0.0131209	3.64E-05	1150	1022	2.361272097
102	yPH_132	WT	7	104	37494	30262	ON	1	1	50400	1328	1146	182	1197	131	16	1075	122	1090	0	21	0	14	8	0.00744186	2.07E-05	1166	1030	2.368713958
102	yPH_132	WT	7	105	37854	30622	ON	1	1	50400	1331	1163	168	1208	123	12	1090	118	1087	0	13	0	24	8	0.00733945	2.04E-05	1178	1038	2.376053407
102	yPH_132	WT	7	106	38214	30982	ON	1	1	50400	1340	1160	180	1218	122	10	1087	131	1096	0	17	0	13	5	0.004599816	1.28E-05	1188	1043	2.380653223
102	yPH_132	WT	7	107	38574	31342	ON	1	1	50400	1341	1159	182	1225	116	8	1096	129	1091	0	11	0	20	4	0.003649635	1.01E-05	1196	1047	2.384302858
102	yPH_132	WT	7	108	38934	31702	ON	1	1	50400	1331	1148	183	1227	104	5	1091	136	1094	0	13	0	15	5	0.004582951	1.27E-05	1201	1052	2.38888581
102	yPH_132	WT	7	109	39294	32062	ON	1	1	50400	1349	1160	189	1231	118	5	1094	137	1091	0	17	0	21	1	0.000914077	2.54E-06	1206	1053	2.389799887
102	yPH_132	WT	7	110	39654	32422	ON	1	1	50400	1345	1158	187	1234	111	5	1091	143	1097	0	17	0	12	1	0.00091659	2.55E-06	1211	1054	2.390716477
102	yPH_132	WT	7	111	40014	32782	ON	1	1	50400	1332	1157	175	1230	102	1	1097	133	1100	0	18	0	17	2	0.001823154	5.06E-06	1212	1056	2.392539631
102	yPH_132	WT	7	112	40374	33142	ON	1	1	50400	1322	1158	164	1233	89	4	1100	133	1103	0	14	0	17	6	0.005454545	1.52E-05	1216	1062	2.397994176
102	yPH_132	WT	7	113	40734	33502	ON	1	1	50400	1346	1172	174	1239	107	7	1103	136	1105	0	16	0	19	5	0.004533092	1.26E-05	1223	1067	2.402527268
102	yPH_132	WT	7	114	41094	33862	ON	1	1	50400	1352	1168	184	1243	109	9	1105	138	1111	0	14	0	14	6	0.005429864	1.51E-05	1232	1073	2.407957132
102	yPH_132	WT	7	115	41454	34222	ON	1	1	50400	1349	1160	189	1250	99	8	1111	139	1119	0	16	0	14	6	0.00540054	1.50E-05	1240	1079	2.413357672
102	yPH_132	WT	7	116	41814	34582	ON	1	1	50400	1374	1187	187	1258	116	8	1119	139	1124	0	15	0	16	6	0.00536193	1.49E-05	1248	1085	2.418719603
102	yPH_132	WT	7	117	42174	34942	ON	1	1	50400	1378	1189	189	1264	114	8	1124	140	1131	0	22	0	18	3	0.002669039	7.41E-06	1256	1088	2.421388642
102	yPH_132	WT	7	118	42534	35302	ON	1	1	50400	1386	1197	189	1265	121	4	1131	134	1123	0	10	0	21	3	0.00265252	7.37E-06	1260	1091	2.424041162
102	yPH_132	WT	7	119	42894	35662	ON	1	1	50400	1379	1198	181	1265	114	3	1123	142	1136	0	21	0	10	2	0.001780944	4.95E-06	1263	1093	2.425822105
102	yPH_132	WT	7	120	43254	36022	ON	1	1	50400	1375	1197	178	1269	106	5	1136	133	1136	0	12	0	15	3	0.002640845	7.34E-06	1268	1096	2.428462951
102	yPH_132	WT	7	121	43614	36382	ON	1	1	50400	1380	1190	190	1274	106	6	1136	138	1147	0	18	0	11	4	0.003521127	9.78E-06	1274	1100	2.431984077
102	yPH_132	WT	7	122	43974	36742	ON	1	1	50400	1365	1191	174	1277	88	5	1147	130	1136	0	11	0	26	4	0.003487358	9.69E-06	1279	1104	2.435471436
102	yPH_132	WT	7	123	44334	37102	ON	1	1	50400	1358	1168	190	1280	78	5	1136	144	1152	0	18	0	17	15	0.013204225	3.67E-05	1284	1119	2.448675661
102	yPH_132	WT	7	124	44694	37462	ON	1	1	50400	1388	1189	199	1294	94	17	1152	142	1154	0	6	0	9	5	0.004340278	1.21E-05	1301	1124	2.453015939
102	yPH_132	WT	7	125	45054	37822	ON	1	1	50400	1392	1205	187	1295	97	6	1154	141	1156	0	14	0	13	1	0.000866551	2.41E-06	1307	1125	2.45388249
102	yPH_132	WT	7	126	45414	38182	ON	1	1	50400	1401	1222	179	1295	106	2	1156	139	1157	0	10	0	15	6	0.005190311	1.44E-05	1309	1131	2.459072801
102	yPH_132	WT	7	127	45774	38542	ON	1	1	50400	1416	1230	186	1301	115	9	1157	144	1152	0	11	0	20	4	0.003457217	9.60E-06	1318	1135	2.462530018
102	yPH_132	WT	7	128	46134	38902	ON	1	1	50400	1416	1221	195	1306	110	6	1152	154	1155	0	16	0	17	4	0.003472222	9.65E-06	1324	1139	2.46600224
102	yPH_132	WT	7	129	46494	39262	ON	1	1	50400	1404	1205	199	1311	93	6	1155	156	1162	0	12	0	16	11	0.00952381	2.65E-05	1330	1150	2.47552605
102	yPH_132	WT	7	130	46854	39622	ON	1	1	50400	1431	1226	205	1320	111	15	1162	158	1171	0	14	0	15	10	0.008605852	2.39E-05	1345	1160	2.484131902
102	yPH_132	WT	7	131	47214	39982	ON	1	1	50400	1425	1231	194	1328	97	13	1171	157	1184	0	19	0	11	5	0.004269855	1.19E-05	1358	1165	2.488401757
102	yPH_132	WT	7	132	47574	40342	ON	1	1	50400	1437	1242	195	1331	106	5	1184	147	1181	0	11	0	20	6	0.005067568	1.41E-05	1363	1171	2.493469324
102	yPH_132	WT	7	133	47934	40702	ON	1	1	50400	1430	1244	186	1333	97	8	1181	152	1187	0	16	0	12	2	0.00169348	4.70E-06	1371	1173	2.495162804
102	yPH_132	WT	7	134	48294	41062	ON	1	1	50400	1432	1253	179	1332	100	2	1187	145	1183	0	14	0	20	2	0.00168492	4.68E-06	1373	1175	2.496847724
102	yPH_132	WT	7	135	48654	41422	ON	1	1	50400	1437	1255	182	1331	106	4	1183	148	1197	0	20	0	8	2	0.001690617	4.70E-06	1377	1177	2.498538342
102	yPH_132	WT	7	136	49014	41782	ON	1	1	50400	1431	1244	187	1333	98	4	1197	136	1192	0	8	0	15	2	0.001670844	4.64E-06	1381	1179	2.500209185
102	yPH_132	WT	7	137	49374	42142	ON	1	1	50400	1427	1246	181	1330	97	2	1192	138	1198	0	13	0	9	2	0.001677852	4.66E-06	1383	1181	2.501887038
102	yPH_132	WT	7	138	49734	42502	ON	1	1	50400	1433	1251	182	1330	103	2	1198	132	1192	0	9	0	22	7	0.005843072	1.62E-05	1385	1188	2.507730109
102	yPH_132	WT	7	139	50094	42862	ON	1	1	50400	1428	1249	179	1335	93	9	1192	143	1189	0	14	0	17	0	0	0	1394	1188	2.507730109
102	yPH_132	WT	7	140	50454	43222	ON	1	1	50400	1421	1232	189	1334	87	2	1189	145	1196	0	14	0	11	4	0.003364172	9.34E-06	1396	1192	2.511094281
102	yPH_132	WT	7	141	50814	43582	ON	1	1	50400	1424	1247	177	1335	89	5	1196	139	1194	0	11	0	20	7	0.005852843	1.63E-05	1401	1199	2.516947124
102	yPH_132	WT	7	142	51174	43942	ON	1	1	50400	1433	1254	179	1339	94	8	1194	145	1201	0	16	0	16	7	0.005862647	1.63E-05	1409	1206	2.52280977
102	yPH_132	WT	7	143	51534	44302	ON	1	1	50400	1440	1254	186	1344	96	7	1201	143	1203	0	11	0	18	9	0.007493755	2.08E-05	1416	1215	2.530303526
102	yPH_132	WT	7	144	51894	44662	ON	1	1	50400	1440	1253	187	1354	86	13	1203	151	1219	0	18	0	8	6	0.004987531	1.39E-05	1429	1221	2.535291057
102	yPH_132	WT	7	145	52254	45022	ON	1	1	50400	1444	1269	175	1360	84	8	1219	141	1219	0	10	0	14	4	0.003281378	9.11E-06	1437	1225	2.538572435
102	yPH_132	WT	7	146	52614	45382	ON	1	1	50400	1447	1260	187	1365	82	6	1219	146	1221	0	17	0	20	5	0.004101723	1.14E-05	1443	1230	2.542674158
102	yPH_132	WT	7	147	52974	45742	ON	1	1	50400	1460	1263	197	1373	87	9	1221	152	1226	0	17	0	18	6	0.004914005	1.37E-05	1452	1236	2.547588163
102	yPH_132	WT	7	148	53334	46102	ON	1	1	50400	1460	1263	197	1375	85	6	1226	149	1240	0	20	0	16	10	0.008156607	2.27E-05	1458	1246	2.555744769
102	yPH_132	WT	7	149	53694	46462	ON	1	1	50400	1474	1281	193	1384	90	12	1240	144	1244	0	11	0	16	9	0.007258065	2.02E-05	1470	1255	2.563002834
102	yPH_132	WT	7	150	54054	46822	ON	1	1	50400	1480	1277	203	1393	87	11	1244	149	1252	0	13	0	20	15	0.012057878	3.35E-05	1481	1270	2.575060712
102	yPH_132	WT	7	151	54414	47182	ON	1	1	50400	1482	1284	198	1408	74	19	1252	156	1255	0	19	0	25	9	0.007188498	2.00E-05	1500	1279	2.58224921
102	yPH_132	WT	7	152	54774	47542	ON	1	1	50400	1491	1284	207	1416	75	10	1255	161	1256	0	9	0	15	7	0.005577689	1.55E-05	1510	1286	2.587826899
102	yPH_132	WT	7	153	55134	47902	ON	1	1	50400	1492	1289	203	1418	74	9	1256	162	1268	0	22	0	16	6	0.00477707	1.33E-05	1519	1292	2.592603969
102	yPH_132	WT	7	154	55494	48262	ON	1	1	50400	1479	1296	183	1421	58	9	1268	153	1268	0	10	0	21	11	0.008675079	2.41E-05	1528	1303	2.601279048
102	yPH_132	WT	7	155	55854	48622	ON	1	1	50400	1478	1291	187	1431	47	12	1268	163	1273	0	15	0	20	10	0.007886435	2.19E-05	1540	1313	2.609165484
102	yPH_132	WT	7	156	56214	48982	ON	1	1	50400	1492	1304	188	1439	53	11	1273	166	1279	0	17	0	21	10	0.00785546	2.18E-05	1551	1323	2.617020943
102	yPH_132	WT	7	157	56574	49342	ON	1	1	50400	1493	1303	190	1448	45	11	1279	169	1275	0	17	0	25	4	0.003127443	8.69E-06	1562	1327	2.620148387
102	yPH_132	WT	7	158	56934	49702	ON	1	1	50400	1490	1291	199	1451	39	4	1275	176	1260	0	22	0	39	2	0.001568627	4.36E-06	1566	1329	2.621717014
102	yPH_132	WT	7	159	57294	50062	ON	1	1	50400	1492	1268	224	1453	39	2	1260	193	NA	NA	NA	NA	NA	NA	NA	NA	NA	NA	NA
102	yPH_132	WT	8	0	63	-7169	OFF	0	0	7200	79	50	29	74	5	0	50	24	55	0	3	0	0	2	0.04	0.000111111	NA	NA	NA
102	yPH_132	WT	8	1	423	-6809	OFF	0	0	7200	81	55	26	77	4	3	55	22	57	0	3	0	2	1	0.018181818	5.05E-05	NA	NA	NA
102	yPH_132	WT	8	2	783	-6449	OFF	0	0	7200	85	57	28	81	4	4	57	24	60	0	3	0	0	0	0	0	NA	NA	NA
102	yPH_132	WT	8	3	1143	-6089	OFF	0	0	7200	88	60	28	83	5	2	60	23	62	0	2	0	0	0	0	0	NA	NA	NA
102	yPH_132	WT	8	4	1503	-5729	OFF	0	0	7200	91	62	29	87	4	4	62	25	64	0	1	0	0	1	0.016129032	4.48E-05	NA	NA	NA
102	yPH_132	WT	8	5	1863	-5369	OFF	0	0	7200	96	64	32	89	7	2	64	25	67	0	0	0	0	3	0.046875	0.000130208	NA	NA	NA
102	yPH_132	WT	8	6	2223	-5009	OFF	0	0	7200	98	67	31	92	6	3	67	25	70	0	1	0	0	2	0.029850746	8.29E-05	NA	NA	NA
102	yPH_132	WT	8	7	2583	-4649	OFF	0	0	7200	100	71	29	97	3	5	70	27	74	0	3	0	0	1	0.014285714	3.97E-05	NA	NA	NA
102	yPH_132	WT	8	8	2943	-4289	OFF	0	0	7200	105	75	30	101	4	4	74	27	76	0	1	0	0	1	0.013513514	3.75E-05	NA	NA	NA
102	yPH_132	WT	8	9	3303	-3929	OFF	0	0	7200	106	76	30	103	3	2	76	27	80	0	1	0	0	3	0.039473684	0.000109649	NA	NA	NA
102	yPH_132	WT	8	10	3663	-3569	OFF	0	0	7200	112	81	31	107	5	4	80	27	84	0	3	0	0	1	0.0125	3.47E-05	NA	NA	NA
102	yPH_132	WT	8	11	4023	-3209	OFF	0	0	7200	117	85	32	114	3	7	84	30	89	0	2	0	0	3	0.035714286	9.92E-05	NA	NA	NA
102	yPH_132	WT	8	12	4383	-2849	OFF	0	0	7200	130	90	40	123	7	8	89	34	103	0	4	0	0	10	0.112359551	0.00031211	NA	NA	NA
102	yPH_132	WT	8	13	4743	-2489	OFF	0	0	7200	141	104	37	138	3	15	103	35	109	0	4	0	0	2	0.019417476	5.39E-05	NA	NA	NA
102	yPH_132	WT	8	14	5103	-2129	OFF	0	0	7200	149	109	40	145	4	7	109	36	118	0	4	0	2	7	0.064220183	0.000178389	NA	NA	NA
102	yPH_132	WT	8	15	5463	-1769	OFF	0	0	7200	160	118	42	155	5	10	118	37	124	0	2	0	1	5	0.042372881	0.000117702	NA	NA	NA
102	yPH_132	WT	8	16	5823	-1409	OFF	0	0	7200	167	125	42	162	5	7	124	38	135	0	7	0	2	6	0.048387097	0.000134409	NA	NA	NA
102	yPH_132	WT	8	17	6183	-1049	OFF	0	0	7200	177	136	41	172	5	10	135	37	142	0	2	0	1	6	0.044444444	0.000123457	NA	NA	NA
102	yPH_132	WT	8	18	6543	-689	OFF	0	0	7200	191	145	46	183	8	11	142	41	153	0	6	0	0	5	0.035211268	9.78E-05	NA	NA	NA
102	yPH_132	WT	8	19	6903	-329	OFF	0	0	7200	200	156	44	192	8	8	153	39	162	0	2	0	2	9	0.058823529	0.000163399	NA	NA	NA
102	yPH_132	WT	8	20	7263	31	ON	1	1	50400	211	164	47	203	8	11	162	41	164	0	2	0	2	2	0.012345679	3.43E-05	19	11	0.071169208
102	yPH_132	WT	8	21	7623	391	ON	1	1	50400	221	170	51	208	13	5	164	44	164	0	0	0	0	0	0	0	24	11	0.071169208
102	yPH_132	WT	8	22	7983	751	ON	1	1	50400	224	171	53	209	15	1	164	45	166	0	0	0	0	2	0.012195122	3.39E-05	25	13	0.08336433
102	yPH_132	WT	8	23	8343	1111	ON	1	1	50400	223	171	52	213	10	2	166	47	172	0	6	0	2	2	0.012048193	3.35E-05	27	15	0.095412523
102	yPH_132	WT	8	24	8703	1471	ON	1	1	50400	226	175	51	219	7	6	172	47	173	0	0	0	0	1	0.005813953	1.61E-05	33	16	0.101226477
102	yPH_132	WT	8	25	9063	1831	ON	1	1	50400	226	174	52	221	5	2	173	48	181	0	5	0	1	4	0.023121387	6.42E-05	35	20	0.124347864
102	yPH_132	WT	8	26	9423	2191	ON	1	1	50400	233	182	51	230	3	9	181	49	187	0	4	0	0	2	0.011049724	3.07E-05	44	22	0.135397588
102	yPH_132	WT	8	27	9783	2551	ON	1	1	50400	237	189	48	233	4	3	187	46	197	0	0	0	0	10	0.053475936	0.000148544	47	32	0.188873524
102	yPH_132	WT	8	28	10143	2911	ON	1	1	50400	259	203	56	246	13	13	197	49	207	0	6	0	1	5	0.025380711	7.05E-05	60	37	0.214254234
102	yPH_132	WT	8	29	10503	3271	ON	1	1	50400	267	211	56	254	13	7	207	47	219	0	8	0	4	8	0.038647343	0.000107354	67	45	0.252901577
102	yPH_132	WT	8	30	10863	3631	ON	1	1	50400	274	221	53	264	10	10	219	45	224	0	3	0	2	4	0.01826484	5.07E-05	77	49	0.271166417
102	yPH_132	WT	8	31	11223	3991	ON	1	1	50400	280	226	54	270	10	6	224	46	237	0	7	0	2	8	0.035714286	9.92E-05	83	57	0.306880703
102	yPH_132	WT	8	32	11583	4351	ON	1	1	50400	290	240	50	284	6	14	237	47	242	0	2	0	2	5	0.021097046	5.86E-05	97	62	0.327977749
102	yPH_132	WT	8	33	11943	4711	ON	1	1	50400	302	247	55	290	12	6	242	48	260	0	7	0	1	12	0.049586777	0.000137741	103	74	0.377564526
102	yPH_132	WT	8	34	12303	5071	ON	1	1	50400	320	265	55	306	14	16	260	46	276	0	6	0	3	13	0.05	0.000138889	119	87	0.427564526
102	yPH_132	WT	8	35	12663	5431	ON	1	1	50400	336	281	55	322	14	16	276	46	291	0	4	0	3	14	0.050724638	0.000140902	135	101	0.478289164
102	yPH_132	WT	8	36	13023	5791	ON	1	1	50400	355	297	58	341	14	19	291	50	312	0	5	0	1	17	0.058419244	0.000162276	154	118	0.536708408
102	yPH_132	WT	8	37	13383	6151	ON	1	1	50400	377	314	63	365	12	24	312	53	327	0	11	0	4	8	0.025641026	7.12E-05	178	126	0.562349434
102	yPH_132	WT	8	38	13743	6511	ON	1	1	50400	401	340	61	378	23	13	327	51	346	0	6	0	2	15	0.04587156	0.000127421	191	141	0.608220993
102	yPH_132	WT	8	39	14103	6871	ON	1	1	50400	419	358	61	395	24	16	346	49	375	0	5	0	3	27	0.078034682	0.000216763	207	168	0.686255675
102	yPH_132	WT	8	40	14463	7231	ON	1	1	50400	446	384	62	428	18	31	375	53	401	0	6	0	2	22	0.058666667	0.000162963	238	190	0.744922342
102	yPH_132	WT	8	41	14823	7591	ON	1	1	50400	470	411	59	454	16	26	401	53	431	0	12	0	3	21	0.052369077	0.00014547	264	211	0.797291419
102	yPH_132	WT	8	42	15183	7951	ON	1	1	50400	506	442	64	482	24	28	431	51	451	0	4	0	5	21	0.048723898	0.000135344	292	232	0.846015317
102	yPH_132	WT	8	43	15543	8311	ON	1	1	50400	530	464	66	506	24	24	451	55	463	0	5	0	3	10	0.022172949	6.16E-05	316	242	0.868188266
102	yPH_132	WT	8	44	15903	8671	ON	1	1	50400	550	480	70	525	25	18	463	62	484	0	8	0	4	17	0.036717063	0.000101992	334	259	0.904905329
102	yPH_132	WT	8	45	16263	9031	ON	1	1	50400	570	495	75	547	23	22	484	63	504	0	7	0	5	18	0.037190083	0.000103306	356	277	0.942095412
102	yPH_132	WT	8	46	16623	9391	ON	1	1	50400	589	512	77	568	21	21	504	64	542	0	13	0	4	29	0.057539683	0.000159832	377	306	0.999635094
102	yPH_132	WT	8	47	16983	9751	ON	1	1	50400	629	556	73	605	24	37	542	63	572	0	9	0	2	23	0.042435424	0.000117876	414	329	1.042070518
102	yPH_132	WT	8	48	17343	10111	ON	1	1	50400	662	589	73	635	27	30	572	63	603	0	5	0	7	33	0.057692308	0.000160256	444	362	1.099762826
102	yPH_132	WT	8	49	17703	10471	ON	1	1	50400	704	620	84	669	35	34	603	66	641	0	9	0	4	33	0.054726368	0.000152018	478	395	1.154489194
102	yPH_132	WT	8	50	18063	10831	ON	1	1	50400	742	657	85	710	32	41	641	69	657	0	7	0	5	14	0.021840874	6.07E-05	519	409	1.176330068
102	yPH_132	WT	8	51	18423	11191	ON	1	1	50400	768	678	90	730	38	20	657	73	686	0	5	0	4	28	0.04261796	0.000118383	539	437	1.218948028
102	yPH_132	WT	8	52	18783	11551	ON	1	1	50400	810	717	93	760	50	29	686	74	704	0	5	0	5	18	0.026239067	7.29E-05	568	455	1.245187095
102	yPH_132	WT	8	53	19143	11911	ON	1	1	50400	834	739	95	781	53	21	704	77	727	0	9	0	8	22	0.03125	8.68E-05	589	477	1.276437095
102	yPH_132	WT	8	54	19503	12271	ON	1	1	50400	865	763	102	807	58	26	727	80	755	0	10	0	8	26	0.035763411	9.93E-05	615	503	1.312200507
102	yPH_132	WT	8	55	19863	12631	ON	1	1	50400	911	806	105	835	76	28	755	80	773	0	12	0	8	14	0.018543046	5.15E-05	643	517	1.330743553
102	yPH_132	WT	8	56	20223	12991	ON	1	1	50400	944	837	107	857	87	22	773	84	782	0	7	0	12	14	0.018111255	5.03E-05	665	531	1.348854808
102	yPH_132	WT	8	57	20583	13351	ON	1	1	50400	972	858	114	876	96	19	782	94	807	0	16	0	6	15	0.019181586	5.33E-05	684	546	1.368036394
102	yPH_132	WT	8	58	20943	13711	ON	1	1	50400	986	867	119	894	92	18	807	87	826	0	16	0	8	11	0.013630731	3.79E-05	702	557	1.381667125
102	yPH_132	WT	8	59	21303	14071	ON	1	1	50400	993	878	115	907	86	13	826	81	850	0	18	0	11	17	0.020581114	5.72E-05	715	574	1.402248238
102	yPH_132	WT	8	60	21663	14431	ON	1	1	50400	1029	909	120	929	100	22	850	79	871	0	17	0	14	18	0.021176471	5.88E-05	737	592	1.423424709
102	yPH_132	WT	8	61	22023	14791	ON	1	1	50400	1054	926	128	952	102	23	871	81	910	0	8	0	11	42	0.048220436	0.000133946	760	634	1.471645145
102	yPH_132	WT	8	62	22383	15151	ON	1	1	50400	1084	952	132	997	87	44	910	87	923	0	4	0	8	17	0.018681319	5.19E-05	804	651	1.490326464
102	yPH_132	WT	8	63	22743	15511	ON	1	1	50400	1113	971	142	1016	97	19	923	93	956	0	8	0	7	32	0.034669556	9.63E-05	823	683	1.52499602
102	yPH_132	WT	8	64	23103	15871	ON	1	1	50400	1144	1005	139	1051	93	35	956	95	980	0	9	0	9	24	0.025104603	6.97E-05	858	707	1.550100622
102	yPH_132	WT	8	65	23463	16231	ON	1	1	50400	1182	1028	154	1077	105	26	980	97	1001	0	13	0	16	24	0.024489796	6.80E-05	884	731	1.574590418
102	yPH_132	WT	8	66	23823	16591	ON	1	1	50400	1212	1049	163	1104	108	27	1001	103	1008	0	9	0	17	15	0.014985015	4.16E-05	911	746	1.589575433
102	yPH_132	WT	8	67	24183	16951	ON	1	1	50400	1219	1058	161	1120	99	17	1008	112	1023	0	11	0	15	19	0.018849206	5.24E-05	928	765	1.60842464
102	yPH_132	WT	8	68	24543	17311	ON	1	1	50400	1227	1063	164	1139	88	19	1023	116	1033	0	10	0	13	13	0.012707722	3.53E-05	947	778	1.621132362
102	yPH_132	WT	8	69	24903	17671	ON	1	1	50400	1241	1075	166	1151	90	13	1033	118	1042	0	6	0	16	19	0.01839303	5.11E-05	960	797	1.639525392
102	yPH_132	WT	8	70	25263	18031	ON	1	1	50400	1270	1101	169	1167	103	21	1042	125	1053	0	12	0	21	20	0.019193858	5.33E-05	981	817	1.65871925
102	yPH_132	WT	8	71	25623	18391	ON	1	1	50400	1282	1094	188	1188	94	24	1053	135	1061	0	17	0	19	10	0.009496676	2.64E-05	1005	827	1.668215926
102	yPH_132	WT	8	72	25983	18751	ON	1	1	50400	1280	1107	173	1194	86	13	1061	133	1055	0	12	0	22	4	0.003770028	1.05E-05	1018	831	1.671985954
102	yPH_132	WT	8	73	26343	19111	ON	1	1	50400	1273	1101	172	1190	83	4	1055	135	1048	0	10	0	21	4	0.003791469	1.05E-05	1022	835	1.675777424
102	yPH_132	WT	8	74	26703	19471	ON	1	1	50400	1257	1088	169	1187	70	5	1048	139	1050	0	13	0	16	5	0.004770992	1.33E-05	1027	840	1.680548416
102	yPH_132	WT	8	75	27063	19831	ON	1	1	50400	1255	1088	167	1188	67	6	1050	138	1059	0	13	0	14	10	0.00952381	2.65E-05	1033	850	1.690072225
102	yPH_132	WT	8	76	27423	20191	ON	1	1	50400	1267	1099	168	1195	72	11	1059	136	1061	0	11	0	17	8	0.007554297	2.10E-05	1044	858	1.697626522
102	yPH_132	WT	8	77	27783	20551	ON	1	1	50400	1262	1095	167	1201	61	10	1061	140	1061	0	10	0	18	8	0.007540057	2.09E-05	1054	866	1.705166578
102	yPH_132	WT	8	78	28143	20911	ON	1	1	50400	1271	1097	174	1206	65	8	1061	145	1074	0	30	0	24	7	0.006597549	1.83E-05	1062	873	1.711764128
102	yPH_132	WT	8	79	28503	21271	ON	1	1	50400	1298	1115	183	1219	79	14	1074	145	1080	0	18	0	23	11	0.010242086	2.85E-05	1076	884	1.722006214
102	yPH_132	WT	8	80	28863	21631	ON	1	1	50400	1320	1134	186	1224	96	12	1080	144	1088	0	11	0	15	12	0.011111111	3.09E-05	1088	896	1.733117325
102	yPH_132	WT	8	81	29223	21991	ON	1	1	50400	1354	1166	188	1234	120	13	1088	146	1116	0	25	0	8	11	0.010110294	2.81E-05	1101	907	1.743227619
102	yPH_132	WT	8	82	29583	22351	ON	1	1	50400	1369	1191	178	1248	121	16	1116	132	1115	0	14	0	19	4	0.003584229	9.96E-06	1117	911	1.746811848
102	yPH_132	WT	8	83	29943	22711	ON	1	1	50400	1364	1179	185	1253	111	6	1115	138	1113	0	8	0	18	8	0.007174888	1.99E-05	1123	919	1.753986736
102	yPH_132	WT	8	84	30303	23071	ON	1	1	50400	1373	1177	196	1257	116	8	1113	144	1125	0	14	0	14	12	0.010781671	2.99E-05	1131	931	1.764768407
102	yPH_132	WT	8	85	30663	23431	ON	1	1	50400	1374	1180	194	1266	108	14	1125	141	1138	0	19	0	14	8	0.007111111	1.98E-05	1145	939	1.771879518
102	yPH_132	WT	8	86	31023	23791	ON	1	1	50400	1375	1187	188	1272	103	9	1138	134	1141	0	12	0	18	9	0.007908612	2.20E-05	1154	948	1.77978813
102	yPH_132	WT	8	87	31383	24151	ON	1	1	50400	1380	1195	185	1279	101	11	1141	138	1138	0	13	0	22	6	0.005258545	1.46E-05	1165	954	1.785046675
102	yPH_132	WT	8	88	31743	24511	ON	1	1	50400	1396	1199	197	1286	110	9	1138	148	1138	0	9	0	16	7	0.006151142	1.71E-05	1174	961	1.791197818
102	yPH_132	WT	8	89	32103	24871	ON	1	1	50400	1388	1197	191	1287	101	9	1138	149	1142	0	13	0	13	4	0.003514938	9.76E-06	1183	965	1.794712756
102	yPH_132	WT	8	90	32463	25231	ON	1	1	50400	1375	1200	175	1283	92	5	1142	141	1139	0	8	0	18	7	0.006129597	1.70E-05	1188	972	1.800842353
102	yPH_132	WT	8	91	32823	25591	ON	1	1	50400	1386	1205	181	1287	99	8	1139	148	1139	0	20	0	24	4	0.003511853	9.76E-06	1196	976	1.804354206
102	yPH_132	WT	8	92	33183	25951	ON	1	1	50400	1372	1196	176	1287	85	6	1139	148	1133	0	16	0	28	6	0.005267779	1.46E-05	1202	982	1.809621984
102	yPH_132	WT	8	93	33543	26311	ON	1	1	50400	1387	1194	193	1292	95	7	1133	159	1142	0	16	0	14	7	0.006178288	1.72E-05	1209	989	1.815800272
102	yPH_132	WT	8	94	33903	26671	ON	1	1	50400	1386	1195	191	1292	94	7	1142	150	1142	0	13	0	19	6	0.00525394	1.46E-05	1216	995	1.821054213
102	yPH_132	WT	8	95	34263	27031	ON	1	1	50400	1400	1213	187	1295	105	8	1142	153	1139	0	12	0	19	4	0.003502627	9.73E-06	1224	999	1.82455684
102	yPH_132	WT	8	96	34623	27391	ON	1	1	50400	1402	1203	199	1299	103	4	1139	160	1151	0	12	0	9	9	0.007901668	2.19E-05	1228	1008	1.832458508
102	yPH_132	WT	8	97	34983	27751	ON	1	1	50400	1411	1223	188	1294	117	11	1151	143	1140	0	12	0	26	3	0.002606429	7.24E-06	1239	1011	1.835064937
102	yPH_132	WT	8	98	35343	28111	ON	1	1	50400	1417	1212	205	1294	123	3	1140	154	1142	0	15	0	19	6	0.005263158	1.46E-05	1242	1017	1.840328095
102	yPH_132	WT	8	99	35703	28471	ON	1	1	50400	1389	1204	185	1296	93	6	1142	154	1142	0	16	0	22	6	0.00525394	1.46E-05	1248	1023	1.845582035
102	yPH_132	WT	8	100	36063	28831	ON	1	1	50400	1381	1199	182	1294	87	7	1142	152	1132	0	7	0	21	4	0.003502627	9.73E-06	1255	1027	1.849084662
102	yPH_132	WT	8	101	36423	29191	ON	1	1	50400	1387	1198	189	1291	96	4	1132	159	1136	0	15	0	16	5	0.004416961	1.23E-05	1259	1032	1.853501623
102	yPH_132	WT	8	102	36783	29551	ON	1	1	50400	1405	1219	186	1288	117	8	1136	152	1135	0	13	0	17	3	0.002640845	7.34E-06	1267	1035	1.856142468
102	yPH_132	WT	8	103	37143	29911	ON	1	1	50400	1412	1218	194	1287	125	4	1135	152	1138	0	13	0	17	7	0.006167401	1.71E-05	1271	1042	1.862309869
102	yPH_132	WT	8	104	37503	30271	ON	1	1	50400	1412	1216	196	1290	122	7	1138	152	1147	0	17	0	14	6	0.005272408	1.46E-05	1278	1048	1.867582277
102	yPH_132	WT	8	105	37863	30631	ON	1	1	50400	1421	1223	198	1290	131	8	1147	143	1138	0	6	0	22	7	0.006102877	1.70E-05	1286	1055	1.873685154
102	yPH_132	WT	8	106	38223	30991	ON	1	1	50400	1412	1217	195	1289	123	8	1138	151	1149	0	19	0	18	10	0.008787346	2.44E-05	1294	1065	1.8824725
102	yPH_132	WT	8	107	38583	31351	ON	1	1	50400	1428	1229	199	1296	132	10	1149	147	1141	0	18	0	30	4	0.003481288	9.67E-06	1304	1069	1.885953788
102	yPH_132	WT	8	108	38943	31711	ON	1	1	50400	1402	1207	195	1296	106	4	1141	155	1148	0	20	0	15	2	0.001752848	4.87E-06	1308	1071	1.887706637
102	yPH_132	WT	8	109	39303	32071	ON	1	1	50400	1399	1213	186	1296	103	5	1148	148	1142	0	13	0	23	4	0.003484321	9.68E-06	1313	1075	1.891190957
102	yPH_132	WT	8	110	39663	32431	ON	1	1	50400	1404	1208	196	1292	112	4	1142	150	1143	0	18	0	19	2	0.001751313	4.86E-06	1317	1077	1.892942271
102	yPH_132	WT	8	111	40023	32791	ON	1	1	50400	1387	1196	191	1291	96	2	1143	148	1139	0	16	0	26	6	0.005249344	1.46E-05	1319	1083	1.898191615
102	yPH_132	WT	8	112	40383	33151	ON	1	1	50400	1394	1195	199	1291	103	8	1139	152	1134	0	12	0	20	3	0.002633889	7.32E-06	1327	1086	1.900825504
102	yPH_132	WT	8	113	40743	33511	ON	1	1	50400	1392	1205	187	1284	108	4	1134	150	1143	0	19	0	18	8	0.007054674	1.96E-05	1331	1094	1.907880178
102	yPH_132	WT	8	114	41103	33871	ON	1	1	50400	1396	1201	195	1289	107	8	1143	146	1156	0	20	0	15	8	0.006999125	1.94E-05	1339	1102	1.914879303
102	yPH_132	WT	8	115	41463	34231	ON	1	1	50400	1399	1217	182	1294	105	11	1156	138	1163	0	16	0	17	8	0.006920415	1.92E-05	1350	1110	1.921799718
102	yPH_132	WT	8	116	41823	34591	ON	1	1	50400	1396	1212	184	1298	98	8	1163	135	1153	0	8	0	25	7	0.006018917	1.67E-05	1358	1117	1.927818635
102	yPH_132	WT	8	117	42183	34951	ON	1	1	50400	1404	1213	191	1301	103	9	1153	148	1147	0	16	0	25	3	0.002601908	7.23E-06	1367	1120	1.930420543
102	yPH_132	WT	8	118	42543	35311	ON	1	1	50400	1398	1209	189	1298	100	5	1147	151	1151	0	16	0	16	4	0.003487358	9.69E-06	1372	1124	1.933907901
102	yPH_132	WT	8	119	42903	35671	ON	1	1	50400	1407	1213	194	1299	108	6	1151	148	1160	0	12	0	10	7	0.006081668	1.69E-05	1378	1131	1.939989569
102	yPH_132	WT	8	120	43263	36031	ON	1	1	50400	1392	1221	171	1302	90	10	1160	142	1150	0	6	0	17	1	0.000862069	2.39E-06	1388	1132	1.940851638
102	yPH_132	WT	8	121	43623	36391	ON	1	1	50400	1403	1224	179	1298	105	2	1150	148	1151	0	7	0	9	3	0.002608696	7.25E-06	1390	1135	1.943460334
102	yPH_132	WT	8	122	43983	36751	ON	1	1	50400	1387	1212	175	1300	87	4	1151	149	1152	0	17	0	21	5	0.004344049	1.21E-05	1394	1140	1.947804382
102	yPH_132	WT	8	123	44343	37111	ON	1	1	50400	1375	1192	183	1300	75	5	1152	148	1151	0	15	0	21	5	0.004340278	1.21E-05	1399	1145	1.95214466
102	yPH_132	WT	8	124	44703	37471	ON	1	1	50400	1377	1189	188	1304	73	5	1151	153	1167	0	15	0	16	17	0.014769765	4.10E-05	1404	1162	1.966914426
102	yPH_132	WT	8	125	45063	37831	ON	1	1	50400	1390	1209	181	1312	78	17	1167	145	1171	0	13	0	16	7	0.005998286	1.67E-05	1421	1169	1.972912712
102	yPH_132	WT	8	126	45423	38191	ON	1	1	50400	1417	1222	195	1319	98	7	1171	148	1182	0	12	0	10	9	0.007685739	2.13E-05	1428	1178	1.980598451
102	yPH_132	WT	8	127	45783	38551	ON	1	1	50400	1413	1234	179	1318	95	11	1182	136	1168	0	5	0	25	6	0.005076142	1.41E-05	1439	1184	1.985674593
102	yPH_132	WT	8	128	46143	38911	ON	1	1	50400	1416	1223	193	1319	97	6	1168	151	1161	0	12	0	24	5	0.004280822	1.19E-05	1445	1189	1.989955415
102	yPH_132	WT	8	129	46503	39271	ON	1	1	50400	1413	1214	199	1319	94	6	1161	158	1168	0	12	0	16	11	0.009474591	2.63E-05	1451	1200	1.999430006
102	yPH_132	WT	8	130	46863	39631	ON	1	1	50400	1419	1214	205	1328	91	12	1168	160	1176	0	8	0	14	14	0.011986301	3.33E-05	1463	1214	2.011416307
102	yPH_132	WT	8	131	47223	39991	ON	1	1	50400	1426	1220	206	1336	90	17	1176	160	1167	0	7	0	23	7	0.005952381	1.65E-05	1480	1221	2.017368688
102	yPH_132	WT	8	132	47583	40351	ON	1	1	50400	1430	1219	211	1333	97	7	1167	166	1169	0	12	0	23	13	0.011139674	3.09E-05	1487	1234	2.028508362
102	yPH_132	WT	8	133	47943	40711	ON	1	1	50400	1436	1227	209	1334	102	14	1169	165	1176	0	18	0	22	11	0.009409752	2.61E-05	1501	1245	2.037918114
102	yPH_132	WT	8	134	48303	41071	ON	1	1	50400	1443	1230	213	1339	104	12	1176	163	1186	0	14	0	15	11	0.009353741	2.60E-05	1513	1256	2.047271856
102	yPH_132	WT	8	135	48663	41431	ON	1	1	50400	1443	1244	199	1344	99	12	1186	158	1181	0	18	0	31	8	0.006745363	1.87E-05	1525	1264	2.054017218
102	yPH_132	WT	8	136	49023	41791	ON	1	1	50400	1438	1233	205	1346	92	9	1181	165	1183	0	15	0	18	5	0.0042337	1.18E-05	1534	1269	2.058250918
102	yPH_132	WT	8	137	49383	42151	ON	1	1	50400	1430	1242	188	1343	87	6	1183	160	1181	0	16	0	23	5	0.004226543	1.17E-05	1540	1274	2.062477461
102	yPH_132	WT	8	138	49743	42511	ON	1	1	50400	1426	1227	199	1343	83	7	1181	162	1182	0	13	0	20	8	0.00677392	1.88E-05	1547	1282	2.069251382
102	yPH_132	WT	8	139	50103	42871	ON	1	1	50400	1440	1236	204	1347	93	9	1182	165	1192	0	18	0	16	8	0.00676819	1.88E-05	1556	1290	2.076019571
102	yPH_132	WT	8	140	50463	43231	ON	1	1	50400	1434	1239	195	1351	83	9	1192	159	1184	0	8	0	25	9	0.007550336	2.10E-05	1565	1299	2.083569907
102	yPH_132	WT	8	141	50823	43591	ON	1	1	50400	1445	1247	198	1353	92	10	1184	169	1187	0	18	0	19	4	0.003378378	9.38E-06	1575	1303	2.086948285
102	yPH_132	WT	8	142	51183	43951	ON	1	1	50400	1442	1251	191	1350	92	5	1187	163	1190	0	10	0	19	12	0.01010952	2.81E-05	1580	1315	2.097057805
102	yPH_132	WT	8	143	51543	44311	ON	1	1	50400	1448	1257	191	1351	97	12	1190	161	1203	0	21	0	18	10	0.008403361	2.33E-05	1592	1325	2.105461166
102	yPH_132	WT	8	144	51903	44671	ON	1	1	50400	1448	1253	195	1357	91	11	1203	154	1188	0	4	0	30	11	0.009143807	2.54E-05	1603	1336	2.114604973
102	yPH_132	WT	8	145	52263	45031	ON	1	1	50400	1472	1259	213	1362	110	13	1188	174	1209	0	23	0	17	15	0.012626263	3.51E-05	1616	1351	2.127231236
102	yPH_132	WT	8	146	52623	45391	ON	1	1	50400	1489	1287	202	1374	115	17	1209	165	1219	0	14	0	16	12	0.009925558	2.76E-05	1633	1363	2.137156794
102	yPH_132	WT	8	147	52983	45751	ON	1	1	50400	1501	1300	201	1381	120	14	1219	162	1228	0	19	0	15	5	0.004101723	1.14E-05	1647	1368	2.141258517
102	yPH_132	WT	8	148	53343	46111	ON	1	1	50400	1501	1305	196	1384	117	10	1228	156	1234	0	15	0	20	11	0.008957655	2.49E-05	1657	1379	2.150216172
102	yPH_132	WT	8	149	53703	46471	ON	1	1	50400	1485	1286	199	1393	92	12	1234	159	1238	0	13	0	25	16	0.012965964	3.60E-05	1669	1395	2.163182136
102	yPH_132	WT	8	150	54063	46831	ON	1	1	50400	1505	1297	208	1408	97	17	1238	170	1230	0	8	0	24	8	0.006462036	1.80E-05	1686	1403	2.169644172
102	yPH_132	WT	8	151	54423	47191	ON	1	1	50400	1482	1274	208	1404	78	9	1230	174	1231	0	10	0	21	12	0.009756098	2.71E-05	1695	1415	2.179400269
102	yPH_132	WT	8	152	54783	47551	ON	1	1	50400	1504	1293	211	1411	93	12	1231	180	1240	0	28	0	25	6	0.004874086	1.35E-05	1707	1421	2.184274355
102	yPH_132	WT	8	153	55143	47911	ON	1	1	50400	1491	1279	212	1414	77	7	1240	174	1242	0	20	0	28	10	0.008064516	2.24E-05	1714	1431	2.192338871
102	yPH_132	WT	8	154	55503	48271	ON	1	1	50400	1506	1297	209	1417	89	10	1242	175	1245	0	14	0	19	8	0.006441224	1.79E-05	1724	1439	2.198780095
102	yPH_132	WT	8	155	55863	48631	ON	1	1	50400	1501	1292	209	1421	80	8	1245	176	1245	0	13	0	21	8	0.006425703	1.78E-05	1732	1447	2.205205798
102	yPH_132	WT	8	156	56223	48991	ON	1	1	50400	1504	1296	208	1427	77	9	1245	182	1261	0	31	0	24	9	0.007228916	2.01E-05	1741	1456	2.212434714
102	yPH_132	WT	8	157	56583	49351	ON	1	1	50400	1486	1293	193	1429	57	9	1261	168	1256	0	18	0	39	16	0.012688343	3.52E-05	1750	1472	2.225123056
102	yPH_132	WT	8	158	56943	49711	ON	1	1	50400	1502	1280	222	1445	57	18	1256	189	1263	0	19	0	21	9	0.007165605	1.99E-05	1768	1481	2.232288661
102	yPH_132	WT	8	159	57303	50071	ON	1	1	50400	1508	1303	205	1454	54	9	1263	191	NA	NA	NA	NA	NA	NA	NA	NA	NA	NA	NA
102	yPH_132	WT	9	0	72	-7160	OFF	0	0	7200	66	63	3	64	2	0	62	2	64	0	0	0	0	2	0.032258065	8.96E-05	NA	NA	NA
102	yPH_132	WT	9	1	432	-6800	OFF	0	0	7200	68	65	3	66	2	2	64	2	66	0	0	0	0	2	0.03125	8.68E-05	NA	NA	NA
102	yPH_132	WT	9	2	792	-6440	OFF	0	0	7200	70	67	3	68	2	2	66	2	66	0	0	0	0	0	0	0	NA	NA	NA
102	yPH_132	WT	9	3	1152	-6080	OFF	0	0	7200	71	67	4	69	2	0	66	3	71	0	1	0	0	4	0.060606061	0.00016835	NA	NA	NA
102	yPH_132	WT	9	4	1512	-5720	OFF	0	0	7200	75	72	3	74	1	5	71	3	71	0	0	0	0	0	0	0	NA	NA	NA
102	yPH_132	WT	9	5	1872	-5360	OFF	0	0	7200	75	72	3	74	1	0	71	3	74	0	1	0	0	2	0.028169014	7.82E-05	NA	NA	NA
102	yPH_132	WT	9	6	2232	-5000	OFF	0	0	7200	81	76	5	76	5	2	74	2	76	0	0	0	1	3	0.040540541	0.000112613	NA	NA	NA
102	yPH_132	WT	9	7	2592	-4640	OFF	0	0	7200	84	78	6	81	3	4	76	5	77	0	0	0	0	1	0.013157895	3.65E-05	NA	NA	NA
102	yPH_132	WT	9	8	2952	-4280	OFF	0	0	7200	85	79	6	82	3	1	77	5	81	0	0	0	0	4	0.051948052	0.0001443	NA	NA	NA
102	yPH_132	WT	9	9	3312	-3920	OFF	0	0	7200	89	83	6	86	3	4	81	5	83	0	0	0	0	2	0.024691358	6.86E-05	NA	NA	NA
102	yPH_132	WT	9	10	3672	-3560	OFF	0	0	7200	90	84	6	88	2	2	83	5	84	0	0	0	0	1	0.012048193	3.35E-05	NA	NA	NA
102	yPH_132	WT	9	11	4032	-3200	OFF	0	0	7200	94	85	9	91	3	3	84	7	89	0	0	0	0	5	0.05952381	0.000165344	NA	NA	NA
102	yPH_132	WT	9	12	4392	-2840	OFF	0	0	7200	100	91	9	97	3	6	89	8	97	0	2	0	0	6	0.06741573	0.000187266	NA	NA	NA
102	yPH_132	WT	9	13	4752	-2480	OFF	0	0	7200	106	99	7	103	3	6	97	6	97	0	0	0	2	2	0.020618557	5.73E-05	NA	NA	NA
102	yPH_132	WT	9	14	5112	-2120	OFF	0	0	7200	108	99	9	105	3	2	97	8	101	0	2	0	0	2	0.020618557	5.73E-05	NA	NA	NA
102	yPH_132	WT	9	15	5472	-1760	OFF	0	0	7200	110	103	7	107	3	2	101	6	105	0	0	0	0	4	0.03960396	0.000110011	NA	NA	NA
102	yPH_132	WT	9	16	5832	-1400	OFF	0	0	7200	115	107	8	112	3	5	105	7	108	0	0	0	1	4	0.038095238	0.00010582	NA	NA	NA
102	yPH_132	WT	9	17	6192	-1040	OFF	0	0	7200	121	109	12	117	4	5	108	9	113	0	1	0	0	4	0.037037037	0.000102881	NA	NA	NA
102	yPH_132	WT	9	18	6552	-680	OFF	0	0	7200	124	113	11	124	0	7	113	11	113	0	0	0	1	1	0.008849558	2.46E-05	NA	NA	NA
102	yPH_132	WT	9	19	6912	-320	OFF	0	0	7200	126	114	12	125	1	1	113	12	117	0	1	0	0	3	0.026548673	7.37E-05	NA	NA	NA
102	yPH_132	WT	9	20	7272	40	ON	1	1	50400	130	118	12	129	1	3	117	12	117	0	0	0	0	0	0	0	4	3	0.026548673
102	yPH_132	WT	9	21	7632	400	ON	1	1	50400	132	119	13	129	3	0	117	12	121	0	0	0	0	4	0.034188034	9.50E-05	4	7	0.060736707
102	yPH_132	WT	9	22	7992	760	ON	1	1	50400	138	125	13	133	5	4	121	12	121	0	0	0	2	2	0.016528926	4.59E-05	8	9	0.077265632
102	yPH_132	WT	9	23	8352	1120	ON	1	1	50400	138	123	15	135	3	2	121	14	124	0	1	0	0	2	0.016528926	4.59E-05	10	11	0.093794558
102	yPH_132	WT	9	24	8712	1480	ON	1	1	50400	140	126	14	137	3	2	124	13	126	0	1	0	0	1	0.008064516	2.24E-05	12	12	0.101859074
102	yPH_132	WT	9	25	9072	1840	ON	1	1	50400	140	127	13	138	2	1	126	12	129	0	1	0	1	3	0.023809524	6.61E-05	13	15	0.125668598
102	yPH_132	WT	9	26	9432	2200	ON	1	1	50400	144	130	14	142	2	4	129	13	131	0	1	0	0	1	0.007751938	2.15E-05	17	16	0.133420536
102	yPH_132	WT	9	27	9792	2560	ON	1	1	50400	147	134	13	144	3	2	131	13	134	0	0	0	0	3	0.022900763	6.36E-05	19	19	0.156321299
102	yPH_132	WT	9	28	10152	2920	ON	1	1	50400	151	138	13	147	4	3	134	13	139	0	0	0	0	5	0.037313433	0.000103648	22	24	0.193634732
102	yPH_132	WT	9	29	10512	3280	ON	1	1	50400	156	143	13	152	4	5	139	13	141	0	1	0	1	2	0.014388489	4.00E-05	27	26	0.208023221
102	yPH_132	WT	9	30	10872	3640	ON	1	1	50400	158	145	13	154	4	2	141	13	142	0	1	0	1	1	0.007092199	1.97E-05	29	27	0.21511542
102	yPH_132	WT	9	31	11232	4000	ON	1	1	50400	160	145	15	157	3	2	142	15	144	0	1	0	0	1	0.007042254	1.96E-05	31	28	0.222157673
102	yPH_132	WT	9	32	11592	4360	ON	1	1	50400	165	151	14	158	7	1	144	14	148	0	0	0	2	6	0.041666667	0.000115741	32	34	0.26382434
102	yPH_132	WT	9	33	11952	4720	ON	1	1	50400	174	156	18	164	10	6	148	16	159	0	2	0	0	9	0.060810811	0.000168919	38	43	0.324635151
102	yPH_132	WT	9	34	12312	5080	ON	1	1	50400	180	163	17	174	6	10	159	15	165	0	0	0	2	8	0.050314465	0.000139762	48	51	0.374949616
102	yPH_132	WT	9	35	12672	5440	ON	1	1	50400	183	166	17	182	1	8	165	17	174	0	1	0	0	8	0.048484848	0.00013468	56	59	0.423434465
102	yPH_132	WT	9	36	13032	5800	ON	1	1	50400	195	179	16	190	5	8	174	16	185	0	0	0	2	13	0.074712644	0.000207535	64	72	0.498147108
102	yPH_132	WT	9	37	13392	6160	ON	1	1	50400	210	187	23	206	4	15	185	21	197	0	1	0	0	11	0.059459459	0.000165165	79	83	0.557606568
102	yPH_132	WT	9	38	13752	6520	ON	1	1	50400	220	197	23	218	2	12	197	21	199	0	0	0	2	4	0.020304569	5.64E-05	91	87	0.577911136
102	yPH_132	WT	9	39	14112	6880	ON	1	1	50400	232	203	29	224	8	6	199	25	209	0	1	0	1	10	0.050251256	0.000139587	97	97	0.628162393
102	yPH_132	WT	9	40	14472	7240	ON	1	1	50400	243	211	32	237	6	13	209	28	218	0	1	0	1	9	0.043062201	0.000119617	110	106	0.671224594
102	yPH_132	WT	9	41	14832	7600	ON	1	1	50400	251	220	31	247	4	10	218	29	225	0	1	0	0	6	0.027522936	7.65E-05	120	112	0.698747529
102	yPH_132	WT	9	42	15192	7960	ON	1	1	50400	260	230	30	253	7	6	225	28	230	0	1	0	0	4	0.017777778	4.94E-05	126	116	0.716525307
102	yPH_132	WT	9	43	15552	8320	ON	1	1	50400	264	233	31	258	6	5	230	28	237	0	0	0	1	8	0.034782609	9.66E-05	131	124	0.751307916
102	yPH_132	WT	9	44	15912	8680	ON	1	1	50400	275	242	33	266	9	8	237	29	245	0	1	0	2	9	0.037974684	0.000105485	139	133	0.789282599
102	yPH_132	WT	9	45	16272	9040	ON	1	1	50400	280	248	32	276	4	10	245	31	248	0	1	0	2	4	0.016326531	4.54E-05	149	137	0.80560913
102	yPH_132	WT	9	46	16632	9400	ON	1	1	50400	290	251	39	280	10	4	248	32	253	0	0	0	4	9	0.036290323	0.000100806	153	146	0.841899453
102	yPH_132	WT	9	47	16992	9760	ON	1	1	50400	300	255	45	291	9	11	253	38	265	0	3	0	4	13	0.051383399	0.000142732	164	159	0.893282852
102	yPH_132	WT	9	48	17352	10120	ON	1	1	50400	314	267	47	305	9	14	265	40	283	0	4	0	6	20	0.075471698	0.000209644	178	179	0.96875455
102	yPH_132	WT	9	49	17712	10480	ON	1	1	50400	337	288	49	327	10	22	283	44	297	0	4	0	2	12	0.042402827	0.000117786	200	191	1.011157377
102	yPH_132	WT	9	50	18072	10840	ON	1	1	50400	355	300	55	342	13	15	297	45	312	0	4	0	1	12	0.04040404	0.000112233	215	203	1.051561417
102	yPH_132	WT	9	51	18432	11200	ON	1	1	50400	369	315	54	360	9	16	312	48	324	0	3	0	3	12	0.038461538	0.000106838	231	215	1.090022956
102	yPH_132	WT	9	52	18792	11560	ON	1	1	50400	387	328	59	376	11	16	324	52	343	0	3	0	2	18	0.055555556	0.000154321	247	233	1.145578511
102	yPH_132	WT	9	53	19152	11920	ON	1	1	50400	412	344	68	400	12	24	343	57	362	0	5	0	4	18	0.052478134	0.000145773	271	251	1.198056645
102	yPH_132	WT	9	54	19512	12280	ON	1	1	50400	436	368	68	423	13	23	362	61	378	0	9	0	5	12	0.033149171	9.21E-05	294	263	1.231205817
102	yPH_132	WT	9	55	19872	12640	ON	1	1	50400	452	381	71	441	11	18	378	63	397	0	10	0	4	13	0.034391534	9.55E-05	312	276	1.265597351
102	yPH_132	WT	9	56	20232	13000	ON	1	1	50400	468	400	68	455	13	13	397	58	418	0	4	0	3	20	0.050377834	0.000139938	325	296	1.315975185
102	yPH_132	WT	9	57	20592	13360	ON	1	1	50400	493	423	70	478	15	23	418	60	448	0	8	0	4	26	0.062200957	0.00017278	348	322	1.378176142
102	yPH_132	WT	9	58	20952	13720	ON	1	1	50400	528	453	75	510	18	33	448	62	476	0	14	0	4	18	0.040178571	0.000111607	381	340	1.418354713
102	yPH_132	WT	9	59	21312	14080	ON	1	1	50400	558	483	75	535	23	24	476	59	493	0	8	0	11	20	0.042016807	0.000116713	405	360	1.46037152
102	yPH_132	WT	9	60	21672	14440	ON	1	1	50400	576	497	79	562	14	27	493	69	524	0	14	0	5	22	0.044624746	0.000123958	432	382	1.504996266
102	yPH_132	WT	9	61	22032	14800	ON	1	1	50400	615	533	82	590	25	28	524	66	548	0	8	0	9	25	0.047709924	0.000132528	460	407	1.55270619
102	yPH_132	WT	9	62	22392	15160	ON	1	1	50400	648	561	87	620	28	30	548	72	567	0	7	0	9	21	0.038321168	0.000106448	490	428	1.591027358
102	yPH_132	WT	9	63	22752	15520	ON	1	1	50400	679	581	98	645	34	24	567	78	595	0	10	0	3	21	0.037037037	0.000102881	514	449	1.628064395
102	yPH_132	WT	9	64	23112	15880	ON	1	1	50400	699	610	89	670	29	25	595	75	622	0	10	0	7	24	0.040336134	0.000112045	539	473	1.668400529
102	yPH_132	WT	9	65	23472	16240	ON	1	1	50400	734	636	98	701	33	30	622	79	650	0	6	0	7	29	0.046623794	0.000129511	569	502	1.715024324
102	yPH_132	WT	9	66	23832	16600	ON	1	1	50400	769	663	106	732	37	31	650	82	681	0	12	0	5	24	0.036923077	0.000102564	600	526	1.751947401
102	yPH_132	WT	9	67	24192	16960	ON	1	1	50400	801	699	102	760	41	28	681	79	702	0	6	0	2	17	0.024963289	6.93E-05	628	543	1.77691069
102	yPH_132	WT	9	68	24552	17320	ON	1	1	50400	829	723	106	778	51	18	702	76	735	0	6	0	8	35	0.04985755	0.000138493	646	578	1.82676824
102	yPH_132	WT	9	69	24912	17680	ON	1	1	50400	866	756	110	816	50	38	735	81	759	0	6	0	10	28	0.038095238	0.00010582	684	606	1.864863478
102	yPH_132	WT	9	70	25272	18040	ON	1	1	50400	899	787	112	846	53	30	759	87	784	0	5	0	4	24	0.031620553	8.78E-05	714	630	1.896484031
102	yPH_132	WT	9	71	25632	18400	ON	1	1	50400	939	812	127	872	67	26	784	88	815	0	10	0	7	28	0.035714286	9.92E-05	740	658	1.932198317
102	yPH_132	WT	9	72	25992	18760	ON	1	1	50400	967	844	123	906	61	34	815	91	842	0	12	0	12	27	0.033128834	9.20E-05	774	685	1.965327151
102	yPH_132	WT	9	73	26352	19120	ON	1	1	50400	993	871	122	932	61	27	842	90	852	0	9	0	16	17	0.020190024	5.61E-05	801	702	1.985517175
102	yPH_132	WT	9	74	26712	19480	ON	1	1	50400	1023	897	126	949	74	19	852	97	870	0	10	0	8	16	0.018779343	5.22E-05	820	718	2.004296518
102	yPH_132	WT	9	75	27072	19840	ON	1	1	50400	1043	911	132	967	76	19	870	97	878	0	8	0	10	10	0.011494253	3.19E-05	839	728	2.015790771
102	yPH_132	WT	9	76	27432	20200	ON	1	1	50400	1058	924	134	979	79	12	878	101	897	0	12	0	10	17	0.019362187	5.38E-05	851	745	2.035152957
102	yPH_132	WT	9	77	27792	20560	ON	1	1	50400	1082	950	132	999	83	21	897	102	915	0	7	0	14	25	0.02787068	7.74E-05	872	770	2.063023637
102	yPH_132	WT	9	78	28152	20920	ON	1	1	50400	1104	966	138	1022	82	25	915	107	945	0	17	0	8	21	0.02295082	6.38E-05	897	791	2.085974457
102	yPH_132	WT	9	79	28512	21280	ON	1	1	50400	1110	986	124	1046	64	24	945	101	959	0	8	0	14	20	0.021164021	5.88E-05	921	811	2.107138478
102	yPH_132	WT	9	80	28872	21640	ON	1	1	50400	1146	1006	140	1065	81	21	959	106	981	0	9	0	13	26	0.027111575	7.53E-05	942	837	2.134250053
102	yPH_132	WT	9	81	29232	22000	ON	1	1	50400	1175	1031	144	1089	86	29	981	108	990	0	10	0	16	15	0.01529052	4.25E-05	971	852	2.149540573
102	yPH_132	WT	9	82	29592	22360	ON	1	1	50400	1206	1051	155	1107	99	19	990	117	1017	0	19	0	14	22	0.022222222	6.17E-05	990	874	2.171762795
102	yPH_132	WT	9	83	29952	22720	ON	1	1	50400	1219	1062	157	1131	88	26	1017	114	1024	0	11	0	17	13	0.012782694	3.55E-05	1016	887	2.184545489
102	yPH_132	WT	9	84	30312	23080	ON	1	1	50400	1221	1070	151	1143	78	14	1024	119	1031	0	11	0	17	13	0.012695313	3.53E-05	1030	900	2.197240802
102	yPH_132	WT	9	85	30672	23440	ON	1	1	50400	1245	1083	162	1156	89	16	1031	125	1036	0	14	0	20	11	0.010669253	2.96E-05	1046	911	2.207910055
102	yPH_132	WT	9	86	31032	23800	ON	1	1	50400	1251	1082	169	1167	84	12	1036	131	1044	0	12	0	15	11	0.010617761	2.95E-05	1058	922	2.218527815
102	yPH_132	WT	9	87	31392	24160	ON	1	1	50400	1262	1089	173	1175	87	11	1044	131	1051	0	8	0	7	6	0.005747126	1.60E-05	1069	928	2.224274942
102	yPH_132	WT	9	88	31752	24520	ON	1	1	50400	1267	1100	167	1177	90	6	1051	126	1050	0	8	0	14	5	0.004757374	1.32E-05	1075	933	2.229032316
102	yPH_132	WT	9	89	32112	24880	ON	1	1	50400	1269	1103	166	1178	91	5	1050	128	1053	0	14	0	16	5	0.004761905	1.32E-05	1080	938	2.23379422
102	yPH_132	WT	9	90	32472	25240	ON	1	1	50400	1278	1097	181	1182	96	5	1053	129	1052	0	11	0	17	5	0.004748338	1.32E-05	1085	943	2.238542559
102	yPH_132	WT	9	91	32832	25600	ON	1	1	50400	1267	1092	175	1185	82	6	1052	133	1053	0	17	0	20	4	0.003802281	1.06E-05	1091	947	2.24234484
102	yPH_132	WT	9	92	33192	25960	ON	1	1	50400	1285	1107	178	1189	96	6	1053	136	1061	0	14	0	13	7	0.006647673	1.85E-05	1097	954	2.248992513
102	yPH_132	WT	9	93	33552	26320	ON	1	1	50400	1309	1135	174	1194	115	8	1061	133	1067	0	12	0	14	8	0.007540057	2.09E-05	1105	962	2.25653257
102	yPH_132	WT	9	94	33912	26680	ON	1	1	50400	1296	1116	180	1200	96	10	1067	133	1067	0	12	0	19	7	0.00656045	1.82E-05	1115	969	2.26309302
102	yPH_132	WT	9	95	34272	27040	ON	1	1	50400	1298	1119	179	1205	93	9	1067	138	1075	0	15	0	15	8	0.007497657	2.08E-05	1124	977	2.270590677
102	yPH_132	WT	9	96	34632	27400	ON	1	1	50400	1297	1120	177	1212	85	9	1075	137	1066	0	9	0	21	3	0.002790698	7.75E-06	1133	980	2.273381374
102	yPH_132	WT	9	97	34992	27760	ON	1	1	50400	1291	1124	167	1212	79	4	1066	146	1066	0	17	0	19	2	0.001876173	5.21E-06	1137	982	2.275257547
102	yPH_132	WT	9	98	35352	28120	ON	1	1	50400	1296	1112	184	1213	83	5	1066	147	1073	0	17	0	14	4	0.003752345	1.04E-05	1142	986	2.279009892
102	yPH_132	WT	9	99	35712	28480	ON	1	1	50400	1280	1109	171	1214	66	6	1073	141	1068	0	9	0	19	5	0.004659832	1.29E-05	1148	991	2.283669724
102	yPH_132	WT	9	100	36072	28840	ON	1	1	50400	1294	1116	178	1216	78	6	1068	148	1072	0	17	0	16	3	0.002808989	7.80E-06	1154	994	2.286478713
102	yPH_132	WT	9	101	36432	29200	ON	1	1	50400	1300	1118	182	1215	85	4	1072	143	1069	0	12	0	21	6	0.005597015	1.55E-05	1158	1000	2.292075728
102	yPH_132	WT	9	102	36792	29560	ON	1	1	50400	1320	1130	190	1218	102	7	1069	149	1076	0	16	0	10	1	0.000935454	2.60E-06	1165	1001	2.293011182
102	yPH_132	WT	9	103	37152	29920	ON	1	1	50400	1332	1140	192	1219	113	4	1076	143	1072	0	15	0	21	2	0.001858736	5.16E-06	1169	1003	2.294869918
102	yPH_132	WT	9	104	37512	30280	ON	1	1	50400	1324	1131	193	1218	106	5	1072	146	1085	0	20	0	11	4	0.003731343	1.04E-05	1174	1007	2.298601261
102	yPH_132	WT	9	105	37872	30640	ON	1	1	50400	1337	1160	177	1218	119	5	1085	133	1083	0	16	0	20	2	0.001843318	5.12E-06	1179	1009	2.300444579
102	yPH_132	WT	9	106	38232	31000	ON	1	1	50400	1342	1155	187	1223	119	5	1083	140	1084	0	14	0	14	1	0.000923361	2.56E-06	1184	1010	2.30136794
102	yPH_132	WT	9	107	38592	31360	ON	1	1	50400	1339	1156	183	1223	116	4	1084	139	1090	0	16	0	12	2	0.001845018	5.13E-06	1188	1012	2.303212959
102	yPH_132	WT	9	108	38952	31720	ON	1	1	50400	1333	1153	180	1224	109	2	1090	134	1086	0	9	0	16	3	0.002752294	7.65E-06	1190	1015	2.305965252
102	yPH_132	WT	9	109	39312	32080	ON	1	1	50400	1334	1146	188	1227	107	5	1086	141	1094	0	17	0	13	4	0.003683241	1.02E-05	1195	1019	2.309648493
102	yPH_132	WT	9	110	39672	32440	ON	1	1	50400	1333	1144	189	1229	104	5	1094	135	1094	0	13	0	16	3	0.00274223	7.62E-06	1200	1022	2.312390724
102	yPH_132	WT	9	111	40032	32800	ON	1	1	50400	1338	1149	189	1231	107	4	1094	137	1092	0	12	0	18	4	0.003656307	1.02E-05	1204	1026	2.316047031
102	yPH_132	WT	9	112	40392	33160	ON	1	1	50400	1343	1153	190	1234	109	4	1092	142	1092	0	14	0	15	1	0.000915751	2.54E-06	1208	1027	2.316962782
102	yPH_132	WT	9	113	40752	33520	ON	1	1	50400	1344	1155	189	1231	113	3	1092	139	1093	0	18	0	18	1	0.000915751	2.54E-06	1211	1028	2.317878533
102	yPH_132	WT	9	114	41112	33880	ON	1	1	50400	1352	1162	190	1232	120	4	1093	139	1091	0	5	0	12	5	0.004574565	1.27E-05	1215	1033	2.322453098
102	yPH_132	WT	9	115	41472	34240	ON	1	1	50400	1370	1175	195	1235	135	5	1091	144	1098	0	16	0	12	3	0.002749771	7.64E-06	1220	1036	2.325202869
102	yPH_132	WT	9	116	41832	34600	ON	1	1	50400	1366	1176	190	1235	131	3	1098	137	1100	0	13	0	18	7	0.006375228	1.77E-05	1223	1043	2.331578097
102	yPH_132	WT	9	117	42192	34960	ON	1	1	50400	1359	1167	192	1240	119	8	1100	140	1087	0	8	0	24	3	0.002727273	7.58E-06	1231	1046	2.334305369
102	yPH_132	WT	9	118	42552	35320	ON	1	1	50400	1354	1145	209	1240	114	6	1087	153	1091	0	11	0	12	5	0.004599816	1.28E-05	1237	1051	2.338905185
102	yPH_132	WT	9	119	42912	35680	ON	1	1	50400	1344	1144	200	1241	103	6	1091	150	1094	0	14	0	15	4	0.003666361	1.02E-05	1243	1055	2.342571547
102	yPH_132	WT	9	120	43272	36040	ON	1	1	50400	1343	1151	192	1244	99	6	1094	150	1098	0	12	0	13	5	0.004570384	1.27E-05	1249	1060	2.34714193
102	yPH_132	WT	9	121	43632	36400	ON	1	1	50400	1339	1146	193	1247	92	7	1098	149	1095	0	14	0	20	3	0.00273224	7.59E-06	1256	1063	2.349874171
102	yPH_132	WT	9	122	43992	36760	ON	1	1	50400	1341	1139	202	1247	94	4	1095	152	1102	0	19	0	17	5	0.00456621	1.27E-05	1260	1068	2.354440381
102	yPH_132	WT	9	123	44352	37120	ON	1	1	50400	1335	1148	187	1248	87	7	1102	146	1101	0	12	0	18	5	0.004537205	1.26E-05	1267	1073	2.358977586
102	yPH_132	WT	9	124	44712	37480	ON	1	1	50400	1336	1153	183	1250	86	5	1101	149	1106	0	14	0	10	1	0.000908265	2.52E-06	1272	1074	2.359885851
102	yPH_132	WT	9	125	45072	37840	ON	1	1	50400	1322	1143	179	1250	72	1	1106	144	1105	0	12	0	16	3	0.002712477	7.53E-06	1273	1077	2.362598329
102	yPH_132	WT	9	126	45432	38200	ON	1	1	50400	1330	1145	185	1252	78	7	1105	147	1110	0	9	0	11	7	0.006334842	1.76E-05	1280	1084	2.36893317
102	yPH_132	WT	9	127	45792	38560	ON	1	1	50400	1320	1142	178	1258	62	8	1110	148	1105	0	11	0	21	5	0.004504505	1.25E-05	1288	1089	2.373437675
102	yPH_132	WT	9	128	46152	38920	ON	1	1	50400	1344	1151	193	1259	85	7	1105	154	1117	0	22	0	14	4	0.00361991	1.01E-05	1295	1093	2.377057584
102	yPH_132	WT	9	129	46512	39280	ON	1	1	50400	1352	1170	182	1259	93	4	1117	142	1110	0	5	0	17	5	0.004476276	1.24E-05	1299	1098	2.38153386
102	yPH_132	WT	9	130	46872	39640	ON	1	1	50400	1367	1178	189	1261	106	7	1110	151	1113	0	11	0	14	6	0.005405405	1.50E-05	1306	1104	2.386939265
102	yPH_132	WT	9	131	47232	40000	ON	1	1	50400	1365	1175	190	1264	101	6	1113	151	1119	0	16	0	19	9	0.008086253	2.25E-05	1312	1113	2.395025519
102	yPH_132	WT	9	132	47592	40360	ON	1	1	50400	1378	1188	190	1269	109	12	1119	150	1126	0	13	0	16	10	0.00893655	2.48E-05	1324	1123	2.403962069
102	yPH_132	WT	9	133	47952	40720	ON	1	1	50400	1376	1182	194	1278	98	11	1126	152	1127	0	17	0	20	4	0.003552398	9.87E-06	1335	1127	2.407514467
102	yPH_132	WT	9	134	48312	41080	ON	1	1	50400	1386	1187	199	1281	105	6	1127	154	1131	0	19	0	22	7	0.00621118	1.73E-05	1341	1134	2.413725647
102	yPH_132	WT	9	135	48672	41440	ON	1	1	50400	1386	1185	201	1285	101	8	1131	154	1129	0	17	0	21	2	0.001768347	4.91E-06	1349	1136	2.415493994
102	yPH_132	WT	9	136	49032	41800	ON	1	1	50400	1372	1175	197	1286	86	5	1129	157	1128	0	9	0	15	5	0.004428698	1.23E-05	1354	1141	2.419922692
102	yPH_132	WT	9	137	49392	42160	ON	1	1	50400	1364	1168	196	1285	79	6	1128	157	1135	0	16	0	14	5	0.004432624	1.23E-05	1360	1146	2.424355316
102	yPH_132	WT	9	138	49752	42520	ON	1	1	50400	1373	1178	195	1291	82	6	1135	156	1132	0	7	0	15	5	0.004405286	1.22E-05	1366	1151	2.428760602
102	yPH_132	WT	9	139	50112	42880	ON	1	1	50400	1365	1171	194	1295	70	7	1132	163	1132	0	12	0	17	5	0.004416961	1.23E-05	1373	1156	2.433177563
102	yPH_132	WT	9	140	50472	43240	ON	1	1	50400	1383	1182	201	1296	87	6	1132	164	1138	0	18	0	17	5	0.004416961	1.23E-05	1379	1161	2.437594525
102	yPH_132	WT	9	141	50832	43600	ON	1	1	50400	1385	1190	195	1295	90	5	1138	157	1137	0	15	0	21	5	0.004393673	1.22E-05	1384	1166	2.441988198
102	yPH_132	WT	9	142	51192	43960	ON	1	1	50400	1403	1203	200	1295	108	6	1137	158	1151	0	21	0	20	13	0.011433597	3.18E-05	1390	1179	2.453421795
102	yPH_132	WT	9	143	51552	44320	ON	1	1	50400	1401	1197	204	1308	93	16	1151	157	1148	0	15	0	20	2	0.001737619	4.83E-06	1406	1181	2.455159414
102	yPH_132	WT	9	144	51912	44680	ON	1	1	50400	1383	1187	196	1310	73	6	1148	162	1152	0	14	0	16	6	0.005226481	1.45E-05	1412	1187	2.460385895
102	yPH_132	WT	9	145	52272	45040	ON	1	1	50400	1407	1202	205	1315	92	8	1152	163	1152	0	16	0	23	7	0.006076389	1.69E-05	1420	1194	2.466462284
102	yPH_132	WT	9	146	52632	45400	ON	1	1	50400	1419	1216	203	1321	98	9	1152	169	1165	0	18	0	13	8	0.006944444	1.93E-05	1429	1202	2.473406728
102	yPH_132	WT	9	147	52992	45760	ON	1	1	50400	1425	1219	206	1328	97	10	1165	163	1179	0	19	0	15	10	0.008583691	2.38E-05	1439	1212	2.481990419
102	yPH_132	WT	9	148	53352	46120	ON	1	1	50400	1440	1236	204	1332	108	13	1179	153	1186	0	18	0	20	9	0.007633588	2.12E-05	1452	1221	2.489624007
102	yPH_132	WT	9	149	53712	46480	ON	1	1	50400	1437	1236	201	1341	96	13	1186	155	1191	0	13	0	15	7	0.005902192	1.64E-05	1465	1228	2.495526199
102	yPH_132	WT	9	150	54072	46840	ON	1	1	50400	1443	1240	203	1351	92	11	1191	160	1189	0	15	0	20	3	0.002518892	7.00E-06	1476	1231	2.498045091
102	yPH_132	WT	9	151	54432	47200	ON	1	1	50400	1451	1234	217	1354	97	6	1189	165	1178	0	13	0	30	6	0.005046257	1.40E-05	1482	1237	2.503091348
102	yPH_132	WT	9	152	54792	47560	ON	1	1	50400	1429	1216	213	1353	76	8	1178	175	1180	0	19	0	22	5	0.004244482	1.18E-05	1490	1242	2.507335831
102	yPH_132	WT	9	153	55152	47920	ON	1	1	50400	1437	1215	222	1356	81	5	1180	176	1183	0	18	0	24	9	0.007627119	2.12E-05	1495	1251	2.514962949
102	yPH_132	WT	9	154	55512	48280	ON	1	1	50400	1430	1215	215	1362	68	10	1183	179	1189	0	13	0	15	8	0.006762468	1.88E-05	1505	1259	2.521725418
102	yPH_132	WT	9	155	55872	48640	ON	1	1	50400	1441	1225	216	1369	72	11	1189	180	1202	0	22	0	16	7	0.0058873	1.64E-05	1516	1266	2.527612718
102	yPH_132	WT	9	156	56232	49000	ON	1	1	50400	1447	1242	205	1376	71	9	1202	174	1193	0	14	0	27	4	0.003327787	9.24E-06	1525	1270	2.530940505
102	yPH_132	WT	9	157	56592	49360	ON	1	1	50400	1445	1231	214	1378	67	5	1193	185	1199	0	23	0	23	6	0.005029338	1.40E-05	1530	1276	2.535969843
102	yPH_132	WT	9	158	56952	49720	ON	1	1	50400	1425	1215	210	1384	41	7	1199	185	1197	0	24	0	27	1	0.000834028	2.32E-06	1537	1277	2.536803871
102	yPH_132	WT	9	159	57312	50080	ON	1	1	50400	1430	1218	212	1384	46	1	1197	187	NA	NA	NA	NA	NA	NA	NA	NA	NA	NA	NA
102	yPH_132	WT	10	0	81	-7151	OFF	0	0	7200	37	36	1	37	0	0	36	1	38	0	0	0	0	2	0.055555556	0.000154321	NA	NA	NA
102	yPH_132	WT	10	1	441	-6791	OFF	0	0	7200	39	38	1	39	0	2	38	1	39	0	0	0	0	1	0.026315789	7.31E-05	NA	NA	NA
102	yPH_132	WT	10	2	801	-6431	OFF	0	0	7200	41	39	2	41	0	1	39	2	43	0	1	0	0	3	0.076923077	0.000213675	NA	NA	NA
102	yPH_132	WT	10	3	1161	-6071	OFF	0	0	7200	46	44	2	45	1	4	43	2	42	0	0	0	1	0	0	0	NA	NA	NA
102	yPH_132	WT	10	4	1521	-5711	OFF	0	0	7200	45	42	3	45	0	0	42	3	42	0	0	0	0	0	0	0	NA	NA	NA
102	yPH_132	WT	10	5	1881	-5351	OFF	0	0	7200	46	42	4	46	0	1	42	4	43	0	0	0	0	1	0.023809524	6.61E-05	NA	NA	NA
102	yPH_132	WT	10	6	2241	-4991	OFF	0	0	7200	47	43	4	47	0	1	43	4	43	0	0	0	0	0	0	0	NA	NA	NA
102	yPH_132	WT	10	7	2601	-4631	OFF	0	0	7200	47	43	4	47	0	0	43	4	43	0	0	0	0	0	0	0	NA	NA	NA
102	yPH_132	WT	10	8	2961	-4271	OFF	0	0	7200	48	43	5	47	1	0	43	4	47	0	1	0	0	3	0.069767442	0.000193798	NA	NA	NA
102	yPH_132	WT	10	9	3321	-3911	OFF	0	0	7200	52	47	5	51	1	4	47	4	48	0	0	0	0	1	0.021276596	5.91E-05	NA	NA	NA
102	yPH_132	WT	10	10	3681	-3551	OFF	0	0	7200	53	48	5	52	1	1	48	4	48	0	0	0	0	0	0	0	NA	NA	NA
102	yPH_132	WT	10	11	4041	-3191	OFF	0	0	7200	53	48	5	52	1	0	48	4	55	0	1	0	0	6	0.125	0.000347222	NA	NA	NA
102	yPH_132	WT	10	12	4401	-2831	OFF	0	0	7200	59	55	4	58	1	6	55	3	58	0	0	0	0	3	0.054545455	0.000151515	NA	NA	NA
102	yPH_132	WT	10	13	4761	-2471	OFF	0	0	7200	62	58	4	61	1	3	58	3	60	0	0	0	0	2	0.034482759	9.58E-05	NA	NA	NA
102	yPH_132	WT	10	14	5121	-2111	OFF	0	0	7200	64	60	4	63	1	2	60	3	63	0	0	0	0	3	0.05	0.000138889	NA	NA	NA
102	yPH_132	WT	10	15	5481	-1751	OFF	0	0	7200	67	63	4	66	1	3	63	3	63	0	0	0	0	0	0	0	NA	NA	NA
102	yPH_132	WT	10	16	5841	-1391	OFF	0	0	7200	67	63	4	66	1	0	63	3	65	0	1	0	0	1	0.015873016	4.41E-05	NA	NA	NA
102	yPH_132	WT	10	17	6201	-1031	OFF	0	0	7200	68	65	3	67	1	1	65	2	65	0	0	0	1	1	0.015384615	4.27E-05	NA	NA	NA
102	yPH_132	WT	10	18	6561	-671	OFF	0	0	7200	68	65	3	68	0	1	65	3	66	0	0	0	0	1	0.015384615	4.27E-05	NA	NA	NA
102	yPH_132	WT	10	19	6921	-311	OFF	0	0	7200	70	67	3	69	1	1	66	3	68	0	1	0	0	1	0.015151515	4.21E-05	NA	NA	NA
102	yPH_132	WT	10	20	7281	49	ON	1	1	50400	74	70	4	71	3	2	68	3	68	0	0	0	0	0	0	0	3	1	0.015151515
102	yPH_132	WT	10	21	7641	409	ON	1	1	50400	73	70	3	71	2	0	68	3	71	0	1	0	0	2	0.029411765	8.17E-05	3	3	0.04456328
102	yPH_132	WT	10	22	8001	769	ON	1	1	50400	79	76	3	73	6	2	71	2	71	0	0	0	1	1	0.014084507	3.91E-05	5	4	0.058647787
102	yPH_132	WT	10	23	8361	1129	ON	1	1	50400	76	73	3	74	2	1	71	3	73	0	0	0	0	2	0.028169014	7.82E-05	6	6	0.086816801
102	yPH_132	WT	10	24	8721	1489	ON	1	1	50400	78	74	4	76	2	2	73	3	74	0	1	0	0	0	0	0	8	6	0.086816801
102	yPH_132	WT	10	25	9081	1849	ON	1	1	50400	78	75	3	77	1	1	74	3	74	0	0	0	1	1	0.013513514	3.75E-05	9	7	0.100330314
102	yPH_132	WT	10	26	9441	2209	ON	1	1	50400	78	74	4	78	0	1	74	4	76	0	0	0	0	2	0.027027027	7.51E-05	10	9	0.127357342
102	yPH_132	WT	10	27	9801	2569	ON	1	1	50400	81	76	5	81	0	2	76	5	77	0	0	0	0	1	0.013157895	3.65E-05	12	10	0.140515236
102	yPH_132	WT	10	28	10161	2929	ON	1	1	50400	83	78	5	82	1	1	77	5	83	0	1	0	0	5	0.064935065	0.000180375	13	15	0.205450301
102	yPH_132	WT	10	29	10521	3289	ON	1	1	50400	88	83	5	87	1	5	83	4	83	0	0	0	1	1	0.012048193	3.35E-05	18	16	0.217498494
102	yPH_132	WT	10	30	10881	3649	ON	1	1	50400	90	84	6	88	2	1	83	5	88	0	0	0	1	6	0.072289157	0.000200803	19	22	0.289787651
102	yPH_132	WT	10	31	11241	4009	ON	1	1	50400	96	90	6	94	2	6	88	6	88	0	1	0	2	1	0.011363636	3.16E-05	25	23	0.301151287
102	yPH_132	WT	10	32	11601	4369	ON	1	1	50400	95	88	7	95	0	1	88	7	95	0	0	0	1	8	0.090909091	0.000252525	26	31	0.392060378
102	yPH_132	WT	10	33	11961	4729	ON	1	1	50400	105	97	8	103	2	8	95	8	96	0	1	0	2	2	0.021052632	5.85E-05	34	33	0.413113009
102	yPH_132	WT	10	34	12321	5089	ON	1	1	50400	108	99	9	105	3	2	96	9	101	0	5	0	0	0	0	0	36	33	0.413113009
102	yPH_132	WT	10	35	12681	5449	ON	1	1	50400	107	102	5	105	2	0	101	4	104	0	0	0	0	3	0.02970297	8.25E-05	36	36	0.44281598
102	yPH_132	WT	10	36	13041	5809	ON	1	1	50400	112	106	6	108	4	3	104	4	107	0	0	0	0	3	0.028846154	8.01E-05	39	39	0.471662134
102	yPH_132	WT	10	37	13401	6169	ON	1	1	50400	118	112	6	111	7	3	107	4	111	0	0	0	0	4	0.037383178	0.000103842	42	43	0.509045311
102	yPH_132	WT	10	38	13761	6529	ON	1	1	50400	119	114	5	115	4	4	111	4	117	0	0	0	0	6	0.054054054	0.00015015	46	49	0.563099365
102	yPH_132	WT	10	39	14121	6889	ON	1	1	50400	126	121	5	121	5	6	117	4	120	0	0	0	0	3	0.025641026	7.12E-05	52	52	0.588740391
102	yPH_132	WT	10	40	14481	7249	ON	1	1	50400	127	121	6	124	3	3	120	4	126	0	0	0	0	6	0.05	0.000138889	55	58	0.638740391
102	yPH_132	WT	10	41	14841	7609	ON	1	1	50400	133	128	5	130	3	6	126	4	130	0	0	0	1	5	0.03968254	0.000110229	61	63	0.678422931
102	yPH_132	WT	10	42	15201	7969	ON	1	1	50400	141	136	5	135	6	5	130	5	133	0	0	0	0	3	0.023076923	6.41E-05	66	66	0.701499854
102	yPH_132	WT	10	43	15561	8329	ON	1	1	50400	141	136	5	138	3	3	133	5	141	0	0	0	0	8	0.060150376	0.000167084	69	74	0.76165023
102	yPH_132	WT	10	44	15921	8689	ON	1	1	50400	150	145	5	146	4	8	141	5	148	0	0	0	1	8	0.056737589	0.000157604	77	82	0.818387818
102	yPH_132	WT	10	45	16281	9049	ON	1	1	50400	156	150	6	154	2	8	148	6	153	0	0	0	0	5	0.033783784	9.38E-05	85	87	0.852171602
102	yPH_132	WT	10	46	16641	9409	ON	1	1	50400	161	155	6	159	2	5	153	6	157	0	0	0	0	4	0.026143791	7.26E-05	90	91	0.878315393
102	yPH_132	WT	10	47	17001	9769	ON	1	1	50400	164	158	6	163	1	4	157	6	161	0	1	0	0	3	0.01910828	5.31E-05	94	94	0.897423673
102	yPH_132	WT	10	48	17361	10129	ON	1	1	50400	169	163	6	166	3	3	161	5	169	0	0	0	0	8	0.049689441	0.000138026	97	102	0.947113114
102	yPH_132	WT	10	49	17721	10489	ON	1	1	50400	180	173	7	174	6	8	169	5	174	0	0	0	1	6	0.035502959	9.86E-05	105	108	0.982616073
102	yPH_132	WT	10	50	18081	10849	ON	1	1	50400	181	175	6	180	1	6	174	6	185	0	1	0	2	12	0.068965517	0.000191571	111	120	1.05158159
102	yPH_132	WT	10	51	18441	11209	ON	1	1	50400	192	185	7	192	0	12	185	7	191	0	0	0	1	7	0.037837838	0.000105105	123	127	1.089419428
102	yPH_132	WT	10	52	18801	11569	ON	1	1	50400	204	194	10	199	5	7	191	8	195	0	0	0	1	5	0.02617801	7.27E-05	130	132	1.115597438
102	yPH_132	WT	10	53	19161	11929	ON	1	1	50400	207	196	11	204	3	5	195	9	206	0	5	0	1	7	0.035897436	9.97E-05	135	139	1.151494874
102	yPH_132	WT	10	54	19521	12289	ON	1	1	50400	219	212	7	212	7	8	206	6	214	0	1	0	2	9	0.04368932	0.000121359	143	148	1.195184195
102	yPH_132	WT	10	55	19881	12649	ON	1	1	50400	229	220	9	221	8	9	214	7	228	0	1	0	1	14	0.065420561	0.000181724	152	162	1.260604755
102	yPH_132	WT	10	56	20241	13009	ON	1	1	50400	241	233	8	235	6	14	228	7	235	0	1	0	3	9	0.039473684	0.000109649	166	171	1.300078439
102	yPH_132	WT	10	57	20601	13369	ON	1	1	50400	246	236	10	244	2	9	235	9	239	0	2	0	2	4	0.017021277	4.73E-05	175	175	1.317099716
102	yPH_132	WT	10	58	20961	13729	ON	1	1	50400	253	243	10	248	5	4	239	9	252	0	3	0	0	10	0.041841004	0.000116225	179	185	1.35894072
102	yPH_132	WT	10	59	21321	14089	ON	1	1	50400	267	259	8	258	9	10	252	6	260	0	0	0	1	9	0.035714286	9.92E-05	189	194	1.394655006
102	yPH_132	WT	10	60	21681	14449	ON	1	1	50400	275	265	10	267	8	9	260	7	263	0	0	0	2	5	0.019230769	5.34E-05	198	199	1.413885775
102	yPH_132	WT	10	61	22041	14809	ON	1	1	50400	279	268	11	272	7	5	263	9	276	0	0	0	0	13	0.049429658	0.000137305	203	212	1.463315433
102	yPH_132	WT	10	62	22401	15169	ON	1	1	50400	290	279	11	285	5	13	276	9	286	0	1	0	1	10	0.036231884	0.000100644	216	222	1.499547317
102	yPH_132	WT	10	63	22761	15529	ON	1	1	50400	300	288	12	296	4	11	286	10	300	0	1	0	1	14	0.048951049	0.000135975	227	236	1.548498366
102	yPH_132	WT	10	64	23121	15889	ON	1	1	50400	315	303	12	310	5	14	300	10	310	0	1	0	4	13	0.043333333	0.00012037	241	249	1.591831699
102	yPH_132	WT	10	65	23481	16249	ON	1	1	50400	329	314	15	323	6	13	310	13	324	0	2	0	0	12	0.038709677	0.000107527	254	261	1.630541377
102	yPH_132	WT	10	66	23841	16609	ON	1	1	50400	341	326	15	335	6	12	324	11	336	0	1	0	3	14	0.043209877	0.000120027	266	275	1.673751253
102	yPH_132	WT	10	67	24201	16969	ON	1	1	50400	356	339	17	349	7	14	336	13	346	0	0	0	3	13	0.038690476	0.000107474	280	288	1.712441729
102	yPH_132	WT	10	68	24561	17329	ON	1	1	50400	372	351	21	362	10	13	346	16	361	0	2	0	1	14	0.040462428	0.000112396	293	302	1.752904157
102	yPH_132	WT	10	69	24921	17689	ON	1	1	50400	387	370	17	376	11	14	361	15	370	0	1	0	2	10	0.027700831	7.69E-05	307	312	1.780604988
102	yPH_132	WT	10	70	25281	18049	ON	1	1	50400	394	376	18	386	8	10	370	16	380	0	2	0	4	12	0.032432432	9.01E-05	317	324	1.813037421
102	yPH_132	WT	10	71	25641	18409	ON	1	1	50400	409	386	23	400	9	13	380	20	400	0	3	0	4	21	0.055263158	0.000153509	330	345	1.868300579
102	yPH_132	WT	10	72	26001	18769	ON	1	1	50400	434	407	27	424	10	24	400	24	407	0	2	0	4	9	0.0225	6.25E-05	354	354	1.890800579
102	yPH_132	WT	10	73	26361	19129	ON	1	1	50400	440	414	26	433	7	9	407	26	421	0	4	0	1	11	0.027027027	7.51E-05	363	365	1.917827606
102	yPH_132	WT	10	74	26721	19489	ON	1	1	50400	457	428	29	445	12	12	421	24	438	0	2	0	4	19	0.045130641	0.000125363	375	384	1.962958247
102	yPH_132	WT	10	75	27081	19849	ON	1	1	50400	484	447	37	467	17	21	438	29	460	0	7	0	3	18	0.04109589	0.000114155	396	402	2.004054137
102	yPH_132	WT	10	76	27441	20209	ON	1	1	50400	506	466	40	493	13	24	460	33	485	0	2	0	3	26	0.056521739	0.000157005	420	428	2.060575876
102	yPH_132	WT	10	77	27801	20569	ON	1	1	50400	546	494	52	527	19	33	485	42	513	0	8	0	5	25	0.051546392	0.000143184	453	453	2.112122268
102	yPH_132	WT	10	78	28161	20929	ON	1	1	50400	592	527	65	560	32	32	513	47	543	0	9	0	4	25	0.048732943	0.000135369	485	478	2.160855212
102	yPH_132	WT	10	79	28521	21289	ON	1	1	50400	619	553	66	590	29	30	543	47	578	0	8	0	6	33	0.060773481	0.000168815	515	511	2.221628692
102	yPH_132	WT	10	80	28881	21649	ON	1	1	50400	657	598	59	625	32	36	578	47	611	0	7	0	8	34	0.058823529	0.000163399	551	545	2.280452222
102	yPH_132	WT	10	81	29241	22009	ON	1	1	50400	694	628	66	667	27	42	611	56	638	0	3	0	1	25	0.04091653	0.000113657	593	570	2.321368752
102	yPH_132	WT	10	82	29601	22369	ON	1	1	50400	741	659	82	698	43	31	638	60	682	0	13	0	3	34	0.053291536	0.000148032	624	604	2.374660288
102	yPH_132	WT	10	83	29961	22729	ON	1	1	50400	780	699	81	737	43	39	682	55	713	0	6	0	7	32	0.046920821	0.000130336	663	636	2.421581109
102	yPH_132	WT	10	84	30321	23089	ON	1	1	50400	814	727	87	774	40	37	713	61	747	0	6	0	4	32	0.044880785	0.000124669	700	668	2.466461895
102	yPH_132	WT	10	85	30681	23449	ON	1	1	50400	846	765	81	808	38	34	747	61	766	0	2	0	8	25	0.033467202	9.30E-05	734	693	2.499929097
102	yPH_132	WT	10	86	31041	23809	ON	1	1	50400	874	780	94	838	36	30	766	72	794	0	6	0	1	23	0.03002611	8.34E-05	764	716	2.529955206
102	yPH_132	WT	10	87	31401	24169	ON	1	1	50400	903	810	93	862	41	24	794	68	815	0	4	0	5	22	0.027707809	7.70E-05	788	738	2.557663015
102	yPH_132	WT	10	88	31761	24529	ON	1	1	50400	927	830	97	885	42	23	815	70	831	0	4	0	4	16	0.019631902	5.45E-05	811	754	2.577294917
102	yPH_132	WT	10	89	32121	24889	ON	1	1	50400	955	850	105	904	51	19	831	73	835	0	5	0	10	9	0.010830325	3.01E-05	830	763	2.588125242
102	yPH_132	WT	10	90	32481	25249	ON	1	1	50400	969	859	110	913	56	10	835	78	850	0	4	0	10	21	0.025149701	6.99E-05	840	784	2.613274942
102	yPH_132	WT	10	91	32841	25609	ON	1	1	50400	988	876	112	934	54	22	850	84	864	0	3	0	7	18	0.021176471	5.88E-05	862	802	2.634451413
102	yPH_132	WT	10	92	33201	25969	ON	1	1	50400	1014	889	125	952	62	18	864	88	879	0	11	0	17	21	0.024305556	6.75E-05	880	823	2.658756968
102	yPH_132	WT	10	93	33561	26329	ON	1	1	50400	1035	901	134	975	60	22	879	96	903	0	18	0	9	15	0.017064846	4.74E-05	902	838	2.675821815
102	yPH_132	WT	10	94	33921	26689	ON	1	1	50400	1044	922	122	992	52	17	903	89	914	0	5	0	13	19	0.021040975	5.84E-05	919	857	2.696862789
102	yPH_132	WT	10	95	34281	27049	ON	1	1	50400	1063	934	129	1009	54	19	914	95	922	0	7	0	14	15	0.016411379	4.56E-05	938	872	2.713274168
102	yPH_132	WT	10	96	34641	27409	ON	1	1	50400	1075	945	130	1023	52	15	922	101	928	0	9	0	15	12	0.013015184	3.62E-05	953	884	2.726289352
102	yPH_132	WT	10	97	35001	27769	ON	1	1	50400	1106	961	145	1034	72	12	928	106	939	0	12	0	10	9	0.009698276	2.69E-05	965	893	2.735987628
102	yPH_132	WT	10	98	35361	28129	ON	1	1	50400	1121	978	143	1043	78	9	939	104	944	0	6	0	13	12	0.012779553	3.55E-05	974	905	2.748767181
102	yPH_132	WT	10	99	35721	28489	ON	1	1	50400	1127	989	138	1050	77	12	944	106	964	0	10	0	6	16	0.016949153	4.71E-05	986	921	2.765716333
102	yPH_132	WT	10	100	36081	28849	ON	1	1	50400	1145	1007	138	1064	81	19	964	100	980	0	9	0	11	18	0.018672199	5.19E-05	1005	939	2.784388533
102	yPH_132	WT	10	101	36441	29209	ON	1	1	50400	1155	1020	135	1082	73	20	980	102	984	0	4	0	19	19	0.019387755	5.39E-05	1025	958	2.803776288
102	yPH_132	WT	10	102	36801	29569	ON	1	1	50400	1195	1042	153	1100	95	20	984	116	996	0	14	0	13	11	0.011178862	3.11E-05	1045	969	2.81495515
102	yPH_132	WT	10	103	37161	29929	ON	1	1	50400	1211	1049	162	1112	99	12	996	116	1013	0	8	0	8	17	0.017068273	4.74E-05	1057	986	2.832023423
102	yPH_132	WT	10	104	37521	30289	ON	1	1	50400	1240	1079	161	1128	112	18	1013	115	1036	0	15	0	6	14	0.013820336	3.84E-05	1075	1000	2.845843758
102	yPH_132	WT	10	105	37881	30649	ON	1	1	50400	1260	1101	159	1141	119	16	1036	105	1036	0	9	0	18	9	0.008687259	2.41E-05	1091	1009	2.854531017
102	yPH_132	WT	10	106	38241	31009	ON	1	1	50400	1273	1111	162	1148	125	10	1036	112	1044	0	12	0	17	13	0.012548263	3.49E-05	1101	1022	2.86707928
102	yPH_132	WT	10	107	38601	31369	ON	1	1	50400	1282	1126	156	1156	126	13	1044	112	1042	0	9	0	19	8	0.007662835	2.13E-05	1114	1030	2.874742115
102	yPH_132	WT	10	108	38961	31729	ON	1	1	50400	1275	1124	151	1159	116	8	1042	117	1033	0	9	0	22	4	0.003838772	1.07E-05	1122	1034	2.878580886
102	yPH_132	WT	10	109	39321	32089	ON	1	1	50400	1295	1130	165	1158	137	7	1033	125	1029	0	13	0	21	4	0.003872217	1.08E-05	1129	1038	2.882453103
102	yPH_132	WT	10	110	39681	32449	ON	1	1	50400	1287	1108	179	1160	127	4	1029	131	1027	0	6	0	14	6	0.005830904	1.62E-05	1133	1044	2.888284007
102	yPH_132	WT	10	111	40041	32809	ON	1	1	50400	1282	1101	181	1160	122	6	1027	133	1031	0	14	0	17	7	0.006815969	1.89E-05	1139	1051	2.895099976
102	yPH_132	WT	10	112	40401	33169	ON	1	1	50400	1281	1097	184	1166	115	9	1031	135	1028	0	8	0	18	7	0.006789525	1.89E-05	1148	1058	2.901889501
102	yPH_132	WT	10	113	40761	33529	ON	1	1	50400	1276	1096	180	1167	109	8	1028	139	1029	0	9	0	19	11	0.010700389	2.97E-05	1156	1069	2.91258989
102	yPH_132	WT	10	114	41121	33889	ON	1	1	50400	1281	1097	184	1174	107	12	1029	145	1044	0	16	0	7	6	0.005830904	1.62E-05	1168	1075	2.918420793
102	yPH_132	WT	10	115	41481	34249	ON	1	1	50400	1285	1109	176	1176	109	8	1044	132	1053	0	19	0	15	5	0.004789272	1.33E-05	1176	1080	2.923210065
102	yPH_132	WT	10	116	41841	34609	ON	1	1	50400	1283	1110	173	1180	103	7	1053	127	1056	0	10	0	12	5	0.004748338	1.32E-05	1183	1085	2.927958404
102	yPH_132	WT	10	117	42201	34969	ON	1	1	50400	1292	1118	174	1182	110	5	1056	126	1050	0	14	0	21	1	0.00094697	2.63E-06	1188	1086	2.928905373
102	yPH_132	WT	10	118	42561	35329	ON	1	1	50400	1295	1114	181	1182	113	1	1050	132	1054	0	9	0	9	4	0.003809524	1.06E-05	1189	1090	2.932714897
102	yPH_132	WT	10	119	42921	35689	ON	1	1	50400	1289	1115	174	1182	107	4	1054	128	1067	0	14	0	10	9	0.008538899	2.37E-05	1193	1099	2.941253797
102	yPH_132	WT	10	120	43281	36049	ON	1	1	50400	1296	1136	160	1189	107	9	1067	122	1069	0	8	0	11	5	0.004686036	1.30E-05	1202	1104	2.945939832
102	yPH_132	WT	10	121	43641	36409	ON	1	1	50400	1310	1144	166	1194	116	8	1069	125	1065	0	9	0	15	2	0.001870907	5.20E-06	1210	1106	2.94781074
102	yPH_132	WT	10	122	44001	36769	ON	1	1	50400	1304	1133	171	1194	110	4	1065	129	1066	0	16	0	17	2	0.001877934	5.22E-06	1214	1108	2.949688674
102	yPH_132	WT	10	123	44361	37129	ON	1	1	50400	1281	1107	174	1197	84	4	1066	131	1061	0	7	0	17	5	0.004690432	1.30E-05	1218	1113	2.954379105
102	yPH_132	WT	10	124	44721	37489	ON	1	1	50400	1288	1114	174	1199	89	7	1061	138	1067	0	15	0	16	7	0.006597549	1.83E-05	1225	1120	2.960976655
102	yPH_132	WT	10	125	45081	37849	ON	1	1	50400	1300	1116	184	1203	97	7	1067	136	1077	0	13	0	15	12	0.011246485	3.12E-05	1232	1132	2.97222314
102	yPH_132	WT	10	126	45441	38209	ON	1	1	50400	1308	1133	175	1214	94	14	1077	137	1087	0	15	0	14	9	0.008356546	2.32E-05	1246	1141	2.980579686
102	yPH_132	WT	10	127	45801	38569	ON	1	1	50400	1311	1135	176	1225	86	12	1087	138	1088	0	13	0	16	4	0.003679853	1.02E-05	1258	1145	2.984259539
102	yPH_132	WT	10	128	46161	38929	ON	1	1	50400	1311	1132	179	1225	86	5	1088	137	1096	0	15	0	12	5	0.004595588	1.28E-05	1263	1150	2.988855127
102	yPH_132	WT	10	129	46521	39289	ON	1	1	50400	1325	1151	174	1227	98	6	1096	131	1090	0	11	0	24	7	0.006386861	1.77E-05	1269	1157	2.995241989
102	yPH_132	WT	10	130	46881	39649	ON	1	1	50400	1332	1144	188	1237	95	11	1090	147	1090	0	10	0	15	5	0.004587156	1.27E-05	1280	1162	2.999829145
102	yPH_132	WT	10	131	47241	40009	ON	1	1	50400	1353	1159	194	1240	113	6	1090	150	1089	0	11	0	15	3	0.002752294	7.65E-06	1286	1165	3.002581438
102	yPH_132	WT	10	132	47601	40369	ON	1	1	50400	1358	1159	199	1237	121	4	1089	148	1098	0	20	0	17	6	0.005509642	1.53E-05	1290	1171	3.00809108
102	yPH_132	WT	10	133	47961	40729	ON	1	1	50400	1349	1159	190	1240	109	6	1098	142	1089	0	7	0	18	2	0.001821494	5.06E-06	1296	1173	3.009912574
102	yPH_132	WT	10	134	48321	41089	ON	1	1	50400	1343	1145	198	1238	105	5	1089	149	1094	0	15	0	14	4	0.003673095	1.02E-05	1301	1177	3.013585668
102	yPH_132	WT	10	135	48681	41449	ON	1	1	50400	1341	1154	187	1234	107	5	1094	140	1090	0	9	0	18	5	0.004570384	1.27E-05	1306	1182	3.018156052
102	yPH_132	WT	10	136	49041	41809	ON	1	1	50400	1331	1147	184	1235	96	5	1090	145	1083	0	10	0	18	1	0.000917431	2.55E-06	1311	1183	3.019073483
102	yPH_132	WT	10	137	49401	42169	ON	1	1	50400	1328	1143	185	1234	94	3	1083	151	1086	0	14	0	13	2	0.001846722	5.13E-06	1314	1185	3.020920205
102	yPH_132	WT	10	138	49761	42529	ON	1	1	50400	1299	1128	171	1231	68	3	1086	145	1088	0	10	0	10	2	0.001841621	5.12E-06	1317	1187	3.022761826
102	yPH_132	WT	10	139	50121	42889	ON	1	1	50400	1301	1131	170	1226	75	2	1088	138	1079	0	5	0	20	6	0.005514706	1.53E-05	1319	1193	3.028276532
102	yPH_132	WT	10	140	50481	43249	ON	1	1	50400	1296	1120	176	1226	70	6	1079	147	1084	0	10	0	13	8	0.007414272	2.06E-05	1325	1201	3.035690804
102	yPH_132	WT	10	141	50841	43609	ON	1	1	50400	1292	1112	180	1230	62	8	1084	146	1094	0	15	0	16	11	0.010147601	2.82E-05	1333	1212	3.045838406
102	yPH_132	WT	10	142	51201	43969	ON	1	1	50400	1315	1125	190	1237	78	14	1094	143	1095	0	10	0	18	9	0.008226691	2.29E-05	1347	1221	3.054065097
102	yPH_132	WT	10	143	51561	44329	ON	1	1	50400	1319	1136	183	1241	78	10	1095	146	1102	0	15	0	17	9	0.008219178	2.28E-05	1357	1230	3.062284275
102	yPH_132	WT	10	144	51921	44689	ON	1	1	50400	1323	1141	182	1249	74	12	1102	147	1102	0	6	0	13	7	0.006352087	1.76E-05	1369	1237	3.068636362
102	yPH_132	WT	10	145	52281	45049	ON	1	1	50400	1350	1154	196	1255	95	8	1102	153	1110	0	16	0	14	6	0.005444646	1.51E-05	1377	1243	3.074081008
102	yPH_132	WT	10	146	52641	45409	ON	1	1	50400	1343	1163	180	1262	81	9	1110	152	1118	0	14	0	12	6	0.005405405	1.50E-05	1386	1249	3.079486414
102	yPH_132	WT	10	147	53001	45769	ON	1	1	50400	1348	1167	181	1268	80	10	1118	150	1133	0	17	0	10	8	0.007155635	1.99E-05	1396	1257	3.086642049
102	yPH_132	WT	10	148	53361	46129	ON	1	1	50400	1379	1197	182	1275	104	11	1133	142	1127	0	8	0	22	8	0.0070609	1.96E-05	1407	1265	3.093702949
102	yPH_132	WT	10	149	53721	46489	ON	1	1	50400	1380	1192	188	1284	96	12	1127	157	1138	0	24	0	17	4	0.003549246	9.86E-06	1419	1269	3.097252195
102	yPH_132	WT	10	150	54081	46849	ON	1	1	50400	1389	1202	187	1289	100	7	1138	151	1138	0	11	0	18	7	0.006151142	1.71E-05	1426	1276	3.103403337
102	yPH_132	WT	10	151	54441	47209	ON	1	1	50400	1377	1189	188	1295	82	8	1138	157	1150	0	16	0	14	10	0.008787346	2.44E-05	1434	1286	3.112190683
102	yPH_132	WT	10	152	54801	47569	ON	1	1	50400	1384	1194	190	1306	78	15	1150	156	1160	0	13	0	11	8	0.006956522	1.93E-05	1449	1294	3.119147205
102	yPH_132	WT	10	153	55161	47929	ON	1	1	50400	1382	1200	182	1317	65	11	1160	157	1164	0	10	0	14	8	0.006896552	1.92E-05	1460	1302	3.126043757
102	yPH_132	WT	10	154	55521	48289	ON	1	1	50400	1388	1195	193	1326	62	11	1164	162	1171	0	12	0	11	6	0.005154639	1.43E-05	1471	1308	3.131198396
102	yPH_132	WT	10	155	55881	48649	ON	1	1	50400	1409	1206	203	1332	77	10	1171	161	1172	0	12	0	16	5	0.004269855	1.19E-05	1481	1313	3.135468251
102	yPH_132	WT	10	156	56241	49009	ON	1	1	50400	1403	1198	205	1335	68	6	1172	163	1178	0	17	0	16	5	0.004266212	1.19E-05	1487	1318	3.139734462
102	yPH_132	WT	10	157	56601	49369	ON	1	1	50400	1395	1200	195	1339	56	6	1178	161	1181	0	20	0	24	7	0.005942275	1.65E-05	1493	1325	3.145676737
102	yPH_132	WT	10	158	56961	49729	ON	1	1	50400	1403	1202	201	1347	56	9	1181	166	1179	0	21	0	24	1	0.00084674	2.35E-06	1502	1326	3.146523477
102	yPH_132	WT	10	159	57321	50089	ON	1	1	50400	1400	1193	207	1348	52	1	1179	169	NA	NA	NA	NA	NA	NA	NA	NA	NA	NA	NA
102	yPH_132	WT	11	0	90	-7142	OFF	0	0	7200	31	21	10	27	4	0	21	6	20	0	1	0	3	1	0.047619048	0.000132275	NA	NA	NA
102	yPH_132	WT	11	1	450	-6782	OFF	0	0	7200	30	20	10	28	2	1	20	8	21	0	0	0	0	1	0.05	0.000138889	NA	NA	NA
102	yPH_132	WT	11	2	810	-6422	OFF	0	0	7200	29	21	8	29	0	1	21	8	24	0	0	0	0	3	0.142857143	0.000396825	NA	NA	NA
102	yPH_132	WT	11	3	1170	-6062	OFF	0	0	7200	32	24	8	32	0	3	24	8	26	0	1	0	0	1	0.041666667	0.000115741	NA	NA	NA
102	yPH_132	WT	11	4	1530	-5702	OFF	0	0	7200	35	26	9	34	1	2	26	8	27	0	0	0	0	1	0.038461538	0.000106838	NA	NA	NA
102	yPH_132	WT	11	5	1890	-5342	OFF	0	0	7200	35	27	8	35	0	1	27	8	28	0	1	0	0	0	0	0	NA	NA	NA
102	yPH_132	WT	11	6	2250	-4982	OFF	0	0	7200	37	29	8	35	2	0	28	7	28	0	0	0	0	0	0	0	NA	NA	NA
102	yPH_132	WT	11	7	2610	-4622	OFF	0	0	7200	35	28	7	35	0	0	28	7	28	0	0	0	0	0	0	0	NA	NA	NA
102	yPH_132	WT	11	8	2970	-4262	OFF	0	0	7200	36	29	7	35	1	0	28	7	28	0	0	0	1	1	0.035714286	9.92E-05	NA	NA	NA
102	yPH_132	WT	11	9	3330	-3902	OFF	0	0	7200	37	29	8	36	1	1	28	8	28	0	0	0	0	0	0	0	NA	NA	NA
102	yPH_132	WT	11	10	3690	-3542	OFF	0	0	7200	36	28	8	36	0	0	28	8	29	0	0	0	0	1	0.035714286	9.92E-05	NA	NA	NA
102	yPH_132	WT	11	11	4050	-3182	OFF	0	0	7200	38	30	8	37	1	1	29	8	30	0	0	0	0	1	0.034482759	9.58E-05	NA	NA	NA
102	yPH_132	WT	11	12	4410	-2822	OFF	0	0	7200	38	30	8	38	0	1	30	8	31	0	0	0	1	2	0.066666667	0.000185185	NA	NA	NA
102	yPH_132	WT	11	13	4770	-2462	OFF	0	0	7200	41	32	9	40	1	2	31	9	35	0	1	0	0	3	0.096774194	0.000268817	NA	NA	NA
102	yPH_132	WT	11	14	5130	-2102	OFF	0	0	7200	43	35	8	43	0	4	35	8	36	0	0	0	1	2	0.057142857	0.00015873	NA	NA	NA
102	yPH_132	WT	11	15	5490	-1742	OFF	0	0	7200	49	37	12	47	2	2	36	11	39	0	1	0	0	2	0.055555556	0.000154321	NA	NA	NA
102	yPH_132	WT	11	16	5850	-1382	OFF	0	0	7200	52	39	13	50	2	3	39	11	40	0	0	0	0	1	0.025641026	7.12E-05	NA	NA	NA
102	yPH_132	WT	11	17	6210	-1022	OFF	0	0	7200	54	42	12	51	3	1	40	11	42	0	0	0	0	2	0.05	0.000138889	NA	NA	NA
102	yPH_132	WT	11	18	6570	-662	OFF	0	0	7200	56	43	13	53	3	2	42	11	44	0	0	0	0	2	0.047619048	0.000132275	NA	NA	NA
102	yPH_132	WT	11	19	6930	-302	OFF	0	0	7200	58	45	13	56	2	3	44	12	48	0	1	0	0	3	0.068181818	0.000189394	NA	NA	NA
102	yPH_132	WT	11	20	7290	58	ON	1	1	50400	59	48	11	59	0	3	48	11	47	0	0	0	1	0	0	0	6	3	0.068181818
102	yPH_132	WT	11	21	7650	418	ON	1	1	50400	61	47	14	60	1	1	47	13	48	0	0	0	0	1	0.021276596	5.91E-05	7	4	0.089458414
102	yPH_132	WT	11	22	8010	778	ON	1	1	50400	61	48	13	61	0	1	48	13	49	0	1	0	0	0	0	0	8	4	0.089458414
102	yPH_132	WT	11	23	8370	1138	ON	1	1	50400	64	49	15	62	2	1	49	13	50	0	0	0	1	2	0.040816327	0.000113379	9	6	0.13027474
102	yPH_132	WT	11	24	8730	1498	ON	1	1	50400	67	51	16	64	3	2	50	14	50	0	1	0	2	1	0.02	5.56E-05	11	7	0.15027474
102	yPH_132	WT	11	25	9090	1858	ON	1	1	50400	67	50	17	65	2	1	50	15	58	0	4	0	0	4	0.08	0.000222222	12	11	0.23027474
102	yPH_132	WT	11	26	9450	2218	ON	1	1	50400	75	58	17	74	1	9	58	16	59	0	0	0	1	2	0.034482759	9.58E-05	21	13	0.264757499
102	yPH_132	WT	11	27	9810	2578	ON	1	1	50400	80	60	20	78	2	4	59	19	62	0	2	0	0	1	0.016949153	4.71E-05	25	14	0.281706652
102	yPH_132	WT	11	28	10170	2938	ON	1	1	50400	82	62	20	82	0	4	62	20	65	0	1	0	3	5	0.080645161	0.000224014	29	19	0.362351813
102	yPH_132	WT	11	29	10530	3298	ON	1	1	50400	90	66	24	88	2	6	65	23	70	0	2	0	1	4	0.061538462	0.00017094	35	23	0.423890274
102	yPH_132	WT	11	30	10890	3658	ON	1	1	50400	96	72	24	92	4	4	70	22	74	0	2	0	0	2	0.028571429	7.94E-05	39	25	0.452461703
102	yPH_132	WT	11	31	11250	4018	ON	1	1	50400	98	75	23	95	3	3	74	21	79	0	0	0	1	6	0.081081081	0.000225225	42	31	0.533542784
102	yPH_132	WT	11	32	11610	4378	ON	1	1	50400	105	80	25	102	3	7	79	23	82	0	0	0	1	4	0.050632911	0.000140647	49	35	0.584175695
102	yPH_132	WT	11	33	11970	4738	ON	1	1	50400	113	82	31	107	6	4	82	25	84	0	3	0	2	1	0.012195122	3.39E-05	53	36	0.596370817
102	yPH_132	WT	11	34	12330	5098	ON	1	1	50400	116	84	32	110	6	3	84	26	90	0	2	0	1	5	0.05952381	0.000165344	56	41	0.655894627
102	yPH_132	WT	11	35	12690	5458	ON	1	1	50400	122	90	32	116	6	6	90	26	92	0	0	0	1	3	0.033333333	9.26E-05	62	44	0.68922796
102	yPH_132	WT	11	36	13050	5818	ON	1	1	50400	122	92	30	119	3	3	92	27	100	0	2	0	2	8	0.086956522	0.000241546	65	52	0.776184482
102	yPH_132	WT	11	37	13410	6178	ON	1	1	50400	129	100	29	128	1	9	100	28	101	0	0	0	1	2	0.02	5.56E-05	74	54	0.796184482
102	yPH_132	WT	11	38	13770	6538	ON	1	1	50400	134	102	32	130	4	2	101	29	104	0	3	0	2	2	0.01980198	5.50E-05	76	56	0.815986462
102	yPH_132	WT	11	39	14130	6898	ON	1	1	50400	138	104	34	133	5	3	104	29	107	0	2	0	0	1	0.009615385	2.67E-05	79	57	0.825601847
102	yPH_132	WT	11	40	14490	7258	ON	1	1	50400	139	107	32	134	5	1	107	27	110	0	2	0	4	5	0.046728972	0.000129803	80	62	0.872330819
102	yPH_132	WT	11	41	14850	7618	ON	1	1	50400	146	110	36	140	6	6	110	30	115	0	4	0	3	4	0.036363636	0.00010101	86	66	0.908694455
102	yPH_132	WT	11	42	15210	7978	ON	1	1	50400	155	117	38	145	10	5	115	30	115	0	1	0	2	1	0.008695652	2.42E-05	91	67	0.917390107
102	yPH_132	WT	11	43	15570	8338	ON	1	1	50400	159	118	41	150	9	5	115	35	121	0	0	0	1	7	0.060869565	0.000169082	96	74	0.978259673
102	yPH_132	WT	11	44	15930	8698	ON	1	1	50400	167	122	45	159	8	10	121	38	131	0	3	0	2	9	0.074380165	0.000206612	106	83	1.052639838
102	yPH_132	WT	11	45	16290	9058	ON	1	1	50400	180	132	48	169	11	11	131	38	134	0	1	0	3	5	0.038167939	0.000106022	117	88	1.090807777
102	yPH_132	WT	11	46	16650	9418	ON	1	1	50400	184	135	49	176	8	7	134	42	140	0	4	0	5	7	0.052238806	0.000145108	124	95	1.143046583
102	yPH_132	WT	11	47	17010	9778	ON	1	1	50400	192	140	52	187	5	11	140	47	154	0	5	0	2	11	0.078571429	0.000218254	135	106	1.221618011
102	yPH_132	WT	11	48	17370	10138	ON	1	1	50400	206	154	52	199	7	12	154	45	163	0	6	0	1	4	0.025974026	7.22E-05	147	110	1.247592037
102	yPH_132	WT	11	49	17730	10498	ON	1	1	50400	221	165	56	205	16	4	163	42	165	0	2	0	6	6	0.036809816	0.000102249	151	116	1.284401853
102	yPH_132	WT	11	50	18090	10858	ON	1	1	50400	221	167	54	211	10	6	165	46	173	0	6	0	1	3	0.018181818	5.05E-05	157	119	1.302583671
102	yPH_132	WT	11	51	18450	11218	ON	1	1	50400	230	178	52	215	15	4	173	42	178	0	3	0	3	5	0.028901734	8.03E-05	161	124	1.331485406
102	yPH_132	WT	11	52	18810	11578	ON	1	1	50400	238	184	54	221	17	6	178	43	182	0	2	0	2	4	0.02247191	6.24E-05	167	128	1.353957316
102	yPH_132	WT	11	53	19170	11938	ON	1	1	50400	235	185	50	225	10	4	182	43	184	0	6	0	8	4	0.021978022	6.11E-05	171	132	1.375935338
102	yPH_132	WT	11	54	19530	12298	ON	1	1	50400	247	190	57	229	18	4	184	45	190	0	3	0	6	9	0.048913043	0.00013587	175	141	1.424848381
102	yPH_132	WT	11	55	19890	12658	ON	1	1	50400	253	193	60	241	12	13	190	51	196	0	3	0	8	11	0.057894737	0.000160819	188	152	1.482743118
102	yPH_132	WT	11	56	20250	13018	ON	1	1	50400	271	203	68	256	15	15	196	60	204	0	6	0	7	9	0.045918367	0.000127551	203	161	1.528661485
102	yPH_132	WT	11	57	20610	13378	ON	1	1	50400	279	207	72	267	12	11	204	63	214	0	5	0	3	8	0.039215686	0.000108932	214	169	1.567877172
102	yPH_132	WT	11	58	20970	13738	ON	1	1	50400	293	218	75	277	16	10	214	63	225	0	5	0	5	11	0.051401869	0.000142783	224	180	1.619279041
102	yPH_132	WT	11	59	21330	14098	ON	1	1	50400	304	227	77	293	11	15	225	68	236	0	7	0	2	6	0.026666667	7.41E-05	239	186	1.645945707
102	yPH_132	WT	11	60	21690	14458	ON	1	1	50400	317	242	75	303	14	10	236	67	246	0	3	0	2	9	0.038135593	0.000105932	249	195	1.684081301
102	yPH_132	WT	11	61	22050	14818	ON	1	1	50400	333	251	82	319	14	15	246	73	265	0	8	0	6	17	0.069105691	0.00019196	264	212	1.753186992
102	yPH_132	WT	11	62	22410	15178	ON	1	1	50400	356	271	85	340	16	21	265	75	280	0	7	0	5	13	0.049056604	0.000136268	285	225	1.802243595
102	yPH_132	WT	11	63	22770	15538	ON	1	1	50400	377	284	93	359	18	19	280	79	292	0	6	0	2	8	0.028571429	7.94E-05	304	233	1.830815024
102	yPH_132	WT	11	64	23130	15898	ON	1	1	50400	389	299	90	368	21	9	292	76	307	0	9	0	5	11	0.037671233	0.000104642	313	244	1.868486257
102	yPH_132	WT	11	65	23490	16258	ON	1	1	50400	410	312	98	386	24	17	307	79	320	0	7	0	6	12	0.039087948	0.000108578	330	256	1.907574205
102	yPH_132	WT	11	66	23850	16618	ON	1	1	50400	428	329	99	403	25	17	320	83	340	0	6	0	5	19	0.059375	0.000164931	347	275	1.966949205
102	yPH_132	WT	11	67	24210	16978	ON	1	1	50400	452	349	103	430	22	27	340	90	365	0	9	0	2	18	0.052941176	0.000147059	374	293	2.019890381
102	yPH_132	WT	11	68	24570	17338	ON	1	1	50400	472	373	99	451	21	21	365	86	377	0	5	0	3	10	0.02739726	7.61E-05	395	303	2.047287642
102	yPH_132	WT	11	69	24930	17698	ON	1	1	50400	488	382	106	466	22	15	377	89	387	0	4	0	5	11	0.029177719	8.10E-05	410	314	2.07646536
102	yPH_132	WT	11	70	25290	18058	ON	1	1	50400	493	389	104	477	16	11	387	90	395	0	5	0	4	7	0.018087855	5.02E-05	421	321	2.094553216
102	yPH_132	WT	11	71	25650	18418	ON	1	1	50400	505	399	106	489	16	12	395	94	412	0	3	0	2	16	0.040506329	0.000112518	433	337	2.135059545
102	yPH_132	WT	11	72	26010	18778	ON	1	1	50400	528	418	110	510	18	19	412	98	424	0	4	0	2	10	0.024271845	6.74E-05	452	347	2.159331389
102	yPH_132	WT	11	73	26370	19138	ON	1	1	50400	550	432	118	524	26	14	424	100	443	0	8	0	2	13	0.030660377	8.52E-05	466	360	2.189991767
102	yPH_132	WT	11	74	26730	19498	ON	1	1	50400	579	455	124	539	40	16	443	96	471	0	11	0	5	22	0.0496614	0.000137948	482	382	2.239653166
102	yPH_132	WT	11	75	27090	19858	ON	1	1	50400	594	476	118	565	29	26	471	94	493	0	8	0	7	21	0.044585987	0.00012385	508	403	2.284239154
102	yPH_132	WT	11	76	27450	20218	ON	1	1	50400	624	503	121	592	32	27	493	99	526	0	13	0	14	34	0.068965517	0.000191571	535	437	2.353204671
102	yPH_132	WT	11	77	27810	20578	ON	1	1	50400	683	554	129	634	49	42	526	108	563	0	22	0	6	21	0.039923954	0.0001109	577	458	2.393128625
102	yPH_132	WT	11	78	28170	20938	ON	1	1	50400	729	599	130	659	70	25	563	96	595	0	18	0	8	22	0.039076377	0.000108545	602	480	2.432205002
102	yPH_132	WT	11	79	28530	21298	ON	1	1	50400	765	637	128	690	75	31	595	95	630	0	16	0	9	28	0.047058824	0.000130719	633	508	2.479263825
102	yPH_132	WT	11	80	28890	21658	ON	1	1	50400	811	685	126	718	93	28	630	88	662	0	15	0	10	27	0.042857143	0.000119048	661	535	2.522120968
102	yPH_132	WT	11	81	29250	22018	ON	1	1	50400	874	746	128	751	123	33	662	89	709	0	16	0	17	48	0.072507553	0.00020141	694	583	2.594628521
102	yPH_132	WT	11	82	29610	22378	ON	1	1	50400	930	790	140	804	126	52	709	95	771	0	15	0	7	54	0.076163611	0.000211566	746	637	2.670792132
102	yPH_132	WT	11	83	29970	22738	ON	1	1	50400	992	855	137	861	131	57	771	90	830	0	17	0	12	54	0.070038911	0.000194553	803	691	2.740831042
102	yPH_132	WT	11	84	30330	23098	ON	1	1	50400	1042	903	139	922	120	61	830	92	855	0	11	0	16	30	0.036144578	0.000100402	864	721	2.776975621
102	yPH_132	WT	11	85	30690	23458	ON	1	1	50400	1075	931	144	954	121	32	855	99	899	0	18	0	15	41	0.047953216	0.000133203	896	762	2.824928837
102	yPH_132	WT	11	86	31050	23818	ON	1	1	50400	1110	972	138	1001	109	46	899	102	915	0	12	0	12	16	0.017797553	4.94E-05	942	778	2.84272639
102	yPH_132	WT	11	87	31410	24178	ON	1	1	50400	1138	998	140	1018	120	17	915	103	935	0	16	0	10	14	0.015300546	4.25E-05	959	792	2.858026936
102	yPH_132	WT	11	88	31770	24538	ON	1	1	50400	1179	1030	149	1038	141	20	935	103	950	0	14	0	17	18	0.019251337	5.35E-05	979	810	2.877278273
102	yPH_132	WT	11	89	32130	24898	ON	1	1	50400	1197	1048	149	1061	136	23	950	111	951	0	15	0	17	3	0.003157895	8.77E-06	1002	813	2.880436168
102	yPH_132	WT	11	90	32490	25258	ON	1	1	50400	1215	1052	163	1068	147	7	951	117	956	0	10	0	11	6	0.006309148	1.75E-05	1009	819	2.886745316
102	yPH_132	WT	11	91	32850	25618	ON	1	1	50400	1219	1049	170	1077	142	9	956	121	966	0	13	0	10	7	0.007322176	2.03E-05	1018	826	2.894067492
102	yPH_132	WT	11	92	33210	25978	ON	1	1	50400	1206	1034	172	1090	116	13	966	124	978	0	20	0	11	3	0.00310559	8.63E-06	1031	829	2.897173082
102	yPH_132	WT	11	93	33570	26338	ON	1	1	50400	1210	1041	169	1098	112	10	978	120	969	0	8	0	22	5	0.005112474	1.42E-05	1041	834	2.902285556
102	yPH_132	WT	11	94	33930	26698	ON	1	1	50400	1213	1033	180	1108	105	11	969	139	993	0	23	0	7	8	0.008255934	2.29E-05	1052	842	2.91054149
102	yPH_132	WT	11	95	34290	27058	ON	1	1	50400	1217	1052	165	1119	98	11	993	126	992	0	14	0	19	4	0.004028197	1.12E-05	1063	846	2.914569688
102	yPH_132	WT	11	96	34650	27418	ON	1	1	50400	1227	1053	174	1127	100	8	992	135	993	0	11	0	14	4	0.004032258	1.12E-05	1071	850	2.918601946
102	yPH_132	WT	11	97	35010	27778	ON	1	1	50400	1218	1043	175	1134	84	7	993	141	1007	0	24	0	13	3	0.003021148	8.39E-06	1078	853	2.921623094
102	yPH_132	WT	11	98	35370	28138	ON	1	1	50400	1224	1049	175	1139	85	5	1007	132	1016	0	16	0	13	6	0.005958292	1.66E-05	1083	859	2.927581386
102	yPH_132	WT	11	99	35730	28498	ON	1	1	50400	1228	1063	165	1146	82	7	1016	130	1025	0	16	0	12	5	0.00492126	1.37E-05	1090	864	2.932502646
102	yPH_132	WT	11	100	36090	28858	ON	1	1	50400	1243	1066	177	1156	87	10	1025	131	1026	0	9	0	15	7	0.006829268	1.90E-05	1100	871	2.939331914
102	yPH_132	WT	11	101	36450	29218	ON	1	1	50400	1256	1075	181	1163	93	8	1026	137	1024	0	16	0	21	3	0.002923977	8.12E-06	1108	874	2.94225589
102	yPH_132	WT	11	102	36810	29578	ON	1	1	50400	1259	1066	193	1171	88	8	1024	147	1036	0	21	0	14	5	0.004882813	1.36E-05	1116	879	2.947138703
102	yPH_132	WT	11	103	37170	29938	ON	1	1	50400	1253	1065	188	1176	77	8	1036	140	1040	0	12	0	12	4	0.003861004	1.07E-05	1124	883	2.950999707
102	yPH_132	WT	11	104	37530	30298	ON	1	1	50400	1257	1072	185	1182	75	6	1040	142	1045	0	14	0	11	2	0.001923077	5.34E-06	1130	885	2.952922784
102	yPH_132	WT	11	105	37890	30658	ON	1	1	50400	1270	1082	188	1183	87	3	1045	138	1044	0	11	0	15	3	0.002870813	7.97E-06	1133	888	2.955793597
102	yPH_132	WT	11	106	38250	31018	ON	1	1	50400	1288	1098	190	1185	103	5	1044	141	1045	0	16	0	15	0	0	0	1138	888	2.955793597
102	yPH_132	WT	11	107	38610	31378	ON	1	1	50400	1307	1108	199	1184	123	1	1045	139	1042	0	16	0	20	1	0.000956938	2.66E-06	1139	889	2.956750535
102	yPH_132	WT	11	108	38970	31738	ON	1	1	50400	1312	1116	196	1182	130	1	1042	140	1048	0	18	0	12	0	0	0	1140	889	2.956750535
102	yPH_132	WT	11	109	39330	32098	ON	1	1	50400	1297	1110	187	1178	119	0	1048	130	1046	0	15	0	17	0	0	0	1140	889	2.956750535
102	yPH_132	WT	11	110	39690	32458	ON	1	1	50400	1304	1118	186	1175	129	0	1046	129	1039	0	13	0	20	0	0	0	1140	889	2.956750535
102	yPH_132	WT	11	111	40050	32818	ON	1	1	50400	1302	1115	187	1173	129	0	1039	134	1042	0	18	0	15	0	0	0	1140	889	2.956750535
102	yPH_132	WT	11	112	40410	33178	ON	1	1	50400	1315	1130	185	1172	143	0	1042	130	1047	0	17	0	12	0	0	0	1140	889	2.956750535
102	yPH_132	WT	11	113	40770	33538	ON	1	1	50400	1315	1142	173	1169	146	0	1047	122	1040	0	11	0	18	0	0	0	1140	889	2.956750535
102	yPH_132	WT	11	114	41130	33898	ON	1	1	50400	1287	1113	174	1169	118	0	1040	129	1039	0	16	0	17	0	0	0	1140	889	2.956750535
102	yPH_132	WT	11	115	41490	34258	ON	1	1	50400	1260	1087	173	1166	94	0	1039	127	1026	0	10	0	23	0	0	0	1140	889	2.956750535
102	yPH_132	WT	11	116	41850	34618	ON	1	1	50400	1252	1074	178	1164	88	0	1026	138	1029	0	18	0	17	2	0.001949318	5.41E-06	1140	891	2.958699853
102	yPH_132	WT	11	117	42210	34978	ON	1	1	50400	1239	1075	164	1162	77	2	1029	133	1022	0	15	0	25	3	0.002915452	8.10E-06	1142	894	2.961615305
102	yPH_132	WT	11	118	42570	35338	ON	1	1	50400	1266	1086	180	1165	101	3	1022	143	1027	0	21	0	19	3	0.002935421	8.15E-06	1145	897	2.964550725
102	yPH_132	WT	11	119	42930	35698	ON	1	1	50400	1287	1102	185	1165	122	4	1027	138	1036	0	17	0	13	5	0.004868549	1.35E-05	1149	902	2.969419275
102	yPH_132	WT	11	120	43290	36058	ON	1	1	50400	1308	1122	186	1168	140	5	1036	132	1034	0	16	0	24	6	0.005791506	1.61E-05	1154	908	2.97521078
102	yPH_132	WT	11	121	43650	36418	ON	1	1	50400	1311	1121	190	1172	139	6	1034	138	1046	0	25	0	20	7	0.006769826	1.88E-05	1160	915	2.981980606
102	yPH_132	WT	11	122	44010	36778	ON	1	1	50400	1316	1133	183	1178	138	7	1046	132	1048	0	21	0	23	4	0.003824092	1.06E-05	1167	919	2.985804698
102	yPH_132	WT	11	123	44370	37138	ON	1	1	50400	1334	1143	191	1182	152	4	1048	134	1065	0	24	0	13	6	0.005725191	1.59E-05	1171	925	2.991529889
102	yPH_132	WT	11	124	44730	37498	ON	1	1	50400	1332	1157	175	1188	144	6	1065	123	1067	0	16	0	21	7	0.00657277	1.83E-05	1177	932	2.998102659
102	yPH_132	WT	11	125	45090	37858	ON	1	1	50400	1334	1160	174	1195	139	7	1067	128	1069	0	17	0	23	8	0.007497657	2.08E-05	1184	940	3.005600316
102	yPH_132	WT	11	126	45450	38218	ON	1	1	50400	1343	1147	196	1204	139	9	1069	135	1078	0	17	0	13	5	0.004677268	1.30E-05	1193	945	3.010277584
102	yPH_132	WT	11	127	45810	38578	ON	1	1	50400	1335	1162	173	1207	128	5	1078	129	1083	0	18	0	22	9	0.008348794	2.32E-05	1198	954	3.018626378
102	yPH_132	WT	11	128	46170	38938	ON	1	1	50400	1339	1159	180	1216	123	9	1083	133	1091	0	19	0	11	0	0	0	1207	954	3.018626378
102	yPH_132	WT	11	129	46530	39298	ON	1	1	50400	1338	1162	176	1216	122	0	1091	125	1099	0	12	0	12	8	0.007332722	2.04E-05	1207	962	3.025959101
102	yPH_132	WT	11	130	46890	39658	ON	1	1	50400	1365	1182	183	1225	140	9	1099	126	1099	0	16	0	17	1	0.000909918	2.53E-06	1216	963	3.026869019
102	yPH_132	WT	11	131	47250	40018	ON	1	1	50400	1350	1181	169	1226	124	2	1099	127	1103	0	20	0	22	6	0.005459509	1.52E-05	1218	969	3.032328527
102	yPH_132	WT	11	132	47610	40378	ON	1	1	50400	1361	1176	185	1234	127	8	1103	131	1100	0	15	0	21	3	0.002719855	7.56E-06	1226	972	3.035048382
102	yPH_132	WT	11	133	47970	40738	ON	1	1	50400	1369	1176	193	1237	132	3	1100	137	1109	0	20	0	17	6	0.005454545	1.52E-05	1229	978	3.040502928
102	yPH_132	WT	11	134	48330	41098	ON	1	1	50400	1375	1195	180	1244	131	7	1109	135	1121	0	20	0	12	4	0.003606853	1.00E-05	1236	982	3.044109781
102	yPH_132	WT	11	135	48690	41458	ON	1	1	50400	1400	1216	184	1249	151	5	1121	128	1125	0	18	0	18	4	0.003568243	9.91E-06	1241	986	3.047678023
102	yPH_132	WT	11	136	49050	41818	ON	1	1	50400	1406	1224	182	1256	150	8	1125	131	1130	0	17	0	20	8	0.007111111	1.98E-05	1249	994	3.054789135
102	yPH_132	WT	11	137	49410	42178	ON	1	1	50400	1406	1226	180	1264	142	8	1130	134	1130	0	18	0	19	1	0.000884956	2.46E-06	1257	995	3.05567409
102	yPH_132	WT	11	138	49770	42538	ON	1	1	50400	1403	1213	190	1266	137	2	1130	136	1138	0	17	0	12	3	0.002654867	7.37E-06	1259	998	3.058328958
102	yPH_132	WT	11	139	50130	42898	ON	1	1	50400	1420	1225	195	1273	147	7	1138	135	1136	0	19	0	21	0	0	0	1266	998	3.058328958
102	yPH_132	WT	11	140	50490	43258	ON	1	1	50400	1428	1231	197	1276	152	3	1136	140	1133	0	14	0	21	4	0.003521127	9.78E-06	1269	1002	3.061850084
102	yPH_132	WT	11	141	50850	43618	ON	1	1	50400	1411	1217	194	1281	130	5	1133	148	1149	0	25	0	16	7	0.006178288	1.72E-05	1274	1009	3.068028372
102	yPH_132	WT	11	142	51210	43978	ON	1	1	50400	1432	1240	192	1289	143	9	1149	140	1162	0	20	0	17	10	0.00870322	2.42E-05	1283	1019	3.076731592
102	yPH_132	WT	11	143	51570	44338	ON	1	1	50400	1429	1246	183	1301	128	12	1162	139	1158	0	13	0	22	5	0.004302926	1.20E-05	1295	1024	3.081034518
102	yPH_132	WT	11	144	51930	44698	ON	1	1	50400	1433	1243	190	1309	124	8	1158	151	1171	0	19	0	11	5	0.004317789	1.20E-05	1303	1029	3.085352307
102	yPH_132	WT	11	145	52290	45058	ON	1	1	50400	1439	1247	192	1317	122	8	1171	146	1179	0	13	0	12	7	0.005977797	1.66E-05	1311	1036	3.091330104
102	yPH_132	WT	11	146	52650	45418	ON	1	1	50400	1453	1264	189	1324	129	8	1179	145	1184	0	18	0	14	1	0.000848176	2.36E-06	1319	1037	3.092178281
102	yPH_132	WT	11	147	53010	45778	ON	1	1	50400	1462	1274	188	1328	134	4	1184	144	1187	0	17	0	17	3	0.002533784	7.04E-06	1323	1040	3.094712064
102	yPH_132	WT	11	148	53370	46138	ON	1	1	50400	1458	1268	190	1333	125	6	1187	146	1183	0	13	0	21	4	0.00336984	9.36E-06	1329	1044	3.098081904
102	yPH_132	WT	11	149	53730	46498	ON	1	1	50400	1466	1264	202	1338	128	6	1183	155	1200	0	27	0	14	4	0.003381234	9.39E-06	1335	1048	3.101463139
102	yPH_132	WT	11	150	54090	46858	ON	1	1	50400	1481	1289	192	1345	136	7	1200	145	1217	0	20	0	12	9	0.0075	2.08E-05	1342	1057	3.108963139
102	yPH_132	WT	11	151	54450	47218	ON	1	1	50400	1483	1291	192	1359	124	14	1217	142	1213	0	12	0	19	3	0.002465078	6.85E-06	1356	1060	3.111428217
102	yPH_132	WT	11	152	54810	47578	ON	1	1	50400	1493	1292	201	1363	130	4	1213	150	1212	0	14	0	21	6	0.004946414	1.37E-05	1360	1066	3.11637463
102	yPH_132	WT	11	153	55170	47938	ON	1	1	50400	1504	1307	197	1371	133	8	1212	159	1226	0	22	0	11	3	0.002475248	6.88E-06	1368	1069	3.118849878
102	yPH_132	WT	11	154	55530	48298	ON	1	1	50400	1509	1307	202	1377	132	6	1226	151	1222	0	13	0	18	1	0.000815661	2.27E-06	1374	1070	3.119665539
102	yPH_132	WT	11	155	55890	48658	ON	1	1	50400	1495	1285	210	1382	113	5	1222	160	1241	0	27	0	14	6	0.004909984	1.36E-05	1379	1076	3.124575522
102	yPH_132	WT	11	156	56250	49018	ON	1	1	50400	1483	1292	191	1394	89	12	1241	153	1238	0	15	0	23	5	0.004029009	1.12E-05	1391	1081	3.128604531
102	yPH_132	WT	11	157	56610	49378	ON	1	1	50400	1471	1276	195	1401	70	7	1238	163	1256	0	23	0	15	10	0.008077544	2.24E-05	1398	1091	3.136682076
102	yPH_132	WT	11	158	56970	49738	ON	1	1	50400	1483	1291	192	1414	69	13	1256	158	1258	0	16	0	17	3	0.002388535	6.63E-06	1411	1094	3.139070611
102	yPH_132	WT	11	159	57330	50098	ON	1	1	50400	1487	1278	209	1418	69	4	1258	160	NA	NA	NA	NA	NA	NA	NA	NA	NA	NA	NA
102	yPH_132	WT	12	0	99	-7133	OFF	0	0	7200	20	19	1	19	1	0	19	0	20	0	0	0	0	1	0.052631579	0.000146199	NA	NA	NA
102	yPH_132	WT	12	1	459	-6773	OFF	0	0	7200	21	20	1	20	1	1	20	0	20	0	0	0	0	0	0	0	NA	NA	NA
102	yPH_132	WT	12	2	819	-6413	OFF	0	0	7200	20	20	0	20	0	0	20	0	20	0	0	0	0	0	0	0	NA	NA	NA
102	yPH_132	WT	12	3	1179	-6053	OFF	0	0	7200	20	20	0	20	0	0	20	0	20	0	0	0	1	1	0.05	0.000138889	NA	NA	NA
102	yPH_132	WT	12	4	1539	-5693	OFF	0	0	7200	21	20	1	21	0	1	20	1	21	0	0	0	0	1	0.05	0.000138889	NA	NA	NA
102	yPH_132	WT	12	5	1899	-5333	OFF	0	0	7200	22	21	1	22	0	1	21	1	21	0	0	0	0	0	0	0	NA	NA	NA
102	yPH_132	WT	12	6	2259	-4973	OFF	0	0	7200	22	21	1	22	0	0	21	1	22	0	0	0	0	1	0.047619048	0.000132275	NA	NA	NA
102	yPH_132	WT	12	7	2619	-4613	OFF	0	0	7200	23	22	1	23	0	1	22	1	22	0	0	0	0	0	0	0	NA	NA	NA
102	yPH_132	WT	12	8	2979	-4253	OFF	0	0	7200	23	22	1	23	0	0	22	1	22	0	0	0	0	0	0	0	NA	NA	NA
102	yPH_132	WT	12	9	3339	-3893	OFF	0	0	7200	23	22	1	23	0	0	22	1	23	0	0	0	0	1	0.045454545	0.000126263	NA	NA	NA
102	yPH_132	WT	12	10	3699	-3533	OFF	0	0	7200	24	23	1	24	0	1	23	1	24	0	0	0	0	1	0.043478261	0.000120773	NA	NA	NA
102	yPH_132	WT	12	11	4059	-3173	OFF	0	0	7200	26	25	1	25	1	1	24	1	25	0	0	0	0	1	0.041666667	0.000115741	NA	NA	NA
102	yPH_132	WT	12	12	4419	-2813	OFF	0	0	7200	28	26	2	27	1	1	25	2	25	0	0	0	1	1	0.04	0.000111111	NA	NA	NA
102	yPH_132	WT	12	13	4779	-2453	OFF	0	0	7200	29	26	3	28	1	1	25	3	26	0	0	0	0	1	0.04	0.000111111	NA	NA	NA
102	yPH_132	WT	12	14	5139	-2093	OFF	0	0	7200	29	26	3	29	0	1	26	3	29	0	0	0	0	3	0.115384615	0.000320513	NA	NA	NA
102	yPH_132	WT	12	15	5499	-1733	OFF	0	0	7200	32	29	3	32	0	3	29	3	30	0	0	0	0	1	0.034482759	9.58E-05	NA	NA	NA
102	yPH_132	WT	12	16	5859	-1373	OFF	0	0	7200	34	30	4	33	1	1	30	3	31	0	0	0	0	1	0.033333333	9.26E-05	NA	NA	NA
102	yPH_132	WT	12	17	6219	-1013	OFF	0	0	7200	35	31	4	34	1	1	31	3	33	0	0	0	0	2	0.064516129	0.000179211	NA	NA	NA
102	yPH_132	WT	12	18	6579	-653	OFF	0	0	7200	37	33	4	36	1	2	33	3	33	0	0	0	0	0	0	0	NA	NA	NA
102	yPH_132	WT	12	19	6939	-293	OFF	0	0	7200	37	33	4	37	0	1	33	4	35	0	0	0	0	2	0.060606061	0.00016835	NA	NA	NA
102	yPH_132	WT	12	20	7299	67	ON	1	1	50400	42	36	6	39	3	2	35	4	38	0	1	0	0	2	0.057142857	0.00015873	3	4	0.117748918
102	yPH_132	WT	12	21	7659	427	ON	1	1	50400	44	39	5	41	3	2	38	3	38	0	0	0	1	1	0.026315789	7.31E-05	5	5	0.144064707
102	yPH_132	WT	12	22	8019	787	ON	1	1	50400	45	38	7	43	2	2	38	5	39	0	0	0	0	1	0.026315789	7.31E-05	7	6	0.170380497
102	yPH_132	WT	12	23	8379	1147	ON	1	1	50400	45	39	6	45	0	2	39	6	43	0	1	0	0	3	0.076923077	0.000213675	9	9	0.247303574
102	yPH_132	WT	12	24	8739	1507	ON	1	1	50400	52	43	9	51	1	6	43	8	45	0	0	0	0	2	0.046511628	0.000129199	15	11	0.293815202
102	yPH_132	WT	12	25	9099	1867	ON	1	1	50400	54	46	8	53	1	2	45	8	46	0	0	0	0	1	0.022222222	6.17E-05	17	12	0.316037424
102	yPH_132	WT	12	26	9459	2227	ON	1	1	50400	54	46	8	54	0	1	46	8	47	0	1	0	0	0	0	0	18	12	0.316037424
102	yPH_132	WT	12	27	9819	2587	ON	1	1	50400	54	47	7	54	0	0	47	7	51	0	1	0	0	3	0.063829787	0.000177305	18	15	0.379867211
102	yPH_132	WT	12	28	10179	2947	ON	1	1	50400	60	51	9	58	2	4	51	7	55	0	1	0	0	3	0.058823529	0.000163399	22	18	0.43869074
102	yPH_132	WT	12	29	10539	3307	ON	1	1	50400	62	55	7	61	1	3	55	6	58	0	0	0	0	3	0.054545455	0.000151515	25	21	0.493236195
102	yPH_132	WT	12	30	10899	3667	ON	1	1	50400	66	59	7	64	2	3	58	6	59	0	0	0	0	1	0.017241379	4.79E-05	28	22	0.510477574
102	yPH_132	WT	12	31	11259	4027	ON	1	1	50400	66	59	7	65	1	1	59	6	60	0	1	0	0	0	0	0	29	22	0.510477574
102	yPH_132	WT	12	32	11619	4387	ON	1	1	50400	68	62	6	66	2	1	60	6	62	0	0	0	1	3	0.05	0.000138889	30	25	0.560477574
102	yPH_132	WT	12	33	11979	4747	ON	1	1	50400	71	64	7	69	2	3	62	7	66	0	0	0	1	5	0.080645161	0.000224014	33	30	0.641122736
102	yPH_132	WT	12	34	12339	5107	ON	1	1	50400	75	66	9	75	0	6	66	9	67	0	0	0	0	1	0.015151515	4.21E-05	39	31	0.656274251
102	yPH_132	WT	12	35	12699	5467	ON	1	1	50400	78	67	11	76	2	1	67	9	69	0	1	0	1	2	0.029850746	8.29E-05	40	33	0.686124997
102	yPH_132	WT	12	36	13059	5827	ON	1	1	50400	82	70	12	79	3	3	69	10	70	0	0	0	0	1	0.014492754	4.03E-05	43	34	0.700617751
102	yPH_132	WT	12	37	13419	6187	ON	1	1	50400	83	72	11	81	2	2	70	11	78	0	1	0	0	7	0.1	0.000277778	45	41	0.800617751
102	yPH_132	WT	12	38	13779	6547	ON	1	1	50400	89	78	11	88	1	7	78	10	82	0	0	0	0	4	0.051282051	0.00014245	52	45	0.851899802
102	yPH_132	WT	12	39	14139	6907	ON	1	1	50400	96	82	14	94	2	6	82	12	84	0	1	0	0	1	0.012195122	3.39E-05	58	46	0.864094924
102	yPH_132	WT	12	40	14499	7267	ON	1	1	50400	98	85	13	96	2	2	84	12	87	0	2	0	0	1	0.011904762	3.31E-05	60	47	0.875999686
102	yPH_132	WT	12	41	14859	7627	ON	1	1	50400	99	87	12	98	1	2	87	11	91	0	2	0	2	4	0.045977011	0.000127714	62	51	0.921976697
102	yPH_132	WT	12	42	15219	7987	ON	1	1	50400	105	92	13	103	2	5	91	12	98	0	1	0	0	6	0.065934066	0.00018315	67	57	0.987910763
102	yPH_132	WT	12	43	15579	8347	ON	1	1	50400	113	99	14	110	3	7	98	12	98	0	0	0	0	0	0	0	74	57	0.987910763
102	yPH_132	WT	12	44	15939	8707	ON	1	1	50400	113	99	14	110	3	0	98	12	102	0	0	0	0	4	0.040816327	0.000113379	74	61	1.02872709
102	yPH_132	WT	12	45	16299	9067	ON	1	1	50400	115	102	13	114	1	4	102	12	107	0	1	0	0	4	0.039215686	0.000108932	78	65	1.067942776
102	yPH_132	WT	12	46	16659	9427	ON	1	1	50400	121	108	13	118	3	4	107	11	111	0	0	0	4	8	0.074766355	0.000207684	82	73	1.142709131
102	yPH_132	WT	12	47	17019	9787	ON	1	1	50400	130	111	19	127	3	9	111	16	114	0	0	0	0	3	0.027027027	7.51E-05	91	76	1.169736158
102	yPH_132	WT	12	48	17379	10147	ON	1	1	50400	135	117	18	131	4	4	114	17	121	0	1	0	1	7	0.061403509	0.000170565	95	83	1.231139667
102	yPH_132	WT	12	49	17739	10507	ON	1	1	50400	141	122	19	138	3	7	121	17	126	0	1	0	1	5	0.041322314	0.000114784	102	88	1.272461981
102	yPH_132	WT	12	50	18099	10867	ON	1	1	50400	147	127	20	144	3	5	126	18	134	0	3	0	2	7	0.055555556	0.000154321	107	95	1.328017536
102	yPH_132	WT	12	51	18459	11227	ON	1	1	50400	157	136	21	152	5	8	134	18	143	0	4	0	2	7	0.052238806	0.000145108	115	102	1.380256342
102	yPH_132	WT	12	52	18819	11587	ON	1	1	50400	164	144	20	160	4	8	143	17	152	0	0	0	0	9	0.062937063	0.000174825	123	111	1.443193405
102	yPH_132	WT	12	53	19179	11947	ON	1	1	50400	173	153	20	169	4	9	152	17	160	0	4	0	2	6	0.039473684	0.000109649	132	117	1.48266709
102	yPH_132	WT	12	54	19539	12307	ON	1	1	50400	181	163	18	177	4	8	160	17	163	0	3	0	2	2	0.0125	3.47E-05	140	119	1.49516709
102	yPH_132	WT	12	55	19899	12667	ON	1	1	50400	188	168	20	180	8	3	163	17	174	0	1	0	1	11	0.067484663	0.000187457	143	130	1.562651752
102	yPH_132	WT	12	56	20259	13027	ON	1	1	50400	197	179	18	192	5	12	174	18	184	0	2	0	0	8	0.045977011	0.000127714	155	138	1.608628764
102	yPH_132	WT	12	57	20619	13387	ON	1	1	50400	207	188	19	201	6	9	184	17	191	0	0	0	1	8	0.043478261	0.000120773	164	146	1.652107025
102	yPH_132	WT	12	58	20979	13747	ON	1	1	50400	219	197	22	209	10	8	191	18	197	0	0	0	4	10	0.052356021	0.000145433	172	156	1.704463046
102	yPH_132	WT	12	59	21339	14107	ON	1	1	50400	229	203	26	221	8	12	197	24	213	0	5	0	1	12	0.060913706	0.000169205	184	168	1.765376751
102	yPH_132	WT	12	60	21699	14467	ON	1	1	50400	245	218	27	235	10	14	213	22	218	0	1	0	1	5	0.023474178	6.52E-05	198	173	1.788850929
102	yPH_132	WT	12	61	22059	14827	ON	1	1	50400	248	220	28	242	6	7	218	24	230	0	3	0	2	11	0.050458716	0.000140163	205	184	1.839309645
102	yPH_132	WT	12	62	22419	15187	ON	1	1	50400	262	234	28	254	8	12	230	24	245	0	2	0	0	13	0.056521739	0.000157005	217	197	1.895831384
102	yPH_132	WT	12	63	22779	15547	ON	1	1	50400	276	248	28	269	7	14	245	24	249	0	0	0	4	8	0.032653061	9.07E-05	231	205	1.928484445
102	yPH_132	WT	12	64	23139	15907	ON	1	1	50400	288	254	34	279	9	9	249	30	263	0	7	0	1	8	0.032128514	8.92E-05	240	213	1.960612959
102	yPH_132	WT	12	65	23499	16267	ON	1	1	50400	300	269	31	290	10	11	263	27	275	0	4	0	3	11	0.041825095	0.000116181	251	224	2.002438055
102	yPH_132	WT	12	66	23859	16627	ON	1	1	50400	317	280	37	303	14	12	275	28	286	0	7	0	3	7	0.025454545	7.07E-05	263	231	2.0278926
102	yPH_132	WT	12	67	24219	16987	ON	1	1	50400	329	294	35	312	17	9	286	26	294	0	1	0	4	11	0.038461538	0.000106838	272	242	2.066354138
102	yPH_132	WT	12	68	24579	17347	ON	1	1	50400	334	297	37	323	11	11	294	29	302	0	1	0	3	10	0.034013605	9.45E-05	283	252	2.100367744
102	yPH_132	WT	12	69	24939	17707	ON	1	1	50400	345	306	39	334	11	11	302	32	322	0	3	0	3	20	0.066225166	0.000183959	294	272	2.166592909
102	yPH_132	WT	12	70	25299	18067	ON	1	1	50400	370	325	45	359	11	25	322	37	332	0	1	0	0	9	0.027950311	7.76E-05	319	281	2.19454322
102	yPH_132	WT	12	71	25659	18427	ON	1	1	50400	381	338	43	368	13	10	332	36	349	0	3	0	0	14	0.042168675	0.000117135	329	295	2.236711895
102	yPH_132	WT	12	72	26019	18787	ON	1	1	50400	396	353	43	383	13	15	349	34	360	0	4	0	5	12	0.034383954	9.55E-05	344	307	2.271095849
102	yPH_132	WT	12	73	26379	19147	ON	1	1	50400	410	363	47	397	13	13	360	37	367	0	5	0	6	8	0.022222222	6.17E-05	357	315	2.293318071
102	yPH_132	WT	12	74	26739	19507	ON	1	1	50400	420	372	48	407	13	10	367	40	391	0	6	0	4	22	0.059945504	0.000166515	367	337	2.353263575
102	yPH_132	WT	12	75	27099	19867	ON	1	1	50400	448	400	48	432	16	24	391	41	413	0	6	0	1	17	0.043478261	0.000120773	391	354	2.396741836
102	yPH_132	WT	12	76	27459	20227	ON	1	1	50400	470	423	47	451	19	19	413	38	429	0	3	0	3	16	0.03874092	0.000107614	410	370	2.435482756
102	yPH_132	WT	12	77	27819	20587	ON	1	1	50400	489	441	48	467	22	16	429	38	440	0	3	0	5	13	0.03030303	8.42E-05	426	383	2.465785786
102	yPH_132	WT	12	78	28179	20947	ON	1	1	50400	506	453	53	486	20	18	440	46	451	0	4	0	8	15	0.034090909	9.47E-05	444	398	2.499876696
102	yPH_132	WT	12	79	28539	21307	ON	1	1	50400	517	461	56	501	16	15	451	50	468	0	7	0	3	13	0.028824834	8.01E-05	459	411	2.528701529
102	yPH_132	WT	12	80	28899	21667	ON	1	1	50400	537	481	56	516	21	15	468	48	487	0	4	0	3	18	0.038461538	0.000106838	474	429	2.567163068
102	yPH_132	WT	12	81	29259	22027	ON	1	1	50400	557	500	57	537	20	21	487	50	521	0	6	0	3	31	0.063655031	0.00017682	495	460	2.630818099
102	yPH_132	WT	12	82	29619	22387	ON	1	1	50400	594	538	56	571	23	34	521	50	549	0	9	0	3	22	0.042226488	0.000117296	529	482	2.673044586
102	yPH_132	WT	12	83	29979	22747	ON	1	1	50400	622	566	56	596	26	25	549	47	584	0	8	0	2	29	0.052823315	0.000146731	554	511	2.725867901
102	yPH_132	WT	12	84	30339	23107	ON	1	1	50400	657	598	59	627	30	31	584	43	608	0	2	0	6	28	0.047945205	0.000133181	585	539	2.773813107
102	yPH_132	WT	12	85	30699	23467	ON	1	1	50400	686	619	67	659	27	32	608	51	628	0	8	0	2	14	0.023026316	6.40E-05	617	553	2.796839422
102	yPH_132	WT	12	86	31059	23827	ON	1	1	50400	705	640	65	678	27	20	628	50	647	0	4	0	5	20	0.031847134	8.85E-05	637	573	2.828686556
102	yPH_132	WT	12	87	31419	24187	ON	1	1	50400	722	661	61	702	20	24	647	55	675	0	5	0	6	29	0.044822257	0.000124506	661	602	2.873508813
102	yPH_132	WT	12	88	31779	24547	ON	1	1	50400	762	694	68	733	29	31	675	58	703	0	10	0	4	22	0.032592593	9.05E-05	692	624	2.906101405
102	yPH_132	WT	12	89	32139	24907	ON	1	1	50400	802	735	67	758	44	24	703	55	734	0	8	0	6	29	0.041251778	0.000114588	716	653	2.947353183
102	yPH_132	WT	12	90	32499	25267	ON	1	1	50400	832	763	69	788	44	30	734	54	751	0	6	0	11	22	0.029972752	8.33E-05	746	675	2.977325935
102	yPH_132	WT	12	91	32859	25627	ON	1	1	50400	883	796	87	815	68	27	751	64	786	0	12	0	12	35	0.046604527	0.000129457	773	710	3.023930463
102	yPH_132	WT	12	92	33219	25987	ON	1	1	50400	922	829	93	853	69	38	786	67	804	0	7	0	13	24	0.030534351	8.48E-05	811	734	3.054464814
102	yPH_132	WT	12	93	33579	26347	ON	1	1	50400	961	854	107	880	81	27	804	76	836	0	13	0	10	29	0.036069652	0.000100193	838	763	3.090534466
102	yPH_132	WT	12	94	33939	26707	ON	1	1	50400	1016	893	123	911	105	31	836	75	862	0	8	0	14	32	0.038277512	0.000106326	869	795	3.128811978
102	yPH_132	WT	12	95	34299	27067	ON	1	1	50400	1047	915	132	946	101	35	862	84	878	0	11	0	10	15	0.017401392	4.83E-05	904	810	3.14621337
102	yPH_132	WT	12	96	34659	27427	ON	1	1	50400	1045	913	132	962	83	16	878	84	896	0	10	0	15	23	0.0261959	7.28E-05	920	833	3.17240927
102	yPH_132	WT	12	97	35019	27787	ON	1	1	50400	1059	925	134	986	73	25	896	90	923	0	10	0	19	36	0.040178571	0.000111607	945	869	3.212587841
102	yPH_132	WT	12	98	35379	28147	ON	1	1	50400	1090	952	138	1024	66	38	923	101	933	0	6	0	13	17	0.018418202	5.12E-05	983	886	3.231006042
102	yPH_132	WT	12	99	35739	28507	ON	1	1	50400	1115	957	158	1042	73	18	933	109	951	0	9	0	13	22	0.02357985	6.55E-05	1001	908	3.254585892
102	yPH_132	WT	12	100	36099	28867	ON	1	1	50400	1128	969	159	1067	61	24	951	116	967	0	9	0	9	16	0.016824395	4.67E-05	1025	924	3.271410288
102	yPH_132	WT	12	101	36459	29227	ON	1	1	50400	1131	982	149	1085	46	19	967	118	980	0	8	0	15	20	0.020682523	5.75E-05	1044	944	3.292092811
102	yPH_132	WT	12	102	36819	29587	ON	1	1	50400	1161	998	163	1104	57	21	980	124	992	0	9	0	13	16	0.016326531	4.54E-05	1065	960	3.308419342
102	yPH_132	WT	12	103	37179	29947	ON	1	1	50400	1162	1010	152	1118	44	16	992	126	1005	0	7	0	3	9	0.009072581	2.52E-05	1081	969	3.317491922
102	yPH_132	WT	12	104	37539	30307	ON	1	1	50400	1167	1017	150	1125	42	9	1005	120	1005	0	2	0	11	9	0.008955224	2.49E-05	1090	978	3.326447146
102	yPH_132	WT	12	105	37899	30667	ON	1	1	50400	1174	1024	150	1130	44	9	1005	125	1012	0	8	0	7	6	0.005970149	1.66E-05	1099	984	3.332417295
102	yPH_132	WT	12	106	38259	31027	ON	1	1	50400	1191	1035	156	1135	56	6	1012	123	1024	0	9	0	9	12	0.011857708	3.29E-05	1105	996	3.344275003
102	yPH_132	WT	12	107	38619	31387	ON	1	1	50400	1212	1052	160	1144	68	12	1024	120	1037	0	10	0	8	11	0.010742188	2.98E-05	1117	1007	3.35501719
102	yPH_132	WT	12	108	38979	31747	ON	1	1	50400	1227	1079	148	1153	74	11	1037	116	1040	0	9	0	16	10	0.009643202	2.68E-05	1128	1017	3.364660392
102	yPH_132	WT	12	109	39339	32107	ON	1	1	50400	1228	1084	144	1164	64	11	1040	124	1035	0	12	0	23	6	0.005769231	1.60E-05	1139	1023	3.370429623
102	yPH_132	WT	12	110	39699	32467	ON	1	1	50400	1241	1081	160	1167	74	6	1035	132	1044	0	12	0	14	11	0.010628019	2.95E-05	1145	1034	3.381057642
102	yPH_132	WT	12	111	40059	32827	ON	1	1	50400	1253	1098	155	1168	85	11	1044	124	1050	0	9	0	10	7	0.006704981	1.86E-05	1156	1041	3.387762623
102	yPH_132	WT	12	112	40419	33187	ON	1	1	50400	1265	1111	154	1170	95	7	1050	120	1061	0	6	0	11	16	0.015238095	4.23E-05	1163	1057	3.403000718
102	yPH_132	WT	12	113	40779	33547	ON	1	1	50400	1280	1116	164	1183	97	17	1061	122	1063	0	9	0	17	10	0.009425071	2.62E-05	1180	1067	3.412425789
102	yPH_132	WT	12	114	41139	33907	ON	1	1	50400	1294	1131	163	1192	102	11	1063	129	1063	0	8	0	13	5	0.004703669	1.31E-05	1191	1072	3.417129458
102	yPH_132	WT	12	115	41499	34267	ON	1	1	50400	1274	1117	157	1192	82	5	1063	129	1064	0	12	0	13	2	0.001881468	5.23E-06	1196	1074	3.419010925
102	yPH_132	WT	12	116	41859	34627	ON	1	1	50400	1267	1108	159	1192	75	3	1064	128	1064	0	11	0	14	3	0.002819549	7.83E-06	1199	1077	3.421830474
102	yPH_132	WT	12	117	42219	34987	ON	1	1	50400	1269	1115	154	1189	80	3	1064	125	1062	0	11	0	17	4	0.003759398	1.04E-05	1202	1081	3.425589873
102	yPH_132	WT	12	118	42579	35347	ON	1	1	50400	1272	1112	160	1188	84	6	1062	126	1063	0	14	0	16	3	0.002824859	7.85E-06	1208	1084	3.428414731
102	yPH_132	WT	12	119	42939	35707	ON	1	1	50400	1258	1105	153	1186	72	3	1063	123	1063	0	9	0	18	9	0.008466604	2.35E-05	1211	1093	3.436881335
102	yPH_132	WT	12	120	43299	36067	ON	1	1	50400	1290	1126	164	1192	98	10	1063	129	1079	0	18	0	8	6	0.005644403	1.57E-05	1221	1099	3.442525738
102	yPH_132	WT	12	121	43659	36427	ON	1	1	50400	1306	1143	163	1193	113	6	1079	114	1076	0	9	0	18	6	0.005560704	1.54E-05	1227	1105	3.448086442
102	yPH_132	WT	12	122	44019	36787	ON	1	1	50400	1320	1148	172	1197	123	6	1076	121	1075	0	11	0	17	5	0.00464684	1.29E-05	1233	1110	3.452733282
102	yPH_132	WT	12	123	44379	37147	ON	1	1	50400	1315	1143	172	1202	113	7	1075	127	1075	0	20	0	22	2	0.001860465	5.17E-06	1240	1112	3.454593748
102	yPH_132	WT	12	124	44739	37507	ON	1	1	50400	1311	1129	182	1201	110	2	1075	126	1088	0	23	0	21	11	0.010232558	2.84E-05	1242	1123	3.464826306
102	yPH_132	WT	12	125	45099	37867	ON	1	1	50400	1315	1149	166	1209	106	12	1088	121	1092	0	13	0	12	3	0.002757353	7.66E-06	1254	1126	3.467583659
102	yPH_132	WT	12	126	45459	38227	ON	1	1	50400	1299	1136	163	1210	89	3	1092	118	1099	0	17	0	20	10	0.009157509	2.54E-05	1257	1136	3.476741168
102	yPH_132	WT	12	127	45819	38587	ON	1	1	50400	1317	1143	174	1219	98	11	1099	120	1104	0	13	0	14	6	0.005459509	1.52E-05	1268	1142	3.482200676
102	yPH_132	WT	12	128	46179	38947	ON	1	1	50400	1305	1138	167	1223	82	7	1104	119	1106	0	13	0	13	2	0.001811594	5.03E-06	1275	1144	3.484012271
102	yPH_132	WT	12	129	46539	39307	ON	1	1	50400	1308	1145	163	1224	84	2	1106	118	1094	0	10	0	26	4	0.003616637	1.00E-05	1277	1148	3.487628907
102	yPH_132	WT	12	130	46899	39667	ON	1	1	50400	1323	1147	176	1225	98	4	1094	131	1092	0	10	0	17	5	0.004570384	1.27E-05	1281	1153	3.492199291
102	yPH_132	WT	12	131	47259	40027	ON	1	1	50400	1319	1153	166	1227	92	6	1092	135	1098	0	14	0	14	6	0.005494505	1.53E-05	1287	1159	3.497693797
102	yPH_132	WT	12	132	47619	40387	ON	1	1	50400	1323	1160	163	1227	96	6	1098	129	1095	0	12	0	18	3	0.00273224	7.59E-06	1293	1162	3.500426037
102	yPH_132	WT	12	133	47979	40747	ON	1	1	50400	1322	1143	179	1226	96	3	1095	131	1107	0	15	0	11	8	0.007305936	2.03E-05	1296	1170	3.507731973
102	yPH_132	WT	12	134	48339	41107	ON	1	1	50400	1324	1158	166	1226	98	9	1107	119	1098	0	11	0	25	5	0.004516712	1.25E-05	1305	1175	3.512248685
102	yPH_132	WT	12	135	48699	41467	ON	1	1	50400	1330	1157	173	1229	101	5	1098	131	1100	0	12	0	15	5	0.004553734	1.26E-05	1310	1180	3.516802419
102	yPH_132	WT	12	136	49059	41827	ON	1	1	50400	1339	1159	180	1232	107	5	1100	132	1105	0	14	0	14	5	0.004545455	1.26E-05	1315	1185	3.521347874
102	yPH_132	WT	12	137	49419	42187	ON	1	1	50400	1330	1160	170	1232	98	5	1105	127	1100	0	11	0	19	3	0.002714932	7.54E-06	1320	1188	3.524062806
102	yPH_132	WT	12	138	49779	42547	ON	1	1	50400	1319	1153	166	1231	88	3	1100	131	1098	0	8	0	13	3	0.002727273	7.58E-06	1323	1191	3.526790078
102	yPH_132	WT	12	139	50139	42907	ON	1	1	50400	1320	1152	168	1231	89	4	1098	133	1108	0	24	0	19	5	0.004553734	1.26E-05	1327	1196	3.531343812
102	yPH_132	WT	12	140	50499	43267	ON	1	1	50400	1314	1155	159	1233	81	6	1108	125	1111	0	11	0	18	10	0.009025271	2.51E-05	1333	1206	3.540369083
102	yPH_132	WT	12	141	50859	43627	ON	1	1	50400	1321	1153	168	1238	83	10	1111	127	1117	0	10	0	15	11	0.00990099	2.75E-05	1343	1217	3.550270073
102	yPH_132	WT	12	142	51219	43987	ON	1	1	50400	1331	1166	165	1247	84	11	1117	130	1125	0	15	0	16	9	0.008057296	2.24E-05	1354	1226	3.55832737
102	yPH_132	WT	12	143	51579	44347	ON	1	1	50400	1345	1177	168	1255	90	9	1125	130	1141	0	22	0	19	13	0.011555556	3.21E-05	1363	1239	3.569882925
102	yPH_132	WT	12	144	51939	44707	ON	1	1	50400	1344	1176	168	1266	78	13	1141	125	1157	0	20	0	16	12	0.01051709	2.92E-05	1376	1251	3.580400015
102	yPH_132	WT	12	145	52299	45067	ON	1	1	50400	1354	1186	168	1278	76	12	1157	121	1157	0	11	0	23	12	0.010371651	2.88E-05	1388	1263	3.590771666
102	yPH_132	WT	12	146	52659	45427	ON	1	1	50400	1381	1204	177	1288	93	12	1157	131	1164	0	11	0	18	14	0.012100259	3.36E-05	1400	1277	3.602871926
102	yPH_132	WT	12	147	53019	45787	ON	1	1	50400	1391	1219	172	1300	91	14	1164	136	1160	0	6	0	17	7	0.006013746	1.67E-05	1414	1284	3.608885671
102	yPH_132	WT	12	148	53379	46147	ON	1	1	50400	1392	1210	182	1305	87	7	1160	145	1163	0	10	0	18	11	0.009482759	2.63E-05	1421	1295	3.61836843
102	yPH_132	WT	12	149	53739	46507	ON	1	1	50400	1411	1231	180	1313	98	11	1163	150	1182	0	19	0	19	19	0.016337059	4.54E-05	1432	1314	3.634705489
102	yPH_132	WT	12	150	54099	46867	ON	1	1	50400	1424	1224	200	1326	98	21	1182	144	1180	0	9	0	19	8	0.00676819	1.88E-05	1453	1322	3.641473679
102	yPH_132	WT	12	151	54459	47227	ON	1	1	50400	1412	1221	191	1327	85	8	1180	147	1190	0	14	0	16	12	0.010169492	2.82E-05	1461	1334	3.65164317
102	yPH_132	WT	12	152	54819	47587	ON	1	1	50400	1419	1234	185	1333	86	12	1190	143	1187	0	11	0	20	6	0.005042017	1.40E-05	1473	1340	3.656685187
102	yPH_132	WT	12	153	55179	47947	ON	1	1	50400	1429	1235	194	1337	92	6	1187	150	1186	0	5	0	18	12	0.01010952	2.81E-05	1479	1352	3.666794707
102	yPH_132	WT	12	154	55539	48307	ON	1	1	50400	1423	1236	187	1347	76	12	1186	161	1194	0	15	0	18	11	0.009274874	2.58E-05	1491	1363	3.67606958
102	yPH_132	WT	12	155	55899	48667	ON	1	1	50400	1434	1239	195	1356	78	11	1194	162	1189	0	9	0	19	5	0.004187605	1.16E-05	1502	1368	3.680257185
102	yPH_132	WT	12	156	56259	49027	ON	1	1	50400	1417	1224	193	1359	58	6	1189	170	1193	0	17	0	19	6	0.005046257	1.40E-05	1508	1374	3.685303442
102	yPH_132	WT	12	157	56619	49387	ON	1	1	50400	1403	1211	192	1360	43	7	1193	167	1206	0	16	0	24	21	0.017602682	4.89E-05	1515	1395	3.702906125
102	yPH_132	WT	12	158	56979	49747	ON	1	1	50400	1412	1217	195	1381	31	24	1206	175	1206	0	9	0	16	7	0.005804312	1.61E-05	1539	1402	3.708710437
102	yPH_132	WT	12	159	57339	50107	ON	1	1	50400	1431	1233	198	1387	44	8	1206	181	NA	NA	NA	NA	NA	NA	NA	NA	NA	NA	NA
102	yPH_132	WT	13	0	108	-7124	OFF	0	0	7200	30	30	0	30	0	0	30	0	33	0	0	0	0	3	0.1	0.000277778	NA	NA	NA
102	yPH_132	WT	13	1	468	-6764	OFF	0	0	7200	33	33	0	33	0	3	33	0	34	0	0	0	0	1	0.03030303	8.42E-05	NA	NA	NA
102	yPH_132	WT	13	2	828	-6404	OFF	0	0	7200	34	34	0	34	0	1	34	0	35	0	0	0	0	1	0.029411765	8.17E-05	NA	NA	NA
102	yPH_132	WT	13	3	1188	-6044	OFF	0	0	7200	35	35	0	35	0	1	35	0	35	0	0	0	0	0	0	0	NA	NA	NA
102	yPH_132	WT	13	4	1548	-5684	OFF	0	0	7200	35	35	0	35	0	0	35	0	35	0	0	0	0	0	0	0	NA	NA	NA
102	yPH_132	WT	13	5	1908	-5324	OFF	0	0	7200	36	36	0	35	1	0	35	0	35	0	0	0	0	0	0	0	NA	NA	NA
102	yPH_132	WT	13	6	2268	-4964	OFF	0	0	7200	35	35	0	35	0	0	35	0	35	0	0	0	0	0	0	0	NA	NA	NA
102	yPH_132	WT	13	7	2628	-4604	OFF	0	0	7200	36	36	0	35	1	0	35	0	35	0	0	0	0	0	0	0	NA	NA	NA
102	yPH_132	WT	13	8	2988	-4244	OFF	0	0	7200	36	36	0	35	1	0	35	0	36	0	0	0	0	1	0.028571429	7.94E-05	NA	NA	NA
102	yPH_132	WT	13	9	3348	-3884	OFF	0	0	7200	36	36	0	36	0	1	36	0	35	0	0	0	1	0	0	0	NA	NA	NA
102	yPH_132	WT	13	10	3708	-3524	OFF	0	0	7200	36	35	1	36	0	0	35	1	37	0	1	0	0	1	0.028571429	7.94E-05	NA	NA	NA
102	yPH_132	WT	13	11	4068	-3164	OFF	0	0	7200	37	37	0	37	0	1	37	0	41	0	0	0	0	4	0.108108108	0.0003003	NA	NA	NA
102	yPH_132	WT	13	12	4428	-2804	OFF	0	0	7200	41	41	0	41	0	4	41	0	45	0	0	0	0	4	0.097560976	0.000271003	NA	NA	NA
102	yPH_132	WT	13	13	4788	-2444	OFF	0	0	7200	45	45	0	45	0	4	45	0	46	0	0	0	0	1	0.022222222	6.17E-05	NA	NA	NA
102	yPH_132	WT	13	14	5148	-2084	OFF	0	0	7200	47	47	0	46	1	1	46	0	48	0	0	0	0	2	0.043478261	0.000120773	NA	NA	NA
102	yPH_132	WT	13	15	5508	-1724	OFF	0	0	7200	48	48	0	48	0	2	48	0	50	0	0	0	0	2	0.041666667	0.000115741	NA	NA	NA
102	yPH_132	WT	13	16	5868	-1364	OFF	0	0	7200	52	52	0	50	2	2	50	0	51	0	0	0	0	1	0.02	5.56E-05	NA	NA	NA
102	yPH_132	WT	13	17	6228	-1004	OFF	0	0	7200	53	53	0	51	2	1	51	0	53	0	0	0	0	2	0.039215686	0.000108932	NA	NA	NA
102	yPH_132	WT	13	18	6588	-644	OFF	0	0	7200	55	55	0	53	2	2	53	0	56	0	0	0	0	3	0.056603774	0.000157233	NA	NA	NA
102	yPH_132	WT	13	19	6948	-284	OFF	0	0	7200	58	58	0	56	2	3	56	0	56	0	0	0	1	1	0.017857143	4.96E-05	NA	NA	NA
102	yPH_132	WT	13	20	7308	76	ON	1	1	50400	58	57	1	57	1	1	56	1	57	0	1	0	0	0	0	0	4	1	0.017857143
102	yPH_132	WT	13	21	7668	436	ON	1	1	50400	57	57	0	57	0	0	57	0	62	0	0	0	0	5	0.087719298	0.000243665	4	6	0.105576441
102	yPH_132	WT	13	22	8028	796	ON	1	1	50400	62	62	0	62	0	5	62	0	64	0	0	0	0	2	0.032258065	8.96E-05	9	8	0.137834506
102	yPH_132	WT	13	23	8388	1156	ON	1	1	50400	64	64	0	64	0	2	64	0	65	0	0	0	2	3	0.046875	0.000130208	11	11	0.184709506
102	yPH_132	WT	13	24	8748	1516	ON	1	1	50400	67	65	2	67	0	3	65	2	68	0	0	0	0	3	0.046153846	0.000128205	14	14	0.230863352
102	yPH_132	WT	13	25	9108	1876	ON	1	1	50400	70	68	2	70	0	3	68	2	70	0	0	0	0	2	0.029411765	8.17E-05	17	16	0.260275116
102	yPH_132	WT	13	26	9468	2236	ON	1	1	50400	72	70	2	72	0	2	70	2	72	0	0	0	0	2	0.028571429	7.94E-05	19	18	0.288846545
102	yPH_132	WT	13	27	9828	2596	ON	1	1	50400	74	72	2	74	0	2	72	2	77	0	0	0	0	5	0.069444444	0.000192901	21	23	0.358290989
102	yPH_132	WT	13	28	10188	2956	ON	1	1	50400	79	77	2	79	0	5	77	2	80	0	0	0	1	4	0.051948052	0.0001443	26	27	0.410239041
102	yPH_132	WT	13	29	10548	3316	ON	1	1	50400	84	81	3	83	1	4	80	3	84	0	2	0	0	2	0.025	6.94E-05	30	29	0.435239041
102	yPH_132	WT	13	30	10908	3676	ON	1	1	50400	87	86	1	85	2	2	84	1	91	0	1	0	0	6	0.071428571	0.000198413	32	35	0.506667613
102	yPH_132	WT	13	31	11268	4036	ON	1	1	50400	94	94	0	91	3	6	91	0	92	0	0	0	0	1	0.010989011	3.05E-05	38	36	0.517656624
102	yPH_132	WT	13	32	11628	4396	ON	1	1	50400	94	94	0	92	2	1	92	0	96	0	0	0	1	5	0.054347826	0.000150966	39	41	0.57200445
102	yPH_132	WT	13	33	11988	4756	ON	1	1	50400	98	97	1	97	1	5	96	1	103	0	0	0	0	7	0.072916667	0.000202546	44	48	0.644921117
102	yPH_132	WT	13	34	12348	5116	ON	1	1	50400	107	106	1	104	3	7	103	1	109	0	0	0	0	6	0.058252427	0.000161812	51	54	0.703173544
102	yPH_132	WT	13	35	12708	5476	ON	1	1	50400	113	112	1	110	3	6	109	1	110	0	0	0	1	2	0.018348624	5.10E-05	57	56	0.721522168
102	yPH_132	WT	13	36	13068	5836	ON	1	1	50400	113	111	2	112	1	2	110	2	112	0	0	0	0	2	0.018181818	5.05E-05	59	58	0.739703986
102	yPH_132	WT	13	37	13428	6196	ON	1	1	50400	114	112	2	114	0	2	112	2	117	0	0	0	0	5	0.044642857	0.000124008	61	63	0.784346843
102	yPH_132	WT	13	38	13788	6556	ON	1	1	50400	119	117	2	119	0	5	117	2	120	0	1	0	0	2	0.017094017	4.75E-05	66	65	0.80144086
102	yPH_132	WT	13	39	14148	6916	ON	1	1	50400	122	120	2	121	1	2	120	1	124	0	0	0	0	4	0.033333333	9.26E-05	68	69	0.834774193
102	yPH_132	WT	13	40	14508	7276	ON	1	1	50400	127	125	2	125	2	4	124	1	132	0	0	0	0	8	0.064516129	0.000179211	72	77	0.899290322
102	yPH_132	WT	13	41	14868	7636	ON	1	1	50400	137	135	2	133	4	8	132	1	140	0	0	0	0	8	0.060606061	0.00016835	80	85	0.959896383
102	yPH_132	WT	13	42	15228	7996	ON	1	1	50400	145	141	4	142	3	9	140	2	149	0	0	0	0	9	0.064285714	0.000178571	89	94	1.024182097
102	yPH_132	WT	13	43	15588	8356	ON	1	1	50400	153	150	3	151	2	9	149	2	149	0	0	0	5	5	0.033557047	9.32E-05	98	99	1.057739144
102	yPH_132	WT	13	44	15948	8716	ON	1	1	50400	157	150	7	156	1	5	149	7	157	0	4	0	0	4	0.026845638	7.46E-05	103	103	1.084584782
102	yPH_132	WT	13	45	16308	9076	ON	1	1	50400	166	161	5	161	5	5	157	4	168	0	2	0	1	10	0.063694268	0.000176929	108	113	1.148279049
102	yPH_132	WT	13	46	16668	9436	ON	1	1	50400	173	170	3	171	2	10	168	3	173	0	0	0	2	7	0.041666667	0.000115741	118	120	1.189945716
102	yPH_132	WT	13	47	17028	9796	ON	1	1	50400	182	177	5	178	4	7	173	5	177	0	0	0	0	4	0.023121387	6.42E-05	125	124	1.213067103
102	yPH_132	WT	13	48	17388	10156	ON	1	1	50400	184	179	5	182	2	4	177	5	183	0	1	0	1	6	0.033898305	9.42E-05	129	130	1.246965408
102	yPH_132	WT	13	49	17748	10516	ON	1	1	50400	193	188	5	188	5	6	183	5	190	0	2	0	0	5	0.027322404	7.59E-05	135	135	1.274287813
102	yPH_132	WT	13	50	18108	10876	ON	1	1	50400	196	192	4	193	3	5	190	3	200	0	0	0	0	10	0.052631579	0.000146199	140	145	1.326919392
102	yPH_132	WT	13	51	18468	11236	ON	1	1	50400	207	202	5	204	3	10	200	4	210	0	0	0	1	11	0.055	0.000152778	150	156	1.381919392
102	yPH_132	WT	13	52	18828	11596	ON	1	1	50400	218	213	5	215	3	11	210	5	218	0	0	0	0	8	0.038095238	0.00010582	161	164	1.42001463
102	yPH_132	WT	13	53	19188	11956	ON	1	1	50400	228	222	6	224	4	9	218	6	227	0	0	0	1	10	0.04587156	0.000127421	170	174	1.465886189
102	yPH_132	WT	13	54	19548	12316	ON	1	1	50400	241	234	7	234	7	10	227	7	236	0	0	0	1	10	0.044052863	0.000122369	180	184	1.509939053
102	yPH_132	WT	13	55	19908	12676	ON	1	1	50400	256	248	8	244	12	10	236	8	237	0	1	0	4	4	0.016949153	4.71E-05	190	188	1.526888205
102	yPH_132	WT	13	56	20268	13036	ON	1	1	50400	256	243	13	248	8	4	237	11	254	0	3	0	0	14	0.05907173	0.000164088	194	202	1.585959935
102	yPH_132	WT	13	57	20628	13396	ON	1	1	50400	272	260	12	262	10	14	254	8	267	0	0	0	3	16	0.062992126	0.000174978	208	218	1.648952061
102	yPH_132	WT	13	58	20988	13756	ON	1	1	50400	287	271	16	279	8	17	267	12	278	0	2	0	1	10	0.037453184	0.000104037	225	228	1.686405245
102	yPH_132	WT	13	59	21348	14116	ON	1	1	50400	299	283	16	289	10	10	278	11	287	0	2	0	0	7	0.025179856	6.99E-05	235	235	1.711585101
102	yPH_132	WT	13	60	21708	14476	ON	1	1	50400	311	294	17	297	14	8	287	10	294	0	0	0	1	8	0.027874564	7.74E-05	243	243	1.739459666
102	yPH_132	WT	13	61	22068	14836	ON	1	1	50400	315	298	17	305	10	8	294	11	307	0	1	0	0	12	0.040816327	0.000113379	251	255	1.780275992
102	yPH_132	WT	13	62	22428	15196	ON	1	1	50400	329	313	16	319	10	14	307	12	319	0	0	0	1	13	0.042345277	0.000117626	265	268	1.822621269
102	yPH_132	WT	13	63	22788	15556	ON	1	1	50400	345	326	19	333	12	13	319	14	334	0	1	0	3	17	0.053291536	0.000148032	278	285	1.875912805
102	yPH_132	WT	13	64	23148	15916	ON	1	1	50400	359	340	19	350	9	17	334	16	343	0	0	0	2	11	0.032934132	9.15E-05	295	296	1.908846937
102	yPH_132	WT	13	65	23508	16276	ON	1	1	50400	373	350	23	362	11	12	343	19	353	0	1	0	2	11	0.032069971	8.91E-05	307	307	1.940916908
102	yPH_132	WT	13	66	23868	16636	ON	1	1	50400	384	359	25	373	11	11	353	20	358	0	2	0	8	11	0.031161473	8.66E-05	318	318	1.972078381
102	yPH_132	WT	13	67	24228	16996	ON	1	1	50400	403	370	33	384	19	11	358	26	368	0	2	0	3	11	0.030726257	8.54E-05	329	329	2.002804638
102	yPH_132	WT	13	68	24588	17356	ON	1	1	50400	411	379	32	395	16	11	368	27	374	0	0	0	5	11	0.029891304	8.30E-05	340	340	2.032695942
102	yPH_132	WT	13	69	24948	17716	ON	1	1	50400	420	381	39	405	15	11	374	31	396	0	5	0	2	19	0.050802139	0.000141117	351	359	2.083498081
102	yPH_132	WT	13	70	25308	18076	ON	1	1	50400	437	403	34	425	12	20	396	29	415	0	4	0	3	18	0.045454545	0.000126263	371	377	2.128952626
102	yPH_132	WT	13	71	25668	18436	ON	1	1	50400	457	422	35	443	14	18	415	28	431	0	2	0	1	15	0.036144578	0.000100402	389	392	2.165097205
102	yPH_132	WT	13	72	26028	18796	ON	1	1	50400	476	441	35	458	18	15	431	27	441	0	2	0	5	13	0.030162413	8.38E-05	404	405	2.195259618
102	yPH_132	WT	13	73	26388	19156	ON	1	1	50400	489	454	35	470	19	13	441	29	453	0	0	0	2	14	0.031746032	8.82E-05	417	419	2.22700565
102	yPH_132	WT	13	74	26748	19516	ON	1	1	50400	499	464	35	483	16	14	453	30	471	0	1	0	2	19	0.041942605	0.000116507	431	438	2.268948254
102	yPH_132	WT	13	75	27108	19876	ON	1	1	50400	520	479	41	502	18	19	471	31	480	0	0	0	3	12	0.025477707	7.08E-05	450	450	2.294425961
102	yPH_132	WT	13	76	27468	20236	ON	1	1	50400	541	496	45	514	27	12	480	34	491	0	3	0	7	15	0.03125	8.68E-05	462	465	2.325675961
102	yPH_132	WT	13	77	27828	20596	ON	1	1	50400	564	510	54	529	35	15	491	38	502	0	4	0	10	17	0.034623218	9.62E-05	477	482	2.360299179
102	yPH_132	WT	13	78	28188	20956	ON	1	1	50400	576	519	57	546	30	18	502	44	516	0	3	0	5	16	0.03187251	8.85E-05	495	498	2.392171689
[truncated: 2,001 more rows]
