# Supplementary material for: Yeast cell responses and survival during periodic osmotic stress are controlled by glucose availability
Source: eLife. 2024 Apr 3;12:RP88750. doi: 10.7554/eLife.88750 (PMC10990491; doi:10.7554/eLife.88750)
Supplement: Figure 2—source data 1. [file elife-88750-fig2-data1.zip › Data.Figure.2e-f.txt]

Experiment	Strain	Genotype	Position	Duration	Environment	Glucose	Sorbitol	N.Frame.Absolute	N.Frame.Relative	Duration.Absolute	Duration.Relative	First.Frame	Last.Frame	N.Cells.Start	N.Cells.End	N.Cells.In.Start	N.Cells.In.End	N.New.Total	N.Switch	N.Period	Growth.Rate	Division.Time	Growth.Rate.0.100	Division.Time.0.100	Growth.Rate.100.300	Division.Time.100.300
102	yPH_132	WT	1	840	Glu2	2	0	160	52	432	311.4666667	21	72	75	735	63	652	520	1	1	0.007461477	92.89678483	0.007059364	98.18832958	0.00783721	88.44310532
102	yPH_132	WT	2	840	Glu2	2	0	160	66	516.15	395.6166667	21	86	46	712	40	601	489	1	1	0.006285672	110.2741522	0.00616445	112.4426622	0.006531915	106.1169965
102	yPH_132	WT	3	840	Glu2	2	0	160	52	432.3	311.7666667	21	72	109	750	94	674	571	1	1	0.006547148	105.8700925	0.006170927	112.3246405	0.006574104	105.4359979
102	yPH_132	WT	4	840	Glu2	2	0	160	53	438.45	317.9166667	21	73	75	714	67	609	440	1	1	0.006518181	106.3405886	0.00549937	126.0412075	0.006936134	99.9327797
102	yPH_132	WT	5	840	Glu2	2	0	160	48	402.6	282.0666667	20	67	97	750	85	646	488	1	1	0.006791611	102.059317	0.006891414	100.5812742	0.006933178	99.97538791
102	yPH_132	WT	7	840	Glu2Sor1	2	1	160	51	420.9	300.3666667	20	70	141	745	122	640	498	1	1	0.006039858	114.7621626	0.00489332	141.6517029	0.006185461	112.0607094
102	yPH_132	WT	8	840	Glu2Sor1	2	1	160	31	301.05	180.5166667	20	50	211	742	164	657	395	1	1	0.00669566	103.5218649	0.004836717	143.309428	0.007739552	89.55908814
102	yPH_132	WT	9	840	Glu2Sor1	2	1	160	46	391.2	270.6666667	20	65	130	734	118	636	473	1	1	0.006567911	105.5354042	0.004250163	163.0872054	0.007123063	97.31026416
102	yPH_132	WT	10	840	Glu2Sor1	2	1	160	63	493.35	372.8166667	20	82	74	741	70	659	570	1	1	0.006281018	110.3558588	0.005074921	136.5828435	0.006616702	104.7572073
102	yPH_132	WT	11	840	Glu0.1	0.1	0	160	59	469.5	348.9666667	20	78	59	729	48	599	458	1	1	0.006949045	99.74710849	0.007661154	90.47555387	0.006868366	100.9187852
102	yPH_132	WT	12	840	Glu0.1	0.1	0	160	68	523.65	403.1166667	20	87	42	722	36	661	573	1	1	0.007060013	98.17931234	0.006329269	109.514573	0.007390562	93.78816162
102	yPH_132	WT	13	840	Glu0.1	0.1	0	160	70	535.8	415.2666667	20	89	58	734	57	640	640	1	1	0.006975323	99.3713425	0.007528099	92.07466396	0.006830886	101.4725172
102	yPH_132	WT	14	840	Glu0.1	0.1	0	160	92	667.95	547.4166667	20	111	35	732	34	652	646	1	1	0.006501497	106.6134676	0.006657538	104.1146427	0.006415799	108.037539
102	yPH_132	WT	15	840	Glu0.1	0.1	0	160	84	620.1	499.5666667	20	103	26	724	25	661	620	1	1	0.006723811	103.0884424	0.007158027	96.83494825	0.006938105	99.90440117
102	yPH_132	WT	16	840	Glu0.1Sor1	0.1	1	160	65	506.25	385.7166667	20	84	111	739	89	611	508	1	1	0.005577224	124.2817554	0.002791933	248.2678811	0.006106823	113.5037265
102	yPH_132	WT	17	840	Glu0.1Sor1	0.1	1	160	65	506.4	385.8666667	20	84	87	727	79	623	509	1	1	0.006043811	114.6871067	0.003819638	181.4693571	0.006738704	102.860603
102	yPH_132	WT	18	840	Glu0.1Sor1	0.1	1	160	78	584.55	464.0166667	20	97	62	738	59	656	582	1	1	0.006002519	115.4760503	0.003962028	174.9475551	0.006509433	106.4835009
102	yPH_132	WT	19	840	Glu0.1Sor1	0.1	1	160	64	500.7	380.1666667	20	83	108	750	99	636	570	1	1	0.006145918	112.7817102	0.002910101	238.1866318	0.006842169	101.3051802
102	yPH_132	WT	20	840	Glu0.1Sor1	0.1	1	160	65	506.85	386.3166667	20	84	91	725	82	628	526	1	1	0.006116313	113.3276215	0.003423198	202.485262	0.006835496	101.4040789
102	yPH_132	WT	21	840	Glu2	2	0	160	60	477	356.4666667	20	79	80	747	73	665	578	1	1	0.006422522	107.9244475	0.006247703	110.9443266	0.00657621	105.4022249
102	yPH_132	WT	22	840	Glu2	2	0	160	53	435.15	314.6166667	20	72	105	742	89	650	521	1	1	0.006466248	107.1946487	0.006305617	109.9253576	0.006640622	104.3798559
102	yPH_132	WT	23	840	Glu2	2	0	160	71	543.3	422.7666667	20	90	34	712	34	621	486	1	1	0.006063106	114.3221328	0.005852686	118.4323106	0.006209559	111.62583
102	yPH_132	WT	24	840	Glu2	2	0	160	54	441.45	320.9166667	20	73	77	740	66	636	508	1	1	0.006693088	103.5616433	0.006836798	101.3847618	0.006829433	101.4941041
102	yPH_132	WT	25	840	Glu2	2	0	160	59	471.6	351.0666667	20	78	78	731	67	643	510	1	1	0.006497105	106.6855433	0.006508486	106.4989933	0.006437794	107.6684355
