# Supplementary material for: Yeast cell responses and survival during periodic osmotic stress are controlled by glucose availability
Source: eLife. 2024 Apr 3;12:RP88750. doi: 10.7554/eLife.88750 (PMC10990491; doi:10.7554/eLife.88750)
Supplement: Figure 2—source data 1. [file elife-88750-fig2-data1.zip › Summary.Data.Figure.2a.txt]

Strain	Genotype	Experiment	Period.Duration	Frequency	Environment.1	Environment.2	Growth.Rate.Mean	Growth.Rate.SD	N.Positions
yPH_132	WT	11	12	0.083333333	Glu2	Glu2Sor1	0.002831204	0.000317538	5
yPH_132	WT	11	24	0.041666667	Glu2	Glu2Sor1	0.00421014	0.000296445	3
yPH_132	WT	11	48	0.020833333	Glu2	Glu2Sor1	0.004583413	0.0001495	2
yPH_132	WT	11	96	0.010416667	Glu2	Glu2Sor1	0.005253554	0.000241415	3
yPH_132	WT	11	192	0.005208333	Glu2	Glu2Sor1	0.005846007	0.000216275	3
yPH_132	WT	47	12	0.083333333	Glu2	Glu2Sor1	0.002448281	2.84E-05	4
yPH_132	WT	47	24	0.041666667	Glu2	Glu2Sor1	0.00440463	0.000433383	4
yPH_132	WT	47	48	0.020833333	Glu2	Glu2Sor1	0.005149626	0.0009069	4
yPH_132	WT	47	96	0.010416667	Glu2	Glu2Sor1	0.006108324	0.000569845	5
yPH_132	WT	47	192	0.005208333	Glu2	Glu2Sor1	0.005961005	0.000439314	2
yPH_132	WT	48	72	0.013888889	Glu2	Glu2Sor1	0.005342314	0.00048721	5
yPH_132	WT	48	192	0.005208333	Glu2	Glu2Sor1	0.00530123	0.000642134	4
yPH_132	WT	48	288	0.003472222	Glu2	Glu2Sor1	0.006051708	0.000721334	5
yPH_132	WT	48	384	0.002604167	Glu2	Glu2Sor1	0.006425206	0.000512876	5
yPH_132	WT	48	480	0.002083333	Glu2	Glu2Sor1	0.007081686	0.00073586	5
yPH_132	WT	49	36	0.027777778	Glu2	Glu2Sor1	0.003881509	0.000385233	5
yPH_132	WT	49	96	0.010416667	Glu2	Glu2Sor1	0.005559007	0.000297528	5
yPH_132	WT	49	120	0.008333333	Glu2	Glu2Sor1	0.005324157	0.00026991	5
yPH_132	WT	49	144	0.006944444	Glu2	Glu2Sor1	0.006009294	0.00033359	5
yPH_132	WT	25	12	0.083333333	Glu0.1	Glu0.1Sor1	0.001627382	0.000170828	5
yPH_132	WT	25	24	0.041666667	Glu0.1	Glu0.1Sor1	0.002674497	0.000141812	5
yPH_132	WT	25	48	0.020833333	Glu0.1	Glu0.1Sor1	0.004223067	0.000128245	5
yPH_132	WT	25	96	0.010416667	Glu0.1	Glu0.1Sor1	0.005129158	0.000310694	5
yPH_132	WT	25	192	0.005208333	Glu0.1	Glu0.1Sor1	0.006017299	0.000104364	4
