# Supplementary material for: Yeast cell responses and survival during periodic osmotic stress are controlled by glucose availability
Source: eLife. 2024 Apr 3;12:RP88750. doi: 10.7554/eLife.88750 (PMC10990491; doi:10.7554/eLife.88750)
Supplement: Figure 2—source data 1. [file elife-88750-fig2-data1.zip › Summary.Data.Figure.2b.txt]

Strain	Genotype	Experiment	Period.Duration	Frequency	Environment.1	Environment.2	Growth.Rate.Mean	Growth.Rate.SD	N.Positions
yPH_132	WT	12	12	0.083333333	Glu2	Glu0	0.005133737	0.000244676	5
yPH_132	WT	12	24	0.041666667	Glu2	Glu0	0.004688745	0.000103401	5
yPH_132	WT	12	48	0.020833333	Glu2	Glu0	0.003336418	0.000140457	5
yPH_132	WT	12	96	0.010416667	Glu2	Glu0	0.002647843	3.27E-05	5
yPH_132	WT	12	192	0.005208333	Glu2	Glu0	0.002777356	0.000285598	5
yPH_132	WT	13	192	0.005208333	Glu2	Glu0	0.002659719	0.000215722	5
yPH_132	WT	13	288	0.003472222	Glu2	Glu0	0.002838609	0.000150314	4
yPH_132	WT	13	384	0.002604167	Glu2	Glu0	0.002880687	0.000107491	5
yPH_132	WT	13	480	0.002083333	Glu2	Glu0	0.002878069	0.000104389	5
yPH_132	WT	13	576	0.001736111	Glu2	Glu0	0.002295155	0.000207318	4
yPH_132	WT	14	36	0.027777778	Glu2	Glu0	0.003506161	7.52E-05	5
yPH_132	WT	14	72	0.013888889	Glu2	Glu0	0.002687178	7.90E-05	5
yPH_132	WT	14	96	0.010416667	Glu2	Glu0	0.002533232	0.000216769	5
yPH_132	WT	14	120	0.008333333	Glu2	Glu0	0.002677643	6.55E-05	5
yPH_132	WT	14	144	0.006944444	Glu2	Glu0	0.002774457	0.00017413	5
yPH_132	WT	16	12	0.083333333	Glu0.1	Glu0	0.002622451	0.000261509	4
yPH_132	WT	16	24	0.041666667	Glu0.1	Glu0	0.002628164	0.000372606	5
yPH_132	WT	16	48	0.020833333	Glu0.1	Glu0	0.002422137	0.000302663	5
yPH_132	WT	16	96	0.010416667	Glu0.1	Glu0	0.002626907	0.000176103	5
yPH_132	WT	16	192	0.005208333	Glu0.1	Glu0	0.002498484	0.00027602	5
