# Supplementary material for: Yeast cell responses and survival during periodic osmotic stress are controlled by glucose availability
Source: eLife. 2024 Apr 3;12:RP88750. doi: 10.7554/eLife.88750 (PMC10990491; doi:10.7554/eLife.88750)
Supplement: Figure 2—source data 1. [file elife-88750-fig2-data1.zip › Summary.Data.Figure.2d.txt]

SAMPLE	TIMES	FRAME	MEDIUM	GR.MEAN	GR.SD	GR.N	TIMES.MINUTE	GR.MINUTE
GLU2	-3461	10	OFF	5.05568067382983e-05	6.48048940246825e-05	6	-57.6833333333333	0.0030334084042979
GLU2	-3164	11	OFF	5.55090051295187e-05	6.27066035640481e-05	10	-52.7333333333333	0.00333054030777112
GLU2	-2804	12	OFF	8.12581932215963e-05	6.27543321248623e-05	10	-46.7333333333333	0.00487549159329578
GLU2	-2444	13	OFF	8.79379493176731e-05	3.33395200497771e-05	10	-40.7333333333333	0.00527627695906039
GLU2	-2084	14	OFF	6.43327084987627e-05	4.16129234038699e-05	10	-34.7333333333333	0.00385996250992576
GLU2	-1724	15	OFF	0.000195593052713955	0.000143289149688553	10	-28.7333333333333	0.0117355831628373
GLU2	-1364	16	OFF	6.52278728599926e-05	5.26935633936312e-05	10	-22.7333333333333	0.00391367237159955
GLU2	-1004	17	OFF	0.000125112825467085	4.76977516104814e-05	10	-16.7333333333333	0.00750676952802507
GLU2	-644	18	OFF	8.89981503556195e-05	7.73223271986084e-05	10	-10.7333333333333	0.00533988902133717
GLU2	-284	19	OFF	0.000109237099771479	5.67289275001674e-05	10	-4.73333333333333	0.00655422598628877
GLU2	76	20	OFF	0.000104352634753217	6.04581944012661e-05	10	1.26666666666667	0.00626115808519301
GLU2	436	21	ON	9.40945464989234e-05	4.40699811974258e-05	10	7.26666666666667	0.0056456727899354
GLU2	796	22	ON	9.48956359803156e-05	4.00138757051919e-05	10	13.2666666666667	0.00569373815881894
GLU2	1156	23	ON	9.99138960902911e-05	6.92950814579386e-05	10	19.2666666666667	0.00599483376541746
GLU2	1516	24	ON	8.85764524550554e-05	6.3864440496425e-05	10	25.2666666666667	0.00531458714730333
GLU2	1876	25	ON	9.72408998643882e-05	6.08438812124909e-05	10	31.2666666666667	0.00583445399186329
GLU2	2236	26	ON	9.47705414810408e-05	5.43880264567861e-05	10	37.2666666666667	0.00568623248886245
GLU2	2596	27	ON	9.49243838392562e-05	6.35632632652884e-05	10	43.2666666666667	0.00569546303035537
GLU2	2956	28	ON	9.41352465729346e-05	5.276497092986e-05	10	49.2666666666667	0.00564811479437608
GLU2	3316	29	ON	0.000152355985099328	0.000125135016982374	10	55.2666666666667	0.00914135910595967
GLU2	3676	30	ON	0.000133479323128254	6.47263775008245e-05	10	61.2666666666667	0.00800875938769523
GLU2	4036	31	ON	0.000118344838533728	5.37169475123434e-05	10	67.2666666666667	0.00710069031202369
GLU2	4396	32	ON	8.59290173464208e-05	8.28334199307257e-05	10	73.2666666666667	0.00515574104078525
GLU2	4756	33	ON	0.000112546372252451	4.82151380967058e-05	10	79.2666666666667	0.00675278233514705
GLU2	5116	34	ON	7.98021989458065e-05	3.2847295758739e-05	10	85.2666666666667	0.00478813193674839
GLU2	5476	35	ON	0.000116817202994326	5.52449521459765e-05	10	91.2666666666667	0.00700903217965956
GLU2	5836	36	ON	0.000100730196297626	5.61374292398974e-05	10	97.2666666666667	0.00604381177785758
GLU2	6196	37	ON	0.000101191466427003	4.74050319371218e-05	10	103.266666666667	0.00607148798562019
GLU2	6556	38	ON	0.000124531155800228	5.16171407057165e-05	10	109.266666666667	0.00747186934801367
GLU2	6916	39	ON	8.94494801965267e-05	3.27194396470501e-05	10	115.266666666667	0.0053669688117916
GLU2	7276	40	ON	9.08028122978242e-05	3.26425369997308e-05	10	121.266666666667	0.00544816873786945
GLU2	7636	41	ON	0.000109615675599606	6.14704774683787e-05	10	127.266666666667	0.00657694053597637
GLU2	7996	42	ON	0.000109766624093257	5.79949457264231e-05	10	133.266666666667	0.00658599744559542
GLU2	8356	43	ON	0.000106378927174684	3.95030097919257e-05	10	139.266666666667	0.00638273563048103
GLU2	8716	44	ON	0.000114592419258611	2.5567944003892e-05	10	145.266666666667	0.00687554515551664
GLU2	9076	45	ON	0.000103138939727408	7.41482899415936e-05	10	151.266666666667	0.00618833638364447
GLU2	9436	46	ON	0.000119561749961086	5.04590473963575e-05	10	157.266666666667	0.00717370499766519
GLU2	9796	47	ON	0.000111631746320349	5.42831785987985e-05	10	163.266666666667	0.00669790477922096
GLU2	10156	48	ON	0.000111691136524699	4.61231756136282e-05	10	169.266666666667	0.00670146819148194
GLU2	10516	49	ON	9.373061698808e-05	2.954412739279e-05	10	175.266666666667	0.0056238370192848
GLU2	10876	50	ON	0.000108262080349298	3.96409955987127e-05	10	181.266666666667	0.0064957248209579
GLU2	11236	51	ON	0.000116509314640791	5.05756676269358e-05	10	187.266666666667	0.00699055887844747
GLU2	11596	52	ON	0.000142834812104912	4.78257834151966e-05	10	193.266666666667	0.00857008872629473
GLU2	11956	53	ON	9.86122278375401e-05	2.4535144008979e-05	10	199.266666666667	0.00591673367025241
GLU2	12316	54	ON	9.9006715384621e-05	3.0614111545301e-05	10	205.266666666667	0.00594040292307726
GLU2	12676	55	ON	0.000105434723574608	2.9593335632329e-05	10	211.266666666667	0.0063260834144765
GLU2	13036	56	ON	0.000109725461995991	4.39296163041738e-05	10	217.266666666667	0.00658352771975943
GLU2	13396	57	ON	0.000109604573418529	3.25104226698572e-05	10	223.266666666667	0.00657627440511175
GLU2	13756	58	ON	0.000133214223301799	2.92229344957907e-05	10	229.266666666667	0.00799285339810797
GLU2	14116	59	ON	0.000113405625230401	3.69687485755544e-05	10	235.266666666667	0.00680433751382407
GLU2	14476	60	ON	0.000117669153863134	4.0388270251974e-05	10	241.266666666667	0.00706014923178802
GLU2	14836	61	ON	0.000102734488127359	3.94483778884046e-05	10	247.266666666667	0.00616406928764154
GLU2	15196	62	ON	0.000109624770318715	2.50389116249035e-05	10	253.266666666667	0.00657748621912291
GLU2	15556	63	ON	0.000142373310890811	4.32065506191735e-05	10	259.266666666667	0.00854239865344867
GLU2	15916	64	ON	0.00012921733698683	5.1326233866908e-05	10	265.266666666667	0.00775304021920978
GLU2	16276	65	ON	0.000125138985174816	3.03060038110876e-05	10	271.266666666667	0.00750833911048894
GLU2	16636	66	ON	0.000100265180762404	1.93327393817691e-05	10	277.266666666667	0.00601591084574425
GLU2	16996	67	ON	0.000117906824591869	3.04436389310439e-05	10	283.266666666667	0.00707440947551215
GLU2	17356	68	ON	0.000105723146616425	1.88809263639248e-05	10	289.266666666667	0.00634338879698552
GLU2	17716	69	ON	0.000106439190517785	2.87913038232392e-05	10	295.266666666667	0.00638635143106708
GLU2	17981.5	70	ON	0.000118365634584615	3.66314265034846e-05	4	299.691666666667	0.00710193807507692
GLU2SOR1	-3564.5	10	OFF	4.9347097693098e-05	5.56102959690398e-05	4	-59.4083333333333	0.00296082586158588
GLU2SOR1	-3204.5	11	OFF	0.000184508778258778	0.000111821398431597	4	-53.4083333333333	0.0110705266955267
GLU2SOR1	-2844.5	12	OFF	0.000200464278841172	7.63435472697679e-05	4	-47.4083333333333	0.0120278567304703
GLU2SOR1	-2484.5	13	OFF	5.86936048957472e-05	2.8025165794615e-05	4	-41.4083333333333	0.00352161629374483
GLU2SOR1	-2124.5	14	OFF	0.000107526902907826	6.11867793686487e-05	4	-35.4083333333333	0.00645161417446957
GLU2SOR1	-1764.5	15	OFF	9.8595028994425e-05	7.03565810378941e-05	4	-29.4083333333333	0.0059157017396655
GLU2SOR1	-1404.5	16	OFF	7.75702396770632e-05	5.10327587183814e-05	4	-23.4083333333333	0.00465421438062379
GLU2SOR1	-1044.5	17	OFF	8.02483928132942e-05	3.91104126502061e-05	4	-17.4083333333333	0.00481490356879765
GLU2SOR1	-684.5	18	OFF	7.91603437901582e-05	5.74124847922201e-05	4	-11.4083333333333	0.00474962062740949
GLU2SOR1	-324.5	19	OFF	0.000100001373610567	5.3210332464354e-05	4	-5.40833333333333	0.00600008241663403
GLU2SOR1	35.5	20	ON	1.43125984876826e-05	1.71625796202232e-05	4	0.591666666666667	0.000858755909260959
GLU2SOR1	395.5	21	ON	5.55508621644912e-05	4.25187223858996e-05	4	6.59166666666667	0.00333305172986947
GLU2SOR1	755.5	22	ON	3.53285213488472e-05	9.92756804078438e-06	4	12.5916666666667	0.00211971128093083
GLU2SOR1	1115.5	23	ON	6.18084701330244e-05	2.64499119720918e-05	4	18.5916666666667	0.00370850820798146
GLU2SOR1	1475.5	24	ON	1.50631733454197e-05	1.04242677297796e-05	4	24.5916666666667	0.000903790400725182
GLU2SOR1	1835.5	25	ON	5.27418753994907e-05	1.45615888517092e-05	4	30.5916666666667	0.00316451252396944
GLU2SOR1	2195.5	26	ON	4.77287861994499e-05	2.56680140603175e-05	4	36.5916666666667	0.00286372717196699
GLU2SOR1	2555.5	27	ON	8.80889074724435e-05	4.88272355840202e-05	4	42.5916666666667	0.00528533444834661
GLU2SOR1	2915.5	28	ON	0.000113792425339413	4.68440855864885e-05	4	48.5916666666667	0.0068275455203648
GLU2SOR1	3275.5	29	ON	6.46222589909127e-05	3.45228272089187e-05	4	54.5916666666667	0.00387733553945476
GLU2SOR1	3635.5	30	ON	8.19821935111257e-05	8.08568926758182e-05	4	60.5916666666667	0.00491893161066754
GLU2SOR1	3995.5	31	ON	6.07316034252654e-05	4.09920016634708e-05	4	66.5916666666667	0.00364389620551592
GLU2SOR1	4355.5	32	ON	0.000144002832747948	8.14359140216865e-05	4	72.5916666666667	0.00864016996487689
GLU2SOR1	4715.5	33	ON	0.000100020024723239	6.35895092169768e-05	4	78.5916666666667	0.00600120148339432
GLU2SOR1	5075.5	34	ON	0.000121422657569089	8.70155027980441e-05	4	84.5916666666667	0.00728535945414534
GLU2SOR1	5435.5	35	ON	0.00010504085081814	3.8809044725489e-05	4	90.5916666666667	0.0063024510490884
GLU2SOR1	5795.5	36	ON	0.000143348948579871	5.43772201674057e-05	4	96.5916666666667	0.00860093691479223
GLU2SOR1	6155.5	37	ON	0.000114452572915709	3.89988564765352e-05	4	102.591666666667	0.00686715437494253
GLU2SOR1	6515.5	38	ON	0.000119474759526105	4.31285933367603e-05	4	108.591666666667	0.0071684855715663
GLU2SOR1	6875.5	39	ON	0.000134396475277359	6.16345755168012e-05	4	114.591666666667	0.00806378851664154
GLU2SOR1	7235.5	40	ON	0.000128405710467946	2.9975221705189e-05	4	120.591666666667	0.00770434262807673
GLU2SOR1	7595.5	41	ON	0.000117918655049564	3.16457976100667e-05	4	126.591666666667	0.00707511930297386
GLU2SOR1	7955.5	42	ON	8.98622275111747e-05	4.00067512808737e-05	4	132.591666666667	0.00539173365067048
GLU2SOR1	8315.5	43	ON	9.31438959954609e-05	5.34733402127214e-05	4	138.591666666667	0.00558863375972765
GLU2SOR1	8675.5	44	ON	0.000102941706611702	4.53143168046805e-05	4	144.591666666667	0.00617650239670213
GLU2SOR1	9035.5	45	ON	9.23219101164081e-05	3.42393254144729e-05	4	150.591666666667	0.00553931460698448
GLU2SOR1	9395.5	46	ON	9.72598036494037e-05	4.56641305124874e-05	4	156.591666666667	0.00583558821896422
GLU2SOR1	9755.5	47	ON	0.000103421599873963	3.78609095467306e-05	4	162.591666666667	0.00620529599243779
GLU2SOR1	10115.5	48	ON	0.000140387823683558	6.5126746976723e-05	4	168.591666666667	0.00842326942101347
GLU2SOR1	10475.5	49	ON	0.00012308459654286	2.20940640216698e-05	4	174.591666666667	0.0073850757925716
GLU2SOR1	10835.5	50	ON	0.000115657028004376	5.50897411780469e-05	4	180.591666666667	0.00693942168026257
GLU2SOR1	11195.5	51	ON	0.000118377589220926	1.75566605519723e-05	4	186.591666666667	0.00710265535325554
GLU2SOR1	11555.5	52	ON	0.000102303399567525	3.87099283350146e-05	4	192.591666666667	0.00613820397405147
GLU2SOR1	11915.5	53	ON	0.000104980077314684	2.78279831921576e-05	4	198.591666666667	0.00629880463888101
GLU2SOR1	12275.5	54	ON	0.000105635819965172	1.27484683718286e-05	4	204.591666666667	0.00633814919791032
GLU2SOR1	12635.5	55	ON	0.000116509545936095	5.58248792682886e-05	4	210.591666666667	0.0069905727561657
GLU2SOR1	12995.5	56	ON	0.000103829180105764	3.80197528322667e-05	4	216.591666666667	0.00622975080634584
GLU2SOR1	13355.5	57	ON	8.28413525491828e-05	6.01202283471753e-05	4	222.591666666667	0.00497048115295097
GLU2SOR1	13715.5	58	ON	9.12888425791579e-05	3.63121667454868e-05	4	228.591666666667	0.00547733055474947
GLU2SOR1	14075.5	59	ON	9.88347126316166e-05	2.94618349095435e-05	4	234.591666666667	0.00593008275789699
GLU2SOR1	14435.5	60	ON	9.97083303034655e-05	5.27948072349193e-05	4	240.591666666667	0.00598249981820793
GLU2SOR1	14795.5	61	ON	0.000136837090970391	4.91563032609458e-06	4	246.591666666667	0.00821022545822349
GLU2SOR1	15155.5	62	ON	8.97049819480315e-05	2.53797267978698e-05	4	252.591666666667	0.00538229891688189
GLU2SOR1	15515.5	63	ON	0.000104833800060717	2.21595134470688e-05	4	258.591666666667	0.00629002800364303
GLU2SOR1	15875.5	64	ON	0.000110665088809114	2.97886780170869e-05	4	264.591666666667	0.00663990532854682
GLU2SOR1	16235.5	65	ON	9.6842289708035e-05	2.72215011158349e-05	4	270.591666666667	0.0058105373824821
GLU2SOR1	16595.5	66	ON	8.22911551495353e-05	3.5541222919558e-05	4	276.591666666667	0.00493746930897212
GLU2SOR1	16955.5	67	ON	7.79689590743664e-05	2.32608619314782e-05	4	282.591666666667	0.00467813754446199
GLU2SOR1	17315.5	68	ON	8.92624333819367e-05	4.54951570507222e-05	4	288.591666666667	0.0053557460029162
GLU2SOR1	17675.5	69	ON	8.24899130191957e-05	2.41255882822033e-05	4	294.591666666667	0.00494939478115175
GLU0.1	-3524	10	OFF	8.20910973084885e-05	4.84194123376395e-05	5	-58.7333333333333	0.00492546583850931
GLU0.1	-3164	11	OFF	0.000135045034892905	0.000109845761897233	5	-52.7333333333333	0.00810270209357431
GLU0.1	-2804	12	OFF	0.000134827322632201	0.000100752097075444	5	-46.7333333333333	0.00808963935793204
GLU0.1	-2444	13	OFF	0.000158878079308187	7.96713700086321e-05	5	-40.7333333333333	0.0095326847584912
GLU0.1	-2084	14	OFF	0.000186279988339485	7.85434857947368e-05	5	-34.7333333333333	0.0111767993003691
GLU0.1	-1724	15	OFF	7.31694338016178e-05	7.00301840583858e-05	5	-28.7333333333333	0.00439016602809707
GLU0.1	-1364	16	OFF	4.38746438746439e-05	4.21541719509665e-05	5	-22.7333333333333	0.00263247863247863
GLU0.1	-1004	17	OFF	0.000147906564059315	2.88198647553138e-05	5	-16.7333333333333	0.00887439384355892
GLU0.1	-644	18	OFF	0.000110811620245583	0.000112704925045993	5	-10.7333333333333	0.00664869721473496
GLU0.1	-284	19	OFF	0.000121963915122483	5.82177449959282e-05	5	-4.73333333333333	0.00731783490734896
GLU0.1	76	20	ON	9.71055088702148e-05	0.000145640306298128	5	1.26666666666667	0.00582633053221289
GLU0.1	436	21	ON	0.000150709219858156	8.60239125479501e-05	5	7.26666666666667	0.00904255319148936
GLU0.1	796	22	ON	9.55752180285287e-05	7.5027749388085e-05	5	13.2666666666667	0.00573451308171172
GLU0.1	1156	23	ON	0.00012494847469123	5.51428817922153e-05	5	19.2666666666667	0.00749690848147382
GLU0.1	1516	24	ON	8.24331998750604e-05	5.49569947476857e-05	5	25.2666666666667	0.00494599199250362
GLU0.1	1876	25	ON	0.000117539606112966	6.3061875185273e-05	5	31.2666666666667	0.00705237636677798
GLU0.1	2236	26	ON	5.91846933676018e-05	5.6003641632033e-05	5	37.2666666666667	0.00355108160205611
GLU0.1	2596	27	ON	0.000143642620863441	6.20242182439046e-05	5	43.2666666666667	0.00861855725180644
GLU0.1	2956	28	ON	0.000139675968138966	8.3568811469672e-05	5	49.2666666666667	0.00838055808833798
GLU0.1	3316	29	ON	0.000106223244784566	5.21179730252633e-05	5	55.2666666666667	0.00637339468707394
GLU0.1	3676	30	ON	0.000153050298644168	0.000117036003447054	5	61.2666666666667	0.0091830179186501
GLU0.1	4036	31	ON	0.000105847605847606	0.000100801124791459	5	67.2666666666667	0.00635085635085634
GLU0.1	4396	32	ON	0.000135483125760139	2.48618811041811e-05	5	73.2666666666667	0.00812898754560835
GLU0.1	4756	33	ON	0.000162828563946364	8.05398201837122e-05	5	79.2666666666667	0.00976971383678183
GLU0.1	5116	34	ON	9.60794420901276e-05	6.24716949867889e-05	5	85.2666666666667	0.00576476652540766
GLU0.1	5476	35	ON	9.73919984600526e-05	3.37414509134498e-05	5	91.2666666666667	0.00584351990760316
GLU0.1	5836	36	ON	8.28015879166775e-05	9.34212577442769e-05	5	97.2666666666667	0.00496809527500065
GLU0.1	6196	37	ON	0.00011946338524977	9.24667622521078e-05	5	103.266666666667	0.00716780311498622
GLU0.1	6556	38	ON	9.91168498298902e-05	6.38288509931926e-05	5	109.266666666667	0.00594701098979341
GLU0.1	6916	39	ON	8.77414811638994e-05	6.14231345559007e-05	5	115.266666666667	0.00526448886983396
GLU0.1	7276	40	ON	9.34165904997982e-05	5.98637825416692e-05	5	121.266666666667	0.00560499542998789
GLU0.1	7636	41	ON	0.000103858219724246	4.60427541904983e-05	5	127.266666666667	0.00623149318345479
GLU0.1	7996	42	ON	0.000131222500148332	6.71414052555774e-05	5	133.266666666667	0.00787335000889989
GLU0.1	8356	43	ON	7.68792534185006e-05	7.5222935988996e-05	5	139.266666666667	0.00461275520511004
GLU0.1	8716	44	ON	0.000137913964956977	4.87877982963218e-05	5	145.266666666667	0.00827483789741861
GLU0.1	9076	45	ON	0.000160956644732412	0.000100541294152915	5	151.266666666667	0.0096573986839447
GLU0.1	9436	46	ON	0.000112785931466382	6.82088008464367e-05	5	157.266666666667	0.0067671558879829
GLU0.1	9796	47	ON	0.000111893843617747	6.346646200712e-05	5	163.266666666667	0.00671363061706482
GLU0.1	10156	48	ON	0.00012193119601097	5.71155639437096e-05	5	169.266666666667	0.00731587176065822
GLU0.1	10516	49	ON	0.000115237899212566	3.59005222179503e-05	5	175.266666666667	0.00691427395275394
GLU0.1	10876	50	ON	0.000100492088559684	5.49412534158502e-05	5	181.266666666667	0.00602952531358105
GLU0.1	11236	51	ON	0.000129183768875908	5.47506620554195e-05	5	187.266666666667	0.00775102613255449
GLU0.1	11596	52	ON	0.000110311105452721	6.02295370510113e-05	5	193.266666666667	0.00661866632716324
GLU0.1	11956	53	ON	9.92361755291784e-05	2.45934006437798e-05	5	199.266666666667	0.00595417053175071
GLU0.1	12316	54	ON	0.000112939996594948	5.45127619399935e-05	5	205.266666666667	0.00677639979569686
GLU0.1	12676	55	ON	0.000119883506440632	6.39549883137785e-05	5	211.266666666667	0.00719301038643791
GLU0.1	13036	56	ON	0.000117056782298192	3.95685972228932e-05	5	217.266666666667	0.00702340693789153
GLU0.1	13396	57	ON	0.00012624572537481	3.24670078629854e-05	5	223.266666666667	0.00757474352248861
GLU0.1	13756	58	ON	0.000137631470452292	2.03800488753974e-05	5	229.266666666667	0.00825788822713753
GLU0.1	14116	59	ON	0.000106432201308711	4.04596020110901e-05	5	235.266666666667	0.00638593207852263
GLU0.1	14476	60	ON	9.81889722430632e-05	4.75432028473378e-05	5	241.266666666667	0.00589133833458379
GLU0.1	14836	61	ON	0.00013104527977771	3.97897550514841e-05	5	247.266666666667	0.00786271678666259
GLU0.1	15196	62	ON	0.000118411672822962	3.59910043449272e-05	5	253.266666666667	0.00710470036937772
GLU0.1	15556	63	ON	0.000108135278541848	2.70331561685029e-05	5	259.266666666667	0.00648811671251087
GLU0.1	15916	64	ON	0.000105657530470335	3.92542431632283e-05	5	265.266666666667	0.00633945182822013
GLU0.1	16276	65	ON	9.36187166697682e-05	1.83502726597022e-05	5	271.266666666667	0.00561712300018609
GLU0.1	16636	66	ON	0.000107594456627175	3.71002943375765e-05	5	277.266666666667	0.0064556673976305
GLU0.1	16996	67	ON	0.000109676146724927	2.45055463387664e-05	5	283.266666666667	0.00658056880349559
GLU0.1	17356	68	ON	9.4252797985316e-05	2.03134778626983e-05	5	289.266666666667	0.00565516787911896
GLU0.1	17716	69	ON	0.000118183220545401	4.83687884236601e-05	5	295.266666666667	0.00709099323272404
GLU0.1SOR1	-3479	10	OFF	0.000170365036494676	5.90000332176502e-05	5	-57.9833333333333	0.0102219021896806
GLU0.1SOR1	-3119	11	OFF	0.000107259182954247	5.42438531905216e-05	5	-51.9833333333333	0.00643555097725481
GLU0.1SOR1	-2759	12	OFF	0.000157030370875677	8.89389800971543e-05	5	-45.9833333333333	0.00942182225254062
GLU0.1SOR1	-2399	13	OFF	0.000148404275747704	0.000147113968739693	5	-39.9833333333333	0.00890425654486227
GLU0.1SOR1	-2039	14	OFF	9.08616875567822e-05	7.08585147351429e-05	5	-33.9833333333333	0.00545170125340693
GLU0.1SOR1	-1679	15	OFF	0.000142743146194629	8.98903450132516e-05	5	-27.9833333333333	0.00856458877167772
GLU0.1SOR1	-1319	16	OFF	0.0001184094495498	0.000102075882145523	5	-21.9833333333333	0.00710456697298801
GLU0.1SOR1	-959	17	OFF	0.00011310784147794	6.87026473483277e-05	5	-15.9833333333333	0.00678647048867642
GLU0.1SOR1	-599	18	OFF	0.000126494806102217	4.6922385574307e-05	5	-9.98333333333333	0.00758968836613299
GLU0.1SOR1	-239	19	OFF	5.5996263088784e-05	5.36250675947553e-05	5	-3.98333333333333	0.00335977578532704
GLU0.1SOR1	121	20	ON	2.00100838217685e-05	3.0130592167332e-05	5	2.01666666666667	0.00120060502930611
GLU0.1SOR1	481	21	ON	1.88100394247321e-05	2.83736454309408e-05	5	8.01666666666667	0.00112860236548392
GLU0.1SOR1	841	22	ON	2.20107853904424e-05	2.16055036245643e-05	5	14.0166666666667	0.00132064712342654
GLU0.1SOR1	1201	23	ON	2.22372908398317e-05	2.15268413641327e-05	5	20.0166666666667	0.0013342374503899
GLU0.1SOR1	1561	24	ON	1.29704603388814e-05	1.79028797003736e-05	5	26.0166666666667	0.000778227620332883
GLU0.1SOR1	1921	25	ON	6.45994832041344e-06	1.444488357558e-05	5	32.0166666666667	0.000387596899224806
GLU0.1SOR1	2281	26	ON	1.83323477232407e-05	2.77087157333682e-05	5	38.0166666666667	0.00109994086339444
GLU0.1SOR1	2641	27	ON	5.32748736975127e-05	2.5755155477027e-05	5	44.0166666666667	0.00319649242185076
GLU0.1SOR1	3001	28	ON	0.000124185109180756	4.67963839001761e-05	5	50.0166666666667	0.00745110655084538
GLU0.1SOR1	3361	29	ON	7.16565711531605e-05	7.9233663706893e-05	5	56.0166666666667	0.00429939426918963
GLU0.1SOR1	3721	30	ON	4.73785473785474e-05	5.44051233874946e-05	5	62.0166666666667	0.00284271284271285
GLU0.1SOR1	4081	31	ON	7.70036318693004e-05	3.86881670178564e-05	5	68.0166666666667	0.00462021791215802
GLU0.1SOR1	4441	32	ON	7.07772112084781e-05	2.11861707613131e-05	5	74.0166666666667	0.00424663267250868
GLU0.1SOR1	4801	33	ON	5.87297524797524e-05	4.98603243194648e-05	5	80.0166666666667	0.00352378514878515
GLU0.1SOR1	5161	34	ON	0.000101833994523679	8.38427827053122e-05	5	86.0166666666667	0.00611003967142074
GLU0.1SOR1	5521	35	ON	8.49330032024119e-05	4.92898096259294e-05	5	92.0166666666667	0.00509598019214471
GLU0.1SOR1	5881	36	ON	9.15836319928392e-05	3.21456827489052e-05	5	98.0166666666667	0.00549501791957035
GLU0.1SOR1	6241	37	ON	0.000107312352986511	8.54190294452589e-05	5	104.016666666667	0.00643874117919068
GLU0.1SOR1	6601	38	ON	7.76636826826913e-05	2.53939063922757e-05	5	110.016666666667	0.00465982096096148
GLU0.1SOR1	6961	39	ON	0.00015034923728539	5.91001281772967e-05	5	116.016666666667	0.00902095423712338
GLU0.1SOR1	7321	40	ON	0.000112451304634819	5.91852924448382e-05	5	122.016666666667	0.00674707827808916
GLU0.1SOR1	7681	41	ON	0.000160514313056686	2.36817193195186e-05	5	128.016666666667	0.00963085878340116
GLU0.1SOR1	8041	42	ON	0.000108060685044625	6.55178485497935e-05	5	134.016666666667	0.00648364110267751
GLU0.1SOR1	8401	43	ON	7.51841526836782e-05	2.3394532639849e-05	5	140.016666666667	0.00451104916102069
GLU0.1SOR1	8761	44	ON	0.000107032877392488	6.44441723547813e-05	5	146.016666666667	0.0064219726435493
GLU0.1SOR1	9121	45	ON	0.000108902075644973	5.12002007338902e-05	5	152.016666666667	0.00653412453869837
GLU0.1SOR1	9481	46	ON	0.000122093197531592	5.07225791504977e-05	5	158.016666666667	0.00732559185189555
GLU0.1SOR1	9841	47	ON	0.000111339972281298	5.32919568605949e-05	5	164.016666666667	0.00668039833687785
GLU0.1SOR1	10201	48	ON	0.000108897253174006	1.2771192896933e-05	5	170.016666666667	0.00653383519044038
GLU0.1SOR1	10561	49	ON	0.000108270494264764	3.62232597978965e-05	5	176.016666666667	0.00649622965588582
GLU0.1SOR1	10921	50	ON	0.000118765936747721	3.47491466598077e-05	5	182.016666666667	0.00712595620486324
GLU0.1SOR1	11281	51	ON	8.90671205283739e-05	1.4170380045851e-05	5	188.016666666667	0.00534402723170243
GLU0.1SOR1	11641	52	ON	7.10666800973021e-05	3.35738951625735e-05	5	194.016666666667	0.00426400080583813
GLU0.1SOR1	12001	53	ON	0.000107243083713672	5.02323258303923e-05	5	200.016666666667	0.00643458502282032
GLU0.1SOR1	12361	54	ON	0.000132531207935387	4.98560119882865e-05	5	206.016666666667	0.0079518724761232
GLU0.1SOR1	12721	55	ON	0.000115214201586136	1.30826895775968e-05	5	212.016666666667	0.00691285209516818
GLU0.1SOR1	13081	56	ON	0.000123169834684635	3.52223000139149e-05	5	218.016666666667	0.0073901900810781
GLU0.1SOR1	13441	57	ON	0.000112412014955981	5.03435568803968e-05	5	224.016666666667	0.00674472089735887
GLU0.1SOR1	13801	58	ON	0.00010240217152586	2.64482024328657e-05	5	230.016666666667	0.00614413029155158
GLU0.1SOR1	14161	59	ON	0.000100850923399875	3.53337713339568e-05	5	236.016666666667	0.0060510554039925
GLU0.1SOR1	14521	60	ON	0.000143031862335025	3.10937839772068e-05	5	242.016666666667	0.00858191174010147
GLU0.1SOR1	14881	61	ON	0.000126360340422181	5.74047346015743e-05	5	248.016666666667	0.00758162042533085
GLU0.1SOR1	15241	62	ON	0.000100556057567778	4.84488482184532e-05	5	254.016666666667	0.00603336345406667
GLU0.1SOR1	15601	63	ON	9.78826865715519e-05	3.77914614459026e-05	5	260.016666666667	0.00587296119429311
GLU0.1SOR1	15961	64	ON	9.8901381561594e-05	1.1059751591198e-05	5	266.016666666667	0.00593408289369564
GLU0.1SOR1	16321	65	ON	0.000116550768483038	1.72666532856296e-05	5	272.016666666667	0.00699304610898228
GLU0.1SOR1	16681	66	ON	0.000101726534118596	2.64847688692226e-05	5	278.016666666667	0.00610359204711578
GLU0.1SOR1	17041	67	ON	8.6890877590604e-05	4.28129868128662e-05	5	284.016666666667	0.00521345265543624
GLU0.1SOR1	17401	68	ON	0.000134048437199708	1.82707092802307e-05	5	290.016666666667	0.00804290623198245
GLU0.1SOR1	17761	69	ON	0.000108831800606565	1.97455073614771e-05	5	296.016666666667	0.00652990803639387
