# Supplementary material for: Yeast cell responses and survival during periodic osmotic stress are controlled by glucose availability
Source: eLife. 2024 Apr 3;12:RP88750. doi: 10.7554/eLife.88750 (PMC10990491; doi:10.7554/eLife.88750)
Supplement: Figure 2—source data 1. [file elife-88750-fig2-data1.zip › Summary.Data.Figure.2e-f.txt]

Environment	Glucose	Sorbitol	Growth.Rate.Mean	Growth.Rate.0.100.Mean	Growth.Rate.100.300.Mean	Growth.Rate.SD	Growth.Rate.0.100.SD	Growth.Rate.100.300.SD	N.Positions
Glu2	2	0	0.0065746158	0.0063536815	0.0067506159	0.000370824839902076	0.00048397704889253	0.000443063511855919	10
Glu2Sor1	2	1	0.00639611175	0.00476378025	0.0069161945	0.000294056367644453	0.000357170156526153	0.000669422476138201	4
Glu0.1	0.1	0	0.0068419378	0.0070668174	0.0068887436	0.000227307190773191	0.000566970715587939	0.000347022188597934	5
Glu0.1Sor1	0.1	1	0.005977157	0.0033813796	0.006606525	0.000230693009596086	0.000524528974709977	0.00031006291574695	5
