# Supplementary material for: Yeast cell responses and survival during periodic osmotic stress are controlled by glucose availability
Source: eLife. 2024 Apr 3;12:RP88750. doi: 10.7554/eLife.88750 (PMC10990491; doi:10.7554/eLife.88750)
Supplement: Figure 2—figure supplement 2—source data 1. [file elife-88750-fig2-figsupp2-data1.zip › Data.Figure.2.Supplement.2a-c.txt]

Experiment	Strain	Genotype	Environment.1	Environment.2	Switch.Period	Switch.Frequency	Position	Frame	Time.Absolute	Time.Relative	Medium	Switch	Period	Switch.Duration	Total.Cells	N.Cells.In	N.Cells.Out	N.Cells.Tracked	N.Cells.Not.Tracked	N.Divisions	N.Cells.Tracked.In	N.Cells.Tracked.Out	N.Cells.Tracked.In.t+1	N.Cells.Pop.In	Flux.In	N.Cells.Pop.Out	Flux.Out	N.Cells.New	Relative.Cells.New	Growth.Rate.t	Cumulative.N.Divisions	Cumulative.N.New	Cumulative.Relative.New
47	yPH_132	WT	Glu2	Glu2Sor1	12	0.083333333	1	0	0	-3595	OFF	0	0	3609	25	23	2	24	1	0	23	1	23	0	0	0	1	1	0.043478261	0.000120773	NA	NA	NA
47	yPH_132	WT	Glu2	Glu2Sor1	12	0.083333333	1	1	360	-3235	OFF	0	0	3609	26	23	3	25	1	1	23	2	24	0	0	0	0	1	0.043478261	0.000120773	NA	NA	NA
47	yPH_132	WT	Glu2	Glu2Sor1	12	0.083333333	1	2	720	-2875	OFF	0	0	3609	27	24	3	26	1	1	24	2	25	0	0	0	0	1	0.041666667	0.000115741	NA	NA	NA
47	yPH_132	WT	Glu2	Glu2Sor1	12	0.083333333	1	3	1080	-2515	OFF	0	0	3609	28	25	3	28	0	2	25	3	25	0	0	0	0	0	0	0	NA	NA	NA
47	yPH_132	WT	Glu2	Glu2Sor1	12	0.083333333	1	4	1440	-2155	OFF	0	0	3609	29	26	3	28	1	0	25	3	26	0	0	0	0	1	0.04	0.000111111	NA	NA	NA
47	yPH_132	WT	Glu2	Glu2Sor1	12	0.083333333	1	5	1800	-1795	OFF	0	0	3609	30	27	3	29	1	1	26	3	27	0	0	0	0	1	0.038461538	0.000106838	NA	NA	NA
47	yPH_132	WT	Glu2	Glu2Sor1	12	0.083333333	1	6	2160	-1435	OFF	0	0	3609	31	28	3	30	1	1	27	3	29	0	0	0	0	2	0.074074074	0.000205761	NA	NA	NA
47	yPH_132	WT	Glu2	Glu2Sor1	12	0.083333333	1	7	2520	-1075	OFF	0	0	3609	33	30	3	32	1	2	29	3	30	0	0	0	0	1	0.034482759	9.58E-05	NA	NA	NA
47	yPH_132	WT	Glu2	Glu2Sor1	12	0.083333333	1	8	2880	-715	OFF	0	0	3609	33	31	2	32	1	1	30	2	32	0	0	0	0	2	0.066666667	0.000185185	NA	NA	NA
47	yPH_132	WT	Glu2	Glu2Sor1	12	0.083333333	1	9	3240	-355	OFF	0	0	3609	34	32	2	34	0	2	32	2	33	0	0	0	0	1	0.03125	8.68E-05	NA	NA	NA
47	yPH_132	WT	Glu2	Glu2Sor1	12	0.083333333	1	10	3600	5	ON	1	1	361	35	33	2	35	0	1	33	2	33	0	0	0	0	0	0	0	3	1	0.03125
47	yPH_132	WT	Glu2	Glu2Sor1	12	0.083333333	1	11	3960	365	OFF	2	1	361	35	33	2	35	0	0	33	2	33	0	0	0	0	0	0	0	3	1	0.03125
47	yPH_132	WT	Glu2	Glu2Sor1	12	0.083333333	1	12	4320	725	ON	3	2	361	35	33	2	35	0	0	33	2	32	0	0	0	1	0	0	0	3	1	0.03125
47	yPH_132	WT	Glu2	Glu2Sor1	12	0.083333333	1	13	4680	1085	OFF	4	2	361	35	32	3	35	0	0	32	3	33	0	0	0	1	2	0.0625	0.000173611	3	3	0.09375
47	yPH_132	WT	Glu2	Glu2Sor1	12	0.083333333	1	14	5040	1445	ON	5	3	361	36	33	3	36	0	2	33	3	33	0	0	0	0	0	0	0	5	3	0.09375
47	yPH_132	WT	Glu2	Glu2Sor1	12	0.083333333	1	15	5400	1805	ON	5	3	361	36	33	3	36	0	0	33	3	33	0	0	0	0	0	0	0	5	3	0.09375
47	yPH_132	WT	Glu2	Glu2Sor1	12	0.083333333	1	16	5760	2165	OFF	6	3	361	36	33	3	36	0	0	33	3	34	0	0	0	0	1	0.03030303	8.42E-05	5	4	0.12405303
47	yPH_132	WT	Glu2	Glu2Sor1	12	0.083333333	1	17	6120	2525	ON	7	4	361	37	34	3	37	0	1	34	3	35	0	1	0	0	0	0	0	6	4	0.12405303
47	yPH_132	WT	Glu2	Glu2Sor1	12	0.083333333	1	18	6480	2885	OFF	8	4	361	37	35	2	37	0	0	35	2	35	0	0	0	0	0	0	0	6	4	0.12405303
47	yPH_132	WT	Glu2	Glu2Sor1	12	0.083333333	1	19	6840	3245	ON	9	5	361	38	36	2	37	1	0	35	2	34	0	0	0	1	0	0	0	6	4	0.12405303
47	yPH_132	WT	Glu2	Glu2Sor1	12	0.083333333	1	20	7200	3605	OFF	10	5	361	37	34	3	37	0	0	34	3	34	0	0	0	0	0	0	0	6	4	0.12405303
47	yPH_132	WT	Glu2	Glu2Sor1	12	0.083333333	1	21	7560	3965	ON	11	6	361	38	35	3	37	1	0	34	3	34	0	0	0	0	0	0	0	6	4	0.12405303
47	yPH_132	WT	Glu2	Glu2Sor1	12	0.083333333	1	22	7920	4325	OFF	12	6	361	38	35	3	37	1	0	34	3	34	0	0	0	0	0	0	0	6	4	0.12405303
47	yPH_132	WT	Glu2	Glu2Sor1	12	0.083333333	1	23	8280	4685	ON	13	7	361	38	35	3	37	1	0	34	3	33	0	0	0	1	0	0	0	6	4	0.12405303
47	yPH_132	WT	Glu2	Glu2Sor1	12	0.083333333	1	24	8640	5045	OFF	14	7	361	38	34	4	37	1	0	33	4	33	0	0	0	0	0	0	0	6	4	0.12405303
47	yPH_132	WT	Glu2	Glu2Sor1	12	0.083333333	1	25	9000	5405	ON	15	8	361	38	34	4	36	2	0	33	3	33	0	0	0	0	0	0	0	6	4	0.12405303
47	yPH_132	WT	Glu2	Glu2Sor1	12	0.083333333	1	26	9360	5765	OFF	16	8	361	39	36	3	36	3	0	33	3	33	0	0	0	0	0	0	0	6	4	0.12405303
47	yPH_132	WT	Glu2	Glu2Sor1	12	0.083333333	1	27	9720	6125	ON	17	9	361	40	37	3	36	4	0	33	3	33	0	0	0	0	0	0	0	6	4	0.12405303
47	yPH_132	WT	Glu2	Glu2Sor1	12	0.083333333	1	28	10080	6485	OFF	18	9	361	40	37	3	36	4	0	33	3	33	0	0	0	0	0	0	0	6	4	0.12405303
47	yPH_132	WT	Glu2	Glu2Sor1	12	0.083333333	1	29	10800	7205	OFF	20	10	361	41	38	3	36	5	0	33	3	33	0	0	0	0	0	0	0	6	4	0.12405303
47	yPH_132	WT	Glu2	Glu2Sor1	12	0.083333333	1	30	11160	7565	ON	21	11	361	41	38	3	36	5	0	33	3	33	0	0	0	0	0	0	0	6	4	0.12405303
47	yPH_132	WT	Glu2	Glu2Sor1	12	0.083333333	1	31	11520	7925	OFF	22	11	361	41	38	3	36	5	0	33	3	34	0	0	0	0	1	0.03030303	8.42E-05	6	5	0.154356061
47	yPH_132	WT	Glu2	Glu2Sor1	12	0.083333333	1	32	11880	8285	ON	23	12	361	42	39	3	37	5	1	34	3	34	0	0	0	0	0	0	0	7	5	0.154356061
47	yPH_132	WT	Glu2	Glu2Sor1	12	0.083333333	1	33	12240	8645	OFF	24	12	361	42	39	3	37	5	0	34	3	33	0	0	0	1	0	0	0	7	5	0.154356061
47	yPH_132	WT	Glu2	Glu2Sor1	12	0.083333333	1	34	12600	9005	ON	25	13	361	42	38	4	37	5	0	33	4	33	0	0	0	0	0	0	0	7	5	0.154356061
47	yPH_132	WT	Glu2	Glu2Sor1	12	0.083333333	1	35	12960	9365	OFF	26	13	361	42	38	4	37	5	0	33	4	33	0	0	0	0	0	0	0	7	5	0.154356061
47	yPH_132	WT	Glu2	Glu2Sor1	12	0.083333333	1	36	13320	9725	ON	27	14	361	42	38	4	37	5	0	33	4	32	0	0	0	1	0	0	0	7	5	0.154356061
47	yPH_132	WT	Glu2	Glu2Sor1	12	0.083333333	1	37	13680	10085	OFF	28	14	361	44	40	4	36	8	0	32	4	32	0	0	0	0	0	0	0	7	5	0.154356061
47	yPH_132	WT	Glu2	Glu2Sor1	12	0.083333333	1	38	14040	10445	ON	29	15	361	44	40	4	36	8	0	32	4	32	0	0	0	0	0	0	0	7	5	0.154356061
47	yPH_132	WT	Glu2	Glu2Sor1	12	0.083333333	1	39	14400	10805	OFF	30	15	361	44	40	4	36	8	0	32	4	32	0	0	0	0	0	0	0	7	5	0.154356061
47	yPH_132	WT	Glu2	Glu2Sor1	12	0.083333333	1	40	14760	11165	ON	31	16	361	44	40	4	36	8	0	32	4	32	0	0	0	0	0	0	0	7	5	0.154356061
47	yPH_132	WT	Glu2	Glu2Sor1	12	0.083333333	1	41	15120	11525	OFF	32	16	361	45	41	4	36	9	0	32	4	31	0	0	0	1	0	0	0	7	5	0.154356061
47	yPH_132	WT	Glu2	Glu2Sor1	12	0.083333333	1	42	15480	11885	ON	33	17	361	46	41	5	36	10	0	31	5	32	0	1	0	0	0	0	0	7	5	0.154356061
47	yPH_132	WT	Glu2	Glu2Sor1	12	0.083333333	1	43	15840	12245	OFF	34	17	361	45	41	4	36	9	0	32	4	31	0	0	0	1	0	0	0	7	5	0.154356061
47	yPH_132	WT	Glu2	Glu2Sor1	12	0.083333333	1	44	16200	12605	ON	35	18	361	46	41	5	36	10	0	31	5	28	0	0	0	3	0	0	0	7	5	0.154356061
47	yPH_132	WT	Glu2	Glu2Sor1	12	0.083333333	1	45	16560	12965	OFF	36	18	361	46	37	9	36	10	0	28	8	27	0	0	0	1	0	0	0	7	5	0.154356061
47	yPH_132	WT	Glu2	Glu2Sor1	12	0.083333333	1	46	16920	13325	ON	37	19	361	46	39	7	33	13	0	27	6	27	0	0	0	0	0	0	0	7	5	0.154356061
47	yPH_132	WT	Glu2	Glu2Sor1	12	0.083333333	1	47	17280	13685	OFF	38	19	361	45	38	7	32	13	0	27	5	23	0	0	0	4	0	0	0	7	5	0.154356061
47	yPH_132	WT	Glu2	Glu2Sor1	12	0.083333333	1	48	17640	14045	ON	39	20	361	48	36	12	31	17	0	23	8	22	0	0	0	1	0	0	0	7	5	0.154356061
47	yPH_132	WT	Glu2	Glu2Sor1	12	0.083333333	1	49	18000	14405	OFF	40	20	361	41	31	10	28	13	0	22	6	21	0	1	0	2	0	0	0	7	5	0.154356061
47	yPH_132	WT	Glu2	Glu2Sor1	12	0.083333333	1	50	18360	14765	ON	41	21	361	39	28	11	27	12	0	21	6	17	0	0	0	5	1	0.047619048	0.000132275	7	6	0.201975108
47	yPH_132	WT	Glu2	Glu2Sor1	12	0.083333333	1	51	18720	15125	OFF	42	21	361	31	18	13	26	5	1	17	9	12	0	0	0	5	0	0	0	8	6	0.201975108
47	yPH_132	WT	Glu2	Glu2Sor1	12	0.083333333	1	52	19080	15485	ON	43	22	361	27	14	13	25	2	0	12	13	12	0	0	0	0	0	0	0	8	6	0.201975108
47	yPH_132	WT	Glu2	Glu2Sor1	12	0.083333333	1	53	19440	15845	OFF	44	22	361	26	13	13	24	2	0	12	12	10	0	0	0	2	0	0	0	8	6	0.201975108
47	yPH_132	WT	Glu2	Glu2Sor1	12	0.083333333	1	54	19800	16205	ON	45	23	361	23	12	11	20	3	0	10	10	11	0	0	0	0	1	0.1	0.000277778	8	7	0.301975108
47	yPH_132	WT	Glu2	Glu2Sor1	12	0.083333333	1	55	20160	16565	OFF	46	23	361	23	12	11	21	2	1	11	10	10	0	0	0	1	0	0	0	9	7	0.301975108
47	yPH_132	WT	Glu2	Glu2Sor1	12	0.083333333	1	56	20520	16925	ON	47	24	361	21	10	11	20	1	0	10	10	10	0	0	0	0	0	0	0	9	7	0.301975108
47	yPH_132	WT	Glu2	Glu2Sor1	12	0.083333333	1	57	20880	17285	OFF	48	24	361	20	10	10	18	2	0	10	8	8	0	0	0	2	0	0	0	9	7	0.301975108
47	yPH_132	WT	Glu2	Glu2Sor1	12	0.083333333	1	58	21240	17645	ON	49	25	361	17	8	9	17	0	0	8	9	8	0	0	0	0	0	0	0	9	7	0.301975108
47	yPH_132	WT	Glu2	Glu2Sor1	12	0.083333333	1	59	21600	18005	OFF	50	25	361	15	8	7	14	1	0	8	6	8	0	0	0	0	0	0	0	9	7	0.301975108
47	yPH_132	WT	Glu2	Glu2Sor1	12	0.083333333	1	60	21960	18365	ON	51	26	361	14	8	6	12	2	0	8	4	8	0	0	0	0	0	0	0	9	7	0.301975108
47	yPH_132	WT	Glu2	Glu2Sor1	12	0.083333333	1	61	22320	18725	OFF	52	26	361	11	8	3	10	1	0	8	2	9	0	0	0	1	2	0.25	0.000694444	9	9	0.551975108
47	yPH_132	WT	Glu2	Glu2Sor1	12	0.083333333	1	62	22680	19085	ON	53	27	361	12	10	2	10	2	2	9	1	9	0	0	0	0	0	0	0	11	9	0.551975108
47	yPH_132	WT	Glu2	Glu2Sor1	12	0.083333333	1	63	23040	19445	OFF	54	27	361	10	9	1	10	0	0	9	1	9	0	0	0	0	0	0	0	11	9	0.551975108
47	yPH_132	WT	Glu2	Glu2Sor1	12	0.083333333	1	64	23400	19805	ON	55	28	361	9	9	0	9	0	0	9	0	9	0	0	0	0	0	0	0	11	9	0.551975108
47	yPH_132	WT	Glu2	Glu2Sor1	12	0.083333333	1	65	23760	20165	OFF	56	28	361	9	9	0	9	0	0	9	0	9	0	0	0	0	0	0	0	11	9	0.551975108
47	yPH_132	WT	Glu2	Glu2Sor1	12	0.083333333	1	66	24120	20525	ON	57	29	361	9	9	0	9	0	0	9	0	9	0	0	0	0	0	0	0	11	9	0.551975108
47	yPH_132	WT	Glu2	Glu2Sor1	12	0.083333333	1	67	24480	20885	OFF	58	29	361	9	9	0	9	0	0	9	0	9	0	0	0	0	0	0	0	11	9	0.551975108
47	yPH_132	WT	Glu2	Glu2Sor1	12	0.083333333	1	68	24840	21245	ON	59	30	361	9	9	0	9	0	0	9	0	9	0	0	0	0	0	0	0	11	9	0.551975108
47	yPH_132	WT	Glu2	Glu2Sor1	12	0.083333333	1	69	25200	21605	OFF	60	30	361	9	9	0	9	0	0	9	0	10	0	0	0	0	1	0.111111111	0.000308642	11	10	0.663086219
47	yPH_132	WT	Glu2	Glu2Sor1	12	0.083333333	1	70	25560	21965	ON	61	31	361	10	10	0	10	0	1	10	0	10	0	0	0	0	0	0	0	12	10	0.663086219
47	yPH_132	WT	Glu2	Glu2Sor1	12	0.083333333	1	71	25920	22325	OFF	62	31	361	10	10	0	10	0	0	10	0	10	0	0	0	0	0	0	0	12	10	0.663086219
47	yPH_132	WT	Glu2	Glu2Sor1	12	0.083333333	1	72	26280	22685	ON	63	32	361	10	10	0	10	0	0	10	0	10	0	0	0	0	0	0	0	12	10	0.663086219
47	yPH_132	WT	Glu2	Glu2Sor1	12	0.083333333	1	73	26640	23045	OFF	64	32	361	10	10	0	10	0	0	10	0	10	0	0	0	0	0	0	0	12	10	0.663086219
47	yPH_132	WT	Glu2	Glu2Sor1	12	0.083333333	1	74	27000	23405	ON	65	33	361	10	10	0	10	0	0	10	0	10	0	0	0	0	0	0	0	12	10	0.663086219
47	yPH_132	WT	Glu2	Glu2Sor1	12	0.083333333	1	75	27360	23765	OFF	66	33	361	10	10	0	10	0	0	10	0	10	0	0	0	0	0	0	0	12	10	0.663086219
47	yPH_132	WT	Glu2	Glu2Sor1	12	0.083333333	1	76	27720	24125	ON	67	34	361	11	11	0	10	1	0	10	0	10	0	0	0	0	0	0	0	12	10	0.663086219
47	yPH_132	WT	Glu2	Glu2Sor1	12	0.083333333	1	77	28080	24485	OFF	68	34	361	10	10	0	10	0	0	10	0	12	0	0	0	0	2	0.2	0.000555556	12	12	0.863086219
47	yPH_132	WT	Glu2	Glu2Sor1	12	0.083333333	1	78	28440	24845	ON	69	35	361	12	12	0	12	0	2	12	0	12	0	0	0	0	0	0	0	14	12	0.863086219
47	yPH_132	WT	Glu2	Glu2Sor1	12	0.083333333	1	79	28800	25205	OFF	70	35	360	12	12	0	12	0	0	12	0	12	0	0	0	0	0	0	0	14	12	0.863086219
47	yPH_132	WT	Glu2	Glu2Sor1	12	0.083333333	1	80	29160	25565	ON	71	36	361	12	12	0	12	0	0	12	0	12	0	0	0	0	0	0	0	14	12	0.863086219
47	yPH_132	WT	Glu2	Glu2Sor1	12	0.083333333	1	81	29520	25925	OFF	72	36	361	12	12	0	12	0	0	12	0	12	0	0	0	0	0	0	0	14	12	0.863086219
47	yPH_132	WT	Glu2	Glu2Sor1	12	0.083333333	1	82	29880	26285	ON	73	37	361	12	12	0	12	0	0	12	0	13	0	0	0	0	1	0.083333333	0.000231481	14	13	0.946419553
47	yPH_132	WT	Glu2	Glu2Sor1	12	0.083333333	1	83	30240	26645	OFF	74	37	361	13	13	0	13	0	1	13	0	13	0	0	0	0	0	0	0	15	13	0.946419553
47	yPH_132	WT	Glu2	Glu2Sor1	12	0.083333333	1	84	30600	27005	ON	75	38	361	14	14	0	13	1	0	13	0	13	0	0	0	0	0	0	0	15	13	0.946419553
47	yPH_132	WT	Glu2	Glu2Sor1	12	0.083333333	1	85	30960	27365	OFF	76	38	361	13	13	0	13	0	0	13	0	13	0	0	0	0	0	0	0	15	13	0.946419553
47	yPH_132	WT	Glu2	Glu2Sor1	12	0.083333333	1	86	31320	27725	ON	77	39	361	13	13	0	13	0	0	13	0	13	0	0	0	0	0	0	0	15	13	0.946419553
47	yPH_132	WT	Glu2	Glu2Sor1	12	0.083333333	1	87	31680	28085	OFF	78	39	361	13	13	0	13	0	0	13	0	13	0	0	0	0	0	0	0	15	13	0.946419553
47	yPH_132	WT	Glu2	Glu2Sor1	12	0.083333333	1	88	32040	28445	ON	79	40	361	16	16	0	13	3	0	13	0	13	0	0	0	0	0	0	0	15	13	0.946419553
47	yPH_132	WT	Glu2	Glu2Sor1	12	0.083333333	1	89	32400	28805	OFF	80	40	361	13	13	0	13	0	0	13	0	13	0	0	0	0	0	0	0	15	13	0.946419553
47	yPH_132	WT	Glu2	Glu2Sor1	12	0.083333333	1	90	32760	29165	ON	81	41	361	15	15	0	13	2	0	13	0	14	0	0	0	0	1	0.076923077	0.000213675	15	14	1.02334263
47	yPH_132	WT	Glu2	Glu2Sor1	12	0.083333333	1	91	33120	29525	OFF	82	41	361	15	14	1	14	1	1	14	0	14	0	0	0	0	0	0	0	16	14	1.02334263
47	yPH_132	WT	Glu2	Glu2Sor1	12	0.083333333	1	92	33480	29885	ON	83	42	361	15	15	0	14	1	0	14	0	16	0	0	0	0	2	0.142857143	0.000396825	16	16	1.166199772
47	yPH_132	WT	Glu2	Glu2Sor1	12	0.083333333	1	93	33840	30245	OFF	84	42	361	18	16	2	16	2	2	16	0	16	0	0	0	0	0	0	0	18	16	1.166199772
47	yPH_132	WT	Glu2	Glu2Sor1	12	0.083333333	1	94	34200	30605	ON	85	43	361	17	17	0	16	1	0	16	0	17	0	0	0	0	1	0.0625	0.000173611	18	17	1.228699772
47	yPH_132	WT	Glu2	Glu2Sor1	12	0.083333333	1	95	34560	30965	OFF	86	43	361	21	18	3	17	4	1	17	0	17	0	0	0	0	0	0	0	19	17	1.228699772
47	yPH_132	WT	Glu2	Glu2Sor1	12	0.083333333	1	96	34920	31325	ON	87	44	361	17	17	0	17	0	0	17	0	18	0	0	0	0	1	0.058823529	0.000163399	19	18	1.287523302
47	yPH_132	WT	Glu2	Glu2Sor1	12	0.083333333	1	97	35280	31685	OFF	88	44	361	22	19	3	18	4	1	18	0	18	0	0	0	0	0	0	0	20	18	1.287523302
47	yPH_132	WT	Glu2	Glu2Sor1	12	0.083333333	1	98	35640	32045	ON	89	45	361	20	18	2	18	2	0	18	0	18	0	0	0	0	0	0	0	20	18	1.287523302
47	yPH_132	WT	Glu2	Glu2Sor1	12	0.083333333	1	99	36000	32405	OFF	90	45	361	25	20	5	18	7	0	18	0	18	0	0	0	0	0	0	0	20	18	1.287523302
47	yPH_132	WT	Glu2	Glu2Sor1	12	0.083333333	1	100	36360	32765	ON	91	46	361	22	19	3	18	4	0	18	0	18	0	0	0	0	0	0	0	20	18	1.287523302
47	yPH_132	WT	Glu2	Glu2Sor1	12	0.083333333	1	101	36720	33125	OFF	92	46	361	28	22	6	18	10	0	18	0	18	0	0	0	0	0	0	0	20	18	1.287523302
47	yPH_132	WT	Glu2	Glu2Sor1	12	0.083333333	1	102	37080	33485	ON	93	47	361	24	20	4	18	6	0	18	0	16	0	0	2	2	0	0	0	20	18	1.287523302
47	yPH_132	WT	Glu2	Glu2Sor1	12	0.083333333	1	103	37440	33845	OFF	94	47	361	30	23	7	16	14	0	16	0	12	0	0	4	4	0	0	0	20	18	1.287523302
47	yPH_132	WT	Glu2	Glu2Sor1	12	0.083333333	1	104	37800	34205	ON	95	48	361	18	13	5	12	6	0	12	0	12	0	0	0	0	0	0	0	20	18	1.287523302
47	yPH_132	WT	Glu2	Glu2Sor1	12	0.083333333	1	105	38160	34565	OFF	96	48	361	29	16	13	13	16	0	12	1	13	0	1	0	0	0	0	0	20	18	1.287523302
47	yPH_132	WT	Glu2	Glu2Sor1	12	0.083333333	1	106	38880	35285	OFF	98	49	361	32	18	14	13	19	0	13	0	13	0	0	0	0	0	0	0	20	18	1.287523302
47	yPH_132	WT	Glu2	Glu2Sor1	12	0.083333333	1	107	39240	35645	ON	99	50	361	20	13	7	13	7	0	13	0	14	0	0	0	0	1	0.076923077	0.000213675	20	19	1.364446379
47	yPH_132	WT	Glu2	Glu2Sor1	12	0.083333333	1	108	39600	36005	OFF	100	50	361	40	21	19	14	26	1	14	0	14	0	0	0	0	0	0	0	21	19	1.364446379
47	yPH_132	WT	Glu2	Glu2Sor1	12	0.083333333	1	109	39960	36365	ON	101	51	361	25	15	10	14	11	0	14	0	14	0	0	0	0	0	0	0	21	19	1.364446379
47	yPH_132	WT	Glu2	Glu2Sor1	12	0.083333333	1	110	40320	36725	OFF	102	51	361	43	23	20	14	29	0	14	0	15	0	0	0	0	1	0.071428571	0.000198413	21	20	1.43587495
47	yPH_132	WT	Glu2	Glu2Sor1	12	0.083333333	1	111	40680	37085	ON	103	52	361	26	17	9	15	11	1	15	0	14	0	0	0	1	0	0	0	22	20	1.43587495
47	yPH_132	WT	Glu2	Glu2Sor1	12	0.083333333	1	112	41040	37445	OFF	104	52	361	54	31	23	15	39	0	14	1	14	0	0	0	0	0	0	0	22	20	1.43587495
47	yPH_132	WT	Glu2	Glu2Sor1	12	0.083333333	1	113	41400	37805	ON	105	53	361	36	21	15	15	21	0	14	1	14	0	0	0	0	0	0	0	22	20	1.43587495
47	yPH_132	WT	Glu2	Glu2Sor1	12	0.083333333	1	114	41760	38165	OFF	106	53	361	60	41	19	15	45	0	14	1	14	0	0	0	0	0	0	0	22	20	1.43587495
47	yPH_132	WT	Glu2	Glu2Sor1	12	0.083333333	1	115	42120	38525	ON	107	54	361	44	25	19	15	29	0	14	1	14	0	0	0	0	0	0	0	22	20	1.43587495
47	yPH_132	WT	Glu2	Glu2Sor1	12	0.083333333	1	116	42480	38885	OFF	108	54	361	69	48	21	15	54	0	14	1	14	0	0	0	0	0	0	0	22	20	1.43587495
47	yPH_132	WT	Glu2	Glu2Sor1	12	0.083333333	1	117	42840	39245	ON	109	55	361	51	29	22	15	36	0	14	1	NA	NA	NA	NA	NA	NA	NA	NA	NA	NA	NA
47	yPH_132	WT	Glu2	Glu2Sor1	12	0.083333333	2	0	9	-3586	OFF	0	0	3609	43	39	4	43	0	0	39	4	40	0	0	0	0	1	0.025641026	7.12E-05	NA	NA	NA
47	yPH_132	WT	Glu2	Glu2Sor1	12	0.083333333	2	1	369	-3226	OFF	0	0	3609	44	40	4	44	0	1	40	4	41	0	0	0	0	1	0.025	6.94E-05	NA	NA	NA
47	yPH_132	WT	Glu2	Glu2Sor1	12	0.083333333	2	2	729	-2866	OFF	0	0	3609	45	41	4	45	0	1	41	4	42	0	0	0	0	1	0.024390244	6.78E-05	NA	NA	NA
47	yPH_132	WT	Glu2	Glu2Sor1	12	0.083333333	2	3	1089	-2506	OFF	0	0	3609	47	43	4	46	1	1	42	4	44	0	0	0	0	2	0.047619048	0.000132275	NA	NA	NA
47	yPH_132	WT	Glu2	Glu2Sor1	12	0.083333333	2	4	1449	-2146	OFF	0	0	3609	49	44	5	49	0	3	44	5	46	0	1	0	0	1	0.022727273	6.31E-05	NA	NA	NA
47	yPH_132	WT	Glu2	Glu2Sor1	12	0.083333333	2	5	1809	-1786	OFF	0	0	3609	50	46	4	50	0	1	46	4	47	0	0	0	0	1	0.02173913	6.04E-05	NA	NA	NA
47	yPH_132	WT	Glu2	Glu2Sor1	12	0.083333333	2	6	2169	-1426	OFF	0	0	3609	51	47	4	51	0	1	47	4	48	0	0	0	0	1	0.021276596	5.91E-05	NA	NA	NA
47	yPH_132	WT	Glu2	Glu2Sor1	12	0.083333333	2	7	2529	-1066	OFF	0	0	3609	53	49	4	52	1	1	48	4	51	0	0	0	0	3	0.0625	0.000173611	NA	NA	NA
47	yPH_132	WT	Glu2	Glu2Sor1	12	0.083333333	2	8	2889	-706	OFF	0	0	3609	57	53	4	55	2	3	51	4	54	0	0	0	0	3	0.058823529	0.000163399	NA	NA	NA
47	yPH_132	WT	Glu2	Glu2Sor1	12	0.083333333	2	9	3249	-346	OFF	0	0	3609	59	54	5	58	1	3	54	4	54	0	0	0	0	0	0	0	NA	NA	NA
47	yPH_132	WT	Glu2	Glu2Sor1	12	0.083333333	2	10	3609	14	ON	1	1	361	60	56	4	58	2	0	54	4	55	0	0	0	1	2	0.037037037	0.000102881	3	2	0.037037037
47	yPH_132	WT	Glu2	Glu2Sor1	12	0.083333333	2	11	3969	374	OFF	2	1	361	60	56	4	59	1	2	55	4	57	0	0	0	0	2	0.036363636	0.00010101	5	4	0.073400673
47	yPH_132	WT	Glu2	Glu2Sor1	12	0.083333333	2	12	4329	734	ON	3	2	361	63	59	4	61	2	2	57	4	57	0	0	0	0	0	0	0	7	4	0.073400673
47	yPH_132	WT	Glu2	Glu2Sor1	12	0.083333333	2	13	4689	1094	OFF	4	2	361	63	59	4	61	2	0	57	4	58	0	0	0	0	1	0.01754386	4.87E-05	7	5	0.090944533
47	yPH_132	WT	Glu2	Glu2Sor1	12	0.083333333	2	14	5049	1454	ON	5	3	361	63	59	4	62	1	1	58	4	59	0	0	0	0	1	0.017241379	4.79E-05	8	6	0.108185912
47	yPH_132	WT	Glu2	Glu2Sor1	12	0.083333333	2	15	5409	1814	OFF	6	3	361	64	60	4	63	1	1	59	4	60	0	0	0	0	1	0.016949153	4.71E-05	9	7	0.125135065
47	yPH_132	WT	Glu2	Glu2Sor1	12	0.083333333	2	16	5769	2174	ON	7	4	361	65	61	4	64	1	1	60	4	61	0	0	0	0	1	0.016666667	4.63E-05	10	8	0.141801732
47	yPH_132	WT	Glu2	Glu2Sor1	12	0.083333333	2	17	6129	2534	OFF	8	4	361	69	65	4	65	4	1	61	4	61	0	0	0	0	0	0	0	11	8	0.141801732
47	yPH_132	WT	Glu2	Glu2Sor1	12	0.083333333	2	18	6489	2894	ON	9	5	361	66	62	4	65	1	0	61	4	61	0	0	0	0	0	0	0	11	8	0.141801732
47	yPH_132	WT	Glu2	Glu2Sor1	12	0.083333333	2	19	6849	3254	OFF	10	5	361	67	63	4	65	2	0	61	4	62	0	0	0	1	2	0.032786885	9.11E-05	11	10	0.174588617
47	yPH_132	WT	Glu2	Glu2Sor1	12	0.083333333	2	20	7209	3614	ON	11	6	361	68	63	5	67	1	2	62	5	63	0	0	0	0	1	0.016129032	4.48E-05	13	11	0.190717649
47	yPH_132	WT	Glu2	Glu2Sor1	12	0.083333333	2	21	7569	3974	OFF	12	6	361	69	64	5	68	1	1	63	5	63	0	0	1	1	1	0.015873016	4.41E-05	14	12	0.206590665
47	yPH_132	WT	Glu2	Glu2Sor1	12	0.083333333	2	22	7929	4334	ON	13	7	361	69	64	5	68	1	1	63	5	63	0	0	0	0	0	0	0	15	12	0.206590665
47	yPH_132	WT	Glu2	Glu2Sor1	12	0.083333333	2	23	8289	4694	OFF	14	7	361	68	64	4	67	1	0	63	4	63	0	0	0	0	0	0	0	15	12	0.206590665
47	yPH_132	WT	Glu2	Glu2Sor1	12	0.083333333	2	24	8649	5054	OFF	14	7	361	69	65	4	67	2	0	63	4	63	0	0	0	0	0	0	0	15	12	0.206590665
47	yPH_132	WT	Glu2	Glu2Sor1	12	0.083333333	2	25	9009	5414	ON	15	8	361	69	65	4	67	2	0	63	4	64	0	0	0	0	1	0.015873016	4.41E-05	15	13	0.222463681
47	yPH_132	WT	Glu2	Glu2Sor1	12	0.083333333	2	26	9369	5774	OFF	16	8	361	70	66	4	68	2	1	64	4	64	0	0	0	0	0	0	0	16	13	0.222463681
47	yPH_132	WT	Glu2	Glu2Sor1	12	0.083333333	2	27	9729	6134	ON	17	9	361	70	66	4	68	2	0	64	4	64	0	0	0	1	1	0.015625	4.34E-05	16	14	0.238088681
47	yPH_132	WT	Glu2	Glu2Sor1	12	0.083333333	2	28	10089	6494	OFF	18	9	361	71	66	5	69	2	1	64	5	62	0	0	0	2	0	0	0	17	14	0.238088681
47	yPH_132	WT	Glu2	Glu2Sor1	12	0.083333333	2	29	10449	6854	ON	19	10	361	72	65	7	69	3	0	62	7	63	0	3	0	2	0	0	0	17	14	0.238088681
47	yPH_132	WT	Glu2	Glu2Sor1	12	0.083333333	2	30	10809	7214	OFF	20	10	361	71	65	6	69	2	0	63	6	64	0	1	0	1	1	0.015873016	4.41E-05	17	15	0.253961697
47	yPH_132	WT	Glu2	Glu2Sor1	12	0.083333333	2	31	11169	7574	ON	21	11	361	72	66	6	70	2	1	64	6	62	0	0	0	2	0	0	0	18	15	0.253961697
47	yPH_132	WT	Glu2	Glu2Sor1	12	0.083333333	2	32	11529	7934	OFF	22	11	361	73	65	8	70	3	0	62	8	64	0	2	0	0	0	0	0	18	15	0.253961697
47	yPH_132	WT	Glu2	Glu2Sor1	12	0.083333333	2	33	11889	8294	ON	23	12	361	72	66	6	70	2	0	64	6	65	0	1	0	0	0	0	0	18	15	0.253961697
47	yPH_132	WT	Glu2	Glu2Sor1	12	0.083333333	2	34	12249	8654	OFF	24	12	361	72	67	5	70	2	0	65	5	64	0	0	0	1	0	0	0	18	15	0.253961697
47	yPH_132	WT	Glu2	Glu2Sor1	12	0.083333333	2	35	12609	9014	ON	25	13	361	73	67	6	70	3	0	64	6	64	0	1	0	1	0	0	0	18	15	0.253961697
47	yPH_132	WT	Glu2	Glu2Sor1	12	0.083333333	2	36	12969	9374	OFF	26	13	361	74	67	7	70	4	0	64	6	65	0	1	0	1	1	0.015625	4.34E-05	18	16	0.269586697
47	yPH_132	WT	Glu2	Glu2Sor1	12	0.083333333	2	37	13329	9734	ON	27	14	361	77	70	7	72	5	2	65	7	65	0	0	0	1	1	0.015384615	4.27E-05	20	17	0.284971312
47	yPH_132	WT	Glu2	Glu2Sor1	12	0.083333333	2	38	13689	10094	OFF	28	14	361	76	68	8	73	3	1	65	8	65	0	0	0	0	0	0	0	21	17	0.284971312
47	yPH_132	WT	Glu2	Glu2Sor1	12	0.083333333	2	39	14049	10454	ON	29	15	361	78	69	9	73	5	0	65	8	66	0	1	0	0	0	0	0	21	17	0.284971312
47	yPH_132	WT	Glu2	Glu2Sor1	12	0.083333333	2	40	14409	10814	OFF	30	15	361	77	68	9	74	3	1	66	8	64	0	0	0	2	0	0	0	22	17	0.284971312
47	yPH_132	WT	Glu2	Glu2Sor1	12	0.083333333	2	41	14769	11174	ON	31	16	361	77	67	10	74	3	0	64	10	70	0	2	0	0	4	0.0625	0.000173611	22	21	0.347471312
47	yPH_132	WT	Glu2	Glu2Sor1	12	0.083333333	2	42	15129	11534	OFF	32	16	361	81	72	9	78	3	4	70	8	70	0	0	0	0	0	0	0	26	21	0.347471312
47	yPH_132	WT	Glu2	Glu2Sor1	12	0.083333333	2	43	15489	11894	ON	33	17	361	81	72	9	78	3	0	70	8	70	0	0	0	0	0	0	0	26	21	0.347471312
47	yPH_132	WT	Glu2	Glu2Sor1	12	0.083333333	2	44	15849	12254	OFF	34	17	361	83	72	11	78	5	0	70	8	71	0	0	0	0	1	0.014285714	3.97E-05	26	22	0.361757026
47	yPH_132	WT	Glu2	Glu2Sor1	12	0.083333333	2	45	16209	12614	ON	35	18	361	87	75	12	80	7	2	71	9	67	0	0	0	4	0	0	0	28	22	0.361757026
47	yPH_132	WT	Glu2	Glu2Sor1	12	0.083333333	2	46	16569	12974	OFF	36	18	361	83	70	13	80	3	0	67	13	65	0	0	0	2	0	0	0	28	22	0.361757026
47	yPH_132	WT	Glu2	Glu2Sor1	12	0.083333333	2	47	16929	13334	ON	37	19	361	88	70	18	81	7	1	65	16	73	0	7	0	0	1	0.015384615	4.27E-05	29	23	0.377141642
47	yPH_132	WT	Glu2	Glu2Sor1	12	0.083333333	2	48	17289	13694	OFF	38	19	361	87	74	13	84	3	2	73	11	72	0	1	0	2	0	0	0	31	23	0.377141642
47	yPH_132	WT	Glu2	Glu2Sor1	12	0.083333333	2	49	17649	14054	ON	39	20	361	90	75	15	84	6	0	72	12	74	0	1	0	0	1	0.013888889	3.86E-05	31	24	0.391030531
47	yPH_132	WT	Glu2	Glu2Sor1	12	0.083333333	2	50	18009	14414	OFF	40	20	361	86	74	12	85	1	1	74	11	73	0	0	0	1	0	0	0	32	24	0.391030531
47	yPH_132	WT	Glu2	Glu2Sor1	12	0.083333333	2	51	18369	14774	ON	41	21	361	87	74	13	84	3	0	73	11	73	0	0	0	0	0	0	0	32	24	0.391030531
47	yPH_132	WT	Glu2	Glu2Sor1	12	0.083333333	2	52	18729	15134	OFF	42	21	361	86	74	12	84	2	0	73	11	75	0	0	0	0	2	0.02739726	7.61E-05	32	26	0.418427791
47	yPH_132	WT	Glu2	Glu2Sor1	12	0.083333333	2	53	19089	15494	ON	43	22	361	92	78	14	86	6	2	75	11	80	0	0	0	0	5	0.066666667	0.000185185	34	31	0.485094458
47	yPH_132	WT	Glu2	Glu2Sor1	12	0.083333333	2	54	19449	15854	OFF	44	22	361	96	81	15	91	5	5	80	11	81	0	0	0	0	1	0.0125	3.47E-05	39	32	0.497594458
47	yPH_132	WT	Glu2	Glu2Sor1	12	0.083333333	2	55	19809	16214	ON	45	23	361	97	83	14	92	5	1	81	11	83	0	0	0	0	2	0.024691358	6.86E-05	40	34	0.522285816
47	yPH_132	WT	Glu2	Glu2Sor1	12	0.083333333	2	56	20169	16574	OFF	46	23	361	95	84	11	93	2	2	83	10	83	0	0	0	1	1	0.012048193	3.35E-05	42	35	0.534334008
47	yPH_132	WT	Glu2	Glu2Sor1	12	0.083333333	2	57	20529	16934	ON	47	24	361	99	86	13	94	5	1	83	11	86	0	0	0	1	4	0.048192771	0.000133869	43	39	0.582526779
47	yPH_132	WT	Glu2	Glu2Sor1	12	0.083333333	2	58	20889	17294	OFF	48	24	361	103	88	15	100	3	6	86	14	87	0	0	0	0	1	0.011627907	3.23E-05	49	40	0.594154686
47	yPH_132	WT	Glu2	Glu2Sor1	12	0.083333333	2	59	21249	17654	ON	49	25	361	108	88	20	103	5	2	87	16	94	0	2	0	0	5	0.057471264	0.000159642	51	45	0.651625951
47	yPH_132	WT	Glu2	Glu2Sor1	12	0.083333333	2	60	21609	18014	OFF	50	25	361	111	94	17	109	2	6	94	15	95	0	1	0	2	2	0.021276596	5.91E-05	57	47	0.672902547
47	yPH_132	WT	Glu2	Glu2Sor1	12	0.083333333	2	61	21969	18374	ON	51	26	361	119	98	21	112	7	3	95	17	98	0	2	0	1	2	0.021052632	5.85E-05	60	49	0.693955178
47	yPH_132	WT	Glu2	Glu2Sor1	12	0.083333333	2	62	22329	18734	OFF	52	26	361	120	99	21	115	5	3	98	17	102	0	2	0	0	2	0.020408163	5.67E-05	63	51	0.714363341
47	yPH_132	WT	Glu2	Glu2Sor1	12	0.083333333	2	63	22689	19094	ON	53	27	361	123	103	20	118	5	3	102	16	104	0	2	0	1	1	0.009803922	2.72E-05	66	52	0.724167263
47	yPH_132	WT	Glu2	Glu2Sor1	12	0.083333333	2	64	23049	19454	OFF	54	27	361	123	106	17	119	4	1	104	15	108	0	3	0	0	1	0.009615385	2.67E-05	67	53	0.733782648
47	yPH_132	WT	Glu2	Glu2Sor1	12	0.083333333	2	65	23409	19814	ON	55	28	361	132	113	19	120	12	1	108	12	109	0	0	0	1	2	0.018518519	5.14E-05	68	55	0.752301166
47	yPH_132	WT	Glu2	Glu2Sor1	12	0.083333333	2	66	23769	20174	OFF	56	28	361	131	114	17	122	9	2	109	13	109	0	1	0	1	0	0	0	70	55	0.752301166
47	yPH_132	WT	Glu2	Glu2Sor1	12	0.083333333	2	67	24129	20534	ON	57	29	361	136	116	20	122	14	0	109	13	111	0	2	0	3	3	0.027522936	7.65E-05	70	58	0.779824102
47	yPH_132	WT	Glu2	Glu2Sor1	12	0.083333333	2	68	24489	20894	OFF	58	29	361	143	124	19	125	18	3	111	14	115	0	3	0	0	1	0.009009009	2.50E-05	73	59	0.788833111
47	yPH_132	WT	Glu2	Glu2Sor1	12	0.083333333	2	69	24849	21254	ON	59	30	361	149	130	19	126	23	1	115	11	115	0	1	0	2	1	0.008695652	2.42E-05	74	60	0.797528763
47	yPH_132	WT	Glu2	Glu2Sor1	12	0.083333333	2	70	25209	21614	OFF	60	30	361	149	131	18	127	22	1	115	12	115	0	1	0	1	0	0	0	75	60	0.797528763
47	yPH_132	WT	Glu2	Glu2Sor1	12	0.083333333	2	71	25569	21974	ON	61	31	361	158	135	23	127	31	0	115	12	112	0	0	0	3	0	0	0	75	60	0.797528763
47	yPH_132	WT	Glu2	Glu2Sor1	12	0.083333333	2	72	25929	22334	OFF	62	31	361	155	130	25	127	28	0	112	15	114	0	1	0	0	1	0.008928571	2.48E-05	75	61	0.806457334
47	yPH_132	WT	Glu2	Glu2Sor1	12	0.083333333	2	73	26289	22694	ON	63	32	361	162	135	27	128	34	1	114	14	112	0	2	0	4	0	0	0	76	61	0.806457334
47	yPH_132	WT	Glu2	Glu2Sor1	12	0.083333333	2	74	26649	23054	OFF	64	32	361	154	130	24	127	27	0	112	15	114	0	1	0	0	1	0.008928571	2.48E-05	76	62	0.815385906
47	yPH_132	WT	Glu2	Glu2Sor1	12	0.083333333	2	75	27009	23414	ON	65	33	361	161	135	26	128	33	1	114	14	116	0	2	0	1	1	0.00877193	2.44E-05	77	63	0.824157836
47	yPH_132	WT	Glu2	Glu2Sor1	12	0.083333333	2	76	27369	23774	OFF	66	33	361	153	133	20	128	25	1	116	12	113	0	0	0	3	0	0	0	78	63	0.824157836
47	yPH_132	WT	Glu2	Glu2Sor1	12	0.083333333	2	77	27729	24134	ON	67	34	361	158	134	24	128	30	0	113	15	115	0	4	0	2	0	0	0	78	63	0.824157836
47	yPH_132	WT	Glu2	Glu2Sor1	12	0.083333333	2	78	28089	24494	OFF	68	34	361	152	129	23	127	25	0	115	12	119	0	3	0	0	1	0.008695652	2.42E-05	78	64	0.832853488
47	yPH_132	WT	Glu2	Glu2Sor1	12	0.083333333	2	79	28449	24854	ON	69	35	361	157	136	21	127	30	1	119	8	115	0	0	0	5	1	0.008403361	2.33E-05	79	65	0.841256849
47	yPH_132	WT	Glu2	Glu2Sor1	12	0.083333333	2	80	28809	25214	OFF	70	35	360	148	125	23	128	20	1	115	13	116	0	1	0	0	0	0	0	80	65	0.841256849
47	yPH_132	WT	Glu2	Glu2Sor1	12	0.083333333	2	81	29169	25574	ON	71	36	361	154	130	24	128	26	0	116	12	115	0	1	0	3	1	0.00862069	2.39E-05	80	66	0.849877539
47	yPH_132	WT	Glu2	Glu2Sor1	12	0.083333333	2	82	29529	25934	OFF	72	36	361	156	128	28	129	27	1	115	14	116	0	1	0	0	0	0	0	81	66	0.849877539
47	yPH_132	WT	Glu2	Glu2Sor1	12	0.083333333	2	83	29889	26294	ON	73	37	361	161	135	26	129	32	0	116	13	112	0	0	0	4	0	0	0	81	66	0.849877539
47	yPH_132	WT	Glu2	Glu2Sor1	12	0.083333333	2	84	30249	26654	OFF	74	37	361	156	128	28	129	27	0	112	17	115	0	3	0	0	0	0	0	81	66	0.849877539
47	yPH_132	WT	Glu2	Glu2Sor1	12	0.083333333	2	85	30609	27014	ON	75	38	361	160	134	26	126	34	0	115	11	110	0	0	0	5	0	0	0	81	66	0.849877539
47	yPH_132	WT	Glu2	Glu2Sor1	12	0.083333333	2	86	30969	27374	OFF	76	38	361	147	123	24	123	24	0	110	13	113	0	3	0	0	0	0	0	81	66	0.849877539
47	yPH_132	WT	Glu2	Glu2Sor1	12	0.083333333	2	87	31329	27734	ON	77	39	361	157	131	26	121	36	0	113	8	107	0	0	0	6	0	0	0	81	66	0.849877539
47	yPH_132	WT	Glu2	Glu2Sor1	12	0.083333333	2	88	31689	28094	OFF	78	39	361	149	124	25	120	29	0	107	13	107	0	0	0	0	0	0	0	81	66	0.849877539
47	yPH_132	WT	Glu2	Glu2Sor1	12	0.083333333	2	89	32049	28454	ON	79	40	361	154	129	25	117	37	0	107	10	105	0	1	0	3	0	0	0	81	66	0.849877539
47	yPH_132	WT	Glu2	Glu2Sor1	12	0.083333333	2	90	32409	28814	OFF	80	40	361	144	120	24	116	28	0	105	11	106	0	1	0	0	0	0	0	81	66	0.849877539
47	yPH_132	WT	Glu2	Glu2Sor1	12	0.083333333	2	91	32769	29174	ON	81	41	361	151	127	24	115	36	0	106	9	101	0	0	0	5	0	0	0	81	66	0.849877539
47	yPH_132	WT	Glu2	Glu2Sor1	12	0.083333333	2	92	33129	29534	OFF	82	41	361	140	114	26	115	25	0	101	14	103	0	2	0	0	0	0	0	81	66	0.849877539
47	yPH_132	WT	Glu2	Glu2Sor1	12	0.083333333	2	93	33489	29894	ON	83	42	361	150	124	26	115	35	0	103	12	97	0	0	0	6	0	0	0	81	66	0.849877539
47	yPH_132	WT	Glu2	Glu2Sor1	12	0.083333333	2	94	33849	30254	OFF	84	42	361	142	114	28	115	27	0	97	18	97	0	1	0	1	0	0	0	81	66	0.849877539
47	yPH_132	WT	Glu2	Glu2Sor1	12	0.083333333	2	95	34209	30614	ON	85	43	361	151	121	30	113	38	0	97	16	95	0	2	0	4	0	0	0	81	66	0.849877539
47	yPH_132	WT	Glu2	Glu2Sor1	12	0.083333333	2	96	34569	30974	OFF	86	43	361	140	114	26	110	30	0	95	15	94	0	0	0	1	0	0	0	81	66	0.849877539
47	yPH_132	WT	Glu2	Glu2Sor1	12	0.083333333	2	97	34929	31334	ON	87	44	361	141	115	26	110	31	0	94	16	91	0	1	0	4	0	0	0	81	66	0.849877539
47	yPH_132	WT	Glu2	Glu2Sor1	12	0.083333333	2	98	35289	31694	OFF	88	44	361	133	108	25	108	25	0	91	17	91	0	1	0	1	0	0	0	81	66	0.849877539
47	yPH_132	WT	Glu2	Glu2Sor1	12	0.083333333	2	99	35649	32054	ON	89	45	361	140	113	27	105	35	0	91	14	83	0	0	0	8	0	0	0	81	66	0.849877539
47	yPH_132	WT	Glu2	Glu2Sor1	12	0.083333333	2	100	36009	32414	OFF	90	45	361	129	103	26	105	24	0	83	22	83	0	2	0	2	0	0	0	81	66	0.849877539
47	yPH_132	WT	Glu2	Glu2Sor1	12	0.083333333	2	101	36369	32774	ON	91	46	361	133	104	29	103	30	0	83	20	78	0	1	0	6	0	0	0	81	66	0.849877539
47	yPH_132	WT	Glu2	Glu2Sor1	12	0.083333333	2	102	36729	33134	OFF	92	46	361	128	99	29	100	28	0	78	22	77	0	1	0	2	0	0	0	81	66	0.849877539
47	yPH_132	WT	Glu2	Glu2Sor1	12	0.083333333	2	103	37089	33494	ON	93	47	361	130	100	30	98	32	0	77	21	76	0	2	0	3	0	0	0	81	66	0.849877539
47	yPH_132	WT	Glu2	Glu2Sor1	12	0.083333333	2	104	37449	33854	OFF	94	47	361	119	96	23	96	23	0	76	20	71	0	1	0	6	0	0	0	81	66	0.849877539
47	yPH_132	WT	Glu2	Glu2Sor1	12	0.083333333	2	105	37809	34214	ON	95	48	361	114	90	24	91	23	0	71	20	67	0	0	0	4	0	0	0	81	66	0.849877539
47	yPH_132	WT	Glu2	Glu2Sor1	12	0.083333333	2	106	38169	34574	OFF	96	48	361	112	86	26	89	23	0	67	22	63	0	1	0	5	0	0	0	81	66	0.849877539
47	yPH_132	WT	Glu2	Glu2Sor1	12	0.083333333	2	107	38529	34934	ON	97	49	361	109	80	29	84	25	0	63	21	62	0	0	0	1	0	0	0	81	66	0.849877539
47	yPH_132	WT	Glu2	Glu2Sor1	12	0.083333333	2	108	38889	35294	OFF	98	49	361	100	79	21	78	22	0	62	16	62	0	1	0	1	0	0	0	81	66	0.849877539
47	yPH_132	WT	Glu2	Glu2Sor1	12	0.083333333	2	109	39249	35654	ON	99	50	361	98	76	22	76	22	0	62	14	57	0	0	0	5	0	0	0	81	66	0.849877539
47	yPH_132	WT	Glu2	Glu2Sor1	12	0.083333333	2	110	39609	36014	OFF	100	50	361	94	72	22	76	18	0	57	19	54	0	1	0	4	0	0	0	81	66	0.849877539
47	yPH_132	WT	Glu2	Glu2Sor1	12	0.083333333	2	111	39969	36374	ON	101	51	361	92	67	25	74	18	0	54	20	50	0	0	0	4	0	0	0	81	66	0.849877539
47	yPH_132	WT	Glu2	Glu2Sor1	12	0.083333333	2	112	40329	36734	OFF	102	51	361	86	63	23	69	17	0	50	19	50	0	2	0	2	0	0	0	81	66	0.849877539
47	yPH_132	WT	Glu2	Glu2Sor1	12	0.083333333	2	113	40689	37094	ON	103	52	361	83	61	22	66	17	0	50	16	49	0	1	0	2	0	0	0	81	66	0.849877539
47	yPH_132	WT	Glu2	Glu2Sor1	12	0.083333333	2	114	41049	37454	OFF	104	52	361	87	65	22	65	22	0	49	16	48	0	1	0	2	0	0	0	81	66	0.849877539
47	yPH_132	WT	Glu2	Glu2Sor1	12	0.083333333	2	115	41409	37814	ON	105	53	361	77	56	21	63	14	0	48	15	47	0	1	0	2	0	0	0	81	66	0.849877539
47	yPH_132	WT	Glu2	Glu2Sor1	12	0.083333333	2	116	41769	38174	OFF	106	53	361	74	58	16	61	13	0	47	14	44	0	2	0	5	0	0	0	81	66	0.849877539
47	yPH_132	WT	Glu2	Glu2Sor1	12	0.083333333	2	117	42129	38534	ON	107	54	361	69	47	22	61	8	0	44	17	37	0	0	0	7	0	0	0	81	66	0.849877539
47	yPH_132	WT	Glu2	Glu2Sor1	12	0.083333333	2	118	42489	38894	OFF	108	54	361	70	46	24	60	10	0	37	23	42	0	7	0	2	0	0	0	81	66	0.849877539
47	yPH_132	WT	Glu2	Glu2Sor1	12	0.083333333	2	119	42849	39254	ON	109	55	361	64	42	22	60	4	0	42	18	NA	NA	NA	NA	NA	NA	NA	NA	NA	NA	NA
47	yPH_132	WT	Glu2	Glu2Sor1	12	0.083333333	3	0	18	-3577	OFF	0	0	3609	17	14	3	16	1	0	14	2	14	0	0	0	0	0	0	0	NA	NA	NA
47	yPH_132	WT	Glu2	Glu2Sor1	12	0.083333333	3	1	378	-3217	OFF	0	0	3609	16	14	2	16	0	0	14	2	13	0	0	0	1	0	0	0	NA	NA	NA
47	yPH_132	WT	Glu2	Glu2Sor1	12	0.083333333	3	2	738	-2857	OFF	0	0	3609	16	13	3	16	0	0	13	3	14	0	1	0	0	0	0	0	NA	NA	NA
47	yPH_132	WT	Glu2	Glu2Sor1	12	0.083333333	3	3	1098	-2497	OFF	0	0	3609	16	14	2	16	0	0	14	2	14	0	0	0	0	0	0	0	NA	NA	NA
47	yPH_132	WT	Glu2	Glu2Sor1	12	0.083333333	3	4	1458	-2137	OFF	0	0	3609	16	14	2	16	0	0	14	2	13	0	0	0	1	0	0	0	NA	NA	NA
47	yPH_132	WT	Glu2	Glu2Sor1	12	0.083333333	3	5	1818	-1777	OFF	0	0	3609	16	13	3	16	0	0	13	3	13	0	0	0	0	0	0	0	NA	NA	NA
47	yPH_132	WT	Glu2	Glu2Sor1	12	0.083333333	3	6	2178	-1417	OFF	0	0	3609	16	13	3	16	0	0	13	3	13	0	0	0	0	0	0	0	NA	NA	NA
47	yPH_132	WT	Glu2	Glu2Sor1	12	0.083333333	3	7	2538	-1057	OFF	0	0	3609	16	13	3	16	0	0	13	3	14	0	0	0	0	1	0.076923077	0.000213675	NA	NA	NA
47	yPH_132	WT	Glu2	Glu2Sor1	12	0.083333333	3	8	2898	-697	OFF	0	0	3609	17	14	3	17	0	1	14	3	16	0	0	0	0	2	0.142857143	0.000396825	NA	NA	NA
47	yPH_132	WT	Glu2	Glu2Sor1	12	0.083333333	3	9	3258	-337	OFF	0	0	3609	19	16	3	19	0	2	16	3	16	0	0	0	0	0	0	0	NA	NA	NA
47	yPH_132	WT	Glu2	Glu2Sor1	12	0.083333333	3	10	3618	23	ON	1	1	361	19	16	3	18	1	0	16	2	16	0	0	0	0	0	0	0	2	0	0
47	yPH_132	WT	Glu2	Glu2Sor1	12	0.083333333	3	11	3978	383	OFF	2	1	361	18	16	2	18	0	0	16	2	16	0	0	0	0	0	0	0	2	0	0
47	yPH_132	WT	Glu2	Glu2Sor1	12	0.083333333	3	12	4338	743	ON	3	2	361	18	16	2	18	0	0	16	2	16	0	0	0	0	0	0	0	2	0	0
47	yPH_132	WT	Glu2	Glu2Sor1	12	0.083333333	3	13	4698	1103	OFF	4	2	361	18	16	2	18	0	0	16	2	18	0	0	0	0	2	0.125	0.000347222	2	2	0.125
47	yPH_132	WT	Glu2	Glu2Sor1	12	0.083333333	3	14	5058	1463	ON	5	3	361	21	18	3	20	1	2	18	2	19	0	0	0	0	1	0.055555556	0.000154321	4	3	0.180555556
47	yPH_132	WT	Glu2	Glu2Sor1	12	0.083333333	3	15	5418	1823	OFF	6	3	361	22	20	2	21	1	1	19	2	19	0	0	0	0	0	0	0	5	3	0.180555556
47	yPH_132	WT	Glu2	Glu2Sor1	12	0.083333333	3	16	5778	2183	ON	7	4	361	21	19	2	21	0	0	19	2	19	0	0	0	0	0	0	0	5	3	0.180555556
47	yPH_132	WT	Glu2	Glu2Sor1	12	0.083333333	3	17	6138	2543	OFF	8	4	361	21	19	2	21	0	0	19	2	20	0	0	0	0	1	0.052631579	0.000146199	5	4	0.233187135
47	yPH_132	WT	Glu2	Glu2Sor1	12	0.083333333	3	18	6498	2903	ON	9	5	361	22	20	2	22	0	1	20	2	20	0	0	0	0	0	0	0	6	4	0.233187135
47	yPH_132	WT	Glu2	Glu2Sor1	12	0.083333333	3	19	6858	3263	OFF	10	5	361	22	20	2	22	0	0	20	2	20	0	0	0	0	0	0	0	6	4	0.233187135
47	yPH_132	WT	Glu2	Glu2Sor1	12	0.083333333	3	20	7218	3623	ON	11	6	361	22	20	2	22	0	0	20	2	21	0	0	0	0	1	0.05	0.000138889	6	5	0.283187135
47	yPH_132	WT	Glu2	Glu2Sor1	12	0.083333333	3	21	7578	3983	OFF	12	6	361	23	21	2	23	0	1	21	2	21	0	0	0	0	0	0	0	7	5	0.283187135
47	yPH_132	WT	Glu2	Glu2Sor1	12	0.083333333	3	22	7938	4343	ON	13	7	361	23	21	2	23	0	0	21	2	21	0	0	0	0	0	0	0	7	5	0.283187135
47	yPH_132	WT	Glu2	Glu2Sor1	12	0.083333333	3	23	8298	4703	OFF	14	7	361	23	21	2	23	0	0	21	2	21	0	0	0	0	0	0	0	7	5	0.283187135
47	yPH_132	WT	Glu2	Glu2Sor1	12	0.083333333	3	24	8658	5063	ON	15	8	361	23	21	2	23	0	0	21	2	21	0	0	0	0	0	0	0	7	5	0.283187135
47	yPH_132	WT	Glu2	Glu2Sor1	12	0.083333333	3	25	9018	5423	OFF	16	8	361	23	21	2	23	0	0	21	2	21	0	0	0	0	0	0	0	7	5	0.283187135
47	yPH_132	WT	Glu2	Glu2Sor1	12	0.083333333	3	26	9378	5783	ON	17	9	361	23	21	2	23	0	0	21	2	21	0	0	0	0	0	0	0	7	5	0.283187135
47	yPH_132	WT	Glu2	Glu2Sor1	12	0.083333333	3	27	9738	6143	OFF	18	9	361	23	21	2	22	1	0	21	1	21	0	0	0	0	0	0	0	7	5	0.283187135
47	yPH_132	WT	Glu2	Glu2Sor1	12	0.083333333	3	28	10098	6503	ON	19	10	361	23	21	2	22	1	0	21	1	21	0	0	0	0	0	0	0	7	5	0.283187135
47	yPH_132	WT	Glu2	Glu2Sor1	12	0.083333333	3	29	10458	6863	OFF	20	10	361	22	21	1	21	1	0	21	0	22	0	0	0	0	1	0.047619048	0.000132275	7	6	0.330806182
47	yPH_132	WT	Glu2	Glu2Sor1	12	0.083333333	3	30	10818	7223	ON	21	11	361	23	23	0	22	1	1	22	0	23	0	0	0	0	1	0.045454545	0.000126263	8	7	0.376260728
47	yPH_132	WT	Glu2	Glu2Sor1	12	0.083333333	3	31	11178	7583	OFF	22	11	361	23	23	0	23	0	1	23	0	23	0	0	0	0	0	0	0	9	7	0.376260728
47	yPH_132	WT	Glu2	Glu2Sor1	12	0.083333333	3	32	11538	7943	ON	23	12	361	24	24	0	23	1	0	23	0	23	0	0	0	0	0	0	0	9	7	0.376260728
47	yPH_132	WT	Glu2	Glu2Sor1	12	0.083333333	3	33	11898	8303	ON	23	12	361	24	24	0	23	1	0	23	0	23	0	0	0	0	0	0	0	9	7	0.376260728
47	yPH_132	WT	Glu2	Glu2Sor1	12	0.083333333	3	34	12258	8663	OFF	24	12	361	24	24	0	23	1	0	23	0	23	0	0	0	0	0	0	0	9	7	0.376260728
47	yPH_132	WT	Glu2	Glu2Sor1	12	0.083333333	3	35	12618	9023	ON	25	13	361	24	24	0	23	1	0	23	0	23	0	0	0	0	0	0	0	9	7	0.376260728
47	yPH_132	WT	Glu2	Glu2Sor1	12	0.083333333	3	36	12978	9383	OFF	26	13	361	24	24	0	23	1	0	23	0	23	0	0	0	0	0	0	0	9	7	0.376260728
47	yPH_132	WT	Glu2	Glu2Sor1	12	0.083333333	3	37	13338	9743	ON	27	14	361	24	24	0	23	1	0	23	0	23	0	0	0	0	0	0	0	9	7	0.376260728
47	yPH_132	WT	Glu2	Glu2Sor1	12	0.083333333	3	38	13698	10103	OFF	28	14	361	24	24	0	23	1	0	23	0	23	0	0	0	0	0	0	0	9	7	0.376260728
47	yPH_132	WT	Glu2	Glu2Sor1	12	0.083333333	3	39	14058	10463	ON	29	15	361	24	24	0	23	1	0	23	0	23	0	0	0	0	0	0	0	9	7	0.376260728
47	yPH_132	WT	Glu2	Glu2Sor1	12	0.083333333	3	40	14418	10823	OFF	30	15	361	24	24	0	23	1	0	23	0	24	0	0	0	0	1	0.043478261	0.000120773	9	8	0.419738988
47	yPH_132	WT	Glu2	Glu2Sor1	12	0.083333333	3	41	14778	11183	ON	31	16	361	25	25	0	24	1	1	24	0	23	0	0	0	1	0	0	0	10	8	0.419738988
47	yPH_132	WT	Glu2	Glu2Sor1	12	0.083333333	3	42	15138	11543	OFF	32	16	361	25	24	1	24	1	0	23	1	23	0	0	0	0	0	0	0	10	8	0.419738988
47	yPH_132	WT	Glu2	Glu2Sor1	12	0.083333333	3	43	15498	11903	ON	33	17	361	25	24	1	24	1	0	23	1	23	0	0	0	0	0	0	0	10	8	0.419738988
47	yPH_132	WT	Glu2	Glu2Sor1	12	0.083333333	3	44	15858	12263	OFF	34	17	361	25	24	1	24	1	0	23	1	23	0	0	0	0	0	0	0	10	8	0.419738988
47	yPH_132	WT	Glu2	Glu2Sor1	12	0.083333333	3	45	16218	12623	ON	35	18	361	25	24	1	24	1	0	23	1	22	0	0	0	1	0	0	0	10	8	0.419738988
47	yPH_132	WT	Glu2	Glu2Sor1	12	0.083333333	3	46	16578	12983	OFF	36	18	361	24	22	2	24	0	0	22	2	23	0	1	0	0	0	0	0	10	8	0.419738988
47	yPH_132	WT	Glu2	Glu2Sor1	12	0.083333333	3	47	16938	13343	ON	37	19	361	24	23	1	24	0	0	23	1	24	0	1	0	0	0	0	0	10	8	0.419738988
47	yPH_132	WT	Glu2	Glu2Sor1	12	0.083333333	3	48	17298	13703	OFF	38	19	361	24	24	0	24	0	0	24	0	24	0	0	0	1	1	0.041666667	0.000115741	10	9	0.461405655
47	yPH_132	WT	Glu2	Glu2Sor1	12	0.083333333	3	49	17658	14063	ON	39	20	361	26	25	1	25	1	1	24	1	24	0	0	0	0	0	0	0	11	9	0.461405655
47	yPH_132	WT	Glu2	Glu2Sor1	12	0.083333333	3	50	18018	14423	OFF	40	20	361	25	24	1	25	0	0	24	1	24	0	0	0	0	0	0	0	11	9	0.461405655
47	yPH_132	WT	Glu2	Glu2Sor1	12	0.083333333	3	51	18378	14783	ON	41	21	361	25	24	1	25	0	0	24	1	22	0	0	0	2	0	0	0	11	9	0.461405655
47	yPH_132	WT	Glu2	Glu2Sor1	12	0.083333333	3	52	18738	15143	OFF	42	21	361	26	23	3	25	1	0	22	3	24	0	0	0	0	2	0.090909091	0.000252525	11	11	0.552314746
47	yPH_132	WT	Glu2	Glu2Sor1	12	0.083333333	3	53	19098	15503	ON	43	22	361	30	27	3	27	3	2	24	3	24	0	0	0	0	0	0	0	13	11	0.552314746
47	yPH_132	WT	Glu2	Glu2Sor1	12	0.083333333	3	54	19458	15863	OFF	44	22	361	28	25	3	27	1	0	24	3	24	0	0	0	0	0	0	0	13	11	0.552314746
47	yPH_132	WT	Glu2	Glu2Sor1	12	0.083333333	3	55	19818	16223	ON	45	23	361	27	25	2	26	1	0	24	2	26	0	0	0	0	2	0.083333333	0.000231481	13	13	0.635648079
47	yPH_132	WT	Glu2	Glu2Sor1	12	0.083333333	3	56	20178	16583	OFF	46	23	361	29	27	2	28	1	2	26	2	29	0	1	0	0	2	0.076923077	0.000213675	15	15	0.712571156
47	yPH_132	WT	Glu2	Glu2Sor1	12	0.083333333	3	57	20538	16943	ON	47	24	361	32	30	2	31	1	2	29	2	30	0	0	0	0	1	0.034482759	9.58E-05	17	16	0.747053915
47	yPH_132	WT	Glu2	Glu2Sor1	12	0.083333333	3	58	20898	17303	OFF	48	24	361	33	30	3	32	1	1	30	2	29	0	0	0	1	0	0	0	18	16	0.747053915
47	yPH_132	WT	Glu2	Glu2Sor1	12	0.083333333	3	59	21258	17663	ON	49	25	361	33	29	4	32	1	0	29	3	30	0	0	0	0	1	0.034482759	9.58E-05	18	17	0.781536674
47	yPH_132	WT	Glu2	Glu2Sor1	12	0.083333333	3	60	21618	18023	OFF	50	25	361	34	30	4	33	1	1	30	3	27	0	0	0	3	0	0	0	19	17	0.781536674
47	yPH_132	WT	Glu2	Glu2Sor1	12	0.083333333	3	61	21978	18383	ON	51	26	361	34	27	7	33	1	0	27	6	29	0	2	0	1	1	0.037037037	0.000102881	19	18	0.818573711
47	yPH_132	WT	Glu2	Glu2Sor1	12	0.083333333	3	62	22338	18743	OFF	52	26	361	35	29	6	34	1	1	29	5	30	0	0	0	0	1	0.034482759	9.58E-05	20	19	0.853056469
47	yPH_132	WT	Glu2	Glu2Sor1	12	0.083333333	3	63	22698	19103	ON	53	27	361	35	30	5	35	0	1	30	5	32	0	0	0	0	2	0.066666667	0.000185185	21	21	0.919723136
47	yPH_132	WT	Glu2	Glu2Sor1	12	0.083333333	3	64	23058	19463	OFF	54	27	361	37	32	5	37	0	2	32	5	32	0	0	0	0	0	0	0	23	21	0.919723136
47	yPH_132	WT	Glu2	Glu2Sor1	12	0.083333333	3	65	23418	19823	ON	55	28	361	39	34	5	37	2	0	32	5	32	0	0	0	0	0	0	0	23	21	0.919723136
47	yPH_132	WT	Glu2	Glu2Sor1	12	0.083333333	3	66	23778	20183	OFF	56	28	361	38	33	5	37	1	0	32	5	32	0	0	0	0	0	0	0	23	21	0.919723136
47	yPH_132	WT	Glu2	Glu2Sor1	12	0.083333333	3	67	24138	20543	ON	57	29	361	39	34	5	37	2	0	32	5	32	0	0	0	0	0	0	0	23	21	0.919723136
47	yPH_132	WT	Glu2	Glu2Sor1	12	0.083333333	3	68	24498	20903	OFF	58	29	361	38	33	5	37	1	0	32	5	32	0	0	0	0	0	0	0	23	21	0.919723136
47	yPH_132	WT	Glu2	Glu2Sor1	12	0.083333333	3	69	24858	21263	ON	59	30	361	38	33	5	37	1	0	32	5	33	0	0	0	0	1	0.03125	8.68E-05	23	22	0.950973136
47	yPH_132	WT	Glu2	Glu2Sor1	12	0.083333333	3	70	25218	21623	OFF	60	30	361	39	34	5	38	1	1	33	5	33	0	0	0	0	0	0	0	24	22	0.950973136
47	yPH_132	WT	Glu2	Glu2Sor1	12	0.083333333	3	71	25578	21983	ON	61	31	361	40	34	6	38	2	0	33	5	35	0	0	0	0	2	0.060606061	0.00016835	24	24	1.011579196
47	yPH_132	WT	Glu2	Glu2Sor1	12	0.083333333	3	72	25938	22343	OFF	62	31	361	40	35	5	40	0	2	35	5	35	0	0	0	0	0	0	0	26	24	1.011579196
47	yPH_132	WT	Glu2	Glu2Sor1	12	0.083333333	3	73	26298	22703	ON	63	32	361	40	35	5	40	0	0	35	5	35	0	0	0	0	0	0	0	26	24	1.011579196
47	yPH_132	WT	Glu2	Glu2Sor1	12	0.083333333	3	74	26658	23063	OFF	64	32	361	41	36	5	40	1	0	35	5	36	0	0	0	0	1	0.028571429	7.94E-05	26	25	1.040150625
47	yPH_132	WT	Glu2	Glu2Sor1	12	0.083333333	3	75	27018	23423	ON	65	33	361	42	37	5	41	1	1	36	5	36	0	0	0	0	0	0	0	27	25	1.040150625
47	yPH_132	WT	Glu2	Glu2Sor1	12	0.083333333	3	76	27378	23783	OFF	66	33	361	42	37	5	41	1	0	36	5	35	0	0	0	1	0	0	0	27	25	1.040150625
47	yPH_132	WT	Glu2	Glu2Sor1	12	0.083333333	3	77	27738	24143	ON	67	34	361	42	36	6	41	1	0	35	6	36	0	1	0	0	0	0	0	27	25	1.040150625
47	yPH_132	WT	Glu2	Glu2Sor1	12	0.083333333	3	78	28098	24503	OFF	68	34	361	42	37	5	41	1	0	36	5	37	0	1	0	0	0	0	0	27	25	1.040150625
47	yPH_132	WT	Glu2	Glu2Sor1	12	0.083333333	3	79	28458	24863	ON	69	35	361	43	38	5	41	2	0	37	4	36	0	0	0	1	0	0	0	27	25	1.040150625
47	yPH_132	WT	Glu2	Glu2Sor1	12	0.083333333	3	80	28818	25223	OFF	70	35	360	43	37	6	41	2	0	36	5	38	0	2	0	0	0	0	0	27	25	1.040150625
47	yPH_132	WT	Glu2	Glu2Sor1	12	0.083333333	3	81	29178	25583	ON	71	36	361	46	40	6	41	5	0	38	3	40	0	1	0	0	1	0.026315789	7.31E-05	27	26	1.066466414
47	yPH_132	WT	Glu2	Glu2Sor1	12	0.083333333	3	82	29538	25943	OFF	72	36	361	49	43	6	42	7	1	40	2	41	0	0	0	0	1	0.025	6.94E-05	28	27	1.091466414
47	yPH_132	WT	Glu2	Glu2Sor1	12	0.083333333	3	83	29898	26303	ON	73	37	361	52	46	6	43	9	1	41	2	42	0	1	0	0	0	0	0	29	27	1.091466414
47	yPH_132	WT	Glu2	Glu2Sor1	12	0.083333333	3	84	30258	26663	OFF	74	37	361	54	48	6	43	11	0	42	1	43	0	0	0	0	1	0.023809524	6.61E-05	29	28	1.115275938
47	yPH_132	WT	Glu2	Glu2Sor1	12	0.083333333	3	85	30618	27023	ON	75	38	361	58	51	7	44	14	1	43	1	42	0	0	0	2	1	0.023255814	6.46E-05	30	29	1.138531752
47	yPH_132	WT	Glu2	Glu2Sor1	12	0.083333333	3	86	30978	27383	OFF	76	38	361	54	48	6	45	9	1	42	3	42	0	0	0	0	0	0	0	31	29	1.138531752
47	yPH_132	WT	Glu2	Glu2Sor1	12	0.083333333	3	87	31338	27743	ON	77	39	361	53	48	5	45	8	0	42	3	44	0	0	0	0	2	0.047619048	0.000132275	31	31	1.1861508
47	yPH_132	WT	Glu2	Glu2Sor1	12	0.083333333	3	88	31698	28103	OFF	78	39	361	55	47	8	47	8	2	44	3	45	0	0	0	0	1	0.022727273	6.31E-05	33	32	1.208878073
47	yPH_132	WT	Glu2	Glu2Sor1	12	0.083333333	3	89	32058	28463	ON	79	40	361	55	48	7	48	7	1	45	3	45	0	0	0	0	0	0	0	34	32	1.208878073
47	yPH_132	WT	Glu2	Glu2Sor1	12	0.083333333	3	90	32418	28823	OFF	80	40	361	59	52	7	48	11	0	45	3	46	0	0	0	0	1	0.022222222	6.17E-05	34	33	1.231100295
47	yPH_132	WT	Glu2	Glu2Sor1	12	0.083333333	3	91	32778	29183	ON	81	41	361	60	53	7	49	11	1	46	3	46	0	0	0	0	0	0	0	35	33	1.231100295
47	yPH_132	WT	Glu2	Glu2Sor1	12	0.083333333	3	92	33138	29543	OFF	82	41	361	60	52	8	49	11	0	46	3	44	0	0	0	2	0	0	0	35	33	1.231100295
47	yPH_132	WT	Glu2	Glu2Sor1	12	0.083333333	3	93	33498	29903	ON	83	42	361	61	51	10	49	12	0	44	5	44	0	0	0	0	0	0	0	35	33	1.231100295
47	yPH_132	WT	Glu2	Glu2Sor1	12	0.083333333	3	94	33858	30263	OFF	84	42	361	58	49	9	48	10	0	44	4	44	0	0	0	1	1	0.022727273	6.31E-05	35	34	1.253827568
47	yPH_132	WT	Glu2	Glu2Sor1	12	0.083333333	3	95	34218	30623	ON	85	43	361	57	48	9	47	10	1	44	3	42	0	0	0	2	0	0	0	36	34	1.253827568
47	yPH_132	WT	Glu2	Glu2Sor1	12	0.083333333	3	96	34578	30983	OFF	86	43	361	56	47	9	46	10	0	42	4	42	0	1	0	1	0	0	0	36	34	1.253827568
47	yPH_132	WT	Glu2	Glu2Sor1	12	0.083333333	3	97	34938	31343	ON	87	44	361	54	46	8	46	8	0	42	4	40	0	0	0	3	1	0.023809524	6.61E-05	36	35	1.277637091
47	yPH_132	WT	Glu2	Glu2Sor1	12	0.083333333	3	98	35298	31703	OFF	88	44	361	55	46	9	47	8	1	40	7	38	0	1	0	3	0	0	0	37	35	1.277637091
47	yPH_132	WT	Glu2	Glu2Sor1	12	0.083333333	3	99	35658	32063	ON	89	45	361	54	43	11	46	8	0	38	8	38	0	0	0	1	1	0.026315789	7.31E-05	37	36	1.303952881
47	yPH_132	WT	Glu2	Glu2Sor1	12	0.083333333	3	100	36018	32423	OFF	90	45	361	54	44	10	46	8	1	38	8	37	0	0	0	2	1	0.026315789	7.31E-05	38	37	1.33026867
47	yPH_132	WT	Glu2	Glu2Sor1	12	0.083333333	3	101	36378	32783	ON	91	46	361	50	41	9	45	5	1	37	8	37	0	0	0	0	0	0	0	39	37	1.33026867
47	yPH_132	WT	Glu2	Glu2Sor1	12	0.083333333	3	102	36738	33143	OFF	92	46	361	52	42	10	43	9	0	37	6	35	0	0	0	2	0	0	0	39	37	1.33026867
47	yPH_132	WT	Glu2	Glu2Sor1	12	0.083333333	3	103	37098	33503	ON	93	47	361	47	39	8	39	8	0	35	4	35	0	0	0	0	0	0	0	39	37	1.33026867
47	yPH_132	WT	Glu2	Glu2Sor1	12	0.083333333	3	104	37458	33863	OFF	94	47	361	47	38	9	39	8	0	35	4	36	0	1	0	1	1	0.028571429	7.94E-05	39	38	1.358840099
47	yPH_132	WT	Glu2	Glu2Sor1	12	0.083333333	3	105	37818	34223	ON	95	48	361	45	39	6	39	6	1	36	3	37	0	0	0	0	1	0.027777778	7.72E-05	40	39	1.386617877
47	yPH_132	WT	Glu2	Glu2Sor1	12	0.083333333	3	106	38178	34583	OFF	96	48	361	45	38	7	40	5	1	37	3	34	0	0	0	3	0	0	0	41	39	1.386617877
47	yPH_132	WT	Glu2	Glu2Sor1	12	0.083333333	3	107	38538	34943	ON	97	49	361	42	36	6	39	3	0	34	5	35	0	1	0	0	0	0	0	41	39	1.386617877
47	yPH_132	WT	Glu2	Glu2Sor1	12	0.083333333	3	108	38898	35303	OFF	98	49	361	42	37	5	38	4	0	35	3	32	0	0	0	3	0	0	0	41	39	1.386617877
47	yPH_132	WT	Glu2	Glu2Sor1	12	0.083333333	3	109	39258	35663	ON	99	50	361	39	34	5	37	2	0	32	5	35	1	1	0	0	2	0.0625	0.000173611	41	41	1.449117877
47	yPH_132	WT	Glu2	Glu2Sor1	12	0.083333333	3	110	39618	36023	OFF	100	50	361	44	37	7	39	5	2	35	4	36	0	0	0	0	1	0.028571429	7.94E-05	43	42	1.477689305
47	yPH_132	WT	Glu2	Glu2Sor1	12	0.083333333	3	111	39978	36383	ON	101	51	361	41	37	4	39	2	1	36	3	37	0	0	0	0	1	0.027777778	7.72E-05	44	43	1.505467083
47	yPH_132	WT	Glu2	Glu2Sor1	12	0.083333333	3	112	40338	36743	OFF	102	51	361	44	37	7	40	4	1	37	3	39	0	0	0	0	2	0.054054054	0.00015015	45	45	1.559521137
47	yPH_132	WT	Glu2	Glu2Sor1	12	0.083333333	3	113	40698	37103	ON	103	52	361	42	39	3	41	1	2	39	2	39	0	0	0	0	0	0	0	47	45	1.559521137
47	yPH_132	WT	Glu2	Glu2Sor1	12	0.083333333	3	114	41058	37463	OFF	104	52	361	45	39	6	41	4	0	39	2	40	0	0	0	0	1	0.025641026	7.12E-05	47	46	1.585162163
47	yPH_132	WT	Glu2	Glu2Sor1	12	0.083333333	3	115	41418	37823	ON	105	53	361	43	40	3	41	2	1	40	1	41	0	0	0	0	1	0.025	6.94E-05	48	47	1.610162163
47	yPH_132	WT	Glu2	Glu2Sor1	12	0.083333333	3	116	41778	38183	OFF	106	53	361	45	41	4	42	3	1	41	1	41	0	0	0	0	0	0	0	49	47	1.610162163
47	yPH_132	WT	Glu2	Glu2Sor1	12	0.083333333	3	117	42138	38543	ON	107	54	361	42	41	1	42	0	0	41	1	42	0	0	0	0	1	0.024390244	6.78E-05	49	48	1.634552407
47	yPH_132	WT	Glu2	Glu2Sor1	12	0.083333333	3	118	42498	38903	OFF	108	54	361	46	42	4	43	3	1	42	1	43	0	0	0	0	1	0.023809524	6.61E-05	50	49	1.65836193
47	yPH_132	WT	Glu2	Glu2Sor1	12	0.083333333	3	119	42858	39263	ON	109	55	361	45	44	1	44	1	1	43	1	NA	NA	NA	NA	NA	NA	NA	NA	NA	NA	NA
47	yPH_132	WT	Glu2	Glu2Sor1	12	0.083333333	4	0	27	-3568	OFF	0	0	3609	19	18	1	18	1	0	18	0	18	0	0	0	0	0	0	0	NA	NA	NA
47	yPH_132	WT	Glu2	Glu2Sor1	12	0.083333333	4	1	387	-3208	OFF	0	0	3609	19	18	1	18	1	0	18	0	18	0	0	0	0	0	0	0	NA	NA	NA
47	yPH_132	WT	Glu2	Glu2Sor1	12	0.083333333	4	2	747	-2848	OFF	0	0	3609	20	18	2	18	2	0	18	0	18	0	0	0	0	0	0	0	NA	NA	NA
47	yPH_132	WT	Glu2	Glu2Sor1	12	0.083333333	4	3	1107	-2488	OFF	0	0	3609	18	18	0	18	0	0	18	0	18	0	0	0	0	0	0	0	NA	NA	NA
47	yPH_132	WT	Glu2	Glu2Sor1	12	0.083333333	4	4	1467	-2128	OFF	0	0	3609	18	18	0	18	0	0	18	0	18	0	0	0	0	0	0	0	NA	NA	NA
47	yPH_132	WT	Glu2	Glu2Sor1	12	0.083333333	4	5	1827	-1768	OFF	0	0	3609	18	18	0	18	0	0	18	0	18	0	0	0	0	0	0	0	NA	NA	NA
47	yPH_132	WT	Glu2	Glu2Sor1	12	0.083333333	4	6	2187	-1408	OFF	0	0	3609	18	18	0	18	0	0	18	0	20	0	0	0	0	2	0.111111111	0.000308642	NA	NA	NA
47	yPH_132	WT	Glu2	Glu2Sor1	12	0.083333333	4	7	2547	-1048	OFF	0	0	3609	21	21	0	20	1	2	20	0	21	0	0	0	0	1	0.05	0.000138889	NA	NA	NA
47	yPH_132	WT	Glu2	Glu2Sor1	12	0.083333333	4	8	2907	-688	OFF	0	0	3609	22	21	1	21	1	1	21	0	23	0	0	0	1	3	0.142857143	0.000396825	NA	NA	NA
47	yPH_132	WT	Glu2	Glu2Sor1	12	0.083333333	4	9	3267	-328	OFF	0	0	3609	27	25	2	24	3	3	23	1	24	0	0	0	1	2	0.086956522	0.000241546	NA	NA	NA
47	yPH_132	WT	Glu2	Glu2Sor1	12	0.083333333	4	10	3627	32	ON	1	1	361	28	25	3	26	2	2	24	2	23	0	0	0	1	0	0	0	5	2	0.086956522
47	yPH_132	WT	Glu2	Glu2Sor1	12	0.083333333	4	11	3987	392	OFF	2	1	361	28	24	4	26	2	0	23	3	24	0	1	0	0	0	0	0	5	2	0.086956522
47	yPH_132	WT	Glu2	Glu2Sor1	12	0.083333333	4	12	4347	752	ON	3	2	361	28	25	3	26	2	0	24	2	24	0	0	0	0	0	0	0	5	2	0.086956522
47	yPH_132	WT	Glu2	Glu2Sor1	12	0.083333333	4	13	5067	1472	ON	5	3	361	27	25	2	26	1	0	24	2	24	0	0	0	0	0	0	0	5	2	0.086956522
47	yPH_132	WT	Glu2	Glu2Sor1	12	0.083333333	4	14	5427	1832	OFF	6	3	361	27	25	2	26	1	0	24	2	24	0	0	0	1	1	0.041666667	0.000115741	5	3	0.128623188
47	yPH_132	WT	Glu2	Glu2Sor1	12	0.083333333	4	15	5787	2192	ON	7	4	361	27	24	3	27	0	1	24	3	24	0	0	0	0	0	0	0	6	3	0.128623188
47	yPH_132	WT	Glu2	Glu2Sor1	12	0.083333333	4	16	6147	2552	OFF	8	4	361	27	24	3	27	0	0	24	3	24	0	0	0	0	0	0	0	6	3	0.128623188
47	yPH_132	WT	Glu2	Glu2Sor1	12	0.083333333	4	17	6507	2912	ON	9	5	361	27	24	3	27	0	0	24	3	25	0	0	0	0	1	0.041666667	0.000115741	6	4	0.170289855
47	yPH_132	WT	Glu2	Glu2Sor1	12	0.083333333	4	18	6867	3272	OFF	10	5	361	28	25	3	28	0	1	25	3	25	0	0	0	0	0	0	0	7	4	0.170289855
47	yPH_132	WT	Glu2	Glu2Sor1	12	0.083333333	4	19	7227	3632	ON	11	6	361	28	25	3	28	0	0	25	3	24	0	0	0	1	0	0	0	7	4	0.170289855
47	yPH_132	WT	Glu2	Glu2Sor1	12	0.083333333	4	20	7587	3992	OFF	12	6	361	28	24	4	28	0	0	24	4	24	0	0	0	0	0	0	0	7	4	0.170289855
47	yPH_132	WT	Glu2	Glu2Sor1	12	0.083333333	4	21	7947	4352	ON	13	7	361	28	24	4	28	0	0	24	4	24	0	0	0	0	0	0	0	7	4	0.170289855
47	yPH_132	WT	Glu2	Glu2Sor1	12	0.083333333	4	22	8307	4712	OFF	14	7	361	28	24	4	28	0	0	24	4	24	0	0	0	0	0	0	0	7	4	0.170289855
47	yPH_132	WT	Glu2	Glu2Sor1	12	0.083333333	4	23	8667	5072	ON	15	8	361	28	24	4	28	0	0	24	4	23	0	0	0	1	0	0	0	7	4	0.170289855
47	yPH_132	WT	Glu2	Glu2Sor1	12	0.083333333	4	24	9027	5432	OFF	16	8	361	29	24	5	28	1	0	23	5	21	0	0	0	2	0	0	0	7	4	0.170289855
47	yPH_132	WT	Glu2	Glu2Sor1	12	0.083333333	4	25	9387	5792	ON	17	9	361	28	21	7	28	0	0	21	7	22	0	1	0	0	0	0	0	7	4	0.170289855
47	yPH_132	WT	Glu2	Glu2Sor1	12	0.083333333	4	26	9747	6152	OFF	18	9	361	28	22	6	27	1	0	22	5	21	0	0	0	1	0	0	0	7	4	0.170289855
47	yPH_132	WT	Glu2	Glu2Sor1	12	0.083333333	4	27	10107	6512	ON	19	10	361	27	21	6	27	0	0	21	6	21	0	0	0	0	0	0	0	7	4	0.170289855
47	yPH_132	WT	Glu2	Glu2Sor1	12	0.083333333	4	28	10467	6872	OFF	20	10	361	28	21	7	27	1	0	21	6	21	0	0	0	0	0	0	0	7	4	0.170289855
47	yPH_132	WT	Glu2	Glu2Sor1	12	0.083333333	4	29	10827	7232	ON	21	11	361	27	21	6	27	0	0	21	6	21	0	0	0	0	0	0	0	7	4	0.170289855
47	yPH_132	WT	Glu2	Glu2Sor1	12	0.083333333	4	30	11187	7592	OFF	22	11	361	27	21	6	27	0	0	21	6	22	0	0	0	0	1	0.047619048	0.000132275	7	5	0.217908903
47	yPH_132	WT	Glu2	Glu2Sor1	12	0.083333333	4	31	11547	7952	ON	23	12	361	27	22	5	27	0	1	22	5	22	0	0	0	0	0	0	0	8	5	0.217908903
47	yPH_132	WT	Glu2	Glu2Sor1	12	0.083333333	4	32	11907	8312	OFF	24	12	361	28	22	6	27	1	0	22	5	23	0	0	0	1	2	0.090909091	0.000252525	8	7	0.308817994
47	yPH_132	WT	Glu2	Glu2Sor1	12	0.083333333	4	33	12267	8672	ON	25	13	361	30	23	7	29	1	2	23	6	23	0	0	0	0	0	0	0	10	7	0.308817994
47	yPH_132	WT	Glu2	Glu2Sor1	12	0.083333333	4	34	12627	9032	OFF	26	13	361	31	23	8	30	1	1	23	7	22	0	0	0	1	0	0	0	11	7	0.308817994
47	yPH_132	WT	Glu2	Glu2Sor1	12	0.083333333	4	35	12987	9392	ON	27	14	361	30	22	8	30	0	0	22	8	22	0	0	0	0	0	0	0	11	7	0.308817994
47	yPH_132	WT	Glu2	Glu2Sor1	12	0.083333333	4	36	13347	9752	OFF	28	14	361	31	23	8	30	1	0	22	8	23	0	1	0	0	0	0	0	11	7	0.308817994
47	yPH_132	WT	Glu2	Glu2Sor1	12	0.083333333	4	37	13707	10112	ON	29	15	361	32	25	7	30	2	0	23	7	15	0	0	0	8	0	0	0	11	7	0.308817994
47	yPH_132	WT	Glu2	Glu2Sor1	12	0.083333333	4	38	14067	10472	OFF	30	15	361	36	19	17	31	5	1	15	16	18	0	5	0	2	0	0	0	12	7	0.308817994
47	yPH_132	WT	Glu2	Glu2Sor1	12	0.083333333	4	39	14427	10832	ON	31	16	361	35	21	14	31	4	0	18	13	22	0	4	0	0	0	0	0	12	7	0.308817994
47	yPH_132	WT	Glu2	Glu2Sor1	12	0.083333333	4	40	14787	11192	OFF	32	16	361	32	23	9	31	1	0	22	9	21	0	2	0	3	0	0	0	12	7	0.308817994
47	yPH_132	WT	Glu2	Glu2Sor1	12	0.083333333	4	41	15147	11552	OFF	32	16	361	34	22	12	31	3	0	21	10	21	0	0	0	0	0	0	0	12	7	0.308817994
47	yPH_132	WT	Glu2	Glu2Sor1	12	0.083333333	4	42	15507	11912	ON	33	17	361	33	21	12	31	2	0	21	10	20	0	1	0	2	0	0	0	12	7	0.308817994
47	yPH_132	WT	Glu2	Glu2Sor1	12	0.083333333	4	43	15867	12272	OFF	34	17	361	31	20	11	31	0	0	20	11	20	0	0	0	0	0	0	0	12	7	0.308817994
47	yPH_132	WT	Glu2	Glu2Sor1	12	0.083333333	4	44	16227	12632	ON	35	18	361	31	20	11	31	0	0	20	11	20	0	0	0	1	1	0.05	0.000138889	12	8	0.358817994
47	yPH_132	WT	Glu2	Glu2Sor1	12	0.083333333	4	45	16587	12992	OFF	36	18	361	34	21	13	32	2	1	20	12	21	0	0	0	0	1	0.05	0.000138889	13	9	0.408817994
47	yPH_132	WT	Glu2	Glu2Sor1	12	0.083333333	4	46	16947	13352	ON	37	19	361	34	22	12	33	1	1	21	12	21	0	1	0	1	0	0	0	14	9	0.408817994
47	yPH_132	WT	Glu2	Glu2Sor1	12	0.083333333	4	47	17307	13712	OFF	38	19	361	36	21	15	33	3	0	21	12	21	0	0	0	0	0	0	0	14	9	0.408817994
47	yPH_132	WT	Glu2	Glu2Sor1	12	0.083333333	4	48	17667	14072	ON	39	20	361	32	21	11	31	1	0	21	10	20	0	0	0	1	0	0	0	14	9	0.408817994
47	yPH_132	WT	Glu2	Glu2Sor1	12	0.083333333	4	49	18027	14432	OFF	40	20	361	31	20	11	31	0	0	20	11	18	0	0	0	2	0	0	0	14	9	0.408817994
47	yPH_132	WT	Glu2	Glu2Sor1	12	0.083333333	4	50	18387	14792	ON	41	21	361	32	18	14	31	1	0	18	13	18	0	0	0	0	0	0	0	14	9	0.408817994
47	yPH_132	WT	Glu2	Glu2Sor1	12	0.083333333	4	51	18747	15152	OFF	42	21	361	31	19	12	29	2	0	18	11	19	0	0	0	0	1	0.055555556	0.000154321	14	10	0.464373549
47	yPH_132	WT	Glu2	Glu2Sor1	12	0.083333333	4	52	19107	15512	ON	43	22	361	31	19	12	30	1	1	19	11	20	0	1	0	0	0	0	0	15	10	0.464373549
47	yPH_132	WT	Glu2	Glu2Sor1	12	0.083333333	4	53	19467	15872	OFF	44	22	361	30	20	10	30	0	0	20	10	19	0	0	0	1	0	0	0	15	10	0.464373549
47	yPH_132	WT	Glu2	Glu2Sor1	12	0.083333333	4	54	19827	16232	ON	45	23	361	32	20	12	29	3	0	19	10	18	0	0	0	1	0	0	0	15	10	0.464373549
47	yPH_132	WT	Glu2	Glu2Sor1	12	0.083333333	4	55	20187	16592	OFF	46	23	361	29	18	11	29	0	0	18	11	19	0	1	0	0	0	0	0	15	10	0.464373549
47	yPH_132	WT	Glu2	Glu2Sor1	12	0.083333333	4	56	20547	16952	ON	47	24	361	32	20	12	29	3	0	19	10	19	0	0	0	0	0	0	0	15	10	0.464373549
47	yPH_132	WT	Glu2	Glu2Sor1	12	0.083333333	4	57	20907	17312	OFF	48	24	361	30	19	11	29	1	0	19	10	18	0	0	0	1	0	0	0	15	10	0.464373549
47	yPH_132	WT	Glu2	Glu2Sor1	12	0.083333333	4	58	21267	17672	ON	49	25	361	29	18	11	29	0	0	18	11	19	0	0	0	1	2	0.111111111	0.000308642	15	12	0.57548466
47	yPH_132	WT	Glu2	Glu2Sor1	12	0.083333333	4	59	21627	18032	OFF	50	25	361	32	19	13	31	1	2	19	12	20	0	1	0	0	0	0	0	17	12	0.57548466
47	yPH_132	WT	Glu2	Glu2Sor1	12	0.083333333	4	60	21987	18392	ON	51	26	361	32	20	12	31	1	0	20	11	21	0	0	0	0	1	0.05	0.000138889	17	13	0.62548466
47	yPH_132	WT	Glu2	Glu2Sor1	12	0.083333333	4	61	22347	18752	OFF	52	26	361	31	21	10	31	0	1	21	10	22	0	0	0	0	1	0.047619048	0.000132275	18	14	0.673103708
47	yPH_132	WT	Glu2	Glu2Sor1	12	0.083333333	4	62	22707	19112	ON	53	27	361	35	22	13	32	3	1	22	10	23	0	1	0	0	0	0	0	19	14	0.673103708
47	yPH_132	WT	Glu2	Glu2Sor1	12	0.083333333	4	63	23067	19472	OFF	54	27	361	33	23	10	31	2	0	23	8	22	0	0	0	1	0	0	0	19	14	0.673103708
47	yPH_132	WT	Glu2	Glu2Sor1	12	0.083333333	4	64	23427	19832	ON	55	28	361	32	22	10	31	1	0	22	9	22	0	0	0	0	0	0	0	19	14	0.673103708
47	yPH_132	WT	Glu2	Glu2Sor1	12	0.083333333	4	65	23787	20192	OFF	56	28	361	33	22	11	31	2	0	22	9	21	0	0	0	1	0	0	0	19	14	0.673103708
47	yPH_132	WT	Glu2	Glu2Sor1	12	0.083333333	4	66	24147	20552	ON	57	29	361	32	21	11	31	1	0	21	10	21	0	0	0	0	0	0	0	19	14	0.673103708
47	yPH_132	WT	Glu2	Glu2Sor1	12	0.083333333	4	67	24507	20912	OFF	58	29	361	32	21	11	31	1	0	21	10	21	0	0	0	0	0	0	0	19	14	0.673103708
47	yPH_132	WT	Glu2	Glu2Sor1	12	0.083333333	4	68	24867	21272	ON	59	30	361	32	21	11	31	1	0	21	10	21	0	0	0	0	0	0	0	19	14	0.673103708
47	yPH_132	WT	Glu2	Glu2Sor1	12	0.083333333	4	69	25227	21632	OFF	60	30	361	32	21	11	31	1	0	21	10	22	0	0	0	0	1	0.047619048	0.000132275	19	15	0.720722756
47	yPH_132	WT	Glu2	Glu2Sor1	12	0.083333333	4	70	25587	21992	ON	61	31	361	34	23	11	32	2	1	22	10	22	0	0	0	0	0	0	0	20	15	0.720722756
47	yPH_132	WT	Glu2	Glu2Sor1	12	0.083333333	4	71	25947	22352	OFF	62	31	361	33	22	11	32	1	0	22	10	23	0	0	0	0	1	0.045454545	0.000126263	20	16	0.766177301
47	yPH_132	WT	Glu2	Glu2Sor1	12	0.083333333	4	72	26307	22712	ON	63	32	361	32	23	9	32	0	1	23	9	23	0	0	0	0	0	0	0	21	16	0.766177301
47	yPH_132	WT	Glu2	Glu2Sor1	12	0.083333333	4	73	26667	23072	OFF	64	32	361	32	23	9	31	1	0	23	8	19	0	0	0	4	0	0	0	21	16	0.766177301
47	yPH_132	WT	Glu2	Glu2Sor1	12	0.083333333	4	74	27027	23432	ON	65	33	361	31	19	12	31	0	0	19	12	19	0	0	0	0	0	0	0	21	16	0.766177301
47	yPH_132	WT	Glu2	Glu2Sor1	12	0.083333333	4	75	27387	23792	OFF	66	33	361	32	19	13	30	2	0	19	11	20	0	0	0	0	1	0.052631579	0.000146199	21	17	0.81880888
47	yPH_132	WT	Glu2	Glu2Sor1	12	0.083333333	4	76	27747	24152	ON	67	34	361	32	21	11	30	2	1	20	10	22	0	2	0	0	0	0	0	22	17	0.81880888
47	yPH_132	WT	Glu2	Glu2Sor1	12	0.083333333	4	77	28107	24512	OFF	68	34	361	32	22	10	29	3	0	22	7	20	0	0	0	2	0	0	0	22	17	0.81880888
47	yPH_132	WT	Glu2	Glu2Sor1	12	0.083333333	4	78	28467	24872	ON	69	35	361	31	20	11	29	2	0	20	9	20	0	1	0	1	0	0	0	22	17	0.81880888
47	yPH_132	WT	Glu2	Glu2Sor1	12	0.083333333	4	79	28827	25232	OFF	70	35	360	30	20	10	29	1	0	20	9	20	0	1	0	1	0	0	0	22	17	0.81880888
47	yPH_132	WT	Glu2	Glu2Sor1	12	0.083333333	4	80	29187	25592	ON	71	36	361	31	20	11	29	2	0	20	9	19	0	0	0	2	1	0.05	0.000138889	22	18	0.86880888
47	yPH_132	WT	Glu2	Glu2Sor1	12	0.083333333	4	81	29547	25952	OFF	72	36	361	31	19	12	30	1	1	19	11	18	0	0	0	1	0	0	0	23	18	0.86880888
47	yPH_132	WT	Glu2	Glu2Sor1	12	0.083333333	4	82	29907	26312	ON	73	37	361	30	18	12	29	1	0	18	11	19	0	1	0	1	1	0.055555556	0.000154321	23	19	0.924364435
47	yPH_132	WT	Glu2	Glu2Sor1	12	0.083333333	4	83	30267	26672	OFF	74	37	361	31	19	12	30	1	1	19	11	17	0	0	0	2	0	0	0	24	19	0.924364435
47	yPH_132	WT	Glu2	Glu2Sor1	12	0.083333333	4	84	30627	27032	ON	75	38	361	30	18	12	28	2	0	17	11	20	0	2	0	0	1	0.058823529	0.000163399	24	20	0.983187965
47	yPH_132	WT	Glu2	Glu2Sor1	12	0.083333333	4	85	30987	27392	OFF	76	38	361	31	21	10	29	2	1	20	9	19	0	0	0	2	1	0.05	0.000138889	25	21	1.033187965
47	yPH_132	WT	Glu2	Glu2Sor1	12	0.083333333	4	86	31347	27752	ON	77	39	361	34	21	13	30	4	1	19	11	22	0	3	0	1	1	0.052631579	0.000146199	26	22	1.085819544
47	yPH_132	WT	Glu2	Glu2Sor1	12	0.083333333	4	87	31707	28112	OFF	78	39	361	35	22	13	29	6	1	22	7	19	0	0	0	3	0	0	0	27	22	1.085819544
47	yPH_132	WT	Glu2	Glu2Sor1	12	0.083333333	4	88	32067	28472	ON	79	40	361	32	19	13	28	4	0	19	9	20	0	1	0	0	0	0	0	27	22	1.085819544
47	yPH_132	WT	Glu2	Glu2Sor1	12	0.083333333	4	89	32427	28832	OFF	80	40	361	30	20	10	27	3	0	20	7	18	0	0	0	2	0	0	0	27	22	1.085819544
47	yPH_132	WT	Glu2	Glu2Sor1	12	0.083333333	4	90	32787	29192	ON	81	41	361	27	18	9	27	0	0	18	9	20	0	1	0	0	1	0.055555556	0.000154321	27	23	1.141375099
47	yPH_132	WT	Glu2	Glu2Sor1	12	0.083333333	4	91	33147	29552	OFF	82	41	361	30	20	10	28	2	1	20	8	19	0	0	0	1	0	0	0	28	23	1.141375099
47	yPH_132	WT	Glu2	Glu2Sor1	12	0.083333333	4	92	33507	29912	ON	83	42	361	29	19	10	27	2	0	19	8	20	0	1	0	0	0	0	0	28	23	1.141375099
47	yPH_132	WT	Glu2	Glu2Sor1	12	0.083333333	4	93	33867	30272	OFF	84	42	361	33	22	11	27	6	0	20	7	20	0	1	0	1	0	0	0	28	23	1.141375099
47	yPH_132	WT	Glu2	Glu2Sor1	12	0.083333333	4	94	34227	30632	ON	85	43	361	29	20	9	27	2	0	20	7	20	0	0	0	0	0	0	0	28	23	1.141375099
47	yPH_132	WT	Glu2	Glu2Sor1	12	0.083333333	4	95	34587	30992	OFF	86	43	361	31	20	11	27	4	0	20	7	18	0	0	0	2	0	0	0	28	23	1.141375099
47	yPH_132	WT	Glu2	Glu2Sor1	12	0.083333333	4	96	34947	31352	ON	87	44	361	28	18	10	27	1	0	18	9	20	0	2	0	0	0	0	0	28	23	1.141375099
47	yPH_132	WT	Glu2	Glu2Sor1	12	0.083333333	4	97	35307	31712	OFF	88	44	361	30	21	9	25	5	0	20	5	17	0	0	0	3	0	0	0	28	23	1.141375099
47	yPH_132	WT	Glu2	Glu2Sor1	12	0.083333333	4	98	35667	32072	ON	89	45	361	29	18	11	25	4	0	17	8	19	0	2	0	0	0	0	0	28	23	1.141375099
47	yPH_132	WT	Glu2	Glu2Sor1	12	0.083333333	4	99	36027	32432	OFF	90	45	361	30	20	10	24	6	0	19	5	16	0	0	0	3	0	0	0	28	23	1.141375099
47	yPH_132	WT	Glu2	Glu2Sor1	12	0.083333333	4	100	36387	32792	ON	91	46	361	26	17	9	24	2	0	16	8	17	0	1	0	0	0	0	0	28	23	1.141375099
47	yPH_132	WT	Glu2	Glu2Sor1	12	0.083333333	4	101	36747	33152	OFF	92	46	361	28	17	11	23	5	0	17	6	16	0	0	0	1	0	0	0	28	23	1.141375099
47	yPH_132	WT	Glu2	Glu2Sor1	12	0.083333333	4	102	37107	33512	ON	93	47	361	24	16	8	23	1	0	16	7	18	0	0	0	0	2	0.125	0.000347222	28	25	1.266375099
47	yPH_132	WT	Glu2	Glu2Sor1	12	0.083333333	4	103	37467	33872	OFF	94	47	361	26	18	8	23	3	2	18	5	17	0	0	0	1	0	0	0	30	25	1.266375099
47	yPH_132	WT	Glu2	Glu2Sor1	12	0.083333333	4	104	37827	34232	ON	95	48	361	24	17	7	23	1	0	17	6	19	0	1	0	0	1	0.058823529	0.000163399	30	26	1.325198629
47	yPH_132	WT	Glu2	Glu2Sor1	12	0.083333333	4	105	38187	34592	OFF	96	48	361	28	19	9	23	5	1	19	4	19	0	0	0	1	1	0.052631579	0.000146199	31	27	1.377830208
47	yPH_132	WT	Glu2	Glu2Sor1	12	0.083333333	4	106	38547	34952	ON	97	49	361	24	19	5	24	0	1	19	5	19	0	0	0	0	0	0	0	32	27	1.377830208
47	yPH_132	WT	Glu2	Glu2Sor1	12	0.083333333	4	107	38907	35312	OFF	98	49	361	27	20	7	21	6	0	19	2	20	0	0	0	0	1	0.052631579	0.000146199	32	28	1.430461787
47	yPH_132	WT	Glu2	Glu2Sor1	12	0.083333333	4	108	39267	35672	ON	99	50	361	22	20	2	21	1	1	20	1	20	0	0	0	0	0	0	0	33	28	1.430461787
47	yPH_132	WT	Glu2	Glu2Sor1	12	0.083333333	4	109	39627	36032	OFF	100	50	361	23	20	3	20	3	0	20	0	20	0	0	0	0	0	0	0	33	28	1.430461787
47	yPH_132	WT	Glu2	Glu2Sor1	12	0.083333333	4	110	39987	36392	ON	101	51	361	21	20	1	20	1	0	20	0	22	0	0	0	0	2	0.1	0.000277778	33	30	1.530461787
47	yPH_132	WT	Glu2	Glu2Sor1	12	0.083333333	4	111	40347	36752	OFF	102	51	361	25	23	2	22	3	2	22	0	22	0	0	0	0	0	0	0	35	30	1.530461787
47	yPH_132	WT	Glu2	Glu2Sor1	12	0.083333333	4	112	40707	37112	ON	103	52	361	23	22	1	22	1	0	22	0	22	0	0	0	0	0	0	0	35	30	1.530461787
47	yPH_132	WT	Glu2	Glu2Sor1	12	0.083333333	4	113	41067	37472	OFF	104	52	361	22	22	0	22	0	0	22	0	22	0	0	0	0	0	0	0	35	30	1.530461787
47	yPH_132	WT	Glu2	Glu2Sor1	12	0.083333333	4	114	41427	37832	ON	105	53	361	22	22	0	22	0	0	22	0	24	0	0	0	0	2	0.090909091	0.000252525	35	32	1.621370878
47	yPH_132	WT	Glu2	Glu2Sor1	12	0.083333333	4	115	41787	38192	OFF	106	53	361	24	24	0	24	0	2	24	0	26	0	0	0	0	2	0.083333333	0.000231481	37	34	1.704704211
47	yPH_132	WT	Glu2	Glu2Sor1	12	0.083333333	4	116	42147	38552	ON	107	54	361	26	26	0	26	0	2	26	0	27	0	0	0	0	1	0.038461538	0.000106838	39	35	1.743165749
47	yPH_132	WT	Glu2	Glu2Sor1	12	0.083333333	4	117	42507	38912	OFF	108	54	361	27	27	0	27	0	1	27	0	27	0	0	0	0	0	0	0	40	35	1.743165749
47	yPH_132	WT	Glu2	Glu2Sor1	12	0.083333333	4	118	42867	39272	ON	109	55	361	27	27	0	27	0	0	27	0	NA	NA	NA	NA	NA	NA	NA	NA	NA	NA	NA
47	yPH_132	WT	Glu2	Glu2Sor1	12	0.083333333	5	0	36	-3559	OFF	0	0	3609	47	41	6	46	1	0	41	5	42	0	0	0	1	2	0.048780488	0.000135501	NA	NA	NA
47	yPH_132	WT	Glu2	Glu2Sor1	12	0.083333333	5	1	396	-3199	OFF	0	0	3609	49	42	7	48	1	2	42	6	43	0	0	0	0	1	0.023809524	6.61E-05	NA	NA	NA
47	yPH_132	WT	Glu2	Glu2Sor1	12	0.083333333	5	2	756	-2839	OFF	0	0	3609	51	43	8	49	2	1	43	6	43	0	0	0	0	0	0	0	NA	NA	NA
47	yPH_132	WT	Glu2	Glu2Sor1	12	0.083333333	5	3	1116	-2479	OFF	0	0	3609	51	44	7	49	2	0	43	6	44	0	0	0	0	1	0.023255814	6.46E-05	NA	NA	NA
47	yPH_132	WT	Glu2	Glu2Sor1	12	0.083333333	5	4	1476	-2119	OFF	0	0	3609	51	45	6	50	1	1	44	6	45	0	0	0	0	1	0.022727273	6.31E-05	NA	NA	NA
47	yPH_132	WT	Glu2	Glu2Sor1	12	0.083333333	5	5	1836	-1759	OFF	0	0	3609	52	45	7	51	1	1	45	6	47	0	0	0	0	2	0.044444444	0.000123457	NA	NA	NA
47	yPH_132	WT	Glu2	Glu2Sor1	12	0.083333333	5	6	2196	-1399	OFF	0	0	3609	54	47	7	53	1	2	47	6	48	0	0	0	1	2	0.042553191	0.000118203	NA	NA	NA
47	yPH_132	WT	Glu2	Glu2Sor1	12	0.083333333	5	7	2556	-1039	OFF	0	0	3609	59	50	9	55	4	2	48	7	49	0	0	0	0	1	0.020833333	5.79E-05	NA	NA	NA
47	yPH_132	WT	Glu2	Glu2Sor1	12	0.083333333	5	8	2916	-679	OFF	0	0	3609	59	50	9	56	3	1	49	7	50	0	0	0	1	2	0.040816327	0.000113379	NA	NA	NA
47	yPH_132	WT	Glu2	Glu2Sor1	12	0.083333333	5	9	3276	-319	OFF	0	0	3609	60	51	9	58	2	2	50	8	50	0	0	0	0	0	0	0	NA	NA	NA
47	yPH_132	WT	Glu2	Glu2Sor1	12	0.083333333	5	10	3636	41	ON	1	1	361	62	52	10	58	4	0	50	8	51	0	0	0	0	1	0.02	5.56E-05	2	1	0.02
47	yPH_132	WT	Glu2	Glu2Sor1	12	0.083333333	5	11	3996	401	OFF	2	1	361	63	53	10	59	4	1	51	8	57	0	1	0	0	5	0.098039216	0.000272331	3	6	0.118039216
47	yPH_132	WT	Glu2	Glu2Sor1	12	0.083333333	5	12	4356	761	ON	3	2	361	67	58	9	63	4	5	57	6	58	0	0	0	0	1	0.01754386	4.87E-05	8	7	0.135583075
47	yPH_132	WT	Glu2	Glu2Sor1	12	0.083333333	5	13	4716	1121	OFF	4	2	361	66	58	8	64	2	1	58	6	60	0	0	0	0	2	0.034482759	9.58E-05	9	9	0.170065834
47	yPH_132	WT	Glu2	Glu2Sor1	12	0.083333333	5	14	5076	1481	ON	5	3	361	69	61	8	66	3	2	60	6	60	0	0	0	0	0	0	0	11	9	0.170065834
47	yPH_132	WT	Glu2	Glu2Sor1	12	0.083333333	5	15	5436	1841	OFF	6	3	361	69	61	8	66	3	0	60	6	60	0	0	0	2	2	0.033333333	9.26E-05	11	11	0.203399167
47	yPH_132	WT	Glu2	Glu2Sor1	12	0.083333333	5	16	5796	2201	ON	7	4	361	68	60	8	67	1	2	60	7	60	0	0	0	0	0	0	0	13	11	0.203399167
47	yPH_132	WT	Glu2	Glu2Sor1	12	0.083333333	5	17	6156	2561	OFF	8	4	361	67	60	7	67	0	0	60	7	61	0	1	0	0	0	0	0	13	11	0.203399167
47	yPH_132	WT	Glu2	Glu2Sor1	12	0.083333333	5	18	6516	2921	ON	9	5	361	69	62	7	67	2	0	61	6	60	0	0	0	2	1	0.016393443	4.55E-05	13	12	0.21979261
47	yPH_132	WT	Glu2	Glu2Sor1	12	0.083333333	5	19	6876	3281	OFF	10	5	361	69	61	8	68	1	1	60	8	63	0	2	0	0	1	0.016666667	4.63E-05	14	13	0.236459277
47	yPH_132	WT	Glu2	Glu2Sor1	12	0.083333333	5	20	7236	3641	ON	11	6	361	70	64	6	69	1	1	63	6	64	0	0	0	0	1	0.015873016	4.41E-05	15	14	0.252332292
47	yPH_132	WT	Glu2	Glu2Sor1	12	0.083333333	5	21	7596	4001	OFF	12	6	361	72	66	6	70	2	1	64	6	64	0	0	0	0	0	0	0	16	14	0.252332292
47	yPH_132	WT	Glu2	Glu2Sor1	12	0.083333333	5	22	7956	4361	ON	13	7	361	72	65	7	70	2	0	64	6	64	0	0	0	0	0	0	0	16	14	0.252332292
47	yPH_132	WT	Glu2	Glu2Sor1	12	0.083333333	5	23	8316	4721	OFF	14	7	361	71	65	6	70	1	0	64	6	64	0	0	0	0	0	0	0	16	14	0.252332292
47	yPH_132	WT	Glu2	Glu2Sor1	12	0.083333333	5	24	8676	5081	ON	15	8	361	71	65	6	70	1	0	64	6	65	0	0	0	0	1	0.015625	4.34E-05	16	15	0.267957292
47	yPH_132	WT	Glu2	Glu2Sor1	12	0.083333333	5	25	9036	5441	OFF	16	8	361	73	67	6	71	2	1	65	6	65	0	0	0	0	0	0	0	17	15	0.267957292
47	yPH_132	WT	Glu2	Glu2Sor1	12	0.083333333	5	26	9396	5801	ON	17	9	361	72	66	6	71	1	0	65	6	65	0	0	0	0	0	0	0	17	15	0.267957292
47	yPH_132	WT	Glu2	Glu2Sor1	12	0.083333333	5	27	9756	6161	OFF	18	9	361	72	65	7	71	1	0	65	6	65	0	0	0	0	0	0	0	17	15	0.267957292
47	yPH_132	WT	Glu2	Glu2Sor1	12	0.083333333	5	28	10116	6521	ON	19	10	361	72	65	7	71	1	0	65	6	67	0	0	0	0	2	0.030769231	8.55E-05	17	17	0.298726523
47	yPH_132	WT	Glu2	Glu2Sor1	12	0.083333333	5	29	10476	6881	OFF	20	10	361	75	68	7	73	2	2	67	6	67	0	0	0	0	0	0	0	19	17	0.298726523
47	yPH_132	WT	Glu2	Glu2Sor1	12	0.083333333	5	30	10836	7241	ON	21	11	361	74	68	6	73	1	0	67	6	67	0	0	0	0	0	0	0	19	17	0.298726523
47	yPH_132	WT	Glu2	Glu2Sor1	12	0.083333333	5	31	11196	7601	OFF	22	11	361	74	67	7	73	1	0	67	6	68	0	0	0	0	1	0.014925373	4.15E-05	19	18	0.313651896
47	yPH_132	WT	Glu2	Glu2Sor1	12	0.083333333	5	32	11556	7961	ON	23	12	361	75	69	6	74	1	1	68	6	67	0	0	0	1	0	0	0	20	18	0.313651896
47	yPH_132	WT	Glu2	Glu2Sor1	12	0.083333333	5	33	11916	8321	OFF	24	12	361	77	68	9	74	3	0	67	7	67	0	0	0	0	0	0	0	20	18	0.313651896
47	yPH_132	WT	Glu2	Glu2Sor1	12	0.083333333	5	34	12276	8681	ON	25	13	361	77	69	8	74	3	0	67	7	67	0	0	0	0	0	0	0	20	18	0.313651896
47	yPH_132	WT	Glu2	Glu2Sor1	12	0.083333333	5	35	12636	9041	OFF	26	13	361	75	68	7	73	2	0	67	6	67	0	1	0	2	1	0.014925373	4.15E-05	20	19	0.328577269
47	yPH_132	WT	Glu2	Glu2Sor1	12	0.083333333	5	36	12996	9401	ON	27	14	361	77	67	10	74	3	1	67	7	65	0	0	0	2	0	0	0	21	19	0.328577269
47	yPH_132	WT	Glu2	Glu2Sor1	12	0.083333333	5	37	13356	9761	OFF	28	14	361	80	67	13	74	6	0	65	9	66	0	1	0	0	0	0	0	21	19	0.328577269
47	yPH_132	WT	Glu2	Glu2Sor1	12	0.083333333	5	38	13716	10121	ON	29	15	361	79	67	12	74	5	1	66	8	65	0	0	0	1	0	0	0	22	19	0.328577269
47	yPH_132	WT	Glu2	Glu2Sor1	12	0.083333333	5	39	14076	10481	OFF	30	15	361	78	66	12	74	4	0	65	9	67	0	1	0	1	2	0.030769231	8.55E-05	22	21	0.3593465
47	yPH_132	WT	Glu2	Glu2Sor1	12	0.083333333	5	40	14436	10841	ON	31	16	361	79	68	11	77	2	3	67	10	66	0	0	0	2	1	0.014925373	4.15E-05	25	22	0.374271873
47	yPH_132	WT	Glu2	Glu2Sor1	12	0.083333333	5	41	14796	11201	OFF	32	16	361	79	66	13	77	2	1	66	11	66	0	0	0	1	1	0.015151515	4.21E-05	26	23	0.389423389
47	yPH_132	WT	Glu2	Glu2Sor1	12	0.083333333	5	42	15156	11561	ON	33	17	361	77	66	11	77	0	1	66	11	66	0	0	0	0	0	0	0	27	23	0.389423389
47	yPH_132	WT	Glu2	Glu2Sor1	12	0.083333333	5	43	15516	11921	OFF	34	17	361	79	68	11	77	2	0	66	11	68	0	2	0	0	0	0	0	27	23	0.389423389
47	yPH_132	WT	Glu2	Glu2Sor1	12	0.083333333	5	44	15876	12281	ON	35	18	361	77	68	9	77	0	0	68	9	68	0	0	0	0	0	0	0	27	23	0.389423389
47	yPH_132	WT	Glu2	Glu2Sor1	12	0.083333333	5	45	16236	12641	OFF	36	18	361	77	68	9	77	0	0	68	9	70	0	1	0	0	1	0.014705882	4.08E-05	27	24	0.404129271
47	yPH_132	WT	Glu2	Glu2Sor1	12	0.083333333	5	46	16596	13001	ON	37	19	361	78	70	8	78	0	1	70	8	70	0	0	0	0	0	0	0	28	24	0.404129271
47	yPH_132	WT	Glu2	Glu2Sor1	12	0.083333333	5	47	16956	13361	OFF	38	19	361	81	71	10	78	3	0	70	8	71	0	1	0	0	0	0	0	28	24	0.404129271
47	yPH_132	WT	Glu2	Glu2Sor1	12	0.083333333	5	48	17316	13721	ON	39	20	361	79	71	8	78	1	0	71	7	69	0	0	0	2	0	0	0	28	24	0.404129271
47	yPH_132	WT	Glu2	Glu2Sor1	12	0.083333333	5	49	17676	14081	OFF	40	20	361	83	72	11	78	5	0	69	9	69	0	0	0	0	0	0	0	28	24	0.404129271
47	yPH_132	WT	Glu2	Glu2Sor1	12	0.083333333	5	50	18036	14441	ON	41	21	361	80	70	10	76	4	0	69	7	69	0	0	0	1	1	0.014492754	4.03E-05	28	25	0.418622025
47	yPH_132	WT	Glu2	Glu2Sor1	12	0.083333333	5	51	18396	14801	ON	41	21	361	80	71	9	77	3	1	69	8	73	0	1	0	1	4	0.057971014	0.000161031	29	29	0.476593039
47	yPH_132	WT	Glu2	Glu2Sor1	12	0.083333333	5	52	18756	15161	OFF	42	21	361	83	74	9	80	3	4	73	7	76	0	0	0	0	3	0.04109589	0.000114155	33	32	0.517688929
47	yPH_132	WT	Glu2	Glu2Sor1	12	0.083333333	5	53	19116	15521	ON	43	22	361	88	77	11	83	5	3	76	7	78	0	1	0	0	1	0.013157895	3.65E-05	36	33	0.530846824
47	yPH_132	WT	Glu2	Glu2Sor1	12	0.083333333	5	54	19476	15881	OFF	44	22	361	88	80	8	84	4	1	78	6	78	0	1	0	1	0	0	0	37	33	0.530846824
47	yPH_132	WT	Glu2	Glu2Sor1	12	0.083333333	5	55	19836	16241	ON	45	23	361	91	82	9	84	7	0	78	6	79	0	0	0	1	2	0.025641026	7.12E-05	37	35	0.55648785
47	yPH_132	WT	Glu2	Glu2Sor1	12	0.083333333	5	56	20196	16601	OFF	46	23	361	88	79	9	86	2	2	79	7	82	0	0	0	0	3	0.037974684	0.000105485	39	38	0.594462533
47	yPH_132	WT	Glu2	Glu2Sor1	12	0.083333333	5	57	20556	16961	ON	47	24	361	94	85	9	89	5	3	82	7	84	0	0	0	0	2	0.024390244	6.78E-05	42	40	0.618852777
47	yPH_132	WT	Glu2	Glu2Sor1	12	0.083333333	5	58	20916	17321	OFF	48	24	361	93	84	9	91	2	2	84	7	85	0	0	0	0	1	0.011904762	3.31E-05	44	41	0.630757539
47	yPH_132	WT	Glu2	Glu2Sor1	12	0.083333333	5	59	21276	17681	ON	49	25	361	97	88	9	92	5	1	85	7	83	0	0	0	2	0	0	0	45	41	0.630757539
47	yPH_132	WT	Glu2	Glu2Sor1	12	0.083333333	5	60	21636	18041	OFF	50	25	361	95	84	11	92	3	0	83	9	85	0	1	0	0	1	0.012048193	3.35E-05	45	42	0.642805732
47	yPH_132	WT	Glu2	Glu2Sor1	12	0.083333333	5	61	21996	18401	ON	51	26	361	100	89	11	93	7	1	85	8	91	0	1	0	0	5	0.058823529	0.000163399	46	47	0.701629261
47	yPH_132	WT	Glu2	Glu2Sor1	12	0.083333333	5	62	22356	18761	OFF	52	26	361	101	92	9	98	3	5	91	7	92	0	0	0	0	1	0.010989011	3.05E-05	51	48	0.712618272
47	yPH_132	WT	Glu2	Glu2Sor1	12	0.083333333	5	63	22716	19121	ON	53	27	361	104	96	8	99	5	1	92	7	95	0	1	0	2	4	0.043478261	0.000120773	52	52	0.756096533
47	yPH_132	WT	Glu2	Glu2Sor1	12	0.083333333	5	64	23076	19481	OFF	54	27	361	107	98	9	103	4	4	95	8	96	0	0	0	0	1	0.010526316	2.92E-05	56	53	0.766622849
47	yPH_132	WT	Glu2	Glu2Sor1	12	0.083333333	5	65	23436	19841	ON	55	28	361	110	100	10	104	6	1	96	8	99	0	0	0	1	4	0.041666667	0.000115741	57	57	0.808289516
47	yPH_132	WT	Glu2	Glu2Sor1	12	0.083333333	5	66	23796	20201	OFF	56	28	361	112	102	10	108	4	4	99	9	102	0	0	0	0	3	0.03030303	8.42E-05	61	60	0.838592546
47	yPH_132	WT	Glu2	Glu2Sor1	12	0.083333333	5	67	24156	20561	ON	57	29	361	118	108	10	111	7	3	102	9	104	0	1	0	0	1	0.009803922	2.72E-05	64	61	0.848396468
47	yPH_132	WT	Glu2	Glu2Sor1	12	0.083333333	5	68	24516	20921	OFF	58	29	361	116	107	9	113	3	2	104	9	105	0	0	0	0	1	0.009615385	2.67E-05	66	62	0.858011852
47	yPH_132	WT	Glu2	Glu2Sor1	12	0.083333333	5	69	24876	21281	ON	59	30	361	119	109	10	114	5	1	105	9	105	0	1	0	3	2	0.019047619	5.29E-05	67	64	0.877059471
47	yPH_132	WT	Glu2	Glu2Sor1	12	0.083333333	5	70	25236	21641	OFF	60	30	361	120	108	12	116	4	2	105	11	106	0	0	0	0	1	0.00952381	2.65E-05	69	65	0.886583281
47	yPH_132	WT	Glu2	Glu2Sor1	12	0.083333333	5	71	25596	22001	ON	61	31	361	125	111	14	117	8	1	106	11	106	0	0	0	0	0	0	0	70	65	0.886583281
47	yPH_132	WT	Glu2	Glu2Sor1	12	0.083333333	5	72	25956	22361	OFF	62	31	361	121	108	13	117	4	0	106	11	105	0	0	0	1	0	0	0	70	65	0.886583281
47	yPH_132	WT	Glu2	Glu2Sor1	12	0.083333333	5	73	26316	22721	ON	63	32	361	122	108	14	117	5	0	105	12	107	0	1	0	2	3	0.028571429	7.94E-05	70	68	0.915154709
47	yPH_132	WT	Glu2	Glu2Sor1	12	0.083333333	5	74	26676	23081	OFF	64	32	361	122	108	14	119	3	3	107	12	105	0	0	0	3	1	0.009345794	2.60E-05	73	69	0.924500504
47	yPH_132	WT	Glu2	Glu2Sor1	12	0.083333333	5	75	27036	23441	ON	65	33	361	126	109	17	120	6	1	105	15	109	0	3	0	0	1	0.00952381	2.65E-05	74	70	0.934024313
47	yPH_132	WT	Glu2	Glu2Sor1	12	0.083333333	5	76	27396	23801	OFF	66	33	361	122	110	12	120	2	1	109	11	106	0	0	0	3	0	0	0	75	70	0.934024313
47	yPH_132	WT	Glu2	Glu2Sor1	12	0.083333333	5	77	27756	24161	ON	67	34	361	122	108	14	120	2	0	106	14	110	0	3	0	0	1	0.009433962	2.62E-05	75	71	0.943458275
47	yPH_132	WT	Glu2	Glu2Sor1	12	0.083333333	5	78	28116	24521	OFF	68	34	361	123	111	12	121	2	1	110	11	107	0	0	0	3	0	0	0	76	71	0.943458275
47	yPH_132	WT	Glu2	Glu2Sor1	12	0.083333333	5	79	28476	24881	ON	69	35	361	128	111	17	121	7	0	107	14	111	0	3	0	0	1	0.009345794	2.60E-05	76	72	0.95280407
47	yPH_132	WT	Glu2	Glu2Sor1	12	0.083333333	5	80	28836	25241	OFF	70	35	360	125	111	14	123	2	2	111	12	113	0	0	0	0	2	0.018018018	5.01E-05	78	74	0.970822088
47	yPH_132	WT	Glu2	Glu2Sor1	12	0.083333333	5	81	29196	25601	ON	71	36	361	129	115	14	125	4	2	113	12	115	0	0	0	0	2	0.017699115	4.92E-05	80	76	0.988521203
47	yPH_132	WT	Glu2	Glu2Sor1	12	0.083333333	5	82	29556	25961	OFF	72	36	361	130	116	14	127	3	2	115	12	116	0	0	0	0	1	0.008695652	2.42E-05	82	77	0.997216855
47	yPH_132	WT	Glu2	Glu2Sor1	12	0.083333333	5	83	29916	26321	ON	73	37	361	134	120	14	128	6	1	116	12	116	0	0	0	1	1	0.00862069	2.39E-05	83	78	1.005837545
47	yPH_132	WT	Glu2	Glu2Sor1	12	0.083333333	5	84	30276	26681	OFF	74	37	361	134	120	14	129	5	1	116	13	119	0	0	0	1	4	0.034482759	9.58E-05	84	82	1.040320303
47	yPH_132	WT	Glu2	Glu2Sor1	12	0.083333333	5	85	30636	27041	ON	75	38	361	138	123	15	133	5	4	119	14	121	0	2	0	1	1	0.008403361	2.33E-05	88	83	1.048723665
47	yPH_132	WT	Glu2	Glu2Sor1	12	0.083333333	5	86	30996	27401	OFF	76	38	361	140	125	15	134	6	1	121	13	126	0	1	0	0	4	0.033057851	4.59E-05	89	87	1.081781516
47	yPH_132	WT	Glu2	Glu2Sor1	12	0.083333333	5	87	31716	28121	OFF	78	39	361	144	131	13	138	6	4	126	12	127	0	1	0	2	2	0.015873016	4.41E-05	93	89	1.097654532
47	yPH_132	WT	Glu2	Glu2Sor1	12	0.083333333	5	88	32076	28481	ON	79	40	361	148	134	14	140	8	2	127	13	132	0	2	0	0	3	0.023622047	6.56E-05	95	92	1.121276579
47	yPH_132	WT	Glu2	Glu2Sor1	12	0.083333333	5	89	32436	28841	OFF	80	40	361	155	139	16	144	11	4	132	12	132	0	0	0	3	3	0.022727273	6.31E-05	99	95	1.144003852
47	yPH_132	WT	Glu2	Glu2Sor1	12	0.083333333	5	90	32796	29201	ON	81	41	361	153	138	15	147	6	3	132	15	136	0	3	0	2	3	0.022727273	6.31E-05	102	98	1.166731125
47	yPH_132	WT	Glu2	Glu2Sor1	12	0.083333333	5	91	33156	29561	OFF	82	41	361	163	144	19	150	13	3	136	14	139	0	1	0	1	3	0.022058824	6.13E-05	105	101	1.188789948
47	yPH_132	WT	Glu2	Glu2Sor1	12	0.083333333	5	92	33516	29921	ON	83	42	361	167	150	17	153	14	4	139	14	143	0	2	0	4	6	0.043165468	0.000119904	109	107	1.231955416
47	yPH_132	WT	Glu2	Glu2Sor1	12	0.083333333	5	93	33876	30281	OFF	84	42	361	173	152	21	160	13	7	143	17	147	0	1	0	0	3	0.020979021	5.83E-05	116	110	1.252934437
47	yPH_132	WT	Glu2	Glu2Sor1	12	0.083333333	5	94	34236	30641	ON	85	43	361	180	160	20	163	17	3	147	16	151	0	2	0	1	3	0.020408163	5.67E-05	119	113	1.2733426
47	yPH_132	WT	Glu2	Glu2Sor1	12	0.083333333	5	95	34596	31001	OFF	86	43	361	184	163	21	167	17	4	151	16	152	0	0	0	1	2	0.013245033	3.68E-05	123	115	1.286587633
47	yPH_132	WT	Glu2	Glu2Sor1	12	0.083333333	5	96	34956	31361	ON	87	44	361	191	168	23	169	22	2	152	17	160	0	4	0	2	6	0.039473684	0.000109649	125	121	1.326061317
47	yPH_132	WT	Glu2	Glu2Sor1	12	0.083333333	5	97	35316	31721	OFF	88	44	361	190	167	23	176	14	7	160	16	160	0	0	0	0	0	0	0	132	121	1.326061317
47	yPH_132	WT	Glu2	Glu2Sor1	12	0.083333333	5	98	35676	32081	ON	89	45	361	189	167	22	176	13	0	160	16	164	0	2	0	5	7	0.04375	0.000121528	132	128	1.369811317
47	yPH_132	WT	Glu2	Glu2Sor1	12	0.083333333	5	99	36036	32441	OFF	90	45	361	202	175	27	185	17	9	164	21	168	0	2	0	2	4	0.024390244	6.78E-05	141	132	1.394201561
47	yPH_132	WT	Glu2	Glu2Sor1	12	0.083333333	5	100	36396	32801	ON	91	46	361	212	185	27	189	23	4	168	21	176	0	5	0	1	4	0.023809524	6.61E-05	145	136	1.418011085
47	yPH_132	WT	Glu2	Glu2Sor1	12	0.083333333	5	101	36756	33161	OFF	92	46	361	217	193	24	193	24	4	176	17	179	0	0	0	1	4	0.022727273	6.31E-05	149	140	1.440738358
47	yPH_132	WT	Glu2	Glu2Sor1	12	0.083333333	5	102	37116	33521	ON	93	47	361	222	196	26	197	25	4	179	18	183	0	2	0	3	5	0.027932961	7.76E-05	153	145	1.468671319
47	yPH_132	WT	Glu2	Glu2Sor1	12	0.083333333	5	103	37476	33881	OFF	94	47	361	230	200	30	202	28	5	183	19	185	0	1	0	1	2	0.010928962	3.04E-05	158	147	1.47960028
47	yPH_132	WT	Glu2	Glu2Sor1	12	0.083333333	5	104	37836	34241	ON	95	48	361	237	203	34	204	33	2	185	19	185	0	1	0	3	2	0.010810811	3.00E-05	160	149	1.490411091
47	yPH_132	WT	Glu2	Glu2Sor1	12	0.083333333	5	105	38196	34601	OFF	96	48	361	233	205	28	206	27	2	185	21	189	0	1	0	0	3	0.016216216	4.50E-05	162	152	1.506627307
47	yPH_132	WT	Glu2	Glu2Sor1	12	0.083333333	5	106	38556	34961	ON	97	49	361	242	211	31	211	31	5	189	22	194	0	5	0	2	2	0.010582011	2.94E-05	167	154	1.517209318
47	yPH_132	WT	Glu2	Glu2Sor1	12	0.083333333	5	107	38916	35321	OFF	98	49	361	250	218	32	213	37	2	194	19	194	0	0	0	0	0	0	0	169	154	1.517209318
47	yPH_132	WT	Glu2	Glu2Sor1	12	0.083333333	5	108	39276	35681	ON	99	50	361	253	219	34	213	40	0	194	19	192	0	2	0	5	1	0.005154639	1.43E-05	169	155	1.522363957
47	yPH_132	WT	Glu2	Glu2Sor1	12	0.083333333	5	109	39636	36041	OFF	100	50	361	253	216	37	214	39	1	192	22	192	0	0	0	1	1	0.005208333	1.45E-05	170	156	1.52757229
47	yPH_132	WT	Glu2	Glu2Sor1	12	0.083333333	5	110	39996	36401	ON	101	51	361	255	216	39	214	41	1	192	22	189	0	1	0	6	2	0.010416667	2.89E-05	171	158	1.537988957
47	yPH_132	WT	Glu2	Glu2Sor1	12	0.083333333	5	111	40356	36761	OFF	102	51	361	255	215	40	215	40	2	189	26	191	0	2	0	1	1	0.005291005	1.47E-05	173	159	1.543279962
47	yPH_132	WT	Glu2	Glu2Sor1	12	0.083333333	5	112	40716	37121	ON	103	52	361	261	218	43	216	45	1	191	25	194	0	2	0	1	2	0.010471204	2.91E-05	174	161	1.553751167
47	yPH_132	WT	Glu2	Glu2Sor1	12	0.083333333	5	113	41076	37481	OFF	104	52	361	252	214	38	218	34	2	194	24	199	0	3	0	0	2	0.010309278	2.86E-05	176	163	1.564060445
47	yPH_132	WT	Glu2	Glu2Sor1	12	0.083333333	5	114	41436	37841	ON	105	53	361	260	219	41	220	40	2	199	21	197	0	2	0	5	1	0.005025126	1.40E-05	178	164	1.569085571
47	yPH_132	WT	Glu2	Glu2Sor1	12	0.083333333	5	115	41796	38201	OFF	106	53	361	243	210	33	221	22	1	197	24	197	0	2	0	2	0	0	0	179	164	1.569085571
47	yPH_132	WT	Glu2	Glu2Sor1	12	0.083333333	5	116	42156	38561	ON	107	54	361	251	217	34	220	31	0	197	23	192	0	0	0	6	1	0.005076142	1.41E-05	179	165	1.574161713
47	yPH_132	WT	Glu2	Glu2Sor1	12	0.083333333	5	117	42516	38921	OFF	108	54	361	237	202	35	221	16	1	192	29	193	0	3	0	3	1	0.005208333	1.45E-05	180	166	1.579370046
47	yPH_132	WT	Glu2	Glu2Sor1	12	0.083333333	5	118	42876	39281	ON	109	55	361	240	208	32	222	18	1	193	29	NA	NA	NA	NA	NA	NA	NA	NA	NA	NA	NA
47	yPH_132	WT	Glu2	Glu2Sor1	192	0.005208333	6	0	45	-3550	OFF	0	0	3609	29	27	2	28	1	0	27	1	28	0	0	0	0	1	0.037037037	0.000102881	NA	NA	NA
47	yPH_132	WT	Glu2	Glu2Sor1	192	0.005208333	6	1	405	-3190	OFF	0	0	3609	30	28	2	29	1	1	28	1	28	0	0	0	0	0	0	0	NA	NA	NA
47	yPH_132	WT	Glu2	Glu2Sor1	192	0.005208333	6	2	765	-2830	OFF	0	0	3609	30	28	2	29	1	0	28	1	28	0	0	0	0	0	0	0	NA	NA	NA
47	yPH_132	WT	Glu2	Glu2Sor1	192	0.005208333	6	3	1125	-2470	OFF	0	0	3609	31	29	2	29	2	0	28	1	28	0	0	0	1	1	0.035714286	9.92E-05	NA	NA	NA
47	yPH_132	WT	Glu2	Glu2Sor1	192	0.005208333	6	4	1485	-2110	OFF	0	0	3609	31	28	3	30	1	1	28	2	28	0	0	0	0	0	0	0	NA	NA	NA
47	yPH_132	WT	Glu2	Glu2Sor1	192	0.005208333	6	5	1845	-1750	OFF	0	0	3609	31	28	3	30	1	0	28	2	30	0	0	0	0	2	0.071428571	0.000198413	NA	NA	NA
47	yPH_132	WT	Glu2	Glu2Sor1	192	0.005208333	6	6	2205	-1390	OFF	0	0	3609	33	30	3	32	1	2	30	2	30	0	0	0	0	0	0	0	NA	NA	NA
47	yPH_132	WT	Glu2	Glu2Sor1	192	0.005208333	6	7	2565	-1030	OFF	0	0	3609	34	31	3	32	2	0	30	2	30	0	0	0	1	1	0.033333333	9.26E-05	NA	NA	NA
47	yPH_132	WT	Glu2	Glu2Sor1	192	0.005208333	6	8	2925	-670	OFF	0	0	3609	33	30	3	33	0	1	30	3	30	0	0	0	0	0	0	0	NA	NA	NA
47	yPH_132	WT	Glu2	Glu2Sor1	192	0.005208333	6	9	3285	-310	OFF	0	0	3609	34	30	4	33	1	0	30	3	31	0	0	0	0	1	0.033333333	9.26E-05	NA	NA	NA
47	yPH_132	WT	Glu2	Glu2Sor1	192	0.005208333	6	10	3645	50	ON	1	1	5776	35	32	3	34	1	1	31	3	32	0	0	0	0	1	0.032258065	8.96E-05	1	2	0.065591398
47	yPH_132	WT	Glu2	Glu2Sor1	192	0.005208333	6	11	4005	410	ON	1	1	5776	36	33	3	35	1	1	32	3	34	0	0	0	0	2	0.0625	0.000173611	2	4	0.128091398
47	yPH_132	WT	Glu2	Glu2Sor1	192	0.005208333	6	12	4365	770	ON	1	1	5776	38	35	3	37	1	2	34	3	34	0	0	0	0	0	0	0	4	4	0.128091398
47	yPH_132	WT	Glu2	Glu2Sor1	192	0.005208333	6	13	4725	1130	ON	1	1	5776	39	35	4	37	2	0	34	3	36	0	0	0	0	2	0.058823529	0.000163399	4	6	0.186914927
47	yPH_132	WT	Glu2	Glu2Sor1	192	0.005208333	6	14	5085	1490	ON	1	1	5776	41	37	4	39	2	2	36	3	35	0	0	0	1	0	0	0	6	6	0.186914927
47	yPH_132	WT	Glu2	Glu2Sor1	192	0.005208333	6	15	5445	1850	ON	1	1	5776	41	36	5	39	2	0	35	4	35	0	0	0	0	0	0	0	6	6	0.186914927
47	yPH_132	WT	Glu2	Glu2Sor1	192	0.005208333	6	16	5805	2210	ON	1	1	5776	42	36	6	39	3	0	35	4	35	0	0	0	0	0	0	0	6	6	0.186914927
47	yPH_132	WT	Glu2	Glu2Sor1	192	0.005208333	6	17	6165	2570	ON	1	1	5776	41	36	5	37	4	0	35	2	35	0	0	0	1	1	0.028571429	7.94E-05	6	7	0.215486356
47	yPH_132	WT	Glu2	Glu2Sor1	192	0.005208333	6	18	6525	2930	ON	1	1	5776	41	36	5	38	3	1	35	3	35	0	0	0	0	0	0	0	7	7	0.215486356
47	yPH_132	WT	Glu2	Glu2Sor1	192	0.005208333	6	19	6885	3290	ON	1	1	5776	42	37	5	38	4	0	35	3	36	0	0	0	1	2	0.057142857	0.00015873	7	9	0.272629213
47	yPH_132	WT	Glu2	Glu2Sor1	192	0.005208333	6	20	7245	3650	ON	1	1	5776	43	38	5	40	3	2	36	4	36	0	0	0	0	0	0	0	9	9	0.272629213
47	yPH_132	WT	Glu2	Glu2Sor1	192	0.005208333	6	21	7605	4010	ON	1	1	5776	43	38	5	40	3	0	36	4	36	0	0	0	0	0	0	0	9	9	0.272629213
47	yPH_132	WT	Glu2	Glu2Sor1	192	0.005208333	6	22	7965	4370	ON	1	1	5776	43	38	5	40	3	0	36	4	36	0	0	0	0	0	0	0	9	9	0.272629213
47	yPH_132	WT	Glu2	Glu2Sor1	192	0.005208333	6	23	8325	4730	ON	1	1	5776	43	38	5	40	3	0	36	4	36	0	0	0	0	0	0	0	9	9	0.272629213
47	yPH_132	WT	Glu2	Glu2Sor1	192	0.005208333	6	24	8685	5090	ON	1	1	5776	44	38	6	40	4	0	36	4	37	0	0	0	0	1	0.027777778	7.72E-05	9	10	0.300406991
47	yPH_132	WT	Glu2	Glu2Sor1	192	0.005208333	6	25	9045	5450	ON	1	1	5776	45	39	6	41	4	1	37	4	37	0	0	0	0	0	0	0	10	10	0.300406991
47	yPH_132	WT	Glu2	Glu2Sor1	192	0.005208333	6	26	9405	5810	OFF	2	1	5776	43	39	4	41	2	0	37	4	37	0	0	0	0	0	0	0	10	10	0.300406991
47	yPH_132	WT	Glu2	Glu2Sor1	192	0.005208333	6	27	9765	6170	OFF	2	1	5776	44	39	5	41	3	0	37	4	37	0	0	0	0	0	0	0	10	10	0.300406991
47	yPH_132	WT	Glu2	Glu2Sor1	192	0.005208333	6	28	10125	6530	OFF	2	1	5776	43	39	4	41	2	0	37	4	37	0	0	0	1	1	0.027027027	7.51E-05	10	11	0.327434018
47	yPH_132	WT	Glu2	Glu2Sor1	192	0.005208333	6	29	10485	6890	OFF	2	1	5776	45	39	6	42	3	1	37	5	38	0	1	0	0	0	0	0	11	11	0.327434018
47	yPH_132	WT	Glu2	Glu2Sor1	192	0.005208333	6	30	10845	7250	OFF	2	1	5776	45	40	5	42	3	0	38	4	38	0	0	0	0	0	0	0	11	11	0.327434018
47	yPH_132	WT	Glu2	Glu2Sor1	192	0.005208333	6	31	11205	7610	OFF	2	1	5776	45	40	5	42	3	0	38	4	38	0	0	0	0	0	0	0	11	11	0.327434018
47	yPH_132	WT	Glu2	Glu2Sor1	192	0.005208333	6	32	11565	7970	OFF	2	1	5776	45	40	5	42	3	0	38	4	38	0	0	0	0	0	0	0	11	11	0.327434018
47	yPH_132	WT	Glu2	Glu2Sor1	192	0.005208333	6	33	11925	8330	OFF	2	1	5776	45	40	5	42	3	0	38	4	37	0	0	0	1	0	0	0	11	11	0.327434018
47	yPH_132	WT	Glu2	Glu2Sor1	192	0.005208333	6	34	12285	8690	OFF	2	1	5776	45	39	6	42	3	0	37	5	37	0	0	0	0	0	0	0	11	11	0.327434018
47	yPH_132	WT	Glu2	Glu2Sor1	192	0.005208333	6	35	12645	9050	OFF	2	1	5776	45	39	6	42	3	0	37	5	38	0	1	0	0	0	0	0	11	11	0.327434018
47	yPH_132	WT	Glu2	Glu2Sor1	192	0.005208333	6	36	13005	9410	OFF	2	1	5776	45	40	5	42	3	0	38	4	37	0	0	0	1	0	0	0	11	11	0.327434018
47	yPH_132	WT	Glu2	Glu2Sor1	192	0.005208333	6	37	13365	9770	OFF	2	1	5776	47	40	7	42	5	0	37	5	38	0	1	0	1	1	0.027027027	7.51E-05	11	12	0.354461045
47	yPH_132	WT	Glu2	Glu2Sor1	192	0.005208333	6	38	13725	10130	OFF	2	1	5776	46	40	6	43	3	1	38	5	37	0	0	0	1	0	0	0	12	12	0.354461045
47	yPH_132	WT	Glu2	Glu2Sor1	192	0.005208333	6	39	14085	10490	OFF	2	1	5776	46	40	6	42	4	0	37	5	36	0	0	0	2	1	0.027027027	7.51E-05	12	13	0.381488072
47	yPH_132	WT	Glu2	Glu2Sor1	192	0.005208333	6	40	14445	10850	OFF	2	1	5776	45	38	7	42	3	1	36	6	36	0	0	0	0	0	0	0	13	13	0.381488072
47	yPH_132	WT	Glu2	Glu2Sor1	192	0.005208333	6	41	14805	11210	OFF	2	1	5776	45	38	7	42	3	0	36	6	35	0	0	0	1	0	0	0	13	13	0.381488072
47	yPH_132	WT	Glu2	Glu2Sor1	192	0.005208333	6	42	15165	11570	ON	3	2	5776	45	37	8	42	3	0	35	7	35	0	0	0	1	1	0.028571429	7.94E-05	13	14	0.4100595
47	yPH_132	WT	Glu2	Glu2Sor1	192	0.005208333	6	43	15525	11930	ON	3	2	5776	45	36	9	43	2	1	35	8	35	0	0	0	0	0	0	0	14	14	0.4100595
47	yPH_132	WT	Glu2	Glu2Sor1	192	0.005208333	6	44	15885	12290	ON	3	2	5776	45	36	9	43	2	0	35	8	35	0	0	0	0	0	0	0	14	14	0.4100595
47	yPH_132	WT	Glu2	Glu2Sor1	192	0.005208333	6	45	16245	12650	ON	3	2	5776	44	36	8	43	1	0	35	8	36	0	0	0	0	1	0.028571429	7.94E-05	14	15	0.438630929
47	yPH_132	WT	Glu2	Glu2Sor1	192	0.005208333	6	46	16605	13010	ON	3	2	5776	44	37	7	43	1	1	36	7	36	0	0	0	0	0	0	0	15	15	0.438630929
47	yPH_132	WT	Glu2	Glu2Sor1	192	0.005208333	6	47	16965	13370	ON	3	2	5776	44	37	7	43	1	0	36	7	36	0	0	0	0	0	0	0	15	15	0.438630929
47	yPH_132	WT	Glu2	Glu2Sor1	192	0.005208333	6	48	17325	13730	ON	3	2	5776	43	37	6	42	1	0	36	6	36	0	0	0	0	0	0	0	15	15	0.438630929
47	yPH_132	WT	Glu2	Glu2Sor1	192	0.005208333	6	49	17685	14090	ON	3	2	5776	42	37	5	40	2	0	36	4	37	0	1	0	2	2	0.055555556	0.000154321	15	17	0.494186485
47	yPH_132	WT	Glu2	Glu2Sor1	192	0.005208333	6	50	18045	14450	ON	3	2	5776	43	37	6	42	1	2	37	5	36	0	0	0	1	0	0	0	17	17	0.494186485
47	yPH_132	WT	Glu2	Glu2Sor1	192	0.005208333	6	51	18405	14810	ON	3	2	5776	46	38	8	42	4	0	36	6	39	0	1	0	0	2	0.055555556	0.000154321	17	19	0.54974204
47	yPH_132	WT	Glu2	Glu2Sor1	192	0.005208333	6	52	18765	15170	ON	3	2	5776	45	39	6	44	1	2	39	5	40	0	0	0	0	1	0.025641026	7.12E-05	19	20	0.575383066
47	yPH_132	WT	Glu2	Glu2Sor1	192	0.005208333	6	53	19125	15530	ON	3	2	5776	45	40	5	45	0	1	40	5	40	0	0	0	0	0	0	0	20	20	0.575383066
47	yPH_132	WT	Glu2	Glu2Sor1	192	0.005208333	6	54	19485	15890	ON	3	2	5776	46	40	6	45	1	0	40	5	40	0	0	0	1	1	0.025	6.94E-05	20	21	0.600383066
47	yPH_132	WT	Glu2	Glu2Sor1	192	0.005208333	6	55	19845	16250	ON	3	2	5776	49	43	6	46	3	1	40	6	40	0	0	0	0	0	0	0	21	21	0.600383066
47	yPH_132	WT	Glu2	Glu2Sor1	192	0.005208333	6	56	20205	16610	ON	3	2	5776	46	40	6	46	0	0	40	6	42	0	1	0	1	2	0.05	0.000138889	21	23	0.650383066
47	yPH_132	WT	Glu2	Glu2Sor1	192	0.005208333	6	57	20565	16970	ON	3	2	5776	50	43	7	48	2	2	42	6	44	0	0	0	0	2	0.047619048	0.000132275	23	25	0.698002113
47	yPH_132	WT	Glu2	Glu2Sor1	192	0.005208333	6	58	20925	17330	OFF	4	2	5776	51	44	7	50	1	2	44	6	44	0	0	0	0	0	0	0	25	25	0.698002113
47	yPH_132	WT	Glu2	Glu2Sor1	192	0.005208333	6	59	21285	17690	OFF	4	2	5776	52	45	7	50	2	0	44	6	45	0	1	0	0	0	0	0	25	25	0.698002113
47	yPH_132	WT	Glu2	Glu2Sor1	192	0.005208333	6	60	21645	18050	OFF	4	2	5776	50	45	5	50	0	0	45	5	45	0	0	0	1	1	0.022222222	6.17E-05	25	26	0.720224336
47	yPH_132	WT	Glu2	Glu2Sor1	192	0.005208333	6	61	22005	18410	OFF	4	2	5776	54	47	7	50	4	1	45	5	46	0	0	0	1	2	0.044444444	0.000123457	26	28	0.76466878
47	yPH_132	WT	Glu2	Glu2Sor1	192	0.005208333	6	62	22365	18770	OFF	4	2	5776	53	46	7	52	1	2	46	6	45	0	0	0	1	0	0	0	28	28	0.76466878
47	yPH_132	WT	Glu2	Glu2Sor1	192	0.005208333	6	63	22725	19130	OFF	4	2	5776	55	47	8	52	3	0	45	7	48	0	1	0	0	2	0.044444444	0.000123457	28	30	0.809113224
47	yPH_132	WT	Glu2	Glu2Sor1	192	0.005208333	6	64	23085	19490	OFF	4	2	5776	54	48	6	54	0	2	48	6	48	0	0	0	1	1	0.020833333	5.79E-05	30	31	0.829946558
47	yPH_132	WT	Glu2	Glu2Sor1	192	0.005208333	6	65	23445	19850	OFF	4	2	5776	55	48	7	55	0	1	48	7	50	0	1	0	1	2	0.041666667	0.000115741	31	33	0.871613224
47	yPH_132	WT	Glu2	Glu2Sor1	192	0.005208333	6	66	23805	20210	OFF	4	2	5776	57	50	7	56	1	2	50	6	50	0	0	0	1	1	0.02	5.56E-05	33	34	0.891613224
47	yPH_132	WT	Glu2	Glu2Sor1	192	0.005208333	6	67	24165	20570	OFF	4	2	5776	56	50	6	56	0	1	50	6	52	0	1	0	0	1	0.02	5.56E-05	34	35	0.911613224
47	yPH_132	WT	Glu2	Glu2Sor1	192	0.005208333	6	68	24525	20930	OFF	4	2	5776	57	52	5	57	0	1	52	5	52	0	0	0	0	0	0	0	35	35	0.911613224
47	yPH_132	WT	Glu2	Glu2Sor1	192	0.005208333	6	69	24885	21290	OFF	4	2	5776	59	52	7	57	2	0	52	5	53	0	0	0	0	1	0.019230769	5.34E-05	35	36	0.930843994
47	yPH_132	WT	Glu2	Glu2Sor1	192	0.005208333	6	70	25245	21650	OFF	4	2	5776	61	55	6	58	3	1	53	5	53	0	0	0	1	1	0.018867925	5.24E-05	36	37	0.949711918
47	yPH_132	WT	Glu2	Glu2Sor1	192	0.005208333	6	71	25605	22010	OFF	4	2	5776	62	55	7	59	3	1	53	6	54	0	1	0	0	0	0	0	37	37	0.949711918
47	yPH_132	WT	Glu2	Glu2Sor1	192	0.005208333	6	72	25965	22370	OFF	4	2	5776	61	55	6	59	2	0	54	5	53	0	0	0	1	0	0	0	37	37	0.949711918
47	yPH_132	WT	Glu2	Glu2Sor1	192	0.005208333	6	73	26325	22730	OFF	4	2	5776	62	55	7	59	3	0	53	6	54	0	1	0	0	0	0	0	37	37	0.949711918
47	yPH_132	WT	Glu2	Glu2Sor1	192	0.005208333	6	74	26685	23090	OFF	4	2	5776	63	56	7	59	4	0	54	5	53	0	0	0	1	0	0	0	37	37	0.949711918
47	yPH_132	WT	Glu2	Glu2Sor1	192	0.005208333	6	75	27045	23450	ON	5	3	5775	62	55	7	59	3	0	53	6	53	0	0	0	0	0	0	0	37	37	0.949711918
47	yPH_132	WT	Glu2	Glu2Sor1	192	0.005208333	6	76	27405	23810	ON	5	3	5775	63	55	8	59	4	0	53	6	53	0	0	0	0	0	0	0	37	37	0.949711918
47	yPH_132	WT	Glu2	Glu2Sor1	192	0.005208333	6	77	27765	24170	ON	5	3	5775	64	58	6	59	5	0	53	6	53	0	1	0	1	0	0	0	37	37	0.949711918
47	yPH_132	WT	Glu2	Glu2Sor1	192	0.005208333	6	78	28125	24530	ON	5	3	5775	63	55	8	59	4	0	53	6	54	0	1	0	1	1	0.018867925	5.24E-05	37	38	0.968579843
47	yPH_132	WT	Glu2	Glu2Sor1	192	0.005208333	6	79	28485	24890	ON	5	3	5775	65	58	7	60	5	1	54	6	55	0	2	0	1	0	0	0	38	38	0.968579843
47	yPH_132	WT	Glu2	Glu2Sor1	192	0.005208333	6	80	28845	25250	ON	5	3	5775	67	58	9	60	7	0	55	5	54	0	1	0	2	0	0	0	38	38	0.968579843
47	yPH_132	WT	Glu2	Glu2Sor1	192	0.005208333	6	81	29205	25610	ON	5	3	5775	68	59	9	61	7	0	54	7	56	0	2	0	0	0	0	0	38	38	0.968579843
47	yPH_132	WT	Glu2	Glu2Sor1	192	0.005208333	6	82	29565	25970	ON	5	3	5775	74	61	13	62	12	1	56	6	55	0	0	0	1	0	0	0	39	38	0.968579843
47	yPH_132	WT	Glu2	Glu2Sor1	192	0.005208333	6	83	29925	26330	ON	5	3	5775	73	59	14	63	10	1	55	8	59	0	3	0	0	1	0.018181818	5.05E-05	40	39	0.986761661
47	yPH_132	WT	Glu2	Glu2Sor1	192	0.005208333	6	84	30285	26690	ON	5	3	5775	74	61	13	64	10	1	59	5	58	0	0	0	1	0	0	0	41	39	0.986761661
47	yPH_132	WT	Glu2	Glu2Sor1	192	0.005208333	6	85	30645	27050	ON	5	3	5775	74	61	13	65	9	0	58	7	58	0	2	0	2	0	0	0	41	39	0.986761661
47	yPH_132	WT	Glu2	Glu2Sor1	192	0.005208333	6	86	31005	27410	ON	5	3	5775	75	60	15	66	9	1	58	8	56	0	0	0	2	0	0	0	42	39	0.986761661
47	yPH_132	WT	Glu2	Glu2Sor1	192	0.005208333	6	87	31365	27770	ON	5	3	5775	74	60	14	66	8	0	56	10	55	0	2	0	3	0	0	0	42	39	0.986761661
47	yPH_132	WT	Glu2	Glu2Sor1	192	0.005208333	6	88	31725	28130	ON	5	3	5775	77	60	17	66	11	0	55	11	51	0	0	0	4	0	0	0	42	39	0.986761661
47	yPH_132	WT	Glu2	Glu2Sor1	192	0.005208333	6	89	32085	28490	ON	5	3	5775	76	57	19	66	10	0	51	15	58	0	7	0	1	1	0.019607843	5.45E-05	42	40	1.006369504
47	yPH_132	WT	Glu2	Glu2Sor1	192	0.005208333	6	90	32445	28850	ON	5	3	5775	81	64	17	68	13	2	58	10	58	0	1	0	3	2	0.034482759	9.58E-05	44	42	1.040852263
47	yPH_132	WT	Glu2	Glu2Sor1	192	0.005208333	6	91	32805	29210	OFF	6	3	5776	82	64	18	70	12	2	58	12	58	0	3	0	5	2	0.034482759	9.58E-05	46	44	1.075335021
47	yPH_132	WT	Glu2	Glu2Sor1	192	0.005208333	6	92	33165	29570	OFF	6	3	5776	87	67	20	73	14	3	58	15	58	0	1	0	2	1	0.017241379	4.79E-05	49	45	1.092576401
47	yPH_132	WT	Glu2	Glu2Sor1	192	0.005208333	6	93	33525	29930	OFF	6	3	5776	88	67	21	74	14	1	58	16	62	0	4	0	1	1	0.017241379	4.79E-05	50	46	1.10981778
47	yPH_132	WT	Glu2	Glu2Sor1	192	0.005208333	6	94	33885	30290	OFF	6	3	5776	93	71	22	74	19	1	62	12	61	0	0	0	2	1	0.016129032	4.48E-05	51	47	1.125946812
47	yPH_132	WT	Glu2	Glu2Sor1	192	0.005208333	6	95	34245	30650	OFF	6	3	5776	95	72	23	75	20	1	61	14	63	0	2	0	0	0	0	0	52	47	1.125946812
47	yPH_132	WT	Glu2	Glu2Sor1	192	0.005208333	6	96	34605	31010	OFF	6	3	5776	103	77	26	76	27	1	63	13	59	0	1	0	5	0	0	0	53	47	1.125946812
47	yPH_132	WT	Glu2	Glu2Sor1	192	0.005208333	6	97	34965	31370	OFF	6	3	5776	100	72	28	76	24	0	59	17	61	0	1	0	1	2	0.033898305	9.42E-05	53	49	1.159845117
47	yPH_132	WT	Glu2	Glu2Sor1	192	0.005208333	6	98	35325	31730	OFF	6	3	5776	105	77	28	78	27	2	61	17	63	0	1	0	0	1	0.016393443	4.55E-05	55	50	1.17623856
47	yPH_132	WT	Glu2	Glu2Sor1	192	0.005208333	6	99	35685	32090	OFF	6	3	5776	106	80	26	79	27	1	63	16	66	0	3	0	1	1	0.015873016	4.41E-05	56	51	1.192111576
47	yPH_132	WT	Glu2	Glu2Sor1	192	0.005208333	6	100	36045	32450	OFF	6	3	5776	111	84	27	80	31	1	66	14	63	0	0	0	4	1	0.015151515	4.21E-05	57	52	1.207263091
47	yPH_132	WT	Glu2	Glu2Sor1	192	0.005208333	6	101	36405	32810	OFF	6	3	5776	114	78	36	81	33	1	63	18	66	0	4	0	1	0	0	0	58	52	1.207263091
47	yPH_132	WT	Glu2	Glu2Sor1	192	0.005208333	6	102	36765	33170	OFF	6	3	5776	118	87	31	81	37	0	66	15	63	0	0	0	4	1	0.015151515	4.21E-05	58	53	1.222414606
47	yPH_132	WT	Glu2	Glu2Sor1	192	0.005208333	6	103	37125	33530	OFF	6	3	5776	117	81	36	82	35	1	63	19	68	0	5	0	1	1	0.015873016	4.41E-05	59	54	1.238287622
47	yPH_132	WT	Glu2	Glu2Sor1	192	0.005208333	6	104	37485	33890	OFF	6	3	5776	124	91	33	82	42	1	68	14	68	0	2	0	2	0	0	0	60	54	1.238287622
47	yPH_132	WT	Glu2	Glu2Sor1	192	0.005208333	6	105	37845	34250	OFF	6	3	5776	124	92	32	82	42	0	68	14	70	0	3	0	1	0	0	0	60	54	1.238287622
47	yPH_132	WT	Glu2	Glu2Sor1	192	0.005208333	6	106	38205	34610	OFF	6	3	5776	125	96	29	81	44	0	70	11	68	0	1	0	3	0	0	0	60	54	1.238287622
47	yPH_132	WT	Glu2	Glu2Sor1	192	0.005208333	6	107	38565	34970	ON	7	4	5776	124	93	31	81	43	0	68	13	69	0	2	0	1	0	0	0	60	54	1.238287622
47	yPH_132	WT	Glu2	Glu2Sor1	192	0.005208333	6	108	38925	35330	ON	7	4	5776	125	92	33	81	44	0	69	12	63	0	0	0	6	0	0	0	60	54	1.238287622
47	yPH_132	WT	Glu2	Glu2Sor1	192	0.005208333	6	109	39285	35690	ON	7	4	5776	118	88	30	81	37	0	63	18	68	0	7	0	2	0	0	0	60	54	1.238287622
47	yPH_132	WT	Glu2	Glu2Sor1	192	0.005208333	6	110	39645	36050	ON	7	4	5776	126	95	31	81	45	0	68	13	62	0	0	0	6	0	0	0	60	54	1.238287622
47	yPH_132	WT	Glu2	Glu2Sor1	192	0.005208333	6	111	40005	36410	ON	7	4	5776	120	86	34	81	39	0	62	19	63	0	4	0	3	0	0	0	60	54	1.238287622
47	yPH_132	WT	Glu2	Glu2Sor1	192	0.005208333	6	112	40365	36770	ON	7	4	5776	125	96	29	80	45	0	63	17	60	0	1	0	5	1	0.015873016	4.41E-05	60	55	1.254160638
47	yPH_132	WT	Glu2	Glu2Sor1	192	0.005208333	6	113	40725	37130	ON	7	4	5776	122	91	31	81	41	1	60	21	62	0	4	0	2	0	0	0	61	55	1.254160638
47	yPH_132	WT	Glu2	Glu2Sor1	192	0.005208333	6	114	41085	37490	ON	7	4	5776	121	93	28	81	40	0	62	19	66	0	7	0	3	0	0	0	61	55	1.254160638
47	yPH_132	WT	Glu2	Glu2Sor1	192	0.005208333	6	115	41445	37850	ON	7	4	5776	113	88	25	80	33	0	66	14	65	0	2	0	3	0	0	0	61	55	1.254160638
47	yPH_132	WT	Glu2	Glu2Sor1	192	0.005208333	6	116	41805	38210	ON	7	4	5776	109	83	26	80	29	0	65	15	65	0	4	0	4	0	0	0	61	55	1.254160638
47	yPH_132	WT	Glu2	Glu2Sor1	192	0.005208333	6	117	42165	38570	ON	7	4	5776	106	80	26	80	26	0	65	15	67	0	3	0	1	0	0	0	61	55	1.254160638
47	yPH_132	WT	Glu2	Glu2Sor1	192	0.005208333	6	118	42525	38930	ON	7	4	5776	102	81	21	80	22	0	67	13	65	0	3	0	5	0	0	0	61	55	1.254160638
47	yPH_132	WT	Glu2	Glu2Sor1	192	0.005208333	6	119	42885	39290	ON	7	4	5776	94	70	24	80	14	0	65	15	NA	NA	NA	NA	NA	NA	NA	NA	NA	NA	NA
47	yPH_132	WT	Glu2	Glu2Sor1	192	0.005208333	7	0	54	-3541	OFF	0	0	3609	39	34	5	37	2	0	34	3	35	0	0	0	0	1	0.029411765	8.17E-05	NA	NA	NA
47	yPH_132	WT	Glu2	Glu2Sor1	192	0.005208333	7	1	414	-3181	OFF	0	0	3609	39	35	4	38	1	1	35	3	37	0	0	0	0	2	0.057142857	0.00015873	NA	NA	NA
47	yPH_132	WT	Glu2	Glu2Sor1	192	0.005208333	7	2	774	-2821	OFF	0	0	3609	42	37	5	40	2	2	37	3	38	0	1	0	0	0	0	0	NA	NA	NA
47	yPH_132	WT	Glu2	Glu2Sor1	192	0.005208333	7	3	1134	-2461	OFF	0	0	3609	46	39	7	41	5	1	38	3	38	0	0	0	0	0	0	0	NA	NA	NA
47	yPH_132	WT	Glu2	Glu2Sor1	192	0.005208333	7	4	1494	-2101	OFF	0	0	3609	48	39	9	44	4	0	38	6	40	0	0	0	0	2	0.052631579	0.000146199	NA	NA	NA
47	yPH_132	WT	Glu2	Glu2Sor1	192	0.005208333	7	5	1854	-1741	OFF	0	0	3609	50	42	8	47	3	3	40	7	41	0	0	0	0	1	0.025	6.94E-05	NA	NA	NA
47	yPH_132	WT	Glu2	Glu2Sor1	192	0.005208333	7	6	2214	-1381	OFF	0	0	3609	51	43	8	48	3	1	41	7	44	0	0	0	0	3	0.073170732	0.000203252	NA	NA	NA
47	yPH_132	WT	Glu2	Glu2Sor1	192	0.005208333	7	7	2574	-1021	OFF	0	0	3609	54	46	8	51	3	3	44	7	45	0	0	0	0	1	0.022727273	6.31E-05	NA	NA	NA
47	yPH_132	WT	Glu2	Glu2Sor1	192	0.005208333	7	8	2934	-661	OFF	0	0	3609	56	47	9	52	4	1	45	7	46	0	0	0	1	2	0.044444444	0.000123457	NA	NA	NA
47	yPH_132	WT	Glu2	Glu2Sor1	192	0.005208333	7	9	3294	-301	OFF	0	0	3609	60	49	11	54	6	2	46	8	47	0	0	0	0	1	0.02173913	6.04E-05	NA	NA	NA
47	yPH_132	WT	Glu2	Glu2Sor1	192	0.005208333	7	10	3654	59	ON	1	1	5776	62	52	10	55	7	1	47	8	47	0	0	0	2	2	0.042553191	0.000118203	3	3	0.064292322
47	yPH_132	WT	Glu2	Glu2Sor1	192	0.005208333	7	11	4014	419	ON	1	1	5776	64	52	12	57	7	2	47	10	49	0	0	0	0	2	0.042553191	0.000118203	5	5	0.106845513
47	yPH_132	WT	Glu2	Glu2Sor1	192	0.005208333	7	12	4374	779	ON	1	1	5776	64	52	12	59	5	2	49	10	50	0	0	0	0	1	0.020408163	5.67E-05	7	6	0.127253677
47	yPH_132	WT	Glu2	Glu2Sor1	192	0.005208333	7	13	4734	1139	ON	1	1	5776	64	52	12	60	4	1	50	10	50	0	0	0	1	1	0.02	5.56E-05	8	7	0.147253677
47	yPH_132	WT	Glu2	Glu2Sor1	192	0.005208333	7	14	5094	1499	ON	1	1	5776	64	52	12	60	4	1	50	10	50	0	0	0	0	0	0	0	9	7	0.147253677
47	yPH_132	WT	Glu2	Glu2Sor1	192	0.005208333	7	15	5454	1859	ON	1	1	5776	65	52	13	60	5	0	50	10	49	0	0	0	2	1	0.02	5.56E-05	9	8	0.167253677
47	yPH_132	WT	Glu2	Glu2Sor1	192	0.005208333	7	16	5814	2219	ON	1	1	5776	66	51	15	61	5	1	49	12	52	0	2	0	2	3	0.06122449	0.000170068	10	11	0.228478166
47	yPH_132	WT	Glu2	Glu2Sor1	192	0.005208333	7	17	6174	2579	ON	1	1	5776	67	52	15	64	3	3	52	12	53	0	0	0	0	1	0.019230769	5.34E-05	13	12	0.247708936
47	yPH_132	WT	Glu2	Glu2Sor1	192	0.005208333	7	18	6534	2939	ON	1	1	5776	68	53	15	65	3	1	53	12	54	0	3	0	2	0	0	0	14	12	0.247708936
47	yPH_132	WT	Glu2	Glu2Sor1	192	0.005208333	7	19	6894	3299	ON	1	1	5776	70	54	16	66	4	1	54	12	54	0	0	0	0	0	0	0	15	12	0.247708936
47	yPH_132	WT	Glu2	Glu2Sor1	192	0.005208333	7	20	7254	3659	ON	1	1	5776	68	54	14	66	2	0	54	12	54	0	0	0	0	0	0	0	15	12	0.247708936
47	yPH_132	WT	Glu2	Glu2Sor1	192	0.005208333	7	21	7614	4019	ON	1	1	5776	70	55	15	67	3	0	54	13	55	0	0	0	0	1	0.018518519	5.14E-05	15	13	0.266227454
47	yPH_132	WT	Glu2	Glu2Sor1	192	0.005208333	7	22	7974	4379	ON	1	1	5776	70	55	15	68	2	1	55	13	57	0	0	0	0	2	0.036363636	0.00010101	16	15	0.302591091
47	yPH_132	WT	Glu2	Glu2Sor1	192	0.005208333	7	23	8334	4739	ON	1	1	5776	75	58	17	69	6	2	57	12	58	0	0	0	1	2	0.035087719	9.75E-05	18	17	0.33767881
47	yPH_132	WT	Glu2	Glu2Sor1	192	0.005208333	7	24	8694	5099	ON	1	1	5776	77	59	18	71	6	2	58	13	57	0	0	0	2	1	0.017241379	4.79E-05	20	18	0.354920189
47	yPH_132	WT	Glu2	Glu2Sor1	192	0.005208333	7	25	9054	5459	ON	1	1	5776	81	59	22	73	8	2	57	16	57	0	0	0	1	1	0.01754386	4.87E-05	22	19	0.372464049
47	yPH_132	WT	Glu2	Glu2Sor1	192	0.005208333	7	26	9414	5819	OFF	2	1	5776	81	59	22	75	6	2	57	18	65	1	1	0	1	8	0.140350877	0.000389864	24	27	0.512814926
47	yPH_132	WT	Glu2	Glu2Sor1	192	0.005208333	7	27	9774	6179	OFF	2	1	5776	92	70	22	85	7	9	65	20	65	0	1	0	2	1	0.015384615	4.27E-05	33	28	0.528199541
47	yPH_132	WT	Glu2	Glu2Sor1	192	0.005208333	7	28	10134	6539	OFF	2	1	5776	94	67	27	86	8	1	65	21	71	0	0	0	2	8	0.123076923	0.00034188	34	36	0.651276464
47	yPH_132	WT	Glu2	Glu2Sor1	192	0.005208333	7	29	10494	6899	OFF	2	1	5776	101	73	28	95	6	8	71	24	73	0	0	0	0	2	0.028169014	7.82E-05	42	38	0.679445479
47	yPH_132	WT	Glu2	Glu2Sor1	192	0.005208333	7	30	10854	7259	OFF	2	1	5776	109	75	34	97	12	2	73	24	75	0	2	0	2	2	0.02739726	7.61E-05	44	40	0.706842739
47	yPH_132	WT	Glu2	Glu2Sor1	192	0.005208333	7	31	11214	7619	OFF	2	1	5776	109	77	32	98	11	3	75	23	77	0	0	0	2	4	0.053333333	0.000148148	47	44	0.760176072
47	yPH_132	WT	Glu2	Glu2Sor1	192	0.005208333	7	32	11574	7979	OFF	2	1	5776	113	81	32	102	11	4	77	25	81	0	3	0	1	2	0.025974026	7.22E-05	51	46	0.786150098
47	yPH_132	WT	Glu2	Glu2Sor1	192	0.005208333	7	33	11934	8339	OFF	2	1	5776	110	84	26	103	7	2	81	22	87	0	2	0	0	4	0.049382716	0.000137174	53	50	0.835532814
47	yPH_132	WT	Glu2	Glu2Sor1	192	0.005208333	7	34	12294	8699	OFF	2	1	5776	114	90	24	107	7	4	87	20	91	0	0	0	1	5	0.057471264	0.000159642	57	55	0.893004079
47	yPH_132	WT	Glu2	Glu2Sor1	192	0.005208333	7	35	12654	9059	OFF	2	1	5776	117	93	24	113	4	6	91	22	94	0	1	0	2	4	0.043956044	0.0001221	63	59	0.936960123
47	yPH_132	WT	Glu2	Glu2Sor1	192	0.005208333	7	36	13014	9419	OFF	2	1	5776	124	97	27	117	7	4	94	23	97	0	2	0	2	3	0.031914894	8.87E-05	67	62	0.968875016
47	yPH_132	WT	Glu2	Glu2Sor1	192	0.005208333	7	37	13374	9779	OFF	2	1	5776	131	103	28	122	9	5	97	25	102	0	1	0	1	5	0.051546392	0.000143184	72	67	1.020421408
47	yPH_132	WT	Glu2	Glu2Sor1	192	0.005208333	7	38	13734	10139	OFF	2	1	5776	137	107	30	127	10	5	102	25	109	0	3	0	1	5	0.049019608	0.000136166	77	72	1.069441016
47	yPH_132	WT	Glu2	Glu2Sor1	192	0.005208333	7	39	14094	10499	OFF	2	1	5776	142	114	28	133	9	6	109	24	111	0	0	0	2	4	0.036697248	0.000101937	83	76	1.106138263
47	yPH_132	WT	Glu2	Glu2Sor1	192	0.005208333	7	40	14454	10859	OFF	2	1	5776	146	116	30	137	9	4	111	26	116	0	1	0	0	4	0.036036036	0.0001001	87	80	1.142174299
47	yPH_132	WT	Glu2	Glu2Sor1	192	0.005208333	7	41	14814	11219	OFF	2	1	5776	149	122	27	140	9	4	116	24	119	0	0	0	2	5	0.043103448	0.000119732	91	85	1.185277748
47	yPH_132	WT	Glu2	Glu2Sor1	192	0.005208333	7	42	15174	11579	ON	3	2	5776	159	127	32	145	14	5	119	26	122	0	3	0	2	2	0.016806723	4.67E-05	96	87	1.20208447
47	yPH_132	WT	Glu2	Glu2Sor1	192	0.005208333	7	43	15534	11939	ON	3	2	5776	158	129	29	145	13	2	122	23	124	0	1	0	0	1	0.008196721	2.28E-05	98	88	1.210281192
47	yPH_132	WT	Glu2	Glu2Sor1	192	0.005208333	7	44	15894	12299	ON	3	2	5776	157	130	27	146	11	1	124	22	120	0	0	0	4	0	0	0	99	88	1.210281192
47	yPH_132	WT	Glu2	Glu2Sor1	192	0.005208333	7	45	16254	12659	ON	3	2	5776	158	125	33	146	12	0	120	26	121	0	1	0	1	1	0.008333333	2.31E-05	99	89	1.218614525
47	yPH_132	WT	Glu2	Glu2Sor1	192	0.005208333	7	46	16614	13019	ON	3	2	5776	161	127	34	147	14	1	121	26	121	0	0	0	0	0	0	0	100	89	1.218614525
47	yPH_132	WT	Glu2	Glu2Sor1	192	0.005208333	7	47	16974	13379	ON	3	2	5776	157	126	31	147	10	0	121	26	122	0	0	0	0	1	0.008264463	2.30E-05	100	90	1.226878988
47	yPH_132	WT	Glu2	Glu2Sor1	192	0.005208333	7	48	17334	13739	ON	3	2	5776	161	129	32	148	13	1	122	26	123	0	1	0	2	2	0.016393443	4.55E-05	101	92	1.243272431
47	yPH_132	WT	Glu2	Glu2Sor1	192	0.005208333	7	49	17694	14099	ON	3	2	5776	163	130	33	149	14	2	123	26	124	0	1	0	4	4	0.032520325	9.03E-05	103	96	1.275792756
47	yPH_132	WT	Glu2	Glu2Sor1	192	0.005208333	7	50	18054	14459	ON	3	2	5776	161	130	31	151	10	4	124	27	124	0	0	0	2	2	0.016129032	4.48E-05	107	98	1.291921788
47	yPH_132	WT	Glu2	Glu2Sor1	192	0.005208333	7	51	18414	14819	ON	3	2	5776	158	125	33	150	8	2	124	26	129	0	0	0	1	6	0.048387097	0.000134409	109	104	1.340308885
47	yPH_132	WT	Glu2	Glu2Sor1	192	0.005208333	7	52	18774	15179	ON	3	2	5776	164	131	33	156	8	6	129	27	131	0	1	0	1	2	0.015503876	4.31E-05	115	106	1.355812761
47	yPH_132	WT	Glu2	Glu2Sor1	192	0.005208333	7	53	19134	15539	ON	3	2	5776	165	132	33	158	7	2	131	27	137	0	4	0	2	4	0.030534351	8.48E-05	117	110	1.386347112
47	yPH_132	WT	Glu2	Glu2Sor1	192	0.005208333	7	54	19494	15899	ON	3	2	5776	173	139	34	162	11	4	137	25	144	0	1	0	2	8	0.058394161	0.000162206	121	118	1.444741272
47	yPH_132	WT	Glu2	Glu2Sor1	192	0.005208333	7	55	19854	16259	ON	3	2	5776	179	146	33	170	9	9	144	26	147	0	0	0	2	5	0.034722222	9.65E-05	130	123	1.479463495
47	yPH_132	WT	Glu2	Glu2Sor1	192	0.005208333	7	56	20214	16619	ON	3	2	5776	185	150	35	176	9	6	147	29	152	0	0	0	3	8	0.054421769	0.000151172	136	131	1.533885263
47	yPH_132	WT	Glu2	Glu2Sor1	192	0.005208333	7	57	20574	16979	ON	3	2	5776	192	155	37	184	8	8	152	32	155	0	1	0	2	4	0.026315789	7.31E-05	144	135	1.560201053
47	yPH_132	WT	Glu2	Glu2Sor1	192	0.005208333	7	58	20934	17339	OFF	4	2	5776	198	160	38	189	9	5	155	34	165	0	2	0	1	9	0.058064516	0.00016129	149	144	1.618265569
47	yPH_132	WT	Glu2	Glu2Sor1	192	0.005208333	7	59	21294	17699	OFF	4	2	5776	210	168	42	198	12	9	165	33	174	0	1	0	4	12	0.072727273	0.00020202	158	156	1.690992842
47	yPH_132	WT	Glu2	Glu2Sor1	192	0.005208333	7	60	21654	18059	OFF	4	2	5776	226	179	47	210	16	12	174	36	182	0	2	0	2	8	0.045977011	0.000127714	170	164	1.736969853
47	yPH_132	WT	Glu2	Glu2Sor1	192	0.005208333	7	61	22014	18419	OFF	4	2	5776	240	188	52	220	20	10	182	38	189	0	2	0	3	8	0.043956044	0.0001221	180	172	1.780925897
47	yPH_132	WT	Glu2	Glu2Sor1	192	0.005208333	7	62	22374	18779	OFF	4	2	5776	247	194	53	231	16	10	189	42	205	0	5	0	2	13	0.068783069	0.000191064	190	185	1.849708966
47	yPH_132	WT	Glu2	Glu2Sor1	192	0.005208333	7	63	22734	19139	OFF	4	2	5776	266	209	57	247	19	14	205	42	213	0	6	0	5	7	0.034146341	9.49E-05	204	192	1.883855307
47	yPH_132	WT	Glu2	Glu2Sor1	192	0.005208333	7	64	23094	19499	OFF	4	2	5776	280	220	60	260	20	12	213	47	222	0	5	0	1	5	0.023474178	6.52E-05	216	197	1.907329486
47	yPH_132	WT	Glu2	Glu2Sor1	192	0.005208333	7	65	23454	19859	OFF	4	2	5776	297	235	62	271	26	11	222	49	236	0	4	0	5	15	0.067567568	0.000187688	227	212	1.974897053
47	yPH_132	WT	Glu2	Glu2Sor1	192	0.005208333	7	66	23814	20219	OFF	4	2	5776	321	247	74	290	31	17	236	54	249	0	6	0	4	11	0.046610169	0.000129473	244	223	2.021507223
47	yPH_132	WT	Glu2	Glu2Sor1	192	0.005208333	7	67	24174	20579	OFF	4	2	5776	353	271	82	308	45	17	249	59	271	0	12	0	4	14	0.0562249	0.00015618	261	237	2.077732122
47	yPH_132	WT	Glu2	Glu2Sor1	192	0.005208333	7	68	24534	20939	OFF	4	2	5776	373	292	81	333	40	23	271	62	304	0	10	0	3	26	0.095940959	0.000266503	284	263	2.173673082
47	yPH_132	WT	Glu2	Glu2Sor1	192	0.005208333	7	69	24894	21299	OFF	4	2	5776	408	331	77	366	42	31	304	62	327	0	10	0	1	14	0.046052632	0.000127924	315	277	2.219725713
47	yPH_132	WT	Glu2	Glu2Sor1	192	0.005208333	7	70	25254	21659	OFF	4	2	5776	440	357	83	389	51	23	327	62	351	0	7	0	3	20	0.06116208	0.000169895	338	297	2.280887793
47	yPH_132	WT	Glu2	Glu2Sor1	192	0.005208333	7	71	25614	22019	OFF	4	2	5776	474	389	85	414	60	25	351	63	388	0	8	0	6	35	0.0997151	0.000276986	363	332	2.380602893
47	yPH_132	WT	Glu2	Glu2Sor1	192	0.005208333	7	72	25974	22379	OFF	4	2	5776	508	419	89	453	55	39	388	65	403	0	8	0	5	12	0.030927835	8.59E-05	402	344	2.411530728
47	yPH_132	WT	Glu2	Glu2Sor1	192	0.005208333	7	73	26334	22739	OFF	4	2	5776	535	443	92	467	68	14	403	64	424	0	7	0	4	18	0.044665012	0.000124069	416	362	2.45619574
47	yPH_132	WT	Glu2	Glu2Sor1	192	0.005208333	7	74	26694	23099	OFF	4	2	5776	574	474	100	492	82	23	424	68	444	0	6	0	11	25	0.058962264	0.000163784	439	387	2.515158004
47	yPH_132	WT	Glu2	Glu2Sor1	192	0.005208333	7	75	27054	23459	ON	5	3	5775	574	473	101	526	48	32	444	82	460	0	6	0	3	13	0.029279279	8.13E-05	471	400	2.544437284
47	yPH_132	WT	Glu2	Glu2Sor1	192	0.005208333	7	76	27414	23819	ON	5	3	5775	583	483	100	544	39	18	460	84	470	0	6	0	5	9	0.019565217	5.43E-05	489	409	2.564002501
47	yPH_132	WT	Glu2	Glu2Sor1	192	0.005208333	7	77	27774	24179	ON	5	3	5775	584	488	96	555	29	11	470	85	490	0	12	0	4	12	0.025531915	7.09E-05	500	421	2.589534416
47	yPH_132	WT	Glu2	Glu2Sor1	192	0.005208333	7	78	28134	24539	ON	5	3	5775	606	505	101	575	31	20	490	85	501	0	7	0	7	11	0.02244898	6.24E-05	520	432	2.611983395
47	yPH_132	WT	Glu2	Glu2Sor1	192	0.005208333	7	79	28494	24899	ON	5	3	5775	619	515	104	589	30	14	501	88	537	0	15	0	3	24	0.047904192	0.000133067	534	456	2.659887587
47	yPH_132	WT	Glu2	Glu2Sor1	192	0.005208333	7	80	28854	25259	ON	5	3	5775	645	546	99	620	25	29	537	83	549	0	7	0	7	12	0.022346369	6.21E-05	563	468	2.682233956
47	yPH_132	WT	Glu2	Glu2Sor1	192	0.005208333	7	81	29214	25619	ON	5	3	5775	665	562	103	637	28	17	549	88	561	0	9	0	5	8	0.014571949	4.05E-05	580	476	2.696805905
47	yPH_132	WT	Glu2	Glu2Sor1	192	0.005208333	7	82	29574	25979	ON	5	3	5775	692	582	110	646	46	9	561	85	576	0	11	0	6	10	0.017825312	4.95E-05	589	486	2.714631217
47	yPH_132	WT	Glu2	Glu2Sor1	192	0.005208333	7	83	29934	26339	ON	5	3	5775	718	605	113	664	54	17	576	88	594	0	11	0	6	13	0.022569444	6.27E-05	606	499	2.737200661
47	yPH_132	WT	Glu2	Glu2Sor1	192	0.005208333	7	84	30294	26699	ON	5	3	5775	747	631	116	685	62	19	594	91	619	0	16	0	0	9	0.015151515	4.21E-05	625	508	2.752352176
47	yPH_132	WT	Glu2	Glu2Sor1	192	0.005208333	7	85	30654	27059	ON	5	3	5775	793	675	118	695	98	10	619	76	656	0	13	0	8	32	0.051696284	0.000143601	635	540	2.804048461
47	yPH_132	WT	Glu2	Glu2Sor1	192	0.005208333	7	86	31014	27419	ON	5	3	5775	847	725	122	733	114	38	656	77	688	0	13	0	9	28	0.042682927	0.000118564	673	568	2.846731387
47	yPH_132	WT	Glu2	Glu2Sor1	192	0.005208333	7	87	31374	27779	ON	5	3	5775	908	783	125	767	141	34	688	79	755	0	16	0	17	68	0.098837209	0.000274548	707	636	2.945568597
47	yPH_132	WT	Glu2	Glu2Sor1	192	0.005208333	7	88	31734	28139	ON	5	3	5775	972	846	126	842	130	74	755	87	782	0	14	0	10	23	0.030463576	8.46E-05	781	659	2.976032173
47	yPH_132	WT	Glu2	Glu2Sor1	192	0.005208333	7	89	32094	28499	ON	5	3	5775	1028	890	138	868	160	25	782	86	807	0	10	0	8	23	0.029411765	8.17E-05	806	682	3.005443938
47	yPH_132	WT	Glu2	Glu2Sor1	192	0.005208333	7	90	32454	28859	ON	5	3	5775	1071	924	147	892	179	24	807	85	857	0	16	0	10	44	0.054522924	0.000151453	830	726	3.059966862
47	yPH_132	WT	Glu2	Glu2Sor1	192	0.005208333	7	91	32814	29219	OFF	6	3	5776	1070	925	145	938	132	46	857	81	879	0	4	0	11	29	0.033838973	9.40E-05	876	755	3.093805835
47	yPH_132	WT	Glu2	Glu2Sor1	192	0.005208333	7	92	33174	29579	OFF	6	3	5776	1114	971	143	968	146	30	879	89	905	0	10	0	16	32	0.036405006	0.000101125	906	787	3.130210841
47	yPH_132	WT	Glu2	Glu2Sor1	192	0.005208333	7	93	33534	29939	OFF	6	3	5776	1165	1012	153	1003	162	35	905	98	935	0	15	0	8	23	0.025414365	7.06E-05	941	810	3.155625206
47	yPH_132	WT	Glu2	Glu2Sor1	192	0.005208333	7	94	33894	30299	OFF	6	3	5776	1188	1043	145	1026	162	23	935	91	954	0	14	0	13	18	0.019251337	5.35E-05	964	828	3.174876542
47	yPH_132	WT	Glu2	Glu2Sor1	192	0.005208333	7	95	34254	30659	OFF	6	3	5776	1212	1060	152	1046	166	20	954	92	967	0	11	0	15	17	0.017819706	4.95E-05	984	845	3.192696249
47	yPH_132	WT	Glu2	Glu2Sor1	192	0.005208333	7	96	34614	31019	OFF	6	3	5776	1216	1055	161	1063	153	18	967	96	972	0	8	0	17	14	0.014477766	4.02E-05	1002	859	3.207174015
47	yPH_132	WT	Glu2	Glu2Sor1	192	0.005208333	7	97	34974	31379	OFF	6	3	5776	1244	1076	168	1080	164	17	972	108	985	0	13	0	13	13	0.013374486	3.72E-05	1019	872	3.220548501
47	yPH_132	WT	Glu2	Glu2Sor1	192	0.005208333	7	98	35334	31739	OFF	6	3	5776	1235	1071	164	1094	141	15	985	109	1002	0	16	0	8	9	0.009137056	2.54E-05	1034	881	3.229685557
47	yPH_132	WT	Glu2	Glu2Sor1	192	0.005208333	7	99	35694	32099	OFF	6	3	5776	1231	1072	159	1104	127	12	1002	102	1007	0	15	0	14	4	0.003992016	1.11E-05	1046	885	3.233677573
47	yPH_132	WT	Glu2	Glu2Sor1	192	0.005208333	7	100	36054	32459	OFF	6	3	5776	1228	1067	161	1109	119	5	1007	102	1017	0	10	0	14	14	0.013902681	3.86E-05	1051	899	3.247580254
47	yPH_132	WT	Glu2	Glu2Sor1	192	0.005208333	7	101	36414	32819	OFF	6	3	5776	1252	1082	170	1129	123	20	1017	112	1038	0	15	0	11	17	0.016715831	4.64E-05	1071	916	3.264296085
47	yPH_132	WT	Glu2	Glu2Sor1	192	0.005208333	7	102	36774	33179	OFF	6	3	5776	1265	1098	167	1147	118	18	1038	109	1051	0	15	0	12	10	0.009633911	2.68E-05	1089	926	3.273929996
47	yPH_132	WT	Glu2	Glu2Sor1	192	0.005208333	7	103	37134	33539	OFF	6	3	5776	1288	1121	167	1157	131	10	1051	106	1067	0	12	0	12	16	0.015223597	4.23E-05	1099	942	3.289153593
47	yPH_132	WT	Glu2	Glu2Sor1	192	0.005208333	7	104	37494	33899	OFF	6	3	5776	1300	1130	170	1175	125	18	1067	108	1092	0	21	0	23	27	0.025304592	7.03E-05	1117	969	3.314458185
47	yPH_132	WT	Glu2	Glu2Sor1	192	0.005208333	7	105	37854	34259	OFF	6	3	5776	1310	1139	171	1204	106	29	1092	112	1121	0	18	0	13	24	0.021978022	6.11E-05	1146	993	3.336436207
47	yPH_132	WT	Glu2	Glu2Sor1	192	0.005208333	7	106	38214	34619	OFF	6	3	5776	1320	1144	176	1235	85	31	1121	114	1120	0	5	0	10	4	0.003568243	9.91E-06	1177	997	3.34000445
47	yPH_132	WT	Glu2	Glu2Sor1	192	0.005208333	7	107	38574	34979	ON	7	4	5776	1316	1140	176	1240	76	5	1120	120	1136	0	8	0	2	10	0.008928571	2.48E-05	1182	1007	3.348933021
47	yPH_132	WT	Glu2	Glu2Sor1	192	0.005208333	7	108	38934	35339	ON	7	4	5776	1326	1159	167	1251	75	11	1136	115	1139	0	1	0	3	5	0.004401408	1.22E-05	1193	1012	3.35333443
47	yPH_132	WT	Glu2	Glu2Sor1	192	0.005208333	7	109	39294	35699	ON	7	4	5776	1341	1163	178	1260	81	8	1139	121	1148	0	7	0	8	10	0.008779631	2.44E-05	1201	1022	3.362114061
47	yPH_132	WT	Glu2	Glu2Sor1	192	0.005208333	7	110	39654	36059	ON	7	4	5776	1352	1174	178	1271	81	10	1148	123	1159	0	5	0	7	13	0.011324042	3.15E-05	1211	1035	3.373438103
47	yPH_132	WT	Glu2	Glu2Sor1	192	0.005208333	7	111	40014	36419	ON	7	4	5776	1355	1179	176	1286	69	15	1159	127	1152	0	8	0	22	7	0.006039689	1.68E-05	1226	1042	3.379477792
47	yPH_132	WT	Glu2	Glu2Sor1	192	0.005208333	7	112	40374	36779	ON	7	4	5776	1346	1171	175	1297	49	10	1152	145	1145	0	9	0	22	6	0.005208333	1.45E-05	1236	1048	3.384686125
47	yPH_132	WT	Glu2	Glu2Sor1	192	0.005208333	7	113	40734	37139	ON	7	4	5776	1348	1162	186	1298	50	6	1145	153	1151	0	4	0	12	14	0.012227074	3.40E-05	1242	1062	3.3969132
47	yPH_132	WT	Glu2	Glu2Sor1	192	0.005208333	7	114	41094	37499	ON	7	4	5776	1355	1168	187	1309	46	14	1151	158	1157	0	3	0	12	15	0.013032146	3.62E-05	1256	1077	3.409945345
47	yPH_132	WT	Glu2	Glu2Sor1	192	0.005208333	7	115	41454	37859	ON	7	4	5776	1366	1182	184	1319	47	15	1157	162	1158	0	6	0	18	13	0.011235955	3.12E-05	1271	1090	3.421181301
47	yPH_132	WT	Glu2	Glu2Sor1	192	0.005208333	7	116	41814	38219	ON	7	4	5776	1380	1179	201	1331	49	14	1158	173	1170	0	15	0	13	10	0.008635579	2.40E-05	1285	1100	3.429816879
47	yPH_132	WT	Glu2	Glu2Sor1	192	0.005208333	7	117	42174	38579	ON	7	4	5776	1364	1179	185	1333	31	11	1170	163	1170	0	8	0	14	6	0.005128205	1.42E-05	1296	1106	3.434945084
47	yPH_132	WT	Glu2	Glu2Sor1	192	0.005208333	7	118	42534	38939	ON	7	4	5776	1371	1184	187	1337	34	6	1170	167	1164	0	11	0	22	5	0.004273504	1.19E-05	1302	1111	3.439218589
47	yPH_132	WT	Glu2	Glu2Sor1	192	0.005208333	7	119	42894	39299	ON	7	4	5776	1369	1176	193	1340	29	5	1164	176	NA	NA	NA	NA	NA	NA	NA	NA	NA	NA	NA
47	yPH_132	WT	Glu2	Glu2Sor1	192	0.005208333	9	0	72	-3523	OFF	0	0	3609	36	35	1	36	0	0	35	1	36	0	0	0	0	1	0.028571429	7.94E-05	NA	NA	NA
47	yPH_132	WT	Glu2	Glu2Sor1	192	0.005208333	9	1	432	-3163	OFF	0	0	3609	37	36	1	37	0	1	36	1	36	0	0	0	0	0	0	0	NA	NA	NA
47	yPH_132	WT	Glu2	Glu2Sor1	192	0.005208333	9	2	792	-2803	OFF	0	0	3609	37	36	1	37	0	0	36	1	37	0	0	0	0	1	0.027777778	7.72E-05	NA	NA	NA
47	yPH_132	WT	Glu2	Glu2Sor1	192	0.005208333	9	3	1152	-2443	OFF	0	0	3609	40	39	1	38	2	1	37	1	38	0	0	0	0	1	0.027027027	7.51E-05	NA	NA	NA
47	yPH_132	WT	Glu2	Glu2Sor1	192	0.005208333	9	4	1512	-2083	OFF	0	0	3609	41	40	1	39	2	1	38	1	41	0	0	0	0	3	0.078947368	0.000219298	NA	NA	NA
47	yPH_132	WT	Glu2	Glu2Sor1	192	0.005208333	9	5	1872	-1723	OFF	0	0	3609	45	44	1	42	3	3	41	1	45	0	0	0	1	5	0.12195122	0.000338753	NA	NA	NA
47	yPH_132	WT	Glu2	Glu2Sor1	192	0.005208333	9	6	2232	-1363	OFF	0	0	3609	48	46	2	47	1	5	45	2	46	0	0	0	0	1	0.022222222	6.17E-05	NA	NA	NA
47	yPH_132	WT	Glu2	Glu2Sor1	192	0.005208333	9	7	2592	-1003	OFF	0	0	3609	49	47	2	48	1	1	46	2	47	0	1	0	0	0	0	0	NA	NA	NA
47	yPH_132	WT	Glu2	Glu2Sor1	192	0.005208333	9	8	2952	-643	OFF	0	0	3609	49	48	1	48	1	0	47	1	50	0	0	0	0	3	0.063829787	0.000177305	NA	NA	NA
47	yPH_132	WT	Glu2	Glu2Sor1	192	0.005208333	9	9	3312	-283	OFF	0	0	3609	52	50	2	51	1	3	50	1	49	0	0	0	1	0	0	0	NA	NA	NA
47	yPH_132	WT	Glu2	Glu2Sor1	192	0.005208333	9	10	3672	77	ON	1	1	5776	54	51	3	51	3	0	49	2	52	0	0	0	0	3	0.06122449	0.000170068	3	3	0.06122449
47	yPH_132	WT	Glu2	Glu2Sor1	192	0.005208333	9	11	4032	437	ON	1	1	5776	55	53	2	54	1	3	52	2	52	0	0	0	0	0	0	0	6	3	0.06122449
47	yPH_132	WT	Glu2	Glu2Sor1	192	0.005208333	9	12	4392	797	ON	1	1	5776	55	52	3	54	1	0	52	2	53	0	0	0	0	1	0.019230769	5.34E-05	6	4	0.080455259
47	yPH_132	WT	Glu2	Glu2Sor1	192	0.005208333	9	13	4752	1157	ON	1	1	5776	56	53	3	56	0	2	53	3	53	0	0	0	0	0	0	0	8	4	0.080455259
47	yPH_132	WT	Glu2	Glu2Sor1	192	0.005208333	9	14	5112	1517	ON	1	1	5776	56	53	3	56	0	0	53	3	53	0	0	0	0	0	0	0	8	4	0.080455259
47	yPH_132	WT	Glu2	Glu2Sor1	192	0.005208333	9	15	5472	1877	ON	1	1	5776	56	53	3	56	0	0	53	3	55	0	0	0	0	2	0.037735849	0.000104822	8	6	0.118191108
47	yPH_132	WT	Glu2	Glu2Sor1	192	0.005208333	9	16	5832	2237	ON	1	1	5776	58	55	3	58	0	2	55	3	57	0	0	0	0	2	0.036363636	0.00010101	10	8	0.154554744
47	yPH_132	WT	Glu2	Glu2Sor1	192	0.005208333	9	17	6192	2597	ON	1	1	5776	61	58	3	60	1	2	57	3	57	0	0	0	0	0	0	0	12	8	0.154554744
47	yPH_132	WT	Glu2	Glu2Sor1	192	0.005208333	9	18	6552	2957	ON	1	1	5776	61	58	3	60	1	0	57	3	59	0	1	0	0	1	0.01754386	4.87E-05	12	9	0.172098604
47	yPH_132	WT	Glu2	Glu2Sor1	192	0.005208333	9	19	6912	3317	ON	1	1	5776	63	61	2	61	2	1	59	2	62	0	0	0	0	3	0.050847458	0.000141243	13	12	0.222946062
47	yPH_132	WT	Glu2	Glu2Sor1	192	0.005208333	9	20	7272	3677	ON	1	1	5776	66	64	2	64	2	3	62	2	63	0	0	0	0	1	0.016129032	4.48E-05	16	13	0.239075094
47	yPH_132	WT	Glu2	Glu2Sor1	192	0.005208333	9	21	7632	4037	ON	1	1	5776	67	65	2	65	2	1	63	2	65	0	0	0	0	2	0.031746032	8.82E-05	17	15	0.270821126
47	yPH_132	WT	Glu2	Glu2Sor1	192	0.005208333	9	22	7992	4397	ON	1	1	5776	69	67	2	67	2	2	65	2	66	0	0	0	0	1	0.015384615	4.27E-05	19	16	0.286205741
47	yPH_132	WT	Glu2	Glu2Sor1	192	0.005208333	9	23	8352	4757	ON	1	1	5776	70	68	2	68	2	1	66	2	67	0	0	0	0	1	0.015151515	4.21E-05	20	17	0.301357256
47	yPH_132	WT	Glu2	Glu2Sor1	192	0.005208333	9	24	8712	5117	ON	1	1	5776	75	73	2	69	6	1	67	2	69	0	0	0	0	2	0.029850746	8.29E-05	21	19	0.331208003
47	yPH_132	WT	Glu2	Glu2Sor1	192	0.005208333	9	25	9072	5477	ON	1	1	5776	79	77	2	71	8	2	69	2	73	0	0	0	2	6	0.086956522	0.000241546	23	25	0.418164524
47	yPH_132	WT	Glu2	Glu2Sor1	192	0.005208333	9	26	9432	5837	OFF	2	1	5776	85	81	4	77	8	6	73	4	74	0	2	0	2	1	0.01369863	3.81E-05	29	26	0.431863154
47	yPH_132	WT	Glu2	Glu2Sor1	192	0.005208333	9	27	9792	6197	OFF	2	1	5776	87	82	5	79	8	2	74	5	79	0	3	0	2	4	0.054054054	0.00015015	31	30	0.485917208
47	yPH_132	WT	Glu2	Glu2Sor1	192	0.005208333	9	28	10152	6557	OFF	2	1	5776	92	88	4	83	9	4	79	4	89	0	2	0	0	8	0.101265823	0.000281294	35	38	0.587183031
47	yPH_132	WT	Glu2	Glu2Sor1	192	0.005208333	9	29	10512	6917	OFF	2	1	5776	98	96	2	91	7	8	89	2	100	0	0	0	1	12	0.134831461	0.000374532	43	50	0.722014492
47	yPH_132	WT	Glu2	Glu2Sor1	192	0.005208333	9	30	10872	7277	OFF	2	1	5776	104	101	3	103	1	12	100	3	106	0	1	0	1	6	0.06	0.000166667	55	56	0.782014492
47	yPH_132	WT	Glu2	Glu2Sor1	192	0.005208333	9	31	11232	7637	OFF	2	1	5776	111	108	3	109	2	6	106	3	112	0	1	0	0	5	0.047169811	0.000131027	61	61	0.829184303
47	yPH_132	WT	Glu2	Glu2Sor1	192	0.005208333	9	32	11592	7997	OFF	2	1	5776	117	115	2	114	3	5	112	2	116	0	0	0	0	4	0.035714286	9.92E-05	66	65	0.864898589
47	yPH_132	WT	Glu2	Glu2Sor1	192	0.005208333	9	33	11952	8357	OFF	2	1	5776	119	117	2	118	1	4	116	2	118	0	0	0	0	2	0.017241379	4.79E-05	70	67	0.882139968
47	yPH_132	WT	Glu2	Glu2Sor1	192	0.005208333	9	34	12312	8717	OFF	2	1	5776	122	120	2	120	2	2	118	2	118	0	0	0	0	0	0	0	72	67	0.882139968
47	yPH_132	WT	Glu2	Glu2Sor1	192	0.005208333	9	35	12672	9077	OFF	2	1	5776	123	121	2	120	3	0	118	2	121	0	0	0	1	4	0.033898305	9.42E-05	72	71	0.916038273
47	yPH_132	WT	Glu2	Glu2Sor1	192	0.005208333	9	36	13032	9437	OFF	2	1	5776	130	125	5	126	4	4	121	5	130	0	0	0	0	9	0.074380165	0.000206612	76	80	0.990418439
47	yPH_132	WT	Glu2	Glu2Sor1	192	0.005208333	9	37	13392	9797	OFF	2	1	5776	139	134	5	135	4	9	130	5	139	0	0	0	0	9	0.069230769	0.000192308	85	89	1.059649208
47	yPH_132	WT	Glu2	Glu2Sor1	192	0.005208333	9	38	13752	10157	OFF	2	1	5776	146	141	5	144	2	9	139	5	144	0	1	0	0	4	0.028776978	7.99E-05	94	93	1.088426186
47	yPH_132	WT	Glu2	Glu2Sor1	192	0.005208333	9	39	14112	10517	OFF	2	1	5776	153	147	6	149	4	5	144	5	151	0	0	0	0	7	0.048611111	0.000135031	99	100	1.137037297
47	yPH_132	WT	Glu2	Glu2Sor1	192	0.005208333	9	40	14472	10877	OFF	2	1	5776	160	154	6	156	4	7	151	5	160	0	0	0	0	9	0.059602649	0.000165563	106	109	1.196639946
47	yPH_132	WT	Glu2	Glu2Sor1	192	0.005208333	9	41	14832	11237	OFF	2	1	5776	178	168	10	166	12	9	160	6	164	0	1	0	1	4	0.025	6.94E-05	115	113	1.221639946
47	yPH_132	WT	Glu2	Glu2Sor1	192	0.005208333	9	42	15192	11597	ON	3	2	5776	190	178	12	170	20	4	164	6	176	0	0	0	1	13	0.079268293	0.00022019	119	126	1.300908239
47	yPH_132	WT	Glu2	Glu2Sor1	192	0.005208333	9	43	15552	11957	ON	3	2	5776	193	183	10	184	9	13	176	8	180	0	1	0	0	3	0.017045455	4.73E-05	132	129	1.317953694
47	yPH_132	WT	Glu2	Glu2Sor1	192	0.005208333	9	44	15912	12317	ON	3	2	5776	195	185	10	187	8	3	180	7	183	0	0	0	0	3	0.016666667	4.63E-05	135	132	1.33462036
47	yPH_132	WT	Glu2	Glu2Sor1	192	0.005208333	9	45	16272	12677	ON	3	2	5776	198	188	10	191	7	4	183	8	185	0	0	0	1	3	0.016393443	4.55E-05	139	135	1.351013803
47	yPH_132	WT	Glu2	Glu2Sor1	192	0.005208333	9	46	16632	13037	ON	3	2	5776	202	187	15	196	6	3	185	11	192	0	1	0	0	6	0.032432432	9.01E-05	142	141	1.383446235
47	yPH_132	WT	Glu2	Glu2Sor1	192	0.005208333	9	47	16992	13397	ON	3	2	5776	207	194	13	202	5	6	192	10	200	0	0	0	0	8	0.041666667	0.000115741	148	149	1.425112902
47	yPH_132	WT	Glu2	Glu2Sor1	192	0.005208333	9	48	17352	13757	ON	3	2	5776	214	201	13	210	4	8	200	10	204	0	2	0	0	2	0.01	2.78E-05	156	151	1.435112902
47	yPH_132	WT	Glu2	Glu2Sor1	192	0.005208333	9	49	17712	14117	ON	3	2	5776	214	205	9	212	2	2	204	8	209	0	0	0	0	5	0.024509804	6.81E-05	158	156	1.459622706
47	yPH_132	WT	Glu2	Glu2Sor1	192	0.005208333	9	50	18072	14477	ON	3	2	5776	221	212	9	217	4	5	209	8	213	0	0	0	1	5	0.023923445	6.65E-05	163	161	1.483546151
47	yPH_132	WT	Glu2	Glu2Sor1	192	0.005208333	9	51	18432	14837	ON	3	2	5776	229	218	11	222	7	5	213	9	218	0	0	0	0	5	0.023474178	6.52E-05	168	166	1.507020329
47	yPH_132	WT	Glu2	Glu2Sor1	192	0.005208333	9	52	18792	15197	ON	3	2	5776	233	223	10	228	5	6	218	10	223	0	1	0	1	5	0.02293578	6.37E-05	174	171	1.529956109
47	yPH_132	WT	Glu2	Glu2Sor1	192	0.005208333	9	53	19152	15557	ON	3	2	5776	244	233	11	233	11	5	223	10	223	0	0	0	5	5	0.022421525	6.23E-05	179	176	1.552377634
47	yPH_132	WT	Glu2	Glu2Sor1	192	0.005208333	9	54	19512	15917	ON	3	2	5776	256	234	22	239	17	5	223	16	234	0	8	0	2	5	0.022421525	6.23E-05	184	181	1.574799158
47	yPH_132	WT	Glu2	Glu2Sor1	192	0.005208333	9	55	19872	16277	ON	3	2	5776	261	244	17	245	16	6	234	11	247	0	4	0	1	10	0.042735043	0.000118708	190	191	1.617534201
47	yPH_132	WT	Glu2	Glu2Sor1	192	0.005208333	9	56	20232	16637	ON	3	2	5776	278	256	22	256	22	10	247	9	252	0	2	0	5	8	0.032388664	9.00E-05	200	199	1.649922865
47	yPH_132	WT	Glu2	Glu2Sor1	192	0.005208333	9	57	20592	16997	ON	3	2	5776	284	260	24	268	16	10	252	16	255	0	2	0	4	5	0.01984127	5.51E-05	210	204	1.669764135
47	yPH_132	WT	Glu2	Glu2Sor1	192	0.005208333	9	58	20952	17357	OFF	4	2	5776	292	263	29	277	15	7	255	22	267	0	3	0	0	9	0.035294118	9.80E-05	217	213	1.705058253
47	yPH_132	WT	Glu2	Glu2Sor1	192	0.005208333	9	59	21312	17717	OFF	4	2	5776	305	272	33	289	16	9	267	22	283	0	3	0	0	13	0.048689139	0.000135248	226	226	1.753747391
47	yPH_132	WT	Glu2	Glu2Sor1	192	0.005208333	9	60	21672	18077	OFF	4	2	5776	323	294	29	304	19	15	283	21	295	0	4	0	6	14	0.049469965	0.000137417	241	240	1.803217356
47	yPH_132	WT	Glu2	Glu2Sor1	192	0.005208333	9	61	22032	18437	OFF	4	2	5776	341	304	37	325	16	17	295	30	312	0	4	0	4	17	0.057627119	0.000160075	258	257	1.860844475
47	yPH_132	WT	Glu2	Glu2Sor1	192	0.005208333	9	62	22392	18797	OFF	4	2	5776	363	323	40	343	20	18	312	31	324	0	4	0	4	12	0.038461538	0.000106838	276	269	1.899306013
47	yPH_132	WT	Glu2	Glu2Sor1	192	0.005208333	9	63	22752	19157	OFF	4	2	5776	374	337	37	356	18	13	324	32	336	0	7	0	7	12	0.037037037	0.000102881	289	281	1.93634305
47	yPH_132	WT	Glu2	Glu2Sor1	192	0.005208333	9	64	23112	19517	OFF	4	2	5776	394	349	45	370	24	13	336	34	341	0	3	0	4	6	0.017857143	4.96E-05	302	287	1.954200193
47	yPH_132	WT	Glu2	Glu2Sor1	192	0.005208333	9	65	23472	19877	OFF	4	2	5776	401	356	45	375	26	6	341	34	348	0	4	0	5	8	0.023460411	6.52E-05	308	295	1.977660603
47	yPH_132	WT	Glu2	Glu2Sor1	192	0.005208333	9	66	23832	20237	OFF	4	2	5776	409	358	51	383	26	9	348	35	356	0	3	0	4	9	0.025862069	7.18E-05	317	304	2.003522672
47	yPH_132	WT	Glu2	Glu2Sor1	192	0.005208333	9	67	24192	20597	OFF	4	2	5776	424	366	58	396	28	13	356	40	370	0	3	0	5	16	0.04494382	0.000124844	330	320	2.048466493
47	yPH_132	WT	Glu2	Glu2Sor1	192	0.005208333	9	68	24552	20957	OFF	4	2	5776	438	378	60	413	25	17	370	43	378	0	1	0	4	11	0.02972973	8.26E-05	347	331	2.078196222
47	yPH_132	WT	Glu2	Glu2Sor1	192	0.005208333	9	69	24912	21317	OFF	4	2	5776	453	391	62	425	28	12	378	47	405	0	7	0	7	27	0.071428571	0.000198413	359	358	2.149624794
47	yPH_132	WT	Glu2	Glu2Sor1	192	0.005208333	9	70	25272	21677	OFF	4	2	5776	483	420	63	454	29	29	405	49	416	0	5	0	7	13	0.032098765	8.92E-05	388	371	2.181723559
47	yPH_132	WT	Glu2	Glu2Sor1	192	0.005208333	9	71	25632	22037	OFF	4	2	5776	507	436	71	470	37	15	416	54	436	0	5	0	6	21	0.050480769	0.000140224	403	392	2.232204328
47	yPH_132	WT	Glu2	Glu2Sor1	192	0.005208333	9	72	25992	22397	OFF	4	2	5776	540	466	74	494	46	24	436	58	456	0	8	0	1	13	0.029816514	8.28E-05	427	405	2.262020842
47	yPH_132	WT	Glu2	Glu2Sor1	192	0.005208333	9	73	26352	22757	OFF	4	2	5776	562	489	73	508	54	13	456	52	462	0	3	0	5	8	0.01754386	4.87E-05	440	413	2.279564702
47	yPH_132	WT	Glu2	Glu2Sor1	192	0.005208333	9	74	26712	23117	ON	5	3	5775	575	504	71	517	58	9	462	55	497	0	10	0	12	37	0.08008658	0.000222463	449	450	2.359651282
47	yPH_132	WT	Glu2	Glu2Sor1	192	0.005208333	9	75	27072	23477	ON	5	3	5775	581	503	78	558	23	42	497	61	499	0	2	0	2	2	0.004024145	1.12E-05	491	452	2.363675427
47	yPH_132	WT	Glu2	Glu2Sor1	192	0.005208333	9	76	27432	23837	ON	5	3	5775	580	503	77	561	19	3	499	62	507	0	3	0	2	7	0.014028056	3.90E-05	494	459	2.377703483
47	yPH_132	WT	Glu2	Glu2Sor1	192	0.005208333	9	77	27792	24197	ON	5	3	5775	585	510	75	568	17	7	507	61	509	0	1	0	5	6	0.01183432	3.29E-05	501	465	2.389537802
47	yPH_132	WT	Glu2	Glu2Sor1	192	0.005208333	9	78	28152	24557	ON	5	3	5775	585	512	73	575	10	6	509	66	515	0	6	0	4	4	0.007858546	2.18E-05	507	469	2.397396349
47	yPH_132	WT	Glu2	Glu2Sor1	192	0.005208333	9	79	28512	24917	ON	5	3	5775	590	517	73	580	10	5	515	65	531	0	2	0	1	15	0.029126214	8.09E-05	512	484	2.426522562
47	yPH_132	WT	Glu2	Glu2Sor1	192	0.005208333	9	80	28872	25277	ON	5	3	5775	610	534	76	597	13	18	531	66	534	0	2	0	5	6	0.011299435	3.14E-05	530	490	2.437821997
47	yPH_132	WT	Glu2	Glu2Sor1	192	0.005208333	9	81	29232	25637	ON	5	3	5775	618	539	79	605	13	8	534	71	544	0	5	0	6	11	0.020599251	5.72E-05	538	501	2.458421248
47	yPH_132	WT	Glu2	Glu2Sor1	192	0.005208333	9	82	29592	25997	ON	5	3	5775	631	551	80	620	11	16	544	76	557	0	8	0	2	7	0.012867647	3.57E-05	554	508	2.471288895
47	yPH_132	WT	Glu2	Glu2Sor1	192	0.005208333	9	83	29952	26357	ON	5	3	5775	646	567	79	628	18	9	557	71	564	0	7	0	7	7	0.012567325	3.49E-05	563	515	2.48385622
47	yPH_132	WT	Glu2	Glu2Sor1	192	0.005208333	9	84	30312	26717	ON	5	3	5775	660	576	84	637	23	10	564	73	577	0	4	0	6	15	0.026595745	7.39E-05	573	530	2.510451965
47	yPH_132	WT	Glu2	Glu2Sor1	192	0.005208333	9	85	30672	27077	ON	5	3	5775	677	587	90	654	23	17	577	77	596	0	10	0	2	11	0.019064125	5.30E-05	590	541	2.52951609
47	yPH_132	WT	Glu2	Glu2Sor1	192	0.005208333	9	86	31032	27437	ON	5	3	5775	704	609	95	668	36	13	596	72	615	0	8	0	6	17	0.02852349	7.92E-05	603	558	2.55803958
47	yPH_132	WT	Glu2	Glu2Sor1	192	0.005208333	9	87	31392	27797	ON	5	3	5775	738	638	100	689	49	21	615	74	632	0	8	0	8	17	0.027642276	7.68E-05	624	575	2.585681856
47	yPH_132	WT	Glu2	Glu2Sor1	192	0.005208333	9	88	31752	28157	ON	5	3	5775	768	664	104	715	53	26	632	83	667	0	11	0	4	28	0.044303797	0.000123066	650	603	2.629985654
47	yPH_132	WT	Glu2	Glu2Sor1	192	0.005208333	9	89	32112	28517	ON	5	3	5775	803	696	107	749	54	34	667	82	694	0	12	0	5	20	0.029985007	8.33E-05	684	623	2.659970661
47	yPH_132	WT	Glu2	Glu2Sor1	192	0.005208333	9	90	32472	28877	ON	5	3	5775	844	730	114	773	71	23	694	79	716	0	13	0	16	25	0.036023055	0.000100064	707	648	2.695993716
47	yPH_132	WT	Glu2	Glu2Sor1	192	0.005208333	9	91	32832	29237	OFF	6	3	5776	906	786	120	801	105	28	716	85	749	0	6	0	5	32	0.044692737	0.000124146	735	680	2.740686453
47	yPH_132	WT	Glu2	Glu2Sor1	192	0.005208333	9	92	33192	29597	OFF	6	3	5776	956	829	127	837	119	36	749	88	785	0	12	0	4	28	0.037383178	0.000103842	771	708	2.778069631
47	yPH_132	WT	Glu2	Glu2Sor1	192	0.005208333	9	93	33552	29957	OFF	6	3	5776	1030	890	140	870	160	32	785	85	844	0	18	0	4	45	0.057324841	0.000159236	803	753	2.835394472
47	yPH_132	WT	Glu2	Glu2Sor1	192	0.005208333	9	94	33912	30317	OFF	6	3	5776	1107	963	144	926	181	52	844	82	899	0	11	0	9	53	0.062796209	0.000174434	855	806	2.89819068
47	yPH_132	WT	Glu2	Glu2Sor1	192	0.005208333	9	95	34272	30677	OFF	6	3	5776	1200	1047	153	987	213	59	899	88	921	0	10	0	7	19	0.021134594	5.87E-05	914	825	2.919325274
47	yPH_132	WT	Glu2	Glu2Sor1	192	0.005208333	9	96	34632	31037	OFF	6	3	5776	1231	1081	150	1007	224	20	921	86	927	0	3	0	13	16	0.017372421	4.83E-05	934	841	2.936697695
47	yPH_132	WT	Glu2	Glu2Sor1	192	0.005208333	9	97	34992	31397	OFF	6	3	5776	1247	1090	157	1028	219	19	927	101	938	0	12	0	12	11	0.011866235	3.30E-05	953	852	2.94856393
47	yPH_132	WT	Glu2	Glu2Sor1	192	0.005208333	9	98	35352	31757	OFF	6	3	5776	1245	1084	161	1042	203	13	938	104	960	0	19	0	10	13	0.013859275	3.85E-05	966	865	2.962423206
47	yPH_132	WT	Glu2	Glu2Sor1	192	0.005208333	9	99	35712	32117	OFF	6	3	5776	1240	1086	154	1059	181	17	960	99	981	0	13	0	15	23	0.023958333	6.66E-05	983	888	2.986381539
47	yPH_132	WT	Glu2	Glu2Sor1	192	0.005208333	9	100	36072	32477	OFF	6	3	5776	1244	1089	155	1085	159	26	981	104	1004	0	15	0	14	22	0.022426096	6.23E-05	1009	910	3.008807635
47	yPH_132	WT	Glu2	Glu2Sor1	192	0.005208333	9	101	36432	32837	OFF	6	3	5776	1275	1105	170	1110	165	25	1004	106	1025	0	13	0	13	21	0.020916335	5.81E-05	1034	931	3.029723969
47	yPH_132	WT	Glu2	Glu2Sor1	192	0.005208333	9	102	36792	33197	OFF	6	3	5776	1292	1116	176	1134	158	23	1025	109	1048	0	13	0	20	30	0.029268293	8.13E-05	1057	961	3.058992262
47	yPH_132	WT	Glu2	Glu2Sor1	192	0.005208333	9	103	37152	33557	OFF	6	3	5776	1299	1124	175	1166	133	32	1048	118	1083	0	17	0	13	31	0.029580153	8.22E-05	1089	992	3.088572415
47	yPH_132	WT	Glu2	Glu2Sor1	192	0.005208333	9	104	37512	33917	OFF	6	3	5776	1321	1152	169	1201	120	35	1083	118	1110	0	13	0	10	24	0.022160665	6.16E-05	1124	1016	3.11073308
47	yPH_132	WT	Glu2	Glu2Sor1	192	0.005208333	9	105	37872	34277	OFF	6	3	5776	1325	1159	166	1228	97	27	1110	118	1136	0	21	0	18	23	0.020720721	5.76E-05	1151	1039	3.1314538
47	yPH_132	WT	Glu2	Glu2Sor1	192	0.005208333	9	106	38232	34637	OFF	6	3	5776	1316	1153	163	1253	63	25	1136	117	1141	0	6	0	17	16	0.014084507	3.91E-05	1176	1055	3.145538307
47	yPH_132	WT	Glu2	Glu2Sor1	192	0.005208333	9	107	38592	34997	ON	7	4	5776	1315	1157	158	1268	47	17	1141	127	1158	0	5	0	3	15	0.013146363	3.65E-05	1193	1070	3.15868467
47	yPH_132	WT	Glu2	Glu2Sor1	192	0.005208333	9	108	38952	35357	ON	7	4	5776	1338	1173	165	1283	55	15	1158	125	1162	0	6	0	5	3	0.002590674	7.20E-06	1208	1073	3.161275344
47	yPH_132	WT	Glu2	Glu2Sor1	192	0.005208333	9	109	39312	35717	ON	7	4	5776	1341	1178	163	1287	54	4	1162	125	1168	0	2	0	6	10	0.008605852	2.39E-05	1212	1083	3.169881196
47	yPH_132	WT	Glu2	Glu2Sor1	192	0.005208333	9	110	39672	36077	ON	7	4	5776	1353	1183	170	1299	54	12	1168	131	1174	0	5	0	12	13	0.011130137	3.09E-05	1224	1096	3.181011333
47	yPH_132	WT	Glu2	Glu2Sor1	192	0.005208333	9	111	40032	36437	ON	7	4	5776	1362	1189	173	1314	48	14	1174	140	1165	0	6	0	24	9	0.007666099	2.13E-05	1238	1105	3.188677431
47	yPH_132	WT	Glu2	Glu2Sor1	192	0.005208333	9	112	40392	36797	ON	7	4	5776	1357	1177	180	1319	38	10	1165	154	1170	0	10	0	12	7	0.006008584	1.67E-05	1248	1112	3.194686015
47	yPH_132	WT	Glu2	Glu2Sor1	192	0.005208333	9	113	40752	37157	ON	7	4	5776	1359	1183	176	1318	41	7	1170	148	1180	0	12	0	13	11	0.009401709	2.61E-05	1255	1123	3.204087725
47	yPH_132	WT	Glu2	Glu2Sor1	192	0.005208333	9	114	41112	37517	ON	7	4	5776	1370	1193	177	1324	46	11	1180	144	1185	0	8	0	15	12	0.010169492	2.82E-05	1266	1135	3.214257216
47	yPH_132	WT	Glu2	Glu2Sor1	192	0.005208333	9	115	41472	37877	ON	7	4	5776	1383	1200	183	1335	48	15	1185	150	1188	0	10	0	22	15	0.012658228	3.52E-05	1281	1150	3.226915444
47	yPH_132	WT	Glu2	Glu2Sor1	192	0.005208333	9	116	41832	38237	ON	7	4	5776	1380	1197	183	1343	37	17	1188	155	1185	0	8	0	15	4	0.003367003	9.35E-06	1298	1154	3.230282447
47	yPH_132	WT	Glu2	Glu2Sor1	192	0.005208333	9	117	42192	38597	ON	7	4	5776	1373	1191	182	1342	31	5	1185	157	1188	0	12	0	23	14	0.011814346	3.28E-05	1303	1168	3.242096793
47	yPH_132	WT	Glu2	Glu2Sor1	192	0.005208333	9	118	42552	38957	ON	7	4	5776	1371	1196	175	1354	17	15	1188	166	1166	0	12	0	36	2	0.001683502	4.68E-06	1318	1170	3.243780295
47	yPH_132	WT	Glu2	Glu2Sor1	192	0.005208333	9	119	42912	39317	ON	7	4	5776	1384	1180	204	1355	29	2	1166	189	NA	NA	NA	NA	NA	NA	NA	NA	NA	NA	NA
47	yPH_132	WT	Glu2	Glu2Sor1	192	0.005208333	10	0	81	-3514	OFF	0	0	3609	21	20	1	9	12	0	8	1	8	0	0	0	0	0	0	0	NA	NA	NA
47	yPH_132	WT	Glu2	Glu2Sor1	192	0.005208333	10	1	441	-3154	OFF	0	0	3609	22	21	1	9	13	0	8	1	8	0	0	0	0	0	0	0	NA	NA	NA
47	yPH_132	WT	Glu2	Glu2Sor1	192	0.005208333	10	2	801	-2794	OFF	0	0	3609	22	21	1	9	13	0	8	1	8	0	0	0	0	0	0	0	NA	NA	NA
47	yPH_132	WT	Glu2	Glu2Sor1	192	0.005208333	10	3	1161	-2434	OFF	0	0	3609	22	21	1	9	13	0	8	1	8	0	0	0	0	0	0	0	NA	NA	NA
47	yPH_132	WT	Glu2	Glu2Sor1	192	0.005208333	10	4	1521	-2074	OFF	0	0	3609	23	21	2	9	14	0	8	1	8	0	0	0	0	0	0	0	NA	NA	NA
47	yPH_132	WT	Glu2	Glu2Sor1	192	0.005208333	10	5	1881	-1714	OFF	0	0	3609	25	23	2	10	15	1	8	2	9	0	1	0	0	0	0	0	NA	NA	NA
47	yPH_132	WT	Glu2	Glu2Sor1	192	0.005208333	10	6	2241	-1354	OFF	0	0	3609	25	24	1	10	15	0	9	1	9	0	0	0	1	1	0.111111111	0.000308642	NA	NA	NA
47	yPH_132	WT	Glu2	Glu2Sor1	192	0.005208333	10	7	2601	-994	OFF	0	0	3609	26	24	2	11	15	1	9	2	9	0	0	0	0	0	0	0	NA	NA	NA
47	yPH_132	WT	Glu2	Glu2Sor1	192	0.005208333	10	8	2961	-634	OFF	0	0	3609	29	27	2	11	18	0	9	2	9	0	0	0	0	0	0	0	NA	NA	NA
47	yPH_132	WT	Glu2	Glu2Sor1	192	0.005208333	10	9	3321	-274	OFF	0	0	3609	29	27	2	11	18	0	9	2	10	0	0	0	0	1	0.111111111	0.000308642	NA	NA	NA
47	yPH_132	WT	Glu2	Glu2Sor1	192	0.005208333	10	10	3681	86	ON	1	1	5776	32	29	3	13	19	2	10	3	11	0	0	0	0	1	0.1	0.000277778	2	2	0.211111111
47	yPH_132	WT	Glu2	Glu2Sor1	192	0.005208333	10	11	4041	446	ON	1	1	5776	33	30	3	14	19	1	11	3	12	0	1	0	0	0	0	0	3	2	0.211111111
47	yPH_132	WT	Glu2	Glu2Sor1	192	0.005208333	10	12	4401	806	ON	1	1	5776	33	30	3	14	19	0	12	2	13	0	0	0	0	1	0.083333333	0.000231481	3	3	0.294444444
47	yPH_132	WT	Glu2	Glu2Sor1	192	0.005208333	10	13	4761	1166	ON	1	1	5776	34	31	3	15	19	1	13	2	13	0	0	0	0	0	0	0	4	3	0.294444444
47	yPH_132	WT	Glu2	Glu2Sor1	192	0.005208333	10	14	5121	1526	ON	1	1	5776	34	30	4	15	19	0	13	2	13	0	0	0	0	0	0	0	4	3	0.294444444
47	yPH_132	WT	Glu2	Glu2Sor1	192	0.005208333	10	15	5481	1886	ON	1	1	5776	35	29	6	15	20	0	13	2	13	0	0	0	0	0	0	0	4	3	0.294444444
47	yPH_132	WT	Glu2	Glu2Sor1	192	0.005208333	10	16	5841	2246	ON	1	1	5776	35	29	6	15	20	0	13	2	13	0	0	0	1	1	0.076923077	0.000213675	4	4	0.371367521
47	yPH_132	WT	Glu2	Glu2Sor1	192	0.005208333	10	17	6201	2606	ON	1	1	5776	35	28	7	16	19	1	13	3	15	0	1	0	0	1	0.076923077	0.000213675	5	5	0.448290598
47	yPH_132	WT	Glu2	Glu2Sor1	192	0.005208333	10	18	6561	2966	ON	1	1	5776	37	30	7	17	20	1	15	2	15	0	0	0	0	0	0	0	6	5	0.448290598
47	yPH_132	WT	Glu2	Glu2Sor1	192	0.005208333	10	19	6921	3326	ON	1	1	5776	35	29	6	17	18	0	15	2	15	0	0	0	0	0	0	0	6	5	0.448290598
47	yPH_132	WT	Glu2	Glu2Sor1	192	0.005208333	10	20	7281	3686	ON	1	1	5776	35	28	7	17	18	0	15	2	15	0	0	0	0	0	0	0	6	5	0.448290598
47	yPH_132	WT	Glu2	Glu2Sor1	192	0.005208333	10	21	7641	4046	ON	1	1	5776	37	28	9	17	20	0	15	2	15	0	0	0	0	0	0	0	6	5	0.448290598
47	yPH_132	WT	Glu2	Glu2Sor1	192	0.005208333	10	22	8001	4406	ON	1	1	5776	36	28	8	17	19	0	15	2	17	0	1	0	0	1	0.066666667	0.000185185	6	6	0.514957265
47	yPH_132	WT	Glu2	Glu2Sor1	192	0.005208333	10	23	8361	4766	ON	1	1	5776	37	30	7	18	19	1	17	1	16	0	0	0	1	0	0	0	7	6	0.514957265
47	yPH_132	WT	Glu2	Glu2Sor1	192	0.005208333	10	24	8721	5126	ON	1	1	5776	36	27	9	18	18	0	16	2	16	0	0	0	0	0	0	0	7	6	0.514957265
47	yPH_132	WT	Glu2	Glu2Sor1	192	0.005208333	10	25	9081	5486	ON	1	1	5776	36	27	9	19	17	1	16	3	18	0	1	0	1	2	0.125	0.000347222	8	8	0.639957265
47	yPH_132	WT	Glu2	Glu2Sor1	192	0.005208333	10	26	9441	5846	OFF	2	1	5776	40	29	11	21	19	2	18	3	19	0	0	0	1	2	0.111111111	0.000308642	10	10	0.751068376
47	yPH_132	WT	Glu2	Glu2Sor1	192	0.005208333	10	27	9801	6206	OFF	2	1	5776	41	28	13	23	18	2	19	4	22	0	0	0	0	3	0.157894737	0.000438596	12	13	0.908963113
47	yPH_132	WT	Glu2	Glu2Sor1	192	0.005208333	10	28	10161	6566	OFF	2	1	5776	44	32	12	26	18	3	22	4	23	0	1	0	0	0	0	0	15	13	0.908963113
47	yPH_132	WT	Glu2	Glu2Sor1	192	0.005208333	10	29	10521	6926	OFF	2	1	5776	44	33	11	26	18	0	23	3	26	0	1	0	0	2	0.086956522	0.000241546	15	15	0.995919635
47	yPH_132	WT	Glu2	Glu2Sor1	192	0.005208333	10	30	10881	7286	OFF	2	1	5776	46	36	10	28	18	2	26	2	27	0	0	0	0	1	0.038461538	0.000106838	17	16	1.034381173
47	yPH_132	WT	Glu2	Glu2Sor1	192	0.005208333	10	31	11241	7646	OFF	2	1	5776	46	36	10	29	17	1	27	2	27	0	0	0	0	0	0	0	18	16	1.034381173
47	yPH_132	WT	Glu2	Glu2Sor1	192	0.005208333	10	32	11601	8006	OFF	2	1	5776	46	34	12	29	17	0	27	2	27	0	0	0	0	0	0	0	18	16	1.034381173
47	yPH_132	WT	Glu2	Glu2Sor1	192	0.005208333	10	33	11961	8366	OFF	2	1	5776	48	34	14	30	18	1	27	3	28	0	0	0	0	1	0.037037037	0.000102881	19	17	1.07141821
47	yPH_132	WT	Glu2	Glu2Sor1	192	0.005208333	10	34	12321	8726	OFF	2	1	5776	49	35	14	31	18	1	28	3	28	0	0	0	0	0	0	0	20	17	1.07141821
47	yPH_132	WT	Glu2	Glu2Sor1	192	0.005208333	10	35	12681	9086	OFF	2	1	5776	49	34	15	31	18	0	28	3	32	0	0	0	0	4	0.142857143	0.000396825	20	21	1.214275353
47	yPH_132	WT	Glu2	Glu2Sor1	192	0.005208333	10	36	13041	9446	OFF	2	1	5776	55	40	15	35	20	4	32	3	34	0	0	0	0	2	0.0625	0.000173611	24	23	1.276775353
47	yPH_132	WT	Glu2	Glu2Sor1	192	0.005208333	10	37	13401	9806	OFF	2	1	5776	55	43	12	37	18	2	34	3	36	0	0	0	0	2	0.058823529	0.000163399	26	25	1.335598882
47	yPH_132	WT	Glu2	Glu2Sor1	192	0.005208333	10	38	13761	10166	OFF	2	1	5776	57	44	13	39	18	2	36	3	36	0	0	0	1	1	0.027777778	7.72E-05	28	26	1.36337666
47	yPH_132	WT	Glu2	Glu2Sor1	192	0.005208333	10	39	14121	10526	OFF	2	1	5776	59	44	15	40	19	1	36	4	38	0	1	0	0	1	0.027777778	7.72E-05	29	27	1.391154438
47	yPH_132	WT	Glu2	Glu2Sor1	192	0.005208333	10	40	14481	10886	OFF	2	1	5776	59	45	14	41	18	1	38	3	39	0	0	0	0	1	0.026315789	7.31E-05	30	28	1.417470227
47	yPH_132	WT	Glu2	Glu2Sor1	192	0.005208333	10	41	14841	11246	OFF	2	1	5776	60	47	13	42	18	1	39	3	43	0	1	0	0	3	0.076923077	0.000213675	31	31	1.494393304
47	yPH_132	WT	Glu2	Glu2Sor1	192	0.005208333	10	42	15201	11606	ON	3	2	5776	65	50	15	45	20	3	43	2	45	0	0	0	0	2	0.046511628	0.000129199	34	33	1.540904932
47	yPH_132	WT	Glu2	Glu2Sor1	192	0.005208333	10	43	15561	11966	ON	3	2	5776	64	50	14	47	17	2	45	2	46	0	0	0	0	1	0.022222222	6.17E-05	36	34	1.563127154
47	yPH_132	WT	Glu2	Glu2Sor1	192	0.005208333	10	44	15921	12326	ON	3	2	5776	63	50	13	48	15	1	46	2	47	0	1	0	0	0	0	0	37	34	1.563127154
47	yPH_132	WT	Glu2	Glu2Sor1	192	0.005208333	10	45	16281	12686	ON	3	2	5776	63	50	13	48	15	0	47	1	48	0	0	0	0	1	0.021276596	5.91E-05	37	35	1.58440375
47	yPH_132	WT	Glu2	Glu2Sor1	192	0.005208333	10	46	16641	13046	ON	3	2	5776	63	51	12	49	14	1	48	1	48	0	0	0	0	0	0	0	38	35	1.58440375
47	yPH_132	WT	Glu2	Glu2Sor1	192	0.005208333	10	47	17001	13406	ON	3	2	5776	63	51	12	49	14	0	48	1	48	0	0	0	0	0	0	0	38	35	1.58440375
47	yPH_132	WT	Glu2	Glu2Sor1	192	0.005208333	10	48	17361	13766	ON	3	2	5776	63	51	12	49	14	0	48	1	49	0	0	0	0	1	0.020833333	5.79E-05	38	36	1.605237084
47	yPH_132	WT	Glu2	Glu2Sor1	192	0.005208333	10	49	17721	14126	ON	3	2	5776	63	52	11	50	13	1	49	1	49	0	0	0	0	0	0	0	39	36	1.605237084
47	yPH_132	WT	Glu2	Glu2Sor1	192	0.005208333	10	50	18081	14486	ON	3	2	5776	65	52	13	50	15	0	49	1	50	0	0	0	0	1	0.020408163	5.67E-05	39	37	1.625645247
47	yPH_132	WT	Glu2	Glu2Sor1	192	0.005208333	10	51	18441	14846	ON	3	2	5776	64	52	12	51	13	1	50	1	51	0	0	0	0	1	0.02	5.56E-05	40	38	1.645645247
47	yPH_132	WT	Glu2	Glu2Sor1	192	0.005208333	10	52	18801	15206	ON	3	2	5776	64	52	12	52	12	1	51	1	53	0	0	0	0	2	0.039215686	0.000108932	41	40	1.684860933
47	yPH_132	WT	Glu2	Glu2Sor1	192	0.005208333	10	53	19161	15566	ON	3	2	5776	61	54	7	54	7	2	53	1	54	0	0	0	0	1	0.018867925	5.24E-05	43	41	1.703728858
47	yPH_132	WT	Glu2	Glu2Sor1	192	0.005208333	10	54	19521	15926	ON	3	2	5776	61	55	6	55	6	1	54	1	57	0	0	0	0	3	0.055555556	0.000154321	44	44	1.759284413
47	yPH_132	WT	Glu2	Glu2Sor1	192	0.005208333	10	55	19881	16286	ON	3	2	5776	66	59	7	58	8	3	57	1	62	0	0	0	0	5	0.087719298	0.000243665	47	49	1.847003711
47	yPH_132	WT	Glu2	Glu2Sor1	192	0.005208333	10	56	20241	16646	ON	3	2	5776	73	66	7	63	10	5	62	1	63	0	0	0	0	1	0.016129032	4.48E-05	52	50	1.863132744
47	yPH_132	WT	Glu2	Glu2Sor1	192	0.005208333	10	57	20601	17006	ON	3	2	5776	75	68	7	64	11	1	63	1	65	0	0	0	0	2	0.031746032	8.82E-05	53	52	1.894878775
47	yPH_132	WT	Glu2	Glu2Sor1	192	0.005208333	10	58	20961	17366	OFF	4	2	5776	78	71	7	67	11	2	65	2	67	0	0	0	1	3	0.046153846	0.000128205	55	55	1.941032622
47	yPH_132	WT	Glu2	Glu2Sor1	192	0.005208333	10	59	21321	17726	OFF	4	2	5776	82	72	10	71	11	3	67	4	69	0	0	0	0	2	0.029850746	8.29E-05	58	57	1.970883368
47	yPH_132	WT	Glu2	Glu2Sor1	192	0.005208333	10	60	21681	18086	OFF	4	2	5776	86	75	11	74	12	2	69	5	76	0	1	0	0	6	0.086956522	0.000241546	60	63	2.05783989
47	yPH_132	WT	Glu2	Glu2Sor1	192	0.005208333	10	61	22041	18446	OFF	4	2	5776	93	82	11	80	13	6	76	4	80	0	1	0	1	4	0.052631579	0.000146199	66	67	2.110471469
47	yPH_132	WT	Glu2	Glu2Sor1	192	0.005208333	10	62	22401	18806	OFF	4	2	5776	100	87	13	85	15	5	80	5	84	0	1	0	0	3	0.0375	0.000104167	71	70	2.147971469
47	yPH_132	WT	Glu2	Glu2Sor1	192	0.005208333	10	63	22761	19166	OFF	4	2	5776	105	92	13	88	17	3	84	4	89	0	0	0	0	5	0.05952381	0.000165344	74	75	2.207495278
47	yPH_132	WT	Glu2	Glu2Sor1	192	0.005208333	10	64	23121	19526	OFF	4	2	5776	111	97	14	94	17	5	89	5	89	0	0	0	0	0	0	0	79	75	2.207495278
47	yPH_132	WT	Glu2	Glu2Sor1	192	0.005208333	10	65	23481	19886	OFF	4	2	5776	113	100	13	94	19	0	89	5	90	0	0	0	1	2	0.02247191	6.24E-05	79	77	2.229967188
47	yPH_132	WT	Glu2	Glu2Sor1	192	0.005208333	10	66	23841	20246	OFF	4	2	5776	116	101	15	97	19	3	90	7	95	0	0	0	1	6	0.066666667	0.000185185	82	83	2.296633855
47	yPH_132	WT	Glu2	Glu2Sor1	192	0.005208333	10	67	24201	20606	OFF	4	2	5776	122	105	17	103	19	6	95	8	100	0	2	0	1	4	0.042105263	0.000116959	88	87	2.338739118
47	yPH_132	WT	Glu2	Glu2Sor1	192	0.005208333	10	68	24561	20966	OFF	4	2	5776	132	111	21	108	24	5	100	8	101	0	0	0	2	3	0.03	8.33E-05	93	90	2.368739118
47	yPH_132	WT	Glu2	Glu2Sor1	192	0.005208333	10	69	24921	21326	OFF	4	2	5776	135	114	21	111	24	3	101	10	110	0	2	0	0	7	0.069306931	0.000192519	96	97	2.438046049
47	yPH_132	WT	Glu2	Glu2Sor1	192	0.005208333	10	70	25281	21686	OFF	4	2	5776	146	123	23	119	27	7	110	9	112	0	0	0	2	4	0.036363636	0.00010101	103	101	2.474409685
47	yPH_132	WT	Glu2	Glu2Sor1	192	0.005208333	10	71	25641	22046	OFF	4	2	5776	155	127	28	123	32	4	112	11	116	0	0	0	0	4	0.035714286	9.92E-05	107	105	2.510123971
47	yPH_132	WT	Glu2	Glu2Sor1	192	0.005208333	10	72	26001	22406	OFF	4	2	5776	159	130	29	127	32	4	116	11	121	0	1	0	0	4	0.034482759	9.58E-05	111	109	2.544606729
47	yPH_132	WT	Glu2	Glu2Sor1	192	0.005208333	10	73	26361	22766	OFF	4	2	5776	174	139	35	131	43	4	121	10	124	0	0	0	2	5	0.041322314	0.000114784	115	114	2.585929043
47	yPH_132	WT	Glu2	Glu2Sor1	192	0.005208333	10	74	26721	23126	ON	5	3	5775	185	145	40	136	49	5	124	12	126	0	0	0	0	2	0.016129032	4.48E-05	120	116	2.602058076
47	yPH_132	WT	Glu2	Glu2Sor1	192	0.005208333	10	75	27081	23486	ON	5	3	5775	174	147	27	140	34	3	126	14	132	0	1	0	0	5	0.03968254	0.000110229	123	121	2.641740615
47	yPH_132	WT	Glu2	Glu2Sor1	192	0.005208333	10	76	27441	23846	ON	5	3	5775	182	150	32	145	37	5	132	13	133	0	1	0	0	0	0	0	128	121	2.641740615
47	yPH_132	WT	Glu2	Glu2Sor1	192	0.005208333	10	77	27801	24206	ON	5	3	5775	183	148	35	145	38	0	133	12	137	0	1	0	0	3	0.022556391	6.27E-05	128	124	2.664297006
47	yPH_132	WT	Glu2	Glu2Sor1	192	0.005208333	10	78	28161	24566	ON	5	3	5775	195	155	40	149	46	4	137	12	140	0	2	0	1	2	0.01459854	4.06E-05	132	126	2.678895547
47	yPH_132	WT	Glu2	Glu2Sor1	192	0.005208333	10	79	28521	24926	ON	5	3	5775	203	164	39	151	52	2	140	11	143	0	3	0	2	2	0.014285714	3.97E-05	134	128	2.693181261
47	yPH_132	WT	Glu2	Glu2Sor1	192	0.005208333	10	80	28881	25286	ON	5	3	5775	215	169	46	156	59	4	143	13	147	0	1	0	1	4	0.027972028	7.77E-05	138	132	2.721153289
47	yPH_132	WT	Glu2	Glu2Sor1	192	0.005208333	10	81	29241	25646	ON	5	3	5775	227	178	49	161	66	5	147	14	149	0	1	0	0	1	0.006802721	1.89E-05	143	133	2.72795601
47	yPH_132	WT	Glu2	Glu2Sor1	192	0.005208333	10	82	29601	26006	ON	5	3	5775	241	188	53	165	76	4	149	16	152	0	2	0	0	1	0.006711409	1.86E-05	147	134	2.734667419
47	yPH_132	WT	Glu2	Glu2Sor1	192	0.005208333	10	83	29961	26366	ON	5	3	5775	254	197	57	168	86	3	152	16	154	0	4	0	2	0	0	0	150	134	2.734667419
47	yPH_132	WT	Glu2	Glu2Sor1	192	0.005208333	10	84	30321	26726	ON	5	3	5775	269	210	59	170	99	2	154	16	158	0	2	0	0	2	0.012987013	3.61E-05	152	136	2.747654432
47	yPH_132	WT	Glu2	Glu2Sor1	192	0.005208333	10	85	30681	27086	ON	5	3	5775	286	223	63	174	112	3	158	16	165	0	5	0	0	2	0.012658228	3.52E-05	155	138	2.76031266
47	yPH_132	WT	Glu2	Glu2Sor1	192	0.005208333	10	86	31041	27446	ON	5	3	5775	308	242	66	180	128	6	165	15	171	0	7	0	2	1	0.006060606	1.68E-05	161	139	2.766373266
47	yPH_132	WT	Glu2	Glu2Sor1	192	0.005208333	10	87	31401	27806	ON	5	3	5775	336	267	69	183	153	3	171	12	175	0	3	0	1	2	0.011695906	3.25E-05	164	141	2.778069173
47	yPH_132	WT	Glu2	Glu2Sor1	192	0.005208333	10	88	31761	28166	ON	5	3	5775	362	287	75	187	175	4	175	12	179	0	4	0	1	1	0.005714286	1.59E-05	168	142	2.783783458
47	yPH_132	WT	Glu2	Glu2Sor1	192	0.005208333	10	89	32121	28526	ON	5	3	5775	388	313	75	188	200	1	179	9	183	0	2	0	0	2	0.011173184	3.10E-05	169	144	2.794956643
47	yPH_132	WT	Glu2	Glu2Sor1	192	0.005208333	10	90	32481	28886	OFF	6	3	5776	421	346	75	190	231	2	183	7	187	0	1	0	4	7	0.038251366	0.000106254	171	151	2.833208009
47	yPH_132	WT	Glu2	Glu2Sor1	192	0.005208333	10	91	32841	29246	OFF	6	3	5776	488	409	79	198	290	8	187	11	194	0	3	0	0	4	0.021390374	5.94E-05	179	155	2.854598383
47	yPH_132	WT	Glu2	Glu2Sor1	192	0.005208333	10	92	33201	29606	OFF	6	3	5776	533	444	89	202	331	4	194	8	197	0	1	0	2	4	0.020618557	5.73E-05	183	159	2.87521694
47	yPH_132	WT	Glu2	Glu2Sor1	192	0.005208333	10	93	33561	29966	OFF	6	3	5776	589	497	92	206	383	4	197	9	202	0	3	0	0	2	0.010152284	2.82E-05	187	161	2.885369224
47	yPH_132	WT	Glu2	Glu2Sor1	192	0.005208333	10	94	33921	30326	OFF	6	3	5776	653	555	98	208	445	2	202	6	199	0	1	0	4	0	0	0	189	161	2.885369224
47	yPH_132	WT	Glu2	Glu2Sor1	192	0.005208333	10	95	34281	30686	OFF	6	3	5776	730	618	112	208	522	0	199	9	202	0	3	0	0	0	0	0	189	161	2.885369224
47	yPH_132	WT	Glu2	Glu2Sor1	192	0.005208333	10	96	34641	31046	OFF	6	3	5776	797	686	111	208	589	0	202	6	202	0	2	0	2	0	0	0	189	161	2.885369224
47	yPH_132	WT	Glu2	Glu2Sor1	192	0.005208333	10	97	35001	31406	OFF	6	3	5776	864	750	114	208	656	0	202	6	204	0	2	0	0	0	0	0	189	161	2.885369224
47	yPH_132	WT	Glu2	Glu2Sor1	192	0.005208333	10	98	35361	31766	OFF	6	3	5776	925	806	119	208	717	0	204	4	204	0	0	0	0	0	0	0	189	161	2.885369224
47	yPH_132	WT	Glu2	Glu2Sor1	192	0.005208333	10	99	35721	32126	OFF	6	3	5776	988	862	126	208	780	0	204	4	204	0	0	0	0	0	0	0	189	161	2.885369224
47	yPH_132	WT	Glu2	Glu2Sor1	192	0.005208333	10	100	36081	32486	OFF	6	3	5776	1036	910	126	208	828	0	204	4	205	0	1	0	0	0	0	0	189	161	2.885369224
47	yPH_132	WT	Glu2	Glu2Sor1	192	0.005208333	10	101	36441	32846	OFF	6	3	5776	1085	953	132	208	877	0	205	3	205	0	1	0	1	0	0	0	189	161	2.885369224
47	yPH_132	WT	Glu2	Glu2Sor1	192	0.005208333	10	102	36801	33206	OFF	6	3	5776	1150	1014	136	208	942	0	205	3	204	0	0	0	1	0	0	0	189	161	2.885369224
47	yPH_132	WT	Glu2	Glu2Sor1	192	0.005208333	10	103	37161	33566	OFF	6	3	5776	1180	1044	136	208	972	0	204	4	205	0	1	0	0	0	0	0	189	161	2.885369224
47	yPH_132	WT	Glu2	Glu2Sor1	192	0.005208333	10	104	37521	33926	OFF	6	3	5776	1219	1077	142	208	1011	0	205	3	206	0	1	0	0	0	0	0	189	161	2.885369224
47	yPH_132	WT	Glu2	Glu2Sor1	192	0.005208333	10	105	37881	34286	OFF	6	3	5776	1244	1095	149	208	1036	0	206	2	206	0	0	0	0	0	0	0	189	161	2.885369224
47	yPH_132	WT	Glu2	Glu2Sor1	192	0.005208333	10	106	38241	34646	OFF	6	3	5776	1254	1097	157	208	1046	0	206	2	206	0	0	0	0	0	0	0	189	161	2.885369224
47	yPH_132	WT	Glu2	Glu2Sor1	192	0.005208333	10	107	38601	35006	ON	7	4	5776	1272	1111	161	208	1064	0	206	2	205	0	0	0	1	0	0	0	189	161	2.885369224
47	yPH_132	WT	Glu2	Glu2Sor1	192	0.005208333	10	108	38961	35366	ON	7	4	5776	1287	1125	162	208	1079	0	205	3	205	0	0	0	0	0	0	0	189	161	2.885369224
47	yPH_132	WT	Glu2	Glu2Sor1	192	0.005208333	10	109	39321	35726	ON	7	4	5776	1305	1139	166	208	1097	0	205	3	206	0	1	0	0	0	0	0	189	161	2.885369224
47	yPH_132	WT	Glu2	Glu2Sor1	192	0.005208333	10	110	39681	36086	ON	7	4	5776	1320	1145	175	208	1112	0	206	2	207	0	1	0	0	0	0	0	189	161	2.885369224
47	yPH_132	WT	Glu2	Glu2Sor1	192	0.005208333	10	111	40041	36446	ON	7	4	5776	1322	1151	171	208	1114	0	207	1	208	0	1	0	0	0	0	0	189	161	2.885369224
47	yPH_132	WT	Glu2	Glu2Sor1	192	0.005208333	10	112	40401	36806	ON	7	4	5776	1319	1158	161	208	1111	0	208	0	208	0	0	0	0	0	0	0	189	161	2.885369224
47	yPH_132	WT	Glu2	Glu2Sor1	192	0.005208333	10	113	40761	37166	ON	7	4	5776	1334	1162	172	208	1126	0	208	0	206	0	0	0	2	0	0	0	189	161	2.885369224
47	yPH_132	WT	Glu2	Glu2Sor1	192	0.005208333	10	114	41121	37526	ON	7	4	5776	1327	1159	168	208	1119	0	206	2	206	0	0	0	0	0	0	0	189	161	2.885369224
47	yPH_132	WT	Glu2	Glu2Sor1	192	0.005208333	10	115	41481	37886	ON	7	4	5776	1336	1164	172	208	1128	0	206	2	206	0	1	0	1	0	0	0	189	161	2.885369224
47	yPH_132	WT	Glu2	Glu2Sor1	192	0.005208333	10	116	41841	38246	ON	7	4	5776	1337	1165	172	208	1129	0	206	2	207	0	2	0	1	0	0	0	189	161	2.885369224
47	yPH_132	WT	Glu2	Glu2Sor1	192	0.005208333	10	117	42201	38606	ON	7	4	5776	1324	1156	168	208	1116	0	207	1	207	0	0	0	0	0	0	0	189	161	2.885369224
47	yPH_132	WT	Glu2	Glu2Sor1	192	0.005208333	10	118	42561	38966	ON	7	4	5776	1314	1152	162	208	1106	0	207	1	206	0	0	0	1	0	0	0	189	161	2.885369224
47	yPH_132	WT	Glu2	Glu2Sor1	192	0.005208333	10	119	42921	39326	ON	7	4	5776	1337	1173	164	208	1129	0	206	2	NA	NA	NA	NA	NA	NA	NA	NA	NA	NA	NA
47	yPH_132	WT	Glu2	Glu2Sor1	48	0.020833333	11	0	90	-3505	OFF	0	0	3609	27	25	2	27	0	0	25	2	26	0	0	0	0	1	0.04	0.000111111	NA	NA	NA
47	yPH_132	WT	Glu2	Glu2Sor1	48	0.020833333	11	1	450	-3145	OFF	0	0	3609	29	27	2	28	1	1	26	2	26	0	0	0	0	0	0	0	NA	NA	NA
47	yPH_132	WT	Glu2	Glu2Sor1	48	0.020833333	11	2	810	-2785	OFF	0	0	3609	29	27	2	28	1	0	26	2	28	0	1	0	0	1	0.038461538	0.000106838	NA	NA	NA
47	yPH_132	WT	Glu2	Glu2Sor1	48	0.020833333	11	3	1170	-2425	OFF	0	0	3609	30	28	2	30	0	1	28	2	29	0	0	0	0	1	0.035714286	9.92E-05	NA	NA	NA
47	yPH_132	WT	Glu2	Glu2Sor1	48	0.020833333	11	4	1530	-2065	OFF	0	0	3609	31	29	2	31	0	1	29	2	29	0	0	0	0	0	0	0	NA	NA	NA
47	yPH_132	WT	Glu2	Glu2Sor1	48	0.020833333	11	5	1890	-1705	OFF	0	0	3609	32	30	2	31	1	0	29	2	30	0	0	0	0	1	0.034482759	9.58E-05	NA	NA	NA
47	yPH_132	WT	Glu2	Glu2Sor1	48	0.020833333	11	6	2250	-1345	OFF	0	0	3609	33	31	2	32	1	1	30	2	30	0	0	0	0	0	0	0	NA	NA	NA
47	yPH_132	WT	Glu2	Glu2Sor1	48	0.020833333	11	7	2610	-985	OFF	0	0	3609	33	31	2	32	1	0	30	2	32	0	0	0	0	2	0.066666667	0.000185185	NA	NA	NA
47	yPH_132	WT	Glu2	Glu2Sor1	48	0.020833333	11	8	2970	-625	OFF	0	0	3609	35	33	2	34	1	2	32	2	32	0	0	0	0	0	0	0	NA	NA	NA
47	yPH_132	WT	Glu2	Glu2Sor1	48	0.020833333	11	9	3330	-265	OFF	0	0	3609	36	33	3	35	1	1	32	3	33	0	1	0	0	0	0	0	NA	NA	NA
47	yPH_132	WT	Glu2	Glu2Sor1	48	0.020833333	11	10	3690	95	ON	1	1	1444	36	34	2	35	1	0	33	2	35	0	0	0	0	2	0.060606061	0.00016835	1	2	0.060606061
47	yPH_132	WT	Glu2	Glu2Sor1	48	0.020833333	11	11	4050	455	ON	1	1	1444	38	36	2	37	1	2	35	2	35	0	0	0	0	0	0	0	3	2	0.060606061
47	yPH_132	WT	Glu2	Glu2Sor1	48	0.020833333	11	12	4410	815	ON	1	1	1444	38	36	2	37	1	0	35	2	37	0	0	0	0	2	0.057142857	0.00015873	3	4	0.117748918
47	yPH_132	WT	Glu2	Glu2Sor1	48	0.020833333	11	13	4770	1175	ON	1	1	1444	40	38	2	39	1	2	37	2	37	0	0	0	0	0	0	0	5	4	0.117748918
47	yPH_132	WT	Glu2	Glu2Sor1	48	0.020833333	11	14	5130	1535	OFF	2	1	1444	40	38	2	39	1	0	37	2	39	0	0	0	0	2	0.054054054	0.00015015	5	6	0.171802972
47	yPH_132	WT	Glu2	Glu2Sor1	48	0.020833333	11	15	5490	1895	OFF	2	1	1444	43	41	2	41	2	2	39	2	40	0	1	0	1	1	0.025641026	7.12E-05	7	7	0.197443997
47	yPH_132	WT	Glu2	Glu2Sor1	48	0.020833333	11	16	5850	2255	OFF	2	1	1444	43	40	3	43	0	2	40	3	41	0	0	0	0	1	0.025	6.94E-05	9	8	0.222443997
47	yPH_132	WT	Glu2	Glu2Sor1	48	0.020833333	11	17	6210	2615	OFF	2	1	1444	44	41	3	44	0	1	41	3	41	0	0	0	0	0	0	0	10	8	0.222443997
47	yPH_132	WT	Glu2	Glu2Sor1	48	0.020833333	11	18	6570	2975	ON	3	2	1444	45	41	4	44	1	0	41	3	42	0	0	0	0	1	0.024390244	6.78E-05	10	9	0.246834241
47	yPH_132	WT	Glu2	Glu2Sor1	48	0.020833333	11	19	6930	3335	ON	3	2	1444	46	42	4	45	1	1	42	3	42	0	0	0	0	0	0	0	11	9	0.246834241
47	yPH_132	WT	Glu2	Glu2Sor1	48	0.020833333	11	20	7290	3695	ON	3	2	1444	46	42	4	45	1	0	42	3	42	0	0	0	0	0	0	0	11	9	0.246834241
47	yPH_132	WT	Glu2	Glu2Sor1	48	0.020833333	11	21	7650	4055	ON	3	2	1444	46	42	4	45	1	0	42	3	42	0	0	0	0	0	0	0	11	9	0.246834241
47	yPH_132	WT	Glu2	Glu2Sor1	48	0.020833333	11	22	8010	4415	OFF	4	2	1444	47	42	5	46	1	0	42	4	44	0	0	0	0	2	0.047619048	0.000132275	11	11	0.294453289
47	yPH_132	WT	Glu2	Glu2Sor1	48	0.020833333	11	23	8370	4775	OFF	4	2	1444	49	44	5	48	1	2	44	4	45	0	0	0	1	2	0.045454545	0.000126263	13	13	0.339907834
47	yPH_132	WT	Glu2	Glu2Sor1	48	0.020833333	11	24	8730	5135	OFF	4	2	1444	51	46	5	50	1	2	45	5	46	0	1	0	0	0	0	0	15	13	0.339907834
47	yPH_132	WT	Glu2	Glu2Sor1	48	0.020833333	11	25	9090	5495	OFF	4	2	1444	50	46	4	50	0	0	46	4	44	0	0	0	3	1	0.02173913	6.04E-05	15	14	0.361646965
47	yPH_132	WT	Glu2	Glu2Sor1	48	0.020833333	11	26	9450	5855	ON	5	3	1444	51	44	7	51	0	1	44	7	47	0	3	0	0	0	0	0	16	14	0.361646965
47	yPH_132	WT	Glu2	Glu2Sor1	48	0.020833333	11	27	9810	6215	ON	5	3	1444	52	48	4	51	1	0	47	4	48	0	0	0	0	1	0.021276596	5.91E-05	16	15	0.382923561
47	yPH_132	WT	Glu2	Glu2Sor1	48	0.020833333	11	28	10170	6575	ON	5	3	1444	52	48	4	52	0	1	48	4	53	0	0	0	0	5	0.104166667	0.000289352	17	20	0.487090227
47	yPH_132	WT	Glu2	Glu2Sor1	48	0.020833333	11	29	10530	6935	ON	5	3	1444	58	54	4	57	1	5	53	4	55	0	1	0	0	1	0.018867925	5.24E-05	22	21	0.505958152
47	yPH_132	WT	Glu2	Glu2Sor1	48	0.020833333	11	30	10890	7295	OFF	6	3	1444	59	55	4	58	1	1	55	3	54	0	0	0	3	2	0.036363636	0.00010101	23	23	0.542321788
47	yPH_132	WT	Glu2	Glu2Sor1	48	0.020833333	11	31	11250	7655	OFF	6	3	1444	62	54	8	60	2	2	54	6	59	0	2	0	0	3	0.055555556	0.000154321	25	26	0.597877344
47	yPH_132	WT	Glu2	Glu2Sor1	48	0.020833333	11	32	11610	8015	OFF	6	3	1444	65	60	5	63	2	3	59	4	62	0	0	0	0	3	0.050847458	0.000141243	28	29	0.648724801
47	yPH_132	WT	Glu2	Glu2Sor1	48	0.020833333	11	33	11970	8375	OFF	6	3	1444	67	62	5	66	1	3	62	4	66	0	0	0	0	4	0.064516129	0.000179211	31	33	0.71324093
47	yPH_132	WT	Glu2	Glu2Sor1	48	0.020833333	11	34	12330	8735	ON	7	4	1444	72	66	6	71	1	5	66	5	66	0	0	0	0	0	0	0	36	33	0.71324093
47	yPH_132	WT	Glu2	Glu2Sor1	48	0.020833333	11	35	12690	9095	ON	7	4	1444	72	66	6	71	1	0	66	5	70	0	0	0	0	4	0.060606061	0.00016835	36	37	0.773846991
47	yPH_132	WT	Glu2	Glu2Sor1	48	0.020833333	11	36	13050	9455	ON	7	4	1444	77	70	7	75	2	4	70	5	72	0	2	0	2	2	0.028571429	7.94E-05	40	39	0.80241842
47	yPH_132	WT	Glu2	Glu2Sor1	48	0.020833333	11	37	13410	9815	ON	7	4	1444	85	73	12	78	7	3	72	6	75	0	1	0	0	2	0.027777778	7.72E-05	43	41	0.830196197
47	yPH_132	WT	Glu2	Glu2Sor1	48	0.020833333	11	38	13770	10175	OFF	8	4	1444	87	76	11	80	7	2	75	5	74	0	0	0	2	1	0.013333333	3.70E-05	45	42	0.843529531
47	yPH_132	WT	Glu2	Glu2Sor1	48	0.020833333	11	39	14130	10535	OFF	8	4	1444	86	77	9	81	5	1	74	7	76	0	1	0	1	2	0.027027027	7.51E-05	46	44	0.870556558
47	yPH_132	WT	Glu2	Glu2Sor1	48	0.020833333	11	40	14490	10895	OFF	8	4	1444	93	79	14	84	9	3	76	8	79	0	1	0	1	3	0.039473684	0.000109649	49	47	0.910030242
47	yPH_132	WT	Glu2	Glu2Sor1	48	0.020833333	11	41	14850	11255	OFF	8	4	1444	93	81	12	88	5	4	79	9	81	0	0	0	0	2	0.025316456	7.03E-05	53	49	0.935346698
47	yPH_132	WT	Glu2	Glu2Sor1	48	0.020833333	11	42	15210	11615	ON	9	5	1444	98	85	13	90	8	2	81	9	83	0	3	0	1	0	0	0	55	49	0.935346698
47	yPH_132	WT	Glu2	Glu2Sor1	48	0.020833333	11	43	15570	11975	ON	9	5	1444	99	88	11	90	9	0	83	7	84	0	0	0	3	4	0.048192771	0.000133869	55	53	0.983539469
47	yPH_132	WT	Glu2	Glu2Sor1	48	0.020833333	11	44	15930	12335	ON	9	5	1444	103	87	16	94	9	4	84	10	85	0	1	0	2	2	0.023809524	6.61E-05	59	55	1.007348992
47	yPH_132	WT	Glu2	Glu2Sor1	48	0.020833333	11	45	16290	12695	ON	9	5	1444	105	88	17	97	8	2	85	12	89	0	0	0	0	4	0.047058824	0.000130719	61	59	1.054407816
47	yPH_132	WT	Glu2	Glu2Sor1	48	0.020833333	11	46	16650	13055	OFF	10	5	1444	110	92	18	101	9	4	89	12	87	0	0	0	3	1	0.011235955	3.12E-05	65	60	1.065643771
47	yPH_132	WT	Glu2	Glu2Sor1	48	0.020833333	11	47	17010	13415	OFF	10	5	1444	112	92	20	102	10	1	87	15	87	0	0	0	1	1	0.011494253	3.19E-05	66	61	1.077138024
47	yPH_132	WT	Glu2	Glu2Sor1	48	0.020833333	11	48	17370	13775	OFF	10	5	1444	108	88	20	103	5	1	87	16	87	0	0	0	2	2	0.022988506	6.39E-05	67	63	1.10012653
47	yPH_132	WT	Glu2	Glu2Sor1	48	0.020833333	11	49	17730	14135	OFF	10	5	1444	110	91	19	104	6	2	87	17	90	0	1	0	1	3	0.034482759	9.58E-05	69	66	1.134609288
47	yPH_132	WT	Glu2	Glu2Sor1	48	0.020833333	11	50	18090	14495	ON	11	6	1444	114	95	19	107	7	3	90	17	93	0	1	0	0	2	0.022222222	6.17E-05	72	68	1.156831511
47	yPH_132	WT	Glu2	Glu2Sor1	48	0.020833333	11	51	18450	14855	ON	11	6	1444	121	98	23	109	12	2	93	16	94	0	0	0	1	2	0.021505376	5.97E-05	74	70	1.178336887
47	yPH_132	WT	Glu2	Glu2Sor1	48	0.020833333	11	52	18810	15215	ON	11	6	1444	119	95	24	111	8	2	94	17	98	0	1	0	0	3	0.031914894	8.87E-05	76	73	1.21025178
47	yPH_132	WT	Glu2	Glu2Sor1	48	0.020833333	11	53	19170	15575	ON	11	6	1444	121	100	21	114	7	3	98	16	104	0	0	0	1	7	0.071428571	0.000198413	79	80	1.281680352
47	yPH_132	WT	Glu2	Glu2Sor1	48	0.020833333	11	54	19530	15935	OFF	12	6	1444	130	106	24	122	8	8	104	18	104	0	2	0	2	0	0	0	87	80	1.281680352
47	yPH_132	WT	Glu2	Glu2Sor1	48	0.020833333	11	55	19890	16295	OFF	12	6	1444	131	107	24	122	9	0	104	18	104	0	1	0	2	1	0.009615385	2.67E-05	87	81	1.291295737
47	yPH_132	WT	Glu2	Glu2Sor1	48	0.020833333	11	56	20250	16655	OFF	12	6	1444	134	108	26	124	10	1	104	20	102	0	1	0	3	0	0	0	88	81	1.291295737
47	yPH_132	WT	Glu2	Glu2Sor1	48	0.020833333	11	57	20610	17015	OFF	12	6	1444	130	104	26	124	6	0	102	22	107	0	2	0	0	3	0.029411765	8.17E-05	88	84	1.320707501
47	yPH_132	WT	Glu2	Glu2Sor1	48	0.020833333	11	58	20970	17375	ON	13	7	1444	134	110	24	128	6	4	107	21	110	0	1	0	1	3	0.028037383	7.79E-05	92	87	1.348744884
47	yPH_132	WT	Glu2	Glu2Sor1	48	0.020833333	11	59	21330	17735	ON	13	7	1444	137	112	25	131	6	3	110	21	110	0	0	0	2	2	0.018181818	5.05E-05	95	89	1.366926703
47	yPH_132	WT	Glu2	Glu2Sor1	48	0.020833333	11	60	21690	18095	ON	13	7	1444	139	113	26	133	6	2	110	23	110	0	0	0	3	3	0.027272727	7.58E-05	97	92	1.39419943
47	yPH_132	WT	Glu2	Glu2Sor1	48	0.020833333	11	61	22050	18455	ON	13	7	1444	141	112	29	136	5	3	110	26	113	0	3	0	2	2	0.018181818	5.05E-05	100	94	1.412381248
47	yPH_132	WT	Glu2	Glu2Sor1	48	0.020833333	11	62	22410	18815	OFF	14	7	1444	142	115	27	137	5	2	113	24	117	0	3	0	2	3	0.026548673	7.37E-05	102	97	1.438929921
47	yPH_132	WT	Glu2	Glu2Sor1	48	0.020833333	11	63	22770	19175	OFF	14	7	1444	147	120	27	141	6	4	117	24	119	0	0	0	2	4	0.034188034	9.50E-05	106	101	1.473117955
47	yPH_132	WT	Glu2	Glu2Sor1	48	0.020833333	11	64	23130	19535	OFF	14	7	1444	155	124	31	145	10	4	119	26	120	0	1	0	2	2	0.016806723	4.67E-05	110	103	1.489924678
47	yPH_132	WT	Glu2	Glu2Sor1	48	0.020833333	11	65	23490	19895	OFF	14	7	1444	157	127	30	147	10	2	120	27	131	0	5	0	1	7	0.058333333	0.000162037	112	110	1.548258011
47	yPH_132	WT	Glu2	Glu2Sor1	48	0.020833333	11	66	23850	20255	ON	15	8	1444	170	139	31	155	15	8	131	24	137	0	3	0	1	4	0.030534351	8.48E-05	120	114	1.578792362
47	yPH_132	WT	Glu2	Glu2Sor1	48	0.020833333	11	67	24210	20615	ON	15	8	1444	175	145	30	160	15	5	137	23	138	0	1	0	3	3	0.02189781	6.08E-05	125	117	1.600690172
47	yPH_132	WT	Glu2	Glu2Sor1	48	0.020833333	11	68	24570	20975	ON	15	8	1444	176	145	31	163	13	3	138	25	139	0	0	0	2	3	0.02173913	6.04E-05	128	120	1.622429303
47	yPH_132	WT	Glu2	Glu2Sor1	48	0.020833333	11	69	24930	21335	ON	15	8	1444	182	147	35	166	16	3	139	27	142	0	2	0	0	1	0.007194245	2.00E-05	131	121	1.629623547
47	yPH_132	WT	Glu2	Glu2Sor1	48	0.020833333	11	70	25290	21695	OFF	16	8	1444	181	150	31	167	14	1	142	25	148	0	1	0	1	6	0.042253521	0.000117371	132	127	1.671877068
47	yPH_132	WT	Glu2	Glu2Sor1	48	0.020833333	11	71	25650	22055	OFF	16	8	1444	184	155	29	173	11	6	148	25	147	0	0	0	2	1	0.006756757	1.88E-05	138	128	1.678633825
47	yPH_132	WT	Glu2	Glu2Sor1	48	0.020833333	11	72	26010	22415	OFF	16	8	1444	189	155	34	174	15	1	147	27	152	0	3	0	3	5	0.034013605	9.45E-05	139	133	1.712647431
47	yPH_132	WT	Glu2	Glu2Sor1	48	0.020833333	11	73	26370	22775	OFF	16	8	1444	197	162	35	180	17	6	152	28	155	0	3	0	2	2	0.013157895	3.65E-05	145	135	1.725805325
47	yPH_132	WT	Glu2	Glu2Sor1	48	0.020833333	11	74	26730	23135	ON	17	9	1444	205	168	37	182	23	2	155	27	163	0	5	0	1	4	0.025806452	7.17E-05	147	139	1.751611777
47	yPH_132	WT	Glu2	Glu2Sor1	48	0.020833333	11	75	27090	23495	ON	17	9	1444	205	169	36	185	20	4	163	22	167	0	0	0	0	4	0.024539877	6.82E-05	151	143	1.776151654
47	yPH_132	WT	Glu2	Glu2Sor1	48	0.020833333	11	76	27450	23855	ON	17	9	1444	209	173	36	189	20	4	167	22	178	0	3	0	1	9	0.053892216	0.000149701	155	152	1.83004387
47	yPH_132	WT	Glu2	Glu2Sor1	48	0.020833333	11	77	27810	24215	ON	17	9	1444	216	185	31	197	19	9	178	19	180	0	0	0	2	4	0.02247191	6.24E-05	164	156	1.85251578
47	yPH_132	WT	Glu2	Glu2Sor1	48	0.020833333	11	78	28170	24575	OFF	18	9	1443	220	186	34	201	19	4	180	21	183	0	2	0	3	4	0.022222222	6.17E-05	168	160	1.874738002
47	yPH_132	WT	Glu2	Glu2Sor1	48	0.020833333	11	79	28530	24935	OFF	18	9	1443	227	193	34	206	21	5	183	23	185	0	0	0	1	3	0.016393443	4.55E-05	173	163	1.891131445
47	yPH_132	WT	Glu2	Glu2Sor1	48	0.020833333	11	80	28890	25295	OFF	18	9	1443	231	196	35	211	20	5	185	26	188	0	0	0	1	4	0.021621622	6.01E-05	178	167	1.912753066
47	yPH_132	WT	Glu2	Glu2Sor1	48	0.020833333	11	81	29250	25655	OFF	18	9	1443	237	203	34	215	22	4	188	27	193	0	0	0	2	7	0.037234043	0.000103428	182	174	1.949987109
47	yPH_132	WT	Glu2	Glu2Sor1	48	0.020833333	11	82	29610	26015	ON	19	10	1444	249	212	37	222	27	7	193	29	193	0	0	0	2	2	0.010362694	2.88E-05	189	176	1.960349803
47	yPH_132	WT	Glu2	Glu2Sor1	48	0.020833333	11	83	29970	26375	ON	19	10	1444	245	207	38	224	21	2	193	31	204	0	4	0	1	8	0.041450777	0.000115141	191	184	2.00180058
47	yPH_132	WT	Glu2	Glu2Sor1	48	0.020833333	11	84	30330	26735	ON	19	10	1444	250	214	36	232	18	8	204	28	207	0	1	0	3	5	0.024509804	6.81E-05	199	189	2.026310384
47	yPH_132	WT	Glu2	Glu2Sor1	48	0.020833333	11	85	30690	27095	ON	19	10	1444	257	217	40	238	19	6	207	31	213	0	2	0	0	4	0.019323671	5.37E-05	205	193	2.045634056
47	yPH_132	WT	Glu2	Glu2Sor1	48	0.020833333	11	86	31050	27455	OFF	20	10	1444	263	225	38	242	21	4	213	29	222	0	5	0	3	7	0.03286385	9.13E-05	209	200	2.078497906
47	yPH_132	WT	Glu2	Glu2Sor1	48	0.020833333	11	87	31410	27815	OFF	20	10	1444	274	233	41	251	23	9	222	29	228	0	1	0	2	7	0.031531532	8.76E-05	218	207	2.110029437
47	yPH_132	WT	Glu2	Glu2Sor1	48	0.020833333	11	88	31770	28175	OFF	20	10	1444	282	241	41	258	24	7	228	30	237	0	1	0	0	8	0.035087719	9.75E-05	225	215	2.145117156
47	yPH_132	WT	Glu2	Glu2Sor1	48	0.020833333	11	89	32130	28535	OFF	20	10	1444	295	255	40	267	28	8	237	30	239	0	2	0	4	4	0.016877637	4.69E-05	233	219	2.161994794
47	yPH_132	WT	Glu2	Glu2Sor1	48	0.020833333	11	90	32490	28895	ON	21	11	1444	316	267	49	271	45	5	239	32	249	0	3	0	1	8	0.033472803	9.30E-05	238	227	2.195467597
47	yPH_132	WT	Glu2	Glu2Sor1	48	0.020833333	11	91	32850	29255	ON	21	11	1444	320	271	49	281	39	10	249	32	253	0	1	0	3	6	0.024096386	6.69E-05	248	233	2.219563982
47	yPH_132	WT	Glu2	Glu2Sor1	48	0.020833333	11	92	33210	29615	ON	21	11	1444	330	278	52	287	43	6	253	34	261	0	2	0	4	10	0.039525692	0.000109794	254	243	2.259089674
47	yPH_132	WT	Glu2	Glu2Sor1	48	0.020833333	11	93	33570	29975	ON	21	11	1444	346	287	59	298	48	11	261	37	267	0	1	0	0	5	0.019157088	5.32E-05	265	248	2.278246762
47	yPH_132	WT	Glu2	Glu2Sor1	48	0.020833333	11	94	33930	30335	OFF	22	11	1444	362	298	64	305	57	7	267	38	284	0	5	0	0	12	0.04494382	0.000124844	272	260	2.323190583
47	yPH_132	WT	Glu2	Glu2Sor1	48	0.020833333	11	95	34290	30695	OFF	22	11	1444	377	319	58	321	56	16	284	37	295	0	4	0	1	8	0.028169014	7.82E-05	288	268	2.351359597
47	yPH_132	WT	Glu2	Glu2Sor1	48	0.020833333	11	96	34650	31055	OFF	22	11	1444	387	328	59	331	56	10	295	36	302	0	4	0	3	6	0.020338983	5.65E-05	298	274	2.37169858
47	yPH_132	WT	Glu2	Glu2Sor1	48	0.020833333	11	97	35010	31415	OFF	22	11	1444	393	334	59	339	54	7	302	37	309	0	4	0	4	7	0.023178808	6.44E-05	305	281	2.394877388
47	yPH_132	WT	Glu2	Glu2Sor1	48	0.020833333	11	98	35370	31775	ON	23	12	1444	406	346	60	348	58	9	309	39	319	0	2	0	10	18	0.058252427	0.000161812	314	299	2.453129815
47	yPH_132	WT	Glu2	Glu2Sor1	48	0.020833333	11	99	35730	32135	ON	23	12	1444	406	337	69	368	38	20	319	49	327	0	6	0	3	5	0.015673981	4.35E-05	334	304	2.468803796
47	yPH_132	WT	Glu2	Glu2Sor1	48	0.020833333	11	100	36090	32495	ON	23	12	1444	411	346	65	373	38	5	327	46	337	0	5	0	1	6	0.018348624	5.10E-05	339	310	2.48715242
47	yPH_132	WT	Glu2	Glu2Sor1	48	0.020833333	11	101	36450	32855	ON	23	12	1444	422	358	64	380	42	7	337	43	343	0	2	0	3	7	0.020771513	5.77E-05	346	317	2.507923933
47	yPH_132	WT	Glu2	Glu2Sor1	48	0.020833333	11	102	36810	33215	OFF	24	12	1444	430	363	67	388	42	8	343	45	353	0	6	0	10	14	0.040816327	0.000113379	354	331	2.54874026
47	yPH_132	WT	Glu2	Glu2Sor1	48	0.020833333	11	103	37170	33575	OFF	24	12	1444	450	378	72	402	48	14	353	49	361	0	2	0	3	9	0.025495751	7.08E-05	368	340	2.57423601
47	yPH_132	WT	Glu2	Glu2Sor1	48	0.020833333	11	104	37530	33935	OFF	24	12	1444	466	392	74	414	52	11	361	53	369	0	2	0	0	6	0.016620499	4.62E-05	379	346	2.590856509
47	yPH_132	WT	Glu2	Glu2Sor1	48	0.020833333	11	105	37890	34295	OFF	24	12	1444	474	405	69	421	53	7	369	52	383	0	6	0	1	9	0.024390244	6.78E-05	386	355	2.615246753
47	yPH_132	WT	Glu2	Glu2Sor1	48	0.020833333	11	106	38250	34655	OFF	24	12	1444	501	428	73	433	68	12	383	50	388	0	2	0	17	20	0.052219321	0.000145054	398	375	2.667466074
47	yPH_132	WT	Glu2	Glu2Sor1	48	0.020833333	11	107	38610	35015	ON	25	13	1444	502	414	88	453	49	20	388	65	408	0	7	0	3	16	0.041237113	0.000114548	418	391	2.708703187
47	yPH_132	WT	Glu2	Glu2Sor1	48	0.020833333	11	108	38970	35375	ON	25	13	1444	509	431	78	469	40	17	408	61	416	0	4	0	5	9	0.022058824	6.13E-05	435	400	2.730762011
47	yPH_132	WT	Glu2	Glu2Sor1	48	0.020833333	11	109	39330	35735	ON	25	13	1444	520	442	78	478	42	10	416	62	432	0	5	0	3	14	0.033653846	9.35E-05	445	414	2.764415857
47	yPH_132	WT	Glu2	Glu2Sor1	48	0.020833333	11	110	39690	36095	ON	25	13	1444	537	461	76	492	45	14	432	60	449	0	8	0	10	19	0.043981481	0.000122171	459	433	2.808397339
47	yPH_132	WT	Glu2	Glu2Sor1	48	0.020833333	11	111	40050	36455	OFF	26	13	1444	565	486	79	510	55	19	449	61	461	0	4	0	3	11	0.024498886	6.81E-05	478	444	2.832896225
47	yPH_132	WT	Glu2	Glu2Sor1	48	0.020833333	11	112	40410	36815	OFF	26	13	1444	582	497	85	521	61	12	461	60	474	0	7	0	4	10	0.021691974	6.03E-05	490	454	2.854588199
47	yPH_132	WT	Glu2	Glu2Sor1	48	0.020833333	11	113	40770	37175	OFF	26	13	1444	594	514	80	531	63	11	474	57	486	0	8	0	6	10	0.021097046	5.86E-05	501	464	2.875685245
47	yPH_132	WT	Glu2	Glu2Sor1	48	0.020833333	11	114	41130	37535	OFF	26	13	1444	616	529	87	546	70	15	486	60	517	0	6	0	8	33	0.067901235	0.000188615	516	497	2.94358648
47	yPH_132	WT	Glu2	Glu2Sor1	48	0.020833333	11	115	41490	37895	ON	27	14	1444	621	537	84	583	38	37	517	66	522	0	4	0	4	5	0.00967118	2.69E-05	553	502	2.95325766
47	yPH_132	WT	Glu2	Glu2Sor1	48	0.020833333	11	116	41850	38255	ON	27	14	1444	633	545	88	587	46	5	522	65	530	0	6	0	6	8	0.01532567	4.26E-05	558	510	2.96858333
47	yPH_132	WT	Glu2	Glu2Sor1	48	0.020833333	11	117	42210	38615	ON	27	14	1444	643	553	90	596	47	9	530	66	533	0	5	0	9	7	0.013207547	3.67E-05	567	517	2.981790878
47	yPH_132	WT	Glu2	Glu2Sor1	48	0.020833333	11	118	42570	38975	ON	27	14	1444	665	571	94	603	62	7	533	70	538	0	6	0	6	5	0.009380863	2.61E-05	574	522	2.991171741
47	yPH_132	WT	Glu2	Glu2Sor1	48	0.020833333	11	119	42930	39335	OFF	28	14	1444	700	614	86	608	92	5	538	70	NA	NA	NA	NA	NA	NA	NA	NA	NA	NA	NA
47	yPH_132	WT	Glu2	Glu2Sor1	48	0.020833333	12	0	99	-3496	OFF	0	0	3609	19	19	0	19	0	0	19	0	20	0	0	0	0	1	0.052631579	0.000146199	NA	NA	NA
47	yPH_132	WT	Glu2	Glu2Sor1	48	0.020833333	12	1	459	-3136	OFF	0	0	3609	20	20	0	20	0	1	20	0	20	0	0	0	0	0	0	0	NA	NA	NA
47	yPH_132	WT	Glu2	Glu2Sor1	48	0.020833333	12	2	819	-2776	OFF	0	0	3609	20	20	0	20	0	0	20	0	20	0	0	0	1	1	0.05	0.000138889	NA	NA	NA
47	yPH_132	WT	Glu2	Glu2Sor1	48	0.020833333	12	3	1179	-2416	OFF	0	0	3609	21	20	1	21	0	1	20	1	20	0	0	0	0	0	0	0	NA	NA	NA
47	yPH_132	WT	Glu2	Glu2Sor1	48	0.020833333	12	4	1539	-2056	OFF	0	0	3609	22	21	1	21	1	0	20	1	20	0	0	0	0	0	0	0	NA	NA	NA
47	yPH_132	WT	Glu2	Glu2Sor1	48	0.020833333	12	5	1899	-1696	OFF	0	0	3609	22	21	1	21	1	0	20	1	21	0	0	0	0	1	0.05	0.000138889	NA	NA	NA
47	yPH_132	WT	Glu2	Glu2Sor1	48	0.020833333	12	6	2259	-1336	OFF	0	0	3609	23	22	1	22	1	1	21	1	21	0	0	0	0	0	0	0	NA	NA	NA
47	yPH_132	WT	Glu2	Glu2Sor1	48	0.020833333	12	7	2619	-976	OFF	0	0	3609	23	22	1	22	1	0	21	1	21	0	0	0	0	0	0	0	NA	NA	NA
47	yPH_132	WT	Glu2	Glu2Sor1	48	0.020833333	12	8	2979	-616	OFF	0	0	3609	23	22	1	22	1	0	21	1	23	0	0	0	0	2	0.095238095	0.00026455	NA	NA	NA
47	yPH_132	WT	Glu2	Glu2Sor1	48	0.020833333	12	9	3339	-256	OFF	0	0	3609	25	24	1	24	1	2	23	1	25	0	0	0	0	2	0.086956522	0.000241546	NA	NA	NA
47	yPH_132	WT	Glu2	Glu2Sor1	48	0.020833333	12	10	3699	104	ON	1	1	1444	26	25	1	26	0	2	25	1	25	0	0	0	0	0	0	0	4	2	0.086956522
47	yPH_132	WT	Glu2	Glu2Sor1	48	0.020833333	12	11	4059	464	ON	1	1	1444	26	25	1	26	0	0	25	1	25	0	0	0	0	0	0	0	4	2	0.086956522
47	yPH_132	WT	Glu2	Glu2Sor1	48	0.020833333	12	12	4419	824	ON	1	1	1444	26	25	1	26	0	0	25	1	26	0	0	0	0	1	0.04	0.000111111	4	3	0.126956522
47	yPH_132	WT	Glu2	Glu2Sor1	48	0.020833333	12	13	4779	1184	ON	1	1	1444	27	26	1	27	0	1	26	1	25	0	0	0	1	0	0	0	5	3	0.126956522
47	yPH_132	WT	Glu2	Glu2Sor1	48	0.020833333	12	14	5139	1544	OFF	2	1	1444	27	25	2	27	0	0	25	2	25	0	0	0	0	0	0	0	5	3	0.126956522
47	yPH_132	WT	Glu2	Glu2Sor1	48	0.020833333	12	15	5499	1904	OFF	2	1	1444	27	25	2	27	0	0	25	2	26	0	1	0	0	0	0	0	5	3	0.126956522
47	yPH_132	WT	Glu2	Glu2Sor1	48	0.020833333	12	16	5859	2264	OFF	2	1	1444	28	26	2	28	0	1	26	2	28	0	0	0	0	2	0.076923077	0.000213675	6	5	0.203879599
47	yPH_132	WT	Glu2	Glu2Sor1	48	0.020833333	12	17	6219	2624	OFF	2	1	1444	31	29	2	30	1	2	28	2	29	0	0	0	0	1	0.035714286	9.92E-05	8	6	0.239593884
47	yPH_132	WT	Glu2	Glu2Sor1	48	0.020833333	12	18	6579	2984	ON	3	2	1444	32	30	2	31	1	1	29	2	29	0	0	0	0	0	0	0	9	6	0.239593884
47	yPH_132	WT	Glu2	Glu2Sor1	48	0.020833333	12	19	6939	3344	ON	3	2	1444	32	30	2	31	1	0	29	2	30	0	0	0	0	1	0.034482759	9.58E-05	9	7	0.274076643
47	yPH_132	WT	Glu2	Glu2Sor1	48	0.020833333	12	20	7299	3704	ON	3	2	1444	34	31	3	32	2	1	30	2	30	0	0	0	0	0	0	0	10	7	0.274076643
47	yPH_132	WT	Glu2	Glu2Sor1	48	0.020833333	12	21	7659	4064	ON	3	2	1444	33	31	2	32	1	0	30	2	31	0	0	0	0	1	0.033333333	9.26E-05	10	8	0.307409976
47	yPH_132	WT	Glu2	Glu2Sor1	48	0.020833333	12	22	8019	4424	OFF	4	2	1444	35	32	3	33	2	1	31	2	31	0	0	0	0	0	0	0	11	8	0.307409976
47	yPH_132	WT	Glu2	Glu2Sor1	48	0.020833333	12	23	8379	4784	OFF	4	2	1444	35	32	3	33	2	0	31	2	32	0	0	0	0	1	0.032258065	8.96E-05	11	9	0.339668041
47	yPH_132	WT	Glu2	Glu2Sor1	48	0.020833333	12	24	8739	5144	OFF	4	2	1444	36	33	3	34	2	1	32	2	33	0	1	0	1	1	0.03125	8.68E-05	12	10	0.370918041
47	yPH_132	WT	Glu2	Glu2Sor1	48	0.020833333	12	25	9099	5504	OFF	4	2	1444	38	34	4	35	3	1	33	2	33	0	0	0	0	0	0	0	13	10	0.370918041
47	yPH_132	WT	Glu2	Glu2Sor1	48	0.020833333	12	26	9459	5864	ON	5	3	1444	38	35	3	35	3	0	33	2	34	0	0	0	0	1	0.03030303	8.42E-05	13	11	0.401221071
47	yPH_132	WT	Glu2	Glu2Sor1	48	0.020833333	12	27	9819	6224	ON	5	3	1444	39	35	4	36	3	1	34	2	34	0	0	0	0	0	0	0	14	11	0.401221071
47	yPH_132	WT	Glu2	Glu2Sor1	48	0.020833333	12	28	10179	6584	ON	5	3	1444	39	35	4	36	3	0	34	2	35	0	0	0	0	1	0.029411765	8.17E-05	14	12	0.430632836
47	yPH_132	WT	Glu2	Glu2Sor1	48	0.020833333	12	29	10539	6944	ON	5	3	1444	40	36	4	37	3	1	35	2	36	0	0	0	0	1	0.028571429	7.94E-05	15	13	0.459204264
47	yPH_132	WT	Glu2	Glu2Sor1	48	0.020833333	12	30	10899	7304	OFF	6	3	1444	40	37	3	38	2	1	36	2	40	0	1	0	0	3	0.083333333	0.000231481	16	16	0.542537598
47	yPH_132	WT	Glu2	Glu2Sor1	48	0.020833333	12	31	11259	7664	OFF	6	3	1444	44	41	3	41	3	3	40	1	41	0	0	0	0	1	0.025	6.94E-05	19	17	0.567537598
47	yPH_132	WT	Glu2	Glu2Sor1	48	0.020833333	12	32	11619	8024	OFF	6	3	1444	49	45	4	42	7	1	41	1	41	0	0	0	0	0	0	0	20	17	0.567537598
47	yPH_132	WT	Glu2	Glu2Sor1	48	0.020833333	12	33	11979	8384	OFF	6	3	1444	48	46	2	42	6	0	41	1	43	0	0	0	0	2	0.048780488	0.000135501	20	19	0.616318086
47	yPH_132	WT	Glu2	Glu2Sor1	48	0.020833333	12	34	12339	8744	ON	7	4	1444	51	48	3	44	7	2	43	1	44	0	0	0	0	1	0.023255814	6.46E-05	22	20	0.6395739
47	yPH_132	WT	Glu2	Glu2Sor1	48	0.020833333	12	35	12699	9104	ON	7	4	1444	52	49	3	45	7	1	44	1	48	0	0	0	0	4	0.090909091	0.000252525	23	24	0.73048299
47	yPH_132	WT	Glu2	Glu2Sor1	48	0.020833333	12	36	13059	9464	ON	7	4	1444	55	54	1	49	6	4	48	1	50	0	0	0	0	2	0.041666667	0.000115741	27	26	0.772149657
47	yPH_132	WT	Glu2	Glu2Sor1	48	0.020833333	12	37	13419	9824	ON	7	4	1444	57	56	1	51	6	2	50	1	54	0	0	0	0	4	0.08	0.000222222	29	30	0.852149657
47	yPH_132	WT	Glu2	Glu2Sor1	48	0.020833333	12	38	13779	10184	OFF	8	4	1444	60	59	1	55	5	4	54	1	58	0	0	0	0	4	0.074074074	0.000205761	33	34	0.926223731
47	yPH_132	WT	Glu2	Glu2Sor1	48	0.020833333	12	39	14139	10544	OFF	8	4	1444	62	61	1	59	3	4	58	1	64	0	1	0	0	5	0.086206897	0.000239464	37	39	1.012430628
47	yPH_132	WT	Glu2	Glu2Sor1	48	0.020833333	12	40	14499	10904	OFF	8	4	1444	67	66	1	64	3	5	64	0	63	0	0	0	2	1	0.015625	4.34E-05	42	40	1.028055628
47	yPH_132	WT	Glu2	Glu2Sor1	48	0.020833333	12	41	14859	11264	OFF	8	4	1444	69	65	4	66	3	1	63	3	65	0	1	0	0	1	0.015873016	4.41E-05	43	41	1.043928644
47	yPH_132	WT	Glu2	Glu2Sor1	48	0.020833333	12	42	15219	11624	ON	9	5	1444	71	68	3	67	4	1	65	2	65	0	0	0	0	0	0	0	44	41	1.043928644
47	yPH_132	WT	Glu2	Glu2Sor1	48	0.020833333	12	43	15579	11984	ON	9	5	1444	71	68	3	67	4	0	65	2	63	0	0	0	2	0	0	0	44	41	1.043928644
47	yPH_132	WT	Glu2	Glu2Sor1	48	0.020833333	12	44	15939	12344	ON	9	5	1444	72	67	5	68	4	1	63	5	64	0	0	0	1	2	0.031746032	8.82E-05	45	43	1.075674675
47	yPH_132	WT	Glu2	Glu2Sor1	48	0.020833333	12	45	16299	12704	ON	9	5	1444	74	68	6	70	4	2	64	6	67	0	0	0	0	3	0.046875	0.000130208	47	46	1.122549675
47	yPH_132	WT	Glu2	Glu2Sor1	48	0.020833333	12	46	16659	13064	OFF	10	5	1444	76	70	6	73	3	3	67	6	67	0	1	0	3	2	0.029850746	8.29E-05	50	48	1.152400422
47	yPH_132	WT	Glu2	Glu2Sor1	48	0.020833333	12	47	17019	13424	OFF	10	5	1444	82	73	9	76	6	3	67	9	70	0	1	0	0	2	0.029850746	8.29E-05	53	50	1.182251168
47	yPH_132	WT	Glu2	Glu2Sor1	48	0.020833333	12	48	17379	13784	OFF	10	5	1444	84	76	8	78	6	2	70	8	73	0	0	0	0	3	0.042857143	0.000119048	55	53	1.225108311
47	yPH_132	WT	Glu2	Glu2Sor1	48	0.020833333	12	49	17739	14144	OFF	10	5	1444	86	77	9	81	5	3	73	8	74	0	0	0	0	1	0.01369863	3.81E-05	58	54	1.238806941
47	yPH_132	WT	Glu2	Glu2Sor1	48	0.020833333	12	50	18099	14504	ON	11	6	1444	93	83	10	83	10	2	74	9	75	0	0	0	0	1	0.013513514	3.75E-05	60	55	1.252320454
47	yPH_132	WT	Glu2	Glu2Sor1	48	0.020833333	12	51	18459	14864	ON	11	6	1444	94	83	11	84	10	1	75	9	78	0	0	0	0	3	0.04	0.000111111	61	58	1.292320454
47	yPH_132	WT	Glu2	Glu2Sor1	48	0.020833333	12	52	18819	15224	ON	11	6	1444	96	85	11	88	8	4	78	10	82	0	0	0	0	4	0.051282051	0.00014245	65	62	1.343602506
47	yPH_132	WT	Glu2	Glu2Sor1	48	0.020833333	12	53	19179	15584	ON	11	6	1444	101	90	11	92	9	4	82	10	85	0	1	0	2	4	0.048780488	0.000135501	69	66	1.392382993
47	yPH_132	WT	Glu2	Glu2Sor1	48	0.020833333	12	54	19539	15944	OFF	12	6	1444	105	92	13	96	9	4	85	11	86	0	0	0	1	2	0.023529412	6.54E-05	73	68	1.415912405
47	yPH_132	WT	Glu2	Glu2Sor1	48	0.020833333	12	55	19899	16304	OFF	12	6	1444	109	93	16	98	11	2	86	12	87	0	0	0	0	1	0.011627907	3.23E-05	75	69	1.427540312
47	yPH_132	WT	Glu2	Glu2Sor1	48	0.020833333	12	56	20259	16664	OFF	12	6	1444	111	95	16	99	12	1	87	12	89	0	1	0	0	1	0.011494253	3.19E-05	76	70	1.439034565
47	yPH_132	WT	Glu2	Glu2Sor1	48	0.020833333	12	57	20619	17024	OFF	12	6	1444	111	98	13	100	11	1	89	11	91	0	1	0	1	2	0.02247191	6.24E-05	77	72	1.461506475
47	yPH_132	WT	Glu2	Glu2Sor1	48	0.020833333	12	58	20979	17384	ON	13	7	1444	115	102	13	102	13	2	91	11	94	0	4	0	1	0	0	0	79	72	1.461506475
47	yPH_132	WT	Glu2	Glu2Sor1	48	0.020833333	12	59	21339	17744	ON	13	7	1444	118	106	12	102	16	0	94	8	95	0	1	0	3	3	0.031914894	8.87E-05	79	75	1.493421369
47	yPH_132	WT	Glu2	Glu2Sor1	48	0.020833333	12	60	21699	18104	ON	13	7	1444	121	106	15	105	16	3	95	10	101	0	0	0	0	6	0.063157895	0.000175439	82	81	1.556579264
47	yPH_132	WT	Glu2	Glu2Sor1	48	0.020833333	12	61	22059	18464	ON	13	7	1444	129	112	17	112	17	7	101	11	104	0	0	0	0	3	0.02970297	8.25E-05	89	84	1.586282234
47	yPH_132	WT	Glu2	Glu2Sor1	48	0.020833333	12	62	22419	18824	OFF	14	7	1444	133	117	16	116	17	4	104	12	106	0	1	0	0	1	0.009615385	2.67E-05	93	85	1.595897618
47	yPH_132	WT	Glu2	Glu2Sor1	48	0.020833333	12	63	22779	19184	OFF	14	7	1444	136	120	16	117	19	1	106	11	107	0	1	0	0	0	0	0	94	85	1.595897618
47	yPH_132	WT	Glu2	Glu2Sor1	48	0.020833333	12	64	23139	19544	OFF	14	7	1444	138	122	16	117	21	1	107	10	107	0	0	0	1	1	0.009345794	2.60E-05	95	86	1.605243413
47	yPH_132	WT	Glu2	Glu2Sor1	48	0.020833333	12	65	23499	19904	OFF	14	7	1444	141	125	16	117	24	1	107	10	108	0	1	0	1	1	0.009345794	2.60E-05	96	87	1.614589207
47	yPH_132	WT	Glu2	Glu2Sor1	48	0.020833333	12	66	23859	20264	ON	15	8	1444	148	130	18	118	30	1	108	10	111	0	2	0	0	1	0.009259259	2.57E-05	97	88	1.623848467
47	yPH_132	WT	Glu2	Glu2Sor1	48	0.020833333	12	67	24219	20624	ON	15	8	1444	150	136	14	119	31	1	111	8	108	0	0	0	3	0	0	0	98	88	1.623848467
47	yPH_132	WT	Glu2	Glu2Sor1	48	0.020833333	12	68	24579	20984	ON	15	8	1444	155	136	19	119	36	0	108	11	112	0	4	0	1	1	0.009259259	2.57E-05	98	89	1.633107726
47	yPH_132	WT	Glu2	Glu2Sor1	48	0.020833333	12	69	24939	21344	ON	15	8	1444	160	141	19	120	40	1	112	8	112	0	1	0	3	2	0.017857143	4.96E-05	99	91	1.650964869
47	yPH_132	WT	Glu2	Glu2Sor1	48	0.020833333	12	70	25299	21704	OFF	16	8	1444	167	145	22	122	45	2	112	10	112	0	2	0	2	0	0	0	101	91	1.650964869
47	yPH_132	WT	Glu2	Glu2Sor1	48	0.020833333	12	71	25659	22064	OFF	16	8	1444	170	140	30	122	48	0	112	10	113	0	2	0	1	0	0	0	101	91	1.650964869
47	yPH_132	WT	Glu2	Glu2Sor1	48	0.020833333	12	72	26019	22424	OFF	16	8	1444	167	138	29	123	44	1	113	10	114	0	1	0	1	1	0.008849558	2.46E-05	102	92	1.659814426
47	yPH_132	WT	Glu2	Glu2Sor1	48	0.020833333	12	73	26379	22784	OFF	16	8	1444	165	139	26	124	41	1	114	10	114	0	2	0	2	0	0	0	103	92	1.659814426
47	yPH_132	WT	Glu2	Glu2Sor1	48	0.020833333	12	74	26739	23144	ON	17	9	1444	177	149	28	124	53	0	114	10	115	0	2	0	1	0	0	0	103	92	1.659814426
47	yPH_132	WT	Glu2	Glu2Sor1	48	0.020833333	12	75	27099	23504	ON	17	9	1444	178	149	29	124	54	0	115	9	114	0	0	0	1	0	0	0	103	92	1.659814426
47	yPH_132	WT	Glu2	Glu2Sor1	48	0.020833333	12	76	27459	23864	ON	17	9	1444	175	149	26	124	51	0	114	10	113	0	0	0	1	0	0	0	103	92	1.659814426
47	yPH_132	WT	Glu2	Glu2Sor1	48	0.020833333	12	77	27819	24224	ON	17	9	1444	184	154	30	124	60	0	113	11	117	0	4	0	0	0	0	0	103	92	1.659814426
47	yPH_132	WT	Glu2	Glu2Sor1	48	0.020833333	12	78	28179	24584	OFF	18	9	1443	196	164	32	126	70	1	117	9	118	0	1	0	0	0	0	0	104	92	1.659814426
47	yPH_132	WT	Glu2	Glu2Sor1	48	0.020833333	12	79	28539	24944	OFF	18	9	1443	200	167	33	126	74	0	118	8	119	0	1	0	1	1	0.008474576	2.35E-05	104	93	1.668289002
47	yPH_132	WT	Glu2	Glu2Sor1	48	0.020833333	12	80	28899	25304	OFF	18	9	1443	208	173	35	127	81	1	119	8	118	0	0	0	1	0	0	0	105	93	1.668289002
47	yPH_132	WT	Glu2	Glu2Sor1	48	0.020833333	12	81	29259	25664	OFF	18	9	1443	213	173	40	127	86	0	118	9	118	0	0	0	0	0	0	0	105	93	1.668289002
47	yPH_132	WT	Glu2	Glu2Sor1	48	0.020833333	12	82	29619	26024	ON	19	10	1444	217	179	38	127	90	0	118	9	122	0	4	0	0	0	0	0	105	93	1.668289002
47	yPH_132	WT	Glu2	Glu2Sor1	48	0.020833333	12	83	29979	26384	ON	19	10	1444	217	177	40	127	90	0	122	5	121	0	0	0	1	0	0	0	105	93	1.668289002
47	yPH_132	WT	Glu2	Glu2Sor1	48	0.020833333	12	84	30339	26744	ON	19	10	1444	220	178	42	127	93	0	121	6	120	0	0	0	1	0	0	0	105	93	1.668289002
47	yPH_132	WT	Glu2	Glu2Sor1	48	0.020833333	12	85	30699	27104	ON	19	10	1444	220	185	35	127	93	0	120	7	119	0	1	0	2	0	0	0	105	93	1.668289002
47	yPH_132	WT	Glu2	Glu2Sor1	48	0.020833333	12	86	31059	27464	OFF	20	10	1444	236	195	41	127	109	0	119	8	117	0	1	0	3	0	0	0	105	93	1.668289002
47	yPH_132	WT	Glu2	Glu2Sor1	48	0.020833333	12	87	31419	27824	OFF	20	10	1444	242	197	45	127	115	0	117	10	116	0	0	0	1	0	0	0	105	93	1.668289002
47	yPH_132	WT	Glu2	Glu2Sor1	48	0.020833333	12	88	31779	28184	OFF	20	10	1444	250	203	47	127	123	0	116	11	112	0	1	0	5	0	0	0	105	93	1.668289002
47	yPH_132	WT	Glu2	Glu2Sor1	48	0.020833333	12	89	32139	28544	OFF	20	10	1444	255	207	48	127	128	0	112	15	113	0	3	0	2	0	0	0	105	93	1.668289002
47	yPH_132	WT	Glu2	Glu2Sor1	48	0.020833333	12	90	32499	28904	ON	21	11	1444	281	224	57	127	154	0	113	14	114	0	4	0	3	0	0	0	105	93	1.668289002
47	yPH_132	WT	Glu2	Glu2Sor1	48	0.020833333	12	91	32859	29264	ON	21	11	1444	258	207	51	127	131	0	114	13	114	0	0	0	0	0	0	0	105	93	1.668289002
47	yPH_132	WT	Glu2	Glu2Sor1	48	0.020833333	12	92	33219	29624	ON	21	11	1444	262	210	52	127	135	0	114	13	114	0	0	0	0	0	0	0	105	93	1.668289002
47	yPH_132	WT	Glu2	Glu2Sor1	48	0.020833333	12	93	33579	29984	ON	21	11	1444	268	217	51	127	141	0	114	13	116	0	3	0	1	0	0	0	105	93	1.668289002
47	yPH_132	WT	Glu2	Glu2Sor1	48	0.020833333	12	94	33939	30344	OFF	22	11	1444	280	230	50	127	153	0	116	11	121	0	5	0	0	0	0	0	105	93	1.668289002
47	yPH_132	WT	Glu2	Glu2Sor1	48	0.020833333	12	95	34299	30704	OFF	22	11	1444	312	255	57	127	185	0	121	6	123	0	2	0	0	0	0	0	105	93	1.668289002
47	yPH_132	WT	Glu2	Glu2Sor1	48	0.020833333	12	96	34659	31064	OFF	22	11	1444	328	266	62	127	201	0	123	4	119	0	0	0	4	0	0	0	105	93	1.668289002
47	yPH_132	WT	Glu2	Glu2Sor1	48	0.020833333	12	97	35019	31424	OFF	22	11	1444	338	281	57	127	211	0	119	8	120	0	2	0	1	0	0	0	105	93	1.668289002
47	yPH_132	WT	Glu2	Glu2Sor1	48	0.020833333	12	98	35379	31784	ON	23	12	1444	352	295	57	127	225	0	120	7	119	0	1	0	2	0	0	0	105	93	1.668289002
47	yPH_132	WT	Glu2	Glu2Sor1	48	0.020833333	12	99	35739	32144	ON	23	12	1444	350	284	66	127	223	0	119	8	120	0	1	0	0	0	0	0	105	93	1.668289002
47	yPH_132	WT	Glu2	Glu2Sor1	48	0.020833333	12	100	36099	32504	ON	23	12	1444	360	295	65	127	233	0	120	7	119	0	0	0	1	0	0	0	105	93	1.668289002
47	yPH_132	WT	Glu2	Glu2Sor1	48	0.020833333	12	101	36459	32864	ON	23	12	1444	371	306	65	127	244	0	119	8	121	0	2	0	0	0	0	0	105	93	1.668289002
47	yPH_132	WT	Glu2	Glu2Sor1	48	0.020833333	12	102	36819	33224	OFF	24	12	1444	387	320	67	127	260	0	121	6	122	0	1	0	0	0	0	0	105	93	1.668289002
47	yPH_132	WT	Glu2	Glu2Sor1	48	0.020833333	12	103	37179	33584	OFF	24	12	1444	414	350	64	127	287	0	122	5	122	0	1	0	1	0	0	0	105	93	1.668289002
47	yPH_132	WT	Glu2	Glu2Sor1	48	0.020833333	12	104	37539	33944	OFF	24	12	1444	435	367	68	127	308	0	122	5	122	0	0	0	0	0	0	0	105	93	1.668289002
47	yPH_132	WT	Glu2	Glu2Sor1	48	0.020833333	12	105	37899	34304	OFF	24	12	1444	442	379	63	127	315	0	122	5	122	0	0	0	0	0	0	0	105	93	1.668289002
47	yPH_132	WT	Glu2	Glu2Sor1	48	0.020833333	12	106	38259	34664	ON	25	13	1444	464	395	69	127	337	0	122	5	123	0	1	0	0	0	0	0	105	93	1.668289002
47	yPH_132	WT	Glu2	Glu2Sor1	48	0.020833333	12	107	38619	35024	ON	25	13	1444	470	398	72	127	343	0	123	4	122	0	0	0	1	0	0	0	105	93	1.668289002
47	yPH_132	WT	Glu2	Glu2Sor1	48	0.020833333	12	108	38979	35384	ON	25	13	1444	475	402	73	127	348	0	122	5	121	0	0	0	1	0	0	0	105	93	1.668289002
47	yPH_132	WT	Glu2	Glu2Sor1	48	0.020833333	12	109	39339	35744	ON	25	13	1444	482	412	70	127	355	0	121	6	121	0	0	0	0	0	0	0	105	93	1.668289002
47	yPH_132	WT	Glu2	Glu2Sor1	48	0.020833333	12	110	39699	36104	OFF	26	13	1444	495	422	73	127	368	0	121	6	122	0	2	0	1	0	0	0	105	93	1.668289002
47	yPH_132	WT	Glu2	Glu2Sor1	48	0.020833333	12	111	40059	36464	OFF	26	13	1444	522	448	74	127	395	0	122	5	121	0	0	0	1	0	0	0	105	93	1.668289002
47	yPH_132	WT	Glu2	Glu2Sor1	48	0.020833333	12	112	40419	36824	OFF	26	13	1444	543	460	83	127	416	0	121	6	120	0	0	0	1	0	0	0	105	93	1.668289002
47	yPH_132	WT	Glu2	Glu2Sor1	48	0.020833333	12	113	40779	37184	OFF	26	13	1444	551	471	80	127	424	0	120	7	121	0	1	0	0	0	0	0	105	93	1.668289002
47	yPH_132	WT	Glu2	Glu2Sor1	48	0.020833333	12	114	41139	37544	ON	27	14	1444	573	485	88	127	446	0	121	6	120	0	1	0	2	0	0	0	105	93	1.668289002
47	yPH_132	WT	Glu2	Glu2Sor1	48	0.020833333	12	115	41499	37904	ON	27	14	1444	571	489	82	127	444	0	120	7	120	0	0	0	0	0	0	0	105	93	1.668289002
47	yPH_132	WT	Glu2	Glu2Sor1	48	0.020833333	12	116	41859	38264	ON	27	14	1444	573	491	82	127	446	0	120	7	120	0	0	0	0	0	0	0	105	93	1.668289002
47	yPH_132	WT	Glu2	Glu2Sor1	48	0.020833333	12	117	42219	38624	ON	27	14	1444	591	499	92	127	464	0	120	7	120	0	0	0	0	0	0	0	105	93	1.668289002
47	yPH_132	WT	Glu2	Glu2Sor1	48	0.020833333	12	118	42579	38984	ON	27	14	1444	611	523	88	127	484	0	120	7	119	0	0	0	1	0	0	0	105	93	1.668289002
47	yPH_132	WT	Glu2	Glu2Sor1	48	0.020833333	12	119	42939	39344	OFF	28	14	1444	646	558	88	127	519	0	119	8	NA	NA	NA	NA	NA	NA	NA	NA	NA	NA	NA
47	yPH_132	WT	Glu2	Glu2Sor1	48	0.020833333	13	0	108	-3487	OFF	0	0	3609	27	26	1	26	1	0	25	1	25	0	0	0	0	0	0	0	NA	NA	NA
47	yPH_132	WT	Glu2	Glu2Sor1	48	0.020833333	13	1	468	-3127	OFF	0	0	3609	27	26	1	26	1	0	25	1	26	0	0	0	0	1	0.04	0.000111111	NA	NA	NA
47	yPH_132	WT	Glu2	Glu2Sor1	48	0.020833333	13	2	828	-2767	OFF	0	0	3609	28	27	1	27	1	1	26	1	26	0	0	0	0	0	0	0	NA	NA	NA
47	yPH_132	WT	Glu2	Glu2Sor1	48	0.020833333	13	3	1188	-2407	OFF	0	0	3609	28	27	1	27	1	0	26	1	28	0	0	0	0	2	0.076923077	0.000213675	NA	NA	NA
47	yPH_132	WT	Glu2	Glu2Sor1	48	0.020833333	13	4	1548	-2047	OFF	0	0	3609	30	29	1	29	1	2	28	1	29	0	0	0	0	1	0.035714286	9.92E-05	NA	NA	NA
47	yPH_132	WT	Glu2	Glu2Sor1	48	0.020833333	13	5	1908	-1687	OFF	0	0	3609	31	30	1	30	1	1	29	1	31	0	0	0	0	2	0.068965517	0.000191571	NA	NA	NA
47	yPH_132	WT	Glu2	Glu2Sor1	48	0.020833333	13	6	2268	-1327	OFF	0	0	3609	33	32	1	32	1	2	31	1	31	0	0	0	0	0	0	0	NA	NA	NA
47	yPH_132	WT	Glu2	Glu2Sor1	48	0.020833333	13	7	2628	-967	OFF	0	0	3609	34	33	1	32	2	0	31	1	32	0	0	0	0	1	0.032258065	8.96E-05	NA	NA	NA
47	yPH_132	WT	Glu2	Glu2Sor1	48	0.020833333	13	8	2988	-607	OFF	0	0	3609	35	34	1	33	2	1	32	1	33	0	0	0	0	1	0.03125	8.68E-05	NA	NA	NA
47	yPH_132	WT	Glu2	Glu2Sor1	48	0.020833333	13	9	3348	-247	OFF	0	0	3609	37	35	2	34	3	1	33	1	34	0	0	0	0	1	0.03030303	8.42E-05	NA	NA	NA
47	yPH_132	WT	Glu2	Glu2Sor1	48	0.020833333	13	10	3708	113	ON	1	1	1444	37	36	1	35	2	1	34	1	34	0	0	0	0	0	0	0	2	1	0.03030303
47	yPH_132	WT	Glu2	Glu2Sor1	48	0.020833333	13	11	4068	473	ON	1	1	1444	37	36	1	35	2	0	34	1	34	0	0	0	0	0	0	0	2	1	0.03030303
47	yPH_132	WT	Glu2	Glu2Sor1	48	0.020833333	13	12	4428	833	ON	1	1	1444	37	36	1	35	2	0	34	1	33	0	0	0	1	0	0	0	2	1	0.03030303
47	yPH_132	WT	Glu2	Glu2Sor1	48	0.020833333	13	13	4788	1193	ON	1	1	1444	37	36	1	34	3	0	33	1	33	0	0	0	0	0	0	0	2	1	0.03030303
47	yPH_132	WT	Glu2	Glu2Sor1	48	0.020833333	13	14	5148	1553	OFF	2	1	1444	37	35	2	34	3	0	33	1	33	0	0	0	1	1	0.03030303	8.42E-05	2	2	0.060606061
47	yPH_132	WT	Glu2	Glu2Sor1	48	0.020833333	13	15	5508	1913	OFF	2	1	1444	38	36	2	35	3	1	33	2	33	0	0	0	0	0	0	0	3	2	0.060606061
47	yPH_132	WT	Glu2	Glu2Sor1	48	0.020833333	13	16	5868	2273	OFF	2	1	1444	38	36	2	35	3	0	33	2	34	0	0	0	0	1	0.03030303	8.42E-05	3	3	0.090909091
47	yPH_132	WT	Glu2	Glu2Sor1	48	0.020833333	13	17	6228	2633	OFF	2	1	1444	41	39	2	36	5	1	34	2	36	0	0	0	1	3	0.088235294	0.000245098	4	6	0.179144385
47	yPH_132	WT	Glu2	Glu2Sor1	48	0.020833333	13	18	6588	2993	ON	3	2	1444	46	43	3	39	7	3	36	3	36	0	0	0	0	0	0	0	7	6	0.179144385
47	yPH_132	WT	Glu2	Glu2Sor1	48	0.020833333	13	19	6948	3353	ON	3	2	1444	45	42	3	39	6	0	36	3	36	0	0	0	1	1	0.027777778	7.72E-05	7	7	0.206922163
47	yPH_132	WT	Glu2	Glu2Sor1	48	0.020833333	13	20	7308	3713	ON	3	2	1444	47	42	5	40	7	1	36	4	35	0	0	0	2	1	0.027777778	7.72E-05	8	8	0.234699941
47	yPH_132	WT	Glu2	Glu2Sor1	48	0.020833333	13	21	7668	4073	ON	3	2	1444	42	37	5	38	4	1	35	3	35	0	0	0	0	0	0	0	9	8	0.234699941
47	yPH_132	WT	Glu2	Glu2Sor1	48	0.020833333	13	22	8028	4433	OFF	4	2	1444	36	36	0	35	1	0	35	0	35	0	0	0	0	0	0	0	9	8	0.234699941
47	yPH_132	WT	Glu2	Glu2Sor1	48	0.020833333	13	23	8388	4793	OFF	4	2	1444	36	36	0	35	1	0	35	0	36	0	0	0	0	1	0.028571429	7.94E-05	9	9	0.263271369
47	yPH_132	WT	Glu2	Glu2Sor1	48	0.020833333	13	24	8748	5153	OFF	4	2	1444	38	37	1	36	2	1	36	0	36	0	0	0	1	1	0.027777778	7.72E-05	10	10	0.291049147
47	yPH_132	WT	Glu2	Glu2Sor1	48	0.020833333	13	25	9108	5513	OFF	4	2	1444	39	38	1	37	2	1	36	1	37	0	0	0	0	1	0.027777778	7.72E-05	11	11	0.318826925
47	yPH_132	WT	Glu2	Glu2Sor1	48	0.020833333	13	26	9468	5873	ON	5	3	1444	40	38	2	38	2	1	37	1	36	0	0	0	1	0	0	0	12	11	0.318826925
47	yPH_132	WT	Glu2	Glu2Sor1	48	0.020833333	13	27	9828	6233	ON	5	3	1444	38	36	2	38	0	0	36	2	36	0	0	0	0	0	0	0	12	11	0.318826925
47	yPH_132	WT	Glu2	Glu2Sor1	48	0.020833333	13	28	10188	6593	ON	5	3	1444	38	36	2	38	0	0	36	2	37	0	0	0	0	1	0.027777778	7.72E-05	12	12	0.346604702
47	yPH_132	WT	Glu2	Glu2Sor1	48	0.020833333	13	29	10548	6953	ON	5	3	1444	39	37	2	39	0	1	37	2	39	0	0	0	0	2	0.054054054	0.00015015	13	14	0.400658757
47	yPH_132	WT	Glu2	Glu2Sor1	48	0.020833333	13	30	10908	7313	OFF	6	3	1444	41	39	2	41	0	2	39	2	42	0	0	0	0	3	0.076923077	0.000213675	15	17	0.477581833
47	yPH_132	WT	Glu2	Glu2Sor1	48	0.020833333	13	31	11268	7673	OFF	6	3	1444	45	43	2	44	1	3	42	2	45	0	0	0	0	3	0.071428571	0.000198413	18	20	0.549010405
47	yPH_132	WT	Glu2	Glu2Sor1	48	0.020833333	13	32	11628	8033	OFF	6	3	1444	47	45	2	47	0	3	45	2	48	0	0	0	0	3	0.066666667	0.000185185	21	23	0.615677072
47	yPH_132	WT	Glu2	Glu2Sor1	48	0.020833333	13	33	11988	8393	OFF	6	3	1444	52	50	2	50	2	3	48	2	50	0	0	0	0	2	0.041666667	0.000115741	24	25	0.657343738
47	yPH_132	WT	Glu2	Glu2Sor1	48	0.020833333	13	34	12348	8753	ON	7	4	1444	54	52	2	52	2	2	50	2	51	0	0	0	0	1	0.02	5.56E-05	26	26	0.677343738
47	yPH_132	WT	Glu2	Glu2Sor1	48	0.020833333	13	35	12708	9113	ON	7	4	1444	54	52	2	53	1	1	51	2	53	0	1	0	0	1	0.019607843	5.45E-05	27	27	0.696951581
47	yPH_132	WT	Glu2	Glu2Sor1	48	0.020833333	13	36	13068	9473	ON	7	4	1444	57	54	3	56	1	3	53	3	53	0	0	0	0	0	0	0	30	27	0.696951581
47	yPH_132	WT	Glu2	Glu2Sor1	48	0.020833333	13	37	13428	9833	ON	7	4	1444	57	54	3	56	1	0	53	3	54	0	0	0	0	1	0.018867925	5.24E-05	30	28	0.715819506
47	yPH_132	WT	Glu2	Glu2Sor1	48	0.020833333	13	38	13788	10193	OFF	8	4	1444	58	55	3	57	1	1	54	3	55	0	0	0	0	1	0.018518519	5.14E-05	31	29	0.734338024
47	yPH_132	WT	Glu2	Glu2Sor1	48	0.020833333	13	39	14148	10553	OFF	8	4	1444	58	55	3	58	0	1	55	3	55	0	0	0	0	0	0	0	32	29	0.734338024
47	yPH_132	WT	Glu2	Glu2Sor1	48	0.020833333	13	40	14508	10913	OFF	8	4	1444	59	56	3	58	1	0	55	3	57	0	0	0	0	2	0.036363636	0.00010101	32	31	0.770701661
47	yPH_132	WT	Glu2	Glu2Sor1	48	0.020833333	13	41	14868	11273	OFF	8	4	1444	60	57	3	60	0	2	57	3	57	0	0	0	0	0	0	0	34	31	0.770701661
47	yPH_132	WT	Glu2	Glu2Sor1	48	0.020833333	13	42	15228	11633	ON	9	5	1444	61	57	4	60	1	0	57	3	57	0	0	0	0	0	0	0	34	31	0.770701661
47	yPH_132	WT	Glu2	Glu2Sor1	48	0.020833333	13	43	15588	11993	ON	9	5	1444	61	57	4	60	1	0	57	3	62	0	0	0	0	5	0.087719298	0.000243665	34	36	0.858420959
47	yPH_132	WT	Glu2	Glu2Sor1	48	0.020833333	13	44	15948	12353	ON	9	5	1444	65	62	3	65	0	5	62	3	63	0	0	0	0	1	0.016129032	4.48E-05	39	37	0.874549991
47	yPH_132	WT	Glu2	Glu2Sor1	48	0.020833333	13	45	16308	12713	ON	9	5	1444	67	63	4	66	1	1	63	3	66	0	0	0	0	3	0.047619048	0.000132275	40	40	0.922169039
47	yPH_132	WT	Glu2	Glu2Sor1	48	0.020833333	13	46	16668	13073	OFF	10	5	1444	71	66	5	70	1	4	66	4	71	0	0	0	0	5	0.075757576	0.000210438	44	45	0.997926615
47	yPH_132	WT	Glu2	Glu2Sor1	48	0.020833333	13	47	17028	13433	OFF	10	5	1444	76	71	5	75	1	5	71	4	74	0	0	0	0	3	0.042253521	0.000117371	49	48	1.040180136
47	yPH_132	WT	Glu2	Glu2Sor1	48	0.020833333	13	48	17388	13793	OFF	10	5	1444	80	75	5	79	1	4	74	5	78	0	1	0	1	4	0.054054054	0.00015015	53	52	1.09423419
47	yPH_132	WT	Glu2	Glu2Sor1	48	0.020833333	13	49	17748	14153	OFF	10	5	1444	85	79	6	83	2	4	78	5	81	0	0	0	0	3	0.038461538	0.000106838	57	55	1.132695728
47	yPH_132	WT	Glu2	Glu2Sor1	48	0.020833333	13	50	18108	14513	ON	11	6	1444	90	84	6	86	4	3	81	5	82	0	0	0	0	1	0.012345679	3.43E-05	60	56	1.145041407
47	yPH_132	WT	Glu2	Glu2Sor1	48	0.020833333	13	51	18468	14873	ON	11	6	1444	90	84	6	87	3	1	82	5	87	0	1	0	0	4	0.048780488	0.000135501	61	60	1.193821895
47	yPH_132	WT	Glu2	Glu2Sor1	48	0.020833333	13	52	18828	15233	ON	11	6	1444	94	88	6	92	2	5	87	5	88	0	0	0	0	1	0.011494253	3.19E-05	66	61	1.205316148
47	yPH_132	WT	Glu2	Glu2Sor1	48	0.020833333	13	53	19188	15593	ON	11	6	1444	94	89	5	93	1	1	88	5	91	0	0	0	0	3	0.034090909	9.47E-05	67	64	1.239407057
47	yPH_132	WT	Glu2	Glu2Sor1	48	0.020833333	13	54	19548	15953	OFF	12	6	1444	99	93	6	96	3	3	91	5	97	0	1	0	0	5	0.054945055	0.000152625	70	69	1.294352112
47	yPH_132	WT	Glu2	Glu2Sor1	48	0.020833333	13	55	19908	16313	OFF	12	6	1444	106	99	7	103	3	7	97	6	98	0	0	0	1	2	0.020618557	5.73E-05	77	71	1.314970669
47	yPH_132	WT	Glu2	Glu2Sor1	48	0.020833333	13	56	20268	16673	OFF	12	6	1444	107	100	7	105	2	2	98	7	100	0	0	0	0	2	0.020408163	5.67E-05	79	73	1.335378832
47	yPH_132	WT	Glu2	Glu2Sor1	48	0.020833333	13	57	20628	17033	OFF	12	6	1444	110	102	8	107	3	2	100	7	103	0	1	0	0	2	0.02	5.56E-05	81	75	1.355378832
47	yPH_132	WT	Glu2	Glu2Sor1	48	0.020833333	13	58	20988	17393	ON	13	7	1444	113	106	7	110	3	3	103	7	104	0	0	0	1	2	0.019417476	5.39E-05	84	77	1.374796308
47	yPH_132	WT	Glu2	Glu2Sor1	48	0.020833333	13	59	21348	17753	ON	13	7	1444	115	107	8	112	3	2	104	8	107	0	0	0	0	3	0.028846154	8.01E-05	86	80	1.403642462
47	yPH_132	WT	Glu2	Glu2Sor1	48	0.020833333	13	60	21708	18113	ON	13	7	1444	118	110	8	115	3	3	107	8	113	0	0	0	0	6	0.056074766	0.000155763	89	86	1.459717228
47	yPH_132	WT	Glu2	Glu2Sor1	48	0.020833333	13	61	22068	18473	ON	13	7	1444	124	116	8	121	3	6	113	8	117	0	0	0	0	4	0.03539823	9.83E-05	95	90	1.495115458
47	yPH_132	WT	Glu2	Glu2Sor1	48	0.020833333	13	62	22428	18833	OFF	14	7	1444	131	120	11	125	6	4	117	8	121	0	1	0	2	5	0.042735043	0.000118708	99	95	1.537850501
47	yPH_132	WT	Glu2	Glu2Sor1	48	0.020833333	13	63	22788	19193	OFF	14	7	1444	140	124	16	133	7	8	121	12	126	0	2	0	1	4	0.033057851	9.18E-05	107	99	1.570908352
47	yPH_132	WT	Glu2	Glu2Sor1	48	0.020833333	13	64	23148	19553	OFF	14	7	1444	143	131	12	138	5	5	126	12	131	0	3	0	1	3	0.023809524	6.61E-05	112	102	1.594717876
47	yPH_132	WT	Glu2	Glu2Sor1	48	0.020833333	13	65	23508	19913	OFF	14	7	1444	145	134	11	142	3	4	131	11	137	0	0	0	1	7	0.053435115	0.000148431	116	109	1.64815299
47	yPH_132	WT	Glu2	Glu2Sor1	48	0.020833333	13	66	23868	20273	ON	15	8	1444	152	139	13	148	4	7	137	11	142	0	2	0	3	6	0.04379562	0.000121655	123	115	1.691948611
47	yPH_132	WT	Glu2	Glu2Sor1	48	0.020833333	13	67	24228	20633	ON	15	8	1444	156	145	11	153	3	6	142	11	146	0	0	0	0	4	0.028169014	7.82E-05	129	119	1.720117625
47	yPH_132	WT	Glu2	Glu2Sor1	48	0.020833333	13	68	24588	20993	ON	15	8	1444	161	148	13	157	4	4	146	11	152	0	0	0	2	8	0.054794521	0.000152207	133	127	1.774912145
47	yPH_132	WT	Glu2	Glu2Sor1	48	0.020833333	13	69	24948	21353	ON	15	8	1444	171	155	16	166	5	9	152	14	162	0	3	0	0	7	0.046052632	0.000127924	142	134	1.820964777
47	yPH_132	WT	Glu2	Glu2Sor1	48	0.020833333	13	70	25308	21713	OFF	16	8	1444	178	164	14	173	5	7	162	11	167	0	0	0	1	6	0.037037037	0.000102881	149	140	1.858001814
47	yPH_132	WT	Glu2	Glu2Sor1	48	0.020833333	13	71	25668	22073	OFF	16	8	1444	186	170	16	180	6	7	167	13	175	0	1	0	0	7	0.041916168	0.000116434	156	147	1.899917982
47	yPH_132	WT	Glu2	Glu2Sor1	48	0.020833333	13	72	26028	22433	OFF	16	8	1444	196	179	17	186	10	7	175	11	179	0	0	0	1	5	0.028571429	7.94E-05	163	152	1.92848941
47	yPH_132	WT	Glu2	Glu2Sor1	48	0.020833333	13	73	26388	22793	OFF	16	8	1444	199	181	18	191	8	6	179	12	183	0	1	0	1	4	0.022346369	6.21E-05	169	156	1.950835779
47	yPH_132	WT	Glu2	Glu2Sor1	48	0.020833333	13	74	26748	23153	ON	17	9	1444	210	189	21	196	14	4	183	13	189	0	2	0	1	5	0.027322404	7.59E-05	173	161	1.978158183
47	yPH_132	WT	Glu2	Glu2Sor1	48	0.020833333	13	75	27108	23513	ON	17	9	1444	213	196	17	202	11	6	189	13	194	0	0	0	2	7	0.037037037	0.000102881	179	168	2.01519522
47	yPH_132	WT	Glu2	Glu2Sor1	48	0.020833333	13	76	27468	23873	ON	17	9	1444	219	197	22	209	10	7	194	15	205	0	3	0	0	8	0.041237113	0.000114548	186	176	2.056432334
47	yPH_132	WT	Glu2	Glu2Sor1	48	0.020833333	13	77	27828	24233	ON	17	9	1444	231	212	19	216	15	8	205	11	218	0	2	0	0	11	0.053658537	0.000149051	194	187	2.11009087
47	yPH_132	WT	Glu2	Glu2Sor1	48	0.020833333	13	78	28188	24593	OFF	18	9	1443	247	233	14	229	18	13	218	11	236	0	2	0	1	17	0.077981651	0.000216616	207	204	2.188072522
47	yPH_132	WT	Glu2	Glu2Sor1	48	0.020833333	13	79	28548	24953	OFF	18	9	1443	254	239	15	248	6	19	236	12	242	0	1	0	0	5	0.021186441	5.89E-05	226	209	2.209258962
47	yPH_132	WT	Glu2	Glu2Sor1	48	0.020833333	13	80	28908	25313	OFF	18	9	1443	260	246	14	253	7	5	242	11	250	0	1	0	3	10	0.041322314	0.000114784	231	219	2.250581276
47	yPH_132	WT	Glu2	Glu2Sor1	48	0.020833333	13	81	29268	25673	OFF	18	9	1443	272	257	15	262	10	10	250	12	259	0	3	0	2	8	0.032	8.89E-05	241	227	2.282581276
47	yPH_132	WT	Glu2	Glu2Sor1	48	0.020833333	13	82	29628	26033	ON	19	10	1444	286	271	15	271	15	9	259	12	273	0	4	0	2	12	0.046332046	0.0001287	250	239	2.328913323
47	yPH_132	WT	Glu2	Glu2Sor1	48	0.020833333	13	83	29988	26393	ON	19	10	1444	302	288	14	286	16	15	273	13	276	0	1	0	0	2	0.007326007	2.04E-05	265	241	2.33623933
47	yPH_132	WT	Glu2	Glu2Sor1	48	0.020833333	13	84	30348	26753	ON	19	10	1444	299	285	14	288	11	2	276	12	285	0	0	0	1	10	0.036231884	0.000100644	267	251	2.372471214
47	yPH_132	WT	Glu2	Glu2Sor1	48	0.020833333	13	85	30708	27113	ON	19	10	1444	309	294	15	298	11	10	285	13	294	0	0	0	3	12	0.042105263	0.000116959	277	263	2.414576477
47	yPH_132	WT	Glu2	Glu2Sor1	48	0.020833333	13	86	31068	27473	OFF	20	10	1444	324	306	18	310	14	12	294	16	307	0	2	0	8	19	0.06462585	0.000179516	289	282	2.479202328
47	yPH_132	WT	Glu2	Glu2Sor1	48	0.020833333	13	87	31428	27833	OFF	20	10	1444	341	314	27	330	11	19	307	23	322	0	3	0	0	12	0.039087948	0.000108578	308	294	2.518290276
47	yPH_132	WT	Glu2	Glu2Sor1	48	0.020833333	13	88	31788	28193	OFF	20	10	1444	352	328	24	343	9	13	322	21	334	0	3	0	3	12	0.037267081	0.00010352	321	306	2.555557356
47	yPH_132	WT	Glu2	Glu2Sor1	48	0.020833333	13	89	32148	28553	OFF	20	10	1444	372	343	29	355	17	12	334	21	343	0	1	0	4	12	0.035928144	9.98E-05	333	318	2.5914855
47	yPH_132	WT	Glu2	Glu2Sor1	48	0.020833333	13	90	32508	28913	ON	21	11	1444	386	353	33	367	19	12	343	24	359	0	9	0	1	8	0.023323615	6.48E-05	345	326	2.614809115
47	yPH_132	WT	Glu2	Glu2Sor1	48	0.020833333	13	91	32868	29273	ON	21	11	1444	392	369	23	376	16	9	359	17	370	0	0	0	5	16	0.044568245	0.000123801	354	342	2.65937736
47	yPH_132	WT	Glu2	Glu2Sor1	48	0.020833333	13	92	33228	29633	ON	21	11	1444	406	375	31	395	11	18	370	25	380	0	3	0	4	11	0.02972973	8.26E-05	372	353	2.68910709
47	yPH_132	WT	Glu2	Glu2Sor1	48	0.020833333	13	93	33588	29993	ON	21	11	1444	425	389	36	407	18	12	380	27	395	0	4	0	2	13	0.034210526	9.50E-05	384	366	2.723317616
47	yPH_132	WT	Glu2	Glu2Sor1	48	0.020833333	13	94	33948	30353	OFF	22	11	1444	448	405	43	424	24	16	395	29	413	0	7	0	4	15	0.037974684	0.000105485	400	381	2.7612923
47	yPH_132	WT	Glu2	Glu2Sor1	48	0.020833333	13	95	34308	30713	OFF	22	11	1444	484	439	45	443	41	19	413	30	434	0	4	0	4	21	0.050847458	0.000141243	419	402	2.812139757
47	yPH_132	WT	Glu2	Glu2Sor1	48	0.020833333	13	96	34668	31073	OFF	22	11	1444	515	464	51	466	49	24	434	32	455	0	6	0	3	18	0.041474654	0.000115207	443	420	2.853614412
47	yPH_132	WT	Glu2	Glu2Sor1	48	0.020833333	13	97	35028	31433	OFF	22	11	1444	548	493	55	489	59	23	455	34	470	0	7	0	5	13	0.028571429	7.94E-05	466	433	2.88218584
47	yPH_132	WT	Glu2	Glu2Sor1	48	0.020833333	13	98	35388	31793	ON	23	12	1444	580	528	52	505	75	15	470	35	492	0	5	0	5	22	0.046808511	0.000130024	481	455	2.928994351
47	yPH_132	WT	Glu2	Glu2Sor1	48	0.020833333	13	99	35748	32153	ON	23	12	1444	596	539	57	533	63	28	492	41	508	0	4	0	2	14	0.028455285	7.90E-05	509	469	2.957449636
47	yPH_132	WT	Glu2	Glu2Sor1	48	0.020833333	13	100	36108	32513	ON	23	12	1444	606	546	60	547	59	14	508	39	519	0	3	0	7	15	0.029527559	8.20E-05	523	484	2.986977195
47	yPH_132	WT	Glu2	Glu2Sor1	48	0.020833333	13	101	36468	32873	ON	23	12	1444	628	564	64	563	65	18	519	44	545	0	8	0	5	23	0.044315992	0.0001231	541	507	3.031293187
47	yPH_132	WT	Glu2	Glu2Sor1	48	0.020833333	13	102	36828	33233	OFF	24	12	1444	656	590	66	590	66	27	545	45	557	0	6	0	10	16	0.029357798	8.15E-05	568	523	3.060650985
47	yPH_132	WT	Glu2	Glu2Sor1	48	0.020833333	13	103	37188	33593	OFF	24	12	1444	717	641	76	608	109	19	557	51	582	0	6	0	1	20	0.035906643	9.97E-05	587	543	3.096557628
47	yPH_132	WT	Glu2	Glu2Sor1	48	0.020833333	13	104	37548	33953	OFF	24	12	1444	737	663	74	630	107	21	582	48	603	0	7	0	3	17	0.029209622	8.11E-05	608	560	3.12576725
47	yPH_132	WT	Glu2	Glu2Sor1	48	0.020833333	13	105	37908	34313	OFF	24	12	1444	771	695	76	649	122	19	603	46	620	0	6	0	11	22	0.036484245	0.000101345	627	582	3.162251495
47	yPH_132	WT	Glu2	Glu2Sor1	48	0.020833333	13	106	38268	34673	ON	25	13	1444	806	722	84	673	133	24	620	53	665	0	12	0	12	45	0.072580645	0.000201613	651	627	3.23483214
47	yPH_132	WT	Glu2	Glu2Sor1	48	0.020833333	13	107	38628	35033	ON	25	13	1444	832	750	82	721	111	48	665	56	679	0	7	0	4	11	0.016541353	4.59E-05	699	638	3.251373494
47	yPH_132	WT	Glu2	Glu2Sor1	48	0.020833333	13	108	38988	35393	ON	25	13	1444	834	752	82	732	102	11	679	53	698	0	4	0	4	19	0.027982327	7.77E-05	710	657	3.279355821
47	yPH_132	WT	Glu2	Glu2Sor1	48	0.020833333	13	109	39348	35753	ON	25	13	1444	861	773	88	753	108	21	698	55	721	0	9	0	5	19	0.02722063	7.56E-05	731	676	3.306576451
47	yPH_132	WT	Glu2	Glu2Sor1	48	0.020833333	13	110	39708	36113	OFF	26	13	1444	900	808	92	772	128	19	721	51	741	0	9	0	16	27	0.037447989	0.000104022	750	703	3.34402444
47	yPH_132	WT	Glu2	Glu2Sor1	48	0.020833333	13	111	40068	36473	OFF	26	13	1444	935	830	105	799	136	27	741	58	774	0	4	0	7	36	0.048582996	0.000134953	777	739	3.392607436
47	yPH_132	WT	Glu2	Glu2Sor1	48	0.020833333	13	112	40428	36833	OFF	26	13	1444	977	863	114	838	139	37	774	64	792	0	6	0	13	25	0.032299742	8.97E-05	814	764	3.424907178
47	yPH_132	WT	Glu2	Glu2Sor1	48	0.020833333	13	113	40788	37193	OFF	26	13	1444	996	875	121	866	130	28	792	74	816	0	11	0	13	26	0.032828283	9.12E-05	842	790	3.45773546
47	yPH_132	WT	Glu2	Glu2Sor1	48	0.020833333	13	114	41148	37553	ON	27	14	1444	1009	881	128	894	115	27	816	78	846	0	12	0	4	22	0.026960784	7.49E-05	869	812	3.484696245
47	yPH_132	WT	Glu2	Glu2Sor1	48	0.020833333	13	115	41508	37913	ON	27	14	1444	1050	923	127	916	134	22	846	70	861	0	4	0	7	18	0.021276596	5.91E-05	891	830	3.505972841
47	yPH_132	WT	Glu2	Glu2Sor1	48	0.020833333	13	116	41868	38273	ON	27	14	1444	1070	944	126	933	137	18	861	72	861	0	5	0	13	8	0.009291521	2.58E-05	909	838	3.515264362
47	yPH_132	WT	Glu2	Glu2Sor1	48	0.020833333	13	117	42228	38633	ON	27	14	1444	1075	942	133	943	132	10	861	82	874	0	8	0	13	18	0.020905923	5.81E-05	919	856	3.536170285
47	yPH_132	WT	Glu2	Glu2Sor1	48	0.020833333	13	118	42588	38993	OFF	28	14	1444	1096	965	131	962	134	19	874	88	875	0	6	0	9	4	0.004576659	1.27E-05	938	860	3.540746944
47	yPH_132	WT	Glu2	Glu2Sor1	48	0.020833333	13	119	42948	39353	OFF	28	14	1444	1073	935	138	966	107	4	875	91	NA	NA	NA	NA	NA	NA	NA	NA	NA	NA	NA
47	yPH_132	WT	Glu2	Glu2Sor1	48	0.020833333	14	0	117	-3478	OFF	0	0	3609	19	18	1	19	0	0	18	1	18	0	0	0	0	0	0	0	NA	NA	NA
47	yPH_132	WT	Glu2	Glu2Sor1	48	0.020833333	14	1	477	-3118	OFF	0	0	3609	20	18	2	19	1	0	18	1	18	0	0	0	1	1	0.055555556	0.000154321	NA	NA	NA
47	yPH_132	WT	Glu2	Glu2Sor1	48	0.020833333	14	2	837	-2758	OFF	0	0	3609	21	18	3	20	1	1	18	2	19	0	0	0	0	1	0.055555556	0.000154321	NA	NA	NA
47	yPH_132	WT	Glu2	Glu2Sor1	48	0.020833333	14	3	1197	-2398	OFF	0	0	3609	22	19	3	22	0	1	19	3	19	0	0	0	0	0	0	0	NA	NA	NA
47	yPH_132	WT	Glu2	Glu2Sor1	48	0.020833333	14	4	1557	-2038	OFF	0	0	3609	24	20	4	22	2	0	19	3	19	0	0	0	0	0	0	0	NA	NA	NA
47	yPH_132	WT	Glu2	Glu2Sor1	48	0.020833333	14	5	1917	-1678	OFF	0	0	3609	25	20	5	23	2	0	19	4	19	0	0	0	0	0	0	0	NA	NA	NA
47	yPH_132	WT	Glu2	Glu2Sor1	48	0.020833333	14	6	2277	-1318	OFF	0	0	3609	24	19	5	23	1	0	19	4	21	0	0	0	0	2	0.105263158	0.000292398	NA	NA	NA
47	yPH_132	WT	Glu2	Glu2Sor1	48	0.020833333	14	7	2637	-958	OFF	0	0	3609	28	21	7	25	3	2	21	4	20	0	0	0	1	0	0	0	NA	NA	NA
47	yPH_132	WT	Glu2	Glu2Sor1	48	0.020833333	14	8	2997	-598	OFF	0	0	3609	27	20	7	25	2	0	20	5	21	0	0	0	0	1	0.05	0.000138889	NA	NA	NA
47	yPH_132	WT	Glu2	Glu2Sor1	48	0.020833333	14	9	3357	-238	OFF	0	0	3609	30	23	7	26	4	1	21	5	21	0	0	0	0	0	0	0	NA	NA	NA
47	yPH_132	WT	Glu2	Glu2Sor1	48	0.020833333	14	10	3717	122	ON	1	1	1444	31	22	9	28	3	2	21	7	21	0	0	0	0	0	0	0	3	0	0
47	yPH_132	WT	Glu2	Glu2Sor1	48	0.020833333	14	11	4077	482	ON	1	1	1444	30	22	8	28	2	0	21	7	21	0	0	0	0	0	0	0	3	0	0
47	yPH_132	WT	Glu2	Glu2Sor1	48	0.020833333	14	12	4437	842	ON	1	1	1444	31	22	9	28	3	0	21	7	23	0	1	0	0	1	0.047619048	0.000132275	3	1	0.047619048
47	yPH_132	WT	Glu2	Glu2Sor1	48	0.020833333	14	13	4797	1202	ON	1	1	1444	33	24	9	29	4	1	23	6	23	0	0	0	0	0	0	0	4	1	0.047619048
47	yPH_132	WT	Glu2	Glu2Sor1	48	0.020833333	14	14	5157	1562	OFF	2	1	1444	33	24	9	30	3	1	23	7	25	0	1	0	0	1	0.043478261	0.000120773	5	2	0.091097308
47	yPH_132	WT	Glu2	Glu2Sor1	48	0.020833333	14	15	5517	1922	OFF	2	1	1444	33	26	7	32	1	2	25	7	26	0	0	0	0	1	0.04	0.000111111	7	3	0.131097308
47	yPH_132	WT	Glu2	Glu2Sor1	48	0.020833333	14	16	5877	2282	OFF	2	1	1444	36	28	8	33	3	1	26	7	27	0	0	0	0	1	0.038461538	0.000106838	8	4	0.169558847
47	yPH_132	WT	Glu2	Glu2Sor1	48	0.020833333	14	17	6237	2642	OFF	2	1	1444	36	28	8	34	2	1	27	7	27	0	0	0	1	1	0.037037037	0.000102881	9	5	0.206595884
47	yPH_132	WT	Glu2	Glu2Sor1	48	0.020833333	14	18	6597	3002	ON	3	2	1444	38	28	10	35	3	1	27	8	28	0	0	0	0	1	0.037037037	0.000102881	10	6	0.243632921
47	yPH_132	WT	Glu2	Glu2Sor1	48	0.020833333	14	19	6957	3362	ON	3	2	1444	37	28	9	37	0	2	28	9	29	0	1	0	0	0	0	0	12	6	0.243632921
47	yPH_132	WT	Glu2	Glu2Sor1	48	0.020833333	14	20	7317	3722	ON	3	2	1444	39	29	10	37	2	0	29	8	30	0	0	0	0	1	0.034482759	9.58E-05	12	7	0.27811568
47	yPH_132	WT	Glu2	Glu2Sor1	48	0.020833333	14	21	7677	4082	ON	3	2	1444	38	30	8	37	1	1	30	7	31	0	1	0	0	0	0	0	13	7	0.27811568
47	yPH_132	WT	Glu2	Glu2Sor1	48	0.020833333	14	22	8037	4442	OFF	4	2	1444	37	31	6	37	0	0	31	6	32	0	0	0	0	1	0.032258065	8.96E-05	13	8	0.310373744
47	yPH_132	WT	Glu2	Glu2Sor1	48	0.020833333	14	23	8397	4802	OFF	4	2	1444	39	32	7	38	1	1	32	6	33	0	0	0	0	1	0.03125	8.68E-05	14	9	0.341623744
47	yPH_132	WT	Glu2	Glu2Sor1	48	0.020833333	14	24	8757	5162	OFF	4	2	1444	41	33	8	39	2	1	33	6	33	0	0	0	1	1	0.03030303	8.42E-05	15	10	0.371926774
47	yPH_132	WT	Glu2	Glu2Sor1	48	0.020833333	14	25	9117	5522	OFF	4	2	1444	44	33	11	42	2	3	33	9	34	0	0	0	0	1	0.03030303	8.42E-05	18	11	0.402229805
47	yPH_132	WT	Glu2	Glu2Sor1	48	0.020833333	14	26	9477	5882	ON	5	3	1444	46	35	11	43	3	1	34	9	36	0	1	0	0	1	0.029411765	8.17E-05	19	12	0.431641569
47	yPH_132	WT	Glu2	Glu2Sor1	48	0.020833333	14	27	9837	6242	ON	5	3	1444	47	36	11	45	2	2	36	9	36	0	0	0	0	0	0	0	21	12	0.431641569
47	yPH_132	WT	Glu2	Glu2Sor1	48	0.020833333	14	28	10197	6602	ON	5	3	1444	46	36	10	45	1	0	36	9	38	0	2	0	0	0	0	0	21	12	0.431641569
47	yPH_132	WT	Glu2	Glu2Sor1	48	0.020833333	14	29	10557	6962	ON	5	3	1444	46	38	8	45	1	0	38	7	41	0	1	0	0	2	0.052631579	0.000146199	21	14	0.484273148
47	yPH_132	WT	Glu2	Glu2Sor1	48	0.020833333	14	30	10917	7322	OFF	6	3	1444	48	41	7	47	1	2	41	6	46	0	0	0	2	7	0.170731707	0.000474255	23	21	0.655004856
47	yPH_132	WT	Glu2	Glu2Sor1	48	0.020833333	14	31	11277	7682	OFF	6	3	1444	56	46	10	55	1	8	46	9	49	0	1	0	0	2	0.043478261	0.000120773	31	23	0.698483117
47	yPH_132	WT	Glu2	Glu2Sor1	48	0.020833333	14	32	11637	8042	OFF	6	3	1444	59	49	10	58	1	3	49	9	53	0	2	0	1	3	0.06122449	0.000170068	34	26	0.759707606
47	yPH_132	WT	Glu2	Glu2Sor1	48	0.020833333	14	33	11997	8402	OFF	6	3	1444	64	53	11	61	3	3	53	8	54	0	1	0	2	2	0.037735849	0.000104822	37	28	0.797443455
47	yPH_132	WT	Glu2	Glu2Sor1	48	0.020833333	14	34	12357	8762	ON	7	4	1444	68	54	14	64	4	2	54	10	54	0	0	0	0	0	0	0	39	28	0.797443455
47	yPH_132	WT	Glu2	Glu2Sor1	48	0.020833333	14	35	12717	9122	ON	7	4	1444	68	54	14	64	4	0	54	10	55	0	1	0	0	0	0	0	39	28	0.797443455
47	yPH_132	WT	Glu2	Glu2Sor1	48	0.020833333	14	36	13077	9482	ON	7	4	1444	68	55	13	64	4	0	55	9	57	0	2	0	0	0	0	0	39	28	0.797443455
47	yPH_132	WT	Glu2	Glu2Sor1	48	0.020833333	14	37	13437	9842	ON	7	4	1444	69	57	12	65	4	0	57	8	54	0	0	0	3	0	0	0	39	28	0.797443455
47	yPH_132	WT	Glu2	Glu2Sor1	48	0.020833333	14	38	13797	10202	OFF	8	4	1444	69	55	14	65	4	0	54	11	57	0	2	0	1	2	0.037037037	0.000102881	39	30	0.834480492
47	yPH_132	WT	Glu2	Glu2Sor1	48	0.020833333	14	39	14157	10562	OFF	8	4	1444	73	58	15	70	3	5	57	13	61	0	0	0	0	4	0.070175439	0.000194932	44	34	0.904655931
47	yPH_132	WT	Glu2	Glu2Sor1	48	0.020833333	14	40	14517	10922	OFF	8	4	1444	80	63	17	75	5	5	61	14	62	0	0	0	0	1	0.016393443	4.55E-05	49	35	0.921049374
47	yPH_132	WT	Glu2	Glu2Sor1	48	0.020833333	14	41	14877	11282	OFF	8	4	1444	83	64	19	77	6	2	62	15	65	0	1	0	1	3	0.048387097	0.000134409	51	38	0.96943647
47	yPH_132	WT	Glu2	Glu2Sor1	48	0.020833333	14	42	15237	11642	ON	9	5	1444	86	66	20	80	6	3	65	15	68	0	3	0	1	1	0.015384615	4.27E-05	54	39	0.984821086
47	yPH_132	WT	Glu2	Glu2Sor1	48	0.020833333	14	43	15597	12002	ON	9	5	1444	83	68	15	80	3	1	68	12	66	0	0	0	3	1	0.014705882	4.08E-05	55	40	0.999526968
47	yPH_132	WT	Glu2	Glu2Sor1	48	0.020833333	14	44	15957	12362	ON	9	5	1444	85	66	19	81	4	1	66	15	67	0	0	0	2	3	0.045454545	0.000126263	56	43	1.044981514
47	yPH_132	WT	Glu2	Glu2Sor1	48	0.020833333	14	45	16317	12722	ON	9	5	1444	88	67	21	84	4	3	67	17	70	0	3	0	6	6	0.089552239	0.000248756	59	49	1.134533752
47	yPH_132	WT	Glu2	Glu2Sor1	48	0.020833333	14	46	16677	13082	OFF	10	5	1444	94	71	23	91	3	7	70	21	73	0	1	0	2	4	0.057142857	0.00015873	66	53	1.19167661
47	yPH_132	WT	Glu2	Glu2Sor1	48	0.020833333	14	47	17037	13442	OFF	10	5	1444	97	73	24	95	2	4	73	22	76	0	1	0	0	2	0.02739726	7.61E-05	70	55	1.21907387
47	yPH_132	WT	Glu2	Glu2Sor1	48	0.020833333	14	48	17397	13802	OFF	10	5	1444	100	77	23	97	3	2	76	21	76	0	0	0	1	1	0.013157895	3.65E-05	72	56	1.232231765
47	yPH_132	WT	Glu2	Glu2Sor1	48	0.020833333	14	49	17757	14162	OFF	10	5	1444	102	77	25	98	4	1	76	22	83	0	4	0	3	6	0.078947368	0.000219298	73	62	1.311179133
47	yPH_132	WT	Glu2	Glu2Sor1	48	0.020833333	14	50	18117	14522	ON	11	6	1444	111	85	26	104	7	6	83	21	83	0	1	0	2	1	0.012048193	3.35E-05	79	63	1.323227326
47	yPH_132	WT	Glu2	Glu2Sor1	48	0.020833333	14	51	18477	14882	ON	11	6	1444	111	85	26	105	6	1	83	22	81	0	0	0	3	1	0.012048193	3.35E-05	80	64	1.335275519
47	yPH_132	WT	Glu2	Glu2Sor1	48	0.020833333	14	52	18837	15242	ON	11	6	1444	113	83	30	106	7	1	81	25	81	0	1	0	2	1	0.012345679	3.43E-05	81	65	1.347621198
47	yPH_132	WT	Glu2	Glu2Sor1	48	0.020833333	14	53	19197	15602	ON	11	6	1444	115	83	32	107	8	1	81	26	82	1	3	0	2	0	0	0	82	65	1.347621198
47	yPH_132	WT	Glu2	Glu2Sor1	48	0.020833333	14	54	19557	15962	OFF	12	6	1444	112	83	29	105	7	0	82	23	82	0	1	0	3	2	0.024390244	6.78E-05	82	67	1.372011442
47	yPH_132	WT	Glu2	Glu2Sor1	48	0.020833333	14	55	19917	16322	OFF	12	6	1444	116	86	30	108	8	2	82	26	82	0	3	0	3	0	0	0	84	67	1.372011442
47	yPH_132	WT	Glu2	Glu2Sor1	48	0.020833333	14	56	20277	16682	OFF	12	6	1444	117	84	33	108	9	1	82	26	81	0	1	0	2	0	0	0	85	67	1.372011442
47	yPH_132	WT	Glu2	Glu2Sor1	48	0.020833333	14	57	20637	17042	OFF	12	6	1444	116	84	32	108	8	0	81	27	87	0	3	0	2	5	0.061728395	0.000171468	85	72	1.433739837
47	yPH_132	WT	Glu2	Glu2Sor1	48	0.020833333	14	58	20997	17402	ON	13	7	1444	125	92	33	114	11	6	87	27	84	0	0	0	3	0	0	0	91	72	1.433739837
47	yPH_132	WT	Glu2	Glu2Sor1	48	0.020833333	14	59	21357	17762	ON	13	7	1444	122	88	34	113	9	0	84	29	89	0	3	0	0	2	0.023809524	6.61E-05	91	74	1.45754936
47	yPH_132	WT	Glu2	Glu2Sor1	48	0.020833333	14	60	21717	18122	ON	13	7	1444	124	94	30	114	10	2	89	25	92	0	0	0	3	6	0.06741573	0.000187266	93	80	1.524965091
47	yPH_132	WT	Glu2	Glu2Sor1	48	0.020833333	14	61	22077	18482	ON	13	7	1444	137	100	37	120	17	6	92	28	94	0	1	0	2	3	0.032608696	9.06E-05	99	83	1.557573786
47	yPH_132	WT	Glu2	Glu2Sor1	48	0.020833333	14	62	22437	18842	OFF	14	7	1444	142	103	39	122	20	3	94	28	99	0	3	0	0	2	0.021276596	5.91E-05	102	85	1.578850382
47	yPH_132	WT	Glu2	Glu2Sor1	48	0.020833333	14	63	22797	19202	OFF	14	7	1444	143	107	36	125	18	3	99	26	96	0	0	0	4	1	0.01010101	2.81E-05	105	86	1.588951392
47	yPH_132	WT	Glu2	Glu2Sor1	48	0.020833333	14	64	23157	19562	OFF	14	7	1444	139	105	34	126	13	2	96	30	99	0	2	0	2	3	0.03125	8.68E-05	107	89	1.620201392
47	yPH_132	WT	Glu2	Glu2Sor1	48	0.020833333	14	65	23517	19922	OFF	14	7	1444	150	110	40	130	20	4	99	31	100	0	5	0	6	2	0.02020202	5.61E-05	111	91	1.640403412
47	yPH_132	WT	Glu2	Glu2Sor1	48	0.020833333	14	66	23877	20282	ON	15	8	1444	157	110	47	126	31	2	100	26	95	0	1	0	7	1	0.01	2.78E-05	113	92	1.650403412
47	yPH_132	WT	Glu2	Glu2Sor1	48	0.020833333	14	67	24237	20642	ON	15	8	1444	142	97	45	126	16	3	95	31	91	0	1	0	7	2	0.021052632	5.85E-05	116	94	1.671456044
47	yPH_132	WT	Glu2	Glu2Sor1	48	0.020833333	14	68	24597	21002	ON	15	8	1444	137	94	43	125	12	2	91	34	99	0	2	0	0	6	0.065934066	0.00018315	118	100	1.73739011
47	yPH_132	WT	Glu2	Glu2Sor1	48	0.020833333	14	69	24957	21362	ON	15	8	1444	148	104	44	131	17	8	99	32	112	0	7	0	3	9	0.090909091	0.000252525	126	109	1.828299201
47	yPH_132	WT	Glu2	Glu2Sor1	48	0.020833333	14	70	25317	21722	OFF	16	8	1444	158	116	42	143	15	11	112	31	122	0	5	0	3	8	0.071428571	0.000198413	137	117	1.899727772
47	yPH_132	WT	Glu2	Glu2Sor1	48	0.020833333	14	71	25677	22082	OFF	16	8	1444	170	122	48	155	15	12	122	33	121	0	0	0	5	4	0.032786885	9.11E-05	149	121	1.932514658
47	yPH_132	WT	Glu2	Glu2Sor1	48	0.020833333	14	72	26037	22442	OFF	16	8	1444	176	123	53	164	12	6	121	43	127	0	4	0	2	4	0.033057851	9.18E-05	155	125	1.965572509
47	yPH_132	WT	Glu2	Glu2Sor1	48	0.020833333	14	73	26397	22802	OFF	16	8	1444	188	130	58	170	18	6	127	43	132	0	4	0	4	5	0.039370079	0.000109361	161	130	2.004942588
47	yPH_132	WT	Glu2	Glu2Sor1	48	0.020833333	14	74	26757	23162	ON	17	9	1444	197	138	59	179	18	8	132	47	135	0	5	0	5	3	0.022727273	6.31E-05	169	133	2.02766986
47	yPH_132	WT	Glu2	Glu2Sor1	48	0.020833333	14	75	27117	23522	ON	17	9	1444	200	137	63	186	14	7	135	51	139	0	4	0	1	1	0.007407407	2.06E-05	176	134	2.035077268
47	yPH_132	WT	Glu2	Glu2Sor1	48	0.020833333	14	76	27477	23882	ON	17	9	1444	199	143	56	189	10	3	139	50	140	0	1	0	1	1	0.007194245	2.00E-05	179	135	2.042271512
47	yPH_132	WT	Glu2	Glu2Sor1	48	0.020833333	14	77	27837	24242	ON	17	9	1444	210	148	62	193	17	3	140	53	152	0	6	0	0	6	0.042857143	0.000119048	182	141	2.085128655
47	yPH_132	WT	Glu2	Glu2Sor1	48	0.020833333	14	78	28197	24602	OFF	18	9	1443	221	161	60	202	19	9	152	50	168	0	9	0	2	9	0.059210526	0.000164474	191	150	2.144339181
47	yPH_132	WT	Glu2	Glu2Sor1	48	0.020833333	14	79	28557	24962	OFF	18	9	1443	236	172	64	215	21	13	168	47	173	0	5	0	4	4	0.023809524	6.61E-05	204	154	2.168148705
47	yPH_132	WT	Glu2	Glu2Sor1	48	0.020833333	14	80	28917	25322	OFF	18	9	1443	250	179	71	222	28	7	173	49	181	0	6	0	6	8	0.046242775	0.000128452	211	162	2.21439148
47	yPH_132	WT	Glu2	Glu2Sor1	48	0.020833333	14	81	29277	25682	OFF	18	9	1443	262	184	78	235	27	13	181	54	188	0	7	0	4	4	0.022099448	6.14E-05	224	166	2.236490927
47	yPH_132	WT	Glu2	Glu2Sor1	48	0.020833333	14	82	29637	26042	ON	19	10	1444	278	195	83	244	34	10	188	56	189	0	8	0	12	5	0.026595745	7.39E-05	234	171	2.263086672
47	yPH_132	WT	Glu2	Glu2Sor1	48	0.020833333	14	83	29997	26402	ON	19	10	1444	280	192	88	253	27	9	189	64	198	0	6	0	8	11	0.058201058	0.00016167	243	182	2.32128773
47	yPH_132	WT	Glu2	Glu2Sor1	48	0.020833333	14	84	30357	26762	ON	19	10	1444	293	200	93	277	16	22	198	79	218	0	16	0	6	10	0.050505051	0.000140292	265	192	2.371792781
47	yPH_132	WT	Glu2	Glu2Sor1	48	0.020833333	14	85	30717	27122	ON	19	10	1444	312	223	89	289	23	12	218	71	236	0	14	0	3	7	0.032110092	8.92E-05	277	199	2.403902872
47	yPH_132	WT	Glu2	Glu2Sor1	48	0.020833333	14	86	31077	27482	OFF	20	10	1444	331	248	83	300	31	12	236	64	257	0	15	0	12	18	0.076271186	0.000211864	289	217	2.480174059
47	yPH_132	WT	Glu2	Glu2Sor1	48	0.020833333	14	87	31437	27842	OFF	20	10	1444	365	284	81	327	38	27	257	70	283	0	12	0	2	16	0.062256809	0.000172936	316	233	2.542430868
47	yPH_132	WT	Glu2	Glu2Sor1	48	0.020833333	14	88	31797	28202	OFF	20	10	1444	396	308	88	349	47	22	283	66	299	0	8	0	11	19	0.067137809	0.000186494	338	252	2.609568677
47	yPH_132	WT	Glu2	Glu2Sor1	48	0.020833333	14	89	32157	28562	OFF	20	10	1444	426	331	95	377	49	28	299	78	328	0	16	0	6	19	0.063545151	0.000176514	366	271	2.673113828
47	yPH_132	WT	Glu2	Glu2Sor1	48	0.020833333	14	90	32517	28922	ON	21	11	1444	453	359	94	399	54	22	328	71	342	0	7	0	11	18	0.054878049	0.000152439	388	289	2.727991877
47	yPH_132	WT	Glu2	Glu2Sor1	48	0.020833333	14	91	32877	29282	ON	21	11	1444	465	363	102	426	39	25	342	84	355	0	9	0	5	9	0.026315789	7.31E-05	413	298	2.754307666
47	yPH_132	WT	Glu2	Glu2Sor1	48	0.020833333	14	92	33237	29642	ON	21	11	1444	483	376	107	440	43	15	355	85	380	0	12	0	6	19	0.053521127	0.00014867	428	317	2.807828793
47	yPH_132	WT	Glu2	Glu2Sor1	48	0.020833333	14	93	33597	30002	ON	21	11	1444	505	395	110	466	39	26	380	86	413	0	17	0	5	21	0.055263158	0.000153509	454	338	2.863091951
47	yPH_132	WT	Glu2	Glu2Sor1	48	0.020833333	14	94	33957	30362	OFF	22	11	1444	540	434	106	492	48	26	413	79	471	0	13	0	13	58	0.140435835	0.0003901	480	396	3.003527786
47	yPH_132	WT	Glu2	Glu2Sor1	48	0.020833333	14	95	34317	30722	OFF	22	11	1444	610	510	100	559	51	67	471	88	492	0	6	0	5	20	0.042462845	0.000117952	547	416	3.045990631
47	yPH_132	WT	Glu2	Glu2Sor1	48	0.020833333	14	96	34677	31082	OFF	22	11	1444	648	534	114	582	66	23	492	90	524	0	20	0	7	19	0.038617886	0.000107272	570	435	3.084608517
47	yPH_132	WT	Glu2	Glu2Sor1	48	0.020833333	14	97	35037	31442	OFF	22	11	1444	691	579	112	607	84	25	524	83	577	0	17	0	10	46	0.08778626	0.000243851	595	481	3.172394777
47	yPH_132	WT	Glu2	Glu2Sor1	48	0.020833333	14	98	35397	31802	ON	23	12	1444	748	635	113	657	91	50	577	80	612	0	8	0	12	39	0.067590988	0.000187753	645	520	3.239985765
47	yPH_132	WT	Glu2	Glu2Sor1	48	0.020833333	14	99	35757	32162	ON	23	12	1444	794	671	123	700	94	43	612	88	626	0	9	0	8	13	0.02124183	5.90E-05	688	533	3.261227595
47	yPH_132	WT	Glu2	Glu2Sor1	48	0.020833333	14	100	36117	32522	ON	23	12	1444	801	679	122	714	87	14	626	88	651	0	11	0	3	17	0.02715655	7.54E-05	702	550	3.288384144
47	yPH_132	WT	Glu2	Glu2Sor1	48	0.020833333	14	101	36477	32882	ON	23	12	1444	837	715	122	732	105	18	651	81	686	0	17	0	9	27	0.041474654	0.000115207	720	577	3.329858799
47	yPH_132	WT	Glu2	Glu2Sor1	48	0.020833333	14	102	36837	33242	OFF	24	12	1444	879	761	118	764	115	30	686	78	685	0	14	0	23	8	0.011661808	3.24E-05	750	585	3.341520606
47	yPH_132	WT	Glu2	Glu2Sor1	48	0.020833333	14	103	37197	33602	OFF	24	12	1444	926	804	122	773	153	9	685	88	735	0	17	0	2	35	0.051094891	0.00014193	759	620	3.392615497
47	yPH_132	WT	Glu2	Glu2Sor1	48	0.020833333	14	104	37557	33962	OFF	24	12	1444	957	852	105	810	147	37	735	75	754	0	3	0	13	29	0.039455782	0.000109599	796	649	3.432071279
47	yPH_132	WT	Glu2	Glu2Sor1	48	0.020833333	14	105	37917	34322	OFF	24	12	1444	987	867	120	840	147	31	754	86	778	0	8	0	8	24	0.031830239	8.84E-05	827	673	3.463901518
47	yPH_132	WT	Glu2	Glu2Sor1	48	0.020833333	14	106	38277	34682	ON	25	13	1444	1022	896	126	868	154	28	778	90	805	0	13	0	4	18	0.023136247	6.43E-05	855	691	3.487037765
47	yPH_132	WT	Glu2	Glu2Sor1	48	0.020833333	14	107	38637	35042	ON	25	13	1444	1058	929	129	887	171	20	805	82	820	0	5	0	6	16	0.019875776	5.52E-05	875	707	3.506913541
47	yPH_132	WT	Glu2	Glu2Sor1	48	0.020833333	14	108	38997	35402	ON	25	13	1444	1079	939	140	904	175	17	820	84	834	0	3	0	7	18	0.02195122	6.10E-05	892	725	3.528864761
47	yPH_132	WT	Glu2	Glu2Sor1	48	0.020833333	14	109	39357	35762	ON	25	13	1444	1082	955	127	922	160	19	834	88	828	0	4	0	13	3	0.003597122	9.99E-06	911	728	3.532461883
47	yPH_132	WT	Glu2	Glu2Sor1	48	0.020833333	14	110	39717	36122	OFF	26	13	1444	1085	942	143	925	160	3	828	97	826	0	16	0	28	10	0.012077295	3.35E-05	914	738	3.544539178
47	yPH_132	WT	Glu2	Glu2Sor1	48	0.020833333	14	111	40077	36482	OFF	26	13	1444	1038	891	147	936	102	11	826	110	862	0	22	0	8	22	0.026634383	7.40E-05	925	760	3.57117356
47	yPH_132	WT	Glu2	Glu2Sor1	48	0.020833333	14	112	40437	36842	OFF	26	13	1444	1084	946	138	962	122	26	862	100	866	0	9	0	13	8	0.009280742	2.58E-05	951	768	3.580454303
47	yPH_132	WT	Glu2	Glu2Sor1	48	0.020833333	14	113	40797	37202	OFF	26	13	1444	1093	942	151	971	122	9	866	105	902	0	19	0	9	26	0.030023095	8.34E-05	960	794	3.610477397
47	yPH_132	WT	Glu2	Glu2Sor1	48	0.020833333	14	114	41157	37562	ON	27	14	1444	1072	937	135	999	73	27	902	97	910	0	12	0	9	5	0.005543237	1.54E-05	987	799	3.616020635
47	yPH_132	WT	Glu2	Glu2Sor1	48	0.020833333	14	115	41517	37922	ON	27	14	1444	1092	958	134	1004	88	6	910	94	911	0	2	0	9	8	0.008791209	2.44E-05	993	807	3.624811843
47	yPH_132	WT	Glu2	Glu2Sor1	48	0.020833333	14	116	41877	38282	ON	27	14	1444	1112	969	143	1012	100	8	911	101	918	0	2	0	3	8	0.008781559	2.44E-05	1001	815	3.633593402
47	yPH_132	WT	Glu2	Glu2Sor1	48	0.020833333	14	117	42237	38642	ON	27	14	1444	1121	990	131	1020	101	8	918	102	912	0	9	0	21	6	0.006535948	1.82E-05	1009	821	3.64012935
47	yPH_132	WT	Glu2	Glu2Sor1	48	0.020833333	14	118	42597	39002	OFF	28	14	1444	1131	982	149	1025	106	6	912	113	888	0	14	0	38	0	0	0	1015	821	3.64012935
47	yPH_132	WT	Glu2	Glu2Sor1	48	0.020833333	14	119	42957	39362	OFF	28	14	1444	1061	907	154	1023	38	0	888	135	NA	NA	NA	NA	NA	NA	NA	NA	NA	NA	NA
47	yPH_132	WT	Glu2	Glu2Sor1	48	0.020833333	15	0	126	-3469	OFF	0	0	3609	25	24	1	24	1	0	23	1	24	0	0	0	0	1	0.043478261	0.000120773	NA	NA	NA
47	yPH_132	WT	Glu2	Glu2Sor1	48	0.020833333	15	1	486	-3109	OFF	0	0	3609	26	25	1	25	1	1	24	1	24	0	0	0	0	0	0	0	NA	NA	NA
47	yPH_132	WT	Glu2	Glu2Sor1	48	0.020833333	15	2	846	-2749	OFF	0	0	3609	27	26	1	25	2	0	24	1	24	0	0	0	0	0	0	0	NA	NA	NA
47	yPH_132	WT	Glu2	Glu2Sor1	48	0.020833333	15	3	1206	-2389	OFF	0	0	3609	26	25	1	25	1	0	24	1	24	0	0	0	0	0	0	0	NA	NA	NA
47	yPH_132	WT	Glu2	Glu2Sor1	48	0.020833333	15	4	1566	-2029	OFF	0	0	3609	27	26	1	25	2	0	24	1	25	0	0	0	0	1	0.041666667	0.000115741	NA	NA	NA
47	yPH_132	WT	Glu2	Glu2Sor1	48	0.020833333	15	5	1926	-1669	OFF	0	0	3609	30	29	1	26	4	1	25	1	26	0	0	0	0	1	0.04	0.000111111	NA	NA	NA
47	yPH_132	WT	Glu2	Glu2Sor1	48	0.020833333	15	6	2286	-1309	OFF	0	0	3609	31	29	2	27	4	1	26	1	28	0	0	0	0	2	0.076923077	0.000213675	NA	NA	NA
47	yPH_132	WT	Glu2	Glu2Sor1	48	0.020833333	15	7	2646	-949	OFF	0	0	3609	32	30	2	29	3	2	28	1	32	0	0	0	0	4	0.142857143	0.000396825	NA	NA	NA
47	yPH_132	WT	Glu2	Glu2Sor1	48	0.020833333	15	8	3006	-589	OFF	0	0	3609	37	34	3	33	4	4	32	1	33	0	0	0	0	1	0.03125	8.68E-05	NA	NA	NA
47	yPH_132	WT	Glu2	Glu2Sor1	48	0.020833333	15	9	3366	-229	OFF	0	0	3609	37	35	2	35	2	1	33	2	34	0	0	0	0	1	0.03030303	8.42E-05	NA	NA	NA
47	yPH_132	WT	Glu2	Glu2Sor1	48	0.020833333	15	10	3726	131	ON	1	1	1444	39	37	2	36	3	1	34	2	34	0	0	0	0	0	0	0	2	1	0.03030303
47	yPH_132	WT	Glu2	Glu2Sor1	48	0.020833333	15	11	4086	491	ON	1	1	1444	39	37	2	36	3	0	34	2	34	0	0	0	0	0	0	0	2	1	0.03030303
47	yPH_132	WT	Glu2	Glu2Sor1	48	0.020833333	15	12	4446	851	ON	1	1	1444	41	39	2	36	5	0	34	2	34	0	0	0	0	0	0	0	2	1	0.03030303
47	yPH_132	WT	Glu2	Glu2Sor1	48	0.020833333	15	13	4806	1211	ON	1	1	1444	39	37	2	36	3	0	34	2	35	0	0	0	0	1	0.029411765	8.17E-05	2	2	0.059714795
47	yPH_132	WT	Glu2	Glu2Sor1	48	0.020833333	15	14	5166	1571	OFF	2	1	1444	39	37	2	37	2	1	35	2	37	0	0	0	0	2	0.057142857	0.00015873	3	4	0.116857652
47	yPH_132	WT	Glu2	Glu2Sor1	48	0.020833333	15	15	5526	1931	OFF	2	1	1444	40	38	2	39	1	2	37	2	38	0	0	0	0	1	0.027027027	7.51E-05	5	5	0.143884679
47	yPH_132	WT	Glu2	Glu2Sor1	48	0.020833333	15	16	5886	2291	OFF	2	1	1444	42	38	4	41	1	1	38	3	40	0	0	0	0	2	0.052631579	0.000146199	6	7	0.196516258
47	yPH_132	WT	Glu2	Glu2Sor1	48	0.020833333	15	17	6246	2651	OFF	2	1	1444	43	40	3	43	0	2	40	3	40	0	0	0	0	0	0	0	8	7	0.196516258
47	yPH_132	WT	Glu2	Glu2Sor1	48	0.020833333	15	18	6606	3011	ON	3	2	1444	43	40	3	43	0	0	40	3	42	0	0	0	0	2	0.05	0.000138889	8	9	0.246516258
47	yPH_132	WT	Glu2	Glu2Sor1	48	0.020833333	15	19	6966	3371	ON	3	2	1444	45	42	3	45	0	2	42	3	42	0	0	0	0	0	0	0	10	9	0.246516258
47	yPH_132	WT	Glu2	Glu2Sor1	48	0.020833333	15	20	7326	3731	ON	3	2	1444	45	42	3	45	0	0	42	3	42	0	0	0	0	0	0	0	10	9	0.246516258
47	yPH_132	WT	Glu2	Glu2Sor1	48	0.020833333	15	21	7686	4091	ON	3	2	1444	46	42	4	45	1	0	42	3	40	0	0	0	2	0	0	0	10	9	0.246516258
47	yPH_132	WT	Glu2	Glu2Sor1	48	0.020833333	15	22	8046	4451	OFF	4	2	1444	47	41	6	45	2	0	40	5	43	0	2	0	0	1	0.025	6.94E-05	10	10	0.271516258
47	yPH_132	WT	Glu2	Glu2Sor1	48	0.020833333	15	23	8406	4811	OFF	4	2	1444	47	44	3	46	1	1	43	3	42	0	0	0	1	0	0	0	11	10	0.271516258
47	yPH_132	WT	Glu2	Glu2Sor1	48	0.020833333	15	24	8766	5171	OFF	4	2	1444	47	43	4	46	1	0	42	4	42	0	0	0	1	1	0.023809524	6.61E-05	11	11	0.295325782
47	yPH_132	WT	Glu2	Glu2Sor1	48	0.020833333	15	25	9126	5531	OFF	4	2	1444	50	43	7	47	3	1	42	5	43	0	0	0	1	2	0.047619048	0.000132275	12	13	0.34294483
47	yPH_132	WT	Glu2	Glu2Sor1	48	0.020833333	15	26	9486	5891	ON	5	3	1444	51	44	7	50	1	3	43	7	45	0	0	0	0	2	0.046511628	0.000129199	15	15	0.389456457
47	yPH_132	WT	Glu2	Glu2Sor1	48	0.020833333	15	27	9846	6251	ON	5	3	1444	53	46	7	52	1	2	45	7	46	0	0	0	0	1	0.022222222	6.17E-05	17	16	0.41167868
47	yPH_132	WT	Glu2	Glu2Sor1	48	0.020833333	15	28	10206	6611	ON	5	3	1444	56	48	8	54	2	1	46	8	47	0	0	0	0	1	0.02173913	6.04E-05	18	17	0.43341781
47	yPH_132	WT	Glu2	Glu2Sor1	48	0.020833333	15	29	10566	6971	ON	5	3	1444	56	48	8	55	1	1	47	8	50	0	0	0	0	3	0.063829787	0.000177305	19	20	0.497247597
47	yPH_132	WT	Glu2	Glu2Sor1	48	0.020833333	15	30	10926	7331	OFF	6	3	1444	60	50	10	59	1	4	50	9	52	0	1	0	0	1	0.02	5.56E-05	23	21	0.517247597
47	yPH_132	WT	Glu2	Glu2Sor1	48	0.020833333	15	31	11286	7691	OFF	6	3	1444	63	53	10	61	2	2	52	9	53	0	0	0	0	1	0.019230769	5.34E-05	25	22	0.536478367
47	yPH_132	WT	Glu2	Glu2Sor1	48	0.020833333	15	32	11646	8051	OFF	6	3	1444	64	54	10	62	2	1	53	9	56	0	0	0	0	3	0.056603774	0.000157233	26	25	0.59308214
47	yPH_132	WT	Glu2	Glu2Sor1	48	0.020833333	15	33	12006	8411	OFF	6	3	1444	68	58	10	65	3	3	56	9	55	0	0	0	2	1	0.017857143	4.96E-05	29	26	0.610939283
47	yPH_132	WT	Glu2	Glu2Sor1	48	0.020833333	15	34	12366	8771	ON	7	4	1444	71	58	13	66	5	1	55	11	57	0	0	0	0	2	0.036363636	0.00010101	30	28	0.647302919
47	yPH_132	WT	Glu2	Glu2Sor1	48	0.020833333	15	35	12726	9131	ON	7	4	1444	74	61	13	70	4	3	57	13	58	0	1	0	0	0	0	0	33	28	0.647302919
47	yPH_132	WT	Glu2	Glu2Sor1	48	0.020833333	15	36	13086	9491	ON	7	4	1444	74	61	13	71	3	0	58	13	59	0	0	0	0	1	0.017241379	4.79E-05	33	29	0.664544299
47	yPH_132	WT	Glu2	Glu2Sor1	48	0.020833333	15	37	13446	9851	ON	7	4	1444	75	62	13	72	3	1	59	13	61	0	2	0	0	0	0	0	34	29	0.664544299
47	yPH_132	WT	Glu2	Glu2Sor1	48	0.020833333	15	38	13806	10211	OFF	8	4	1444	78	65	13	72	6	0	61	11	60	0	0	0	1	0	0	0	34	29	0.664544299
47	yPH_132	WT	Glu2	Glu2Sor1	48	0.020833333	15	39	14166	10571	OFF	8	4	1444	79	65	14	73	6	1	60	13	61	0	1	0	0	0	0	0	35	29	0.664544299
47	yPH_132	WT	Glu2	Glu2Sor1	48	0.020833333	15	40	14526	10931	OFF	8	4	1444	86	72	14	74	12	1	61	13	67	0	2	0	0	4	0.06557377	0.000182149	36	33	0.730118069
47	yPH_132	WT	Glu2	Glu2Sor1	48	0.020833333	15	41	14886	11291	OFF	8	4	1444	90	77	13	78	12	4	67	11	70	0	3	0	1	1	0.014925373	4.15E-05	40	34	0.745043442
47	yPH_132	WT	Glu2	Glu2Sor1	48	0.020833333	15	42	15246	11651	ON	9	5	1444	94	81	13	80	14	2	70	10	72	0	1	0	1	2	0.028571429	7.94E-05	42	36	0.773614871
47	yPH_132	WT	Glu2	Glu2Sor1	48	0.020833333	15	43	15606	12011	ON	9	5	1444	96	80	16	84	12	4	72	12	75	0	0	0	1	4	0.055555556	0.000154321	46	40	0.829170426
47	yPH_132	WT	Glu2	Glu2Sor1	48	0.020833333	15	44	15966	12371	ON	9	5	1444	95	81	14	89	6	5	75	14	76	0	2	0	2	1	0.013333333	3.70E-05	51	41	0.84250376
47	yPH_132	WT	Glu2	Glu2Sor1	48	0.020833333	15	45	16326	12731	ON	9	5	1444	97	83	14	90	7	1	76	14	80	0	3	0	2	3	0.039473684	0.000109649	52	44	0.881977444
47	yPH_132	WT	Glu2	Glu2Sor1	48	0.020833333	15	46	16686	13091	OFF	10	5	1444	99	85	14	93	6	3	80	13	81	0	0	0	0	1	0.0125	3.47E-05	55	45	0.894477444
47	yPH_132	WT	Glu2	Glu2Sor1	48	0.020833333	15	47	17046	13451	OFF	10	5	1444	103	86	17	94	9	1	81	13	82	0	0	0	1	2	0.024691358	6.86E-05	56	47	0.919168802
47	yPH_132	WT	Glu2	Glu2Sor1	48	0.020833333	15	48	17406	13811	OFF	10	5	1444	105	88	17	96	9	2	82	14	81	0	1	0	3	1	0.012195122	3.39E-05	58	48	0.931363924
47	yPH_132	WT	Glu2	Glu2Sor1	48	0.020833333	15	49	17766	14171	OFF	10	5	1444	108	87	21	97	11	1	81	16	83	0	1	0	0	1	0.012345679	3.43E-05	59	49	0.943709603
47	yPH_132	WT	Glu2	Glu2Sor1	48	0.020833333	15	50	18126	14531	ON	11	6	1444	111	91	20	98	13	1	83	15	83	0	1	0	2	1	0.012048193	3.35E-05	60	50	0.955757796
47	yPH_132	WT	Glu2	Glu2Sor1	48	0.020833333	15	51	18486	14891	ON	11	6	1444	107	87	20	99	8	1	83	16	85	0	0	0	0	2	0.024096386	6.69E-05	61	52	0.979854181
47	yPH_132	WT	Glu2	Glu2Sor1	48	0.020833333	15	52	18846	15251	ON	11	6	1444	110	88	22	101	9	2	85	16	85	0	1	0	1	0	0	0	63	52	0.979854181
47	yPH_132	WT	Glu2	Glu2Sor1	48	0.020833333	15	53	19206	15611	ON	11	6	1444	116	90	26	101	15	0	85	16	88	0	3	0	3	3	0.035294118	9.80E-05	63	55	1.015148299
47	yPH_132	WT	Glu2	Glu2Sor1	48	0.020833333	15	54	19566	15971	OFF	12	6	1444	113	89	24	104	9	3	88	16	91	0	1	0	3	5	0.056818182	0.000157828	66	60	1.071966481
47	yPH_132	WT	Glu2	Glu2Sor1	48	0.020833333	15	55	19926	16331	OFF	12	6	1444	117	92	25	109	8	5	91	18	95	0	2	0	2	4	0.043956044	0.0001221	71	64	1.115922525
47	yPH_132	WT	Glu2	Glu2Sor1	48	0.020833333	15	56	20286	16691	OFF	12	6	1444	120	97	23	113	7	4	95	18	96	0	0	0	2	3	0.031578947	8.77E-05	75	67	1.147501472
47	yPH_132	WT	Glu2	Glu2Sor1	48	0.020833333	15	57	20646	17051	OFF	12	6	1444	125	101	24	116	9	3	96	20	99	0	1	0	2	4	0.041666667	0.000115741	78	71	1.189168139
47	yPH_132	WT	Glu2	Glu2Sor1	48	0.020833333	15	58	21006	17411	ON	13	7	1444	130	106	24	120	10	4	99	21	98	0	2	0	3	0	0	0	82	71	1.189168139
47	yPH_132	WT	Glu2	Glu2Sor1	48	0.020833333	15	59	21366	17771	ON	13	7	1444	129	103	26	120	9	0	98	22	102	0	0	0	0	4	0.040816327	0.000113379	82	75	1.229984465
47	yPH_132	WT	Glu2	Glu2Sor1	48	0.020833333	15	60	21726	18131	ON	13	7	1444	132	107	25	122	10	4	102	20	103	0	1	0	1	1	0.009803922	2.72E-05	86	76	1.239788387
47	yPH_132	WT	Glu2	Glu2Sor1	48	0.020833333	15	61	22086	18491	ON	13	7	1444	131	107	24	122	9	1	103	19	104	0	1	0	0	0	0	0	87	76	1.239788387
47	yPH_132	WT	Glu2	Glu2Sor1	48	0.020833333	15	62	22446	18851	OFF	14	7	1444	130	108	22	122	8	0	104	18	105	0	1	0	5	5	0.048076923	0.000133547	87	81	1.28786531
47	yPH_132	WT	Glu2	Glu2Sor1	48	0.020833333	15	63	22806	19211	OFF	14	7	1444	139	111	28	127	12	5	105	22	104	0	1	0	2	0	0	0	92	81	1.28786531
47	yPH_132	WT	Glu2	Glu2Sor1	48	0.020833333	15	64	23166	19571	OFF	14	7	1444	139	109	30	127	12	0	104	23	104	0	2	0	3	1	0.009615385	2.67E-05	92	82	1.297480695
47	yPH_132	WT	Glu2	Glu2Sor1	48	0.020833333	15	65	23526	19931	OFF	14	7	1444	145	113	32	126	19	1	104	22	102	0	2	0	6	2	0.019230769	5.34E-05	93	84	1.316711464
47	yPH_132	WT	Glu2	Glu2Sor1	48	0.020833333	15	66	23886	20291	ON	15	8	1444	142	108	34	128	14	2	102	26	103	0	3	0	3	1	0.009803922	2.72E-05	95	85	1.326515385
47	yPH_132	WT	Glu2	Glu2Sor1	48	0.020833333	15	67	24246	20651	ON	15	8	1444	136	105	31	126	10	1	103	23	105	0	1	0	1	2	0.019417476	5.39E-05	96	87	1.345932861
47	yPH_132	WT	Glu2	Glu2Sor1	48	0.020833333	15	68	24606	21011	ON	15	8	1444	140	109	31	127	13	2	105	22	106	0	0	0	3	4	0.038095238	0.00010582	98	91	1.384028099
47	yPH_132	WT	Glu2	Glu2Sor1	48	0.020833333	15	69	24966	21371	ON	15	8	1444	147	113	34	130	17	4	106	24	106	0	0	0	3	3	0.028301887	7.86E-05	102	94	1.412329986
47	yPH_132	WT	Glu2	Glu2Sor1	48	0.020833333	15	70	25326	21731	OFF	16	8	1444	145	112	33	131	14	3	106	25	107	0	1	0	2	2	0.018867925	5.24E-05	105	96	1.43119791
47	yPH_132	WT	Glu2	Glu2Sor1	48	0.020833333	15	71	25686	22091	OFF	16	8	1444	144	114	30	131	13	2	107	24	106	0	0	0	2	1	0.009345794	2.60E-05	107	97	1.440543705
47	yPH_132	WT	Glu2	Glu2Sor1	48	0.020833333	15	72	26046	22451	OFF	16	8	1444	143	111	32	132	11	1	106	26	107	0	2	0	2	1	0.009433962	2.62E-05	108	98	1.449977667
47	yPH_132	WT	Glu2	Glu2Sor1	48	0.020833333	15	73	26406	22811	OFF	16	8	1444	148	116	32	133	15	1	107	26	105	0	0	0	5	3	0.028037383	7.79E-05	109	101	1.47801505
47	yPH_132	WT	Glu2	Glu2Sor1	48	0.020833333	15	74	26766	23171	ON	17	9	1444	153	120	33	135	18	3	105	30	105	0	7	0	8	1	0.00952381	2.65E-05	112	102	1.48753886
47	yPH_132	WT	Glu2	Glu2Sor1	48	0.020833333	15	75	27126	23531	ON	17	9	1444	145	109	36	136	9	1	105	31	105	0	1	0	1	0	0	0	113	102	1.48753886
47	yPH_132	WT	Glu2	Glu2Sor1	48	0.020833333	15	76	27486	23891	ON	17	9	1444	142	109	33	133	9	0	105	28	104	0	1	0	3	1	0.00952381	2.65E-05	113	103	1.497062669
47	yPH_132	WT	Glu2	Glu2Sor1	48	0.020833333	15	77	27846	24251	ON	17	9	1444	144	109	35	132	12	1	104	28	109	0	4	0	1	2	0.019230769	5.34E-05	114	105	1.516293439
47	yPH_132	WT	Glu2	Glu2Sor1	48	0.020833333	15	78	28206	24611	OFF	18	9	1443	144	115	29	131	13	2	109	22	108	0	0	0	3	2	0.018348624	5.10E-05	116	107	1.534642062
47	yPH_132	WT	Glu2	Glu2Sor1	48	0.020833333	15	79	28566	24971	OFF	18	9	1443	144	115	29	132	12	2	108	24	109	0	1	0	2	2	0.018518519	5.14E-05	118	109	1.553160581
47	yPH_132	WT	Glu2	Glu2Sor1	48	0.020833333	15	80	28926	25331	OFF	18	9	1443	147	118	29	133	14	2	109	24	110	0	1	0	1	1	0.009174312	2.55E-05	120	110	1.562334893
47	yPH_132	WT	Glu2	Glu2Sor1	48	0.020833333	15	81	29286	25691	OFF	18	9	1443	147	118	29	134	13	1	110	24	111	0	1	0	2	2	0.018181818	5.05E-05	121	112	1.580516711
47	yPH_132	WT	Glu2	Glu2Sor1	48	0.020833333	15	82	29646	26051	ON	19	10	1444	159	125	34	136	23	2	111	25	109	0	3	0	6	1	0.009009009	2.50E-05	123	113	1.58952572
47	yPH_132	WT	Glu2	Glu2Sor1	48	0.020833333	15	83	30006	26411	ON	19	10	1444	146	112	34	137	9	1	109	28	108	0	1	0	2	0	0	0	124	113	1.58952572
47	yPH_132	WT	Glu2	Glu2Sor1	48	0.020833333	15	84	30366	26771	ON	19	10	1444	150	112	38	138	12	1	108	30	115	0	2	0	1	6	0.055555556	0.000154321	125	119	1.645081276
47	yPH_132	WT	Glu2	Glu2Sor1	48	0.020833333	15	85	30726	27131	ON	19	10	1444	152	120	32	143	9	6	115	28	120	0	2	0	1	4	0.034782609	9.66E-05	131	123	1.679863884
47	yPH_132	WT	Glu2	Glu2Sor1	48	0.020833333	15	86	31086	27491	OFF	20	10	1444	163	129	34	148	15	4	120	28	131	0	7	0	3	7	0.058333333	0.000162037	135	130	1.738197218
47	yPH_132	WT	Glu2	Glu2Sor1	48	0.020833333	15	87	31446	27851	OFF	20	10	1444	174	138	36	161	13	12	131	30	135	0	3	0	0	1	0.007633588	2.12E-05	147	131	1.745830805
47	yPH_132	WT	Glu2	Glu2Sor1	48	0.020833333	15	88	31806	28211	OFF	20	10	1444	182	142	40	163	19	2	135	28	140	0	2	0	1	4	0.02962963	8.23E-05	149	135	1.775460435
47	yPH_132	WT	Glu2	Glu2Sor1	48	0.020833333	15	89	32166	28571	OFF	20	10	1444	190	150	40	169	21	6	140	29	147	0	3	0	1	5	0.035714286	9.92E-05	155	140	1.811174721
47	yPH_132	WT	Glu2	Glu2Sor1	48	0.020833333	15	90	32526	28931	ON	21	11	1444	203	160	43	175	28	5	147	28	146	0	3	0	8	4	0.027210884	7.56E-05	160	144	1.838385605
47	yPH_132	WT	Glu2	Glu2Sor1	48	0.020833333	15	91	32886	29291	ON	21	11	1444	187	149	38	180	7	5	146	34	149	0	3	0	2	2	0.01369863	3.81E-05	165	146	1.852084235
47	yPH_132	WT	Glu2	Glu2Sor1	48	0.020833333	15	92	33246	29651	ON	21	11	1444	193	151	42	184	9	4	149	35	157	0	3	0	1	6	0.040268456	0.000111857	169	152	1.892352692
47	yPH_132	WT	Glu2	Glu2Sor1	48	0.020833333	15	93	33606	30011	ON	21	11	1444	205	161	44	190	15	7	157	33	164	0	0	0	1	8	0.050955414	0.000141543	176	160	1.943308106
47	yPH_132	WT	Glu2	Glu2Sor1	48	0.020833333	15	94	33966	30371	OFF	22	11	1444	220	167	53	201	19	10	164	37	177	0	3	0	2	12	0.073170732	0.000203252	186	172	2.016478837
47	yPH_132	WT	Glu2	Glu2Sor1	48	0.020833333	15	95	34326	30731	OFF	22	11	1444	234	186	48	218	16	14	177	41	190	0	1	0	0	12	0.06779661	0.000188324	200	184	2.084275448
47	yPH_132	WT	Glu2	Glu2Sor1	48	0.020833333	15	96	34686	31091	OFF	22	11	1444	250	199	51	232	18	14	190	42	201	0	6	0	0	5	0.026315789	7.31E-05	214	189	2.110591237
47	yPH_132	WT	Glu2	Glu2Sor1	48	0.020833333	15	97	35046	31451	OFF	22	11	1444	259	207	52	239	20	6	201	38	206	0	5	0	3	3	0.014925373	4.15E-05	220	192	2.12551661
47	yPH_132	WT	Glu2	Glu2Sor1	48	0.020833333	15	98	35406	31811	ON	23	12	1444	277	224	53	245	32	6	206	39	207	0	5	0	7	3	0.014563107	4.05E-05	226	195	2.140079717
47	yPH_132	WT	Glu2	Glu2Sor1	48	0.020833333	15	99	35766	32171	ON	23	12	1444	262	214	48	250	12	5	207	43	216	0	3	0	0	6	0.028985507	8.05E-05	231	201	2.169065224
47	yPH_132	WT	Glu2	Glu2Sor1	48	0.020833333	15	100	36126	32531	ON	23	12	1444	274	222	52	257	17	7	216	41	231	0	9	0	7	13	0.060185185	0.000167181	238	214	2.229250409
47	yPH_132	WT	Glu2	Glu2Sor1	48	0.020833333	15	101	36486	32891	ON	23	12	1444	297	238	59	279	18	20	231	48	240	0	9	0	3	3	0.012987013	3.61E-05	258	217	2.242237422
47	yPH_132	WT	Glu2	Glu2Sor1	48	0.020833333	15	102	36846	33251	OFF	24	12	1444	308	250	58	286	22	7	240	46	260	0	7	0	9	22	0.091666667	0.00025463	265	239	2.333904089
47	yPH_132	WT	Glu2	Glu2Sor1	48	0.020833333	15	103	37206	33611	OFF	24	12	1444	361	283	78	319	42	29	260	59	282	0	3	0	1	20	0.076923077	0.000213675	294	259	2.410827166
47	yPH_132	WT	Glu2	Glu2Sor1	48	0.020833333	15	104	37566	33971	OFF	24	12	1444	380	300	80	342	38	24	282	60	297	0	11	0	5	9	0.031914894	8.87E-05	318	268	2.44274206
47	yPH_132	WT	Glu2	Glu2Sor1	48	0.020833333	15	105	37926	34331	OFF	24	12	1444	408	328	80	357	51	14	297	60	315	0	9	0	2	11	0.037037037	0.000102881	332	279	2.479779097
47	yPH_132	WT	Glu2	Glu2Sor1	48	0.020833333	15	106	38286	34691	ON	25	13	1444	438	354	84	372	66	14	315	57	320	0	4	0	11	12	0.038095238	0.00010582	346	291	2.517874335
47	yPH_132	WT	Glu2	Glu2Sor1	48	0.020833333	15	107	38646	35051	ON	25	13	1444	432	346	86	388	44	16	320	68	335	0	7	0	2	10	0.03125	8.68E-05	362	301	2.549124335
47	yPH_132	WT	Glu2	Glu2Sor1	48	0.020833333	15	108	39006	35411	ON	25	13	1444	451	359	92	404	47	15	335	69	363	0	11	0	6	23	0.068656716	0.000190713	377	324	2.617781051
47	yPH_132	WT	Glu2	Glu2Sor1	48	0.020833333	15	109	39366	35771	ON	25	13	1444	490	396	94	434	56	29	363	71	397	0	12	0	2	24	0.066115702	0.000183655	406	348	2.683896754
47	yPH_132	WT	Glu2	Glu2Sor1	48	0.020833333	15	110	39726	36131	OFF	26	13	1444	530	435	95	465	65	29	397	68	437	0	9	0	10	41	0.103274559	0.000286874	435	389	2.787171313
47	yPH_132	WT	Glu2	Glu2Sor1	48	0.020833333	15	111	40086	36491	OFF	26	13	1444	610	501	109	511	99	45	437	74	464	0	9	0	1	19	0.043478261	0.000120773	480	408	2.830649574
47	yPH_132	WT	Glu2	Glu2Sor1	48	0.020833333	15	112	40446	36851	OFF	26	13	1444	627	524	103	534	93	24	464	70	497	0	9	0	10	34	0.073275862	0.000203544	504	442	2.903925436
47	yPH_132	WT	Glu2	Glu2Sor1	48	0.020833333	15	113	40806	37211	OFF	26	13	1444	670	558	112	578	92	44	497	81	531	0	17	0	4	21	0.042253521	0.000117371	548	463	2.946178957
47	yPH_132	WT	Glu2	Glu2Sor1	48	0.020833333	15	114	41166	37571	ON	27	14	1444	729	620	109	606	123	28	531	75	571	0	5	0	15	50	0.094161959	0.000261561	576	513	3.040340915
47	yPH_132	WT	Glu2	Glu2Sor1	48	0.020833333	15	115	41526	37931	ON	27	14	1444	740	625	115	665	75	59	571	94	592	0	11	0	0	10	0.017513135	4.86E-05	635	523	3.05785405
47	yPH_132	WT	Glu2	Glu2Sor1	48	0.020833333	15	116	41886	38291	ON	27	14	1444	761	645	116	677	84	12	592	85	635	0	14	0	1	30	0.050675676	0.000140766	647	553	3.108529726
47	yPH_132	WT	Glu2	Glu2Sor1	48	0.020833333	15	117	42246	38651	ON	27	14	1444	808	699	109	709	99	32	635	74	668	0	13	0	3	23	0.036220472	0.000100612	679	576	3.144750198
47	yPH_132	WT	Glu2	Glu2Sor1	48	0.020833333	15	118	42606	39011	OFF	28	14	1444	866	752	114	735	131	26	668	67	675	0	5	0	18	20	0.02994012	8.32E-05	705	596	3.174690318
47	yPH_132	WT	Glu2	Glu2Sor1	48	0.020833333	15	119	42966	39371	OFF	28	14	1444	954	830	124	757	197	22	675	82	NA	NA	NA	NA	NA	NA	NA	NA	NA	NA	NA
47	yPH_132	WT	Glu2	Glu2Sor1	24	0.041666667	16	0	135	-3460	OFF	0	0	3609	15	15	0	15	0	0	15	0	15	0	0	0	0	0	0	0	NA	NA	NA
47	yPH_132	WT	Glu2	Glu2Sor1	24	0.041666667	16	1	495	-3100	OFF	0	0	3609	15	15	0	15	0	0	15	0	15	0	0	0	0	0	0	0	NA	NA	NA
47	yPH_132	WT	Glu2	Glu2Sor1	24	0.041666667	16	2	855	-2740	OFF	0	0	3609	15	15	0	15	0	0	15	0	15	0	0	0	0	0	0	0	NA	NA	NA
47	yPH_132	WT	Glu2	Glu2Sor1	24	0.041666667	16	3	1215	-2380	OFF	0	0	3609	15	15	0	15	0	0	15	0	16	0	0	0	0	1	0.066666667	0.000185185	NA	NA	NA
47	yPH_132	WT	Glu2	Glu2Sor1	24	0.041666667	16	4	1575	-2020	OFF	0	0	3609	16	16	0	16	0	1	16	0	17	0	0	0	0	1	0.0625	0.000173611	NA	NA	NA
47	yPH_132	WT	Glu2	Glu2Sor1	24	0.041666667	16	5	1935	-1660	OFF	0	0	3609	17	17	0	17	0	1	17	0	17	0	0	0	0	0	0	0	NA	NA	NA
47	yPH_132	WT	Glu2	Glu2Sor1	24	0.041666667	16	6	2295	-1300	OFF	0	0	3609	17	17	0	17	0	0	17	0	18	0	0	0	0	1	0.058823529	0.000163399	NA	NA	NA
47	yPH_132	WT	Glu2	Glu2Sor1	24	0.041666667	16	7	2655	-940	OFF	0	0	3609	18	18	0	18	0	1	18	0	19	0	0	0	0	1	0.055555556	0.000154321	NA	NA	NA
47	yPH_132	WT	Glu2	Glu2Sor1	24	0.041666667	16	8	3015	-580	OFF	0	0	3609	19	19	0	19	0	1	19	0	20	0	0	0	0	1	0.052631579	0.000146199	NA	NA	NA
47	yPH_132	WT	Glu2	Glu2Sor1	24	0.041666667	16	9	3375	-220	OFF	0	0	3609	20	20	0	20	0	1	20	0	21	0	0	0	0	1	0.05	0.000138889	NA	NA	NA
47	yPH_132	WT	Glu2	Glu2Sor1	24	0.041666667	16	10	3735	140	ON	1	1	722	21	21	0	21	0	1	21	0	21	0	0	0	0	0	0	0	2	1	0.05
47	yPH_132	WT	Glu2	Glu2Sor1	24	0.041666667	16	11	4095	500	ON	1	1	722	21	21	0	21	0	0	21	0	21	0	0	0	0	0	0	0	2	1	0.05
47	yPH_132	WT	Glu2	Glu2Sor1	24	0.041666667	16	12	4455	860	OFF	2	1	722	21	21	0	21	0	0	21	0	21	0	0	0	0	0	0	0	2	1	0.05
47	yPH_132	WT	Glu2	Glu2Sor1	24	0.041666667	16	13	4815	1220	OFF	2	1	722	21	21	0	21	0	0	21	0	21	0	0	0	0	0	0	0	2	1	0.05
47	yPH_132	WT	Glu2	Glu2Sor1	24	0.041666667	16	14	5175	1580	ON	3	2	722	22	22	0	21	1	0	21	0	21	0	0	0	0	0	0	0	2	1	0.05
47	yPH_132	WT	Glu2	Glu2Sor1	24	0.041666667	16	15	5535	1940	ON	3	2	722	22	22	0	21	1	0	21	0	21	0	0	0	0	0	0	0	2	1	0.05
47	yPH_132	WT	Glu2	Glu2Sor1	24	0.041666667	16	16	5895	2300	OFF	4	2	722	21	21	0	21	0	0	21	0	22	0	0	0	0	1	0.047619048	0.000132275	2	2	0.097619048
47	yPH_132	WT	Glu2	Glu2Sor1	24	0.041666667	16	17	6255	2660	OFF	4	2	722	23	23	0	22	1	1	22	0	22	0	0	0	0	0	0	0	3	2	0.097619048
47	yPH_132	WT	Glu2	Glu2Sor1	24	0.041666667	16	18	6615	3020	ON	5	3	722	22	22	0	22	0	0	22	0	22	0	0	0	0	0	0	0	3	2	0.097619048
47	yPH_132	WT	Glu2	Glu2Sor1	24	0.041666667	16	19	6975	3380	ON	5	3	722	23	23	0	22	1	0	22	0	22	0	0	0	0	0	0	0	3	2	0.097619048
47	yPH_132	WT	Glu2	Glu2Sor1	24	0.041666667	16	20	7335	3740	OFF	6	3	722	22	22	0	22	0	0	22	0	22	0	0	0	0	0	0	0	3	2	0.097619048
47	yPH_132	WT	Glu2	Glu2Sor1	24	0.041666667	16	21	7695	4100	OFF	6	3	722	22	22	0	22	0	0	22	0	22	0	0	0	0	0	0	0	3	2	0.097619048
47	yPH_132	WT	Glu2	Glu2Sor1	24	0.041666667	16	22	8055	4460	ON	7	4	722	24	24	0	22	2	0	22	0	22	0	0	0	0	0	0	0	3	2	0.097619048
47	yPH_132	WT	Glu2	Glu2Sor1	24	0.041666667	16	23	8415	4820	ON	7	4	722	23	23	0	22	1	0	22	0	22	0	0	0	0	0	0	0	3	2	0.097619048
47	yPH_132	WT	Glu2	Glu2Sor1	24	0.041666667	16	24	8775	5180	OFF	8	4	722	22	22	0	22	0	0	22	0	22	0	0	0	0	0	0	0	3	2	0.097619048
47	yPH_132	WT	Glu2	Glu2Sor1	24	0.041666667	16	25	9135	5540	OFF	8	4	722	24	24	0	22	2	0	22	0	22	0	0	0	0	0	0	0	3	2	0.097619048
47	yPH_132	WT	Glu2	Glu2Sor1	24	0.041666667	16	26	9495	5900	ON	9	5	722	24	24	0	22	2	0	22	0	22	0	0	0	0	0	0	0	3	2	0.097619048
47	yPH_132	WT	Glu2	Glu2Sor1	24	0.041666667	16	27	9855	6260	ON	9	5	722	24	24	0	22	2	0	22	0	14	0	0	8	8	0	0	0	3	2	0.097619048
47	yPH_132	WT	Glu2	Glu2Sor1	24	0.041666667	16	28	10215	6620	OFF	10	5	722	25	25	0	14	11	0	14	0	14	0	0	0	0	0	0	0	3	2	0.097619048
47	yPH_132	WT	Glu2	Glu2Sor1	24	0.041666667	16	29	10575	6980	OFF	10	5	722	26	26	0	14	12	0	14	0	14	0	0	0	0	0	0	0	3	2	0.097619048
47	yPH_132	WT	Glu2	Glu2Sor1	24	0.041666667	16	30	10935	7340	ON	11	6	722	27	27	0	14	13	0	14	0	14	0	0	0	0	0	0	0	3	2	0.097619048
47	yPH_132	WT	Glu2	Glu2Sor1	24	0.041666667	16	31	11295	7700	ON	11	6	722	26	26	0	14	12	0	14	0	14	0	0	0	0	0	0	0	3	2	0.097619048
47	yPH_132	WT	Glu2	Glu2Sor1	24	0.041666667	16	32	11655	8060	OFF	12	6	722	27	27	0	14	13	0	14	0	14	0	0	0	0	0	0	0	3	2	0.097619048
47	yPH_132	WT	Glu2	Glu2Sor1	24	0.041666667	16	33	12015	8420	OFF	12	6	722	26	26	0	14	12	0	14	0	15	0	0	0	0	1	0.071428571	0.000198413	3	3	0.169047619
47	yPH_132	WT	Glu2	Glu2Sor1	24	0.041666667	16	34	12375	8780	ON	13	7	722	31	31	0	15	16	1	15	0	15	0	0	0	0	0	0	0	4	3	0.169047619
47	yPH_132	WT	Glu2	Glu2Sor1	24	0.041666667	16	35	12735	9140	ON	13	7	722	31	31	0	15	16	0	15	0	15	0	0	0	0	0	0	0	4	3	0.169047619
47	yPH_132	WT	Glu2	Glu2Sor1	24	0.041666667	16	36	13095	9500	OFF	14	7	722	31	30	1	15	16	0	15	0	15	0	0	0	1	1	0.066666667	0.000185185	4	4	0.235714286
47	yPH_132	WT	Glu2	Glu2Sor1	24	0.041666667	16	37	13455	9860	OFF	14	7	722	33	29	4	16	17	1	15	1	12	0	0	0	3	0	0	0	5	4	0.235714286
47	yPH_132	WT	Glu2	Glu2Sor1	24	0.041666667	16	38	14175	10580	ON	15	8	722	19	13	6	16	3	0	12	4	12	0	0	0	1	1	0.083333333	0.000231481	5	5	0.319047619
47	yPH_132	WT	Glu2	Glu2Sor1	24	0.041666667	16	39	14535	10940	OFF	16	8	722	18	13	5	17	1	1	12	5	14	0	1	0	1	2	0.166666667	0.000462963	6	7	0.485714286
47	yPH_132	WT	Glu2	Glu2Sor1	24	0.041666667	16	40	14895	11300	OFF	16	8	722	19	14	5	19	0	2	14	5	13	0	0	0	1	0	0	0	8	7	0.485714286
47	yPH_132	WT	Glu2	Glu2Sor1	24	0.041666667	16	41	15255	11660	ON	17	9	722	20	14	6	19	1	0	13	6	12	0	0	0	1	0	0	0	8	7	0.485714286
47	yPH_132	WT	Glu2	Glu2Sor1	24	0.041666667	16	42	15615	12020	ON	17	9	722	19	12	7	19	0	0	12	7	14	0	2	0	0	0	0	0	8	7	0.485714286
47	yPH_132	WT	Glu2	Glu2Sor1	24	0.041666667	16	43	15975	12380	OFF	18	9	722	19	14	5	19	0	0	14	5	14	0	0	0	0	0	0	0	8	7	0.485714286
47	yPH_132	WT	Glu2	Glu2Sor1	24	0.041666667	16	44	16335	12740	OFF	18	9	722	21	15	6	19	2	0	14	5	14	0	0	0	0	0	0	0	8	7	0.485714286
47	yPH_132	WT	Glu2	Glu2Sor1	24	0.041666667	16	45	16695	13100	ON	19	10	722	22	14	8	19	3	0	14	5	14	0	0	0	0	0	0	0	8	7	0.485714286
47	yPH_132	WT	Glu2	Glu2Sor1	24	0.041666667	16	46	17055	13460	ON	19	10	722	21	14	7	19	2	0	14	5	15	0	1	0	0	0	0	0	8	7	0.485714286
47	yPH_132	WT	Glu2	Glu2Sor1	24	0.041666667	16	47	17415	13820	OFF	20	10	722	20	15	5	19	1	0	15	4	16	0	1	0	1	1	0.066666667	0.000185185	8	8	0.552380952
47	yPH_132	WT	Glu2	Glu2Sor1	24	0.041666667	16	48	17775	14180	OFF	20	10	722	22	16	6	20	2	1	16	4	15	0	0	0	1	0	0	0	9	8	0.552380952
47	yPH_132	WT	Glu2	Glu2Sor1	24	0.041666667	16	49	18135	14540	ON	21	11	722	20	15	5	19	1	0	15	4	16	0	1	0	0	0	0	0	9	8	0.552380952
47	yPH_132	WT	Glu2	Glu2Sor1	24	0.041666667	16	50	18855	15260	OFF	22	11	722	21	16	5	19	2	0	16	3	13	0	0	0	3	0	0	0	9	8	0.552380952
47	yPH_132	WT	Glu2	Glu2Sor1	24	0.041666667	16	51	19215	15620	OFF	22	11	722	20	13	7	19	1	0	13	6	15	0	2	0	0	0	0	0	9	8	0.552380952
47	yPH_132	WT	Glu2	Glu2Sor1	24	0.041666667	16	52	19575	15980	ON	23	12	722	19	15	4	19	0	0	15	4	15	0	0	0	0	0	0	0	9	8	0.552380952
47	yPH_132	WT	Glu2	Glu2Sor1	24	0.041666667	16	53	19935	16340	ON	23	12	722	20	15	5	20	0	1	15	5	16	0	1	0	0	0	0	0	10	8	0.552380952
47	yPH_132	WT	Glu2	Glu2Sor1	24	0.041666667	16	54	20295	16700	OFF	24	12	722	24	17	7	21	3	1	16	5	16	0	0	0	0	0	0	0	11	8	0.552380952
47	yPH_132	WT	Glu2	Glu2Sor1	24	0.041666667	16	55	20655	17060	OFF	24	12	722	24	17	7	21	3	0	16	5	16	0	0	0	0	0	0	0	11	8	0.552380952
47	yPH_132	WT	Glu2	Glu2Sor1	24	0.041666667	16	56	21015	17420	ON	25	13	722	22	16	6	21	1	0	16	5	15	0	0	0	1	0	0	0	11	8	0.552380952
47	yPH_132	WT	Glu2	Glu2Sor1	24	0.041666667	16	57	21375	17780	ON	25	13	722	22	15	7	21	1	0	15	6	16	0	1	0	1	1	0.066666667	0.000185185	11	9	0.619047619
47	yPH_132	WT	Glu2	Glu2Sor1	24	0.041666667	16	58	21735	18140	OFF	26	13	722	23	16	7	22	1	1	16	6	19	0	0	0	0	3	0.1875	0.000520833	12	12	0.806547619
47	yPH_132	WT	Glu2	Glu2Sor1	24	0.041666667	16	59	22095	18500	OFF	26	13	722	26	19	7	25	1	3	19	6	19	0	0	0	1	1	0.052631579	0.000146199	15	13	0.859179198
47	yPH_132	WT	Glu2	Glu2Sor1	24	0.041666667	16	60	22455	18860	ON	27	14	722	27	19	8	26	1	1	19	7	18	0	0	0	1	0	0	0	16	13	0.859179198
47	yPH_132	WT	Glu2	Glu2Sor1	24	0.041666667	16	61	22815	19220	ON	27	14	722	26	18	8	26	0	0	18	8	22	0	3	0	0	1	0.055555556	0.000154321	16	14	0.914734754
47	yPH_132	WT	Glu2	Glu2Sor1	24	0.041666667	16	62	23175	19580	OFF	28	14	722	29	22	7	27	2	1	22	5	23	0	0	0	1	2	0.090909091	0.000252525	17	16	1.005643844
47	yPH_132	WT	Glu2	Glu2Sor1	24	0.041666667	16	63	23535	19940	OFF	28	14	722	30	23	7	29	1	2	23	6	22	0	1	0	2	0	0	0	19	16	1.005643844
47	yPH_132	WT	Glu2	Glu2Sor1	24	0.041666667	16	64	23895	20300	ON	29	15	722	29	22	7	29	0	0	22	7	22	0	0	0	0	0	0	0	19	16	1.005643844
47	yPH_132	WT	Glu2	Glu2Sor1	24	0.041666667	16	65	24255	20660	ON	29	15	722	29	22	7	29	0	0	22	7	22	0	1	0	1	0	0	0	19	16	1.005643844
47	yPH_132	WT	Glu2	Glu2Sor1	24	0.041666667	16	66	24615	21020	OFF	30	15	722	30	22	8	29	1	0	22	7	26	0	2	0	1	3	0.136363636	0.000378788	19	19	1.142007481
47	yPH_132	WT	Glu2	Glu2Sor1	24	0.041666667	16	67	24975	21380	OFF	30	15	722	32	26	6	32	0	3	26	6	27	0	1	0	1	1	0.038461538	0.000106838	22	20	1.180469019
47	yPH_132	WT	Glu2	Glu2Sor1	24	0.041666667	16	68	25335	21740	ON	31	16	722	35	28	7	33	2	1	27	6	24	0	0	0	3	0	0	0	23	20	1.180469019
47	yPH_132	WT	Glu2	Glu2Sor1	24	0.041666667	16	69	25695	22100	ON	31	16	722	35	24	11	34	1	0	24	10	28	0	3	0	0	1	0.041666667	0.000115741	23	21	1.222135686
47	yPH_132	WT	Glu2	Glu2Sor1	24	0.041666667	16	70	26055	22460	OFF	32	16	722	36	28	8	35	1	1	28	7	31	0	2	0	0	1	0.035714286	9.92E-05	24	22	1.257849972
47	yPH_132	WT	Glu2	Glu2Sor1	24	0.041666667	16	71	26415	22820	OFF	32	16	722	38	31	7	37	1	2	31	6	28	0	0	0	3	0	0	0	26	22	1.257849972
47	yPH_132	WT	Glu2	Glu2Sor1	24	0.041666667	16	72	26775	23180	ON	33	17	722	38	28	10	37	1	0	28	9	28	0	0	0	0	0	0	0	26	22	1.257849972
47	yPH_132	WT	Glu2	Glu2Sor1	24	0.041666667	16	73	27135	23540	ON	33	17	722	37	28	9	37	0	0	28	9	29	0	1	0	0	0	0	0	26	22	1.257849972
47	yPH_132	WT	Glu2	Glu2Sor1	24	0.041666667	16	74	27495	23900	OFF	34	17	722	41	30	11	38	3	1	29	9	36	0	4	0	0	3	0.103448276	0.000287356	27	25	1.361298248
47	yPH_132	WT	Glu2	Glu2Sor1	24	0.041666667	16	75	27855	24260	OFF	34	17	722	45	37	8	42	3	4	36	6	35	0	0	0	1	0	0	0	31	25	1.361298248
47	yPH_132	WT	Glu2	Glu2Sor1	24	0.041666667	16	76	28215	24620	ON	35	18	721	46	36	10	42	4	0	35	7	34	0	0	0	2	1	0.028571429	7.94E-05	31	26	1.389869676
47	yPH_132	WT	Glu2	Glu2Sor1	24	0.041666667	16	77	28575	24980	ON	35	18	721	45	35	10	43	2	1	34	9	37	0	3	0	2	2	0.058823529	0.000163399	32	28	1.448693206
47	yPH_132	WT	Glu2	Glu2Sor1	24	0.041666667	16	78	28935	25340	OFF	36	18	722	49	39	10	45	4	2	37	8	40	0	2	0	1	2	0.054054054	0.00015015	34	30	1.50274726
47	yPH_132	WT	Glu2	Glu2Sor1	24	0.041666667	16	79	29295	25700	OFF	36	18	722	54	43	11	48	6	3	40	8	44	0	3	0	1	2	0.05	0.000138889	37	32	1.55274726
47	yPH_132	WT	Glu2	Glu2Sor1	24	0.041666667	16	80	29655	26060	ON	37	19	722	56	46	10	51	5	3	44	7	42	0	0	0	2	0	0	0	40	32	1.55274726
47	yPH_132	WT	Glu2	Glu2Sor1	24	0.041666667	16	81	30015	26420	ON	37	19	722	53	43	10	51	2	0	42	9	42	0	0	0	0	0	0	0	40	32	1.55274726
47	yPH_132	WT	Glu2	Glu2Sor1	24	0.041666667	16	82	30375	26780	OFF	38	19	722	54	44	10	51	3	0	42	9	45	0	4	0	1	0	0	0	40	32	1.55274726
47	yPH_132	WT	Glu2	Glu2Sor1	24	0.041666667	16	83	30735	27140	OFF	38	19	722	58	47	11	51	7	0	45	6	50	0	1	0	0	4	0.088888889	0.000246914	40	36	1.641636148
47	yPH_132	WT	Glu2	Glu2Sor1	24	0.041666667	16	84	31095	27500	ON	39	20	722	62	51	11	55	7	4	50	5	51	0	0	0	2	3	0.06	0.000166667	44	39	1.701636148
47	yPH_132	WT	Glu2	Glu2Sor1	24	0.041666667	16	85	31455	27860	ON	39	20	722	64	52	12	59	5	4	51	8	54	0	2	0	0	1	0.019607843	5.45E-05	48	40	1.721243992
47	yPH_132	WT	Glu2	Glu2Sor1	24	0.041666667	16	86	31815	28220	OFF	40	20	722	68	56	12	60	8	1	54	6	57	0	2	0	1	2	0.037037037	0.000102881	49	42	1.758281029
47	yPH_132	WT	Glu2	Glu2Sor1	24	0.041666667	16	87	32175	28580	OFF	40	20	722	71	58	13	64	7	3	57	7	57	0	0	0	1	1	0.01754386	4.87E-05	52	43	1.775824888
47	yPH_132	WT	Glu2	Glu2Sor1	24	0.041666667	16	88	32535	28940	ON	41	21	722	74	60	14	65	9	1	57	8	57	0	0	0	0	0	0	0	53	43	1.775824888
47	yPH_132	WT	Glu2	Glu2Sor1	24	0.041666667	16	89	32895	29300	ON	41	21	722	72	60	12	65	7	0	57	8	58	0	0	0	1	2	0.035087719	9.75E-05	53	45	1.810912608
47	yPH_132	WT	Glu2	Glu2Sor1	24	0.041666667	16	90	33255	29660	OFF	42	21	722	75	60	15	68	7	3	58	10	62	0	2	0	1	3	0.051724138	0.000143678	56	48	1.862636746
47	yPH_132	WT	Glu2	Glu2Sor1	24	0.041666667	16	91	33615	30020	OFF	42	21	722	83	68	15	72	11	4	62	10	64	0	1	0	0	1	0.016129032	4.48E-05	60	49	1.878765778
47	yPH_132	WT	Glu2	Glu2Sor1	24	0.041666667	16	92	33975	30380	ON	43	22	722	89	72	17	74	15	2	64	10	64	0	0	0	3	3	0.046875	0.000130208	62	52	1.925640778
47	yPH_132	WT	Glu2	Glu2Sor1	24	0.041666667	16	93	34335	30740	ON	43	22	722	86	67	19	78	8	4	64	14	68	0	1	0	2	5	0.078125	0.000217014	66	57	2.003765778
47	yPH_132	WT	Glu2	Glu2Sor1	24	0.041666667	16	94	34695	31100	OFF	44	22	722	93	72	21	83	10	5	68	15	72	0	3	0	1	2	0.029411765	8.17E-05	71	59	2.033177542
47	yPH_132	WT	Glu2	Glu2Sor1	24	0.041666667	16	95	35055	31460	OFF	44	22	722	99	81	18	85	14	2	72	13	75	0	1	0	1	3	0.041666667	0.000115741	73	62	2.074844209
47	yPH_132	WT	Glu2	Glu2Sor1	24	0.041666667	16	96	35415	31820	ON	45	23	722	105	86	19	89	16	4	75	14	81	0	2	0	1	5	0.066666667	0.000185185	77	67	2.141510876
47	yPH_132	WT	Glu2	Glu2Sor1	24	0.041666667	16	97	35775	32180	ON	45	23	722	106	86	20	95	11	6	81	14	84	0	1	0	2	4	0.049382716	0.000137174	83	71	2.190893592
47	yPH_132	WT	Glu2	Glu2Sor1	24	0.041666667	16	98	36135	32540	OFF	46	23	722	111	89	22	99	12	4	84	15	87	0	3	0	2	2	0.023809524	6.61E-05	87	73	2.214703116
47	yPH_132	WT	Glu2	Glu2Sor1	24	0.041666667	16	99	36495	32900	OFF	46	23	722	115	93	22	101	14	2	87	14	90	0	1	0	0	2	0.022988506	6.39E-05	89	75	2.237691621
47	yPH_132	WT	Glu2	Glu2Sor1	24	0.041666667	16	100	36855	33260	ON	47	24	722	122	99	23	104	18	3	90	14	93	0	0	0	1	4	0.044444444	0.000123457	92	79	2.282136066
47	yPH_132	WT	Glu2	Glu2Sor1	24	0.041666667	16	101	37215	33620	ON	47	24	722	118	97	21	108	10	4	93	15	96	0	1	0	1	3	0.032258065	8.96E-05	96	82	2.31439413
47	yPH_132	WT	Glu2	Glu2Sor1	24	0.041666667	16	102	37575	33980	OFF	48	24	722	125	100	25	113	12	5	96	17	98	0	4	0	6	4	0.041666667	0.000115741	101	86	2.356060797
47	yPH_132	WT	Glu2	Glu2Sor1	24	0.041666667	16	103	37935	34340	OFF	48	24	722	144	114	30	118	26	5	98	20	104	0	2	0	1	5	0.051020408	0.000141723	106	91	2.407081205
47	yPH_132	WT	Glu2	Glu2Sor1	24	0.041666667	16	104	38295	34700	ON	49	25	722	153	123	30	124	29	6	104	20	107	0	2	0	2	3	0.028846154	8.01E-05	112	94	2.435927359
47	yPH_132	WT	Glu2	Glu2Sor1	24	0.041666667	16	105	38655	35060	ON	49	25	722	150	120	30	128	22	4	107	21	110	0	1	0	2	4	0.037383178	0.000103842	116	98	2.473310537
47	yPH_132	WT	Glu2	Glu2Sor1	24	0.041666667	16	106	39015	35420	OFF	50	25	722	152	122	30	132	20	4	110	22	113	0	1	0	6	8	0.072727273	0.00020202	120	106	2.546037809
47	yPH_132	WT	Glu2	Glu2Sor1	24	0.041666667	16	107	39375	35780	OFF	50	25	722	166	128	38	142	24	10	113	29	120	0	5	0	2	4	0.03539823	9.83E-05	130	110	2.581436039
47	yPH_132	WT	Glu2	Glu2Sor1	24	0.041666667	16	108	39735	36140	ON	51	26	722	174	135	39	146	28	4	120	26	129	0	1	0	3	11	0.091666667	0.00025463	134	121	2.673102706
47	yPH_132	WT	Glu2	Glu2Sor1	24	0.041666667	16	109	40095	36500	ON	51	26	722	177	137	40	157	20	11	129	28	135	0	4	0	3	5	0.03875969	0.000107666	145	126	2.711862396
47	yPH_132	WT	Glu2	Glu2Sor1	24	0.041666667	16	110	40455	36860	OFF	52	26	722	181	143	38	162	19	5	135	27	139	0	4	0	4	4	0.02962963	8.23E-05	150	130	2.741492026
47	yPH_132	WT	Glu2	Glu2Sor1	24	0.041666667	16	111	40815	37220	OFF	52	26	722	196	157	39	166	30	4	139	27	146	0	3	0	2	6	0.043165468	0.000119904	154	136	2.784657493
47	yPH_132	WT	Glu2	Glu2Sor1	24	0.041666667	16	112	41175	37580	ON	53	27	722	202	164	38	173	29	7	146	27	152	0	3	0	2	5	0.034246575	9.51E-05	161	141	2.818904069
47	yPH_132	WT	Glu2	Glu2Sor1	24	0.041666667	16	113	41535	37940	ON	53	27	722	203	168	35	178	25	5	152	26	152	0	1	1	3	2	0.013157895	3.65E-05	166	143	2.832061963
47	yPH_132	WT	Glu2	Glu2Sor1	24	0.041666667	16	114	41895	38300	OFF	54	27	722	208	169	39	179	29	2	152	27	154	0	5	0	7	4	0.026315789	7.31E-05	168	147	2.858377753
47	yPH_132	WT	Glu2	Glu2Sor1	24	0.041666667	16	115	42255	38660	OFF	54	27	722	229	187	42	183	46	4	154	29	155	0	2	0	4	3	0.019480519	5.41E-05	172	150	2.877858272
47	yPH_132	WT	Glu2	Glu2Sor1	24	0.041666667	16	116	42615	39020	ON	55	28	722	239	195	44	186	53	3	155	31	156	0	4	0	5	2	0.012903226	3.58E-05	175	152	2.890761498
47	yPH_132	WT	Glu2	Glu2Sor1	24	0.041666667	16	117	42975	39380	ON	55	28	722	241	195	46	188	53	2	156	32	NA	NA	NA	NA	NA	NA	NA	NA	NA	NA	NA
47	yPH_132	WT	Glu2	Glu2Sor1	24	0.041666667	17	0	144	-3451	OFF	0	0	3609	13	13	0	13	0	0	13	0	15	0	0	0	0	2	0.153846154	0.00042735	NA	NA	NA
47	yPH_132	WT	Glu2	Glu2Sor1	24	0.041666667	17	1	504	-3091	OFF	0	0	3609	15	15	0	15	0	2	15	0	16	0	0	0	0	1	0.066666667	0.000185185	NA	NA	NA
47	yPH_132	WT	Glu2	Glu2Sor1	24	0.041666667	17	2	864	-2731	OFF	0	0	3609	16	16	0	16	0	1	16	0	16	0	0	0	0	0	0	0	NA	NA	NA
47	yPH_132	WT	Glu2	Glu2Sor1	24	0.041666667	17	3	1224	-2371	OFF	0	0	3609	16	16	0	16	0	0	16	0	17	0	0	0	0	1	0.0625	0.000173611	NA	NA	NA
47	yPH_132	WT	Glu2	Glu2Sor1	24	0.041666667	17	4	1584	-2011	OFF	0	0	3609	17	17	0	17	0	1	17	0	17	0	0	0	0	0	0	0	NA	NA	NA
47	yPH_132	WT	Glu2	Glu2Sor1	24	0.041666667	17	5	1944	-1651	OFF	0	0	3609	17	17	0	17	0	0	17	0	17	0	0	0	0	0	0	0	NA	NA	NA
47	yPH_132	WT	Glu2	Glu2Sor1	24	0.041666667	17	6	2304	-1291	OFF	0	0	3609	18	18	0	17	1	0	17	0	18	0	0	0	0	1	0.058823529	0.000163399	NA	NA	NA
47	yPH_132	WT	Glu2	Glu2Sor1	24	0.041666667	17	7	2664	-931	OFF	0	0	3609	18	18	0	18	0	1	18	0	19	0	0	0	0	1	0.055555556	0.000154321	NA	NA	NA
47	yPH_132	WT	Glu2	Glu2Sor1	24	0.041666667	17	8	3024	-571	OFF	0	0	3609	19	19	0	19	0	1	19	0	20	0	0	0	0	1	0.052631579	0.000146199	NA	NA	NA
47	yPH_132	WT	Glu2	Glu2Sor1	24	0.041666667	17	9	3384	-211	OFF	0	0	3609	20	20	0	20	0	1	20	0	20	0	0	0	0	0	0	0	NA	NA	NA
47	yPH_132	WT	Glu2	Glu2Sor1	24	0.041666667	17	10	3744	149	ON	1	1	722	20	20	0	20	0	0	20	0	20	0	0	0	0	0	0	0	1	0	0
47	yPH_132	WT	Glu2	Glu2Sor1	24	0.041666667	17	11	4104	509	ON	1	1	722	20	20	0	20	0	0	20	0	20	0	0	0	0	0	0	0	1	0	0
47	yPH_132	WT	Glu2	Glu2Sor1	24	0.041666667	17	12	4464	869	OFF	2	1	722	20	20	0	20	0	0	20	0	20	0	0	0	0	0	0	0	1	0	0
47	yPH_132	WT	Glu2	Glu2Sor1	24	0.041666667	17	13	4824	1229	OFF	2	1	722	20	20	0	20	0	0	20	0	21	0	0	0	0	1	0.05	0.000138889	1	1	0.05
47	yPH_132	WT	Glu2	Glu2Sor1	24	0.041666667	17	14	5184	1589	ON	3	2	722	21	21	0	21	0	1	21	0	21	0	0	0	0	0	0	0	2	1	0.05
47	yPH_132	WT	Glu2	Glu2Sor1	24	0.041666667	17	15	5544	1949	ON	3	2	722	21	21	0	21	0	0	21	0	21	0	0	0	0	0	0	0	2	1	0.05
47	yPH_132	WT	Glu2	Glu2Sor1	24	0.041666667	17	16	5904	2309	OFF	4	2	722	21	21	0	21	0	0	21	0	22	0	0	0	0	1	0.047619048	0.000132275	2	2	0.097619048
47	yPH_132	WT	Glu2	Glu2Sor1	24	0.041666667	17	17	6264	2669	OFF	4	2	722	22	22	0	22	0	1	22	0	22	0	0	0	0	0	0	0	3	2	0.097619048
47	yPH_132	WT	Glu2	Glu2Sor1	24	0.041666667	17	18	6624	3029	ON	5	3	722	22	22	0	22	0	0	22	0	22	0	0	0	0	0	0	0	3	2	0.097619048
47	yPH_132	WT	Glu2	Glu2Sor1	24	0.041666667	17	19	6984	3389	ON	5	3	722	22	22	0	22	0	0	22	0	22	0	0	0	0	0	0	0	3	2	0.097619048
47	yPH_132	WT	Glu2	Glu2Sor1	24	0.041666667	17	20	7344	3749	OFF	6	3	722	22	22	0	22	0	0	22	0	22	0	0	0	0	0	0	0	3	2	0.097619048
47	yPH_132	WT	Glu2	Glu2Sor1	24	0.041666667	17	21	7704	4109	OFF	6	3	722	22	22	0	22	0	0	22	0	22	0	0	0	0	0	0	0	3	2	0.097619048
47	yPH_132	WT	Glu2	Glu2Sor1	24	0.041666667	17	22	8064	4469	ON	7	4	722	22	22	0	22	0	0	22	0	23	0	0	0	0	1	0.045454545	0.000126263	3	3	0.143073593
47	yPH_132	WT	Glu2	Glu2Sor1	24	0.041666667	17	23	8424	4829	ON	7	4	722	23	23	0	23	0	1	23	0	24	0	0	0	0	1	0.043478261	0.000120773	4	4	0.186551854
47	yPH_132	WT	Glu2	Glu2Sor1	24	0.041666667	17	24	8784	5189	OFF	8	4	722	24	24	0	24	0	1	24	0	25	0	0	0	0	1	0.041666667	0.000115741	5	5	0.228218521
47	yPH_132	WT	Glu2	Glu2Sor1	24	0.041666667	17	25	9144	5549	OFF	8	4	722	25	25	0	25	0	1	25	0	26	0	0	0	0	1	0.04	0.000111111	6	6	0.268218521
47	yPH_132	WT	Glu2	Glu2Sor1	24	0.041666667	17	26	9504	5909	ON	9	5	722	26	26	0	26	0	1	26	0	26	0	0	0	0	0	0	0	7	6	0.268218521
47	yPH_132	WT	Glu2	Glu2Sor1	24	0.041666667	17	27	9864	6269	ON	9	5	722	26	26	0	26	0	0	26	0	26	0	0	0	0	0	0	0	7	6	0.268218521
47	yPH_132	WT	Glu2	Glu2Sor1	24	0.041666667	17	28	10224	6629	OFF	10	5	722	26	26	0	26	0	0	26	0	27	0	0	0	0	1	0.038461538	0.000106838	7	7	0.306680059
47	yPH_132	WT	Glu2	Glu2Sor1	24	0.041666667	17	29	10584	6989	OFF	10	5	722	27	27	0	27	0	1	27	0	27	0	0	0	0	0	0	0	8	7	0.306680059
47	yPH_132	WT	Glu2	Glu2Sor1	24	0.041666667	17	30	10944	7349	ON	11	6	722	28	28	0	27	1	0	27	0	27	0	0	0	0	0	0	0	8	7	0.306680059
47	yPH_132	WT	Glu2	Glu2Sor1	24	0.041666667	17	31	11304	7709	ON	11	6	722	27	27	0	27	0	0	27	0	28	0	0	0	0	1	0.037037037	0.000102881	8	8	0.343717096
47	yPH_132	WT	Glu2	Glu2Sor1	24	0.041666667	17	32	11664	8069	OFF	12	6	722	28	28	0	28	0	1	28	0	30	0	0	0	0	2	0.071428571	0.000198413	9	10	0.415145668
47	yPH_132	WT	Glu2	Glu2Sor1	24	0.041666667	17	33	12024	8429	OFF	12	6	722	30	30	0	30	0	2	30	0	30	0	0	0	0	0	0	0	11	10	0.415145668
47	yPH_132	WT	Glu2	Glu2Sor1	24	0.041666667	17	34	12384	8789	ON	13	7	722	30	30	0	30	0	0	30	0	31	0	0	0	0	1	0.033333333	9.26E-05	11	11	0.448479001
47	yPH_132	WT	Glu2	Glu2Sor1	24	0.041666667	17	35	12744	9149	ON	13	7	722	32	32	0	31	1	1	31	0	33	0	0	0	0	2	0.064516129	0.000179211	12	13	0.51299513
47	yPH_132	WT	Glu2	Glu2Sor1	24	0.041666667	17	36	13104	9509	OFF	14	7	722	33	33	0	33	0	2	33	0	35	0	0	0	0	2	0.060606061	0.00016835	14	15	0.573601191
47	yPH_132	WT	Glu2	Glu2Sor1	24	0.041666667	17	37	13464	9869	OFF	14	7	722	35	35	0	35	0	2	35	0	36	0	0	0	0	1	0.028571429	7.94E-05	16	16	0.602172619
47	yPH_132	WT	Glu2	Glu2Sor1	24	0.041666667	17	38	13824	10229	ON	15	8	722	36	36	0	36	0	1	36	0	36	0	0	0	0	0	0	0	17	16	0.602172619
47	yPH_132	WT	Glu2	Glu2Sor1	24	0.041666667	17	39	14184	10589	ON	15	8	722	36	36	0	36	0	0	36	0	37	0	0	0	0	1	0.027777778	7.72E-05	17	17	0.629950397
47	yPH_132	WT	Glu2	Glu2Sor1	24	0.041666667	17	40	14544	10949	OFF	16	8	722	37	37	0	37	0	1	37	0	40	0	0	0	0	3	0.081081081	0.000225225	18	20	0.711031478
47	yPH_132	WT	Glu2	Glu2Sor1	24	0.041666667	17	41	14904	11309	OFF	16	8	722	40	40	0	40	0	3	40	0	40	0	0	0	0	0	0	0	21	20	0.711031478
47	yPH_132	WT	Glu2	Glu2Sor1	24	0.041666667	17	42	15264	11669	ON	17	9	722	40	40	0	40	0	0	40	0	40	0	0	0	0	0	0	0	21	20	0.711031478
47	yPH_132	WT	Glu2	Glu2Sor1	24	0.041666667	17	43	15624	12029	ON	17	9	722	40	40	0	40	0	0	40	0	41	0	0	0	0	1	0.025	6.94E-05	21	21	0.736031478
47	yPH_132	WT	Glu2	Glu2Sor1	24	0.041666667	17	44	15984	12389	OFF	18	9	722	41	41	0	41	0	1	41	0	41	0	0	0	0	0	0	0	22	21	0.736031478
47	yPH_132	WT	Glu2	Glu2Sor1	24	0.041666667	17	45	16344	12749	OFF	18	9	722	42	42	0	41	1	0	41	0	41	0	0	0	0	0	0	0	22	21	0.736031478
47	yPH_132	WT	Glu2	Glu2Sor1	24	0.041666667	17	46	16704	13109	ON	19	10	722	44	43	1	41	3	0	41	0	40	0	0	0	2	1	0.024390244	6.78E-05	22	22	0.760421722
47	yPH_132	WT	Glu2	Glu2Sor1	24	0.041666667	17	47	17064	13469	ON	19	10	722	45	43	2	42	3	1	40	2	43	0	2	0	0	1	0.025	6.94E-05	23	23	0.785421722
47	yPH_132	WT	Glu2	Glu2Sor1	24	0.041666667	17	48	17424	13829	OFF	20	10	722	45	45	0	43	2	1	43	0	45	0	0	0	0	2	0.046511628	0.000129199	24	25	0.83193335
47	yPH_132	WT	Glu2	Glu2Sor1	24	0.041666667	17	49	17784	14189	OFF	20	10	722	50	49	1	45	5	2	45	0	47	0	0	0	0	2	0.044444444	0.000123457	26	27	0.876377794
47	yPH_132	WT	Glu2	Glu2Sor1	24	0.041666667	17	50	18144	14549	ON	21	11	722	52	51	1	47	5	2	47	0	48	0	0	0	0	1	0.021276596	5.91E-05	28	28	0.89765439
47	yPH_132	WT	Glu2	Glu2Sor1	24	0.041666667	17	51	18504	14909	ON	21	11	722	53	52	1	48	5	1	48	0	50	0	0	0	0	2	0.041666667	0.000115741	29	30	0.939321057
47	yPH_132	WT	Glu2	Glu2Sor1	24	0.041666667	17	52	18864	15269	OFF	22	11	722	55	54	1	50	5	2	50	0	50	0	0	0	0	0	0	0	31	30	0.939321057
47	yPH_132	WT	Glu2	Glu2Sor1	24	0.041666667	17	53	19224	15629	OFF	22	11	722	55	54	1	50	5	0	50	0	54	0	0	0	0	4	0.08	0.000222222	31	34	1.019321057
47	yPH_132	WT	Glu2	Glu2Sor1	24	0.041666667	17	54	19584	15989	ON	23	12	722	59	58	1	54	5	4	54	0	55	0	0	0	0	1	0.018518519	5.14E-05	35	35	1.037839575
47	yPH_132	WT	Glu2	Glu2Sor1	24	0.041666667	17	55	19944	16349	ON	23	12	722	59	58	1	55	4	1	55	0	55	0	0	0	0	0	0	0	36	35	1.037839575
47	yPH_132	WT	Glu2	Glu2Sor1	24	0.041666667	17	56	20304	16709	OFF	24	12	722	59	58	1	55	4	0	55	0	56	0	0	0	0	1	0.018181818	5.05E-05	36	36	1.056021393
47	yPH_132	WT	Glu2	Glu2Sor1	24	0.041666667	17	57	20664	17069	OFF	24	12	722	60	59	1	56	4	1	56	0	58	0	0	0	0	2	0.035714286	9.92E-05	37	38	1.091735679
47	yPH_132	WT	Glu2	Glu2Sor1	24	0.041666667	17	58	21024	17429	ON	25	13	722	63	62	1	58	5	2	58	0	59	0	0	0	0	1	0.017241379	4.79E-05	39	39	1.108977058
47	yPH_132	WT	Glu2	Glu2Sor1	24	0.041666667	17	59	21384	17789	ON	25	13	722	65	64	1	59	6	1	59	0	58	0	0	0	2	1	0.016949153	4.71E-05	40	40	1.125926211
47	yPH_132	WT	Glu2	Glu2Sor1	24	0.041666667	17	60	21744	18149	OFF	26	13	722	69	63	6	60	9	1	58	2	61	0	2	0	0	1	0.017241379	4.79E-05	41	41	1.14316759
47	yPH_132	WT	Glu2	Glu2Sor1	24	0.041666667	17	61	22104	18509	OFF	26	13	722	72	68	4	61	11	1	61	0	64	0	0	0	0	3	0.049180328	0.000136612	42	44	1.192347918
47	yPH_132	WT	Glu2	Glu2Sor1	24	0.041666667	17	62	22464	18869	ON	27	14	722	74	71	3	64	10	3	64	0	65	0	0	0	0	1	0.015625	4.34E-05	45	45	1.207972918
47	yPH_132	WT	Glu2	Glu2Sor1	24	0.041666667	17	63	22824	19229	ON	27	14	722	76	72	4	65	11	1	65	0	67	0	0	0	0	2	0.030769231	8.55E-05	46	47	1.238742149
47	yPH_132	WT	Glu2	Glu2Sor1	24	0.041666667	17	64	23184	19589	OFF	28	14	722	80	77	3	67	13	2	67	0	67	0	0	0	0	0	0	0	48	47	1.238742149
47	yPH_132	WT	Glu2	Glu2Sor1	24	0.041666667	17	65	23544	19949	OFF	28	14	722	83	80	3	67	16	0	67	0	68	0	0	0	0	1	0.014925373	4.15E-05	48	48	1.253667522
47	yPH_132	WT	Glu2	Glu2Sor1	24	0.041666667	17	66	23904	20309	ON	29	15	722	85	82	3	68	17	1	68	0	69	0	0	0	0	1	0.014705882	4.08E-05	49	49	1.268373404
47	yPH_132	WT	Glu2	Glu2Sor1	24	0.041666667	17	67	24264	20669	ON	29	15	722	87	84	3	69	18	1	69	0	69	0	0	0	0	0	0	0	50	49	1.268373404
47	yPH_132	WT	Glu2	Glu2Sor1	24	0.041666667	17	68	24624	21029	OFF	30	15	722	91	87	4	69	22	0	69	0	69	0	0	0	0	0	0	0	50	49	1.268373404
47	yPH_132	WT	Glu2	Glu2Sor1	24	0.041666667	17	69	24984	21389	OFF	30	15	722	92	88	4	69	23	0	69	0	70	0	0	0	0	1	0.014492754	4.03E-05	50	50	1.282866158
47	yPH_132	WT	Glu2	Glu2Sor1	24	0.041666667	17	70	25344	21749	ON	31	16	722	93	89	4	70	23	1	70	0	70	0	0	0	0	0	0	0	51	50	1.282866158
47	yPH_132	WT	Glu2	Glu2Sor1	24	0.041666667	17	71	25704	22109	ON	31	16	722	95	90	5	70	25	0	70	0	72	0	0	0	0	2	0.028571429	7.94E-05	51	52	1.311437587
47	yPH_132	WT	Glu2	Glu2Sor1	24	0.041666667	17	72	26064	22469	OFF	32	16	722	100	95	5	72	28	2	72	0	73	0	0	0	0	1	0.013888889	3.86E-05	53	53	1.325326475
47	yPH_132	WT	Glu2	Glu2Sor1	24	0.041666667	17	73	26424	22829	OFF	32	16	722	105	101	4	73	32	1	73	0	73	0	0	0	0	0	0	0	54	53	1.325326475
47	yPH_132	WT	Glu2	Glu2Sor1	24	0.041666667	17	74	26784	23189	ON	33	17	722	110	106	4	73	37	0	73	0	73	0	0	0	0	0	0	0	54	53	1.325326475
47	yPH_132	WT	Glu2	Glu2Sor1	24	0.041666667	17	75	27144	23549	ON	33	17	722	113	108	5	73	40	0	73	0	74	0	0	0	0	1	0.01369863	3.81E-05	54	54	1.339025106
47	yPH_132	WT	Glu2	Glu2Sor1	24	0.041666667	17	76	27504	23909	OFF	34	17	722	114	110	4	74	40	1	74	0	74	0	0	0	0	0	0	0	55	54	1.339025106
47	yPH_132	WT	Glu2	Glu2Sor1	24	0.041666667	17	77	27864	24269	OFF	34	17	722	118	113	5	74	44	0	74	0	75	0	0	0	0	1	0.013513514	3.75E-05	55	55	1.352538619
47	yPH_132	WT	Glu2	Glu2Sor1	24	0.041666667	17	78	28224	24629	ON	35	18	721	124	119	5	75	49	1	75	0	76	0	0	0	0	1	0.013333333	3.70E-05	56	56	1.365871952
47	yPH_132	WT	Glu2	Glu2Sor1	24	0.041666667	17	79	28584	24989	ON	35	18	721	128	122	6	76	52	1	76	0	77	0	0	0	0	1	0.013157895	3.65E-05	57	57	1.379029847
47	yPH_132	WT	Glu2	Glu2Sor1	24	0.041666667	17	80	28944	25349	OFF	36	18	722	129	122	7	77	52	1	77	0	77	0	0	0	0	0	0	0	58	57	1.379029847
47	yPH_132	WT	Glu2	Glu2Sor1	24	0.041666667	17	81	29304	25709	OFF	36	18	722	135	129	6	77	58	0	77	0	77	0	0	0	0	0	0	0	58	57	1.379029847
47	yPH_132	WT	Glu2	Glu2Sor1	24	0.041666667	17	82	29664	26069	ON	37	19	722	143	135	8	77	66	0	77	0	77	0	0	0	0	0	0	0	58	57	1.379029847
47	yPH_132	WT	Glu2	Glu2Sor1	24	0.041666667	17	83	30024	26429	ON	37	19	722	144	135	9	77	67	0	77	0	78	0	0	0	0	1	0.012987013	3.61E-05	58	58	1.39201686
47	yPH_132	WT	Glu2	Glu2Sor1	24	0.041666667	17	84	30384	26789	OFF	38	19	722	147	140	7	78	69	1	78	0	78	0	0	0	0	0	0	0	59	58	1.39201686
47	yPH_132	WT	Glu2	Glu2Sor1	24	0.041666667	17	85	30744	27149	OFF	38	19	722	152	144	8	78	74	0	78	0	79	0	0	0	0	1	0.012820513	3.56E-05	59	59	1.404837373
47	yPH_132	WT	Glu2	Glu2Sor1	24	0.041666667	17	86	31104	27509	ON	39	20	722	157	148	9	79	78	1	79	0	80	0	0	0	0	1	0.012658228	3.52E-05	60	60	1.417495601
47	yPH_132	WT	Glu2	Glu2Sor1	24	0.041666667	17	87	31464	27869	ON	39	20	722	159	151	8	80	79	1	80	0	80	0	0	0	0	0	0	0	61	60	1.417495601
47	yPH_132	WT	Glu2	Glu2Sor1	24	0.041666667	17	88	31824	28229	OFF	40	20	722	159	151	8	80	79	0	80	0	80	0	0	0	0	0	0	0	61	60	1.417495601
47	yPH_132	WT	Glu2	Glu2Sor1	24	0.041666667	17	89	32184	28589	OFF	40	20	722	166	157	9	80	86	0	80	0	80	0	0	0	0	0	0	0	61	60	1.417495601
47	yPH_132	WT	Glu2	Glu2Sor1	24	0.041666667	17	90	32544	28949	ON	41	21	722	172	162	10	80	92	0	80	0	80	0	0	0	0	0	0	0	61	60	1.417495601
47	yPH_132	WT	Glu2	Glu2Sor1	24	0.041666667	17	91	32904	29309	ON	41	21	722	175	166	9	80	95	0	80	0	80	0	0	0	0	0	0	0	61	60	1.417495601
47	yPH_132	WT	Glu2	Glu2Sor1	24	0.041666667	17	92	33264	29669	OFF	42	21	722	178	169	9	80	98	0	80	0	80	0	0	0	0	0	0	0	61	60	1.417495601
47	yPH_132	WT	Glu2	Glu2Sor1	24	0.041666667	17	93	33624	30029	OFF	42	21	722	185	175	10	80	105	0	80	0	80	0	0	0	0	0	0	0	61	60	1.417495601
47	yPH_132	WT	Glu2	Glu2Sor1	24	0.041666667	17	94	33984	30389	ON	43	22	722	196	184	12	80	116	0	80	0	80	0	0	0	0	0	0	0	61	60	1.417495601
47	yPH_132	WT	Glu2	Glu2Sor1	24	0.041666667	17	95	34344	30749	ON	43	22	722	195	184	11	80	115	0	80	0	80	0	0	0	0	0	0	0	61	60	1.417495601
47	yPH_132	WT	Glu2	Glu2Sor1	24	0.041666667	17	96	34704	31109	OFF	44	22	722	200	189	11	80	120	0	80	0	80	0	0	0	0	0	0	0	61	60	1.417495601
47	yPH_132	WT	Glu2	Glu2Sor1	24	0.041666667	17	97	35064	31469	OFF	44	22	722	205	195	10	80	125	0	80	0	80	0	0	0	0	0	0	0	61	60	1.417495601
47	yPH_132	WT	Glu2	Glu2Sor1	24	0.041666667	17	98	35424	31829	ON	45	23	722	207	198	9	80	127	0	80	0	80	0	0	0	0	0	0	0	61	60	1.417495601
47	yPH_132	WT	Glu2	Glu2Sor1	24	0.041666667	17	99	35784	32189	ON	45	23	722	212	199	13	80	132	0	80	0	80	0	0	0	0	0	0	0	61	60	1.417495601
47	yPH_132	WT	Glu2	Glu2Sor1	24	0.041666667	17	100	36144	32549	OFF	46	23	722	222	211	11	80	142	0	80	0	80	0	0	0	0	0	0	0	61	60	1.417495601
47	yPH_132	WT	Glu2	Glu2Sor1	24	0.041666667	17	101	36504	32909	OFF	46	23	722	223	213	10	80	143	0	80	0	80	0	0	0	0	0	0	0	61	60	1.417495601
47	yPH_132	WT	Glu2	Glu2Sor1	24	0.041666667	17	102	36864	33269	ON	47	24	722	236	226	10	80	156	0	80	0	80	0	0	0	0	0	0	0	61	60	1.417495601
47	yPH_132	WT	Glu2	Glu2Sor1	24	0.041666667	17	103	37224	33629	ON	47	24	722	241	231	10	80	161	0	80	0	80	0	0	0	0	0	0	0	61	60	1.417495601
47	yPH_132	WT	Glu2	Glu2Sor1	24	0.041666667	17	104	37584	33989	OFF	48	24	722	246	236	10	80	166	0	80	0	80	0	0	0	0	0	0	0	61	60	1.417495601
47	yPH_132	WT	Glu2	Glu2Sor1	24	0.041666667	17	105	37944	34349	OFF	48	24	722	256	247	9	80	176	0	80	0	80	0	0	0	0	0	0	0	61	60	1.417495601
47	yPH_132	WT	Glu2	Glu2Sor1	24	0.041666667	17	106	38304	34709	ON	49	25	722	264	254	10	80	184	0	80	0	80	0	0	0	0	0	0	0	61	60	1.417495601
47	yPH_132	WT	Glu2	Glu2Sor1	24	0.041666667	17	107	38664	35069	ON	49	25	722	272	260	12	80	192	0	80	0	80	0	0	0	0	0	0	0	61	60	1.417495601
47	yPH_132	WT	Glu2	Glu2Sor1	24	0.041666667	17	108	39024	35429	OFF	50	25	722	282	270	12	80	202	0	80	0	80	0	0	0	0	0	0	0	61	60	1.417495601
47	yPH_132	WT	Glu2	Glu2Sor1	24	0.041666667	17	109	39384	35789	OFF	50	25	722	287	276	11	80	207	0	80	0	80	0	0	0	0	0	0	0	61	60	1.417495601
47	yPH_132	WT	Glu2	Glu2Sor1	24	0.041666667	17	110	39744	36149	ON	51	26	722	300	286	14	80	220	0	80	0	80	0	0	0	0	0	0	0	61	60	1.417495601
47	yPH_132	WT	Glu2	Glu2Sor1	24	0.041666667	17	111	40104	36509	ON	51	26	722	307	293	14	80	227	0	80	0	80	0	0	0	0	0	0	0	61	60	1.417495601
47	yPH_132	WT	Glu2	Glu2Sor1	24	0.041666667	17	112	40464	36869	OFF	52	26	722	319	302	17	80	239	0	80	0	80	0	0	0	0	0	0	0	61	60	1.417495601
47	yPH_132	WT	Glu2	Glu2Sor1	24	0.041666667	17	113	40824	37229	OFF	52	26	722	333	313	20	80	253	0	80	0	80	0	0	0	0	0	0	0	61	60	1.417495601
47	yPH_132	WT	Glu2	Glu2Sor1	24	0.041666667	17	114	41184	37589	ON	53	27	722	342	322	20	80	262	0	80	0	80	0	0	0	0	0	0	0	61	60	1.417495601
47	yPH_132	WT	Glu2	Glu2Sor1	24	0.041666667	17	115	41544	37949	ON	53	27	722	347	326	21	80	267	0	80	0	80	0	0	0	0	0	0	0	61	60	1.417495601
47	yPH_132	WT	Glu2	Glu2Sor1	24	0.041666667	17	116	41904	38309	OFF	54	27	722	361	341	20	80	281	0	80	0	78	0	0	0	2	0	0	0	61	60	1.417495601
47	yPH_132	WT	Glu2	Glu2Sor1	24	0.041666667	17	117	42264	38669	OFF	54	27	722	376	351	25	80	296	0	78	2	78	0	0	0	0	0	0	0	61	60	1.417495601
47	yPH_132	WT	Glu2	Glu2Sor1	24	0.041666667	17	118	42624	39029	ON	55	28	722	410	378	32	80	330	0	78	2	69	0	0	7	9	0	0	0	61	60	1.417495601
47	yPH_132	WT	Glu2	Glu2Sor1	24	0.041666667	17	119	42984	39389	ON	55	28	722	419	386	33	73	346	0	69	4	NA	NA	NA	NA	NA	NA	NA	NA	NA	NA	NA
47	yPH_132	WT	Glu2	Glu2Sor1	24	0.041666667	18	0	153	-3442	OFF	0	0	3609	19	17	2	19	0	0	17	2	18	0	1	0	0	0	0	0	NA	NA	NA
47	yPH_132	WT	Glu2	Glu2Sor1	24	0.041666667	18	1	513	-3082	OFF	0	0	3609	20	18	2	20	0	1	18	2	19	0	0	0	0	1	0.055555556	0.000154321	NA	NA	NA
47	yPH_132	WT	Glu2	Glu2Sor1	24	0.041666667	18	2	873	-2722	OFF	0	0	3609	21	19	2	21	0	1	19	2	20	0	0	0	0	1	0.052631579	0.000146199	NA	NA	NA
47	yPH_132	WT	Glu2	Glu2Sor1	24	0.041666667	18	3	1233	-2362	OFF	0	0	3609	22	20	2	22	0	1	20	2	20	0	0	0	0	0	0	0	NA	NA	NA
47	yPH_132	WT	Glu2	Glu2Sor1	24	0.041666667	18	4	1593	-2002	OFF	0	0	3609	22	20	2	22	0	0	20	2	21	0	1	0	0	0	0	0	NA	NA	NA
47	yPH_132	WT	Glu2	Glu2Sor1	24	0.041666667	18	5	1953	-1642	OFF	0	0	3609	22	21	1	22	0	0	21	1	22	0	0	0	0	1	0.047619048	0.000132275	NA	NA	NA
47	yPH_132	WT	Glu2	Glu2Sor1	24	0.041666667	18	6	2313	-1282	OFF	0	0	3609	23	22	1	23	0	1	22	1	23	0	0	0	0	1	0.045454545	0.000126263	NA	NA	NA
47	yPH_132	WT	Glu2	Glu2Sor1	24	0.041666667	18	7	2673	-922	OFF	0	0	3609	24	23	1	24	0	1	23	1	24	0	0	0	0	1	0.043478261	0.000120773	NA	NA	NA
47	yPH_132	WT	Glu2	Glu2Sor1	24	0.041666667	18	8	3033	-562	OFF	0	0	3609	26	25	1	25	1	1	24	1	25	0	1	0	0	0	0	0	NA	NA	NA
47	yPH_132	WT	Glu2	Glu2Sor1	24	0.041666667	18	9	3393	-202	OFF	0	0	3609	26	26	0	25	1	0	25	0	25	0	0	0	1	1	0.04	0.000111111	NA	NA	NA
47	yPH_132	WT	Glu2	Glu2Sor1	24	0.041666667	18	10	3753	158	ON	1	1	722	26	25	1	26	0	1	25	1	27	0	1	0	0	1	0.04	0.000111111	1	2	0.08
47	yPH_132	WT	Glu2	Glu2Sor1	24	0.041666667	18	11	4113	518	ON	1	1	722	27	27	0	27	0	1	27	0	29	0	0	0	0	2	0.074074074	0.000205761	2	4	0.154074074
47	yPH_132	WT	Glu2	Glu2Sor1	24	0.041666667	18	12	4473	878	OFF	2	1	722	29	29	0	29	0	2	29	0	29	0	0	0	0	0	0	0	4	4	0.154074074
47	yPH_132	WT	Glu2	Glu2Sor1	24	0.041666667	18	13	4833	1238	OFF	2	1	722	29	29	0	29	0	0	29	0	30	0	0	0	0	1	0.034482759	9.58E-05	4	5	0.188556833
47	yPH_132	WT	Glu2	Glu2Sor1	24	0.041666667	18	14	5193	1598	ON	3	2	722	30	30	0	30	0	1	30	0	30	0	0	0	0	0	0	0	5	5	0.188556833
47	yPH_132	WT	Glu2	Glu2Sor1	24	0.041666667	18	15	5553	1958	ON	3	2	722	30	30	0	30	0	0	30	0	30	0	0	0	0	0	0	0	5	5	0.188556833
47	yPH_132	WT	Glu2	Glu2Sor1	24	0.041666667	18	16	5913	2318	OFF	4	2	722	30	30	0	30	0	0	30	0	30	0	0	0	1	1	0.033333333	9.26E-05	5	6	0.221890166
47	yPH_132	WT	Glu2	Glu2Sor1	24	0.041666667	18	17	6273	2678	OFF	4	2	722	31	30	1	31	0	1	30	1	30	0	0	0	0	0	0	0	6	6	0.221890166
47	yPH_132	WT	Glu2	Glu2Sor1	24	0.041666667	18	18	6633	3038	ON	5	3	722	31	30	1	31	0	0	30	1	30	0	0	0	0	0	0	0	6	6	0.221890166
47	yPH_132	WT	Glu2	Glu2Sor1	24	0.041666667	18	19	6993	3398	ON	5	3	722	32	31	1	31	1	0	30	1	30	0	0	0	0	0	0	0	6	6	0.221890166
47	yPH_132	WT	Glu2	Glu2Sor1	24	0.041666667	18	20	7353	3758	OFF	6	3	722	31	30	1	31	0	0	30	1	31	0	0	0	0	1	0.033333333	9.26E-05	6	7	0.255223499
47	yPH_132	WT	Glu2	Glu2Sor1	24	0.041666667	18	21	7713	4118	OFF	6	3	722	32	31	1	32	0	1	31	1	33	0	0	0	0	2	0.064516129	0.000179211	7	9	0.319739628
47	yPH_132	WT	Glu2	Glu2Sor1	24	0.041666667	18	22	8073	4478	ON	7	4	722	37	35	2	35	2	3	33	2	33	0	0	0	0	0	0	0	10	9	0.319739628
47	yPH_132	WT	Glu2	Glu2Sor1	24	0.041666667	18	23	8433	4838	ON	7	4	722	35	33	2	35	0	0	33	2	34	0	0	0	0	1	0.03030303	8.42E-05	10	10	0.350042659
47	yPH_132	WT	Glu2	Glu2Sor1	24	0.041666667	18	24	8793	5198	OFF	8	4	722	36	34	2	36	0	1	34	2	34	0	0	0	0	0	0	0	11	10	0.350042659
47	yPH_132	WT	Glu2	Glu2Sor1	24	0.041666667	18	25	9153	5558	OFF	8	4	722	36	34	2	36	0	0	34	2	34	0	0	0	0	0	0	0	11	10	0.350042659
47	yPH_132	WT	Glu2	Glu2Sor1	24	0.041666667	18	26	9513	5918	ON	9	5	722	36	34	2	36	0	0	34	2	34	0	0	0	1	1	0.029411765	8.17E-05	11	11	0.379454423
47	yPH_132	WT	Glu2	Glu2Sor1	24	0.041666667	18	27	9873	6278	ON	9	5	722	37	34	3	37	0	1	34	3	34	0	0	0	0	0	0	0	12	11	0.379454423
47	yPH_132	WT	Glu2	Glu2Sor1	24	0.041666667	18	28	10233	6638	OFF	10	5	722	37	34	3	37	0	0	34	3	34	0	0	0	0	0	0	0	12	11	0.379454423
47	yPH_132	WT	Glu2	Glu2Sor1	24	0.041666667	18	29	10593	6998	OFF	10	5	722	37	34	3	37	0	0	34	3	34	0	0	0	0	0	0	0	12	11	0.379454423
47	yPH_132	WT	Glu2	Glu2Sor1	24	0.041666667	18	30	10953	7358	ON	11	6	722	37	34	3	37	0	0	34	3	34	0	0	0	0	0	0	0	12	11	0.379454423
47	yPH_132	WT	Glu2	Glu2Sor1	24	0.041666667	18	31	11313	7718	ON	11	6	722	37	34	3	37	0	0	34	3	34	0	0	0	0	0	0	0	12	11	0.379454423
47	yPH_132	WT	Glu2	Glu2Sor1	24	0.041666667	18	32	11673	8078	OFF	12	6	722	37	34	3	37	0	0	34	3	34	0	0	0	0	0	0	0	12	11	0.379454423
47	yPH_132	WT	Glu2	Glu2Sor1	24	0.041666667	18	33	12033	8438	OFF	12	6	722	37	34	3	37	0	0	34	3	36	0	0	0	0	2	0.058823529	0.000163399	12	13	0.438277953
47	yPH_132	WT	Glu2	Glu2Sor1	24	0.041666667	18	34	12393	8798	ON	13	7	722	40	36	4	40	0	3	36	4	38	0	0	0	0	2	0.055555556	0.000154321	15	15	0.493833508
47	yPH_132	WT	Glu2	Glu2Sor1	24	0.041666667	18	35	12753	9158	ON	13	7	722	42	38	4	42	0	2	38	4	39	0	0	0	0	1	0.026315789	7.31E-05	17	16	0.520149298
47	yPH_132	WT	Glu2	Glu2Sor1	24	0.041666667	18	36	13113	9518	OFF	14	7	722	44	40	4	43	1	1	39	4	40	0	0	0	0	1	0.025641026	7.12E-05	18	17	0.545790323
47	yPH_132	WT	Glu2	Glu2Sor1	24	0.041666667	18	37	13473	9878	OFF	14	7	722	45	41	4	44	1	1	40	4	42	0	0	0	0	2	0.05	0.000138889	19	19	0.595790323
47	yPH_132	WT	Glu2	Glu2Sor1	24	0.041666667	18	38	13833	10238	ON	15	8	722	49	45	4	46	3	2	42	4	45	0	0	0	0	3	0.071428571	0.000198413	21	22	0.667218895
47	yPH_132	WT	Glu2	Glu2Sor1	24	0.041666667	18	39	14193	10598	ON	15	8	722	51	46	5	50	1	3	45	5	47	0	0	0	0	2	0.044444444	0.000123457	24	24	0.711663339
47	yPH_132	WT	Glu2	Glu2Sor1	24	0.041666667	18	40	14553	10958	OFF	16	8	722	53	48	5	52	1	2	47	5	50	0	0	0	1	4	0.085106383	0.000236407	26	28	0.796769722
47	yPH_132	WT	Glu2	Glu2Sor1	24	0.041666667	18	41	14913	11318	OFF	16	8	722	58	51	7	56	2	4	50	6	52	0	1	0	0	1	0.02	5.56E-05	30	29	0.816769722
47	yPH_132	WT	Glu2	Glu2Sor1	24	0.041666667	18	42	15273	11678	ON	17	9	722	59	53	6	57	2	1	52	5	52	0	0	0	1	1	0.019230769	5.34E-05	31	30	0.836000492
47	yPH_132	WT	Glu2	Glu2Sor1	24	0.041666667	18	43	15633	12038	ON	17	9	722	60	53	7	58	2	1	52	6	52	0	0	0	0	0	0	0	32	30	0.836000492
47	yPH_132	WT	Glu2	Glu2Sor1	24	0.041666667	18	44	15993	12398	OFF	18	9	722	60	53	7	58	2	0	52	6	52	0	0	0	1	1	0.019230769	5.34E-05	32	31	0.855231261
47	yPH_132	WT	Glu2	Glu2Sor1	24	0.041666667	18	45	16353	12758	OFF	18	9	722	61	53	8	59	2	1	52	7	53	0	0	0	0	1	0.019230769	5.34E-05	33	32	0.87446203
47	yPH_132	WT	Glu2	Glu2Sor1	24	0.041666667	18	46	16713	13118	ON	19	10	722	63	55	8	60	3	1	53	7	54	0	1	0	0	0	0	0	34	32	0.87446203
47	yPH_132	WT	Glu2	Glu2Sor1	24	0.041666667	18	47	17073	13478	ON	19	10	722	63	55	8	60	3	0	54	6	54	0	1	0	1	0	0	0	34	32	0.87446203
47	yPH_132	WT	Glu2	Glu2Sor1	24	0.041666667	18	48	17433	13838	OFF	20	10	722	62	55	7	60	2	0	54	6	53	0	0	0	1	0	0	0	34	32	0.87446203
47	yPH_132	WT	Glu2	Glu2Sor1	24	0.041666667	18	49	17793	14198	OFF	20	10	722	62	54	8	60	2	0	53	7	54	0	0	0	0	1	0.018867925	5.24E-05	34	33	0.893329955
47	yPH_132	WT	Glu2	Glu2Sor1	24	0.041666667	18	50	18153	14558	ON	21	11	722	63	55	8	61	2	1	54	7	55	0	0	0	0	1	0.018518519	5.14E-05	35	34	0.911848473
47	yPH_132	WT	Glu2	Glu2Sor1	24	0.041666667	18	51	18513	14918	ON	21	11	722	63	56	7	62	1	1	55	7	58	0	0	0	0	3	0.054545455	0.000151515	36	37	0.966393928
47	yPH_132	WT	Glu2	Glu2Sor1	24	0.041666667	18	52	18873	15278	OFF	22	11	722	67	59	8	65	2	3	58	7	58	0	0	0	0	0	0	0	39	37	0.966393928
47	yPH_132	WT	Glu2	Glu2Sor1	24	0.041666667	18	53	19233	15638	OFF	22	11	722	67	59	8	65	2	0	58	7	60	0	1	0	0	1	0.017241379	4.79E-05	39	38	0.983635307
47	yPH_132	WT	Glu2	Glu2Sor1	24	0.041666667	18	54	19593	15998	ON	23	12	722	68	61	7	66	2	1	60	6	61	0	0	0	0	1	0.016666667	4.63E-05	40	39	1.000301974
47	yPH_132	WT	Glu2	Glu2Sor1	24	0.041666667	18	55	19953	16358	ON	23	12	722	70	63	7	67	3	1	61	6	62	0	0	0	0	1	0.016393443	4.55E-05	41	40	1.016695416
47	yPH_132	WT	Glu2	Glu2Sor1	24	0.041666667	18	56	20313	16718	OFF	24	12	722	72	65	7	68	4	1	62	6	65	0	0	0	1	4	0.064516129	0.000179211	42	44	1.081211545
47	yPH_132	WT	Glu2	Glu2Sor1	24	0.041666667	18	57	20673	17078	OFF	24	12	722	78	70	8	73	5	5	65	8	68	0	1	0	0	2	0.030769231	8.55E-05	47	46	1.111980776
47	yPH_132	WT	Glu2	Glu2Sor1	24	0.041666667	18	58	21033	17438	ON	25	13	722	79	72	7	75	4	2	68	7	73	0	0	0	0	5	0.073529412	0.000204248	49	51	1.185510188
47	yPH_132	WT	Glu2	Glu2Sor1	24	0.041666667	18	59	21393	17798	ON	25	13	722	82	75	7	80	2	5	73	7	74	0	0	0	0	1	0.01369863	3.81E-05	54	52	1.199208818
47	yPH_132	WT	Glu2	Glu2Sor1	24	0.041666667	18	60	21753	18158	OFF	26	13	722	83	75	8	82	1	2	74	8	81	0	1	0	0	6	0.081081081	0.000225225	56	58	1.280289899
47	yPH_132	WT	Glu2	Glu2Sor1	24	0.041666667	18	61	22113	18518	OFF	26	13	722	90	82	8	89	1	7	81	8	84	0	0	0	0	3	0.037037037	0.000102881	63	61	1.317326936
47	yPH_132	WT	Glu2	Glu2Sor1	24	0.041666667	18	62	22473	18878	ON	27	14	722	95	87	8	92	3	3	84	8	87	0	0	0	0	3	0.035714286	9.92E-05	66	64	1.353041222
47	yPH_132	WT	Glu2	Glu2Sor1	24	0.041666667	18	63	22833	19238	ON	27	14	722	96	88	8	95	1	3	87	8	88	0	0	0	0	1	0.011494253	3.19E-05	69	65	1.364535475
47	yPH_132	WT	Glu2	Glu2Sor1	24	0.041666667	18	64	23193	19598	OFF	28	14	722	97	89	8	96	1	1	88	8	89	0	0	0	0	1	0.011363636	3.16E-05	70	66	1.375899111
47	yPH_132	WT	Glu2	Glu2Sor1	24	0.041666667	18	65	23553	19958	OFF	28	14	722	98	90	8	97	1	1	89	8	91	0	1	0	0	1	0.011235955	3.12E-05	71	67	1.387135066
47	yPH_132	WT	Glu2	Glu2Sor1	24	0.041666667	18	66	23913	20318	ON	29	15	722	99	92	7	98	1	1	91	7	91	0	0	0	0	0	0	0	72	67	1.387135066
47	yPH_132	WT	Glu2	Glu2Sor1	24	0.041666667	18	67	24273	20678	ON	29	15	722	98	91	7	98	0	0	91	7	92	0	0	0	2	3	0.032967033	9.16E-05	72	70	1.420102099
47	yPH_132	WT	Glu2	Glu2Sor1	24	0.041666667	18	68	24633	21038	OFF	30	15	722	102	93	9	101	1	3	92	9	98	0	2	0	0	4	0.043478261	0.000120773	75	74	1.46358036
47	yPH_132	WT	Glu2	Glu2Sor1	24	0.041666667	18	69	24993	21398	OFF	30	15	722	106	98	8	106	0	5	98	8	98	0	0	0	2	2	0.020408163	5.67E-05	80	76	1.483988523
47	yPH_132	WT	Glu2	Glu2Sor1	24	0.041666667	18	70	25353	21758	ON	31	16	722	110	100	10	108	2	2	98	10	99	0	0	0	0	1	0.010204082	2.83E-05	82	77	1.494192605
47	yPH_132	WT	Glu2	Glu2Sor1	24	0.041666667	18	71	25713	22118	ON	31	16	722	110	100	10	109	1	1	99	10	106	0	1	0	0	6	0.060606061	0.00016835	83	83	1.554798665
47	yPH_132	WT	Glu2	Glu2Sor1	24	0.041666667	18	72	26073	22478	OFF	32	16	722	120	109	11	117	3	8	106	11	111	0	2	0	0	3	0.028301887	7.86E-05	91	86	1.583100552
47	yPH_132	WT	Glu2	Glu2Sor1	24	0.041666667	18	73	26433	22838	OFF	32	16	722	124	114	10	120	4	3	111	9	111	0	0	0	1	1	0.009009009	2.50E-05	94	87	1.592109561
47	yPH_132	WT	Glu2	Glu2Sor1	24	0.041666667	18	74	26793	23198	ON	33	17	722	125	114	11	121	4	1	111	10	115	0	0	0	1	5	0.045045045	0.000125125	95	92	1.637154606
47	yPH_132	WT	Glu2	Glu2Sor1	24	0.041666667	18	75	27153	23558	ON	33	17	722	129	118	11	126	3	5	115	11	118	0	1	0	1	3	0.026086957	7.25E-05	100	95	1.663241563
47	yPH_132	WT	Glu2	Glu2Sor1	24	0.041666667	18	76	27513	23918	OFF	34	17	722	131	120	11	129	2	3	118	11	120	0	0	0	0	2	0.016949153	4.71E-05	103	97	1.680190715
47	yPH_132	WT	Glu2	Glu2Sor1	24	0.041666667	18	77	27873	24278	OFF	34	17	722	132	121	11	131	1	2	120	11	122	0	2	0	2	2	0.016666667	4.63E-05	105	99	1.696857382
47	yPH_132	WT	Glu2	Glu2Sor1	24	0.041666667	18	78	28233	24638	ON	35	18	721	135	124	11	133	2	2	122	11	124	0	0	0	0	2	0.016393443	4.55E-05	107	101	1.713250825
47	yPH_132	WT	Glu2	Glu2Sor1	24	0.041666667	18	79	28593	24998	ON	35	18	721	137	126	11	135	2	2	124	11	131	0	2	0	1	6	0.048387097	0.000134409	109	107	1.761637921
47	yPH_132	WT	Glu2	Glu2Sor1	24	0.041666667	18	80	28953	25358	OFF	36	18	722	146	135	11	141	5	6	131	10	135	0	0	0	0	4	0.030534351	8.48E-05	115	111	1.792172273
47	yPH_132	WT	Glu2	Glu2Sor1	24	0.041666667	18	81	29313	25718	OFF	36	18	722	148	137	11	145	3	4	135	10	140	0	0	0	0	5	0.037037037	0.000102881	119	116	1.82920931
47	yPH_132	WT	Glu2	Glu2Sor1	24	0.041666667	18	82	29673	26078	ON	37	19	722	156	145	11	150	6	5	140	10	144	0	1	0	0	3	0.021428571	5.95E-05	124	119	1.850637881
47	yPH_132	WT	Glu2	Glu2Sor1	24	0.041666667	18	83	30033	26438	ON	37	19	722	159	149	10	153	6	3	144	9	145	0	0	0	1	2	0.013888889	3.86E-05	127	121	1.86452677
47	yPH_132	WT	Glu2	Glu2Sor1	24	0.041666667	18	84	30393	26798	OFF	38	19	722	159	149	10	155	4	2	145	10	150	0	0	0	0	5	0.034482759	9.58E-05	129	126	1.899009528
[truncated: 2,743 more rows]
