# Supplementary material for: Yeast cell responses and survival during periodic osmotic stress are controlled by glucose availability
Source: eLife. 2024 Apr 3;12:RP88750. doi: 10.7554/eLife.88750 (PMC10990491; doi:10.7554/eLife.88750)
Supplement: Figure 2—figure supplement 2—source data 1. [file elife-88750-fig2-figsupp2-data1.zip › Data.Figure.2.Supplement.2d-f.txt]

Experiment	Strain	Genotype	Environment.1	Environment.2	Switch.Period	Switch.Frequency	Position	Frame	Time.Absolute	Time.Relative	Medium	Switch	Period	Switch.Duration	Total.Cells	N.Cells.In	N.Cells.Out	N.Cells.Tracked	N.Cells.Not.Tracked	N.Divisions	N.Cells.Tracked.In	N.Cells.Tracked.Out	N.Cells.Tracked.In.t+1	N.Cells.Pop.In	Flux.In	N.Cells.Pop.Out	Flux.Out	N.Cells.New	Relative.Cells.New	Growth.Rate.t	Cumulative.N.Divisions	Cumulative.N.New	Cumulative.Relative.New
12	yPH_132	WT	Glu2	Glu2Sor1	12	0.083333333	1	0	0	978	ON	3	2	361	9	9	0	9	0	0	9	0	9	0	0	0	0	0	0	0	0	0	0
12	yPH_132	WT	Glu2	Glu2Sor1	12	0.083333333	1	1	360	1338	OFF	4	2	361	9	9	0	9	0	0	9	0	9	0	0	0	0	0	0	0	0	0	0
12	yPH_132	WT	Glu2	Glu2Sor1	12	0.083333333	1	2	720	1698	ON	5	3	361	9	9	0	9	0	0	9	0	10	0	0	0	0	1	0.111111111	0.000308642	0	1	0.111111111
12	yPH_132	WT	Glu2	Glu2Sor1	12	0.083333333	1	3	1080	2058	OFF	6	3	360	10	10	0	10	0	1	10	0	10	0	0	0	0	0	0	0	1	1	0.111111111
12	yPH_132	WT	Glu2	Glu2Sor1	12	0.083333333	1	4	1440	2418	ON	7	4	361	10	10	0	10	0	0	10	0	10	0	0	0	0	0	0	0	1	1	0.111111111
12	yPH_132	WT	Glu2	Glu2Sor1	12	0.083333333	1	5	1800	2778	OFF	8	4	361	10	10	0	10	0	0	10	0	11	0	0	0	0	1	0.1	0.000277778	1	2	0.211111111
12	yPH_132	WT	Glu2	Glu2Sor1	12	0.083333333	1	6	2160	3138	ON	9	5	361	11	11	0	11	0	1	11	0	11	0	0	0	0	0	0	0	2	2	0.211111111
12	yPH_132	WT	Glu2	Glu2Sor1	12	0.083333333	1	7	2520	3498	OFF	10	5	361	11	11	0	11	0	0	11	0	11	0	0	0	0	0	0	0	2	2	0.211111111
12	yPH_132	WT	Glu2	Glu2Sor1	12	0.083333333	1	8	2880	3858	ON	11	6	360	11	11	0	11	0	0	11	0	11	0	0	0	0	0	0	0	2	2	0.211111111
12	yPH_132	WT	Glu2	Glu2Sor1	12	0.083333333	1	9	3240	4218	OFF	12	6	361	11	11	0	11	0	0	11	0	11	0	0	0	0	0	0	0	2	2	0.211111111
12	yPH_132	WT	Glu2	Glu2Sor1	12	0.083333333	1	10	3600	4578	ON	13	7	361	11	11	0	11	0	0	11	0	12	0	0	0	0	1	0.090909091	0.000252525	2	3	0.302020202
12	yPH_132	WT	Glu2	Glu2Sor1	12	0.083333333	1	11	3960	4938	OFF	14	7	361	12	12	0	12	0	1	12	0	12	0	0	0	0	0	0	0	3	3	0.302020202
12	yPH_132	WT	Glu2	Glu2Sor1	12	0.083333333	1	12	4320	5298	ON	15	8	361	12	12	0	12	0	0	12	0	12	0	0	0	0	0	0	0	3	3	0.302020202
12	yPH_132	WT	Glu2	Glu2Sor1	12	0.083333333	1	13	4680	5658	OFF	16	8	361	12	12	0	12	0	0	12	0	12	0	0	0	0	0	0	0	3	3	0.302020202
12	yPH_132	WT	Glu2	Glu2Sor1	12	0.083333333	1	14	5040	6018	ON	17	9	360	12	12	0	12	0	0	12	0	12	0	0	0	0	0	0	0	3	3	0.302020202
12	yPH_132	WT	Glu2	Glu2Sor1	12	0.083333333	1	15	5400	6378	OFF	18	9	361	12	12	0	12	0	0	12	0	12	0	0	0	0	0	0	0	3	3	0.302020202
12	yPH_132	WT	Glu2	Glu2Sor1	12	0.083333333	1	16	5760	6738	ON	19	10	361	12	12	0	12	0	0	12	0	14	0	0	0	0	2	0.166666667	0.000462963	3	5	0.468686869
12	yPH_132	WT	Glu2	Glu2Sor1	12	0.083333333	1	17	6120	7098	OFF	20	10	361	14	14	0	14	0	2	14	0	14	0	0	0	0	0	0	0	5	5	0.468686869
12	yPH_132	WT	Glu2	Glu2Sor1	12	0.083333333	1	18	6480	7458	ON	21	11	361	14	14	0	14	0	0	14	0	15	0	0	0	0	1	0.071428571	0.000198413	5	6	0.54011544
12	yPH_132	WT	Glu2	Glu2Sor1	12	0.083333333	1	19	6840	7818	OFF	22	11	361	15	15	0	15	0	1	15	0	16	0	0	0	0	1	0.066666667	0.000185185	6	7	0.606782107
12	yPH_132	WT	Glu2	Glu2Sor1	12	0.083333333	1	20	7200	8178	ON	23	12	360	16	16	0	16	0	1	16	0	16	0	0	0	0	0	0	0	7	7	0.606782107
12	yPH_132	WT	Glu2	Glu2Sor1	12	0.083333333	1	21	7560	8538	OFF	24	12	361	16	16	0	16	0	0	16	0	16	0	0	0	0	0	0	0	7	7	0.606782107
12	yPH_132	WT	Glu2	Glu2Sor1	12	0.083333333	1	22	7920	8898	ON	25	13	361	16	16	0	16	0	0	16	0	16	0	0	0	0	0	0	0	7	7	0.606782107
12	yPH_132	WT	Glu2	Glu2Sor1	12	0.083333333	1	23	8280	9258	OFF	26	13	361	16	16	0	16	0	0	16	0	16	0	0	0	0	0	0	0	7	7	0.606782107
12	yPH_132	WT	Glu2	Glu2Sor1	12	0.083333333	1	24	8640	9618	ON	27	14	361	16	16	0	16	0	0	16	0	16	0	0	0	0	0	0	0	7	7	0.606782107
12	yPH_132	WT	Glu2	Glu2Sor1	12	0.083333333	1	25	9000	9978	OFF	28	14	361	16	16	0	16	0	0	16	0	16	0	0	0	0	0	0	0	7	7	0.606782107
12	yPH_132	WT	Glu2	Glu2Sor1	12	0.083333333	1	26	9360	10338	ON	29	15	360	16	16	0	16	0	0	16	0	16	0	0	0	0	0	0	0	7	7	0.606782107
12	yPH_132	WT	Glu2	Glu2Sor1	12	0.083333333	1	27	9720	10698	OFF	30	15	361	16	16	0	16	0	0	16	0	18	0	0	0	0	2	0.125	0.000347222	7	9	0.731782107
12	yPH_132	WT	Glu2	Glu2Sor1	12	0.083333333	1	28	10080	11058	ON	31	16	361	18	18	0	18	0	2	18	0	18	0	0	0	0	0	0	0	9	9	0.731782107
12	yPH_132	WT	Glu2	Glu2Sor1	12	0.083333333	1	29	10440	11418	OFF	32	16	361	18	18	0	18	0	0	18	0	20	0	0	0	0	2	0.111111111	0.000308642	9	11	0.842893218
12	yPH_132	WT	Glu2	Glu2Sor1	12	0.083333333	1	30	10800	11778	ON	33	17	361	20	20	0	20	0	2	20	0	21	0	0	0	0	1	0.05	0.000138889	11	12	0.892893218
12	yPH_132	WT	Glu2	Glu2Sor1	12	0.083333333	1	31	11160	12138	OFF	34	17	361	23	23	0	21	2	1	21	0	23	0	0	0	0	2	0.095238095	0.00026455	12	14	0.988131313
12	yPH_132	WT	Glu2	Glu2Sor1	12	0.083333333	1	32	11520	12498	ON	35	18	360	23	23	0	23	0	2	23	0	23	0	0	0	0	0	0	0	14	14	0.988131313
12	yPH_132	WT	Glu2	Glu2Sor1	12	0.083333333	1	33	11880	12858	OFF	36	18	361	23	23	0	23	0	0	23	0	24	0	0	0	0	1	0.043478261	0.000120773	14	15	1.031609574
12	yPH_132	WT	Glu2	Glu2Sor1	12	0.083333333	1	34	12240	13218	ON	37	19	361	24	24	0	24	0	1	24	0	25	0	0	0	0	1	0.041666667	0.000115741	15	16	1.073276241
12	yPH_132	WT	Glu2	Glu2Sor1	12	0.083333333	1	35	12600	13578	OFF	38	19	361	25	25	0	25	0	1	25	0	26	0	0	0	0	1	0.04	0.000111111	16	17	1.113276241
12	yPH_132	WT	Glu2	Glu2Sor1	12	0.083333333	1	36	12960	13938	ON	39	20	361	26	26	0	26	0	1	26	0	26	0	0	0	0	0	0	0	17	17	1.113276241
12	yPH_132	WT	Glu2	Glu2Sor1	12	0.083333333	1	37	13320	14298	OFF	40	20	360	26	26	0	26	0	0	26	0	26	0	0	0	0	0	0	0	17	17	1.113276241
12	yPH_132	WT	Glu2	Glu2Sor1	12	0.083333333	1	38	13680	14658	ON	41	21	361	26	26	0	26	0	0	26	0	27	0	0	0	0	1	0.038461538	0.000106838	17	18	1.151737779
12	yPH_132	WT	Glu2	Glu2Sor1	12	0.083333333	1	39	14040	15018	OFF	42	21	361	27	27	0	27	0	1	27	0	27	0	0	0	0	0	0	0	18	18	1.151737779
12	yPH_132	WT	Glu2	Glu2Sor1	12	0.083333333	1	40	14400	15378	ON	43	22	361	27	27	0	27	0	0	27	0	27	0	0	0	0	0	0	0	18	18	1.151737779
12	yPH_132	WT	Glu2	Glu2Sor1	12	0.083333333	1	41	14760	15738	OFF	44	22	361	27	27	0	27	0	0	27	0	28	0	0	0	0	1	0.037037037	0.000102881	18	19	1.188774816
12	yPH_132	WT	Glu2	Glu2Sor1	12	0.083333333	1	42	15120	16098	ON	45	23	361	28	28	0	28	0	1	28	0	29	0	0	0	0	1	0.035714286	9.92E-05	19	20	1.224489102
12	yPH_132	WT	Glu2	Glu2Sor1	12	0.083333333	1	43	15480	16458	OFF	46	23	360	29	29	0	29	0	1	29	0	31	0	0	0	0	2	0.068965517	0.000191571	20	22	1.293454619
12	yPH_132	WT	Glu2	Glu2Sor1	12	0.083333333	1	44	15840	16818	ON	47	24	361	31	31	0	31	0	2	31	0	32	0	0	0	0	1	0.032258065	8.96E-05	22	23	1.325712684
12	yPH_132	WT	Glu2	Glu2Sor1	12	0.083333333	1	45	16200	17178	OFF	48	24	361	32	32	0	32	0	1	32	0	33	0	0	0	0	1	0.03125	8.68E-05	23	24	1.356962684
12	yPH_132	WT	Glu2	Glu2Sor1	12	0.083333333	1	46	16560	17538	ON	49	25	361	33	33	0	33	0	1	33	0	36	0	0	0	0	3	0.090909091	0.000252525	24	27	1.447871775
12	yPH_132	WT	Glu2	Glu2Sor1	12	0.083333333	1	47	16920	17898	OFF	50	25	361	36	36	0	36	0	3	36	0	37	0	0	0	0	1	0.027777778	7.72E-05	27	28	1.475649552
12	yPH_132	WT	Glu2	Glu2Sor1	12	0.083333333	1	48	17280	18258	ON	51	26	361	37	37	0	37	0	1	37	0	38	0	0	0	0	1	0.027027027	7.51E-05	28	29	1.502676579
12	yPH_132	WT	Glu2	Glu2Sor1	12	0.083333333	1	49	17640	18618	OFF	52	26	360	38	38	0	38	0	1	38	0	39	0	0	0	0	1	0.026315789	7.31E-05	29	30	1.528992369
12	yPH_132	WT	Glu2	Glu2Sor1	12	0.083333333	1	50	18000	18978	ON	53	27	361	39	39	0	39	0	1	39	0	39	0	0	0	0	0	0	0	30	30	1.528992369
12	yPH_132	WT	Glu2	Glu2Sor1	12	0.083333333	1	51	18360	19338	OFF	54	27	361	39	39	0	39	0	0	39	0	40	0	0	0	0	1	0.025641026	7.12E-05	30	31	1.554633394
12	yPH_132	WT	Glu2	Glu2Sor1	12	0.083333333	1	52	18720	19698	ON	55	28	361	40	40	0	40	0	1	40	0	42	0	0	0	0	2	0.05	0.000138889	31	33	1.604633394
12	yPH_132	WT	Glu2	Glu2Sor1	12	0.083333333	1	53	19080	20058	OFF	56	28	361	42	42	0	42	0	2	42	0	42	0	0	0	0	0	0	0	33	33	1.604633394
12	yPH_132	WT	Glu2	Glu2Sor1	12	0.083333333	1	54	19440	20418	ON	57	29	361	42	42	0	42	0	0	42	0	43	0	0	0	0	1	0.023809524	6.61E-05	33	34	1.628442918
12	yPH_132	WT	Glu2	Glu2Sor1	12	0.083333333	1	55	19800	20778	OFF	58	29	360	44	43	1	43	1	1	43	0	43	0	0	0	0	0	0	0	34	34	1.628442918
12	yPH_132	WT	Glu2	Glu2Sor1	12	0.083333333	1	56	20160	21138	ON	59	30	361	43	43	0	43	0	0	43	0	44	0	0	0	0	1	0.023255814	6.46E-05	34	35	1.651698732
12	yPH_132	WT	Glu2	Glu2Sor1	12	0.083333333	1	57	20520	21498	OFF	60	30	361	44	44	0	44	0	1	44	0	49	0	0	0	0	5	0.113636364	0.000315657	35	40	1.765335096
12	yPH_132	WT	Glu2	Glu2Sor1	12	0.083333333	1	58	20880	21858	ON	61	31	361	50	49	1	49	1	5	49	0	51	0	0	0	0	2	0.040816327	0.000113379	40	42	1.806151422
12	yPH_132	WT	Glu2	Glu2Sor1	12	0.083333333	1	59	21240	22218	OFF	62	31	361	53	52	1	51	2	2	51	0	51	0	0	0	0	0	0	0	42	42	1.806151422
12	yPH_132	WT	Glu2	Glu2Sor1	12	0.083333333	1	60	21600	22578	ON	63	32	361	54	52	2	51	3	0	51	0	55	0	0	0	0	4	0.078431373	0.000217865	42	46	1.884582795
12	yPH_132	WT	Glu2	Glu2Sor1	12	0.083333333	1	61	21960	22938	OFF	64	32	360	57	55	2	55	2	4	55	0	57	0	0	0	0	2	0.036363636	0.00010101	46	48	1.920946431
12	yPH_132	WT	Glu2	Glu2Sor1	12	0.083333333	1	62	22320	23298	ON	65	33	361	59	57	2	57	2	2	57	0	57	0	0	0	0	0	0	0	48	48	1.920946431
12	yPH_132	WT	Glu2	Glu2Sor1	12	0.083333333	1	63	22680	23658	OFF	66	33	361	60	57	3	57	3	0	57	0	59	0	0	0	0	2	0.035087719	9.75E-05	48	50	1.956034151
12	yPH_132	WT	Glu2	Glu2Sor1	12	0.083333333	1	64	23040	24018	ON	67	34	361	62	59	3	59	3	2	59	0	61	0	0	0	0	2	0.033898305	9.42E-05	50	52	1.989932456
12	yPH_132	WT	Glu2	Glu2Sor1	12	0.083333333	1	65	23400	24378	OFF	68	34	361	65	61	4	62	3	2	61	1	62	0	0	0	0	1	0.016393443	4.55E-05	52	53	2.006325898
12	yPH_132	WT	Glu2	Glu2Sor1	12	0.083333333	1	66	23760	24738	ON	69	35	360	66	62	4	63	3	1	62	1	63	0	0	0	0	1	0.016129032	4.48E-05	53	54	2.022454931
12	yPH_132	WT	Glu2	Glu2Sor1	12	0.083333333	1	67	24120	25098	OFF	70	35	361	66	63	3	64	2	1	63	1	64	0	0	0	0	1	0.015873016	4.41E-05	54	55	2.038327946
12	yPH_132	WT	Glu2	Glu2Sor1	12	0.083333333	1	68	24480	25458	ON	71	36	361	67	64	3	65	2	1	64	1	64	0	0	0	0	0	0	0	55	55	2.038327946
12	yPH_132	WT	Glu2	Glu2Sor1	12	0.083333333	1	69	24840	25818	OFF	72	36	361	66	64	2	65	1	0	64	1	67	0	0	0	0	3	0.046875	0.000130208	55	58	2.085202946
12	yPH_132	WT	Glu2	Glu2Sor1	12	0.083333333	1	70	25200	26178	ON	73	37	361	70	68	2	68	2	3	67	1	70	0	0	0	0	3	0.044776119	0.000124378	58	61	2.129979066
12	yPH_132	WT	Glu2	Glu2Sor1	12	0.083333333	1	71	25560	26538	OFF	74	37	361	73	70	3	71	2	3	70	1	73	0	0	0	0	3	0.042857143	0.000119048	61	64	2.172836209
12	yPH_132	WT	Glu2	Glu2Sor1	12	0.083333333	1	72	25920	26898	ON	75	38	361	75	73	2	75	0	3	73	2	76	0	0	0	0	3	0.04109589	0.000114155	64	67	2.213932099
12	yPH_132	WT	Glu2	Glu2Sor1	12	0.083333333	1	73	26280	27258	OFF	76	38	360	80	77	3	78	2	3	76	2	79	0	0	0	0	3	0.039473684	0.000109649	67	70	2.253405783
12	yPH_132	WT	Glu2	Glu2Sor1	12	0.083333333	1	74	26640	27618	ON	77	39	361	83	80	3	81	2	3	79	2	82	0	0	0	0	3	0.037974684	0.000105485	70	73	2.291380467
12	yPH_132	WT	Glu2	Glu2Sor1	12	0.083333333	1	75	27000	27978	OFF	78	39	361	87	83	4	85	2	4	82	3	84	0	0	0	0	2	0.024390244	6.78E-05	74	75	2.315770711
12	yPH_132	WT	Glu2	Glu2Sor1	12	0.083333333	1	76	27360	28338	ON	79	40	361	89	84	5	87	2	2	84	3	87	0	0	0	0	3	0.035714286	9.92E-05	76	78	2.351484996
12	yPH_132	WT	Glu2	Glu2Sor1	12	0.083333333	1	77	27720	28698	OFF	80	40	361	92	87	5	90	2	3	87	3	90	0	0	0	0	3	0.034482759	9.58E-05	79	81	2.385967755
12	yPH_132	WT	Glu2	Glu2Sor1	12	0.083333333	1	78	28080	29058	ON	81	41	360	97	90	7	94	3	4	90	4	94	0	0	0	0	4	0.044444444	0.000123457	83	85	2.4304122
12	yPH_132	WT	Glu2	Glu2Sor1	12	0.083333333	1	79	28440	29418	OFF	82	41	361	102	95	7	98	4	4	94	4	98	0	0	0	0	4	0.042553191	0.000118203	87	89	2.472965391
12	yPH_132	WT	Glu2	Glu2Sor1	12	0.083333333	1	80	28800	29778	ON	83	42	361	106	99	7	102	4	4	98	4	97	0	0	0	1	0	0	0	91	89	2.472965391
12	yPH_132	WT	Glu2	Glu2Sor1	12	0.083333333	1	81	29160	30138	OFF	84	42	361	107	97	10	103	4	1	97	6	98	0	0	0	0	1	0.010309278	2.86E-05	92	90	2.483274669
12	yPH_132	WT	Glu2	Glu2Sor1	12	0.083333333	1	82	29520	30498	ON	85	43	361	108	99	9	105	3	2	98	7	100	0	1	0	0	1	0.010204082	2.83E-05	94	91	2.493478751
12	yPH_132	WT	Glu2	Glu2Sor1	12	0.083333333	1	83	29880	30858	OFF	86	43	361	110	100	10	108	2	3	100	8	102	0	0	0	0	2	0.02	5.56E-05	97	93	2.513478751
12	yPH_132	WT	Glu2	Glu2Sor1	12	0.083333333	1	84	30240	31218	ON	87	44	360	113	102	11	111	2	2	102	9	106	0	0	0	0	4	0.039215686	0.000108932	99	97	2.552694437
12	yPH_132	WT	Glu2	Glu2Sor1	12	0.083333333	1	85	30600	31578	OFF	88	44	361	122	109	13	117	5	6	106	11	111	0	1	0	0	4	0.037735849	0.000104822	105	101	2.590430286
12	yPH_132	WT	Glu2	Glu2Sor1	12	0.083333333	1	86	30960	31938	ON	89	45	361	126	112	14	122	4	4	111	11	113	0	0	0	1	3	0.027027027	7.51E-05	109	104	2.617457313
12	yPH_132	WT	Glu2	Glu2Sor1	12	0.083333333	1	87	31320	32298	OFF	90	45	361	131	115	16	126	5	4	113	13	118	0	1	0	0	4	0.03539823	9.83E-05	113	108	2.652855543
12	yPH_132	WT	Glu2	Glu2Sor1	12	0.083333333	1	88	31680	32658	ON	91	46	361	138	120	18	130	8	4	118	12	126	0	1	0	1	8	0.06779661	0.000188324	117	116	2.720652154
12	yPH_132	WT	Glu2	Glu2Sor1	12	0.083333333	1	89	32040	33018	OFF	92	46	361	144	127	17	140	4	10	126	14	132	0	1	0	0	5	0.03968254	0.000110229	127	121	2.760334693
12	yPH_132	WT	Glu2	Glu2Sor1	12	0.083333333	1	90	32400	33378	ON	93	47	360	150	133	17	146	4	6	132	14	134	0	1	0	2	3	0.022727273	6.31E-05	133	124	2.783061966
12	yPH_132	WT	Glu2	Glu2Sor1	12	0.083333333	1	91	32760	33738	OFF	94	47	361	157	134	23	152	5	6	134	18	140	0	1	0	0	5	0.037313433	0.000103648	139	129	2.820375399
12	yPH_132	WT	Glu2	Glu2Sor1	12	0.083333333	1	92	33120	34098	ON	95	48	361	162	140	22	158	4	6	140	18	141	0	1	0	2	2	0.014285714	3.97E-05	145	131	2.834661113
12	yPH_132	WT	Glu2	Glu2Sor1	12	0.083333333	1	93	33480	34458	OFF	96	48	361	169	145	24	161	8	3	141	20	148	0	1	0	1	7	0.04964539	0.000137904	148	138	2.884306503
12	yPH_132	WT	Glu2	Glu2Sor1	12	0.083333333	1	94	33840	34818	ON	97	49	361	177	153	24	168	9	7	148	20	155	0	1	0	1	7	0.047297297	0.000131381	155	145	2.931603801
12	yPH_132	WT	Glu2	Glu2Sor1	12	0.083333333	1	95	34200	35178	OFF	98	49	361	182	157	25	176	6	8	155	21	159	0	1	0	1	4	0.025806452	7.17E-05	163	149	2.957410252
12	yPH_132	WT	Glu2	Glu2Sor1	12	0.083333333	1	96	34560	35538	ON	99	50	360	186	162	24	180	6	4	159	21	164	0	2	0	1	4	0.025157233	6.99E-05	167	153	2.982567485
12	yPH_132	WT	Glu2	Glu2Sor1	12	0.083333333	1	97	34920	35898	OFF	100	50	361	188	167	21	184	4	4	164	20	167	0	1	0	0	2	0.012195122	3.39E-05	171	155	2.994762607
12	yPH_132	WT	Glu2	Glu2Sor1	12	0.083333333	1	98	35280	36258	ON	101	51	361	191	170	21	186	5	2	167	19	166	0	0	0	2	1	0.005988024	1.66E-05	173	156	3.000750631
12	yPH_132	WT	Glu2	Glu2Sor1	12	0.083333333	1	99	35640	36618	OFF	102	51	361	196	172	24	187	9	1	166	21	170	0	1	0	1	4	0.024096386	6.69E-05	174	160	3.024847016
12	yPH_132	WT	Glu2	Glu2Sor1	12	0.083333333	1	100	36000	36978	ON	103	52	361	201	177	24	192	9	4	170	22	178	0	1	0	0	7	0.041176471	0.000114379	178	167	3.066023487
12	yPH_132	WT	Glu2	Glu2Sor1	12	0.083333333	1	101	36360	37338	OFF	104	52	361	208	182	26	199	9	7	178	21	181	0	1	0	0	2	0.011235955	3.12E-05	185	169	3.077259442
12	yPH_132	WT	Glu2	Glu2Sor1	12	0.083333333	1	102	36720	37698	ON	105	53	360	210	185	25	203	7	4	181	22	191	0	3	0	1	8	0.044198895	0.000122775	189	177	3.121458337
12	yPH_132	WT	Glu2	Glu2Sor1	12	0.083333333	1	103	37080	38058	OFF	106	53	361	218	195	23	211	7	8	191	20	199	0	2	0	0	6	0.031413613	8.73E-05	197	183	3.15287195
12	yPH_132	WT	Glu2	Glu2Sor1	12	0.083333333	1	104	37440	38418	ON	107	54	361	227	204	23	217	10	6	199	18	209	0	0	0	2	12	0.060301508	0.000167504	203	195	3.213173457
12	yPH_132	WT	Glu2	Glu2Sor1	12	0.083333333	1	105	37800	38778	OFF	108	54	361	237	212	25	230	7	13	209	21	214	0	2	0	0	3	0.014354067	3.99E-05	216	198	3.227527524
12	yPH_132	WT	Glu2	Glu2Sor1	12	0.083333333	1	106	38160	39138	ON	109	55	361	243	218	25	235	8	5	214	21	221	0	0	0	1	8	0.037383178	0.000103842	221	206	3.264910702
12	yPH_132	WT	Glu2	Glu2Sor1	12	0.083333333	1	107	38520	39498	OFF	110	55	360	252	226	26	244	8	9	221	23	230	0	2	0	1	8	0.036199095	0.000100553	230	214	3.301109797
12	yPH_132	WT	Glu2	Glu2Sor1	12	0.083333333	1	108	38880	39858	ON	111	56	361	262	233	29	256	6	12	230	26	242	0	4	0	0	8	0.034782609	9.66E-05	242	222	3.335892405
12	yPH_132	WT	Glu2	Glu2Sor1	12	0.083333333	1	109	39240	40218	OFF	112	56	361	276	244	32	265	11	9	242	23	247	0	1	0	1	5	0.020661157	5.74E-05	251	227	3.356553562
12	yPH_132	WT	Glu2	Glu2Sor1	12	0.083333333	1	110	39600	40578	ON	113	57	361	280	249	31	271	9	6	247	24	259	0	3	0	1	10	0.04048583	0.000112461	257	237	3.397039392
12	yPH_132	WT	Glu2	Glu2Sor1	12	0.083333333	1	111	39960	40938	OFF	114	57	361	291	261	30	281	10	10	259	22	264	0	0	0	2	7	0.027027027	7.51E-05	267	244	3.424066419
12	yPH_132	WT	Glu2	Glu2Sor1	12	0.083333333	1	112	40320	41298	ON	115	58	361	301	270	31	289	12	8	264	25	271	0	0	0	0	7	0.026515152	7.37E-05	275	251	3.450581571
12	yPH_132	WT	Glu2	Glu2Sor1	12	0.083333333	1	113	40680	41658	OFF	116	58	360	309	276	33	296	13	7	271	25	275	0	0	0	1	5	0.018450185	5.13E-05	282	256	3.469031755
12	yPH_132	WT	Glu2	Glu2Sor1	12	0.083333333	1	114	41040	42018	ON	117	59	361	311	280	31	301	10	5	275	26	286	0	2	0	0	9	0.032727273	9.09E-05	287	265	3.501759028
12	yPH_132	WT	Glu2	Glu2Sor1	12	0.083333333	1	115	41400	42378	OFF	118	59	361	324	290	34	310	14	9	286	24	293	0	1	0	0	6	0.020979021	5.83E-05	296	271	3.522738049
12	yPH_132	WT	Glu2	Glu2Sor1	12	0.083333333	1	116	41760	42738	ON	119	60	361	330	299	31	316	14	6	293	23	297	0	0	0	3	7	0.023890785	6.64E-05	302	278	3.546628834
12	yPH_132	WT	Glu2	Glu2Sor1	12	0.083333333	1	117	42120	43098	OFF	120	60	361	341	305	36	323	18	7	297	26	306	0	3	0	2	8	0.026936027	7.48E-05	309	286	3.573564861
12	yPH_132	WT	Glu2	Glu2Sor1	12	0.083333333	1	118	42480	43458	ON	121	61	361	347	314	33	332	15	9	306	26	312	0	2	0	1	5	0.016339869	4.54E-05	318	291	3.58990473
12	yPH_132	WT	Glu2	Glu2Sor1	12	0.083333333	1	119	42840	43818	OFF	122	61	360	358	325	33	337	21	5	312	25	NA	NA	NA	NA	NA	NA	NA	NA	NA	NA	NA
12	yPH_132	WT	Glu2	Glu2Sor1	12	0.083333333	2	0	9	987	ON	3	2	361	15	15	0	15	0	0	15	0	15	0	0	0	0	0	0	0	0	0	0
12	yPH_132	WT	Glu2	Glu2Sor1	12	0.083333333	2	1	369	1347	OFF	4	2	361	15	15	0	15	0	0	15	0	15	0	0	0	0	0	0	0	0	0	0
12	yPH_132	WT	Glu2	Glu2Sor1	12	0.083333333	2	2	729	1707	ON	5	3	361	15	15	0	15	0	0	15	0	17	0	0	0	0	2	0.133333333	0.00037037	0	2	0.133333333
12	yPH_132	WT	Glu2	Glu2Sor1	12	0.083333333	2	3	1089	2067	OFF	6	3	360	17	17	0	17	0	2	17	0	17	0	0	0	0	0	0	0	2	2	0.133333333
12	yPH_132	WT	Glu2	Glu2Sor1	12	0.083333333	2	4	1449	2427	ON	7	4	361	17	17	0	17	0	0	17	0	17	0	0	0	0	0	0	0	2	2	0.133333333
12	yPH_132	WT	Glu2	Glu2Sor1	12	0.083333333	2	5	1809	2787	OFF	8	4	361	17	17	0	17	0	0	17	0	18	0	0	0	0	1	0.058823529	0.000163399	2	3	0.192156863
12	yPH_132	WT	Glu2	Glu2Sor1	12	0.083333333	2	6	2169	3147	ON	9	5	361	19	19	0	18	1	1	18	0	19	0	0	0	0	1	0.055555556	0.000154321	3	4	0.247712418
12	yPH_132	WT	Glu2	Glu2Sor1	12	0.083333333	2	7	2529	3507	OFF	10	5	361	19	19	0	19	0	1	19	0	19	0	0	0	0	0	0	0	4	4	0.247712418
12	yPH_132	WT	Glu2	Glu2Sor1	12	0.083333333	2	8	2889	3867	ON	11	6	360	19	19	0	19	0	0	19	0	20	0	0	0	0	1	0.052631579	0.000146199	4	5	0.300343997
12	yPH_132	WT	Glu2	Glu2Sor1	12	0.083333333	2	9	3249	4227	OFF	12	6	361	20	20	0	20	0	1	20	0	20	0	0	0	0	0	0	0	5	5	0.300343997
12	yPH_132	WT	Glu2	Glu2Sor1	12	0.083333333	2	10	3609	4587	ON	13	7	361	21	20	1	20	1	0	20	0	20	0	0	0	0	0	0	0	5	5	0.300343997
12	yPH_132	WT	Glu2	Glu2Sor1	12	0.083333333	2	11	3969	4947	OFF	14	7	361	20	20	0	20	0	0	20	0	20	0	0	0	0	0	0	0	5	5	0.300343997
12	yPH_132	WT	Glu2	Glu2Sor1	12	0.083333333	2	12	4329	5307	ON	15	8	361	20	20	0	20	0	0	20	0	20	0	0	0	0	0	0	0	5	5	0.300343997
12	yPH_132	WT	Glu2	Glu2Sor1	12	0.083333333	2	13	4689	5667	OFF	16	8	361	21	20	1	20	1	0	20	0	21	0	0	0	0	1	0.05	0.000138889	5	6	0.350343997
12	yPH_132	WT	Glu2	Glu2Sor1	12	0.083333333	2	14	5049	6027	ON	17	9	360	21	21	0	21	0	1	21	0	21	0	0	0	0	0	0	0	6	6	0.350343997
12	yPH_132	WT	Glu2	Glu2Sor1	12	0.083333333	2	15	5409	6387	OFF	18	9	361	21	21	0	21	0	0	21	0	21	0	0	0	0	0	0	0	6	6	0.350343997
12	yPH_132	WT	Glu2	Glu2Sor1	12	0.083333333	2	16	5769	6747	ON	19	10	361	21	21	0	21	0	0	21	0	22	0	0	0	0	1	0.047619048	0.000132275	6	7	0.397963045
12	yPH_132	WT	Glu2	Glu2Sor1	12	0.083333333	2	17	6129	7107	OFF	20	10	361	22	22	0	22	0	1	22	0	23	0	0	0	0	1	0.045454545	0.000126263	7	8	0.44341759
12	yPH_132	WT	Glu2	Glu2Sor1	12	0.083333333	2	18	6489	7467	ON	21	11	361	23	23	0	23	0	1	23	0	24	0	0	0	0	1	0.043478261	0.000120773	8	9	0.486895851
12	yPH_132	WT	Glu2	Glu2Sor1	12	0.083333333	2	19	6849	7827	OFF	22	11	361	24	24	0	24	0	1	24	0	24	0	0	0	0	0	0	0	9	9	0.486895851
12	yPH_132	WT	Glu2	Glu2Sor1	12	0.083333333	2	20	7209	8187	ON	23	12	360	24	24	0	24	0	0	24	0	24	0	0	0	0	0	0	0	9	9	0.486895851
12	yPH_132	WT	Glu2	Glu2Sor1	12	0.083333333	2	21	7569	8547	OFF	24	12	361	24	24	0	24	0	0	24	0	24	0	0	0	0	0	0	0	9	9	0.486895851
12	yPH_132	WT	Glu2	Glu2Sor1	12	0.083333333	2	22	7929	8907	ON	25	13	361	24	24	0	24	0	0	24	0	26	0	0	0	0	2	0.083333333	0.000231481	9	11	0.570229185
12	yPH_132	WT	Glu2	Glu2Sor1	12	0.083333333	2	23	8289	9267	OFF	26	13	361	27	26	1	26	1	2	26	0	26	0	0	0	0	0	0	0	11	11	0.570229185
12	yPH_132	WT	Glu2	Glu2Sor1	12	0.083333333	2	24	8649	9627	ON	27	14	361	28	27	1	26	2	0	26	0	28	0	0	0	0	2	0.076923077	0.000213675	11	13	0.647152261
12	yPH_132	WT	Glu2	Glu2Sor1	12	0.083333333	2	25	9009	9987	OFF	28	14	361	30	28	2	28	2	2	28	0	30	0	0	0	0	2	0.071428571	0.000198413	13	15	0.718580833
12	yPH_132	WT	Glu2	Glu2Sor1	12	0.083333333	2	26	9369	10347	ON	29	15	360	33	33	0	30	3	2	30	0	31	0	0	0	0	1	0.033333333	9.26E-05	15	16	0.751914166
12	yPH_132	WT	Glu2	Glu2Sor1	12	0.083333333	2	27	9729	10707	OFF	30	15	361	33	31	2	31	2	1	31	0	31	0	0	0	0	0	0	0	16	16	0.751914166
12	yPH_132	WT	Glu2	Glu2Sor1	12	0.083333333	2	28	10089	11067	ON	31	16	361	33	31	2	32	1	0	31	1	31	0	0	0	0	0	0	0	16	16	0.751914166
12	yPH_132	WT	Glu2	Glu2Sor1	12	0.083333333	2	29	10449	11427	OFF	32	16	361	33	31	2	32	1	0	31	1	32	0	0	0	0	1	0.032258065	8.96E-05	16	17	0.784172231
12	yPH_132	WT	Glu2	Glu2Sor1	12	0.083333333	2	30	10809	11787	ON	33	17	361	33	32	1	33	0	1	32	1	32	0	0	0	0	0	0	0	17	17	0.784172231
12	yPH_132	WT	Glu2	Glu2Sor1	12	0.083333333	2	31	11169	12147	OFF	34	17	361	34	32	2	33	1	0	32	1	35	0	0	0	0	3	0.09375	0.000260417	17	20	0.877922231
12	yPH_132	WT	Glu2	Glu2Sor1	12	0.083333333	2	32	11529	12507	ON	35	18	360	36	35	1	36	0	3	35	1	36	0	0	0	0	1	0.028571429	7.94E-05	20	21	0.906493659
12	yPH_132	WT	Glu2	Glu2Sor1	12	0.083333333	2	33	11889	12867	OFF	36	18	361	37	36	1	37	0	1	36	1	37	0	0	0	0	1	0.027777778	7.72E-05	21	22	0.934271437
12	yPH_132	WT	Glu2	Glu2Sor1	12	0.083333333	2	34	12249	13227	ON	37	19	361	39	37	2	38	1	1	37	1	37	0	0	0	0	0	0	0	22	22	0.934271437
12	yPH_132	WT	Glu2	Glu2Sor1	12	0.083333333	2	35	12609	13587	OFF	38	19	361	39	37	2	38	1	0	37	1	37	0	0	0	0	0	0	0	22	22	0.934271437
12	yPH_132	WT	Glu2	Glu2Sor1	12	0.083333333	2	36	12969	13947	ON	39	20	361	38	37	1	38	0	0	37	1	41	0	0	0	0	4	0.108108108	0.0003003	22	26	1.042379545
12	yPH_132	WT	Glu2	Glu2Sor1	12	0.083333333	2	37	13329	14307	OFF	40	20	360	42	41	1	42	0	4	41	1	42	0	0	0	0	1	0.024390244	6.78E-05	26	27	1.066769789
12	yPH_132	WT	Glu2	Glu2Sor1	12	0.083333333	2	38	13689	14667	ON	41	21	361	43	42	1	43	0	1	42	1	42	0	0	0	0	0	0	0	27	27	1.066769789
12	yPH_132	WT	Glu2	Glu2Sor1	12	0.083333333	2	39	14049	15027	OFF	42	21	361	44	43	1	43	1	0	42	1	43	0	0	0	0	1	0.023809524	6.61E-05	27	28	1.090579313
12	yPH_132	WT	Glu2	Glu2Sor1	12	0.083333333	2	40	14409	15387	ON	43	22	361	44	43	1	44	0	1	43	1	45	0	0	0	0	2	0.046511628	0.000129199	28	30	1.137090941
12	yPH_132	WT	Glu2	Glu2Sor1	12	0.083333333	2	41	14769	15747	OFF	44	22	361	46	45	1	46	0	2	45	1	47	0	0	0	0	2	0.044444444	0.000123457	30	32	1.181535385
12	yPH_132	WT	Glu2	Glu2Sor1	12	0.083333333	2	42	15129	16107	ON	45	23	361	49	47	2	48	1	2	47	1	49	0	0	0	0	2	0.042553191	0.000118203	32	34	1.224088577
12	yPH_132	WT	Glu2	Glu2Sor1	12	0.083333333	2	43	15489	16467	OFF	46	23	360	52	49	3	50	2	2	49	1	51	0	0	0	0	2	0.040816327	0.000113379	34	36	1.264904903
12	yPH_132	WT	Glu2	Glu2Sor1	12	0.083333333	2	44	15849	16827	ON	47	24	361	54	51	3	53	1	2	51	2	52	0	0	0	0	1	0.019607843	5.45E-05	36	37	1.284512746
12	yPH_132	WT	Glu2	Glu2Sor1	12	0.083333333	2	45	16209	17187	OFF	48	24	361	54	52	2	54	0	1	52	2	53	0	0	0	0	1	0.019230769	5.34E-05	37	38	1.303743516
12	yPH_132	WT	Glu2	Glu2Sor1	12	0.083333333	2	46	16569	17547	ON	49	25	361	56	53	3	56	0	2	53	3	56	0	0	0	0	3	0.056603774	0.000157233	39	41	1.360347289
12	yPH_132	WT	Glu2	Glu2Sor1	12	0.083333333	2	47	16929	17907	OFF	50	25	361	60	56	4	59	1	3	56	3	58	0	0	0	0	2	0.035714286	9.92E-05	42	43	1.396061575
12	yPH_132	WT	Glu2	Glu2Sor1	12	0.083333333	2	48	17289	18267	ON	51	26	361	61	58	3	61	0	2	58	3	59	0	0	0	0	1	0.017241379	4.79E-05	44	44	1.413302954
12	yPH_132	WT	Glu2	Glu2Sor1	12	0.083333333	2	49	17649	18627	OFF	52	26	360	62	59	3	62	0	1	59	3	60	0	0	0	0	1	0.016949153	4.71E-05	45	45	1.430252107
12	yPH_132	WT	Glu2	Glu2Sor1	12	0.083333333	2	50	18009	18987	ON	53	27	361	64	60	4	63	1	1	60	3	62	0	0	0	0	2	0.033333333	9.26E-05	46	47	1.46358544
12	yPH_132	WT	Glu2	Glu2Sor1	12	0.083333333	2	51	18369	19347	OFF	54	27	361	65	62	3	65	0	2	62	3	64	0	1	0	0	1	0.016129032	4.48E-05	48	48	1.479714472
12	yPH_132	WT	Glu2	Glu2Sor1	12	0.083333333	2	52	18729	19707	ON	55	28	361	67	64	3	66	1	1	64	2	66	0	0	0	1	3	0.046875	0.000130208	49	51	1.526589472
12	yPH_132	WT	Glu2	Glu2Sor1	12	0.083333333	2	53	19089	20067	OFF	56	28	361	72	67	5	69	3	3	66	3	68	0	0	0	0	2	0.03030303	8.42E-05	52	53	1.556892503
12	yPH_132	WT	Glu2	Glu2Sor1	12	0.083333333	2	54	19449	20427	ON	57	29	361	73	68	5	71	2	2	68	3	71	0	2	0	0	1	0.014705882	4.08E-05	54	54	1.571598385
12	yPH_132	WT	Glu2	Glu2Sor1	12	0.083333333	2	55	19809	20787	OFF	58	29	360	74	71	3	73	1	1	71	2	74	0	1	0	1	3	0.042253521	0.000117371	55	57	1.613851906
12	yPH_132	WT	Glu2	Glu2Sor1	12	0.083333333	2	56	20169	21147	ON	59	30	361	76	74	2	76	0	3	74	2	77	0	0	0	0	3	0.040540541	0.000112613	58	60	1.654392447
12	yPH_132	WT	Glu2	Glu2Sor1	12	0.083333333	2	57	20529	21507	OFF	60	30	361	80	77	3	79	1	3	77	2	77	0	0	0	1	1	0.012987013	3.61E-05	61	61	1.66737946
12	yPH_132	WT	Glu2	Glu2Sor1	12	0.083333333	2	58	20889	21867	ON	61	31	361	82	77	5	80	2	1	77	3	82	0	0	0	0	5	0.064935065	0.000180375	62	66	1.732314525
12	yPH_132	WT	Glu2	Glu2Sor1	12	0.083333333	2	59	21249	22227	OFF	62	31	361	86	82	4	85	1	5	82	3	82	0	0	0	0	0	0	0	67	66	1.732314525
12	yPH_132	WT	Glu2	Glu2Sor1	12	0.083333333	2	60	21609	22587	ON	63	32	361	87	82	5	85	2	0	82	3	84	0	1	0	0	1	0.012195122	3.39E-05	67	67	1.744509647
12	yPH_132	WT	Glu2	Glu2Sor1	12	0.083333333	2	61	21969	22947	OFF	64	32	360	87	84	3	86	1	1	84	2	86	0	0	0	1	3	0.035714286	9.92E-05	68	70	1.780223932
12	yPH_132	WT	Glu2	Glu2Sor1	12	0.083333333	2	62	22329	23307	ON	65	33	361	92	86	6	89	3	3	86	3	91	0	0	0	0	5	0.058139535	0.000161499	71	75	1.838363467
12	yPH_132	WT	Glu2	Glu2Sor1	12	0.083333333	2	63	22689	23667	OFF	66	33	361	97	91	6	94	3	5	91	3	95	0	0	0	0	4	0.043956044	0.0001221	76	79	1.882319511
12	yPH_132	WT	Glu2	Glu2Sor1	12	0.083333333	2	64	23049	24027	ON	67	34	361	102	95	7	98	4	4	95	3	98	0	0	0	0	3	0.031578947	8.77E-05	80	82	1.913898458
12	yPH_132	WT	Glu2	Glu2Sor1	12	0.083333333	2	65	23409	24387	OFF	68	34	361	105	98	7	105	0	4	98	7	102	0	0	0	0	4	0.040816327	0.000113379	84	86	1.954714785
12	yPH_132	WT	Glu2	Glu2Sor1	12	0.083333333	2	66	23769	24747	ON	69	35	360	110	102	8	109	1	4	102	7	106	0	0	0	0	4	0.039215686	0.000108932	88	90	1.993930471
12	yPH_132	WT	Glu2	Glu2Sor1	12	0.083333333	2	67	24129	25107	OFF	70	35	361	114	106	8	113	1	4	106	7	108	0	0	0	0	2	0.018867925	5.24E-05	92	92	2.012798396
12	yPH_132	WT	Glu2	Glu2Sor1	12	0.083333333	2	68	24489	25467	ON	71	36	361	118	108	10	115	3	2	108	7	110	0	0	0	0	2	0.018518519	5.14E-05	94	94	2.031316914
12	yPH_132	WT	Glu2	Glu2Sor1	12	0.083333333	2	69	24849	25827	OFF	72	36	361	120	110	10	117	3	2	110	7	111	0	0	0	0	1	0.009090909	2.53E-05	96	95	2.040407823
12	yPH_132	WT	Glu2	Glu2Sor1	12	0.083333333	2	70	25209	26187	ON	73	37	361	122	113	9	118	4	1	111	7	115	0	0	0	0	4	0.036036036	0.0001001	97	99	2.076443859
12	yPH_132	WT	Glu2	Glu2Sor1	12	0.083333333	2	71	25569	26547	OFF	74	37	361	126	115	11	124	2	5	115	9	120	0	1	0	0	4	0.034782609	9.66E-05	102	103	2.111226468
12	yPH_132	WT	Glu2	Glu2Sor1	12	0.083333333	2	72	25929	26907	ON	75	38	361	130	120	10	130	0	5	120	10	124	0	1	0	1	4	0.033333333	9.26E-05	107	107	2.144559802
12	yPH_132	WT	Glu2	Glu2Sor1	12	0.083333333	2	73	26289	27267	OFF	76	38	360	135	125	10	134	1	4	124	10	131	0	1	0	0	6	0.048387097	0.000134409	111	113	2.192946898
12	yPH_132	WT	Glu2	Glu2Sor1	12	0.083333333	2	74	26649	27627	ON	77	39	361	143	131	12	142	1	7	131	11	134	0	0	0	0	3	0.022900763	6.36E-05	118	116	2.215847662
12	yPH_132	WT	Glu2	Glu2Sor1	12	0.083333333	2	75	27009	27987	OFF	78	39	361	146	135	11	145	1	3	134	11	139	0	0	0	0	5	0.037313433	0.000103648	121	121	2.253161094
12	yPH_132	WT	Glu2	Glu2Sor1	12	0.083333333	2	76	27369	28347	ON	79	40	361	154	140	14	151	3	6	139	12	149	0	2	0	0	8	0.057553957	0.000159872	127	129	2.310715051
12	yPH_132	WT	Glu2	Glu2Sor1	12	0.083333333	2	77	27729	28707	OFF	80	40	361	166	149	17	162	4	11	149	13	151	0	0	0	1	3	0.020134228	5.59E-05	138	132	2.330849279
12	yPH_132	WT	Glu2	Glu2Sor1	12	0.083333333	2	78	28089	29067	ON	81	41	360	170	151	19	166	4	4	151	15	154	0	2	0	1	2	0.013245033	3.68E-05	142	134	2.344094313
12	yPH_132	WT	Glu2	Glu2Sor1	12	0.083333333	2	79	28449	29427	OFF	82	41	361	179	157	22	172	7	6	154	18	160	0	1	0	1	6	0.038961039	0.000108225	148	140	2.383055352
12	yPH_132	WT	Glu2	Glu2Sor1	12	0.083333333	2	80	28809	29787	ON	83	42	361	183	161	22	179	4	7	160	19	170	0	3	0	0	7	0.04375	0.000121528	155	147	2.426805352
12	yPH_132	WT	Glu2	Glu2Sor1	12	0.083333333	2	81	29169	30147	OFF	84	42	361	194	171	23	188	6	9	170	18	173	0	1	0	2	4	0.023529412	6.54E-05	164	151	2.450334763
12	yPH_132	WT	Glu2	Glu2Sor1	12	0.083333333	2	82	29529	30507	ON	85	43	361	199	174	25	193	6	5	173	20	182	0	4	0	1	6	0.034682081	9.63E-05	169	157	2.485016844
12	yPH_132	WT	Glu2	Glu2Sor1	12	0.083333333	2	83	29889	30867	OFF	86	43	361	207	182	25	202	5	9	182	20	187	0	1	0	1	5	0.027472527	7.63E-05	178	162	2.512489372
12	yPH_132	WT	Glu2	Glu2Sor1	12	0.083333333	2	84	30249	31227	ON	87	44	360	213	187	26	208	5	5	187	21	193	0	1	0	0	5	0.026737968	7.43E-05	183	167	2.53922734
12	yPH_132	WT	Glu2	Glu2Sor1	12	0.083333333	2	85	30609	31587	OFF	88	44	361	223	195	28	214	9	6	193	21	196	0	0	0	1	4	0.020725389	5.76E-05	189	171	2.559952728
12	yPH_132	WT	Glu2	Glu2Sor1	12	0.083333333	2	86	30969	31947	ON	89	45	361	226	197	29	218	8	4	196	22	202	0	3	0	2	5	0.025510204	7.09E-05	193	176	2.585462932
12	yPH_132	WT	Glu2	Glu2Sor1	12	0.083333333	2	87	31329	32307	OFF	90	45	361	231	202	29	225	6	7	202	23	207	0	1	0	1	5	0.024752475	6.88E-05	200	181	2.610215408
12	yPH_132	WT	Glu2	Glu2Sor1	12	0.083333333	2	88	31689	32667	ON	91	46	361	240	207	33	232	8	7	207	25	212	0	1	0	1	5	0.024154589	6.71E-05	207	186	2.634369997
12	yPH_132	WT	Glu2	Glu2Sor1	12	0.083333333	2	89	32049	33027	OFF	92	46	361	243	213	30	237	6	5	212	25	213	0	1	0	3	3	0.014150943	3.93E-05	212	189	2.64852094
12	yPH_132	WT	Glu2	Glu2Sor1	12	0.083333333	2	90	32409	33387	ON	93	47	360	248	216	32	240	8	3	213	27	226	0	3	0	0	10	0.046948357	0.000130412	215	199	2.695469297
12	yPH_132	WT	Glu2	Glu2Sor1	12	0.083333333	2	91	32769	33747	OFF	94	47	361	258	230	28	250	8	10	226	24	234	0	1	0	1	8	0.03539823	9.83E-05	225	207	2.730867527
12	yPH_132	WT	Glu2	Glu2Sor1	12	0.083333333	2	92	33129	34107	ON	95	48	361	265	236	29	258	7	8	234	24	236	0	1	0	6	7	0.02991453	8.31E-05	233	214	2.760782057
12	yPH_132	WT	Glu2	Glu2Sor1	12	0.083333333	2	93	33489	34467	OFF	96	48	361	274	239	35	265	9	7	236	29	244	0	2	0	0	6	0.025423729	7.06E-05	240	220	2.786205786
12	yPH_132	WT	Glu2	Glu2Sor1	12	0.083333333	2	94	33849	34827	ON	97	49	361	285	250	35	273	12	8	244	29	255	0	2	0	2	11	0.045081967	0.000125228	248	231	2.831287753
12	yPH_132	WT	Glu2	Glu2Sor1	12	0.083333333	2	95	34209	35187	OFF	98	49	361	304	263	41	285	19	12	255	30	261	0	2	0	1	5	0.019607843	5.45E-05	260	236	2.850895596
12	yPH_132	WT	Glu2	Glu2Sor1	12	0.083333333	2	96	34569	35547	ON	99	50	360	309	268	41	293	16	8	261	32	269	0	3	0	2	7	0.026819923	7.45E-05	268	243	2.87771552
12	yPH_132	WT	Glu2	Glu2Sor1	12	0.083333333	2	97	34929	35907	OFF	100	50	361	321	279	42	300	21	7	269	31	276	0	2	0	1	6	0.022304833	6.20E-05	275	249	2.900020352
12	yPH_132	WT	Glu2	Glu2Sor1	12	0.083333333	2	98	35289	36267	ON	101	51	361	324	285	39	307	17	7	276	31	281	0	1	0	2	6	0.02173913	6.04E-05	282	255	2.921759483
12	yPH_132	WT	Glu2	Glu2Sor1	12	0.083333333	2	99	35649	36627	OFF	102	51	361	330	288	42	314	16	7	281	33	287	0	0	0	1	7	0.024911032	6.92E-05	289	262	2.946670515
12	yPH_132	WT	Glu2	Glu2Sor1	12	0.083333333	2	100	36009	36987	ON	103	52	361	337	295	42	322	15	8	287	35	294	0	1	0	2	8	0.027874564	7.74E-05	297	270	2.974545079
12	yPH_132	WT	Glu2	Glu2Sor1	12	0.083333333	2	101	36369	37347	OFF	104	52	361	344	300	44	330	14	8	294	36	301	0	2	0	1	6	0.020408163	5.67E-05	305	276	2.994953243
12	yPH_132	WT	Glu2	Glu2Sor1	12	0.083333333	2	102	36729	37707	ON	105	53	360	350	308	42	337	13	8	301	36	310	0	3	0	2	8	0.026578073	7.38E-05	313	284	3.021531316
12	yPH_132	WT	Glu2	Glu2Sor1	12	0.083333333	2	103	37089	38067	OFF	106	53	361	358	313	45	346	12	8	310	36	323	0	5	0	2	10	0.032258065	8.96E-05	321	294	3.05378938
12	yPH_132	WT	Glu2	Glu2Sor1	12	0.083333333	2	104	37449	38427	ON	107	54	361	376	327	49	358	18	12	323	35	341	0	5	0	1	14	0.043343653	0.000120399	333	308	3.097133033
12	yPH_132	WT	Glu2	Glu2Sor1	12	0.083333333	2	105	37809	38787	OFF	108	54	361	391	342	49	372	19	14	341	31	346	0	0	0	5	10	0.029325513	8.15E-05	347	318	3.126458547
12	yPH_132	WT	Glu2	Glu2Sor1	12	0.083333333	2	106	38169	39147	ON	109	55	361	393	347	46	383	10	11	346	37	352	0	1	0	5	10	0.028901734	8.03E-05	358	328	3.155360281
12	yPH_132	WT	Glu2	Glu2Sor1	12	0.083333333	2	107	38529	39507	OFF	110	55	360	402	352	50	394	8	11	352	42	362	0	0	0	2	12	0.034090909	9.47E-05	369	340	3.18945119
12	yPH_132	WT	Glu2	Glu2Sor1	12	0.083333333	2	108	38889	39867	ON	111	56	361	419	362	57	407	12	13	362	45	376	0	3	0	2	13	0.035911602	9.98E-05	382	353	3.225362792
12	yPH_132	WT	Glu2	Glu2Sor1	12	0.083333333	2	109	39249	40227	OFF	112	56	361	435	378	57	420	15	13	376	44	380	0	0	0	3	7	0.018617021	5.17E-05	395	360	3.243979813
12	yPH_132	WT	Glu2	Glu2Sor1	12	0.083333333	2	110	39609	40587	ON	113	57	361	441	384	57	427	14	8	380	47	391	0	4	0	5	12	0.031578947	8.77E-05	403	372	3.275558761
12	yPH_132	WT	Glu2	Glu2Sor1	12	0.083333333	2	111	39969	40947	OFF	114	57	361	460	400	60	441	19	14	391	50	404	0	3	0	3	13	0.033248082	9.24E-05	417	385	3.308806843
12	yPH_132	WT	Glu2	Glu2Sor1	12	0.083333333	2	112	40329	41307	ON	115	58	361	470	411	59	455	15	14	404	51	412	0	6	0	3	5	0.012376238	3.44E-05	431	390	3.32118308
12	yPH_132	WT	Glu2	Glu2Sor1	12	0.083333333	2	113	40689	41667	OFF	116	58	360	480	417	63	459	21	5	412	47	425	0	1	0	3	15	0.036407767	0.000101133	436	405	3.357590847
12	yPH_132	WT	Glu2	Glu2Sor1	12	0.083333333	2	114	41049	42027	ON	117	59	361	500	433	67	475	25	16	425	50	439	0	2	0	2	14	0.032941176	9.15E-05	452	419	3.390532024
12	yPH_132	WT	Glu2	Glu2Sor1	12	0.083333333	2	115	41409	42387	OFF	118	59	361	513	448	65	489	24	14	439	50	442	0	0	0	2	5	0.011389522	3.16E-05	466	424	3.401921545
12	yPH_132	WT	Glu2	Glu2Sor1	12	0.083333333	2	116	41769	42747	ON	119	60	361	520	450	70	496	24	7	442	54	453	0	4	0	6	13	0.029411765	8.17E-05	473	437	3.43133331
12	yPH_132	WT	Glu2	Glu2Sor1	12	0.083333333	2	117	42129	43107	OFF	120	60	361	532	465	67	508	24	13	453	55	459	0	2	0	4	8	0.017660044	4.91E-05	486	445	3.448993354
12	yPH_132	WT	Glu2	Glu2Sor1	12	0.083333333	2	118	42489	43467	ON	121	61	361	541	471	70	516	25	8	459	57	468	0	4	0	2	7	0.015250545	4.24E-05	494	452	3.464243899
12	yPH_132	WT	Glu2	Glu2Sor1	12	0.083333333	2	119	42849	43827	OFF	122	61	360	552	485	67	524	28	8	468	56	NA	NA	NA	NA	NA	NA	NA	NA	NA	NA	NA
12	yPH_132	WT	Glu2	Glu2Sor1	12	0.083333333	3	0	18	996	ON	3	2	361	11	11	0	11	0	0	11	0	11	0	0	0	0	0	0	0	0	0	0
12	yPH_132	WT	Glu2	Glu2Sor1	12	0.083333333	3	1	378	1356	OFF	4	2	361	11	11	0	11	0	0	11	0	11	0	0	0	0	0	0	0	0	0	0
12	yPH_132	WT	Glu2	Glu2Sor1	12	0.083333333	3	2	738	1716	ON	5	3	361	11	11	0	11	0	0	11	0	11	0	0	0	0	0	0	0	0	0	0
12	yPH_132	WT	Glu2	Glu2Sor1	12	0.083333333	3	3	1098	2076	OFF	6	3	360	11	11	0	11	0	0	11	0	11	0	0	0	0	0	0	0	0	0	0
12	yPH_132	WT	Glu2	Glu2Sor1	12	0.083333333	3	4	1458	2436	ON	7	4	361	11	11	0	11	0	0	11	0	12	0	0	0	0	1	0.090909091	0.000252525	0	1	0.090909091
12	yPH_132	WT	Glu2	Glu2Sor1	12	0.083333333	3	5	1818	2796	OFF	8	4	361	12	12	0	12	0	1	12	0	12	0	0	0	0	0	0	0	1	1	0.090909091
12	yPH_132	WT	Glu2	Glu2Sor1	12	0.083333333	3	6	2178	3156	ON	9	5	361	12	12	0	12	0	0	12	0	12	0	0	0	0	0	0	0	1	1	0.090909091
12	yPH_132	WT	Glu2	Glu2Sor1	12	0.083333333	3	7	2538	3516	OFF	10	5	361	12	12	0	12	0	0	12	0	12	0	0	0	0	0	0	0	1	1	0.090909091
12	yPH_132	WT	Glu2	Glu2Sor1	12	0.083333333	3	8	2898	3876	ON	11	6	360	12	12	0	12	0	0	12	0	12	0	0	0	0	0	0	0	1	1	0.090909091
12	yPH_132	WT	Glu2	Glu2Sor1	12	0.083333333	3	9	3258	4236	OFF	12	6	361	12	12	0	12	0	0	12	0	12	0	0	0	0	0	0	0	1	1	0.090909091
12	yPH_132	WT	Glu2	Glu2Sor1	12	0.083333333	3	10	3618	4596	ON	13	7	361	12	12	0	12	0	0	12	0	12	0	0	0	0	0	0	0	1	1	0.090909091
12	yPH_132	WT	Glu2	Glu2Sor1	12	0.083333333	3	11	3978	4956	OFF	14	7	361	12	12	0	12	0	0	12	0	13	0	0	0	0	1	0.083333333	0.000231481	1	2	0.174242424
12	yPH_132	WT	Glu2	Glu2Sor1	12	0.083333333	3	12	4338	5316	ON	15	8	361	13	13	0	13	0	1	13	0	14	0	0	0	0	1	0.076923077	0.000213675	2	3	0.251165501
12	yPH_132	WT	Glu2	Glu2Sor1	12	0.083333333	3	13	4698	5676	OFF	16	8	361	14	14	0	14	0	1	14	0	15	0	0	0	0	1	0.071428571	0.000198413	3	4	0.322594073
12	yPH_132	WT	Glu2	Glu2Sor1	12	0.083333333	3	14	5058	6036	ON	17	9	360	15	15	0	15	0	1	15	0	15	0	0	0	0	0	0	0	4	4	0.322594073
12	yPH_132	WT	Glu2	Glu2Sor1	12	0.083333333	3	15	5418	6396	OFF	18	9	361	15	15	0	15	0	0	15	0	15	0	0	0	0	0	0	0	4	4	0.322594073
12	yPH_132	WT	Glu2	Glu2Sor1	12	0.083333333	3	16	5778	6756	ON	19	10	361	15	15	0	15	0	0	15	0	15	0	0	0	0	0	0	0	4	4	0.322594073
12	yPH_132	WT	Glu2	Glu2Sor1	12	0.083333333	3	17	6138	7116	OFF	20	10	361	15	15	0	15	0	0	15	0	15	0	0	0	0	0	0	0	4	4	0.322594073
12	yPH_132	WT	Glu2	Glu2Sor1	12	0.083333333	3	18	6498	7476	ON	21	11	361	15	15	0	15	0	0	15	0	16	0	0	0	0	1	0.066666667	0.000185185	4	5	0.389260739
12	yPH_132	WT	Glu2	Glu2Sor1	12	0.083333333	3	19	6858	7836	OFF	22	11	361	16	16	0	16	0	1	16	0	16	0	0	0	0	0	0	0	5	5	0.389260739
12	yPH_132	WT	Glu2	Glu2Sor1	12	0.083333333	3	20	7218	8196	ON	23	12	360	16	16	0	16	0	0	16	0	18	0	0	0	0	2	0.125	0.000347222	5	7	0.514260739
12	yPH_132	WT	Glu2	Glu2Sor1	12	0.083333333	3	21	7578	8556	OFF	24	12	361	18	18	0	18	0	2	18	0	18	0	0	0	0	0	0	0	7	7	0.514260739
12	yPH_132	WT	Glu2	Glu2Sor1	12	0.083333333	3	22	7938	8916	ON	25	13	361	18	18	0	18	0	0	18	0	18	0	0	0	0	0	0	0	7	7	0.514260739
12	yPH_132	WT	Glu2	Glu2Sor1	12	0.083333333	3	23	8298	9276	OFF	26	13	361	18	18	0	18	0	0	18	0	19	0	0	0	0	1	0.055555556	0.000154321	7	8	0.569816295
12	yPH_132	WT	Glu2	Glu2Sor1	12	0.083333333	3	24	8658	9636	ON	27	14	361	19	19	0	19	0	1	19	0	20	0	0	0	0	1	0.052631579	0.000146199	8	9	0.622447874
12	yPH_132	WT	Glu2	Glu2Sor1	12	0.083333333	3	25	9018	9996	OFF	28	14	361	20	20	0	20	0	1	20	0	20	0	0	0	0	0	0	0	9	9	0.622447874
12	yPH_132	WT	Glu2	Glu2Sor1	12	0.083333333	3	26	9378	10356	ON	29	15	360	20	20	0	20	0	0	20	0	20	0	0	0	0	0	0	0	9	9	0.622447874
12	yPH_132	WT	Glu2	Glu2Sor1	12	0.083333333	3	27	9738	10716	OFF	30	15	361	20	20	0	20	0	0	20	0	22	0	0	0	0	2	0.1	0.000277778	9	11	0.722447874
12	yPH_132	WT	Glu2	Glu2Sor1	12	0.083333333	3	28	10098	11076	ON	31	16	361	22	22	0	22	0	2	22	0	23	0	0	0	0	1	0.045454545	0.000126263	11	12	0.767902419
12	yPH_132	WT	Glu2	Glu2Sor1	12	0.083333333	3	29	10458	11436	OFF	32	16	361	23	23	0	23	0	1	23	0	23	0	0	0	0	0	0	0	12	12	0.767902419
12	yPH_132	WT	Glu2	Glu2Sor1	12	0.083333333	3	30	10818	11796	ON	33	17	361	23	23	0	23	0	0	23	0	23	0	0	0	0	0	0	0	12	12	0.767902419
12	yPH_132	WT	Glu2	Glu2Sor1	12	0.083333333	3	31	11178	12156	OFF	34	17	361	24	24	0	23	1	0	23	0	24	0	0	0	0	1	0.043478261	0.000120773	12	13	0.81138068
12	yPH_132	WT	Glu2	Glu2Sor1	12	0.083333333	3	32	11538	12516	ON	35	18	360	24	24	0	24	0	1	24	0	25	0	0	0	0	1	0.041666667	0.000115741	13	14	0.853047347
12	yPH_132	WT	Glu2	Glu2Sor1	12	0.083333333	3	33	11898	12876	OFF	36	18	361	25	25	0	25	0	1	25	0	25	0	0	0	0	0	0	0	14	14	0.853047347
12	yPH_132	WT	Glu2	Glu2Sor1	12	0.083333333	3	34	12258	13236	ON	37	19	361	25	25	0	25	0	0	25	0	26	0	0	0	0	1	0.04	0.000111111	14	15	0.893047347
12	yPH_132	WT	Glu2	Glu2Sor1	12	0.083333333	3	35	12618	13596	OFF	38	19	361	26	26	0	26	0	1	26	0	28	0	0	0	0	2	0.076923077	0.000213675	15	17	0.969970424
12	yPH_132	WT	Glu2	Glu2Sor1	12	0.083333333	3	36	12978	13956	ON	39	20	361	28	28	0	28	0	2	28	0	29	0	0	0	0	1	0.035714286	9.92E-05	17	18	1.005684709
12	yPH_132	WT	Glu2	Glu2Sor1	12	0.083333333	3	37	13338	14316	OFF	40	20	360	29	29	0	29	0	1	29	0	29	0	0	0	0	0	0	0	18	18	1.005684709
12	yPH_132	WT	Glu2	Glu2Sor1	12	0.083333333	3	38	13698	14676	ON	41	21	361	30	30	0	29	1	0	29	0	30	0	0	0	0	1	0.034482759	9.58E-05	18	19	1.040167468
12	yPH_132	WT	Glu2	Glu2Sor1	12	0.083333333	3	39	14058	15036	OFF	42	21	361	30	30	0	30	0	1	30	0	31	0	0	0	0	1	0.033333333	9.26E-05	19	20	1.073500801
12	yPH_132	WT	Glu2	Glu2Sor1	12	0.083333333	3	40	14418	15396	ON	43	22	361	31	31	0	31	0	1	31	0	32	0	0	0	0	1	0.032258065	8.96E-05	20	21	1.105758866
12	yPH_132	WT	Glu2	Glu2Sor1	12	0.083333333	3	41	14778	15756	OFF	44	22	361	32	32	0	32	0	1	32	0	32	0	0	0	0	0	0	0	21	21	1.105758866
12	yPH_132	WT	Glu2	Glu2Sor1	12	0.083333333	3	42	15138	16116	ON	45	23	361	32	32	0	32	0	0	32	0	33	0	0	0	0	1	0.03125	8.68E-05	21	22	1.137008866
12	yPH_132	WT	Glu2	Glu2Sor1	12	0.083333333	3	43	15498	16476	OFF	46	23	360	33	33	0	33	0	1	33	0	34	0	0	0	0	1	0.03030303	8.42E-05	22	23	1.167311896
12	yPH_132	WT	Glu2	Glu2Sor1	12	0.083333333	3	44	15858	16836	ON	47	24	361	34	34	0	34	0	1	34	0	37	0	0	0	0	3	0.088235294	0.000245098	23	26	1.25554719
12	yPH_132	WT	Glu2	Glu2Sor1	12	0.083333333	3	45	16218	17196	OFF	48	24	361	37	37	0	37	0	3	37	0	39	0	0	0	0	2	0.054054054	0.00015015	26	28	1.309601244
12	yPH_132	WT	Glu2	Glu2Sor1	12	0.083333333	3	46	16578	17556	ON	49	25	361	39	39	0	39	0	2	39	0	40	0	0	0	0	1	0.025641026	7.12E-05	28	29	1.33524227
12	yPH_132	WT	Glu2	Glu2Sor1	12	0.083333333	3	47	16938	17916	OFF	50	25	361	40	40	0	40	0	1	40	0	40	0	0	0	0	0	0	0	29	29	1.33524227
12	yPH_132	WT	Glu2	Glu2Sor1	12	0.083333333	3	48	17298	18276	ON	51	26	361	40	40	0	40	0	0	40	0	42	0	0	0	0	2	0.05	0.000138889	29	31	1.38524227
12	yPH_132	WT	Glu2	Glu2Sor1	12	0.083333333	3	49	17658	18636	OFF	52	26	360	42	42	0	42	0	2	42	0	43	0	0	0	0	1	0.023809524	6.61E-05	31	32	1.409051794
12	yPH_132	WT	Glu2	Glu2Sor1	12	0.083333333	3	50	18018	18996	ON	53	27	361	43	43	0	43	0	1	43	0	44	0	0	0	0	1	0.023255814	6.46E-05	32	33	1.432307608
12	yPH_132	WT	Glu2	Glu2Sor1	12	0.083333333	3	51	18378	19356	OFF	54	27	361	44	44	0	44	0	1	44	0	46	0	0	0	0	2	0.045454545	0.000126263	33	35	1.477762153
12	yPH_132	WT	Glu2	Glu2Sor1	12	0.083333333	3	52	18738	19716	ON	55	28	361	46	46	0	46	0	2	46	0	48	0	0	0	0	2	0.043478261	0.000120773	35	37	1.521240414
12	yPH_132	WT	Glu2	Glu2Sor1	12	0.083333333	3	53	19098	20076	OFF	56	28	361	48	48	0	48	0	2	48	0	50	0	0	0	0	2	0.041666667	0.000115741	37	39	1.562907081
12	yPH_132	WT	Glu2	Glu2Sor1	12	0.083333333	3	54	19458	20436	ON	57	29	361	50	50	0	50	0	2	50	0	50	0	0	0	0	0	0	0	39	39	1.562907081
12	yPH_132	WT	Glu2	Glu2Sor1	12	0.083333333	3	55	19818	20796	OFF	58	29	360	50	50	0	50	0	0	50	0	53	0	0	0	0	3	0.06	0.000166667	39	42	1.622907081
12	yPH_132	WT	Glu2	Glu2Sor1	12	0.083333333	3	56	20178	21156	ON	59	30	361	53	53	0	53	0	3	53	0	54	0	0	0	0	1	0.018867925	5.24E-05	42	43	1.641775005
12	yPH_132	WT	Glu2	Glu2Sor1	12	0.083333333	3	57	20538	21516	OFF	60	30	361	54	54	0	54	0	1	54	0	56	0	0	0	0	2	0.037037037	0.000102881	43	45	1.678812042
12	yPH_132	WT	Glu2	Glu2Sor1	12	0.083333333	3	58	20898	21876	ON	61	31	361	56	56	0	56	0	2	56	0	58	0	0	0	0	2	0.035714286	9.92E-05	45	47	1.714526328
12	yPH_132	WT	Glu2	Glu2Sor1	12	0.083333333	3	59	21258	22236	OFF	62	31	361	58	58	0	58	0	2	58	0	58	0	0	0	0	0	0	0	47	47	1.714526328
12	yPH_132	WT	Glu2	Glu2Sor1	12	0.083333333	3	60	21618	22596	ON	63	32	361	58	58	0	58	0	0	58	0	58	0	0	0	0	0	0	0	47	47	1.714526328
12	yPH_132	WT	Glu2	Glu2Sor1	12	0.083333333	3	61	21978	22956	OFF	64	32	360	59	59	0	58	1	0	58	0	61	0	0	0	0	3	0.051724138	0.000143678	47	50	1.766250466
12	yPH_132	WT	Glu2	Glu2Sor1	12	0.083333333	3	62	22338	23316	ON	65	33	361	61	61	0	61	0	3	61	0	64	0	0	0	0	3	0.049180328	0.000136612	50	53	1.815430794
12	yPH_132	WT	Glu2	Glu2Sor1	12	0.083333333	3	63	22698	23676	OFF	66	33	361	64	64	0	64	0	3	64	0	67	0	0	0	0	3	0.046875	0.000130208	53	56	1.862305794
12	yPH_132	WT	Glu2	Glu2Sor1	12	0.083333333	3	64	23058	24036	ON	67	34	361	67	67	0	67	0	3	67	0	69	0	0	0	0	2	0.029850746	8.29E-05	56	58	1.89215654
12	yPH_132	WT	Glu2	Glu2Sor1	12	0.083333333	3	65	23418	24396	OFF	68	34	361	69	69	0	69	0	2	69	0	71	0	0	0	0	2	0.028985507	8.05E-05	58	60	1.921142047
12	yPH_132	WT	Glu2	Glu2Sor1	12	0.083333333	3	66	23778	24756	ON	69	35	360	71	71	0	71	0	2	71	0	72	0	0	0	0	1	0.014084507	3.91E-05	60	61	1.935226554
12	yPH_132	WT	Glu2	Glu2Sor1	12	0.083333333	3	67	24138	25116	OFF	70	35	361	73	73	0	72	1	1	72	0	76	0	0	0	0	4	0.055555556	0.000154321	61	65	1.99078211
12	yPH_132	WT	Glu2	Glu2Sor1	12	0.083333333	3	68	24498	25476	ON	71	36	361	76	76	0	76	0	4	76	0	79	0	0	0	0	3	0.039473684	0.000109649	65	68	2.030255794
12	yPH_132	WT	Glu2	Glu2Sor1	12	0.083333333	3	69	24858	25836	OFF	72	36	361	79	79	0	79	0	3	79	0	80	0	0	0	0	1	0.012658228	3.52E-05	68	69	2.042914022
12	yPH_132	WT	Glu2	Glu2Sor1	12	0.083333333	3	70	25218	26196	ON	73	37	361	80	80	0	80	0	1	80	0	87	0	0	0	0	7	0.0875	0.000243056	69	76	2.130414022
12	yPH_132	WT	Glu2	Glu2Sor1	12	0.083333333	3	71	25578	26556	OFF	74	37	361	88	88	0	87	1	7	87	0	90	0	0	0	0	3	0.034482759	9.58E-05	76	79	2.164896781
12	yPH_132	WT	Glu2	Glu2Sor1	12	0.083333333	3	72	25938	26916	ON	75	38	361	92	92	0	90	2	3	90	0	92	0	0	0	0	2	0.022222222	6.17E-05	79	81	2.187119003
12	yPH_132	WT	Glu2	Glu2Sor1	12	0.083333333	3	73	26298	27276	OFF	76	38	360	92	92	0	92	0	2	92	0	92	0	0	0	0	0	0	0	81	81	2.187119003
12	yPH_132	WT	Glu2	Glu2Sor1	12	0.083333333	3	74	26658	27636	ON	77	39	361	92	92	0	92	0	0	92	0	94	0	0	0	0	2	0.02173913	6.04E-05	81	83	2.208858133
12	yPH_132	WT	Glu2	Glu2Sor1	12	0.083333333	3	75	27018	27996	OFF	78	39	361	94	94	0	94	0	2	94	0	97	0	0	0	0	3	0.031914894	8.87E-05	83	86	2.240773027
12	yPH_132	WT	Glu2	Glu2Sor1	12	0.083333333	3	76	27378	28356	ON	79	40	361	97	97	0	97	0	3	97	0	98	0	0	0	0	1	0.010309278	2.86E-05	86	87	2.251082305
12	yPH_132	WT	Glu2	Glu2Sor1	12	0.083333333	3	77	27738	28716	OFF	80	40	361	98	98	0	98	0	1	98	0	101	0	0	0	0	3	0.030612245	8.50E-05	87	90	2.28169455
12	yPH_132	WT	Glu2	Glu2Sor1	12	0.083333333	3	78	28098	29076	ON	81	41	360	101	101	0	101	0	3	101	0	104	0	0	0	0	3	0.02970297	8.25E-05	90	93	2.31139752
12	yPH_132	WT	Glu2	Glu2Sor1	12	0.083333333	3	79	28458	29436	OFF	82	41	361	105	105	0	104	1	3	104	0	109	0	0	0	0	5	0.048076923	0.000133547	93	98	2.359474443
12	yPH_132	WT	Glu2	Glu2Sor1	12	0.083333333	3	80	28818	29796	ON	83	42	361	110	110	0	109	1	5	109	0	113	0	0	0	0	4	0.036697248	0.000101937	98	102	2.396171691
12	yPH_132	WT	Glu2	Glu2Sor1	12	0.083333333	3	81	29178	30156	OFF	84	42	361	113	113	0	113	0	4	113	0	119	0	0	0	0	6	0.053097345	0.000147493	102	108	2.449269036
12	yPH_132	WT	Glu2	Glu2Sor1	12	0.083333333	3	82	29538	30516	ON	85	43	361	120	120	0	119	1	6	119	0	125	0	0	0	0	6	0.050420168	0.000140056	108	114	2.499689204
12	yPH_132	WT	Glu2	Glu2Sor1	12	0.083333333	3	83	29898	30876	OFF	86	43	361	126	126	0	125	1	6	125	0	127	0	0	0	0	2	0.016	4.44E-05	114	116	2.515689204
12	yPH_132	WT	Glu2	Glu2Sor1	12	0.083333333	3	84	30258	31236	ON	87	44	360	129	129	0	127	2	2	127	0	128	0	0	0	0	1	0.007874016	2.19E-05	116	117	2.52356322
12	yPH_132	WT	Glu2	Glu2Sor1	12	0.083333333	3	85	30618	31596	OFF	88	44	361	129	129	0	128	1	1	128	0	135	0	0	0	0	7	0.0546875	0.00015191	117	124	2.57825072
12	yPH_132	WT	Glu2	Glu2Sor1	12	0.083333333	3	86	30978	31956	ON	89	45	361	136	136	0	135	1	7	135	0	141	0	0	0	0	6	0.044444444	0.000123457	124	130	2.622695165
12	yPH_132	WT	Glu2	Glu2Sor1	12	0.083333333	3	87	31338	32316	OFF	90	45	361	141	141	0	141	0	6	141	0	144	0	0	0	0	3	0.021276596	5.91E-05	130	133	2.64397176
12	yPH_132	WT	Glu2	Glu2Sor1	12	0.083333333	3	88	31698	32676	ON	91	46	361	144	144	0	144	0	3	144	0	149	0	0	0	0	5	0.034722222	9.65E-05	133	138	2.678693983
12	yPH_132	WT	Glu2	Glu2Sor1	12	0.083333333	3	89	32058	33036	OFF	92	46	361	149	149	0	149	0	5	149	0	152	0	0	0	0	3	0.020134228	5.59E-05	138	141	2.698828211
12	yPH_132	WT	Glu2	Glu2Sor1	12	0.083333333	3	90	32418	33396	ON	93	47	360	152	152	0	152	0	3	152	0	155	0	0	0	0	3	0.019736842	5.48E-05	141	144	2.718565053
12	yPH_132	WT	Glu2	Glu2Sor1	12	0.083333333	3	91	32778	33756	OFF	94	47	361	155	155	0	155	0	3	155	0	157	0	0	0	0	2	0.012903226	3.58E-05	144	146	2.731468279
12	yPH_132	WT	Glu2	Glu2Sor1	12	0.083333333	3	92	33138	34116	ON	95	48	361	159	159	0	157	2	2	157	0	162	0	0	0	0	5	0.031847134	8.85E-05	146	151	2.763315412
12	yPH_132	WT	Glu2	Glu2Sor1	12	0.083333333	3	93	33498	34476	OFF	96	48	361	163	163	0	162	1	5	162	0	165	0	0	0	0	3	0.018518519	5.14E-05	151	154	2.781833931
12	yPH_132	WT	Glu2	Glu2Sor1	12	0.083333333	3	94	33858	34836	ON	97	49	361	166	166	0	165	1	3	165	0	172	0	0	0	0	7	0.042424242	0.000117845	154	161	2.824258173
12	yPH_132	WT	Glu2	Glu2Sor1	12	0.083333333	3	95	34218	35196	OFF	98	49	361	173	173	0	172	1	7	172	0	178	0	0	0	0	6	0.034883721	9.69E-05	161	167	2.859141894
12	yPH_132	WT	Glu2	Glu2Sor1	12	0.083333333	3	96	34578	35556	ON	99	50	360	181	181	0	178	3	6	178	0	188	0	0	0	0	10	0.056179775	0.000156055	167	177	2.91532167
12	yPH_132	WT	Glu2	Glu2Sor1	12	0.083333333	3	97	34938	35916	OFF	100	50	361	189	189	0	188	1	10	188	0	194	0	0	0	1	7	0.037234043	0.000103428	177	184	2.952555712
12	yPH_132	WT	Glu2	Glu2Sor1	12	0.083333333	3	98	35298	36276	ON	101	51	361	196	195	1	195	1	7	194	1	201	0	1	0	0	6	0.030927835	8.59E-05	184	190	2.983483547
12	yPH_132	WT	Glu2	Glu2Sor1	12	0.083333333	3	99	35658	36636	OFF	102	51	361	202	202	0	201	1	6	201	0	209	0	0	0	0	8	0.039800995	0.000110558	190	198	3.023284542
12	yPH_132	WT	Glu2	Glu2Sor1	12	0.083333333	3	100	36018	36996	ON	103	52	361	211	211	0	209	2	8	209	0	218	0	0	0	0	9	0.043062201	0.000119617	198	207	3.066346743
12	yPH_132	WT	Glu2	Glu2Sor1	12	0.083333333	3	101	36378	37356	OFF	104	52	361	220	220	0	218	2	9	218	0	221	0	0	0	0	3	0.013761468	3.82E-05	207	210	3.080108211
12	yPH_132	WT	Glu2	Glu2Sor1	12	0.083333333	3	102	36738	37716	ON	105	53	360	224	224	0	221	3	3	221	0	226	0	0	0	0	5	0.022624434	6.28E-05	210	215	3.102732645
12	yPH_132	WT	Glu2	Glu2Sor1	12	0.083333333	3	103	37098	38076	OFF	106	53	361	231	231	0	226	5	5	226	0	229	0	0	0	0	3	0.013274336	3.69E-05	215	218	3.116006982
12	yPH_132	WT	Glu2	Glu2Sor1	12	0.083333333	3	104	37458	38436	ON	107	54	361	236	236	0	229	7	3	229	0	234	0	0	0	0	5	0.021834061	6.07E-05	218	223	3.137841043
12	yPH_132	WT	Glu2	Glu2Sor1	12	0.083333333	3	105	37818	38796	OFF	108	54	361	239	239	0	234	5	5	234	0	240	0	0	0	0	6	0.025641026	7.12E-05	223	229	3.163482069
12	yPH_132	WT	Glu2	Glu2Sor1	12	0.083333333	3	106	38178	39156	ON	109	55	361	245	245	0	240	5	6	240	0	254	0	0	0	0	14	0.058333333	0.000162037	229	243	3.221815402
12	yPH_132	WT	Glu2	Glu2Sor1	12	0.083333333	3	107	38538	39516	OFF	110	55	360	257	257	0	254	3	14	254	0	260	0	0	0	0	6	0.023622047	6.56E-05	243	249	3.245437449
12	yPH_132	WT	Glu2	Glu2Sor1	12	0.083333333	3	108	38898	39876	ON	111	56	361	262	262	0	260	2	6	260	0	263	0	0	0	1	4	0.015384615	4.27E-05	249	253	3.260822064
12	yPH_132	WT	Glu2	Glu2Sor1	12	0.083333333	3	109	39258	40236	OFF	112	56	361	268	267	1	264	4	4	263	1	274	0	0	0	0	11	0.041825095	0.000116181	253	264	3.30264716
12	yPH_132	WT	Glu2	Glu2Sor1	12	0.083333333	3	110	39618	40596	ON	113	57	361	277	276	1	275	2	11	274	1	285	0	0	0	0	11	0.040145985	0.000111517	264	275	3.342793145
12	yPH_132	WT	Glu2	Glu2Sor1	12	0.083333333	3	111	39978	40956	OFF	114	57	361	289	288	1	286	3	11	285	1	296	0	0	0	0	11	0.038596491	0.000107212	275	286	3.381389636
12	yPH_132	WT	Glu2	Glu2Sor1	12	0.083333333	3	112	40338	41316	ON	115	58	361	299	298	1	297	2	11	296	1	310	0	0	0	0	14	0.047297297	0.000131381	286	300	3.428686933
12	yPH_132	WT	Glu2	Glu2Sor1	12	0.083333333	3	113	40698	41676	OFF	116	58	360	311	310	1	311	0	14	310	1	317	0	0	0	0	7	0.022580645	6.27E-05	300	307	3.451267579
12	yPH_132	WT	Glu2	Glu2Sor1	12	0.083333333	3	114	41058	42036	ON	117	59	361	320	319	1	318	2	7	317	1	326	0	0	0	1	10	0.031545741	8.76E-05	307	317	3.48281332
12	yPH_132	WT	Glu2	Glu2Sor1	12	0.083333333	3	115	41418	42396	OFF	118	59	361	329	327	2	328	1	10	326	2	336	0	1	0	0	9	0.027607362	7.67E-05	317	326	3.510420682
12	yPH_132	WT	Glu2	Glu2Sor1	12	0.083333333	3	116	41778	42756	ON	119	60	361	340	339	1	337	3	9	336	1	342	0	0	0	1	7	0.020833333	5.79E-05	326	333	3.531254015
12	yPH_132	WT	Glu2	Glu2Sor1	12	0.083333333	3	117	42138	43116	OFF	120	60	361	350	348	2	344	6	7	342	2	351	0	0	0	1	10	0.029239766	8.12E-05	333	343	3.560493781
12	yPH_132	WT	Glu2	Glu2Sor1	12	0.083333333	3	118	42498	43476	ON	121	61	361	360	357	3	354	6	10	351	3	354	0	0	0	1	4	0.011396011	3.17E-05	343	347	3.571889793
12	yPH_132	WT	Glu2	Glu2Sor1	12	0.083333333	3	119	42858	43836	OFF	122	61	360	368	364	4	358	10	4	354	4	NA	NA	NA	NA	NA	NA	NA	NA	NA	NA	NA
12	yPH_132	WT	Glu2	Glu2Sor1	12	0.083333333	4	0	27	1005	ON	3	2	361	12	12	0	12	0	0	12	0	14	0	0	0	0	2	0.166666667	0.000462963	0	2	0.166666667
12	yPH_132	WT	Glu2	Glu2Sor1	12	0.083333333	4	1	387	1365	OFF	4	2	361	14	14	0	14	0	2	14	0	15	0	0	0	0	1	0.071428571	0.000198413	2	3	0.238095238
12	yPH_132	WT	Glu2	Glu2Sor1	12	0.083333333	4	2	747	1725	ON	5	3	361	15	15	0	15	0	1	15	0	15	0	0	0	0	0	0	0	3	3	0.238095238
12	yPH_132	WT	Glu2	Glu2Sor1	12	0.083333333	4	3	1107	2085	OFF	6	3	360	15	15	0	15	0	0	15	0	15	0	0	0	0	0	0	0	3	3	0.238095238
12	yPH_132	WT	Glu2	Glu2Sor1	12	0.083333333	4	4	1467	2445	ON	7	4	361	15	15	0	15	0	0	15	0	15	0	0	0	0	0	0	0	3	3	0.238095238
12	yPH_132	WT	Glu2	Glu2Sor1	12	0.083333333	4	5	1827	2805	OFF	8	4	361	16	16	0	15	1	0	15	0	16	0	0	0	0	1	0.066666667	0.000185185	3	4	0.304761905
12	yPH_132	WT	Glu2	Glu2Sor1	12	0.083333333	4	6	2187	3165	ON	9	5	361	17	17	0	16	1	1	16	0	16	0	0	0	0	0	0	0	4	4	0.304761905
12	yPH_132	WT	Glu2	Glu2Sor1	12	0.083333333	4	7	2547	3525	OFF	10	5	361	17	17	0	16	1	0	16	0	16	0	0	0	0	0	0	0	4	4	0.304761905
12	yPH_132	WT	Glu2	Glu2Sor1	12	0.083333333	4	8	2907	3885	ON	11	6	360	17	17	0	16	1	0	16	0	19	0	0	0	0	3	0.1875	0.000520833	4	7	0.492261905
12	yPH_132	WT	Glu2	Glu2Sor1	12	0.083333333	4	9	3267	4245	OFF	12	6	361	19	19	0	19	0	3	19	0	20	0	0	0	0	1	0.052631579	0.000146199	7	8	0.544893484
12	yPH_132	WT	Glu2	Glu2Sor1	12	0.083333333	4	10	3627	4605	ON	13	7	361	20	20	0	20	0	1	20	0	20	0	0	0	0	0	0	0	8	8	0.544893484
12	yPH_132	WT	Glu2	Glu2Sor1	12	0.083333333	4	11	3987	4965	OFF	14	7	361	20	20	0	20	0	0	20	0	20	0	0	0	0	0	0	0	8	8	0.544893484
12	yPH_132	WT	Glu2	Glu2Sor1	12	0.083333333	4	12	4347	5325	ON	15	8	361	20	20	0	20	0	0	20	0	20	0	0	0	0	0	0	0	8	8	0.544893484
12	yPH_132	WT	Glu2	Glu2Sor1	12	0.083333333	4	13	4707	5685	OFF	16	8	361	20	20	0	20	0	0	20	0	20	0	0	0	0	0	0	0	8	8	0.544893484
12	yPH_132	WT	Glu2	Glu2Sor1	12	0.083333333	4	14	5067	6045	ON	17	9	360	20	20	0	20	0	0	20	0	20	0	0	0	0	0	0	0	8	8	0.544893484
12	yPH_132	WT	Glu2	Glu2Sor1	12	0.083333333	4	15	5427	6405	OFF	18	9	361	20	20	0	20	0	0	20	0	20	0	0	0	0	0	0	0	8	8	0.544893484
12	yPH_132	WT	Glu2	Glu2Sor1	12	0.083333333	4	16	5787	6765	ON	19	10	361	20	20	0	20	0	0	20	0	20	0	0	0	0	0	0	0	8	8	0.544893484
12	yPH_132	WT	Glu2	Glu2Sor1	12	0.083333333	4	17	6147	7125	OFF	20	10	361	20	20	0	20	0	0	20	0	20	0	0	0	0	0	0	0	8	8	0.544893484
12	yPH_132	WT	Glu2	Glu2Sor1	12	0.083333333	4	18	6507	7485	ON	21	11	361	20	20	0	20	0	0	20	0	21	0	0	0	0	1	0.05	0.000138889	8	9	0.594893484
12	yPH_132	WT	Glu2	Glu2Sor1	12	0.083333333	4	19	6867	7845	OFF	22	11	361	21	21	0	21	0	1	21	0	22	0	0	0	0	1	0.047619048	0.000132275	9	10	0.642512531
12	yPH_132	WT	Glu2	Glu2Sor1	12	0.083333333	4	20	7227	8205	ON	23	12	360	22	22	0	22	0	1	22	0	22	0	0	0	0	0	0	0	10	10	0.642512531
12	yPH_132	WT	Glu2	Glu2Sor1	12	0.083333333	4	21	7587	8565	OFF	24	12	361	22	22	0	22	0	0	22	0	23	0	0	0	0	1	0.045454545	0.000126263	10	11	0.687967077
12	yPH_132	WT	Glu2	Glu2Sor1	12	0.083333333	4	22	7947	8925	ON	25	13	361	23	23	0	23	0	1	23	0	25	0	0	0	0	2	0.086956522	0.000241546	11	13	0.774923599
12	yPH_132	WT	Glu2	Glu2Sor1	12	0.083333333	4	23	8307	9285	OFF	26	13	361	26	26	0	25	1	2	25	0	28	0	0	0	0	3	0.12	0.000333333	13	16	0.894923599
12	yPH_132	WT	Glu2	Glu2Sor1	12	0.083333333	4	24	8667	9645	ON	27	14	361	28	28	0	28	0	3	28	0	29	0	0	0	0	1	0.035714286	9.92E-05	16	17	0.930637884
12	yPH_132	WT	Glu2	Glu2Sor1	12	0.083333333	4	25	9027	10005	OFF	28	14	361	29	29	0	29	0	1	29	0	29	0	0	0	0	0	0	0	17	17	0.930637884
12	yPH_132	WT	Glu2	Glu2Sor1	12	0.083333333	4	26	9387	10365	ON	29	15	360	30	30	0	29	1	0	29	0	29	0	0	0	0	0	0	0	17	17	0.930637884
12	yPH_132	WT	Glu2	Glu2Sor1	12	0.083333333	4	27	9747	10725	OFF	30	15	361	30	30	0	29	1	0	29	0	29	0	0	0	0	0	0	0	17	17	0.930637884
12	yPH_132	WT	Glu2	Glu2Sor1	12	0.083333333	4	28	10107	11085	ON	31	16	361	30	30	0	29	1	0	29	0	30	0	0	0	0	1	0.034482759	9.58E-05	17	18	0.965120643
12	yPH_132	WT	Glu2	Glu2Sor1	12	0.083333333	4	29	10467	11445	OFF	32	16	361	30	30	0	30	0	1	30	0	30	0	0	0	0	0	0	0	18	18	0.965120643
12	yPH_132	WT	Glu2	Glu2Sor1	12	0.083333333	4	30	10827	11805	ON	33	17	361	30	30	0	30	0	0	30	0	31	0	0	0	0	1	0.033333333	9.26E-05	18	19	0.998453976
12	yPH_132	WT	Glu2	Glu2Sor1	12	0.083333333	4	31	11187	12165	OFF	34	17	361	31	31	0	31	0	1	31	0	31	0	0	0	0	0	0	0	19	19	0.998453976
12	yPH_132	WT	Glu2	Glu2Sor1	12	0.083333333	4	32	11547	12525	ON	35	18	360	31	31	0	31	0	0	31	0	32	0	0	0	0	1	0.032258065	8.96E-05	19	20	1.030712041
12	yPH_132	WT	Glu2	Glu2Sor1	12	0.083333333	4	33	11907	12885	OFF	36	18	361	32	32	0	32	0	1	32	0	33	0	0	0	0	1	0.03125	8.68E-05	20	21	1.061962041
12	yPH_132	WT	Glu2	Glu2Sor1	12	0.083333333	4	34	12267	13245	ON	37	19	361	33	33	0	33	0	1	33	0	34	0	0	0	0	1	0.03030303	8.42E-05	21	22	1.092265071
12	yPH_132	WT	Glu2	Glu2Sor1	12	0.083333333	4	35	12627	13605	OFF	38	19	361	35	35	0	34	1	1	34	0	36	0	0	0	0	2	0.058823529	0.000163399	22	24	1.1510886
12	yPH_132	WT	Glu2	Glu2Sor1	12	0.083333333	4	36	12987	13965	ON	39	20	361	38	38	0	36	2	2	36	0	38	0	0	0	0	2	0.055555556	0.000154321	24	26	1.206644156
12	yPH_132	WT	Glu2	Glu2Sor1	12	0.083333333	4	37	13347	14325	OFF	40	20	360	40	40	0	38	2	2	38	0	40	0	0	0	0	2	0.052631579	0.000146199	26	28	1.259275735
12	yPH_132	WT	Glu2	Glu2Sor1	12	0.083333333	4	38	13707	14685	ON	41	21	361	41	41	0	40	1	2	40	0	42	0	0	0	0	2	0.05	0.000138889	28	30	1.309275735
12	yPH_132	WT	Glu2	Glu2Sor1	12	0.083333333	4	39	14067	15045	OFF	42	21	361	46	46	0	42	4	2	42	0	44	0	0	0	0	2	0.047619048	0.000132275	30	32	1.356894783
12	yPH_132	WT	Glu2	Glu2Sor1	12	0.083333333	4	40	14427	15405	ON	43	22	361	47	47	0	44	3	2	44	0	46	0	0	0	0	2	0.045454545	0.000126263	32	34	1.402349328
12	yPH_132	WT	Glu2	Glu2Sor1	12	0.083333333	4	41	14787	15765	OFF	44	22	361	48	48	0	46	2	2	46	0	46	0	0	0	0	0	0	0	34	34	1.402349328
12	yPH_132	WT	Glu2	Glu2Sor1	12	0.083333333	4	42	15147	16125	ON	45	23	361	48	48	0	46	2	0	46	0	48	0	0	0	0	2	0.043478261	0.000120773	34	36	1.445827589
12	yPH_132	WT	Glu2	Glu2Sor1	12	0.083333333	4	43	15507	16485	OFF	46	23	360	50	50	0	48	2	2	48	0	49	0	0	0	0	1	0.020833333	5.79E-05	36	37	1.466660922
12	yPH_132	WT	Glu2	Glu2Sor1	12	0.083333333	4	44	15867	16845	ON	47	24	361	51	51	0	49	2	1	49	0	49	0	0	0	0	0	0	0	37	37	1.466660922
12	yPH_132	WT	Glu2	Glu2Sor1	12	0.083333333	4	45	16227	17205	OFF	48	24	361	51	51	0	49	2	0	49	0	49	0	0	0	0	0	0	0	37	37	1.466660922
12	yPH_132	WT	Glu2	Glu2Sor1	12	0.083333333	4	46	16587	17565	ON	49	25	361	51	51	0	49	2	0	49	0	50	0	0	0	0	1	0.020408163	5.67E-05	37	38	1.487069085
12	yPH_132	WT	Glu2	Glu2Sor1	12	0.083333333	4	47	16947	17925	OFF	50	25	361	52	52	0	50	2	1	50	0	50	0	0	0	0	0	0	0	38	38	1.487069085
12	yPH_132	WT	Glu2	Glu2Sor1	12	0.083333333	4	48	17307	18285	ON	51	26	361	52	52	0	50	2	0	50	0	54	0	0	0	0	4	0.08	0.000222222	38	42	1.567069085
12	yPH_132	WT	Glu2	Glu2Sor1	12	0.083333333	4	49	17667	18645	OFF	52	26	360	55	55	0	54	1	4	54	0	56	0	0	0	0	2	0.037037037	0.000102881	42	44	1.604106123
12	yPH_132	WT	Glu2	Glu2Sor1	12	0.083333333	4	50	18027	19005	ON	53	27	361	58	58	0	56	2	2	56	0	60	0	0	0	0	4	0.071428571	0.000198413	44	48	1.675534694
12	yPH_132	WT	Glu2	Glu2Sor1	12	0.083333333	4	51	18387	19365	OFF	54	27	361	62	62	0	60	2	4	60	0	62	0	0	0	0	2	0.033333333	9.26E-05	48	50	1.708868027
12	yPH_132	WT	Glu2	Glu2Sor1	12	0.083333333	4	52	18747	19725	ON	55	28	361	62	62	0	62	0	2	62	0	67	0	0	0	0	5	0.080645161	0.000224014	50	55	1.789513189
12	yPH_132	WT	Glu2	Glu2Sor1	12	0.083333333	4	53	19107	20085	OFF	56	28	361	67	67	0	67	0	5	67	0	67	0	0	0	0	0	0	0	55	55	1.789513189
12	yPH_132	WT	Glu2	Glu2Sor1	12	0.083333333	4	54	19467	20445	ON	57	29	361	67	67	0	67	0	0	67	0	72	0	0	0	0	5	0.074626866	0.000207297	55	60	1.864140054
12	yPH_132	WT	Glu2	Glu2Sor1	12	0.083333333	4	55	19827	20805	OFF	58	29	360	72	72	0	72	0	5	72	0	74	0	0	0	0	2	0.027777778	7.72E-05	60	62	1.891917832
12	yPH_132	WT	Glu2	Glu2Sor1	12	0.083333333	4	56	20187	21165	ON	59	30	361	74	74	0	74	0	2	74	0	76	0	0	0	0	2	0.027027027	7.51E-05	62	64	1.918944859
12	yPH_132	WT	Glu2	Glu2Sor1	12	0.083333333	4	57	20547	21525	OFF	60	30	361	76	76	0	76	0	2	76	0	78	0	0	0	0	2	0.026315789	7.31E-05	64	66	1.945260649
12	yPH_132	WT	Glu2	Glu2Sor1	12	0.083333333	4	58	20907	21885	ON	61	31	361	78	78	0	78	0	2	78	0	78	0	0	0	0	0	0	0	66	66	1.945260649
12	yPH_132	WT	Glu2	Glu2Sor1	12	0.083333333	4	59	21267	22245	OFF	62	31	361	79	79	0	78	1	0	78	0	78	0	0	0	0	0	0	0	66	66	1.945260649
12	yPH_132	WT	Glu2	Glu2Sor1	12	0.083333333	4	60	21627	22605	ON	63	32	361	79	79	0	78	1	0	78	0	82	0	0	0	0	4	0.051282051	0.00014245	66	70	1.9965427
12	yPH_132	WT	Glu2	Glu2Sor1	12	0.083333333	4	61	21987	22965	OFF	64	32	360	83	83	0	82	1	4	82	0	84	0	0	0	0	2	0.024390244	6.78E-05	70	72	2.020932944
12	yPH_132	WT	Glu2	Glu2Sor1	12	0.083333333	4	62	22347	23325	ON	65	33	361	85	85	0	84	1	2	84	0	87	0	0	0	0	3	0.035714286	9.92E-05	72	75	2.056647229
12	yPH_132	WT	Glu2	Glu2Sor1	12	0.083333333	4	63	22707	23685	OFF	66	33	361	89	89	0	87	2	3	87	0	89	0	0	0	0	2	0.022988506	6.39E-05	75	77	2.079635735
12	yPH_132	WT	Glu2	Glu2Sor1	12	0.083333333	4	64	23067	24045	ON	67	34	361	91	91	0	89	2	2	89	0	97	0	0	0	0	8	0.08988764	0.000249688	77	85	2.169523376
12	yPH_132	WT	Glu2	Glu2Sor1	12	0.083333333	4	65	23427	24405	OFF	68	34	361	99	99	0	97	2	8	97	0	98	0	0	0	0	1	0.010309278	2.86E-05	85	86	2.179832654
12	yPH_132	WT	Glu2	Glu2Sor1	12	0.083333333	4	66	23787	24765	ON	69	35	360	101	101	0	98	3	1	98	0	102	0	0	0	0	4	0.040816327	0.000113379	86	90	2.22064898
12	yPH_132	WT	Glu2	Glu2Sor1	12	0.083333333	4	67	24147	25125	OFF	70	35	361	105	105	0	102	3	4	102	0	104	0	0	0	0	2	0.019607843	5.45E-05	90	92	2.240256824
12	yPH_132	WT	Glu2	Glu2Sor1	12	0.083333333	4	68	24507	25485	ON	71	36	361	110	110	0	104	6	2	104	0	108	0	0	0	0	4	0.038461538	0.000106838	92	96	2.278718362
12	yPH_132	WT	Glu2	Glu2Sor1	12	0.083333333	4	69	24867	25845	OFF	72	36	361	113	113	0	108	5	4	108	0	110	0	0	0	0	2	0.018518519	5.14E-05	96	98	2.297236881
12	yPH_132	WT	Glu2	Glu2Sor1	12	0.083333333	4	70	25227	26205	ON	73	37	361	114	114	0	110	4	2	110	0	115	0	0	0	0	5	0.045454545	0.000126263	98	103	2.342691426
12	yPH_132	WT	Glu2	Glu2Sor1	12	0.083333333	4	71	25587	26565	OFF	74	37	361	118	118	0	115	3	5	115	0	116	0	0	0	0	1	0.008695652	2.42E-05	103	104	2.351387078
12	yPH_132	WT	Glu2	Glu2Sor1	12	0.083333333	4	72	25947	26925	ON	75	38	361	120	120	0	116	4	1	116	0	122	0	0	0	0	6	0.051724138	0.000143678	104	110	2.403111216
12	yPH_132	WT	Glu2	Glu2Sor1	12	0.083333333	4	73	26307	27285	OFF	76	38	360	124	124	0	122	2	6	122	0	126	0	0	0	0	4	0.032786885	9.11E-05	110	114	2.435898101
12	yPH_132	WT	Glu2	Glu2Sor1	12	0.083333333	4	74	26667	27645	ON	77	39	361	128	128	0	126	2	4	126	0	136	0	0	0	0	10	0.079365079	0.000220459	114	124	2.515263181
12	yPH_132	WT	Glu2	Glu2Sor1	12	0.083333333	4	75	27027	28005	OFF	78	39	361	137	137	0	136	1	10	136	0	139	0	0	0	0	3	0.022058824	6.13E-05	124	127	2.537322004
12	yPH_132	WT	Glu2	Glu2Sor1	12	0.083333333	4	76	27387	28365	ON	79	40	361	140	140	0	139	1	3	139	0	144	0	0	0	1	6	0.043165468	0.000119904	127	133	2.580487472
12	yPH_132	WT	Glu2	Glu2Sor1	12	0.083333333	4	77	27747	28725	OFF	80	40	361	147	146	1	145	2	6	144	1	149	0	0	0	0	5	0.034722222	9.65E-05	133	138	2.615209694
12	yPH_132	WT	Glu2	Glu2Sor1	12	0.083333333	4	78	28107	29085	ON	81	41	360	151	150	1	150	1	5	149	1	155	0	0	0	0	6	0.040268456	0.000111857	138	144	2.655478151
12	yPH_132	WT	Glu2	Glu2Sor1	12	0.083333333	4	79	28467	29445	OFF	82	41	361	158	157	1	156	2	6	155	1	159	0	0	0	0	4	0.025806452	7.17E-05	144	148	2.681284602
12	yPH_132	WT	Glu2	Glu2Sor1	12	0.083333333	4	80	28827	29805	ON	83	42	361	162	161	1	160	2	4	159	1	163	0	0	0	2	6	0.037735849	0.000104822	148	154	2.719020451
12	yPH_132	WT	Glu2	Glu2Sor1	12	0.083333333	4	81	29187	30165	OFF	84	42	361	170	165	5	166	4	6	163	3	165	0	0	0	1	3	0.018404908	5.11E-05	154	157	2.737425359
12	yPH_132	WT	Glu2	Glu2Sor1	12	0.083333333	4	82	29547	30525	ON	85	43	361	172	167	5	169	3	3	165	4	172	0	1	0	1	7	0.042424242	0.000117845	157	164	2.779849602
12	yPH_132	WT	Glu2	Glu2Sor1	12	0.083333333	4	83	29907	30885	OFF	86	43	361	182	174	8	177	5	7	172	5	174	0	0	0	2	4	0.023255814	6.46E-05	164	168	2.803105416
12	yPH_132	WT	Glu2	Glu2Sor1	12	0.083333333	4	84	30267	31245	ON	87	44	360	186	176	10	181	5	4	174	7	178	0	0	0	1	5	0.028735632	7.98E-05	168	173	2.831841048
12	yPH_132	WT	Glu2	Glu2Sor1	12	0.083333333	4	85	30627	31605	OFF	88	44	361	190	179	11	187	3	6	178	9	185	0	0	0	0	7	0.039325843	0.000109238	174	180	2.87116689
12	yPH_132	WT	Glu2	Glu2Sor1	12	0.083333333	4	86	30987	31965	ON	89	45	361	198	188	10	194	4	7	185	9	187	0	1	0	0	1	0.005405405	1.50E-05	181	181	2.876572296
12	yPH_132	WT	Glu2	Glu2Sor1	12	0.083333333	4	87	31347	32325	OFF	90	45	361	204	191	13	196	8	1	187	9	190	0	0	0	0	3	0.016042781	4.46E-05	182	184	2.892615077
12	yPH_132	WT	Glu2	Glu2Sor1	12	0.083333333	4	88	31707	32685	ON	91	46	361	205	194	11	200	5	4	190	10	199	0	1	0	0	8	0.042105263	0.000116959	186	192	2.93472034
12	yPH_132	WT	Glu2	Glu2Sor1	12	0.083333333	4	89	32067	33045	OFF	92	46	361	218	205	13	208	10	8	199	9	201	0	0	0	1	3	0.015075377	4.19E-05	194	195	2.949795717
12	yPH_132	WT	Glu2	Glu2Sor1	12	0.083333333	4	90	32427	33405	ON	93	47	360	220	207	13	211	9	3	201	10	212	0	0	0	1	12	0.059701493	0.000165837	197	207	3.009497209
12	yPH_132	WT	Glu2	Glu2Sor1	12	0.083333333	4	91	32787	33765	OFF	94	47	361	233	219	14	225	8	14	212	13	219	0	2	0	1	6	0.028301887	7.86E-05	211	213	3.037799096
12	yPH_132	WT	Glu2	Glu2Sor1	12	0.083333333	4	92	33147	34125	ON	95	48	361	242	226	16	232	10	7	219	13	230	0	1	0	1	11	0.050228311	0.000139523	218	224	3.088027406
12	yPH_132	WT	Glu2	Glu2Sor1	12	0.083333333	4	93	33507	34485	OFF	96	48	361	255	236	19	243	12	11	230	13	234	0	1	0	1	4	0.017391304	4.83E-05	229	228	3.105418711
12	yPH_132	WT	Glu2	Glu2Sor1	12	0.083333333	4	94	33867	34845	ON	97	49	361	261	240	21	248	13	4	234	14	243	0	3	0	2	8	0.034188034	9.50E-05	233	236	3.139606745
12	yPH_132	WT	Glu2	Glu2Sor1	12	0.083333333	4	95	34227	35205	OFF	98	49	361	270	247	23	259	11	11	243	16	253	0	2	0	1	9	0.037037037	0.000102881	244	245	3.176643782
12	yPH_132	WT	Glu2	Glu2Sor1	12	0.083333333	4	96	34587	35565	ON	99	50	360	278	255	23	270	8	11	253	17	257	0	0	0	3	7	0.027667984	7.69E-05	255	252	3.204311766
12	yPH_132	WT	Glu2	Glu2Sor1	12	0.083333333	4	97	34947	35925	OFF	100	50	361	291	263	28	279	12	9	257	22	263	0	2	0	0	4	0.015564202	4.32E-05	264	256	3.219875969
12	yPH_132	WT	Glu2	Glu2Sor1	12	0.083333333	4	98	35307	36285	ON	101	51	361	294	267	27	284	10	5	263	21	279	0	2	0	2	16	0.060836502	0.00016899	269	272	3.28071247
12	yPH_132	WT	Glu2	Glu2Sor1	12	0.083333333	4	99	35667	36645	OFF	102	51	361	311	281	30	302	9	18	279	23	281	0	0	0	1	3	0.010752688	2.99E-05	287	275	3.291465159
12	yPH_132	WT	Glu2	Glu2Sor1	12	0.083333333	4	100	36027	37005	ON	103	52	361	316	284	32	305	11	3	281	24	290	0	2	0	2	9	0.03202847	8.90E-05	290	284	3.323493628
12	yPH_132	WT	Glu2	Glu2Sor1	12	0.083333333	4	101	36387	37365	OFF	104	52	361	333	294	39	322	11	14	290	32	299	0	0	0	1	10	0.034482759	9.58E-05	304	294	3.357976387
12	yPH_132	WT	Glu2	Glu2Sor1	12	0.083333333	4	102	36747	37725	ON	105	53	360	341	302	39	333	8	11	299	34	316	0	3	0	1	15	0.050167224	0.000139353	315	309	3.408143611
12	yPH_132	WT	Glu2	Glu2Sor1	12	0.083333333	4	103	37107	38085	OFF	106	53	361	368	322	46	356	12	22	316	40	322	0	2	0	0	4	0.012658228	3.52E-05	337	313	3.420801839
12	yPH_132	WT	Glu2	Glu2Sor1	12	0.083333333	4	104	37467	38445	ON	107	54	361	380	330	50	362	18	6	322	40	339	0	2	0	2	17	0.052795031	0.000146653	343	330	3.47359687
12	yPH_132	WT	Glu2	Glu2Sor1	12	0.083333333	4	105	37827	38805	OFF	108	54	361	406	349	57	387	19	24	339	48	349	0	4	0	0	6	0.017699115	4.92E-05	367	336	3.491295985
12	yPH_132	WT	Glu2	Glu2Sor1	12	0.083333333	4	106	38187	39165	ON	109	55	361	417	360	57	396	21	9	349	47	362	0	6	0	3	10	0.028653295	7.96E-05	376	346	3.51994928
12	yPH_132	WT	Glu2	Glu2Sor1	12	0.083333333	4	107	38547	39525	OFF	110	55	360	431	370	61	410	21	14	362	48	375	0	3	0	2	12	0.033149171	9.21E-05	390	358	3.553098451
12	yPH_132	WT	Glu2	Glu2Sor1	12	0.083333333	4	108	38907	39885	ON	111	56	361	450	383	67	424	26	13	375	49	392	0	8	0	4	13	0.034666667	9.63E-05	403	371	3.587765118
12	yPH_132	WT	Glu2	Glu2Sor1	12	0.083333333	4	109	39267	40245	OFF	112	56	361	478	406	72	444	34	19	392	52	402	0	1	0	1	10	0.025510204	7.09E-05	422	381	3.613275322
12	yPH_132	WT	Glu2	Glu2Sor1	12	0.083333333	4	110	39627	40605	ON	113	57	361	496	418	78	456	40	12	402	54	433	0	11	0	5	25	0.062189055	0.000172747	434	406	3.675464377
12	yPH_132	WT	Glu2	Glu2Sor1	12	0.083333333	4	111	39987	40965	OFF	114	57	361	539	459	80	483	56	27	433	50	442	0	5	0	2	6	0.013856813	3.85E-05	461	412	3.68932119
12	yPH_132	WT	Glu2	Glu2Sor1	12	0.083333333	4	112	40347	41325	ON	115	58	361	560	476	84	493	67	9	442	51	466	0	12	0	3	15	0.033936652	9.43E-05	470	427	3.723257841
12	yPH_132	WT	Glu2	Glu2Sor1	12	0.083333333	4	113	40707	41685	OFF	116	58	360	600	522	78	511	89	18	466	45	483	0	5	0	2	14	0.030042918	8.35E-05	488	441	3.75330076
12	yPH_132	WT	Glu2	Glu2Sor1	12	0.083333333	4	114	41067	42045	ON	117	59	361	633	553	80	526	107	15	483	43	492	0	7	0	8	10	0.020703934	5.75E-05	503	451	3.774004694
12	yPH_132	WT	Glu2	Glu2Sor1	12	0.083333333	4	115	41427	42405	OFF	118	59	361	674	593	81	538	136	12	492	46	506	0	6	0	3	11	0.022357724	6.21E-05	515	462	3.796362417
12	yPH_132	WT	Glu2	Glu2Sor1	12	0.083333333	4	116	41787	42765	ON	119	60	361	698	614	84	550	148	12	506	44	526	0	6	0	8	22	0.043478261	0.000120773	527	484	3.839840678
12	yPH_132	WT	Glu2	Glu2Sor1	12	0.083333333	4	117	42147	43125	OFF	120	60	361	759	660	99	579	180	28	526	53	549	0	5	0	3	21	0.039923954	0.0001109	555	505	3.879764632
12	yPH_132	WT	Glu2	Glu2Sor1	12	0.083333333	4	118	42507	43485	ON	121	61	361	792	686	106	603	189	24	549	54	568	0	12	0	5	12	0.021857923	6.07E-05	579	517	3.901622556
12	yPH_132	WT	Glu2	Glu2Sor1	12	0.083333333	4	119	42867	43845	OFF	122	61	360	841	731	110	619	222	16	568	51	NA	NA	NA	NA	NA	NA	NA	NA	NA	NA	NA
12	yPH_132	WT	Glu2	Glu2Sor1	12	0.083333333	5	0	36	1014	ON	3	2	361	19	17	2	19	0	0	17	2	19	0	0	0	0	2	0.117647059	0.000326797	0	2	0.117647059
12	yPH_132	WT	Glu2	Glu2Sor1	12	0.083333333	5	1	396	1374	OFF	4	2	361	21	19	2	21	0	2	19	2	19	0	0	0	0	0	0	0	2	2	0.117647059
12	yPH_132	WT	Glu2	Glu2Sor1	12	0.083333333	5	2	756	1734	ON	5	3	361	21	19	2	21	0	0	19	2	19	0	0	0	0	0	0	0	2	2	0.117647059
12	yPH_132	WT	Glu2	Glu2Sor1	12	0.083333333	5	3	1116	2094	OFF	6	3	360	21	19	2	21	0	0	19	2	20	0	0	0	0	1	0.052631579	0.000146199	2	3	0.170278638
12	yPH_132	WT	Glu2	Glu2Sor1	12	0.083333333	5	4	1476	2454	ON	7	4	361	22	20	2	22	0	1	20	2	20	0	0	0	0	0	0	0	3	3	0.170278638
12	yPH_132	WT	Glu2	Glu2Sor1	12	0.083333333	5	5	1836	2814	OFF	8	4	361	22	20	2	22	0	0	20	2	20	0	0	0	0	0	0	0	3	3	0.170278638
12	yPH_132	WT	Glu2	Glu2Sor1	12	0.083333333	5	6	2196	3174	ON	9	5	361	22	20	2	22	0	0	20	2	20	0	0	0	0	0	0	0	3	3	0.170278638
12	yPH_132	WT	Glu2	Glu2Sor1	12	0.083333333	5	7	2556	3534	OFF	10	5	361	22	20	2	22	0	0	20	2	20	0	0	0	0	0	0	0	3	3	0.170278638
12	yPH_132	WT	Glu2	Glu2Sor1	12	0.083333333	5	8	2916	3894	ON	11	6	360	22	20	2	22	0	0	20	2	21	0	0	0	0	1	0.05	0.000138889	3	4	0.220278638
12	yPH_132	WT	Glu2	Glu2Sor1	12	0.083333333	5	9	3276	4254	OFF	12	6	361	23	21	2	23	0	1	21	2	21	0	0	0	0	0	0	0	4	4	0.220278638
12	yPH_132	WT	Glu2	Glu2Sor1	12	0.083333333	5	10	3636	4614	ON	13	7	361	23	21	2	23	0	0	21	2	21	0	0	0	0	0	0	0	4	4	0.220278638
12	yPH_132	WT	Glu2	Glu2Sor1	12	0.083333333	5	11	3996	4974	OFF	14	7	361	23	21	2	23	0	0	21	2	20	0	0	0	1	0	0	0	4	4	0.220278638
12	yPH_132	WT	Glu2	Glu2Sor1	12	0.083333333	5	12	4356	5334	ON	15	8	361	23	20	3	23	0	0	20	3	21	0	1	0	0	0	0	0	4	4	0.220278638
12	yPH_132	WT	Glu2	Glu2Sor1	12	0.083333333	5	13	4716	5694	OFF	16	8	361	24	21	3	24	0	1	21	3	22	0	0	0	0	1	0.047619048	0.000132275	5	5	0.267897685
12	yPH_132	WT	Glu2	Glu2Sor1	12	0.083333333	5	14	5076	6054	ON	17	9	360	25	22	3	25	0	1	22	3	21	0	0	0	1	0	0	0	6	5	0.267897685
12	yPH_132	WT	Glu2	Glu2Sor1	12	0.083333333	5	15	5436	6414	OFF	18	9	361	25	21	4	25	0	0	21	4	21	0	0	0	0	0	0	0	6	5	0.267897685
12	yPH_132	WT	Glu2	Glu2Sor1	12	0.083333333	5	16	5796	6774	ON	19	10	361	25	21	4	25	0	0	21	4	22	0	1	0	0	0	0	0	6	5	0.267897685
12	yPH_132	WT	Glu2	Glu2Sor1	12	0.083333333	5	17	6156	7134	OFF	20	10	361	25	22	3	25	0	0	22	3	22	0	0	0	0	0	0	0	6	5	0.267897685
12	yPH_132	WT	Glu2	Glu2Sor1	12	0.083333333	5	18	6516	7494	ON	21	11	361	25	22	3	25	0	0	22	3	22	0	0	0	0	0	0	0	6	5	0.267897685
12	yPH_132	WT	Glu2	Glu2Sor1	12	0.083333333	5	19	6876	7854	OFF	22	11	361	25	22	3	25	0	0	22	3	22	0	0	0	0	0	0	0	6	5	0.267897685
12	yPH_132	WT	Glu2	Glu2Sor1	12	0.083333333	5	20	7236	8214	ON	23	12	360	26	22	4	25	1	0	22	3	22	0	0	0	0	0	0	0	6	5	0.267897685
12	yPH_132	WT	Glu2	Glu2Sor1	12	0.083333333	5	21	7596	8574	OFF	24	12	361	25	22	3	25	0	0	22	3	22	0	0	0	0	0	0	0	6	5	0.267897685
12	yPH_132	WT	Glu2	Glu2Sor1	12	0.083333333	5	22	7956	8934	ON	25	13	361	25	22	3	25	0	0	22	3	22	0	0	0	0	0	0	0	6	5	0.267897685
12	yPH_132	WT	Glu2	Glu2Sor1	12	0.083333333	5	23	8316	9294	OFF	26	13	361	25	22	3	25	0	0	22	3	22	0	0	0	0	0	0	0	6	5	0.267897685
12	yPH_132	WT	Glu2	Glu2Sor1	12	0.083333333	5	24	8676	9654	ON	27	14	361	25	22	3	25	0	0	22	3	23	0	0	0	0	1	0.045454545	0.000126263	6	6	0.313352231
12	yPH_132	WT	Glu2	Glu2Sor1	12	0.083333333	5	25	9036	10014	OFF	28	14	361	26	23	3	26	0	1	23	3	23	0	0	0	0	0	0	0	7	6	0.313352231
12	yPH_132	WT	Glu2	Glu2Sor1	12	0.083333333	5	26	9396	10374	ON	29	15	360	26	23	3	26	0	0	23	3	28	0	1	0	1	5	0.217391304	0.000603865	7	11	0.530743535
12	yPH_132	WT	Glu2	Glu2Sor1	12	0.083333333	5	27	9756	10734	OFF	30	15	361	32	28	4	32	0	6	28	4	27	0	0	0	1	0	0	0	13	11	0.530743535
12	yPH_132	WT	Glu2	Glu2Sor1	12	0.083333333	5	28	10116	11094	ON	31	16	361	34	27	7	33	1	1	27	6	28	0	1	0	0	0	0	0	14	11	0.530743535
12	yPH_132	WT	Glu2	Glu2Sor1	12	0.083333333	5	29	10476	11454	OFF	32	16	361	36	29	7	33	3	0	28	5	27	0	0	0	2	1	0.035714286	9.92E-05	14	12	0.566457821
12	yPH_132	WT	Glu2	Glu2Sor1	12	0.083333333	5	30	10836	11814	ON	33	17	361	37	27	10	35	2	1	27	8	29	0	2	0	0	0	0	0	15	12	0.566457821
12	yPH_132	WT	Glu2	Glu2Sor1	12	0.083333333	5	31	11196	12174	OFF	34	17	361	37	29	8	35	2	0	29	6	29	0	0	0	1	1	0.034482759	9.58E-05	15	13	0.60094058
12	yPH_132	WT	Glu2	Glu2Sor1	12	0.083333333	5	32	11556	12534	ON	35	18	360	37	29	8	36	1	1	29	7	31	0	0	0	0	2	0.068965517	0.000191571	16	15	0.669906097
12	yPH_132	WT	Glu2	Glu2Sor1	12	0.083333333	5	33	11916	12894	OFF	36	18	361	39	31	8	38	1	2	31	7	31	0	0	0	0	0	0	0	18	15	0.669906097
12	yPH_132	WT	Glu2	Glu2Sor1	12	0.083333333	5	34	12276	13254	ON	37	19	361	41	31	10	38	3	0	31	7	33	0	1	0	0	1	0.032258065	8.96E-05	18	16	0.702164161
12	yPH_132	WT	Glu2	Glu2Sor1	12	0.083333333	5	35	12636	13614	OFF	38	19	361	41	33	8	39	2	1	33	6	34	0	0	0	0	1	0.03030303	8.42E-05	19	17	0.732467192
12	yPH_132	WT	Glu2	Glu2Sor1	12	0.083333333	5	36	12996	13974	ON	39	20	361	42	34	8	40	2	1	34	6	36	0	0	0	0	2	0.058823529	0.000163399	20	19	0.791290721
12	yPH_132	WT	Glu2	Glu2Sor1	12	0.083333333	5	37	13356	14334	OFF	40	20	360	44	36	8	42	2	2	36	6	34	0	0	0	2	0	0	0	22	19	0.791290721
12	yPH_132	WT	Glu2	Glu2Sor1	12	0.083333333	5	38	13716	14694	ON	41	21	361	44	34	10	43	1	0	34	9	34	0	0	0	0	0	0	0	22	19	0.791290721
12	yPH_132	WT	Glu2	Glu2Sor1	12	0.083333333	5	39	14076	15054	OFF	42	21	361	45	35	10	43	2	0	34	9	36	0	1	0	0	1	0.029411765	8.17E-05	22	20	0.820702486
12	yPH_132	WT	Glu2	Glu2Sor1	12	0.083333333	5	40	14436	15414	ON	43	22	361	45	36	9	44	1	1	36	8	39	0	0	0	0	3	0.083333333	0.000231481	23	23	0.904035819
12	yPH_132	WT	Glu2	Glu2Sor1	12	0.083333333	5	41	14796	15774	OFF	44	22	361	48	39	9	48	0	4	39	9	40	0	1	0	1	1	0.025641026	7.12E-05	27	24	0.929676845
12	yPH_132	WT	Glu2	Glu2Sor1	12	0.083333333	5	42	15156	16134	ON	45	23	361	52	40	12	50	2	2	40	10	41	0	1	0	0	0	0	0	29	24	0.929676845
12	yPH_132	WT	Glu2	Glu2Sor1	12	0.083333333	5	43	15516	16494	OFF	46	23	360	52	41	11	51	1	1	41	10	43	0	0	0	1	3	0.073170732	0.000203252	30	27	1.002847576
12	yPH_132	WT	Glu2	Glu2Sor1	12	0.083333333	5	44	15876	16854	ON	47	24	361	56	43	13	54	2	3	43	11	45	0	1	0	1	2	0.046511628	0.000129199	33	29	1.049359204
12	yPH_132	WT	Glu2	Glu2Sor1	12	0.083333333	5	45	16236	17214	OFF	48	24	361	58	45	13	56	2	2	45	11	45	0	0	0	0	0	0	0	35	29	1.049359204
12	yPH_132	WT	Glu2	Glu2Sor1	12	0.083333333	5	46	16596	17574	ON	49	25	361	57	45	12	56	1	1	45	11	45	0	0	0	1	1	0.022222222	6.17E-05	36	30	1.071581427
12	yPH_132	WT	Glu2	Glu2Sor1	12	0.083333333	5	47	16956	17934	OFF	50	25	361	61	45	16	58	3	2	45	13	47	0	1	0	0	1	0.022222222	6.17E-05	38	31	1.093803649
12	yPH_132	WT	Glu2	Glu2Sor1	12	0.083333333	5	48	17316	18294	ON	51	26	361	62	47	15	59	3	1	47	12	47	0	0	0	0	0	0	0	39	31	1.093803649
12	yPH_132	WT	Glu2	Glu2Sor1	12	0.083333333	5	49	17676	18654	OFF	52	26	360	64	48	16	59	5	0	47	12	47	0	0	0	1	1	0.021276596	5.91E-05	39	32	1.115080244
12	yPH_132	WT	Glu2	Glu2Sor1	12	0.083333333	5	50	18036	19014	ON	53	27	361	65	47	18	61	4	2	47	14	45	0	0	0	3	1	0.021276596	5.91E-05	41	33	1.13635684
12	yPH_132	WT	Glu2	Glu2Sor1	12	0.083333333	5	51	18396	19374	OFF	54	27	361	67	45	22	63	4	1	45	18	47	0	1	0	1	2	0.044444444	0.000123457	42	35	1.180801285
12	yPH_132	WT	Glu2	Glu2Sor1	12	0.083333333	5	52	18756	19734	ON	55	28	361	70	49	21	65	5	2	47	18	50	0	1	0	0	2	0.042553191	0.000118203	44	37	1.223354476
12	yPH_132	WT	Glu2	Glu2Sor1	12	0.083333333	5	53	19116	20094	OFF	56	28	361	71	50	21	68	3	3	50	18	54	0	0	0	1	5	0.1	0.000277778	47	42	1.323354476
12	yPH_132	WT	Glu2	Glu2Sor1	12	0.083333333	5	54	19476	20454	ON	57	29	361	76	56	20	73	3	5	54	19	57	0	1	0	1	3	0.055555556	0.000154321	52	45	1.378910032
12	yPH_132	WT	Glu2	Glu2Sor1	12	0.083333333	5	55	19836	20814	OFF	58	29	360	81	59	22	77	4	4	57	20	60	0	3	0	0	0	0	0	56	45	1.378910032
12	yPH_132	WT	Glu2	Glu2Sor1	12	0.083333333	5	56	20196	21174	ON	59	30	361	84	62	22	79	5	2	60	19	64	0	3	0	0	1	0.016666667	4.63E-05	58	46	1.395576698
12	yPH_132	WT	Glu2	Glu2Sor1	12	0.083333333	5	57	20556	21534	OFF	60	30	361	85	66	19	80	5	1	64	16	64	0	2	0	2	0	0	0	59	46	1.395576698
12	yPH_132	WT	Glu2	Glu2Sor1	12	0.083333333	5	58	20916	21894	ON	61	31	361	85	65	20	82	3	2	64	18	68	0	2	0	0	2	0.03125	8.68E-05	61	48	1.426826698
12	yPH_132	WT	Glu2	Glu2Sor1	12	0.083333333	5	59	21276	22254	OFF	62	31	361	90	69	21	87	3	5	68	19	69	0	0	0	0	1	0.014705882	4.08E-05	66	49	1.441532581
12	yPH_132	WT	Glu2	Glu2Sor1	12	0.083333333	5	60	21636	22614	ON	63	32	361	93	70	23	89	4	2	69	20	69	0	0	0	1	1	0.014492754	4.03E-05	68	50	1.456025334
12	yPH_132	WT	Glu2	Glu2Sor1	12	0.083333333	5	61	21996	22974	OFF	64	32	360	94	71	23	90	4	1	69	21	72	0	2	0	0	1	0.014492754	4.03E-05	69	51	1.470518088
12	yPH_132	WT	Glu2	Glu2Sor1	12	0.083333333	5	62	22356	23334	ON	65	33	361	95	74	21	92	3	2	72	20	72	0	0	0	4	4	0.055555556	0.000154321	71	55	1.526073644
12	yPH_132	WT	Glu2	Glu2Sor1	12	0.083333333	5	63	22716	23694	OFF	66	33	361	101	75	26	97	4	5	72	25	75	0	2	0	1	2	0.027777778	7.72E-05	76	57	1.553851421
12	yPH_132	WT	Glu2	Glu2Sor1	12	0.083333333	5	64	23076	24054	ON	67	34	361	104	76	28	100	4	3	75	25	75	0	0	0	2	2	0.026666667	7.41E-05	79	59	1.580518088
12	yPH_132	WT	Glu2	Glu2Sor1	12	0.083333333	5	65	23436	24414	OFF	68	34	361	103	75	28	101	2	2	75	26	79	0	1	0	0	3	0.04	0.000111111	81	62	1.620518088
12	yPH_132	WT	Glu2	Glu2Sor1	12	0.083333333	5	66	23796	24774	ON	69	35	360	108	80	28	105	3	4	79	26	82	0	2	0	1	2	0.025316456	7.03E-05	85	64	1.645834544
12	yPH_132	WT	Glu2	Glu2Sor1	12	0.083333333	5	67	24156	25134	OFF	70	35	361	112	84	28	109	3	4	82	27	85	0	0	0	0	3	0.036585366	0.000101626	89	67	1.68241991
12	yPH_132	WT	Glu2	Glu2Sor1	12	0.083333333	5	68	24516	25494	ON	71	36	361	116	86	30	112	4	3	85	27	86	0	1	0	2	2	0.023529412	6.54E-05	92	69	1.705949321
12	yPH_132	WT	Glu2	Glu2Sor1	12	0.083333333	5	69	24876	25854	OFF	72	36	361	121	88	33	115	6	3	86	29	90	0	4	0	1	1	0.011627907	3.23E-05	95	70	1.717577228
12	yPH_132	WT	Glu2	Glu2Sor1	12	0.083333333	5	70	25236	26214	ON	73	37	361	125	92	33	116	9	1	90	26	94	0	2	0	2	4	0.044444444	0.000123457	96	74	1.762021673
12	yPH_132	WT	Glu2	Glu2Sor1	12	0.083333333	5	71	25596	26574	OFF	74	37	361	132	96	36	121	11	5	94	27	96	0	0	0	0	2	0.021276596	5.91E-05	101	76	1.783298268
12	yPH_132	WT	Glu2	Glu2Sor1	12	0.083333333	5	72	25956	26934	ON	75	38	361	134	98	36	124	10	3	96	28	99	0	3	0	3	3	0.03125	8.68E-05	104	79	1.814548268
12	yPH_132	WT	Glu2	Glu2Sor1	12	0.083333333	5	73	26316	27294	OFF	76	38	360	139	102	37	128	11	4	99	29	105	0	5	0	1	2	0.02020202	5.61E-05	108	81	1.834750289
12	yPH_132	WT	Glu2	Glu2Sor1	12	0.083333333	5	74	26676	27654	ON	77	39	361	143	108	35	130	13	2	105	25	112	0	3	0	1	5	0.047619048	0.000132275	110	86	1.882369336
12	yPH_132	WT	Glu2	Glu2Sor1	12	0.083333333	5	75	27036	28014	OFF	78	39	361	149	115	34	136	13	6	112	24	113	0	0	0	2	3	0.026785714	7.44E-05	116	89	1.909155051
12	yPH_132	WT	Glu2	Glu2Sor1	12	0.083333333	5	76	27396	28374	ON	79	40	361	149	114	35	138	11	3	113	25	120	0	1	0	1	7	0.061946903	0.000172075	119	96	1.971101953
12	yPH_132	WT	Glu2	Glu2Sor1	12	0.083333333	5	77	27756	28734	OFF	80	40	361	158	121	37	147	11	9	120	27	123	0	3	0	2	2	0.016666667	4.63E-05	128	98	1.98776862
12	yPH_132	WT	Glu2	Glu2Sor1	12	0.083333333	5	78	28116	29094	ON	81	41	360	163	126	37	151	12	4	123	28	129	0	1	0	0	5	0.040650407	0.000112918	132	103	2.028419026
12	yPH_132	WT	Glu2	Glu2Sor1	12	0.083333333	5	79	28476	29454	OFF	82	41	361	169	132	37	157	12	6	129	28	134	0	1	0	2	6	0.046511628	0.000129199	138	109	2.074930654
12	yPH_132	WT	Glu2	Glu2Sor1	12	0.083333333	5	80	28836	29814	ON	83	42	361	173	134	39	166	7	9	134	32	139	0	1	0	0	4	0.029850746	8.29E-05	147	113	2.104781401
12	yPH_132	WT	Glu2	Glu2Sor1	12	0.083333333	5	81	29196	30174	OFF	84	42	361	182	141	41	171	11	5	139	32	143	0	1	0	3	6	0.043165468	0.000119904	152	119	2.147946868
12	yPH_132	WT	Glu2	Glu2Sor1	12	0.083333333	5	82	29556	30534	ON	85	43	361	189	145	44	178	11	7	143	35	146	0	1	0	1	3	0.020979021	5.83E-05	159	122	2.168925889
12	yPH_132	WT	Glu2	Glu2Sor1	12	0.083333333	5	83	29916	30894	OFF	86	43	361	192	148	44	181	11	3	146	35	148	0	0	0	2	4	0.02739726	7.61E-05	162	126	2.196323149
12	yPH_132	WT	Glu2	Glu2Sor1	12	0.083333333	5	84	30276	31254	ON	87	44	360	197	150	47	186	11	5	148	38	156	0	5	0	0	3	0.02027027	5.63E-05	167	129	2.21659342
12	yPH_132	WT	Glu2	Glu2Sor1	12	0.083333333	5	85	30636	31614	OFF	88	44	361	208	163	45	193	15	7	156	37	158	0	2	0	4	4	0.025641026	7.12E-05	174	133	2.242234445
12	yPH_132	WT	Glu2	Glu2Sor1	12	0.083333333	5	86	30996	31974	ON	89	45	361	210	163	47	198	12	5	158	40	162	0	3	0	3	4	0.025316456	7.03E-05	179	137	2.267550901
12	yPH_132	WT	Glu2	Glu2Sor1	12	0.083333333	5	87	31356	32334	OFF	90	45	361	217	165	52	205	12	6	162	43	167	0	0	0	2	7	0.043209877	0.000120027	185	144	2.310760778
12	yPH_132	WT	Glu2	Glu2Sor1	12	0.083333333	5	88	31716	32694	ON	91	46	361	224	171	53	214	10	9	167	47	170	0	4	0	4	3	0.017964072	4.99E-05	194	147	2.328724849
12	yPH_132	WT	Glu2	Glu2Sor1	12	0.083333333	5	89	32076	33054	OFF	92	46	361	229	173	56	219	10	5	170	49	173	0	1	0	1	3	0.017647059	4.90E-05	199	150	2.346371908
12	yPH_132	WT	Glu2	Glu2Sor1	12	0.083333333	5	90	32436	33414	ON	93	47	360	231	175	56	222	9	3	173	49	181	0	5	0	2	5	0.028901734	8.03E-05	202	155	2.375273642
12	yPH_132	WT	Glu2	Glu2Sor1	12	0.083333333	5	91	32796	33774	OFF	94	47	361	245	185	60	230	15	8	181	49	187	0	4	0	1	3	0.016574586	4.60E-05	210	158	2.391848228
12	yPH_132	WT	Glu2	Glu2Sor1	12	0.083333333	5	92	33156	34134	ON	95	48	361	246	190	56	234	12	4	187	47	195	0	5	0	2	5	0.026737968	7.43E-05	214	163	2.418586196
12	yPH_132	WT	Glu2	Glu2Sor1	12	0.083333333	5	93	33516	34494	OFF	96	48	361	263	198	65	248	15	14	195	53	202	0	4	0	1	4	0.020512821	5.70E-05	228	167	2.439099016
12	yPH_132	WT	Glu2	Glu2Sor1	12	0.083333333	5	94	33876	34854	ON	97	49	361	268	204	64	255	13	7	202	53	207	0	4	0	4	5	0.024752475	6.88E-05	235	172	2.463851492
12	yPH_132	WT	Glu2	Glu2Sor1	12	0.083333333	5	95	34236	35214	OFF	98	49	361	277	211	66	262	15	7	207	55	214	0	2	0	1	6	0.028985507	8.05E-05	242	178	2.492836999
12	yPH_132	WT	Glu2	Glu2Sor1	12	0.083333333	5	96	34596	35574	ON	99	50	360	288	221	67	272	16	9	214	58	228	0	8	0	4	10	0.046728972	0.000129803	251	188	2.539565971
12	yPH_132	WT	Glu2	Glu2Sor1	12	0.083333333	5	97	34956	35934	OFF	100	50	361	308	237	71	288	20	16	228	60	235	0	5	0	2	4	0.01754386	4.87E-05	267	192	2.557109831
12	yPH_132	WT	Glu2	Glu2Sor1	12	0.083333333	5	98	35316	36294	ON	101	51	361	316	248	68	294	22	5	235	59	252	0	7	0	5	15	0.063829787	0.000177305	272	207	2.620939618
12	yPH_132	WT	Glu2	Glu2Sor1	12	0.083333333	5	99	35676	36654	OFF	102	51	361	335	261	74	311	24	17	252	59	263	0	5	0	1	7	0.027777778	7.72E-05	289	214	2.648717396
12	yPH_132	WT	Glu2	Glu2Sor1	12	0.083333333	5	100	36036	37014	ON	103	52	361	346	272	74	320	26	9	263	57	272	0	5	0	2	6	0.022813688	6.34E-05	298	220	2.671531084
12	yPH_132	WT	Glu2	Glu2Sor1	12	0.083333333	5	101	36396	37374	OFF	104	52	361	351	280	71	329	22	9	272	57	280	0	5	0	3	6	0.022058824	6.13E-05	307	226	2.693589907
12	yPH_132	WT	Glu2	Glu2Sor1	12	0.083333333	5	102	36756	37734	ON	105	53	360	365	292	73	337	28	8	280	57	298	0	10	0	4	12	0.042857143	0.000119048	315	238	2.73644705
12	yPH_132	WT	Glu2	Glu2Sor1	12	0.083333333	5	103	37116	38094	OFF	106	53	361	379	310	69	354	25	17	298	56	302	0	1	0	4	7	0.023489933	6.52E-05	332	245	2.759936983
12	yPH_132	WT	Glu2	Glu2Sor1	12	0.083333333	5	104	37476	38454	ON	107	54	361	394	316	78	365	29	11	302	63	316	0	8	0	6	12	0.039735099	0.000110375	343	257	2.799672082
12	yPH_132	WT	Glu2	Glu2Sor1	12	0.083333333	5	105	37836	38814	OFF	108	54	361	415	335	80	379	36	14	316	63	329	0	4	0	2	11	0.034810127	9.67E-05	357	268	2.834482209
12	yPH_132	WT	Glu2	Glu2Sor1	12	0.083333333	5	106	38196	39174	ON	109	55	361	428	345	83	391	37	12	329	62	334	0	8	0	7	4	0.012158055	3.38E-05	369	272	2.846640264
12	yPH_132	WT	Glu2	Glu2Sor1	12	0.083333333	5	107	38556	39534	OFF	110	55	360	447	355	92	401	46	10	334	67	347	0	7	0	4	10	0.02994012	8.32E-05	379	282	2.876580383
12	yPH_132	WT	Glu2	Glu2Sor1	12	0.083333333	5	108	38916	39894	ON	111	56	361	461	370	91	413	48	11	347	66	365	0	5	0	7	20	0.057636888	0.000160102	390	302	2.934217271
12	yPH_132	WT	Glu2	Glu2Sor1	12	0.083333333	5	109	39276	40254	OFF	112	56	361	506	397	109	440	66	27	365	75	382	0	9	0	5	13	0.035616438	9.89E-05	417	315	2.969833709
12	yPH_132	WT	Glu2	Glu2Sor1	12	0.083333333	5	110	39636	40614	ON	113	57	361	527	417	110	457	70	17	382	75	401	0	9	0	6	16	0.041884817	0.000116347	434	331	3.011718526
12	yPH_132	WT	Glu2	Glu2Sor1	12	0.083333333	5	111	39996	40974	OFF	114	57	361	564	460	104	476	88	19	401	75	417	0	4	0	3	15	0.037406484	0.000103907	453	346	3.04912501
12	yPH_132	WT	Glu2	Glu2Sor1	12	0.083333333	5	112	40356	41334	ON	115	58	361	590	474	116	497	93	21	417	80	453	0	15	0	6	27	0.064748201	0.000179856	474	373	3.113873211
12	yPH_132	WT	Glu2	Glu2Sor1	12	0.083333333	5	113	40716	41694	OFF	116	58	360	640	527	113	536	104	39	453	83	476	0	6	0	2	19	0.041942605	0.000116507	513	392	3.155815816
12	yPH_132	WT	Glu2	Glu2Sor1	12	0.083333333	5	114	41076	42054	ON	117	59	361	660	543	117	559	101	23	476	83	504	0	10	0	5	23	0.048319328	0.00013422	536	415	3.204135144
12	yPH_132	WT	Glu2	Glu2Sor1	12	0.083333333	5	115	41436	42414	OFF	118	59	361	696	584	112	585	111	26	504	81	535	0	7	0	2	26	0.051587302	0.000143298	562	441	3.255722446
12	yPH_132	WT	Glu2	Glu2Sor1	12	0.083333333	5	116	41796	42774	ON	119	60	361	722	612	110	611	111	26	535	76	564	0	4	0	8	33	0.061682243	0.00017134	588	474	3.317404689
12	yPH_132	WT	Glu2	Glu2Sor1	12	0.083333333	5	117	42156	43134	OFF	120	60	361	786	664	122	646	140	35	564	82	594	0	10	0	2	22	0.039007092	0.000108353	623	496	3.356411781
12	yPH_132	WT	Glu2	Glu2Sor1	12	0.083333333	5	118	42516	43494	ON	121	61	361	804	687	117	670	134	24	594	76	616	0	14	0	8	16	0.026936027	7.48E-05	647	512	3.383347808
12	yPH_132	WT	Glu2	Glu2Sor1	12	0.083333333	5	119	42876	43854	OFF	122	61	360	854	735	119	686	168	16	616	70	NA	NA	NA	NA	NA	NA	NA	NA	NA	NA	NA
12	yPH_132	WT	Glu2	Glu2Sor1	192	0.005208333	6	0	45	1023	ON	1	1	5774	7	7	0	7	0	0	7	0	7	0	0	0	0	0	0	0	0	0	0
12	yPH_132	WT	Glu2	Glu2Sor1	192	0.005208333	6	1	405	1383	ON	1	1	5774	7	7	0	7	0	0	7	0	7	0	0	0	0	0	0	0	0	0	0
12	yPH_132	WT	Glu2	Glu2Sor1	192	0.005208333	6	2	765	1743	ON	1	1	5774	7	7	0	7	0	0	7	0	7	0	0	0	0	0	0	0	0	0	0
12	yPH_132	WT	Glu2	Glu2Sor1	192	0.005208333	6	3	1125	2103	ON	1	1	5774	7	7	0	7	0	0	7	0	7	0	0	0	0	0	0	0	0	0	0
12	yPH_132	WT	Glu2	Glu2Sor1	192	0.005208333	6	4	1485	2463	ON	1	1	5774	7	7	0	7	0	0	7	0	7	0	0	0	0	0	0	0	0	0	0
12	yPH_132	WT	Glu2	Glu2Sor1	192	0.005208333	6	5	1845	2823	ON	1	1	5774	7	7	0	7	0	0	7	0	7	0	0	0	0	0	0	0	0	0	0
12	yPH_132	WT	Glu2	Glu2Sor1	192	0.005208333	6	6	2205	3183	ON	1	1	5774	7	7	0	7	0	0	7	0	7	0	0	0	0	0	0	0	0	0	0
12	yPH_132	WT	Glu2	Glu2Sor1	192	0.005208333	6	7	2565	3543	ON	1	1	5774	7	7	0	7	0	0	7	0	7	0	0	0	0	0	0	0	0	0	0
12	yPH_132	WT	Glu2	Glu2Sor1	192	0.005208333	6	8	2925	3903	ON	1	1	5774	7	7	0	7	0	0	7	0	7	0	0	0	0	0	0	0	0	0	0
12	yPH_132	WT	Glu2	Glu2Sor1	192	0.005208333	6	9	3285	4263	ON	1	1	5774	7	7	0	7	0	0	7	0	7	0	0	0	0	0	0	0	0	0	0
12	yPH_132	WT	Glu2	Glu2Sor1	192	0.005208333	6	10	3645	4623	ON	1	1	5774	7	7	0	7	0	0	7	0	7	0	0	0	0	0	0	0	0	0	0
12	yPH_132	WT	Glu2	Glu2Sor1	192	0.005208333	6	11	4005	4983	ON	1	1	5774	7	7	0	7	0	0	7	0	7	0	0	0	0	0	0	0	0	0	0
12	yPH_132	WT	Glu2	Glu2Sor1	192	0.005208333	6	12	4365	5343	ON	1	1	5774	7	7	0	7	0	0	7	0	7	0	0	0	0	0	0	0	0	0	0
12	yPH_132	WT	Glu2	Glu2Sor1	192	0.005208333	6	13	4725	5703	ON	1	1	5774	7	7	0	7	0	0	7	0	7	0	0	0	0	0	0	0	0	0	0
12	yPH_132	WT	Glu2	Glu2Sor1	192	0.005208333	6	14	5085	6063	OFF	2	1	5773	7	7	0	7	0	0	7	0	7	0	0	0	0	0	0	0	0	0	0
12	yPH_132	WT	Glu2	Glu2Sor1	192	0.005208333	6	15	5445	6423	OFF	2	1	5773	7	7	0	7	0	0	7	0	7	0	0	0	0	0	0	0	0	0	0
12	yPH_132	WT	Glu2	Glu2Sor1	192	0.005208333	6	16	5805	6783	OFF	2	1	5773	7	7	0	7	0	0	7	0	7	0	0	0	0	0	0	0	0	0	0
12	yPH_132	WT	Glu2	Glu2Sor1	192	0.005208333	6	17	6165	7143	OFF	2	1	5773	7	7	0	7	0	0	7	0	8	0	0	0	0	1	0.142857143	0.000396825	0	1	0.142857143
12	yPH_132	WT	Glu2	Glu2Sor1	192	0.005208333	6	18	6525	7503	OFF	2	1	5773	8	8	0	8	0	1	8	0	8	0	0	0	0	0	0	0	1	1	0.142857143
12	yPH_132	WT	Glu2	Glu2Sor1	192	0.005208333	6	19	6885	7863	OFF	2	1	5773	8	8	0	8	0	0	8	0	8	0	0	0	0	0	0	0	1	1	0.142857143
12	yPH_132	WT	Glu2	Glu2Sor1	192	0.005208333	6	20	7245	8223	OFF	2	1	5773	8	8	0	8	0	0	8	0	8	0	0	0	0	0	0	0	1	1	0.142857143
12	yPH_132	WT	Glu2	Glu2Sor1	192	0.005208333	6	21	7605	8583	OFF	2	1	5773	9	9	0	8	1	0	8	0	9	0	0	0	0	1	0.125	0.000347222	1	2	0.267857143
12	yPH_132	WT	Glu2	Glu2Sor1	192	0.005208333	6	22	7965	8943	OFF	2	1	5773	9	9	0	9	0	1	9	0	9	0	0	0	0	0	0	0	2	2	0.267857143
12	yPH_132	WT	Glu2	Glu2Sor1	192	0.005208333	6	23	8325	9303	OFF	2	1	5773	9	9	0	9	0	0	9	0	9	0	0	0	0	0	0	0	2	2	0.267857143
12	yPH_132	WT	Glu2	Glu2Sor1	192	0.005208333	6	24	8685	9663	OFF	2	1	5773	9	9	0	9	0	0	9	0	10	0	0	0	0	1	0.111111111	0.000308642	2	3	0.378968254
12	yPH_132	WT	Glu2	Glu2Sor1	192	0.005208333	6	25	9045	10023	OFF	2	1	5773	10	10	0	10	0	1	10	0	10	0	0	0	0	0	0	0	3	3	0.378968254
12	yPH_132	WT	Glu2	Glu2Sor1	192	0.005208333	6	26	9405	10383	OFF	2	1	5773	10	10	0	10	0	0	10	0	10	0	0	0	0	0	0	0	3	3	0.378968254
12	yPH_132	WT	Glu2	Glu2Sor1	192	0.005208333	6	27	9765	10743	OFF	2	1	5773	10	10	0	10	0	0	10	0	10	0	0	0	0	0	0	0	3	3	0.378968254
12	yPH_132	WT	Glu2	Glu2Sor1	192	0.005208333	6	28	10125	11103	OFF	2	1	5773	12	12	0	10	2	0	10	0	11	0	0	0	0	1	0.1	0.000277778	3	4	0.478968254
12	yPH_132	WT	Glu2	Glu2Sor1	192	0.005208333	6	29	10485	11463	OFF	2	1	5773	13	13	0	11	2	1	11	0	11	0	0	0	0	0	0	0	4	4	0.478968254
12	yPH_132	WT	Glu2	Glu2Sor1	192	0.005208333	6	30	10845	11823	ON	3	2	5773	11	11	0	11	0	0	11	0	11	0	0	0	0	0	0	0	4	4	0.478968254
12	yPH_132	WT	Glu2	Glu2Sor1	192	0.005208333	6	31	11205	12183	ON	3	2	5773	11	11	0	11	0	0	11	0	11	0	0	0	0	0	0	0	4	4	0.478968254
12	yPH_132	WT	Glu2	Glu2Sor1	192	0.005208333	6	32	11565	12543	ON	3	2	5773	11	11	0	11	0	0	11	0	11	0	0	0	0	0	0	0	4	4	0.478968254
12	yPH_132	WT	Glu2	Glu2Sor1	192	0.005208333	6	33	11925	12903	ON	3	2	5773	11	11	0	11	0	0	11	0	11	0	0	0	0	0	0	0	4	4	0.478968254
12	yPH_132	WT	Glu2	Glu2Sor1	192	0.005208333	6	34	12285	13263	ON	3	2	5773	11	11	0	11	0	0	11	0	11	0	0	0	0	0	0	0	4	4	0.478968254
12	yPH_132	WT	Glu2	Glu2Sor1	192	0.005208333	6	35	12645	13623	ON	3	2	5773	11	11	0	11	0	0	11	0	11	0	0	0	0	0	0	0	4	4	0.478968254
12	yPH_132	WT	Glu2	Glu2Sor1	192	0.005208333	6	36	13005	13983	ON	3	2	5773	11	11	0	11	0	0	11	0	11	0	0	0	0	0	0	0	4	4	0.478968254
12	yPH_132	WT	Glu2	Glu2Sor1	192	0.005208333	6	37	13365	14343	ON	3	2	5773	11	11	0	11	0	0	11	0	11	0	0	0	0	0	0	0	4	4	0.478968254
12	yPH_132	WT	Glu2	Glu2Sor1	192	0.005208333	6	38	13725	14703	ON	3	2	5773	11	11	0	11	0	0	11	0	11	0	0	0	0	0	0	0	4	4	0.478968254
12	yPH_132	WT	Glu2	Glu2Sor1	192	0.005208333	6	39	14085	15063	ON	3	2	5773	11	11	0	11	0	0	11	0	11	0	0	0	0	0	0	0	4	4	0.478968254
12	yPH_132	WT	Glu2	Glu2Sor1	192	0.005208333	6	40	14445	15423	ON	3	2	5773	11	11	0	11	0	0	11	0	11	0	0	0	0	0	0	0	4	4	0.478968254
12	yPH_132	WT	Glu2	Glu2Sor1	192	0.005208333	6	41	14805	15783	ON	3	2	5773	11	11	0	11	0	0	11	0	11	0	0	0	0	0	0	0	4	4	0.478968254
12	yPH_132	WT	Glu2	Glu2Sor1	192	0.005208333	6	42	15165	16143	ON	3	2	5773	11	11	0	11	0	0	11	0	11	0	0	0	0	0	0	0	4	4	0.478968254
12	yPH_132	WT	Glu2	Glu2Sor1	192	0.005208333	6	43	15525	16503	ON	3	2	5773	11	11	0	11	0	0	11	0	11	0	0	0	0	0	0	0	4	4	0.478968254
12	yPH_132	WT	Glu2	Glu2Sor1	192	0.005208333	6	44	15885	16863	ON	3	2	5773	11	11	0	11	0	0	11	0	11	0	0	0	0	0	0	0	4	4	0.478968254
12	yPH_132	WT	Glu2	Glu2Sor1	192	0.005208333	6	45	16245	17223	ON	3	2	5773	11	11	0	11	0	0	11	0	11	0	0	0	0	0	0	0	4	4	0.478968254
12	yPH_132	WT	Glu2	Glu2Sor1	192	0.005208333	6	46	16605	17583	OFF	4	2	5773	11	11	0	11	0	0	11	0	11	0	0	0	0	0	0	0	4	4	0.478968254
12	yPH_132	WT	Glu2	Glu2Sor1	192	0.005208333	6	47	16965	17943	OFF	4	2	5773	11	11	0	11	0	0	11	0	12	0	0	0	0	1	0.090909091	0.000252525	4	5	0.569877345
12	yPH_132	WT	Glu2	Glu2Sor1	192	0.005208333	6	48	17325	18303	OFF	4	2	5773	12	12	0	12	0	1	12	0	12	0	0	0	0	0	0	0	5	5	0.569877345
12	yPH_132	WT	Glu2	Glu2Sor1	192	0.005208333	6	49	17685	18663	OFF	4	2	5773	12	12	0	12	0	0	12	0	12	0	0	0	0	0	0	0	5	5	0.569877345
12	yPH_132	WT	Glu2	Glu2Sor1	192	0.005208333	6	50	18045	19023	OFF	4	2	5773	12	12	0	12	0	0	12	0	12	0	0	0	0	0	0	0	5	5	0.569877345
12	yPH_132	WT	Glu2	Glu2Sor1	192	0.005208333	6	51	18405	19383	OFF	4	2	5773	12	12	0	12	0	0	12	0	13	0	0	0	0	1	0.083333333	0.000231481	5	6	0.653210678
12	yPH_132	WT	Glu2	Glu2Sor1	192	0.005208333	6	52	18765	19743	OFF	4	2	5773	13	13	0	13	0	1	13	0	13	0	0	0	0	0	0	0	6	6	0.653210678
12	yPH_132	WT	Glu2	Glu2Sor1	192	0.005208333	6	53	19125	20103	OFF	4	2	5773	13	13	0	13	0	0	13	0	13	0	0	0	0	0	0	0	6	6	0.653210678
12	yPH_132	WT	Glu2	Glu2Sor1	192	0.005208333	6	54	19485	20463	OFF	4	2	5773	14	14	0	13	1	0	13	0	14	0	0	0	0	1	0.076923077	0.000213675	6	7	0.730133755
12	yPH_132	WT	Glu2	Glu2Sor1	192	0.005208333	6	55	19845	20823	OFF	4	2	5773	15	15	0	14	1	1	14	0	14	0	0	0	0	0	0	0	7	7	0.730133755
12	yPH_132	WT	Glu2	Glu2Sor1	192	0.005208333	6	56	20205	21183	OFF	4	2	5773	15	15	0	14	1	0	14	0	14	0	0	0	0	0	0	0	7	7	0.730133755
12	yPH_132	WT	Glu2	Glu2Sor1	192	0.005208333	6	57	20565	21543	OFF	4	2	5773	15	15	0	14	1	0	14	0	14	0	0	0	0	0	0	0	7	7	0.730133755
12	yPH_132	WT	Glu2	Glu2Sor1	192	0.005208333	6	58	20925	21903	OFF	4	2	5773	15	15	0	14	1	0	14	0	14	0	0	0	0	0	0	0	7	7	0.730133755
12	yPH_132	WT	Glu2	Glu2Sor1	192	0.005208333	6	59	21285	22263	OFF	4	2	5773	15	15	0	14	1	0	14	0	14	0	0	0	0	0	0	0	7	7	0.730133755
12	yPH_132	WT	Glu2	Glu2Sor1	192	0.005208333	6	60	21645	22623	OFF	4	2	5773	16	16	0	14	2	0	14	0	15	0	0	0	0	1	0.071428571	0.000198413	7	8	0.801562327
12	yPH_132	WT	Glu2	Glu2Sor1	192	0.005208333	6	61	22005	22983	OFF	4	2	5773	17	17	0	15	2	1	15	0	15	0	0	0	0	0	0	0	8	8	0.801562327
12	yPH_132	WT	Glu2	Glu2Sor1	192	0.005208333	6	62	22365	23343	ON	5	3	5774	18	18	0	15	3	0	15	0	15	0	0	0	0	0	0	0	8	8	0.801562327
12	yPH_132	WT	Glu2	Glu2Sor1	192	0.005208333	6	63	22725	23703	ON	5	3	5774	17	17	0	15	2	0	15	0	15	0	0	0	0	0	0	0	8	8	0.801562327
12	yPH_132	WT	Glu2	Glu2Sor1	192	0.005208333	6	64	23085	24063	ON	5	3	5774	17	17	0	15	2	0	15	0	15	0	0	0	0	0	0	0	8	8	0.801562327
12	yPH_132	WT	Glu2	Glu2Sor1	192	0.005208333	6	65	23445	24423	ON	5	3	5774	17	17	0	15	2	0	15	0	15	0	0	0	0	0	0	0	8	8	0.801562327
12	yPH_132	WT	Glu2	Glu2Sor1	192	0.005208333	6	66	23805	24783	ON	5	3	5774	17	17	0	15	2	0	15	0	15	0	0	0	0	0	0	0	8	8	0.801562327
12	yPH_132	WT	Glu2	Glu2Sor1	192	0.005208333	6	67	24165	25143	ON	5	3	5774	17	17	0	15	2	0	15	0	15	0	0	0	0	0	0	0	8	8	0.801562327
12	yPH_132	WT	Glu2	Glu2Sor1	192	0.005208333	6	68	24525	25503	ON	5	3	5774	19	19	0	15	4	0	15	0	15	0	0	0	0	0	0	0	8	8	0.801562327
12	yPH_132	WT	Glu2	Glu2Sor1	192	0.005208333	6	69	24885	25863	ON	5	3	5774	18	18	0	15	3	0	15	0	15	0	0	0	0	0	0	0	8	8	0.801562327
12	yPH_132	WT	Glu2	Glu2Sor1	192	0.005208333	6	70	25245	26223	ON	5	3	5774	18	18	0	15	3	0	15	0	15	0	0	0	0	0	0	0	8	8	0.801562327
12	yPH_132	WT	Glu2	Glu2Sor1	192	0.005208333	6	71	25605	26583	ON	5	3	5774	18	18	0	15	3	0	15	0	15	0	0	0	0	0	0	0	8	8	0.801562327
12	yPH_132	WT	Glu2	Glu2Sor1	192	0.005208333	6	72	25965	26943	ON	5	3	5774	17	17	0	15	2	0	15	0	15	0	0	0	0	0	0	0	8	8	0.801562327
12	yPH_132	WT	Glu2	Glu2Sor1	192	0.005208333	6	73	26325	27303	ON	5	3	5774	17	17	0	15	2	0	15	0	16	0	0	0	0	1	0.066666667	0.000185185	8	9	0.868228993
12	yPH_132	WT	Glu2	Glu2Sor1	192	0.005208333	6	74	26685	27663	ON	5	3	5774	18	18	0	16	2	1	16	0	16	0	0	0	0	0	0	0	9	9	0.868228993
12	yPH_132	WT	Glu2	Glu2Sor1	192	0.005208333	6	75	27045	28023	ON	5	3	5774	19	19	0	16	3	0	16	0	16	0	0	0	0	0	0	0	9	9	0.868228993
12	yPH_132	WT	Glu2	Glu2Sor1	192	0.005208333	6	76	27405	28383	ON	5	3	5774	18	18	0	16	2	0	16	0	17	0	0	0	0	1	0.0625	0.000173611	9	10	0.930728993
12	yPH_132	WT	Glu2	Glu2Sor1	192	0.005208333	6	77	27765	28743	ON	5	3	5774	18	18	0	17	1	1	17	0	17	0	0	0	0	0	0	0	10	10	0.930728993
12	yPH_132	WT	Glu2	Glu2Sor1	192	0.005208333	6	78	28125	29103	OFF	6	3	5773	20	20	0	17	3	0	17	0	17	0	0	0	0	0	0	0	10	10	0.930728993
12	yPH_132	WT	Glu2	Glu2Sor1	192	0.005208333	6	79	28485	29463	OFF	6	3	5773	19	19	0	17	2	0	17	0	18	0	0	0	0	1	0.058823529	0.000163399	10	11	0.989552523
12	yPH_132	WT	Glu2	Glu2Sor1	192	0.005208333	6	80	28845	29823	OFF	6	3	5773	21	21	0	18	3	1	18	0	19	0	0	0	0	1	0.055555556	0.000154321	11	12	1.045108078
12	yPH_132	WT	Glu2	Glu2Sor1	192	0.005208333	6	81	29205	30183	OFF	6	3	5773	22	22	0	19	3	1	19	0	19	0	0	0	0	0	0	0	12	12	1.045108078
12	yPH_132	WT	Glu2	Glu2Sor1	192	0.005208333	6	82	29565	30543	OFF	6	3	5773	21	21	0	19	2	0	19	0	19	0	0	0	0	0	0	0	12	12	1.045108078
12	yPH_132	WT	Glu2	Glu2Sor1	192	0.005208333	6	83	29925	30903	OFF	6	3	5773	22	22	0	19	3	0	19	0	19	0	0	0	0	0	0	0	12	12	1.045108078
12	yPH_132	WT	Glu2	Glu2Sor1	192	0.005208333	6	84	30285	31263	OFF	6	3	5773	21	21	0	19	2	0	19	0	20	0	0	0	0	1	0.052631579	0.000146199	12	13	1.097739657
12	yPH_132	WT	Glu2	Glu2Sor1	192	0.005208333	6	85	30645	31623	OFF	6	3	5773	23	23	0	20	3	1	20	0	21	0	0	0	0	1	0.05	0.000138889	13	14	1.147739657
12	yPH_132	WT	Glu2	Glu2Sor1	192	0.005208333	6	86	31005	31983	OFF	6	3	5773	23	23	0	21	2	1	21	0	22	0	0	0	0	1	0.047619048	0.000132275	14	15	1.195358705
12	yPH_132	WT	Glu2	Glu2Sor1	192	0.005208333	6	87	31365	32343	OFF	6	3	5773	24	24	0	22	2	1	22	0	22	0	0	0	0	0	0	0	15	15	1.195358705
12	yPH_132	WT	Glu2	Glu2Sor1	192	0.005208333	6	88	31725	32703	OFF	6	3	5773	24	24	0	22	2	0	22	0	23	0	0	0	0	1	0.045454545	0.000126263	15	16	1.24081325
12	yPH_132	WT	Glu2	Glu2Sor1	192	0.005208333	6	89	32085	33063	OFF	6	3	5773	25	25	0	23	2	1	23	0	23	0	0	0	0	0	0	0	16	16	1.24081325
12	yPH_132	WT	Glu2	Glu2Sor1	192	0.005208333	6	90	32445	33423	OFF	6	3	5773	25	25	0	23	2	0	23	0	23	0	0	0	0	0	0	0	16	16	1.24081325
12	yPH_132	WT	Glu2	Glu2Sor1	192	0.005208333	6	91	32805	33783	OFF	6	3	5773	25	25	0	23	2	0	23	0	23	0	0	0	0	0	0	0	16	16	1.24081325
12	yPH_132	WT	Glu2	Glu2Sor1	192	0.005208333	6	92	33165	34143	OFF	6	3	5773	25	25	0	23	2	0	23	0	24	0	0	0	0	1	0.043478261	0.000120773	16	17	1.284291511
12	yPH_132	WT	Glu2	Glu2Sor1	192	0.005208333	6	93	33525	34503	OFF	6	3	5773	27	27	0	24	3	1	24	0	26	0	0	0	0	2	0.083333333	0.000231481	17	19	1.367624844
12	yPH_132	WT	Glu2	Glu2Sor1	192	0.005208333	6	94	33885	34863	ON	7	4	5773	29	29	0	26	3	2	26	0	26	0	0	0	0	0	0	0	19	19	1.367624844
12	yPH_132	WT	Glu2	Glu2Sor1	192	0.005208333	6	95	34245	35223	ON	7	4	5773	28	28	0	26	2	0	26	0	26	0	0	0	0	0	0	0	19	19	1.367624844
12	yPH_132	WT	Glu2	Glu2Sor1	192	0.005208333	6	96	34605	35583	ON	7	4	5773	30	30	0	26	4	0	26	0	26	0	0	0	0	0	0	0	19	19	1.367624844
12	yPH_132	WT	Glu2	Glu2Sor1	192	0.005208333	6	97	34965	35943	ON	7	4	5773	29	29	0	26	3	0	26	0	26	0	0	0	0	0	0	0	19	19	1.367624844
12	yPH_132	WT	Glu2	Glu2Sor1	192	0.005208333	6	98	35325	36303	ON	7	4	5773	28	28	0	26	2	0	26	0	26	0	0	0	0	0	0	0	19	19	1.367624844
12	yPH_132	WT	Glu2	Glu2Sor1	192	0.005208333	6	99	35685	36663	ON	7	4	5773	29	29	0	26	3	0	26	0	26	0	0	0	0	0	0	0	19	19	1.367624844
12	yPH_132	WT	Glu2	Glu2Sor1	192	0.005208333	6	100	36045	37023	ON	7	4	5773	28	28	0	26	2	0	26	0	26	0	0	0	0	0	0	0	19	19	1.367624844
12	yPH_132	WT	Glu2	Glu2Sor1	192	0.005208333	6	101	36405	37383	ON	7	4	5773	28	28	0	26	2	0	26	0	26	0	0	0	0	0	0	0	19	19	1.367624844
12	yPH_132	WT	Glu2	Glu2Sor1	192	0.005208333	6	102	36765	37743	ON	7	4	5773	27	27	0	26	1	0	26	0	26	0	0	0	0	0	0	0	19	19	1.367624844
12	yPH_132	WT	Glu2	Glu2Sor1	192	0.005208333	6	103	37125	38103	ON	7	4	5773	27	27	0	26	1	0	26	0	26	0	0	0	0	0	0	0	19	19	1.367624844
12	yPH_132	WT	Glu2	Glu2Sor1	192	0.005208333	6	104	37485	38463	ON	7	4	5773	28	28	0	26	2	0	26	0	26	0	0	0	0	0	0	0	19	19	1.367624844
12	yPH_132	WT	Glu2	Glu2Sor1	192	0.005208333	6	105	37845	38823	ON	7	4	5773	29	29	0	26	3	0	26	0	26	0	0	0	0	0	0	0	19	19	1.367624844
12	yPH_132	WT	Glu2	Glu2Sor1	192	0.005208333	6	106	38205	39183	ON	7	4	5773	28	28	0	26	2	0	26	0	26	0	0	0	0	0	0	0	19	19	1.367624844
12	yPH_132	WT	Glu2	Glu2Sor1	192	0.005208333	6	107	38565	39543	ON	7	4	5773	28	28	0	26	2	0	26	0	26	0	0	0	0	0	0	0	19	19	1.367624844
12	yPH_132	WT	Glu2	Glu2Sor1	192	0.005208333	6	108	38925	39903	ON	7	4	5773	29	29	0	26	3	0	26	0	26	0	0	0	0	0	0	0	19	19	1.367624844
12	yPH_132	WT	Glu2	Glu2Sor1	192	0.005208333	6	109	39285	40263	ON	7	4	5773	27	27	0	26	1	0	26	0	26	0	0	0	0	0	0	0	19	19	1.367624844
12	yPH_132	WT	Glu2	Glu2Sor1	192	0.005208333	6	110	39645	40623	OFF	8	4	5773	28	28	0	26	2	0	26	0	26	0	0	0	0	0	0	0	19	19	1.367624844
12	yPH_132	WT	Glu2	Glu2Sor1	192	0.005208333	6	111	40005	40983	OFF	8	4	5773	28	28	0	26	2	0	26	0	27	0	0	0	0	1	0.038461538	0.000106838	19	20	1.406086383
12	yPH_132	WT	Glu2	Glu2Sor1	192	0.005208333	6	112	40365	41343	OFF	8	4	5773	27	27	0	27	0	1	27	0	28	0	0	0	0	1	0.037037037	0.000102881	20	21	1.44312342
12	yPH_132	WT	Glu2	Glu2Sor1	192	0.005208333	6	113	40725	41703	OFF	8	4	5773	29	29	0	28	1	1	28	0	30	0	0	0	0	2	0.071428571	0.000198413	21	23	1.514551991
12	yPH_132	WT	Glu2	Glu2Sor1	192	0.005208333	6	114	41085	42063	OFF	8	4	5773	32	32	0	30	2	2	30	0	30	0	0	0	0	0	0	0	23	23	1.514551991
12	yPH_132	WT	Glu2	Glu2Sor1	192	0.005208333	6	115	41445	42423	OFF	8	4	5773	32	32	0	30	2	0	30	0	31	0	0	0	0	1	0.033333333	9.26E-05	23	24	1.547885325
12	yPH_132	WT	Glu2	Glu2Sor1	192	0.005208333	6	116	41805	42783	OFF	8	4	5773	33	33	0	31	2	1	31	0	32	0	0	0	0	1	0.032258065	8.96E-05	24	25	1.580143389
12	yPH_132	WT	Glu2	Glu2Sor1	192	0.005208333	6	117	42165	43143	OFF	8	4	5773	33	33	0	32	1	1	32	0	32	0	0	0	0	0	0	0	25	25	1.580143389
12	yPH_132	WT	Glu2	Glu2Sor1	192	0.005208333	6	118	42525	43503	OFF	8	4	5773	33	33	0	32	1	0	32	0	32	0	0	0	0	0	0	0	25	25	1.580143389
12	yPH_132	WT	Glu2	Glu2Sor1	192	0.005208333	6	119	42885	43863	OFF	8	4	5773	33	33	0	32	1	0	32	0	NA	NA	NA	NA	NA	NA	NA	NA	NA	NA	NA
12	yPH_132	WT	Glu2	Glu2Sor1	192	0.005208333	7	0	54	1032	ON	1	1	5774	16	16	0	16	0	0	16	0	16	0	0	0	0	0	0	0	0	0	0
12	yPH_132	WT	Glu2	Glu2Sor1	192	0.005208333	7	1	414	1392	ON	1	1	5774	16	16	0	16	0	0	16	0	16	0	0	0	0	0	0	0	0	0	0
12	yPH_132	WT	Glu2	Glu2Sor1	192	0.005208333	7	2	774	1752	ON	1	1	5774	16	16	0	16	0	0	16	0	16	0	0	0	0	0	0	0	0	0	0
12	yPH_132	WT	Glu2	Glu2Sor1	192	0.005208333	7	3	1134	2112	ON	1	1	5774	16	16	0	16	0	0	16	0	16	0	0	0	0	0	0	0	0	0	0
12	yPH_132	WT	Glu2	Glu2Sor1	192	0.005208333	7	4	1494	2472	ON	1	1	5774	16	16	0	16	0	0	16	0	16	0	0	0	0	0	0	0	0	0	0
12	yPH_132	WT	Glu2	Glu2Sor1	192	0.005208333	7	5	1854	2832	ON	1	1	5774	16	16	0	16	0	0	16	0	16	0	0	0	0	0	0	0	0	0	0
12	yPH_132	WT	Glu2	Glu2Sor1	192	0.005208333	7	6	2214	3192	ON	1	1	5774	16	16	0	16	0	0	16	0	16	0	0	0	0	0	0	0	0	0	0
12	yPH_132	WT	Glu2	Glu2Sor1	192	0.005208333	7	7	2574	3552	ON	1	1	5774	16	16	0	16	0	0	16	0	16	0	0	0	0	0	0	0	0	0	0
12	yPH_132	WT	Glu2	Glu2Sor1	192	0.005208333	7	8	2934	3912	ON	1	1	5774	16	16	0	16	0	0	16	0	16	0	0	0	0	0	0	0	0	0	0
12	yPH_132	WT	Glu2	Glu2Sor1	192	0.005208333	7	9	3294	4272	ON	1	1	5774	16	16	0	16	0	0	16	0	16	0	0	0	0	0	0	0	0	0	0
12	yPH_132	WT	Glu2	Glu2Sor1	192	0.005208333	7	10	3654	4632	ON	1	1	5774	16	16	0	16	0	0	16	0	16	0	0	0	0	0	0	0	0	0	0
12	yPH_132	WT	Glu2	Glu2Sor1	192	0.005208333	7	11	4014	4992	ON	1	1	5774	16	16	0	16	0	0	16	0	16	0	0	0	0	0	0	0	0	0	0
12	yPH_132	WT	Glu2	Glu2Sor1	192	0.005208333	7	12	4374	5352	ON	1	1	5774	16	16	0	16	0	0	16	0	16	0	0	0	0	0	0	0	0	0	0
12	yPH_132	WT	Glu2	Glu2Sor1	192	0.005208333	7	13	4734	5712	ON	1	1	5774	16	16	0	16	0	0	16	0	16	0	0	0	0	0	0	0	0	0	0
12	yPH_132	WT	Glu2	Glu2Sor1	192	0.005208333	7	14	5094	6072	OFF	2	1	5773	16	16	0	16	0	0	16	0	15	0	0	1	1	0	0	0	0	0	0
12	yPH_132	WT	Glu2	Glu2Sor1	192	0.005208333	7	15	5454	6432	OFF	2	1	5773	15	15	0	15	0	0	15	0	16	0	0	0	0	1	0.066666667	0.000185185	0	1	0.066666667
12	yPH_132	WT	Glu2	Glu2Sor1	192	0.005208333	7	16	5814	6792	OFF	2	1	5773	16	16	0	16	0	1	16	0	17	0	0	0	0	1	0.0625	0.000173611	1	2	0.129166667
12	yPH_132	WT	Glu2	Glu2Sor1	192	0.005208333	7	17	6174	7152	OFF	2	1	5773	17	17	0	17	0	1	17	0	18	0	0	0	0	1	0.058823529	0.000163399	2	3	0.187990196
12	yPH_132	WT	Glu2	Glu2Sor1	192	0.005208333	7	18	6534	7512	OFF	2	1	5773	18	18	0	18	0	1	18	0	18	0	0	0	0	0	0	0	3	3	0.187990196
12	yPH_132	WT	Glu2	Glu2Sor1	192	0.005208333	7	19	6894	7872	OFF	2	1	5773	18	18	0	18	0	0	18	0	18	0	0	0	0	0	0	0	3	3	0.187990196
12	yPH_132	WT	Glu2	Glu2Sor1	192	0.005208333	7	20	7254	8232	OFF	2	1	5773	18	18	0	18	0	0	18	0	18	0	0	0	0	0	0	0	3	3	0.187990196
12	yPH_132	WT	Glu2	Glu2Sor1	192	0.005208333	7	21	7614	8592	OFF	2	1	5773	18	18	0	18	0	0	18	0	18	0	0	0	0	0	0	0	3	3	0.187990196
12	yPH_132	WT	Glu2	Glu2Sor1	192	0.005208333	7	22	7974	8952	OFF	2	1	5773	18	18	0	18	0	0	18	0	19	0	0	0	0	1	0.055555556	0.000154321	3	4	0.243545752
12	yPH_132	WT	Glu2	Glu2Sor1	192	0.005208333	7	23	8334	9312	OFF	2	1	5773	19	19	0	19	0	1	19	0	19	0	0	0	0	0	0	0	4	4	0.243545752
12	yPH_132	WT	Glu2	Glu2Sor1	192	0.005208333	7	24	8694	9672	OFF	2	1	5773	19	19	0	19	0	0	19	0	20	0	0	0	0	1	0.052631579	0.000146199	4	5	0.296177331
12	yPH_132	WT	Glu2	Glu2Sor1	192	0.005208333	7	25	9054	10032	OFF	2	1	5773	20	20	0	20	0	1	20	0	20	0	0	0	0	0	0	0	5	5	0.296177331
12	yPH_132	WT	Glu2	Glu2Sor1	192	0.005208333	7	26	9414	10392	OFF	2	1	5773	20	20	0	20	0	0	20	0	21	0	0	0	0	1	0.05	0.000138889	5	6	0.346177331
12	yPH_132	WT	Glu2	Glu2Sor1	192	0.005208333	7	27	9774	10752	OFF	2	1	5773	21	21	0	21	0	1	21	0	21	0	0	0	0	0	0	0	6	6	0.346177331
12	yPH_132	WT	Glu2	Glu2Sor1	192	0.005208333	7	28	10134	11112	OFF	2	1	5773	21	21	0	21	0	0	21	0	22	0	0	0	0	1	0.047619048	0.000132275	6	7	0.393796378
12	yPH_132	WT	Glu2	Glu2Sor1	192	0.005208333	7	29	10494	11472	OFF	2	1	5773	22	22	0	22	0	1	22	0	22	0	0	0	0	0	0	0	7	7	0.393796378
12	yPH_132	WT	Glu2	Glu2Sor1	192	0.005208333	7	30	10854	11832	ON	3	2	5773	22	22	0	22	0	0	22	0	23	0	0	0	0	1	0.045454545	0.000126263	7	8	0.439250924
12	yPH_132	WT	Glu2	Glu2Sor1	192	0.005208333	7	31	11214	12192	ON	3	2	5773	23	23	0	23	0	1	23	0	23	0	0	0	0	0	0	0	8	8	0.439250924
12	yPH_132	WT	Glu2	Glu2Sor1	192	0.005208333	7	32	11574	12552	ON	3	2	5773	24	24	0	23	1	0	23	0	24	0	0	0	0	1	0.043478261	0.000120773	8	9	0.482729185
12	yPH_132	WT	Glu2	Glu2Sor1	192	0.005208333	7	33	11934	12912	ON	3	2	5773	25	25	0	24	1	1	24	0	24	0	0	0	0	0	0	0	9	9	0.482729185
12	yPH_132	WT	Glu2	Glu2Sor1	192	0.005208333	7	34	12294	13272	ON	3	2	5773	25	25	0	24	1	0	24	0	24	0	0	0	0	0	0	0	9	9	0.482729185
12	yPH_132	WT	Glu2	Glu2Sor1	192	0.005208333	7	35	12654	13632	ON	3	2	5773	25	25	0	24	1	0	24	0	24	0	0	0	0	0	0	0	9	9	0.482729185
12	yPH_132	WT	Glu2	Glu2Sor1	192	0.005208333	7	36	13014	13992	ON	3	2	5773	25	25	0	24	1	0	24	0	24	0	0	0	0	0	0	0	9	9	0.482729185
12	yPH_132	WT	Glu2	Glu2Sor1	192	0.005208333	7	37	13374	14352	ON	3	2	5773	25	25	0	24	1	0	24	0	24	0	0	0	0	0	0	0	9	9	0.482729185
12	yPH_132	WT	Glu2	Glu2Sor1	192	0.005208333	7	38	13734	14712	ON	3	2	5773	25	25	0	24	1	0	24	0	24	0	0	0	0	0	0	0	9	9	0.482729185
12	yPH_132	WT	Glu2	Glu2Sor1	192	0.005208333	7	39	14094	15072	ON	3	2	5773	25	25	0	24	1	0	24	0	24	0	0	0	0	0	0	0	9	9	0.482729185
12	yPH_132	WT	Glu2	Glu2Sor1	192	0.005208333	7	40	14454	15432	ON	3	2	5773	25	25	0	24	1	0	24	0	24	0	0	0	0	0	0	0	9	9	0.482729185
12	yPH_132	WT	Glu2	Glu2Sor1	192	0.005208333	7	41	14814	15792	ON	3	2	5773	25	25	0	24	1	0	24	0	24	0	0	0	0	0	0	0	9	9	0.482729185
12	yPH_132	WT	Glu2	Glu2Sor1	192	0.005208333	7	42	15174	16152	ON	3	2	5773	25	25	0	24	1	0	24	0	24	0	0	0	1	1	0.041666667	0.000115741	9	10	0.524395851
12	yPH_132	WT	Glu2	Glu2Sor1	192	0.005208333	7	43	15534	16512	ON	3	2	5773	26	25	1	25	1	1	24	1	24	0	0	0	0	0	0	0	10	10	0.524395851
12	yPH_132	WT	Glu2	Glu2Sor1	192	0.005208333	7	44	15894	16872	ON	3	2	5773	25	24	1	25	0	0	24	1	24	0	0	0	0	0	0	0	10	10	0.524395851
12	yPH_132	WT	Glu2	Glu2Sor1	192	0.005208333	7	45	16254	17232	ON	3	2	5773	26	25	1	25	1	0	24	1	23	0	0	1	1	0	0	0	10	10	0.524395851
12	yPH_132	WT	Glu2	Glu2Sor1	192	0.005208333	7	46	16614	17592	OFF	4	2	5773	24	23	1	24	0	0	23	1	23	0	0	0	0	0	0	0	10	10	0.524395851
12	yPH_132	WT	Glu2	Glu2Sor1	192	0.005208333	7	47	16974	17952	OFF	4	2	5773	24	23	1	24	0	0	23	1	26	0	0	0	0	3	0.130434783	0.000362319	10	13	0.654830634
12	yPH_132	WT	Glu2	Glu2Sor1	192	0.005208333	7	48	17334	18312	OFF	4	2	5773	27	26	1	27	0	3	26	1	26	0	0	0	0	0	0	0	13	13	0.654830634
12	yPH_132	WT	Glu2	Glu2Sor1	192	0.005208333	7	49	17694	18672	OFF	4	2	5773	27	26	1	27	0	0	26	1	27	0	0	0	0	1	0.038461538	0.000106838	13	14	0.693292172
12	yPH_132	WT	Glu2	Glu2Sor1	192	0.005208333	7	50	18054	19032	OFF	4	2	5773	28	27	1	28	0	1	27	1	28	0	0	0	0	1	0.037037037	0.000102881	14	15	0.730329209
12	yPH_132	WT	Glu2	Glu2Sor1	192	0.005208333	7	51	18414	19392	OFF	4	2	5773	29	28	1	29	0	1	28	1	29	0	0	0	0	1	0.035714286	9.92E-05	15	16	0.766043495
12	yPH_132	WT	Glu2	Glu2Sor1	192	0.005208333	7	52	18774	19752	OFF	4	2	5773	30	29	1	30	0	1	29	1	30	0	0	0	0	1	0.034482759	9.58E-05	16	17	0.800526254
12	yPH_132	WT	Glu2	Glu2Sor1	192	0.005208333	7	53	19134	20112	OFF	4	2	5773	31	30	1	31	0	1	30	1	29	0	0	0	2	1	0.033333333	9.26E-05	17	18	0.833859587
12	yPH_132	WT	Glu2	Glu2Sor1	192	0.005208333	7	54	19494	20472	OFF	4	2	5773	32	29	3	32	0	1	29	3	30	0	0	0	0	1	0.034482759	9.58E-05	18	19	0.868342346
12	yPH_132	WT	Glu2	Glu2Sor1	192	0.005208333	7	55	19854	20832	OFF	4	2	5773	33	30	3	33	0	1	30	3	32	0	2	0	0	0	0	0	19	19	0.868342346
12	yPH_132	WT	Glu2	Glu2Sor1	192	0.005208333	7	56	20214	21192	OFF	4	2	5773	33	32	1	33	0	0	32	1	30	0	0	0	2	0	0	0	19	19	0.868342346
12	yPH_132	WT	Glu2	Glu2Sor1	192	0.005208333	7	57	20574	21552	OFF	4	2	5773	33	30	3	33	0	0	30	3	30	0	0	0	0	0	0	0	19	19	0.868342346
12	yPH_132	WT	Glu2	Glu2Sor1	192	0.005208333	7	58	20934	21912	OFF	4	2	5773	34	31	3	33	1	0	30	3	30	0	0	0	0	0	0	0	19	19	0.868342346
12	yPH_132	WT	Glu2	Glu2Sor1	192	0.005208333	7	59	21294	22272	OFF	4	2	5773	33	30	3	33	0	0	30	3	34	0	2	0	0	2	0.066666667	0.000185185	19	21	0.935009012
12	yPH_132	WT	Glu2	Glu2Sor1	192	0.005208333	7	60	21654	22632	OFF	4	2	5773	36	34	2	36	0	3	34	2	34	0	0	0	2	2	0.058823529	0.000163399	22	23	0.993832542
12	yPH_132	WT	Glu2	Glu2Sor1	192	0.005208333	7	61	22014	22992	OFF	4	2	5773	38	34	4	38	0	2	34	4	35	0	0	0	0	1	0.029411765	8.17E-05	24	24	1.023244306
12	yPH_132	WT	Glu2	Glu2Sor1	192	0.005208333	7	62	22374	23352	ON	5	3	5774	39	35	4	39	0	1	35	4	35	0	0	0	0	0	0	0	25	24	1.023244306
12	yPH_132	WT	Glu2	Glu2Sor1	192	0.005208333	7	63	22734	23712	ON	5	3	5774	40	36	4	39	1	0	35	4	35	0	0	0	0	0	0	0	25	24	1.023244306
12	yPH_132	WT	Glu2	Glu2Sor1	192	0.005208333	7	64	23094	24072	ON	5	3	5774	40	36	4	39	1	0	35	4	35	0	0	0	0	0	0	0	25	24	1.023244306
12	yPH_132	WT	Glu2	Glu2Sor1	192	0.005208333	7	65	23454	24432	ON	5	3	5774	40	36	4	39	1	0	35	4	35	0	0	0	0	0	0	0	25	24	1.023244306
12	yPH_132	WT	Glu2	Glu2Sor1	192	0.005208333	7	66	23814	24792	ON	5	3	5774	39	35	4	39	0	0	35	4	36	0	0	0	0	1	0.028571429	7.94E-05	25	25	1.051815735
12	yPH_132	WT	Glu2	Glu2Sor1	192	0.005208333	7	67	24174	25152	ON	5	3	5774	40	36	4	40	0	1	36	4	36	0	0	0	0	0	0	0	26	25	1.051815735
12	yPH_132	WT	Glu2	Glu2Sor1	192	0.005208333	7	68	24534	25512	ON	5	3	5774	40	36	4	40	0	0	36	4	36	0	0	0	0	0	0	0	26	25	1.051815735
12	yPH_132	WT	Glu2	Glu2Sor1	192	0.005208333	7	69	24894	25872	ON	5	3	5774	41	37	4	40	1	0	36	4	36	0	0	0	0	0	0	0	26	25	1.051815735
12	yPH_132	WT	Glu2	Glu2Sor1	192	0.005208333	7	70	25254	26232	ON	5	3	5774	41	37	4	40	1	0	36	4	36	0	0	0	0	0	0	0	26	25	1.051815735
12	yPH_132	WT	Glu2	Glu2Sor1	192	0.005208333	7	71	25614	26592	ON	5	3	5774	40	36	4	40	0	0	36	4	36	0	0	0	0	0	0	0	26	25	1.051815735
12	yPH_132	WT	Glu2	Glu2Sor1	192	0.005208333	7	72	25974	26952	ON	5	3	5774	40	36	4	40	0	0	36	4	36	0	1	1	1	0	0	0	26	25	1.051815735
12	yPH_132	WT	Glu2	Glu2Sor1	192	0.005208333	7	73	26334	27312	ON	5	3	5774	39	36	3	39	0	0	36	3	36	0	0	0	0	0	0	0	26	25	1.051815735
12	yPH_132	WT	Glu2	Glu2Sor1	192	0.005208333	7	74	26694	27672	ON	5	3	5774	40	36	4	39	1	0	36	3	37	0	1	0	0	0	0	0	26	25	1.051815735
12	yPH_132	WT	Glu2	Glu2Sor1	192	0.005208333	7	75	27054	28032	ON	5	3	5774	40	37	3	39	1	0	37	2	36	0	0	0	1	0	0	0	26	25	1.051815735
12	yPH_132	WT	Glu2	Glu2Sor1	192	0.005208333	7	76	27414	28392	ON	5	3	5774	40	36	4	39	1	0	36	3	36	0	0	0	0	0	0	0	26	25	1.051815735
12	yPH_132	WT	Glu2	Glu2Sor1	192	0.005208333	7	77	27774	28752	ON	5	3	5774	39	36	3	39	0	0	36	3	36	0	0	0	0	0	0	0	26	25	1.051815735
12	yPH_132	WT	Glu2	Glu2Sor1	192	0.005208333	7	78	28134	29112	OFF	6	3	5773	40	36	4	39	1	0	36	3	36	0	0	0	0	0	0	0	26	25	1.051815735
12	yPH_132	WT	Glu2	Glu2Sor1	192	0.005208333	7	79	28494	29472	OFF	6	3	5773	39	36	3	39	0	0	36	3	37	0	0	0	0	1	0.027777778	7.72E-05	26	26	1.079593513
12	yPH_132	WT	Glu2	Glu2Sor1	192	0.005208333	7	80	28854	29832	OFF	6	3	5773	41	37	4	40	1	1	37	3	38	0	0	0	0	1	0.027027027	7.51E-05	27	27	1.10662054
12	yPH_132	WT	Glu2	Glu2Sor1	192	0.005208333	7	81	29214	30192	OFF	6	3	5773	42	39	3	41	1	1	38	3	41	0	1	0	0	2	0.052631579	0.000146199	28	29	1.159252119
12	yPH_132	WT	Glu2	Glu2Sor1	192	0.005208333	7	82	29574	30552	OFF	6	3	5773	44	41	3	43	1	2	41	2	41	0	0	0	1	1	0.024390244	6.78E-05	30	30	1.183642363
12	yPH_132	WT	Glu2	Glu2Sor1	192	0.005208333	7	83	29934	30912	OFF	6	3	5773	44	41	3	44	0	1	41	3	42	0	0	0	0	1	0.024390244	6.78E-05	31	31	1.208032607
12	yPH_132	WT	Glu2	Glu2Sor1	192	0.005208333	7	84	30294	31272	OFF	6	3	5773	46	42	4	45	1	1	42	3	42	0	0	0	0	0	0	0	32	31	1.208032607
12	yPH_132	WT	Glu2	Glu2Sor1	192	0.005208333	7	85	30654	31632	OFF	6	3	5773	47	43	4	45	2	0	42	3	42	0	1	0	1	0	0	0	32	31	1.208032607
12	yPH_132	WT	Glu2	Glu2Sor1	192	0.005208333	7	86	31014	31992	OFF	6	3	5773	48	43	5	46	2	1	42	4	43	0	0	0	0	1	0.023809524	6.61E-05	33	32	1.23184213
12	yPH_132	WT	Glu2	Glu2Sor1	192	0.005208333	7	87	31374	32352	OFF	6	3	5773	49	44	5	47	2	1	43	4	45	0	0	0	1	3	0.069767442	0.000193798	34	35	1.301609572
12	yPH_132	WT	Glu2	Glu2Sor1	192	0.005208333	7	88	31734	32712	OFF	6	3	5773	52	46	6	50	2	3	45	5	46	0	0	0	0	1	0.022222222	6.17E-05	37	36	1.323831794
12	yPH_132	WT	Glu2	Glu2Sor1	192	0.005208333	7	89	32094	33072	OFF	6	3	5773	53	48	5	51	2	1	46	5	47	0	1	0	0	0	0	0	38	36	1.323831794
12	yPH_132	WT	Glu2	Glu2Sor1	192	0.005208333	7	90	32454	33432	OFF	6	3	5773	54	49	5	51	3	0	47	4	48	0	0	0	0	1	0.021276596	5.91E-05	38	37	1.34510839
12	yPH_132	WT	Glu2	Glu2Sor1	192	0.005208333	7	91	32814	33792	OFF	6	3	5773	53	49	4	52	1	1	48	4	48	0	0	0	0	0	0	0	39	37	1.34510839
12	yPH_132	WT	Glu2	Glu2Sor1	192	0.005208333	7	92	33174	34152	OFF	6	3	5773	52	48	4	52	0	0	48	4	48	0	0	0	0	0	0	0	39	37	1.34510839
12	yPH_132	WT	Glu2	Glu2Sor1	192	0.005208333	7	93	33534	34512	OFF	6	3	5773	53	49	4	52	1	0	48	4	50	0	0	0	0	2	0.041666667	0.000115741	39	39	1.386775057
12	yPH_132	WT	Glu2	Glu2Sor1	192	0.005208333	7	94	33894	34872	ON	7	4	5773	54	50	4	54	0	2	50	4	51	0	0	0	0	1	0.02	5.56E-05	41	40	1.406775057
12	yPH_132	WT	Glu2	Glu2Sor1	192	0.005208333	7	95	34254	35232	ON	7	4	5773	55	51	4	55	0	1	51	4	52	0	0	0	1	2	0.039215686	0.000108932	42	42	1.445990743
12	yPH_132	WT	Glu2	Glu2Sor1	192	0.005208333	7	96	34614	35592	ON	7	4	5773	58	53	5	57	1	2	52	5	52	0	0	0	0	0	0	0	44	42	1.445990743
12	yPH_132	WT	Glu2	Glu2Sor1	192	0.005208333	7	97	34974	35952	ON	7	4	5773	58	53	5	57	1	0	52	5	52	0	0	0	0	0	0	0	44	42	1.445990743
12	yPH_132	WT	Glu2	Glu2Sor1	192	0.005208333	7	98	35334	36312	ON	7	4	5773	58	53	5	57	1	0	52	5	52	0	0	0	0	0	0	0	44	42	1.445990743
12	yPH_132	WT	Glu2	Glu2Sor1	192	0.005208333	7	99	35694	36672	ON	7	4	5773	57	52	5	57	0	0	52	5	52	0	0	0	0	0	0	0	44	42	1.445990743
12	yPH_132	WT	Glu2	Glu2Sor1	192	0.005208333	7	100	36054	37032	ON	7	4	5773	57	52	5	57	0	0	52	5	53	0	0	0	0	1	0.019230769	5.34E-05	44	43	1.465221512
12	yPH_132	WT	Glu2	Glu2Sor1	192	0.005208333	7	101	36414	37392	ON	7	4	5773	58	53	5	58	0	1	53	5	54	0	0	0	0	1	0.018867925	5.24E-05	45	44	1.484089437
12	yPH_132	WT	Glu2	Glu2Sor1	192	0.005208333	7	102	36774	37752	ON	7	4	5773	59	54	5	59	0	1	54	5	56	0	0	0	0	2	0.037037037	0.000102881	46	46	1.521126474
12	yPH_132	WT	Glu2	Glu2Sor1	192	0.005208333	7	103	37134	38112	ON	7	4	5773	61	56	5	61	0	2	56	5	56	0	0	0	0	0	0	0	48	46	1.521126474
12	yPH_132	WT	Glu2	Glu2Sor1	192	0.005208333	7	104	37494	38472	ON	7	4	5773	61	56	5	61	0	0	56	5	57	0	0	0	0	1	0.017857143	4.96E-05	48	47	1.538983617
12	yPH_132	WT	Glu2	Glu2Sor1	192	0.005208333	7	105	37854	38832	ON	7	4	5773	62	57	5	62	0	1	57	5	57	0	0	0	0	0	0	0	49	47	1.538983617
12	yPH_132	WT	Glu2	Glu2Sor1	192	0.005208333	7	106	38214	39192	ON	7	4	5773	63	58	5	62	1	0	57	5	57	0	0	0	0	0	0	0	49	47	1.538983617
12	yPH_132	WT	Glu2	Glu2Sor1	192	0.005208333	7	107	38574	39552	ON	7	4	5773	64	59	5	62	2	0	57	5	57	0	0	0	0	0	0	0	49	47	1.538983617
12	yPH_132	WT	Glu2	Glu2Sor1	192	0.005208333	7	108	38934	39912	ON	7	4	5773	63	58	5	62	1	0	57	5	58	0	0	0	0	1	0.01754386	4.87E-05	49	48	1.556527476
12	yPH_132	WT	Glu2	Glu2Sor1	192	0.005208333	7	109	39294	40272	ON	7	4	5773	63	58	5	63	0	1	58	5	59	0	0	0	0	1	0.017241379	4.79E-05	50	49	1.573768856
12	yPH_132	WT	Glu2	Glu2Sor1	192	0.005208333	7	110	39654	40632	OFF	8	4	5773	65	60	5	64	1	1	59	5	58	0	0	0	1	0	0	0	51	49	1.573768856
12	yPH_132	WT	Glu2	Glu2Sor1	192	0.005208333	7	111	40014	40992	OFF	8	4	5773	64	58	6	64	0	0	58	6	61	0	1	0	0	2	0.034482759	9.58E-05	51	51	1.608251614
12	yPH_132	WT	Glu2	Glu2Sor1	192	0.005208333	7	112	40374	41352	OFF	8	4	5773	66	61	5	66	0	2	61	5	62	0	0	0	0	1	0.016393443	4.55E-05	53	52	1.624645057
12	yPH_132	WT	Glu2	Glu2Sor1	192	0.005208333	7	113	40734	41712	OFF	8	4	5773	67	62	5	67	0	1	62	5	62	0	0	1	1	1	0.016129032	4.48E-05	54	53	1.640774089
12	yPH_132	WT	Glu2	Glu2Sor1	192	0.005208333	7	114	41094	42072	OFF	8	4	5773	67	63	4	66	1	1	62	4	63	0	0	0	0	1	0.016129032	4.48E-05	55	54	1.656903121
12	yPH_132	WT	Glu2	Glu2Sor1	192	0.005208333	7	115	41454	42432	OFF	8	4	5773	69	64	5	67	2	1	63	4	65	0	0	0	0	2	0.031746032	8.82E-05	56	56	1.688649153
12	yPH_132	WT	Glu2	Glu2Sor1	192	0.005208333	7	116	41814	42792	OFF	8	4	5773	70	65	5	69	1	2	65	4	67	0	0	0	0	2	0.030769231	8.55E-05	58	58	1.719418384
12	yPH_132	WT	Glu2	Glu2Sor1	192	0.005208333	7	117	42174	43152	OFF	8	4	5773	73	68	5	72	1	3	67	5	68	0	1	0	0	0	0	0	61	58	1.719418384
12	yPH_132	WT	Glu2	Glu2Sor1	192	0.005208333	7	118	42534	43512	OFF	8	4	5773	72	68	4	72	0	0	68	4	68	0	0	0	1	1	0.014705882	4.08E-05	61	59	1.734124266
12	yPH_132	WT	Glu2	Glu2Sor1	192	0.005208333	7	119	42894	43872	OFF	8	4	5773	74	69	5	73	1	1	68	5	NA	NA	NA	NA	NA	NA	NA	NA	NA	NA	NA
12	yPH_132	WT	Glu2	Glu2Sor1	192	0.005208333	8	0	63	1041	ON	1	1	5774	7	7	0	7	0	0	7	0	7	0	0	0	0	0	0	0	0	0	0
12	yPH_132	WT	Glu2	Glu2Sor1	192	0.005208333	8	1	423	1401	ON	1	1	5774	7	7	0	7	0	0	7	0	7	0	0	0	0	0	0	0	0	0	0
12	yPH_132	WT	Glu2	Glu2Sor1	192	0.005208333	8	2	783	1761	ON	1	1	5774	7	7	0	7	0	0	7	0	7	0	0	0	0	0	0	0	0	0	0
12	yPH_132	WT	Glu2	Glu2Sor1	192	0.005208333	8	3	1143	2121	ON	1	1	5774	7	7	0	7	0	0	7	0	7	0	0	0	0	0	0	0	0	0	0
12	yPH_132	WT	Glu2	Glu2Sor1	192	0.005208333	8	4	1503	2481	ON	1	1	5774	7	7	0	7	0	0	7	0	7	0	0	0	0	0	0	0	0	0	0
12	yPH_132	WT	Glu2	Glu2Sor1	192	0.005208333	8	5	1863	2841	ON	1	1	5774	7	7	0	7	0	0	7	0	7	0	0	0	0	0	0	0	0	0	0
12	yPH_132	WT	Glu2	Glu2Sor1	192	0.005208333	8	6	2223	3201	ON	1	1	5774	7	7	0	7	0	0	7	0	7	0	0	0	0	0	0	0	0	0	0
12	yPH_132	WT	Glu2	Glu2Sor1	192	0.005208333	8	7	2583	3561	ON	1	1	5774	7	7	0	7	0	0	7	0	7	0	0	0	0	0	0	0	0	0	0
12	yPH_132	WT	Glu2	Glu2Sor1	192	0.005208333	8	8	2943	3921	ON	1	1	5774	7	7	0	7	0	0	7	0	7	0	0	0	0	0	0	0	0	0	0
12	yPH_132	WT	Glu2	Glu2Sor1	192	0.005208333	8	9	3303	4281	ON	1	1	5774	7	7	0	7	0	0	7	0	7	0	0	0	0	0	0	0	0	0	0
12	yPH_132	WT	Glu2	Glu2Sor1	192	0.005208333	8	10	3663	4641	ON	1	1	5774	7	7	0	7	0	0	7	0	7	0	0	0	0	0	0	0	0	0	0
12	yPH_132	WT	Glu2	Glu2Sor1	192	0.005208333	8	11	4023	5001	ON	1	1	5774	7	7	0	7	0	0	7	0	7	0	0	0	0	0	0	0	0	0	0
12	yPH_132	WT	Glu2	Glu2Sor1	192	0.005208333	8	12	4383	5361	ON	1	1	5774	7	7	0	7	0	0	7	0	7	0	0	0	0	0	0	0	0	0	0
12	yPH_132	WT	Glu2	Glu2Sor1	192	0.005208333	8	13	4743	5721	ON	1	1	5774	7	7	0	7	0	0	7	0	7	0	0	0	0	0	0	0	0	0	0
12	yPH_132	WT	Glu2	Glu2Sor1	192	0.005208333	8	14	5103	6081	OFF	2	1	5773	7	7	0	7	0	0	7	0	7	0	0	0	0	0	0	0	0	0	0
12	yPH_132	WT	Glu2	Glu2Sor1	192	0.005208333	8	15	5463	6441	OFF	2	1	5773	7	7	0	7	0	0	7	0	7	0	0	0	0	0	0	0	0	0	0
12	yPH_132	WT	Glu2	Glu2Sor1	192	0.005208333	8	16	5823	6801	OFF	2	1	5773	7	7	0	7	0	0	7	0	8	0	0	0	0	1	0.142857143	0.000396825	0	1	0.142857143
12	yPH_132	WT	Glu2	Glu2Sor1	192	0.005208333	8	17	6183	7161	OFF	2	1	5773	8	8	0	8	0	1	8	0	8	0	0	0	0	0	0	0	1	1	0.142857143
12	yPH_132	WT	Glu2	Glu2Sor1	192	0.005208333	8	18	6543	7521	OFF	2	1	5773	8	8	0	8	0	0	8	0	8	0	0	0	0	0	0	0	1	1	0.142857143
12	yPH_132	WT	Glu2	Glu2Sor1	192	0.005208333	8	19	6903	7881	OFF	2	1	5773	8	8	0	8	0	0	8	0	9	0	0	0	0	1	0.125	0.000347222	1	2	0.267857143
12	yPH_132	WT	Glu2	Glu2Sor1	192	0.005208333	8	20	7263	8241	OFF	2	1	5773	9	9	0	9	0	1	9	0	9	0	0	0	0	0	0	0	2	2	0.267857143
12	yPH_132	WT	Glu2	Glu2Sor1	192	0.005208333	8	21	7623	8601	OFF	2	1	5773	9	9	0	9	0	0	9	0	9	0	0	0	0	0	0	0	2	2	0.267857143
12	yPH_132	WT	Glu2	Glu2Sor1	192	0.005208333	8	22	7983	8961	OFF	2	1	5773	9	9	0	9	0	0	9	0	9	0	0	0	0	0	0	0	2	2	0.267857143
12	yPH_132	WT	Glu2	Glu2Sor1	192	0.005208333	8	23	8343	9321	OFF	2	1	5773	9	9	0	9	0	0	9	0	9	0	0	0	0	0	0	0	2	2	0.267857143
12	yPH_132	WT	Glu2	Glu2Sor1	192	0.005208333	8	24	8703	9681	OFF	2	1	5773	9	9	0	9	0	0	9	0	9	0	0	0	0	0	0	0	2	2	0.267857143
12	yPH_132	WT	Glu2	Glu2Sor1	192	0.005208333	8	25	9063	10041	OFF	2	1	5773	9	9	0	9	0	0	9	0	9	0	0	0	0	0	0	0	2	2	0.267857143
12	yPH_132	WT	Glu2	Glu2Sor1	192	0.005208333	8	26	9423	10401	OFF	2	1	5773	9	9	0	9	0	0	9	0	10	0	0	0	0	1	0.111111111	0.000308642	2	3	0.378968254
12	yPH_132	WT	Glu2	Glu2Sor1	192	0.005208333	8	27	9783	10761	OFF	2	1	5773	10	10	0	10	0	1	10	0	10	0	0	0	0	0	0	0	3	3	0.378968254
12	yPH_132	WT	Glu2	Glu2Sor1	192	0.005208333	8	28	10143	11121	OFF	2	1	5773	11	11	0	10	1	0	10	0	13	0	0	0	0	3	0.3	0.000833333	3	6	0.678968254
12	yPH_132	WT	Glu2	Glu2Sor1	192	0.005208333	8	29	10503	11481	OFF	2	1	5773	13	13	0	13	0	3	13	0	13	0	0	0	0	0	0	0	6	6	0.678968254
12	yPH_132	WT	Glu2	Glu2Sor1	192	0.005208333	8	30	10863	11841	ON	3	2	5773	13	13	0	13	0	0	13	0	13	0	0	0	0	0	0	0	6	6	0.678968254
12	yPH_132	WT	Glu2	Glu2Sor1	192	0.005208333	8	31	11223	12201	ON	3	2	5773	13	13	0	13	0	0	13	0	13	0	0	0	0	0	0	0	6	6	0.678968254
12	yPH_132	WT	Glu2	Glu2Sor1	192	0.005208333	8	32	11583	12561	ON	3	2	5773	13	13	0	13	0	0	13	0	13	0	0	0	0	0	0	0	6	6	0.678968254
12	yPH_132	WT	Glu2	Glu2Sor1	192	0.005208333	8	33	11943	12921	ON	3	2	5773	13	13	0	13	0	0	13	0	13	0	0	0	0	0	0	0	6	6	0.678968254
12	yPH_132	WT	Glu2	Glu2Sor1	192	0.005208333	8	34	12303	13281	ON	3	2	5773	13	13	0	13	0	0	13	0	13	0	0	0	0	0	0	0	6	6	0.678968254
12	yPH_132	WT	Glu2	Glu2Sor1	192	0.005208333	8	35	12663	13641	ON	3	2	5773	13	13	0	13	0	0	13	0	13	0	0	0	0	0	0	0	6	6	0.678968254
12	yPH_132	WT	Glu2	Glu2Sor1	192	0.005208333	8	36	13023	14001	ON	3	2	5773	13	13	0	13	0	0	13	0	13	0	0	0	0	0	0	0	6	6	0.678968254
12	yPH_132	WT	Glu2	Glu2Sor1	192	0.005208333	8	37	13383	14361	ON	3	2	5773	13	13	0	13	0	0	13	0	13	0	0	0	0	0	0	0	6	6	0.678968254
12	yPH_132	WT	Glu2	Glu2Sor1	192	0.005208333	8	38	13743	14721	ON	3	2	5773	13	13	0	13	0	0	13	0	13	0	0	0	0	0	0	0	6	6	0.678968254
12	yPH_132	WT	Glu2	Glu2Sor1	192	0.005208333	8	39	14103	15081	ON	3	2	5773	13	13	0	13	0	0	13	0	13	0	0	0	0	0	0	0	6	6	0.678968254
12	yPH_132	WT	Glu2	Glu2Sor1	192	0.005208333	8	40	14463	15441	ON	3	2	5773	13	13	0	13	0	0	13	0	13	0	0	0	0	0	0	0	6	6	0.678968254
12	yPH_132	WT	Glu2	Glu2Sor1	192	0.005208333	8	41	14823	15801	ON	3	2	5773	13	13	0	13	0	0	13	0	13	0	0	0	0	0	0	0	6	6	0.678968254
12	yPH_132	WT	Glu2	Glu2Sor1	192	0.005208333	8	42	15183	16161	ON	3	2	5773	13	13	0	13	0	0	13	0	13	0	0	0	0	0	0	0	6	6	0.678968254
12	yPH_132	WT	Glu2	Glu2Sor1	192	0.005208333	8	43	15543	16521	ON	3	2	5773	13	13	0	13	0	0	13	0	13	0	0	0	0	0	0	0	6	6	0.678968254
12	yPH_132	WT	Glu2	Glu2Sor1	192	0.005208333	8	44	15903	16881	ON	3	2	5773	13	13	0	13	0	0	13	0	13	0	0	0	0	0	0	0	6	6	0.678968254
12	yPH_132	WT	Glu2	Glu2Sor1	192	0.005208333	8	45	16263	17241	ON	3	2	5773	13	13	0	13	0	0	13	0	13	0	0	0	0	0	0	0	6	6	0.678968254
12	yPH_132	WT	Glu2	Glu2Sor1	192	0.005208333	8	46	16623	17601	OFF	4	2	5773	13	13	0	13	0	0	13	0	13	0	0	0	0	0	0	0	6	6	0.678968254
12	yPH_132	WT	Glu2	Glu2Sor1	192	0.005208333	8	47	16983	17961	OFF	4	2	5773	13	13	0	13	0	0	13	0	13	0	0	0	0	0	0	0	6	6	0.678968254
12	yPH_132	WT	Glu2	Glu2Sor1	192	0.005208333	8	48	17343	18321	OFF	4	2	5773	13	13	0	13	0	0	13	0	15	0	0	0	0	2	0.153846154	0.00042735	6	8	0.832814408
12	yPH_132	WT	Glu2	Glu2Sor1	192	0.005208333	8	49	17703	18681	OFF	4	2	5773	15	15	0	15	0	2	15	0	15	0	0	0	0	0	0	0	8	8	0.832814408
12	yPH_132	WT	Glu2	Glu2Sor1	192	0.005208333	8	50	18063	19041	OFF	4	2	5773	16	16	0	15	1	0	15	0	15	0	0	0	0	0	0	0	8	8	0.832814408
12	yPH_132	WT	Glu2	Glu2Sor1	192	0.005208333	8	51	18423	19401	OFF	4	2	5773	16	16	0	15	1	0	15	0	15	0	0	0	0	0	0	0	8	8	0.832814408
12	yPH_132	WT	Glu2	Glu2Sor1	192	0.005208333	8	52	18783	19761	OFF	4	2	5773	15	15	0	15	0	0	15	0	16	0	0	0	0	1	0.066666667	0.000185185	8	9	0.899481074
12	yPH_132	WT	Glu2	Glu2Sor1	192	0.005208333	8	53	19143	20121	OFF	4	2	5773	16	16	0	16	0	1	16	0	16	0	0	0	0	0	0	0	9	9	0.899481074
12	yPH_132	WT	Glu2	Glu2Sor1	192	0.005208333	8	54	19503	20481	OFF	4	2	5773	16	16	0	16	0	0	16	0	16	0	0	0	0	0	0	0	9	9	0.899481074
12	yPH_132	WT	Glu2	Glu2Sor1	192	0.005208333	8	55	19863	20841	OFF	4	2	5773	16	16	0	16	0	0	16	0	17	0	0	0	0	1	0.0625	0.000173611	9	10	0.961981074
12	yPH_132	WT	Glu2	Glu2Sor1	192	0.005208333	8	56	20223	21201	OFF	4	2	5773	17	17	0	17	0	1	17	0	17	0	0	0	0	0	0	0	10	10	0.961981074
12	yPH_132	WT	Glu2	Glu2Sor1	192	0.005208333	8	57	20583	21561	OFF	4	2	5773	17	17	0	17	0	0	17	0	17	0	0	0	0	0	0	0	10	10	0.961981074
12	yPH_132	WT	Glu2	Glu2Sor1	192	0.005208333	8	58	20943	21921	OFF	4	2	5773	17	17	0	17	0	0	17	0	18	0	0	0	0	1	0.058823529	0.000163399	10	11	1.020804604
12	yPH_132	WT	Glu2	Glu2Sor1	192	0.005208333	8	59	21303	22281	OFF	4	2	5773	18	18	0	18	0	1	18	0	18	0	0	0	0	0	0	0	11	11	1.020804604
12	yPH_132	WT	Glu2	Glu2Sor1	192	0.005208333	8	60	21663	22641	OFF	4	2	5773	18	18	0	18	0	0	18	0	19	0	0	0	0	1	0.055555556	0.000154321	11	12	1.076360159
12	yPH_132	WT	Glu2	Glu2Sor1	192	0.005208333	8	61	22023	23001	OFF	4	2	5773	19	19	0	19	0	1	19	0	19	0	0	0	0	0	0	0	12	12	1.076360159
12	yPH_132	WT	Glu2	Glu2Sor1	192	0.005208333	8	62	22383	23361	ON	5	3	5774	19	19	0	19	0	0	19	0	20	0	0	0	0	1	0.052631579	0.000146199	12	13	1.128991738
12	yPH_132	WT	Glu2	Glu2Sor1	192	0.005208333	8	63	22743	23721	ON	5	3	5774	20	20	0	20	0	1	20	0	20	0	0	0	0	0	0	0	13	13	1.128991738
12	yPH_132	WT	Glu2	Glu2Sor1	192	0.005208333	8	64	23103	24081	ON	5	3	5774	20	20	0	20	0	0	20	0	21	0	0	0	0	1	0.05	0.000138889	13	14	1.178991738
12	yPH_132	WT	Glu2	Glu2Sor1	192	0.005208333	8	65	23463	24441	ON	5	3	5774	21	21	0	21	0	1	21	0	21	0	0	0	0	0	0	0	14	14	1.178991738
12	yPH_132	WT	Glu2	Glu2Sor1	192	0.005208333	8	66	23823	24801	ON	5	3	5774	21	21	0	21	0	0	21	0	21	0	0	0	0	0	0	0	14	14	1.178991738
12	yPH_132	WT	Glu2	Glu2Sor1	192	0.005208333	8	67	24183	25161	ON	5	3	5774	21	21	0	21	0	0	21	0	21	0	0	0	0	0	0	0	14	14	1.178991738
12	yPH_132	WT	Glu2	Glu2Sor1	192	0.005208333	8	68	24543	25521	ON	5	3	5774	21	21	0	21	0	0	21	0	21	0	0	0	0	0	0	0	14	14	1.178991738
12	yPH_132	WT	Glu2	Glu2Sor1	192	0.005208333	8	69	24903	25881	ON	5	3	5774	21	21	0	21	0	0	21	0	21	0	0	0	0	0	0	0	14	14	1.178991738
12	yPH_132	WT	Glu2	Glu2Sor1	192	0.005208333	8	70	25263	26241	ON	5	3	5774	21	21	0	21	0	0	21	0	21	0	0	0	0	0	0	0	14	14	1.178991738
12	yPH_132	WT	Glu2	Glu2Sor1	192	0.005208333	8	71	25623	26601	ON	5	3	5774	21	21	0	21	0	0	21	0	21	0	0	0	0	0	0	0	14	14	1.178991738
12	yPH_132	WT	Glu2	Glu2Sor1	192	0.005208333	8	72	25983	26961	ON	5	3	5774	21	21	0	21	0	0	21	0	21	0	0	0	0	0	0	0	14	14	1.178991738
12	yPH_132	WT	Glu2	Glu2Sor1	192	0.005208333	8	73	26343	27321	ON	5	3	5774	21	21	0	21	0	0	21	0	22	0	0	0	0	1	0.047619048	0.000132275	14	15	1.226610786
12	yPH_132	WT	Glu2	Glu2Sor1	192	0.005208333	8	74	26703	27681	ON	5	3	5774	22	22	0	22	0	1	22	0	22	0	0	0	0	0	0	0	15	15	1.226610786
12	yPH_132	WT	Glu2	Glu2Sor1	192	0.005208333	8	75	27063	28041	ON	5	3	5774	22	22	0	22	0	0	22	0	22	0	0	0	0	0	0	0	15	15	1.226610786
12	yPH_132	WT	Glu2	Glu2Sor1	192	0.005208333	8	76	27423	28401	ON	5	3	5774	22	22	0	22	0	0	22	0	22	0	0	0	0	0	0	0	15	15	1.226610786
12	yPH_132	WT	Glu2	Glu2Sor1	192	0.005208333	8	77	27783	28761	ON	5	3	5774	22	22	0	22	0	0	22	0	22	0	0	0	0	0	0	0	15	15	1.226610786
12	yPH_132	WT	Glu2	Glu2Sor1	192	0.005208333	8	78	28143	29121	OFF	6	3	5773	22	22	0	22	0	0	22	0	22	0	0	0	0	0	0	0	15	15	1.226610786
12	yPH_132	WT	Glu2	Glu2Sor1	192	0.005208333	8	79	28503	29481	OFF	6	3	5773	22	22	0	22	0	0	22	0	24	0	0	0	0	2	0.090909091	0.000252525	15	17	1.317519877
12	yPH_132	WT	Glu2	Glu2Sor1	192	0.005208333	8	80	28863	29841	OFF	6	3	5773	25	25	0	24	1	2	24	0	24	0	0	0	0	0	0	0	17	17	1.317519877
12	yPH_132	WT	Glu2	Glu2Sor1	192	0.005208333	8	81	29223	30201	OFF	6	3	5773	25	25	0	24	1	0	24	0	25	0	0	0	0	1	0.041666667	0.000115741	17	18	1.359186544
12	yPH_132	WT	Glu2	Glu2Sor1	192	0.005208333	8	82	29583	30561	OFF	6	3	5773	26	26	0	25	1	1	25	0	25	0	0	0	0	0	0	0	18	18	1.359186544
12	yPH_132	WT	Glu2	Glu2Sor1	192	0.005208333	8	83	29943	30921	OFF	6	3	5773	26	26	0	25	1	0	25	0	26	0	0	0	0	1	0.04	0.000111111	18	19	1.399186544
12	yPH_132	WT	Glu2	Glu2Sor1	192	0.005208333	8	84	30303	31281	OFF	6	3	5773	27	27	0	26	1	1	26	0	26	0	0	0	0	0	0	0	19	19	1.399186544
12	yPH_132	WT	Glu2	Glu2Sor1	192	0.005208333	8	85	30663	31641	OFF	6	3	5773	27	27	0	26	1	0	26	0	26	0	0	0	0	0	0	0	19	19	1.399186544
12	yPH_132	WT	Glu2	Glu2Sor1	192	0.005208333	8	86	31023	32001	OFF	6	3	5773	26	26	0	26	0	0	26	0	27	0	0	0	0	1	0.038461538	0.000106838	19	20	1.437648082
12	yPH_132	WT	Glu2	Glu2Sor1	192	0.005208333	8	87	31383	32361	OFF	6	3	5773	27	27	0	27	0	1	27	0	27	0	0	1	1	1	0.037037037	0.000102881	20	21	1.474685119
12	yPH_132	WT	Glu2	Glu2Sor1	192	0.005208333	8	88	31743	32721	OFF	6	3	5773	27	27	0	27	0	1	27	0	29	0	0	0	0	2	0.074074074	0.000205761	21	23	1.548759193
12	yPH_132	WT	Glu2	Glu2Sor1	192	0.005208333	8	89	32103	33081	OFF	6	3	5773	29	29	0	29	0	2	29	0	30	0	0	0	0	1	0.034482759	9.58E-05	23	24	1.583241952
12	yPH_132	WT	Glu2	Glu2Sor1	192	0.005208333	8	90	32463	33441	OFF	6	3	5773	31	31	0	30	1	1	30	0	31	0	0	0	0	1	0.033333333	9.26E-05	24	25	1.616575285
12	yPH_132	WT	Glu2	Glu2Sor1	192	0.005208333	8	91	32823	33801	OFF	6	3	5773	32	32	0	31	1	1	31	0	32	0	0	0	0	1	0.032258065	8.96E-05	25	26	1.64883335
12	yPH_132	WT	Glu2	Glu2Sor1	192	0.005208333	8	92	33183	34161	OFF	6	3	5773	33	33	0	32	1	1	32	0	33	0	0	0	0	1	0.03125	8.68E-05	26	27	1.68008335
12	yPH_132	WT	Glu2	Glu2Sor1	192	0.005208333	8	93	33543	34521	OFF	6	3	5773	36	36	0	33	3	1	33	0	34	0	0	0	0	1	0.03030303	8.42E-05	27	28	1.71038638
12	yPH_132	WT	Glu2	Glu2Sor1	192	0.005208333	8	94	33903	34881	ON	7	4	5773	35	35	0	34	1	1	34	0	34	0	0	0	0	0	0	0	28	28	1.71038638
12	yPH_132	WT	Glu2	Glu2Sor1	192	0.005208333	8	95	34263	35241	ON	7	4	5773	35	35	0	34	1	0	34	0	35	0	0	0	0	1	0.029411765	8.17E-05	28	29	1.739798145
12	yPH_132	WT	Glu2	Glu2Sor1	192	0.005208333	8	96	34623	35601	ON	7	4	5773	35	35	0	35	0	1	35	0	35	0	0	0	0	0	0	0	29	29	1.739798145
12	yPH_132	WT	Glu2	Glu2Sor1	192	0.005208333	8	97	34983	35961	ON	7	4	5773	35	35	0	35	0	0	35	0	35	0	0	0	0	0	0	0	29	29	1.739798145
12	yPH_132	WT	Glu2	Glu2Sor1	192	0.005208333	8	98	35343	36321	ON	7	4	5773	35	35	0	35	0	0	35	0	35	0	0	0	0	0	0	0	29	29	1.739798145
12	yPH_132	WT	Glu2	Glu2Sor1	192	0.005208333	8	99	35703	36681	ON	7	4	5773	35	35	0	35	0	0	35	0	35	0	0	0	0	0	0	0	29	29	1.739798145
12	yPH_132	WT	Glu2	Glu2Sor1	192	0.005208333	8	100	36063	37041	ON	7	4	5773	35	35	0	35	0	0	35	0	35	0	0	0	0	0	0	0	29	29	1.739798145
12	yPH_132	WT	Glu2	Glu2Sor1	192	0.005208333	8	101	36423	37401	ON	7	4	5773	35	35	0	35	0	0	35	0	35	0	0	0	0	0	0	0	29	29	1.739798145
12	yPH_132	WT	Glu2	Glu2Sor1	192	0.005208333	8	102	36783	37761	ON	7	4	5773	35	35	0	35	0	0	35	0	35	0	0	0	0	0	0	0	29	29	1.739798145
12	yPH_132	WT	Glu2	Glu2Sor1	192	0.005208333	8	103	37143	38121	ON	7	4	5773	35	35	0	35	0	0	35	0	35	0	0	0	0	0	0	0	29	29	1.739798145
12	yPH_132	WT	Glu2	Glu2Sor1	192	0.005208333	8	104	37503	38481	ON	7	4	5773	35	35	0	35	0	0	35	0	35	0	0	0	0	0	0	0	29	29	1.739798145
12	yPH_132	WT	Glu2	Glu2Sor1	192	0.005208333	8	105	37863	38841	ON	7	4	5773	35	35	0	35	0	0	35	0	35	0	0	0	0	0	0	0	29	29	1.739798145
12	yPH_132	WT	Glu2	Glu2Sor1	192	0.005208333	8	106	38223	39201	ON	7	4	5773	35	35	0	35	0	0	35	0	35	0	0	0	0	0	0	0	29	29	1.739798145
12	yPH_132	WT	Glu2	Glu2Sor1	192	0.005208333	8	107	38583	39561	ON	7	4	5773	35	35	0	35	0	0	35	0	35	0	0	0	0	0	0	0	29	29	1.739798145
12	yPH_132	WT	Glu2	Glu2Sor1	192	0.005208333	8	108	38943	39921	ON	7	4	5773	35	35	0	35	0	0	35	0	35	0	0	0	0	0	0	0	29	29	1.739798145
12	yPH_132	WT	Glu2	Glu2Sor1	192	0.005208333	8	109	39303	40281	ON	7	4	5773	35	35	0	35	0	0	35	0	36	0	0	0	0	1	0.028571429	7.94E-05	29	30	1.768369573
12	yPH_132	WT	Glu2	Glu2Sor1	192	0.005208333	8	110	39663	40641	OFF	8	4	5773	36	36	0	36	0	1	36	0	37	0	0	0	0	1	0.027777778	7.72E-05	30	31	1.796147351
12	yPH_132	WT	Glu2	Glu2Sor1	192	0.005208333	8	111	40023	41001	OFF	8	4	5773	37	37	0	37	0	1	37	0	40	0	0	0	0	3	0.081081081	0.000225225	31	34	1.877228432
12	yPH_132	WT	Glu2	Glu2Sor1	192	0.005208333	8	112	40383	41361	OFF	8	4	5773	40	40	0	40	0	3	40	0	41	0	0	0	0	1	0.025	6.94E-05	34	35	1.902228432
12	yPH_132	WT	Glu2	Glu2Sor1	192	0.005208333	8	113	40743	41721	OFF	8	4	5773	42	42	0	41	1	1	41	0	42	0	0	0	0	1	0.024390244	6.78E-05	35	36	1.926618676
12	yPH_132	WT	Glu2	Glu2Sor1	192	0.005208333	8	114	41103	42081	OFF	8	4	5773	42	42	0	42	0	1	42	0	43	0	0	0	0	1	0.023809524	6.61E-05	36	37	1.9504282
12	yPH_132	WT	Glu2	Glu2Sor1	192	0.005208333	8	115	41463	42441	OFF	8	4	5773	44	44	0	43	1	1	43	0	43	0	0	0	0	0	0	0	37	37	1.9504282
12	yPH_132	WT	Glu2	Glu2Sor1	192	0.005208333	8	116	41823	42801	OFF	8	4	5773	44	44	0	43	1	0	43	0	43	0	0	0	0	0	0	0	37	37	1.9504282
12	yPH_132	WT	Glu2	Glu2Sor1	192	0.005208333	8	117	42183	43161	OFF	8	4	5773	44	44	0	43	1	0	43	0	44	0	0	0	0	1	0.023255814	6.46E-05	37	38	1.973684014
12	yPH_132	WT	Glu2	Glu2Sor1	192	0.005208333	8	118	42543	43521	OFF	8	4	5773	44	44	0	44	0	1	44	0	46	0	0	0	0	2	0.045454545	0.000126263	38	40	2.019138559
12	yPH_132	WT	Glu2	Glu2Sor1	192	0.005208333	8	119	42903	43881	OFF	8	4	5773	46	46	0	46	0	2	46	0	NA	NA	NA	NA	NA	NA	NA	NA	NA	NA	NA
12	yPH_132	WT	Glu2	Glu2Sor1	192	0.005208333	9	0	72	1050	ON	1	1	5774	16	16	0	16	0	0	16	0	16	0	0	0	0	0	0	0	0	0	0
12	yPH_132	WT	Glu2	Glu2Sor1	192	0.005208333	9	1	432	1410	ON	1	1	5774	16	16	0	16	0	0	16	0	16	0	0	0	0	0	0	0	0	0	0
12	yPH_132	WT	Glu2	Glu2Sor1	192	0.005208333	9	2	792	1770	ON	1	1	5774	16	16	0	16	0	0	16	0	16	0	0	0	0	0	0	0	0	0	0
12	yPH_132	WT	Glu2	Glu2Sor1	192	0.005208333	9	3	1152	2130	ON	1	1	5774	16	16	0	16	0	0	16	0	16	0	0	0	0	0	0	0	0	0	0
12	yPH_132	WT	Glu2	Glu2Sor1	192	0.005208333	9	4	1512	2490	ON	1	1	5774	16	16	0	16	0	0	16	0	16	0	0	0	0	0	0	0	0	0	0
12	yPH_132	WT	Glu2	Glu2Sor1	192	0.005208333	9	5	1872	2850	ON	1	1	5774	16	16	0	16	0	0	16	0	16	0	0	0	0	0	0	0	0	0	0
12	yPH_132	WT	Glu2	Glu2Sor1	192	0.005208333	9	6	2232	3210	ON	1	1	5774	16	16	0	16	0	0	16	0	16	0	0	0	0	0	0	0	0	0	0
12	yPH_132	WT	Glu2	Glu2Sor1	192	0.005208333	9	7	2592	3570	ON	1	1	5774	16	16	0	16	0	0	16	0	16	0	0	0	0	0	0	0	0	0	0
12	yPH_132	WT	Glu2	Glu2Sor1	192	0.005208333	9	8	2952	3930	ON	1	1	5774	16	16	0	16	0	0	16	0	16	0	0	0	0	0	0	0	0	0	0
12	yPH_132	WT	Glu2	Glu2Sor1	192	0.005208333	9	9	3312	4290	ON	1	1	5774	16	16	0	16	0	0	16	0	16	0	0	0	0	0	0	0	0	0	0
12	yPH_132	WT	Glu2	Glu2Sor1	192	0.005208333	9	10	3672	4650	ON	1	1	5774	16	16	0	16	0	0	16	0	16	0	0	0	0	0	0	0	0	0	0
12	yPH_132	WT	Glu2	Glu2Sor1	192	0.005208333	9	11	4032	5010	ON	1	1	5774	16	16	0	16	0	0	16	0	16	0	0	0	0	0	0	0	0	0	0
12	yPH_132	WT	Glu2	Glu2Sor1	192	0.005208333	9	12	4392	5370	ON	1	1	5774	16	16	0	16	0	0	16	0	16	0	0	0	0	0	0	0	0	0	0
12	yPH_132	WT	Glu2	Glu2Sor1	192	0.005208333	9	13	4752	5730	ON	1	1	5774	16	16	0	16	0	0	16	0	16	0	0	0	0	0	0	0	0	0	0
12	yPH_132	WT	Glu2	Glu2Sor1	192	0.005208333	9	14	5112	6090	OFF	2	1	5773	16	16	0	16	0	0	16	0	16	0	0	0	0	0	0	0	0	0	0
12	yPH_132	WT	Glu2	Glu2Sor1	192	0.005208333	9	15	5472	6450	OFF	2	1	5773	16	16	0	16	0	0	16	0	17	0	0	0	0	1	0.0625	0.000173611	0	1	0.0625
12	yPH_132	WT	Glu2	Glu2Sor1	192	0.005208333	9	16	5832	6810	OFF	2	1	5773	17	17	0	17	0	1	17	0	18	0	0	0	0	1	0.058823529	0.000163399	1	2	0.121323529
12	yPH_132	WT	Glu2	Glu2Sor1	192	0.005208333	9	17	6192	7170	OFF	2	1	5773	18	18	0	18	0	1	18	0	18	0	0	0	0	0	0	0	2	2	0.121323529
12	yPH_132	WT	Glu2	Glu2Sor1	192	0.005208333	9	18	6552	7530	OFF	2	1	5773	18	18	0	18	0	0	18	0	19	0	0	0	0	1	0.055555556	0.000154321	2	3	0.176879085
12	yPH_132	WT	Glu2	Glu2Sor1	192	0.005208333	9	19	6912	7890	OFF	2	1	5773	19	19	0	19	0	1	19	0	19	0	0	0	0	0	0	0	3	3	0.176879085
12	yPH_132	WT	Glu2	Glu2Sor1	192	0.005208333	9	20	7272	8250	OFF	2	1	5773	19	19	0	19	0	0	19	0	20	0	0	0	0	1	0.052631579	0.000146199	3	4	0.229510664
12	yPH_132	WT	Glu2	Glu2Sor1	192	0.005208333	9	21	7632	8610	OFF	2	1	5773	20	20	0	20	0	1	20	0	21	0	0	0	0	1	0.05	0.000138889	4	5	0.279510664
12	yPH_132	WT	Glu2	Glu2Sor1	192	0.005208333	9	22	7992	8970	OFF	2	1	5773	21	21	0	21	0	1	21	0	21	0	0	0	0	0	0	0	5	5	0.279510664
12	yPH_132	WT	Glu2	Glu2Sor1	192	0.005208333	9	23	8352	9330	OFF	2	1	5773	21	21	0	21	0	0	21	0	21	0	0	0	0	0	0	0	5	5	0.279510664
12	yPH_132	WT	Glu2	Glu2Sor1	192	0.005208333	9	24	8712	9690	OFF	2	1	5773	21	21	0	21	0	0	21	0	21	0	0	0	0	0	0	0	5	5	0.279510664
12	yPH_132	WT	Glu2	Glu2Sor1	192	0.005208333	9	25	9072	10050	OFF	2	1	5773	21	21	0	21	0	0	21	0	21	0	0	0	0	0	0	0	5	5	0.279510664
12	yPH_132	WT	Glu2	Glu2Sor1	192	0.005208333	9	26	9432	10410	OFF	2	1	5773	21	21	0	21	0	0	21	0	22	0	0	0	0	1	0.047619048	0.000132275	5	6	0.327129712
12	yPH_132	WT	Glu2	Glu2Sor1	192	0.005208333	9	27	9792	10770	OFF	2	1	5773	22	22	0	22	0	1	22	0	24	0	0	0	0	2	0.090909091	0.000252525	6	8	0.418038802
12	yPH_132	WT	Glu2	Glu2Sor1	192	0.005208333	9	28	10152	11130	OFF	2	1	5773	24	24	0	24	0	2	24	0	26	0	0	0	0	2	0.083333333	0.000231481	8	10	0.501372136
12	yPH_132	WT	Glu2	Glu2Sor1	192	0.005208333	9	29	10512	11490	OFF	2	1	5773	27	27	0	26	1	2	26	0	27	0	0	0	0	1	0.038461538	0.000106838	10	11	0.539833674
12	yPH_132	WT	Glu2	Glu2Sor1	192	0.005208333	9	30	10872	11850	ON	3	2	5773	27	27	0	27	0	1	27	0	27	0	0	0	0	0	0	0	11	11	0.539833674
12	yPH_132	WT	Glu2	Glu2Sor1	192	0.005208333	9	31	11232	12210	ON	3	2	5773	27	27	0	27	0	0	27	0	27	0	0	0	0	0	0	0	11	11	0.539833674
12	yPH_132	WT	Glu2	Glu2Sor1	192	0.005208333	9	32	11592	12570	ON	3	2	5773	27	27	0	27	0	0	27	0	27	0	0	0	0	0	0	0	11	11	0.539833674
12	yPH_132	WT	Glu2	Glu2Sor1	192	0.005208333	9	33	11952	12930	ON	3	2	5773	27	27	0	27	0	0	27	0	27	0	0	0	0	0	0	0	11	11	0.539833674
12	yPH_132	WT	Glu2	Glu2Sor1	192	0.005208333	9	34	12312	13290	ON	3	2	5773	27	27	0	27	0	0	27	0	27	0	0	0	0	0	0	0	11	11	0.539833674
12	yPH_132	WT	Glu2	Glu2Sor1	192	0.005208333	9	35	12672	13650	ON	3	2	5773	27	27	0	27	0	0	27	0	27	0	0	0	0	0	0	0	11	11	0.539833674
12	yPH_132	WT	Glu2	Glu2Sor1	192	0.005208333	9	36	13032	14010	ON	3	2	5773	27	27	0	27	0	0	27	0	27	0	0	0	0	0	0	0	11	11	0.539833674
12	yPH_132	WT	Glu2	Glu2Sor1	192	0.005208333	9	37	13392	14370	ON	3	2	5773	27	27	0	27	0	0	27	0	27	0	0	0	0	0	0	0	11	11	0.539833674
12	yPH_132	WT	Glu2	Glu2Sor1	192	0.005208333	9	38	13752	14730	ON	3	2	5773	27	27	0	27	0	0	27	0	27	0	0	0	0	0	0	0	11	11	0.539833674
12	yPH_132	WT	Glu2	Glu2Sor1	192	0.005208333	9	39	14112	15090	ON	3	2	5773	27	27	0	27	0	0	27	0	27	0	0	0	0	0	0	0	11	11	0.539833674
12	yPH_132	WT	Glu2	Glu2Sor1	192	0.005208333	9	40	14472	15450	ON	3	2	5773	27	27	0	27	0	0	27	0	27	0	0	0	0	0	0	0	11	11	0.539833674
12	yPH_132	WT	Glu2	Glu2Sor1	192	0.005208333	9	41	14832	15810	ON	3	2	5773	27	27	0	27	0	0	27	0	27	0	0	0	0	0	0	0	11	11	0.539833674
12	yPH_132	WT	Glu2	Glu2Sor1	192	0.005208333	9	42	15192	16170	ON	3	2	5773	27	27	0	27	0	0	27	0	27	0	0	0	0	0	0	0	11	11	0.539833674
12	yPH_132	WT	Glu2	Glu2Sor1	192	0.005208333	9	43	15552	16530	ON	3	2	5773	27	27	0	27	0	0	27	0	27	0	0	0	0	0	0	0	11	11	0.539833674
12	yPH_132	WT	Glu2	Glu2Sor1	192	0.005208333	9	44	15912	16890	ON	3	2	5773	27	27	0	27	0	0	27	0	27	0	0	0	0	0	0	0	11	11	0.539833674
12	yPH_132	WT	Glu2	Glu2Sor1	192	0.005208333	9	45	16272	17250	ON	3	2	5773	27	27	0	27	0	0	27	0	27	0	0	0	0	0	0	0	11	11	0.539833674
12	yPH_132	WT	Glu2	Glu2Sor1	192	0.005208333	9	46	16632	17610	OFF	4	2	5773	27	27	0	27	0	0	27	0	27	0	0	0	0	0	0	0	11	11	0.539833674
12	yPH_132	WT	Glu2	Glu2Sor1	192	0.005208333	9	47	16992	17970	OFF	4	2	5773	27	27	0	27	0	0	27	0	30	0	0	0	0	3	0.111111111	0.000308642	11	14	0.650944785
12	yPH_132	WT	Glu2	Glu2Sor1	192	0.005208333	9	48	17352	18330	OFF	4	2	5773	30	30	0	30	0	3	30	0	32	0	0	0	0	2	0.066666667	0.000185185	14	16	0.717611452
12	yPH_132	WT	Glu2	Glu2Sor1	192	0.005208333	9	49	17712	18690	OFF	4	2	5773	32	32	0	32	0	2	32	0	32	0	0	0	0	0	0	0	16	16	0.717611452
12	yPH_132	WT	Glu2	Glu2Sor1	192	0.005208333	9	50	18072	19050	OFF	4	2	5773	32	32	0	32	0	0	32	0	33	0	0	0	0	1	0.03125	8.68E-05	16	17	0.748861452
12	yPH_132	WT	Glu2	Glu2Sor1	192	0.005208333	9	51	18432	19410	OFF	4	2	5773	33	33	0	33	0	1	33	0	33	0	0	0	0	0	0	0	17	17	0.748861452
12	yPH_132	WT	Glu2	Glu2Sor1	192	0.005208333	9	52	18792	19770	OFF	4	2	5773	33	33	0	33	0	0	33	0	34	0	0	0	0	1	0.03030303	8.42E-05	17	18	0.779164482
12	yPH_132	WT	Glu2	Glu2Sor1	192	0.005208333	9	53	19152	20130	OFF	4	2	5773	34	34	0	34	0	1	34	0	36	0	0	0	0	2	0.058823529	0.000163399	18	20	0.837988012
12	yPH_132	WT	Glu2	Glu2Sor1	192	0.005208333	9	54	19512	20490	OFF	4	2	5773	36	36	0	36	0	2	36	0	36	0	0	0	0	0	0	0	20	20	0.837988012
12	yPH_132	WT	Glu2	Glu2Sor1	192	0.005208333	9	55	19872	20850	OFF	4	2	5773	36	36	0	36	0	0	36	0	36	0	0	0	0	0	0	0	20	20	0.837988012
12	yPH_132	WT	Glu2	Glu2Sor1	192	0.005208333	9	56	20232	21210	OFF	4	2	5773	36	36	0	36	0	0	36	0	36	0	0	0	0	0	0	0	20	20	0.837988012
12	yPH_132	WT	Glu2	Glu2Sor1	192	0.005208333	9	57	20592	21570	OFF	4	2	5773	37	37	0	36	1	0	36	0	36	0	0	0	0	0	0	0	20	20	0.837988012
12	yPH_132	WT	Glu2	Glu2Sor1	192	0.005208333	9	58	20952	21930	OFF	4	2	5773	38	38	0	36	2	0	36	0	38	0	0	0	0	2	0.055555556	0.000154321	20	22	0.893543567
12	yPH_132	WT	Glu2	Glu2Sor1	192	0.005208333	9	59	21312	22290	OFF	4	2	5773	40	40	0	38	2	2	38	0	39	0	0	0	0	1	0.026315789	7.31E-05	22	23	0.919859357
12	yPH_132	WT	Glu2	Glu2Sor1	192	0.005208333	9	60	21672	22650	OFF	4	2	5773	40	40	0	39	1	1	39	0	41	0	0	0	0	2	0.051282051	0.00014245	23	25	0.971141408
12	yPH_132	WT	Glu2	Glu2Sor1	192	0.005208333	9	61	22032	23010	OFF	4	2	5773	43	43	0	41	2	2	41	0	41	0	0	0	0	0	0	0	25	25	0.971141408
12	yPH_132	WT	Glu2	Glu2Sor1	192	0.005208333	9	62	22392	23370	ON	5	3	5774	44	44	0	41	3	0	41	0	43	0	0	0	0	2	0.048780488	0.000135501	25	27	1.019921896
12	yPH_132	WT	Glu2	Glu2Sor1	192	0.005208333	9	63	22752	23730	ON	5	3	5774	45	45	0	43	2	2	43	0	44	0	0	0	0	1	0.023255814	6.46E-05	27	28	1.04317771
12	yPH_132	WT	Glu2	Glu2Sor1	192	0.005208333	9	64	23112	24090	ON	5	3	5774	45	45	0	44	1	1	44	0	44	0	0	0	0	0	0	0	28	28	1.04317771
12	yPH_132	WT	Glu2	Glu2Sor1	192	0.005208333	9	65	23472	24450	ON	5	3	5774	45	45	0	44	1	0	44	0	44	0	0	0	0	0	0	0	28	28	1.04317771
12	yPH_132	WT	Glu2	Glu2Sor1	192	0.005208333	9	66	23832	24810	ON	5	3	5774	45	45	0	44	1	0	44	0	45	0	0	0	0	1	0.022727273	6.31E-05	28	29	1.065904983
12	yPH_132	WT	Glu2	Glu2Sor1	192	0.005208333	9	67	24192	25170	ON	5	3	5774	46	46	0	45	1	1	45	0	45	0	0	0	0	0	0	0	29	29	1.065904983
12	yPH_132	WT	Glu2	Glu2Sor1	192	0.005208333	9	68	24552	25530	ON	5	3	5774	46	46	0	45	1	0	45	0	45	0	0	0	0	0	0	0	29	29	1.065904983
12	yPH_132	WT	Glu2	Glu2Sor1	192	0.005208333	9	69	24912	25890	ON	5	3	5774	46	46	0	45	1	0	45	0	45	0	0	0	0	0	0	0	29	29	1.065904983
12	yPH_132	WT	Glu2	Glu2Sor1	192	0.005208333	9	70	25272	26250	ON	5	3	5774	46	46	0	45	1	0	45	0	45	0	0	0	0	0	0	0	29	29	1.065904983
12	yPH_132	WT	Glu2	Glu2Sor1	192	0.005208333	9	71	25632	26610	ON	5	3	5774	46	46	0	45	1	0	45	0	46	0	0	0	0	1	0.022222222	6.17E-05	29	30	1.088127205
12	yPH_132	WT	Glu2	Glu2Sor1	192	0.005208333	9	72	25992	26970	ON	5	3	5774	46	46	0	46	0	1	46	0	47	0	0	0	0	1	0.02173913	6.04E-05	30	31	1.109866335
12	yPH_132	WT	Glu2	Glu2Sor1	192	0.005208333	9	73	26352	27330	ON	5	3	5774	48	48	0	47	1	1	47	0	47	0	0	0	0	0	0	0	31	31	1.109866335
12	yPH_132	WT	Glu2	Glu2Sor1	192	0.005208333	9	74	26712	27690	ON	5	3	5774	47	47	0	47	0	0	47	0	47	0	0	0	0	0	0	0	31	31	1.109866335
12	yPH_132	WT	Glu2	Glu2Sor1	192	0.005208333	9	75	27072	28050	ON	5	3	5774	47	47	0	47	0	0	47	0	48	0	0	0	0	1	0.021276596	5.91E-05	31	32	1.131142931
12	yPH_132	WT	Glu2	Glu2Sor1	192	0.005208333	9	76	27432	28410	ON	5	3	5774	48	48	0	48	0	1	48	0	48	0	0	0	0	0	0	0	32	32	1.131142931
12	yPH_132	WT	Glu2	Glu2Sor1	192	0.005208333	9	77	27792	28770	ON	5	3	5774	49	49	0	48	1	0	48	0	49	0	0	0	0	1	0.020833333	5.79E-05	32	33	1.151976264
12	yPH_132	WT	Glu2	Glu2Sor1	192	0.005208333	9	78	28152	29130	OFF	6	3	5773	49	49	0	49	0	1	49	0	51	0	0	0	0	2	0.040816327	0.000113379	33	35	1.192792591
12	yPH_132	WT	Glu2	Glu2Sor1	192	0.005208333	9	79	28512	29490	OFF	6	3	5773	51	51	0	51	0	2	51	0	51	0	0	0	0	0	0	0	35	35	1.192792591
12	yPH_132	WT	Glu2	Glu2Sor1	192	0.005208333	9	80	28872	29850	OFF	6	3	5773	52	52	0	51	1	0	51	0	52	0	0	0	0	1	0.019607843	5.45E-05	35	36	1.212400434
12	yPH_132	WT	Glu2	Glu2Sor1	192	0.005208333	9	81	29232	30210	OFF	6	3	5773	53	53	0	52	1	1	52	0	54	0	0	0	0	2	0.038461538	0.000106838	36	38	1.250861972
12	yPH_132	WT	Glu2	Glu2Sor1	192	0.005208333	9	82	29592	30570	OFF	6	3	5773	54	54	0	54	0	2	54	0	55	0	0	0	0	1	0.018518519	5.14E-05	38	39	1.269380491
12	yPH_132	WT	Glu2	Glu2Sor1	192	0.005208333	9	83	29952	30930	OFF	6	3	5773	55	55	0	55	0	1	55	0	58	0	0	0	0	3	0.054545455	0.000151515	39	42	1.323925945
12	yPH_132	WT	Glu2	Glu2Sor1	192	0.005208333	9	84	30312	31290	OFF	6	3	5773	58	58	0	58	0	3	58	0	58	0	0	0	0	0	0	0	42	42	1.323925945
12	yPH_132	WT	Glu2	Glu2Sor1	192	0.005208333	9	85	30672	31650	OFF	6	3	5773	58	58	0	58	0	0	58	0	59	0	0	0	0	1	0.017241379	4.79E-05	42	43	1.341167325
12	yPH_132	WT	Glu2	Glu2Sor1	192	0.005208333	9	86	31032	32010	OFF	6	3	5773	60	60	0	59	1	1	59	0	60	0	0	0	0	1	0.016949153	4.71E-05	43	44	1.358116477
12	yPH_132	WT	Glu2	Glu2Sor1	192	0.005208333	9	87	31392	32370	OFF	6	3	5773	60	60	0	60	0	1	60	0	61	0	0	0	0	1	0.016666667	4.63E-05	44	45	1.374783144
12	yPH_132	WT	Glu2	Glu2Sor1	192	0.005208333	9	88	31752	32730	OFF	6	3	5773	61	61	0	61	0	1	61	0	62	0	0	0	0	1	0.016393443	4.55E-05	45	46	1.391176587
12	yPH_132	WT	Glu2	Glu2Sor1	192	0.005208333	9	89	32112	33090	OFF	6	3	5773	62	62	0	62	0	1	62	0	64	0	0	0	0	2	0.032258065	8.96E-05	46	48	1.423434651
12	yPH_132	WT	Glu2	Glu2Sor1	192	0.005208333	9	90	32472	33450	OFF	6	3	5773	64	64	0	64	0	2	64	0	65	0	0	0	0	1	0.015625	4.34E-05	48	49	1.439059651
12	yPH_132	WT	Glu2	Glu2Sor1	192	0.005208333	9	91	32832	33810	OFF	6	3	5773	66	66	0	65	1	1	65	0	71	0	0	0	0	6	0.092307692	0.00025641	49	55	1.531367343
12	yPH_132	WT	Glu2	Glu2Sor1	192	0.005208333	9	92	33192	34170	OFF	6	3	5773	72	72	0	71	1	6	71	0	73	0	0	0	0	2	0.028169014	7.82E-05	55	57	1.559536358
12	yPH_132	WT	Glu2	Glu2Sor1	192	0.005208333	9	93	33552	34530	OFF	6	3	5773	75	75	0	73	2	2	73	0	75	0	0	0	0	2	0.02739726	7.61E-05	57	59	1.586933618
12	yPH_132	WT	Glu2	Glu2Sor1	192	0.005208333	9	94	33912	34890	ON	7	4	5773	76	76	0	75	1	2	75	0	77	0	0	0	0	2	0.026666667	7.41E-05	59	61	1.613600284
12	yPH_132	WT	Glu2	Glu2Sor1	192	0.005208333	9	95	34272	35250	ON	7	4	5773	79	79	0	77	2	2	77	0	77	0	0	0	0	0	0	0	61	61	1.613600284
12	yPH_132	WT	Glu2	Glu2Sor1	192	0.005208333	9	96	34632	35610	ON	7	4	5773	78	78	0	77	1	0	77	0	77	0	0	0	0	0	0	0	61	61	1.613600284
12	yPH_132	WT	Glu2	Glu2Sor1	192	0.005208333	9	97	34992	35970	ON	7	4	5773	79	79	0	77	2	0	77	0	77	0	0	0	0	0	0	0	61	61	1.613600284
12	yPH_132	WT	Glu2	Glu2Sor1	192	0.005208333	9	98	35352	36330	ON	7	4	5773	79	79	0	77	2	0	77	0	77	0	0	0	0	0	0	0	61	61	1.613600284
12	yPH_132	WT	Glu2	Glu2Sor1	192	0.005208333	9	99	35712	36690	ON	7	4	5773	78	78	0	77	1	0	77	0	77	0	0	0	0	0	0	0	61	61	1.613600284
12	yPH_132	WT	Glu2	Glu2Sor1	192	0.005208333	9	100	36072	37050	ON	7	4	5773	79	79	0	77	2	0	77	0	77	0	0	0	0	0	0	0	61	61	1.613600284
12	yPH_132	WT	Glu2	Glu2Sor1	192	0.005208333	9	101	36432	37410	ON	7	4	5773	78	78	0	77	1	0	77	0	77	0	0	0	0	0	0	0	61	61	1.613600284
12	yPH_132	WT	Glu2	Glu2Sor1	192	0.005208333	9	102	36792	37770	ON	7	4	5773	78	78	0	77	1	0	77	0	78	0	0	0	0	1	0.012987013	3.61E-05	61	62	1.626587297
12	yPH_132	WT	Glu2	Glu2Sor1	192	0.005208333	9	103	37152	38130	ON	7	4	5773	79	79	0	78	1	1	78	0	78	0	0	0	0	0	0	0	62	62	1.626587297
12	yPH_132	WT	Glu2	Glu2Sor1	192	0.005208333	9	104	37512	38490	ON	7	4	5773	79	79	0	78	1	0	78	0	78	0	0	0	0	0	0	0	62	62	1.626587297
12	yPH_132	WT	Glu2	Glu2Sor1	192	0.005208333	9	105	37872	38850	ON	7	4	5773	79	79	0	78	1	0	78	0	77	0	0	1	1	0	0	0	62	62	1.626587297
12	yPH_132	WT	Glu2	Glu2Sor1	192	0.005208333	9	106	38232	39210	ON	7	4	5773	78	78	0	77	1	0	77	0	77	0	0	0	0	0	0	0	62	62	1.626587297
12	yPH_132	WT	Glu2	Glu2Sor1	192	0.005208333	9	107	38592	39570	ON	7	4	5773	79	79	0	77	2	0	77	0	77	0	0	0	0	0	0	0	62	62	1.626587297
12	yPH_132	WT	Glu2	Glu2Sor1	192	0.005208333	9	108	38952	39930	ON	7	4	5773	78	78	0	77	1	0	77	0	79	0	0	0	0	2	0.025974026	7.22E-05	62	64	1.652561323
12	yPH_132	WT	Glu2	Glu2Sor1	192	0.005208333	9	109	39312	40290	ON	7	4	5773	80	80	0	79	1	2	79	0	80	0	0	0	0	1	0.012658228	3.52E-05	64	65	1.665219551
12	yPH_132	WT	Glu2	Glu2Sor1	192	0.005208333	9	110	39672	40650	OFF	8	4	5773	80	80	0	80	0	1	80	0	82	0	0	0	0	2	0.025	6.94E-05	65	67	1.690219551
12	yPH_132	WT	Glu2	Glu2Sor1	192	0.005208333	9	111	40032	41010	OFF	8	4	5773	82	82	0	82	0	2	82	0	85	0	0	0	0	3	0.036585366	0.000101626	67	70	1.726804917
12	yPH_132	WT	Glu2	Glu2Sor1	192	0.005208333	9	112	40392	41370	OFF	8	4	5773	86	86	0	85	1	3	85	0	86	0	0	0	0	1	0.011764706	3.27E-05	70	71	1.738569623
12	yPH_132	WT	Glu2	Glu2Sor1	192	0.005208333	9	113	40752	41730	OFF	8	4	5773	86	86	0	86	0	1	86	0	88	0	0	0	0	2	0.023255814	6.46E-05	71	73	1.761825437
12	yPH_132	WT	Glu2	Glu2Sor1	192	0.005208333	9	114	41112	42090	OFF	8	4	5773	88	88	0	88	0	2	88	0	90	0	0	0	0	2	0.022727273	6.31E-05	73	75	1.78455271
12	yPH_132	WT	Glu2	Glu2Sor1	192	0.005208333	9	115	41472	42450	OFF	8	4	5773	90	90	0	90	0	2	90	0	92	0	0	0	0	2	0.022222222	6.17E-05	75	77	1.806774932
12	yPH_132	WT	Glu2	Glu2Sor1	192	0.005208333	9	116	41832	42810	OFF	8	4	5773	92	92	0	92	0	2	92	0	94	0	0	0	0	2	0.02173913	6.04E-05	77	79	1.828514062
12	yPH_132	WT	Glu2	Glu2Sor1	192	0.005208333	9	117	42192	43170	OFF	8	4	5773	94	94	0	94	0	2	94	0	95	0	0	0	0	1	0.010638298	2.96E-05	79	80	1.83915236
12	yPH_132	WT	Glu2	Glu2Sor1	192	0.005208333	9	118	42552	43530	OFF	8	4	5773	95	95	0	95	0	1	95	0	99	0	0	0	0	4	0.042105263	0.000116959	80	84	1.881257623
12	yPH_132	WT	Glu2	Glu2Sor1	192	0.005208333	9	119	42912	43890	OFF	8	4	5773	100	100	0	99	1	4	99	0	NA	NA	NA	NA	NA	NA	NA	NA	NA	NA	NA
12	yPH_132	WT	Glu2	Glu2Sor1	192	0.005208333	10	0	81	1059	ON	1	1	5774	14	14	0	14	0	0	14	0	14	0	0	0	0	0	0	0	0	0	0
12	yPH_132	WT	Glu2	Glu2Sor1	192	0.005208333	10	1	441	1419	ON	1	1	5774	14	14	0	14	0	0	14	0	14	0	0	0	0	0	0	0	0	0	0
12	yPH_132	WT	Glu2	Glu2Sor1	192	0.005208333	10	2	801	1779	ON	1	1	5774	14	14	0	14	0	0	14	0	14	0	0	0	0	0	0	0	0	0	0
12	yPH_132	WT	Glu2	Glu2Sor1	192	0.005208333	10	3	1161	2139	ON	1	1	5774	15	15	0	14	1	0	14	0	14	0	0	0	0	0	0	0	0	0	0
12	yPH_132	WT	Glu2	Glu2Sor1	192	0.005208333	10	4	1521	2499	ON	1	1	5774	14	14	0	14	0	0	14	0	14	0	0	0	0	0	0	0	0	0	0
12	yPH_132	WT	Glu2	Glu2Sor1	192	0.005208333	10	5	1881	2859	ON	1	1	5774	14	14	0	14	0	0	14	0	14	0	0	0	0	0	0	0	0	0	0
12	yPH_132	WT	Glu2	Glu2Sor1	192	0.005208333	10	6	2241	3219	ON	1	1	5774	15	15	0	14	1	0	14	0	14	0	0	0	0	0	0	0	0	0	0
12	yPH_132	WT	Glu2	Glu2Sor1	192	0.005208333	10	7	2601	3579	ON	1	1	5774	14	14	0	14	0	0	14	0	14	0	0	0	0	0	0	0	0	0	0
12	yPH_132	WT	Glu2	Glu2Sor1	192	0.005208333	10	8	2961	3939	ON	1	1	5774	15	15	0	14	1	0	14	0	14	0	0	0	0	0	0	0	0	0	0
12	yPH_132	WT	Glu2	Glu2Sor1	192	0.005208333	10	9	3321	4299	ON	1	1	5774	15	15	0	14	1	0	14	0	14	0	0	0	0	0	0	0	0	0	0
12	yPH_132	WT	Glu2	Glu2Sor1	192	0.005208333	10	10	3681	4659	ON	1	1	5774	15	15	0	14	1	0	14	0	14	0	0	0	0	0	0	0	0	0	0
12	yPH_132	WT	Glu2	Glu2Sor1	192	0.005208333	10	11	4041	5019	ON	1	1	5774	15	15	0	14	1	0	14	0	14	0	0	0	0	0	0	0	0	0	0
12	yPH_132	WT	Glu2	Glu2Sor1	192	0.005208333	10	12	4401	5379	ON	1	1	5774	15	15	0	14	1	0	14	0	14	0	0	0	0	0	0	0	0	0	0
12	yPH_132	WT	Glu2	Glu2Sor1	192	0.005208333	10	13	4761	5739	ON	1	1	5774	15	15	0	14	1	0	14	0	15	0	0	0	0	1	0.071428571	0.000198413	0	1	0.071428571
12	yPH_132	WT	Glu2	Glu2Sor1	192	0.005208333	10	14	5121	6099	OFF	2	1	5773	15	15	0	15	0	1	15	0	15	0	0	0	0	0	0	0	1	1	0.071428571
12	yPH_132	WT	Glu2	Glu2Sor1	192	0.005208333	10	15	5481	6459	OFF	2	1	5773	15	15	0	15	0	0	15	0	16	0	0	0	0	1	0.066666667	0.000185185	1	2	0.138095238
12	yPH_132	WT	Glu2	Glu2Sor1	192	0.005208333	10	16	5841	6819	OFF	2	1	5773	16	16	0	16	0	1	16	0	17	0	0	0	0	1	0.0625	0.000173611	2	3	0.200595238
12	yPH_132	WT	Glu2	Glu2Sor1	192	0.005208333	10	17	6201	7179	OFF	2	1	5773	17	17	0	17	0	1	17	0	18	0	0	0	0	1	0.058823529	0.000163399	3	4	0.259418768
12	yPH_132	WT	Glu2	Glu2Sor1	192	0.005208333	10	18	6561	7539	OFF	2	1	5773	18	18	0	18	0	1	18	0	20	0	0	0	0	2	0.111111111	0.000308642	4	6	0.370529879
12	yPH_132	WT	Glu2	Glu2Sor1	192	0.005208333	10	19	6921	7899	OFF	2	1	5773	20	20	0	20	0	2	20	0	20	0	0	0	0	0	0	0	6	6	0.370529879
12	yPH_132	WT	Glu2	Glu2Sor1	192	0.005208333	10	20	7281	8259	OFF	2	1	5773	20	20	0	20	0	0	20	0	20	0	0	0	0	0	0	0	6	6	0.370529879
12	yPH_132	WT	Glu2	Glu2Sor1	192	0.005208333	10	21	7641	8619	OFF	2	1	5773	20	20	0	20	0	0	20	0	20	0	0	0	0	0	0	0	6	6	0.370529879
12	yPH_132	WT	Glu2	Glu2Sor1	192	0.005208333	10	22	8001	8979	OFF	2	1	5773	20	20	0	20	0	0	20	0	20	0	0	0	0	0	0	0	6	6	0.370529879
12	yPH_132	WT	Glu2	Glu2Sor1	192	0.005208333	10	23	8361	9339	OFF	2	1	5773	20	20	0	20	0	0	20	0	20	0	0	0	0	0	0	0	6	6	0.370529879
12	yPH_132	WT	Glu2	Glu2Sor1	192	0.005208333	10	24	8721	9699	OFF	2	1	5773	20	20	0	20	0	0	20	0	20	0	0	0	0	0	0	0	6	6	0.370529879
12	yPH_132	WT	Glu2	Glu2Sor1	192	0.005208333	10	25	9081	10059	OFF	2	1	5773	20	20	0	20	0	0	20	0	20	0	0	0	0	0	0	0	6	6	0.370529879
12	yPH_132	WT	Glu2	Glu2Sor1	192	0.005208333	10	26	9441	10419	OFF	2	1	5773	21	21	0	20	1	0	20	0	21	0	0	0	0	1	0.05	0.000138889	6	7	0.420529879
12	yPH_132	WT	Glu2	Glu2Sor1	192	0.005208333	10	27	9801	10779	OFF	2	1	5773	21	21	0	21	0	1	21	0	21	0	0	0	0	0	0	0	7	7	0.420529879
12	yPH_132	WT	Glu2	Glu2Sor1	192	0.005208333	10	28	10161	11139	OFF	2	1	5773	22	22	0	21	1	0	21	0	25	0	0	0	0	4	0.19047619	0.000529101	7	11	0.611006069
12	yPH_132	WT	Glu2	Glu2Sor1	192	0.005208333	10	29	10521	11499	OFF	2	1	5773	26	26	0	25	1	4	25	0	26	0	0	0	0	1	0.04	0.000111111	11	12	0.651006069
12	yPH_132	WT	Glu2	Glu2Sor1	192	0.005208333	10	30	10881	11859	ON	3	2	5773	26	26	0	26	0	1	26	0	26	0	0	0	0	0	0	0	12	12	0.651006069
12	yPH_132	WT	Glu2	Glu2Sor1	192	0.005208333	10	31	11241	12219	ON	3	2	5773	26	26	0	26	0	0	26	0	26	0	0	0	0	0	0	0	12	12	0.651006069
12	yPH_132	WT	Glu2	Glu2Sor1	192	0.005208333	10	32	11601	12579	ON	3	2	5773	26	26	0	26	0	0	26	0	26	0	0	0	0	0	0	0	12	12	0.651006069
12	yPH_132	WT	Glu2	Glu2Sor1	192	0.005208333	10	33	11961	12939	ON	3	2	5773	26	26	0	26	0	0	26	0	26	0	0	0	0	0	0	0	12	12	0.651006069
12	yPH_132	WT	Glu2	Glu2Sor1	192	0.005208333	10	34	12321	13299	ON	3	2	5773	27	27	0	26	1	0	26	0	26	0	0	0	0	0	0	0	12	12	0.651006069
12	yPH_132	WT	Glu2	Glu2Sor1	192	0.005208333	10	35	12681	13659	ON	3	2	5773	26	26	0	26	0	0	26	0	26	0	0	0	0	0	0	0	12	12	0.651006069
12	yPH_132	WT	Glu2	Glu2Sor1	192	0.005208333	10	36	13041	14019	ON	3	2	5773	26	26	0	26	0	0	26	0	26	0	0	0	0	0	0	0	12	12	0.651006069
12	yPH_132	WT	Glu2	Glu2Sor1	192	0.005208333	10	37	13401	14379	ON	3	2	5773	26	26	0	26	0	0	26	0	27	0	0	0	0	1	0.038461538	0.000106838	12	13	0.689467608
12	yPH_132	WT	Glu2	Glu2Sor1	192	0.005208333	10	38	13761	14739	ON	3	2	5773	27	27	0	27	0	1	27	0	28	0	0	0	0	1	0.037037037	0.000102881	13	14	0.726504645
12	yPH_132	WT	Glu2	Glu2Sor1	192	0.005208333	10	39	14121	15099	ON	3	2	5773	29	29	0	28	1	1	28	0	28	0	0	0	0	0	0	0	14	14	0.726504645
12	yPH_132	WT	Glu2	Glu2Sor1	192	0.005208333	10	40	14481	15459	ON	3	2	5773	28	28	0	28	0	0	28	0	28	0	0	0	0	0	0	0	14	14	0.726504645
12	yPH_132	WT	Glu2	Glu2Sor1	192	0.005208333	10	41	14841	15819	ON	3	2	5773	28	28	0	28	0	0	28	0	28	0	0	0	0	0	0	0	14	14	0.726504645
12	yPH_132	WT	Glu2	Glu2Sor1	192	0.005208333	10	42	15201	16179	ON	3	2	5773	28	28	0	28	0	0	28	0	28	0	0	0	0	0	0	0	14	14	0.726504645
12	yPH_132	WT	Glu2	Glu2Sor1	192	0.005208333	10	43	15561	16539	ON	3	2	5773	28	28	0	28	0	0	28	0	28	0	0	0	0	0	0	0	14	14	0.726504645
12	yPH_132	WT	Glu2	Glu2Sor1	192	0.005208333	10	44	15921	16899	ON	3	2	5773	28	28	0	28	0	0	28	0	28	0	0	0	0	0	0	0	14	14	0.726504645
12	yPH_132	WT	Glu2	Glu2Sor1	192	0.005208333	10	45	16281	17259	ON	3	2	5773	28	28	0	28	0	0	28	0	28	0	0	0	0	0	0	0	14	14	0.726504645
12	yPH_132	WT	Glu2	Glu2Sor1	192	0.005208333	10	46	16641	17619	OFF	4	2	5773	28	28	0	28	0	0	28	0	28	0	0	0	0	0	0	0	14	14	0.726504645
12	yPH_132	WT	Glu2	Glu2Sor1	192	0.005208333	10	47	17001	17979	OFF	4	2	5773	28	28	0	28	0	0	28	0	29	0	0	0	0	1	0.035714286	9.92E-05	14	15	0.76221893
12	yPH_132	WT	Glu2	Glu2Sor1	192	0.005208333	10	48	17361	18339	OFF	4	2	5773	30	30	0	29	1	1	29	0	30	0	0	0	0	1	0.034482759	9.58E-05	15	16	0.796701689
12	yPH_132	WT	Glu2	Glu2Sor1	192	0.005208333	10	49	17721	18699	OFF	4	2	5773	31	31	0	30	1	1	30	0	32	0	0	0	0	2	0.066666667	0.000185185	16	18	0.863368356
12	yPH_132	WT	Glu2	Glu2Sor1	192	0.005208333	10	50	18081	19059	OFF	4	2	5773	34	33	1	33	1	2	32	1	32	0	0	0	0	0	0	0	18	18	0.863368356
12	yPH_132	WT	Glu2	Glu2Sor1	192	0.005208333	10	51	18441	19419	OFF	4	2	5773	34	33	1	33	1	0	32	1	32	0	0	0	0	0	0	0	18	18	0.863368356
12	yPH_132	WT	Glu2	Glu2Sor1	192	0.005208333	10	52	18801	19779	OFF	4	2	5773	33	32	1	33	0	0	32	1	33	0	0	0	0	1	0.03125	8.68E-05	18	19	0.894618356
12	yPH_132	WT	Glu2	Glu2Sor1	192	0.005208333	10	53	19161	20139	OFF	4	2	5773	34	33	1	34	0	1	33	1	34	0	0	0	0	1	0.03030303	8.42E-05	19	20	0.924921386
12	yPH_132	WT	Glu2	Glu2Sor1	192	0.005208333	10	54	19521	20499	OFF	4	2	5773	35	34	1	35	0	1	34	1	34	0	0	0	0	0	0	0	20	20	0.924921386
12	yPH_132	WT	Glu2	Glu2Sor1	192	0.005208333	10	55	19881	20859	OFF	4	2	5773	35	34	1	35	0	0	34	1	34	0	0	0	0	0	0	0	20	20	0.924921386
12	yPH_132	WT	Glu2	Glu2Sor1	192	0.005208333	10	56	20241	21219	OFF	4	2	5773	35	34	1	35	0	0	34	1	34	0	0	0	0	0	0	0	20	20	0.924921386
12	yPH_132	WT	Glu2	Glu2Sor1	192	0.005208333	10	57	20601	21579	OFF	4	2	5773	35	34	1	35	0	0	34	1	35	0	0	0	0	1	0.029411765	8.17E-05	20	21	0.954333151
12	yPH_132	WT	Glu2	Glu2Sor1	192	0.005208333	10	58	20961	21939	OFF	4	2	5773	37	36	1	36	1	1	35	1	36	0	0	0	0	1	0.028571429	7.94E-05	21	22	0.982904579
12	yPH_132	WT	Glu2	Glu2Sor1	192	0.005208333	10	59	21321	22299	OFF	4	2	5773	39	38	1	37	2	1	36	1	38	0	0	0	0	2	0.055555556	0.000154321	22	24	1.038460135
12	yPH_132	WT	Glu2	Glu2Sor1	192	0.005208333	10	60	21681	22659	OFF	4	2	5773	41	40	1	39	2	2	38	1	41	0	0	0	0	3	0.078947368	0.000219298	24	27	1.117407503
12	yPH_132	WT	Glu2	Glu2Sor1	192	0.005208333	10	61	22041	23019	OFF	4	2	5773	45	44	1	42	3	3	41	1	42	0	0	0	0	1	0.024390244	6.78E-05	27	28	1.141797747
12	yPH_132	WT	Glu2	Glu2Sor1	192	0.005208333	10	62	22401	23379	ON	5	3	5774	45	44	1	43	2	1	42	1	42	0	0	0	0	0	0	0	28	28	1.141797747
12	yPH_132	WT	Glu2	Glu2Sor1	192	0.005208333	10	63	22761	23739	ON	5	3	5774	46	44	2	43	3	0	42	1	43	0	0	0	0	1	0.023809524	6.61E-05	28	29	1.165607271
12	yPH_132	WT	Glu2	Glu2Sor1	192	0.005208333	10	64	23121	24099	ON	5	3	5774	46	45	1	44	2	1	43	1	43	0	0	0	0	0	0	0	29	29	1.165607271
12	yPH_132	WT	Glu2	Glu2Sor1	192	0.005208333	10	65	23481	24459	ON	5	3	5774	46	45	1	44	2	0	43	1	43	0	0	0	0	0	0	0	29	29	1.165607271
12	yPH_132	WT	Glu2	Glu2Sor1	192	0.005208333	10	66	23841	24819	ON	5	3	5774	46	45	1	44	2	0	43	1	43	0	0	0	0	0	0	0	29	29	1.165607271
12	yPH_132	WT	Glu2	Glu2Sor1	192	0.005208333	10	67	24201	25179	ON	5	3	5774	46	45	1	44	2	0	43	1	43	0	0	0	0	0	0	0	29	29	1.165607271
12	yPH_132	WT	Glu2	Glu2Sor1	192	0.005208333	10	68	24561	25539	ON	5	3	5774	47	46	1	44	3	0	43	1	43	0	0	0	0	0	0	0	29	29	1.165607271
12	yPH_132	WT	Glu2	Glu2Sor1	192	0.005208333	10	69	24921	25899	ON	5	3	5774	47	46	1	44	3	0	43	1	43	0	0	0	0	0	0	0	29	29	1.165607271
12	yPH_132	WT	Glu2	Glu2Sor1	192	0.005208333	10	70	25281	26259	ON	5	3	5774	46	45	1	44	2	0	43	1	43	0	0	0	0	0	0	0	29	29	1.165607271
12	yPH_132	WT	Glu2	Glu2Sor1	192	0.005208333	10	71	25641	26619	ON	5	3	5774	46	45	1	44	2	0	43	1	43	0	0	0	0	0	0	0	29	29	1.165607271
12	yPH_132	WT	Glu2	Glu2Sor1	192	0.005208333	10	72	26001	26979	ON	5	3	5774	46	45	1	44	2	0	43	1	43	0	0	0	0	0	0	0	29	29	1.165607271
12	yPH_132	WT	Glu2	Glu2Sor1	192	0.005208333	10	73	26361	27339	ON	5	3	5774	46	45	1	44	2	0	43	1	43	0	0	0	0	0	0	0	29	29	1.165607271
12	yPH_132	WT	Glu2	Glu2Sor1	192	0.005208333	10	74	26721	27699	ON	5	3	5774	48	47	1	44	4	0	43	1	44	0	0	0	0	1	0.023255814	6.46E-05	29	30	1.188863085
12	yPH_132	WT	Glu2	Glu2Sor1	192	0.005208333	10	75	27081	28059	ON	5	3	5774	48	47	1	45	3	1	44	1	44	0	0	0	0	0	0	0	30	30	1.188863085
12	yPH_132	WT	Glu2	Glu2Sor1	192	0.005208333	10	76	27441	28419	ON	5	3	5774	47	46	1	45	2	0	44	1	44	0	0	0	0	0	0	0	30	30	1.188863085
12	yPH_132	WT	Glu2	Glu2Sor1	192	0.005208333	10	77	27801	28779	ON	5	3	5774	48	46	2	45	3	0	44	1	44	0	0	0	0	0	0	0	30	30	1.188863085
12	yPH_132	WT	Glu2	Glu2Sor1	192	0.005208333	10	78	28161	29139	OFF	6	3	5773	47	46	1	45	2	0	44	1	45	0	0	0	0	1	0.022727273	6.31E-05	30	31	1.211590358
12	yPH_132	WT	Glu2	Glu2Sor1	192	0.005208333	10	79	28521	29499	OFF	6	3	5773	47	46	1	46	1	1	45	1	49	0	0	0	0	4	0.088888889	0.000246914	31	35	1.300479246
12	yPH_132	WT	Glu2	Glu2Sor1	192	0.005208333	10	80	28881	29859	OFF	6	3	5773	51	50	1	50	1	4	49	1	52	0	0	0	0	3	0.06122449	0.000170068	35	38	1.361703736
12	yPH_132	WT	Glu2	Glu2Sor1	192	0.005208333	10	81	29241	30219	OFF	6	3	5773	54	53	1	53	1	3	52	1	53	0	0	0	0	1	0.019230769	5.34E-05	38	39	1.380934505
12	yPH_132	WT	Glu2	Glu2Sor1	192	0.005208333	10	82	29601	30579	OFF	6	3	5773	56	55	1	54	2	1	53	1	54	0	0	0	0	1	0.018867925	5.24E-05	39	40	1.39980243
12	yPH_132	WT	Glu2	Glu2Sor1	192	0.005208333	10	83	29961	30939	OFF	6	3	5773	58	57	1	55	3	1	54	1	54	0	0	0	0	0	0	0	40	40	1.39980243
12	yPH_132	WT	Glu2	Glu2Sor1	192	0.005208333	10	84	30321	31299	OFF	6	3	5773	56	55	1	55	1	0	54	1	54	0	0	0	0	0	0	0	40	40	1.39980243
12	yPH_132	WT	Glu2	Glu2Sor1	192	0.005208333	10	85	30681	31659	OFF	6	3	5773	57	56	1	55	2	0	54	1	55	0	0	0	0	1	0.018518519	5.14E-05	40	41	1.418320949
12	yPH_132	WT	Glu2	Glu2Sor1	192	0.005208333	10	86	31041	32019	OFF	6	3	5773	58	57	1	56	2	1	55	1	55	0	0	0	0	0	0	0	41	41	1.418320949
12	yPH_132	WT	Glu2	Glu2Sor1	192	0.005208333	10	87	31401	32379	OFF	6	3	5773	59	57	2	56	3	0	55	1	57	0	0	0	0	2	0.036363636	0.00010101	41	43	1.454684585
12	yPH_132	WT	Glu2	Glu2Sor1	192	0.005208333	10	88	31761	32739	OFF	6	3	5773	59	58	1	58	1	2	57	1	58	0	0	0	0	1	0.01754386	4.87E-05	43	44	1.472228445
12	yPH_132	WT	Glu2	Glu2Sor1	192	0.005208333	10	89	32121	33099	OFF	6	3	5773	62	61	1	59	3	1	58	1	59	0	0	0	0	1	0.017241379	4.79E-05	44	45	1.489469824
12	yPH_132	WT	Glu2	Glu2Sor1	192	0.005208333	10	90	32481	33459	OFF	6	3	5773	65	64	1	60	5	1	59	1	60	0	0	0	0	1	0.016949153	4.71E-05	45	46	1.506418976
12	yPH_132	WT	Glu2	Glu2Sor1	192	0.005208333	10	91	32841	33819	OFF	6	3	5773	67	65	2	61	6	1	60	1	60	0	0	0	0	0	0	0	46	46	1.506418976
12	yPH_132	WT	Glu2	Glu2Sor1	192	0.005208333	10	92	33201	34179	OFF	6	3	5773	67	65	2	61	6	0	60	1	61	0	0	0	0	1	0.016666667	4.63E-05	46	47	1.523085643
12	yPH_132	WT	Glu2	Glu2Sor1	192	0.005208333	10	93	33561	34539	OFF	6	3	5773	68	66	2	63	5	2	61	2	63	0	0	0	0	2	0.032786885	9.11E-05	48	49	1.555872528
12	yPH_132	WT	Glu2	Glu2Sor1	192	0.005208333	10	94	33921	34899	ON	7	4	5773	71	69	2	65	6	2	63	2	65	0	0	0	0	2	0.031746032	8.82E-05	50	51	1.58761856
12	yPH_132	WT	Glu2	Glu2Sor1	192	0.005208333	10	95	34281	35259	ON	7	4	5773	72	70	2	67	5	2	65	2	66	0	0	0	0	1	0.015384615	4.27E-05	52	52	1.603003175
12	yPH_132	WT	Glu2	Glu2Sor1	192	0.005208333	10	96	34641	35619	ON	7	4	5773	75	73	2	68	7	1	66	2	66	0	0	0	0	0	0	0	53	52	1.603003175
12	yPH_132	WT	Glu2	Glu2Sor1	192	0.005208333	10	97	35001	35979	ON	7	4	5773	73	71	2	68	5	0	66	2	67	0	0	0	0	1	0.015151515	4.21E-05	53	53	1.618154691
12	yPH_132	WT	Glu2	Glu2Sor1	192	0.005208333	10	98	35361	36339	ON	7	4	5773	75	73	2	69	6	1	67	2	67	0	0	0	0	0	0	0	54	53	1.618154691
12	yPH_132	WT	Glu2	Glu2Sor1	192	0.005208333	10	99	35721	36699	ON	7	4	5773	74	72	2	69	5	0	67	2	67	0	0	0	0	0	0	0	54	53	1.618154691
12	yPH_132	WT	Glu2	Glu2Sor1	192	0.005208333	10	100	36081	37059	ON	7	4	5773	74	72	2	69	5	0	67	2	67	0	0	0	0	0	0	0	54	53	1.618154691
12	yPH_132	WT	Glu2	Glu2Sor1	192	0.005208333	10	101	36441	37419	ON	7	4	5773	74	72	2	69	5	0	67	2	67	0	0	0	0	0	0	0	54	53	1.618154691
12	yPH_132	WT	Glu2	Glu2Sor1	192	0.005208333	10	102	36801	37779	ON	7	4	5773	76	74	2	69	7	0	67	2	67	0	0	0	0	0	0	0	54	53	1.618154691
12	yPH_132	WT	Glu2	Glu2Sor1	192	0.005208333	10	103	37161	38139	ON	7	4	5773	74	72	2	69	5	0	67	2	67	0	0	0	0	0	0	0	54	53	1.618154691
12	yPH_132	WT	Glu2	Glu2Sor1	192	0.005208333	10	104	37521	38499	ON	7	4	5773	76	73	3	69	7	0	67	2	67	0	0	0	0	0	0	0	54	53	1.618154691
12	yPH_132	WT	Glu2	Glu2Sor1	192	0.005208333	10	105	37881	38859	ON	7	4	5773	75	72	3	69	6	0	67	2	67	0	0	0	0	0	0	0	54	53	1.618154691
12	yPH_132	WT	Glu2	Glu2Sor1	192	0.005208333	10	106	38241	39219	ON	7	4	5773	76	73	3	69	7	0	67	2	68	0	0	0	0	1	0.014925373	4.15E-05	54	54	1.633080064
12	yPH_132	WT	Glu2	Glu2Sor1	192	0.005208333	10	107	38601	39579	ON	7	4	5773	77	74	3	70	7	1	68	2	68	0	0	0	0	0	0	0	55	54	1.633080064
12	yPH_132	WT	Glu2	Glu2Sor1	192	0.005208333	10	108	38961	39939	ON	7	4	5773	76	73	3	70	6	0	68	2	69	0	0	0	0	1	0.014705882	4.08E-05	55	55	1.647785946
12	yPH_132	WT	Glu2	Glu2Sor1	192	0.005208333	10	109	39321	40299	ON	7	4	5773	80	77	3	71	9	1	69	2	69	0	0	0	0	0	0	0	56	55	1.647785946
12	yPH_132	WT	Glu2	Glu2Sor1	192	0.005208333	10	110	39681	40659	OFF	8	4	5773	79	77	2	71	8	0	69	2	70	0	0	0	0	1	0.014492754	4.03E-05	56	56	1.6622787
12	yPH_132	WT	Glu2	Glu2Sor1	192	0.005208333	10	111	40041	41019	OFF	8	4	5773	76	73	3	72	4	1	70	2	73	0	0	0	0	3	0.042857143	0.000119048	57	59	1.705135843
12	yPH_132	WT	Glu2	Glu2Sor1	192	0.005208333	10	112	40401	41379	OFF	8	4	5773	78	75	3	75	3	3	73	2	76	0	0	0	0	3	0.04109589	0.000114155	60	62	1.746231733
12	yPH_132	WT	Glu2	Glu2Sor1	192	0.005208333	10	113	40761	41739	OFF	8	4	5773	85	81	4	79	6	4	76	3	79	0	1	0	0	2	0.026315789	7.31E-05	64	64	1.772547522
12	yPH_132	WT	Glu2	Glu2Sor1	192	0.005208333	10	114	41121	42099	OFF	8	4	5773	89	85	4	82	7	3	79	3	81	0	0	0	0	2	0.025316456	7.03E-05	67	66	1.797863978
12	yPH_132	WT	Glu2	Glu2Sor1	192	0.005208333	10	115	41481	42459	OFF	8	4	5773	87	83	4	84	3	2	81	3	84	0	0	0	0	3	0.037037037	0.000102881	69	69	1.834901015
12	yPH_132	WT	Glu2	Glu2Sor1	192	0.005208333	10	116	41841	42819	OFF	8	4	5773	90	86	4	87	3	3	84	3	84	0	0	0	0	0	0	0	72	69	1.834901015
12	yPH_132	WT	Glu2	Glu2Sor1	192	0.005208333	10	117	42201	43179	OFF	8	4	5773	93	89	4	87	6	0	84	3	87	0	0	0	0	3	0.035714286	9.92E-05	72	72	1.870615301
12	yPH_132	WT	Glu2	Glu2Sor1	192	0.005208333	10	118	42561	43539	OFF	8	4	5773	95	91	4	90	5	3	87	3	91	0	1	0	0	3	0.034482759	9.58E-05	75	75	1.905098059
12	yPH_132	WT	Glu2	Glu2Sor1	192	0.005208333	10	119	42921	43899	OFF	8	4	5773	97	94	3	93	4	3	91	2	NA	NA	NA	NA	NA	NA	NA	NA	NA	NA	NA
12	yPH_132	WT	Glu2	Glu2Sor1	48	0.020833333	11	0	90	1068	ON	1	1	1444	34	24	10	33	1	0	24	9	25	0	1	0	0	0	0	0	0	0	0
12	yPH_132	WT	Glu2	Glu2Sor1	48	0.020833333	11	1	450	1428	ON	1	1	1444	33	25	8	33	0	0	25	8	25	0	0	0	1	1	0.04	0.000111111	0	1	0.04
12	yPH_132	WT	Glu2	Glu2Sor1	48	0.020833333	11	2	810	1788	OFF	2	1	1443	35	25	10	34	1	1	25	9	25	0	0	0	1	1	0.04	0.000111111	1	2	0.08
12	yPH_132	WT	Glu2	Glu2Sor1	48	0.020833333	11	3	1170	2148	OFF	2	1	1443	36	25	11	35	1	1	25	10	26	0	0	0	0	1	0.04	0.000111111	2	3	0.12
12	yPH_132	WT	Glu2	Glu2Sor1	48	0.020833333	11	4	1530	2508	OFF	2	1	1443	37	26	11	36	1	1	26	10	28	0	1	0	0	1	0.038461538	0.000106838	3	4	0.158461538
12	yPH_132	WT	Glu2	Glu2Sor1	48	0.020833333	11	5	1890	2868	OFF	2	1	1443	38	28	10	37	1	1	28	9	29	0	0	0	0	1	0.035714286	9.92E-05	4	5	0.194175824
12	yPH_132	WT	Glu2	Glu2Sor1	48	0.020833333	11	6	2250	3228	ON	3	2	1443	40	29	11	38	2	1	29	9	29	0	1	0	1	0	0	0	5	5	0.194175824
12	yPH_132	WT	Glu2	Glu2Sor1	48	0.020833333	11	7	2610	3588	ON	3	2	1443	40	29	11	39	1	1	29	10	29	0	0	0	0	0	0	0	6	5	0.194175824
12	yPH_132	WT	Glu2	Glu2Sor1	48	0.020833333	11	8	2970	3948	ON	3	2	1443	41	29	12	40	1	0	29	11	30	0	1	0	0	0	0	0	6	5	0.194175824
12	yPH_132	WT	Glu2	Glu2Sor1	48	0.020833333	11	9	3330	4308	ON	3	2	1443	42	30	12	40	2	0	30	10	30	0	0	0	1	1	0.033333333	9.26E-05	6	6	0.227509158
12	yPH_132	WT	Glu2	Glu2Sor1	48	0.020833333	11	10	3690	4668	OFF	4	2	1444	43	30	13	42	1	2	30	12	31	0	0	0	1	2	0.066666667	0.000185185	8	8	0.294175824
12	yPH_132	WT	Glu2	Glu2Sor1	48	0.020833333	11	11	4050	5028	OFF	4	2	1444	45	31	14	44	1	2	31	13	34	0	1	0	0	2	0.064516129	0.000179211	10	10	0.358691953
12	yPH_132	WT	Glu2	Glu2Sor1	48	0.020833333	11	12	4410	5388	OFF	4	2	1444	47	34	13	46	1	2	34	12	35	0	2	0	1	0	0	0	12	10	0.358691953
12	yPH_132	WT	Glu2	Glu2Sor1	48	0.020833333	11	13	4770	5748	OFF	4	2	1444	48	35	13	46	2	0	35	11	34	0	0	0	1	0	0	0	12	10	0.358691953
12	yPH_132	WT	Glu2	Glu2Sor1	48	0.020833333	11	14	5130	6108	ON	5	3	1443	47	34	13	47	0	1	34	13	35	0	1	0	0	0	0	0	13	10	0.358691953
12	yPH_132	WT	Glu2	Glu2Sor1	48	0.020833333	11	15	5490	6468	ON	5	3	1443	49	35	14	47	2	0	35	12	34	0	0	0	1	0	0	0	13	10	0.358691953
12	yPH_132	WT	Glu2	Glu2Sor1	48	0.020833333	11	16	5850	6828	ON	5	3	1443	48	34	14	47	1	0	34	13	35	0	1	0	0	0	0	0	13	10	0.358691953
12	yPH_132	WT	Glu2	Glu2Sor1	48	0.020833333	11	17	6210	7188	ON	5	3	1443	49	35	14	47	2	0	35	12	36	0	0	0	1	2	0.057142857	0.00015873	13	12	0.41583481
12	yPH_132	WT	Glu2	Glu2Sor1	48	0.020833333	11	18	6570	7548	OFF	6	3	1443	50	36	14	49	1	2	36	13	36	0	1	0	1	0	0	0	15	12	0.41583481
12	yPH_132	WT	Glu2	Glu2Sor1	48	0.020833333	11	19	6930	7908	OFF	6	3	1443	50	36	14	49	1	0	36	13	38	0	1	0	0	1	0.027777778	7.72E-05	15	13	0.443612588
12	yPH_132	WT	Glu2	Glu2Sor1	48	0.020833333	11	20	7290	8268	OFF	6	3	1443	52	38	14	50	2	1	38	12	39	0	1	0	0	0	0	0	16	13	0.443612588
12	yPH_132	WT	Glu2	Glu2Sor1	48	0.020833333	11	21	7650	8628	OFF	6	3	1443	53	39	14	52	1	1	39	13	39	0	1	0	1	0	0	0	17	13	0.443612588
12	yPH_132	WT	Glu2	Glu2Sor1	48	0.020833333	11	22	8010	8988	ON	7	4	1444	56	39	17	52	4	0	39	13	41	0	1	0	0	1	0.025641026	7.12E-05	17	14	0.469253614
12	yPH_132	WT	Glu2	Glu2Sor1	48	0.020833333	11	23	8370	9348	ON	7	4	1444	55	41	14	53	2	1	41	12	41	0	0	0	0	0	0	0	18	14	0.469253614
12	yPH_132	WT	Glu2	Glu2Sor1	48	0.020833333	11	24	8730	9708	ON	7	4	1444	55	41	14	53	2	0	41	12	41	0	1	0	1	0	0	0	18	14	0.469253614
12	yPH_132	WT	Glu2	Glu2Sor1	48	0.020833333	11	25	9090	10068	ON	7	4	1444	55	41	14	53	2	0	41	12	44	0	1	0	0	2	0.048780488	0.000135501	18	16	0.518034102
12	yPH_132	WT	Glu2	Glu2Sor1	48	0.020833333	11	26	9450	10428	OFF	8	4	1443	55	44	11	55	0	2	44	11	44	0	0	0	1	1	0.022727273	6.31E-05	20	17	0.540761374
12	yPH_132	WT	Glu2	Glu2Sor1	48	0.020833333	11	27	9810	10788	OFF	8	4	1443	57	44	13	56	1	1	44	12	44	0	0	0	1	1	0.022727273	6.31E-05	21	18	0.563488647
12	yPH_132	WT	Glu2	Glu2Sor1	48	0.020833333	11	28	10170	11148	OFF	8	4	1443	60	45	15	57	3	1	44	13	47	0	1	0	0	2	0.045454545	0.000126263	22	20	0.608943192
12	yPH_132	WT	Glu2	Glu2Sor1	48	0.020833333	11	29	10530	11508	OFF	8	4	1443	60	47	13	59	1	2	47	12	49	0	0	0	0	2	0.042553191	0.000118203	24	22	0.651496384
12	yPH_132	WT	Glu2	Glu2Sor1	48	0.020833333	11	30	10890	11868	ON	9	5	1443	61	49	12	61	0	2	49	12	53	0	0	0	0	4	0.081632653	0.000226757	26	26	0.733129037
12	yPH_132	WT	Glu2	Glu2Sor1	48	0.020833333	11	31	11250	12228	ON	9	5	1443	66	53	13	65	1	4	53	12	53	0	0	0	0	0	0	0	30	26	0.733129037
12	yPH_132	WT	Glu2	Glu2Sor1	48	0.020833333	11	32	11610	12588	ON	9	5	1443	67	54	13	66	1	1	53	13	53	0	0	0	0	0	0	0	31	26	0.733129037
12	yPH_132	WT	Glu2	Glu2Sor1	48	0.020833333	11	33	11970	12948	ON	9	5	1443	67	54	13	66	1	0	53	13	54	0	0	0	0	1	0.018867925	5.24E-05	31	27	0.751996962
12	yPH_132	WT	Glu2	Glu2Sor1	48	0.020833333	11	34	12330	13308	OFF	10	5	1443	69	55	14	67	2	1	54	13	53	0	1	0	2	0	0	0	32	27	0.751996962
12	yPH_132	WT	Glu2	Glu2Sor1	48	0.020833333	11	35	12690	13668	OFF	10	5	1443	69	54	15	67	2	0	53	14	53	0	1	0	1	0	0	0	32	27	0.751996962
12	yPH_132	WT	Glu2	Glu2Sor1	48	0.020833333	11	36	13050	14028	OFF	10	5	1443	70	54	16	67	3	0	53	14	52	0	0	0	2	1	0.018867925	5.24E-05	32	28	0.770864886
12	yPH_132	WT	Glu2	Glu2Sor1	48	0.020833333	11	37	13410	14388	OFF	10	5	1443	72	53	19	69	3	2	52	17	57	0	5	0	0	0	0	0	34	28	0.770864886
12	yPH_132	WT	Glu2	Glu2Sor1	48	0.020833333	11	38	13770	14748	ON	11	6	1444	72	58	14	70	2	1	57	13	60	0	3	0	1	1	0.01754386	4.87E-05	35	29	0.788408746
12	yPH_132	WT	Glu2	Glu2Sor1	48	0.020833333	11	39	14130	15108	ON	11	6	1444	75	61	14	71	4	1	60	11	60	0	1	0	2	1	0.016666667	4.63E-05	36	30	0.805075412
12	yPH_132	WT	Glu2	Glu2Sor1	48	0.020833333	11	40	14490	15468	ON	11	6	1444	78	63	15	74	4	3	60	14	63	0	3	0	0	0	0	0	39	30	0.805075412
12	yPH_132	WT	Glu2	Glu2Sor1	48	0.020833333	11	41	14850	15828	ON	11	6	1444	77	64	13	75	2	1	63	12	65	0	0	0	0	2	0.031746032	8.82E-05	40	32	0.836821444
12	yPH_132	WT	Glu2	Glu2Sor1	48	0.020833333	11	42	15210	16188	OFF	12	6	1443	79	65	14	79	0	4	65	14	70	0	1	0	0	4	0.061538462	0.00017094	44	36	0.898359906
12	yPH_132	WT	Glu2	Glu2Sor1	48	0.020833333	11	43	15570	16548	OFF	12	6	1443	86	71	15	83	3	4	70	13	73	0	1	0	0	2	0.028571429	7.94E-05	48	38	0.926931334
12	yPH_132	WT	Glu2	Glu2Sor1	48	0.020833333	11	44	15930	16908	OFF	12	6	1443	90	75	15	86	4	3	73	13	72	0	0	0	1	0	0	0	51	38	0.926931334
12	yPH_132	WT	Glu2	Glu2Sor1	48	0.020833333	11	45	16290	17268	OFF	12	6	1443	89	74	15	86	3	0	72	14	72	0	0	0	0	0	0	0	51	38	0.926931334
12	yPH_132	WT	Glu2	Glu2Sor1	48	0.020833333	11	46	16650	17628	ON	13	7	1443	89	74	15	86	3	0	72	14	74	0	0	0	0	2	0.027777778	7.72E-05	51	40	0.954709112
12	yPH_132	WT	Glu2	Glu2Sor1	48	0.020833333	11	47	17010	17988	ON	13	7	1443	94	77	17	89	5	3	74	15	75	0	1	0	2	2	0.027027027	7.51E-05	54	42	0.981736139
12	yPH_132	WT	Glu2	Glu2Sor1	48	0.020833333	11	48	17370	18348	ON	13	7	1443	95	78	17	91	4	2	75	16	78	0	2	0	1	2	0.026666667	7.41E-05	56	44	1.008402806
12	yPH_132	WT	Glu2	Glu2Sor1	48	0.020833333	11	49	17730	18708	ON	13	7	1443	96	79	17	93	3	2	78	15	82	0	0	0	0	4	0.051282051	0.00014245	58	48	1.059684857
12	yPH_132	WT	Glu2	Glu2Sor1	48	0.020833333	11	50	18090	19068	OFF	14	7	1444	100	82	18	97	3	4	82	15	88	0	1	0	1	6	0.073170732	0.000203252	62	54	1.132855589
12	yPH_132	WT	Glu2	Glu2Sor1	48	0.020833333	11	51	18450	19428	OFF	14	7	1444	108	88	20	105	3	8	88	17	88	0	0	0	0	0	0	0	70	54	1.132855589
12	yPH_132	WT	Glu2	Glu2Sor1	48	0.020833333	11	52	18810	19788	OFF	14	7	1444	110	88	22	106	4	1	88	18	89	0	1	0	1	1	0.011363636	3.16E-05	71	55	1.144219225
12	yPH_132	WT	Glu2	Glu2Sor1	48	0.020833333	11	53	19170	20148	OFF	14	7	1444	111	89	22	108	3	2	89	19	90	0	0	0	0	1	0.011235955	3.12E-05	73	56	1.15545518
12	yPH_132	WT	Glu2	Glu2Sor1	48	0.020833333	11	54	19530	20508	ON	15	8	1443	113	90	23	109	4	1	90	19	91	0	0	0	2	3	0.033333333	9.26E-05	74	59	1.188788513
12	yPH_132	WT	Glu2	Glu2Sor1	48	0.020833333	11	55	19890	20868	ON	15	8	1443	118	91	27	113	5	4	91	22	96	0	2	0	0	3	0.032967033	9.16E-05	78	62	1.221755546
12	yPH_132	WT	Glu2	Glu2Sor1	48	0.020833333	11	56	20250	21228	ON	15	8	1443	122	96	26	118	4	5	96	22	98	0	2	0	0	0	0	0	83	62	1.221755546
12	yPH_132	WT	Glu2	Glu2Sor1	48	0.020833333	11	57	20610	21588	ON	15	8	1443	122	98	24	119	3	1	98	21	99	0	0	0	0	1	0.010204082	2.83E-05	84	63	1.231959628
12	yPH_132	WT	Glu2	Glu2Sor1	48	0.020833333	11	58	20970	21948	OFF	16	8	1443	122	99	23	120	2	1	99	21	100	0	3	0	2	0	0	0	85	63	1.231959628
12	yPH_132	WT	Glu2	Glu2Sor1	48	0.020833333	11	59	21330	22308	OFF	16	8	1443	121	100	21	120	1	0	100	20	102	0	1	0	0	1	0.01	2.78E-05	85	64	1.241959628
12	yPH_132	WT	Glu2	Glu2Sor1	48	0.020833333	11	60	21690	22668	OFF	16	8	1443	125	103	22	122	3	2	102	20	102	0	0	0	2	2	0.019607843	5.45E-05	87	66	1.261567471
12	yPH_132	WT	Glu2	Glu2Sor1	48	0.020833333	11	61	22050	23028	OFF	16	8	1443	124	102	22	124	0	2	102	22	106	0	2	0	0	2	0.019607843	5.45E-05	89	68	1.281175314
12	yPH_132	WT	Glu2	Glu2Sor1	48	0.020833333	11	62	22410	23388	ON	17	9	1444	130	106	24	126	4	2	106	20	110	0	1	0	0	3	0.028301887	7.86E-05	91	71	1.309477201
12	yPH_132	WT	Glu2	Glu2Sor1	48	0.020833333	11	63	22770	23748	ON	17	9	1444	135	111	24	132	3	6	110	22	115	0	1	0	0	4	0.036363636	0.00010101	97	75	1.345840838
12	yPH_132	WT	Glu2	Glu2Sor1	48	0.020833333	11	64	23130	24108	ON	17	9	1444	141	116	25	136	5	4	115	21	118	0	0	0	2	5	0.043478261	0.000120773	101	80	1.389319098
12	yPH_132	WT	Glu2	Glu2Sor1	48	0.020833333	11	65	23490	24468	ON	17	9	1444	145	118	27	141	4	5	118	23	118	0	0	0	1	1	0.008474576	2.35E-05	106	81	1.397793675
12	yPH_132	WT	Glu2	Glu2Sor1	48	0.020833333	11	66	23850	24828	OFF	18	9	1443	145	118	27	142	3	1	118	24	124	0	1	0	0	5	0.042372881	0.000117702	107	86	1.440166556
12	yPH_132	WT	Glu2	Glu2Sor1	48	0.020833333	11	67	24210	25188	OFF	18	9	1443	154	124	30	148	6	6	124	24	128	0	0	0	1	5	0.040322581	0.000112007	113	91	1.480489137
12	yPH_132	WT	Glu2	Glu2Sor1	48	0.020833333	11	68	24570	25548	OFF	18	9	1443	160	129	31	153	7	5	128	25	130	0	1	0	1	2	0.015625	4.34E-05	118	93	1.496114137
12	yPH_132	WT	Glu2	Glu2Sor1	48	0.020833333	11	69	24930	25908	OFF	18	9	1443	161	132	29	155	6	2	130	25	130	0	0	0	0	0	0	0	120	93	1.496114137
12	yPH_132	WT	Glu2	Glu2Sor1	48	0.020833333	11	70	25290	26268	ON	19	10	1443	165	132	33	156	9	1	130	26	134	0	0	0	0	4	0.030769231	8.55E-05	121	97	1.526883367
12	yPH_132	WT	Glu2	Glu2Sor1	48	0.020833333	11	71	25650	26628	ON	19	10	1443	171	136	35	163	8	7	134	29	136	0	2	0	1	1	0.007462687	2.07E-05	128	98	1.534346054
12	yPH_132	WT	Glu2	Glu2Sor1	48	0.020833333	11	72	26010	26988	ON	19	10	1443	176	139	37	165	11	2	136	29	137	0	1	0	2	2	0.014705882	4.08E-05	130	100	1.549051936
12	yPH_132	WT	Glu2	Glu2Sor1	48	0.020833333	11	73	26370	27348	ON	19	10	1443	174	139	35	167	7	2	137	30	137	0	1	0	1	0	0	0	132	100	1.549051936
12	yPH_132	WT	Glu2	Glu2Sor1	48	0.020833333	11	74	26730	27708	OFF	20	10	1444	177	140	37	167	10	0	137	30	145	0	3	0	2	7	0.051094891	0.00014193	132	107	1.600146827
12	yPH_132	WT	Glu2	Glu2Sor1	48	0.020833333	11	75	27090	28068	OFF	20	10	1444	187	150	37	176	11	9	145	31	147	0	3	0	1	0	0	0	141	107	1.600146827
12	yPH_132	WT	Glu2	Glu2Sor1	48	0.020833333	11	76	27450	28428	OFF	20	10	1444	189	152	37	176	13	0	147	29	151	0	2	0	1	3	0.020408163	5.67E-05	141	110	1.62055499
12	yPH_132	WT	Glu2	Glu2Sor1	48	0.020833333	11	77	27810	28788	OFF	20	10	1444	194	156	38	181	13	5	151	30	152	0	0	0	1	2	0.013245033	3.68E-05	146	112	1.633800023
12	yPH_132	WT	Glu2	Glu2Sor1	48	0.020833333	11	78	28170	29148	ON	21	11	1443	195	157	38	183	12	2	152	31	154	0	0	0	0	2	0.013157895	3.65E-05	148	114	1.646957918
12	yPH_132	WT	Glu2	Glu2Sor1	48	0.020833333	11	79	28530	29508	ON	21	11	1443	198	160	38	185	13	2	154	31	157	0	1	0	1	3	0.019480519	5.41E-05	150	117	1.666438437
12	yPH_132	WT	Glu2	Glu2Sor1	48	0.020833333	11	80	28890	29868	ON	21	11	1443	203	162	41	189	14	4	157	32	158	0	2	0	2	1	0.006369427	1.77E-05	154	118	1.672807864
12	yPH_132	WT	Glu2	Glu2Sor1	48	0.020833333	11	81	29250	30228	ON	21	11	1443	204	162	42	192	12	3	158	34	161	0	2	0	0	1	0.006329114	1.76E-05	157	119	1.679136978
12	yPH_132	WT	Glu2	Glu2Sor1	48	0.020833333	11	82	29610	30588	OFF	22	11	1443	205	164	41	194	11	2	161	33	173	0	6	0	1	7	0.043478261	0.000120773	159	126	1.722615239
12	yPH_132	WT	Glu2	Glu2Sor1	48	0.020833333	11	83	29970	30948	OFF	22	11	1443	213	174	39	202	11	8	173	29	180	0	1	0	1	7	0.040462428	0.000112396	167	133	1.763077667
12	yPH_132	WT	Glu2	Glu2Sor1	48	0.020833333	11	84	30330	31308	OFF	22	11	1443	221	181	40	210	11	8	180	30	183	0	2	0	1	2	0.011111111	3.09E-05	175	135	1.774188778
12	yPH_132	WT	Glu2	Glu2Sor1	48	0.020833333	11	85	30690	31668	OFF	22	11	1443	220	185	35	213	7	3	183	30	190	0	5	0	0	2	0.010928962	3.04E-05	178	137	1.78511774
12	yPH_132	WT	Glu2	Glu2Sor1	48	0.020833333	11	86	31050	32028	ON	23	12	1444	227	191	36	216	11	3	190	26	195	0	2	0	1	4	0.021052632	5.85E-05	181	141	1.806170371
12	yPH_132	WT	Glu2	Glu2Sor1	48	0.020833333	11	87	31410	32388	ON	23	12	1444	239	201	38	220	19	4	195	25	202	0	0	0	2	9	0.046153846	0.000128205	185	150	1.852324217
12	yPH_132	WT	Glu2	Glu2Sor1	48	0.020833333	11	88	31770	32748	ON	23	12	1444	245	206	39	229	16	9	202	27	204	0	0	0	0	2	0.00990099	2.75E-05	194	152	1.862225207
12	yPH_132	WT	Glu2	Glu2Sor1	48	0.020833333	11	89	32130	33108	ON	23	12	1444	248	208	40	231	17	2	204	27	205	0	2	0	3	2	0.009803922	2.72E-05	196	154	1.872029129
12	yPH_132	WT	Glu2	Glu2Sor1	48	0.020833333	11	90	32490	33468	OFF	24	12	1443	255	214	41	236	19	5	205	31	214	0	2	0	1	8	0.03902439	0.000108401	201	162	1.911053519
12	yPH_132	WT	Glu2	Glu2Sor1	48	0.020833333	11	91	32850	33828	OFF	24	12	1443	260	221	39	243	17	8	214	29	221	0	3	0	1	5	0.023364486	6.49E-05	209	167	1.934418005
12	yPH_132	WT	Glu2	Glu2Sor1	48	0.020833333	11	92	33210	34188	OFF	24	12	1443	268	228	40	250	18	7	221	29	225	0	2	0	3	5	0.022624434	6.28E-05	216	172	1.95704244
12	yPH_132	WT	Glu2	Glu2Sor1	48	0.020833333	11	93	33570	34548	OFF	24	12	1443	271	231	40	256	15	6	225	31	224	0	1	0	3	1	0.004444444	1.23E-05	222	173	1.961486884
12	yPH_132	WT	Glu2	Glu2Sor1	48	0.020833333	11	94	33930	34908	ON	25	13	1443	266	229	37	257	9	1	224	33	226	0	1	0	0	1	0.004464286	1.24E-05	223	174	1.96595117
12	yPH_132	WT	Glu2	Glu2Sor1	48	0.020833333	11	95	34290	35268	ON	25	13	1443	271	230	41	260	11	3	226	34	226	0	0	0	0	0	0	0	226	174	1.96595117
12	yPH_132	WT	Glu2	Glu2Sor1	48	0.020833333	11	96	34650	35628	ON	25	13	1443	277	230	47	263	14	3	226	37	232	0	2	0	0	4	0.017699115	4.92E-05	229	178	1.983650285
12	yPH_132	WT	Glu2	Glu2Sor1	48	0.020833333	11	97	35010	35988	ON	25	13	1443	278	235	43	269	9	6	232	37	236	0	1	0	1	4	0.017241379	4.79E-05	235	182	2.000891664
12	yPH_132	WT	Glu2	Glu2Sor1	48	0.020833333	11	98	35370	36348	OFF	26	13	1444	289	243	46	274	15	5	236	38	241	0	3	0	3	5	0.021186441	5.89E-05	240	187	2.022078105
12	yPH_132	WT	Glu2	Glu2Sor1	48	0.020833333	11	99	35730	36708	OFF	26	13	1444	293	243	50	281	12	7	241	40	249	0	1	0	0	7	0.029045643	8.07E-05	247	194	2.051123748
12	yPH_132	WT	Glu2	Glu2Sor1	48	0.020833333	11	100	36090	37068	OFF	26	13	1444	301	252	49	288	13	7	249	39	255	0	2	0	4	8	0.032128514	8.92E-05	254	202	2.083252262
12	yPH_132	WT	Glu2	Glu2Sor1	48	0.020833333	11	101	36450	37428	OFF	26	13	1444	307	258	49	296	11	9	255	41	254	0	0	0	2	1	0.003921569	1.09E-05	263	203	2.087173831
12	yPH_132	WT	Glu2	Glu2Sor1	48	0.020833333	11	102	36810	37788	ON	27	14	1443	308	258	50	297	11	1	254	43	259	0	3	0	0	2	0.007874016	2.19E-05	264	205	2.095047846
12	yPH_132	WT	Glu2	Glu2Sor1	48	0.020833333	11	103	37170	38148	ON	27	14	1443	318	267	51	302	16	5	259	43	264	0	3	0	2	4	0.015444015	4.29E-05	269	209	2.110491862
12	yPH_132	WT	Glu2	Glu2Sor1	48	0.020833333	11	104	37530	38508	ON	27	14	1443	322	272	50	306	16	4	264	42	271	0	4	0	1	4	0.015151515	4.21E-05	273	213	2.125643377
12	yPH_132	WT	Glu2	Glu2Sor1	48	0.020833333	11	105	37890	38868	ON	27	14	1443	333	281	52	313	20	7	271	42	281	0	3	0	1	8	0.029520295	8.20E-05	280	221	2.155163672
12	yPH_132	WT	Glu2	Glu2Sor1	48	0.020833333	11	106	38250	39228	OFF	28	14	1443	341	289	52	321	20	8	281	40	292	0	1	0	0	10	0.035587189	9.89E-05	288	231	2.190750861
12	yPH_132	WT	Glu2	Glu2Sor1	48	0.020833333	11	107	38610	39588	OFF	28	14	1443	351	300	51	334	17	12	292	42	297	0	1	0	6	10	0.034246575	9.51E-05	300	241	2.224997436
12	yPH_132	WT	Glu2	Glu2Sor1	48	0.020833333	11	108	38970	39948	OFF	28	14	1443	361	305	56	345	16	11	297	48	307	0	6	0	4	8	0.026936027	7.48E-05	311	249	2.251933463
12	yPH_132	WT	Glu2	Glu2Sor1	48	0.020833333	11	109	39330	40308	OFF	28	14	1443	367	315	52	353	14	8	307	46	307	0	1	1	5	4	0.013029316	3.62E-05	319	253	2.264962779
12	yPH_132	WT	Glu2	Glu2Sor1	48	0.020833333	11	110	39690	40668	ON	29	15	1443	372	315	57	355	17	4	307	48	313	0	4	0	0	2	0.006514658	1.81E-05	323	255	2.271477437
12	yPH_132	WT	Glu2	Glu2Sor1	48	0.020833333	11	111	40050	41028	ON	29	15	1443	379	326	53	358	21	3	313	45	316	0	1	0	1	3	0.009584665	2.66E-05	326	258	2.281062102
12	yPH_132	WT	Glu2	Glu2Sor1	48	0.020833333	11	112	40410	41388	ON	29	15	1443	382	328	54	362	20	4	316	46	319	0	2	0	0	1	0.003164557	8.79E-06	330	259	2.284226659
12	yPH_132	WT	Glu2	Glu2Sor1	48	0.020833333	11	113	40770	41748	ON	29	15	1443	383	329	54	363	20	1	319	44	323	0	0	0	2	6	0.018808777	5.22E-05	331	265	2.303035436
12	yPH_132	WT	Glu2	Glu2Sor1	48	0.020833333	11	114	41130	42108	OFF	30	15	1444	392	334	58	370	22	6	323	47	330	0	3	0	3	7	0.021671827	6.02E-05	337	272	2.324707263
12	yPH_132	WT	Glu2	Glu2Sor1	48	0.020833333	11	115	41490	42468	OFF	30	15	1444	401	341	60	379	22	9	330	49	334	0	5	0	7	6	0.018181818	5.05E-05	346	278	2.342889081
12	yPH_132	WT	Glu2	Glu2Sor1	48	0.020833333	11	116	41850	42828	OFF	30	15	1444	402	342	60	385	17	7	334	51	344	0	4	0	5	11	0.032934132	9.15E-05	353	289	2.375823212
12	yPH_132	WT	Glu2	Glu2Sor1	48	0.020833333	11	117	42210	43188	OFF	30	15	1444	405	349	56	394	11	11	344	50	347	0	0	0	1	4	0.011627907	3.23E-05	364	293	2.387451119
12	yPH_132	WT	Glu2	Glu2Sor1	48	0.020833333	11	118	42570	43548	ON	31	16	1443	407	350	57	398	9	4	347	51	352	0	1	0	2	6	0.017291066	4.80E-05	368	299	2.404742186
12	yPH_132	WT	Glu2	Glu2Sor1	48	0.020833333	11	119	42930	43908	ON	31	16	1443	413	353	60	404	9	6	352	52	NA	NA	NA	NA	NA	NA	NA	NA	NA	NA	NA
12	yPH_132	WT	Glu2	Glu2Sor1	48	0.020833333	12	0	99	1077	ON	1	1	1444	24	19	5	23	1	0	19	4	19	0	0	0	0	0	0	0	0	0	0
12	yPH_132	WT	Glu2	Glu2Sor1	48	0.020833333	12	1	459	1437	ON	1	1	1444	24	19	5	23	1	0	19	4	20	0	0	0	0	1	0.052631579	0.000146199	0	1	0.052631579
12	yPH_132	WT	Glu2	Glu2Sor1	48	0.020833333	12	2	819	1797	OFF	2	1	1443	25	20	5	24	1	1	20	4	23	0	0	0	0	3	0.15	0.000416667	1	4	0.202631579
12	yPH_132	WT	Glu2	Glu2Sor1	48	0.020833333	12	3	1179	2157	OFF	2	1	1443	28	23	5	27	1	3	23	4	25	0	1	0	0	1	0.043478261	0.000120773	4	5	0.24610984
12	yPH_132	WT	Glu2	Glu2Sor1	48	0.020833333	12	4	1539	2517	OFF	2	1	1443	29	25	4	28	1	1	25	3	25	0	0	0	0	0	0	0	5	5	0.24610984
12	yPH_132	WT	Glu2	Glu2Sor1	48	0.020833333	12	5	1899	2877	OFF	2	1	1443	29	25	4	28	1	0	25	3	25	0	0	0	0	0	0	0	5	5	0.24610984
12	yPH_132	WT	Glu2	Glu2Sor1	48	0.020833333	12	6	2259	3237	ON	3	2	1443	29	25	4	28	1	0	25	3	25	0	0	0	0	0	0	0	5	5	0.24610984
12	yPH_132	WT	Glu2	Glu2Sor1	48	0.020833333	12	7	2619	3597	ON	3	2	1443	29	25	4	28	1	0	25	3	25	0	0	0	0	0	0	0	5	5	0.24610984
12	yPH_132	WT	Glu2	Glu2Sor1	48	0.020833333	12	8	2979	3957	ON	3	2	1443	29	25	4	28	1	0	25	3	25	0	0	0	0	0	0	0	5	5	0.24610984
12	yPH_132	WT	Glu2	Glu2Sor1	48	0.020833333	12	9	3339	4317	ON	3	2	1443	29	25	4	28	1	0	25	3	26	0	0	0	0	1	0.04	0.000111111	5	6	0.28610984
12	yPH_132	WT	Glu2	Glu2Sor1	48	0.020833333	12	10	3699	4677	OFF	4	2	1444	30	26	4	29	1	1	26	3	25	0	0	0	1	0	0	0	6	6	0.28610984
12	yPH_132	WT	Glu2	Glu2Sor1	48	0.020833333	12	11	4059	5037	OFF	4	2	1444	30	25	5	29	1	0	25	4	25	0	0	0	0	0	0	0	6	6	0.28610984
12	yPH_132	WT	Glu2	Glu2Sor1	48	0.020833333	12	12	4419	5397	OFF	4	2	1444	30	25	5	29	1	0	25	4	26	0	0	0	0	1	0.04	0.000111111	6	7	0.32610984
12	yPH_132	WT	Glu2	Glu2Sor1	48	0.020833333	12	13	4779	5757	OFF	4	2	1444	31	26	5	30	1	1	26	4	26	0	0	0	0	0	0	0	7	7	0.32610984
12	yPH_132	WT	Glu2	Glu2Sor1	48	0.020833333	12	14	5139	6117	ON	5	3	1443	31	26	5	30	1	0	26	4	26	0	0	0	0	0	0	0	7	7	0.32610984
12	yPH_132	WT	Glu2	Glu2Sor1	48	0.020833333	12	15	5499	6477	ON	5	3	1443	31	26	5	30	1	0	26	4	26	0	0	0	0	0	0	0	7	7	0.32610984
12	yPH_132	WT	Glu2	Glu2Sor1	48	0.020833333	12	16	5859	6837	ON	5	3	1443	31	26	5	30	1	0	26	4	26	0	0	0	0	0	0	0	7	7	0.32610984
12	yPH_132	WT	Glu2	Glu2Sor1	48	0.020833333	12	17	6219	7197	ON	5	3	1443	31	26	5	30	1	0	26	4	27	0	1	0	0	0	0	0	7	7	0.32610984
12	yPH_132	WT	Glu2	Glu2Sor1	48	0.020833333	12	18	6579	7557	OFF	6	3	1443	32	27	5	31	1	1	27	4	28	0	0	0	0	1	0.037037037	0.000102881	8	8	0.363146877
12	yPH_132	WT	Glu2	Glu2Sor1	48	0.020833333	12	19	6939	7917	OFF	6	3	1443	34	28	6	32	2	1	28	4	29	0	0	0	0	1	0.035714286	9.92E-05	9	9	0.398861163
12	yPH_132	WT	Glu2	Glu2Sor1	48	0.020833333	12	20	7299	8277	OFF	6	3	1443	34	29	5	33	1	1	29	4	30	0	0	0	0	1	0.034482759	9.58E-05	10	10	0.433343921
12	yPH_132	WT	Glu2	Glu2Sor1	48	0.020833333	12	21	7659	8637	OFF	6	3	1443	36	30	6	34	2	1	30	4	31	0	0	0	0	1	0.033333333	9.26E-05	11	11	0.466677255
12	yPH_132	WT	Glu2	Glu2Sor1	48	0.020833333	12	22	8019	8997	ON	7	4	1444	37	31	6	35	2	1	31	4	31	0	0	0	0	0	0	0	12	11	0.466677255
12	yPH_132	WT	Glu2	Glu2Sor1	48	0.020833333	12	23	8379	9357	ON	7	4	1444	38	31	7	35	3	0	31	4	32	0	0	0	0	1	0.032258065	8.96E-05	12	12	0.498935319
12	yPH_132	WT	Glu2	Glu2Sor1	48	0.020833333	12	24	8739	9717	ON	7	4	1444	38	32	6	36	2	1	32	4	32	0	0	0	0	0	0	0	13	12	0.498935319
12	yPH_132	WT	Glu2	Glu2Sor1	48	0.020833333	12	25	9099	10077	ON	7	4	1444	39	32	7	36	3	0	32	4	32	0	0	0	0	0	0	0	13	12	0.498935319
12	yPH_132	WT	Glu2	Glu2Sor1	48	0.020833333	12	26	9459	10437	OFF	8	4	1443	39	32	7	36	3	0	32	4	34	0	1	0	0	1	0.03125	8.68E-05	13	13	0.530185319
12	yPH_132	WT	Glu2	Glu2Sor1	48	0.020833333	12	27	9819	10797	OFF	8	4	1443	41	34	7	37	4	1	34	3	36	0	1	0	0	1	0.029411765	8.17E-05	14	14	0.559597084
12	yPH_132	WT	Glu2	Glu2Sor1	48	0.020833333	12	28	10179	11157	OFF	8	4	1443	42	36	6	39	3	2	36	3	36	0	0	0	1	1	0.027777778	7.72E-05	16	15	0.587374862
12	yPH_132	WT	Glu2	Glu2Sor1	48	0.020833333	12	29	10539	11517	OFF	8	4	1443	42	36	6	40	2	1	36	4	37	0	0	0	0	1	0.027777778	7.72E-05	17	16	0.615152639
12	yPH_132	WT	Glu2	Glu2Sor1	48	0.020833333	12	30	10899	11877	ON	9	5	1443	45	37	8	41	4	1	37	4	37	0	0	0	0	0	0	0	18	16	0.615152639
12	yPH_132	WT	Glu2	Glu2Sor1	48	0.020833333	12	31	11259	12237	ON	9	5	1443	44	37	7	41	3	0	37	4	38	0	0	0	0	1	0.027027027	7.51E-05	18	17	0.642179666
12	yPH_132	WT	Glu2	Glu2Sor1	48	0.020833333	12	32	11619	12597	ON	9	5	1443	44	38	6	42	2	1	38	4	38	0	0	0	0	0	0	0	19	17	0.642179666
12	yPH_132	WT	Glu2	Glu2Sor1	48	0.020833333	12	33	11979	12957	ON	9	5	1443	45	38	7	42	3	0	38	4	39	0	0	0	0	1	0.026315789	7.31E-05	19	18	0.668495456
12	yPH_132	WT	Glu2	Glu2Sor1	48	0.020833333	12	34	12339	13317	OFF	10	5	1443	45	39	6	43	2	1	39	4	40	0	0	0	0	1	0.025641026	7.12E-05	20	19	0.694136481
12	yPH_132	WT	Glu2	Glu2Sor1	48	0.020833333	12	35	12699	13677	OFF	10	5	1443	46	40	6	44	2	1	40	4	43	0	0	0	0	3	0.075	0.000208333	21	22	0.769136481
12	yPH_132	WT	Glu2	Glu2Sor1	48	0.020833333	12	36	13059	14037	OFF	10	5	1443	50	43	7	47	3	3	43	4	43	0	0	0	0	0	0	0	24	22	0.769136481
12	yPH_132	WT	Glu2	Glu2Sor1	48	0.020833333	12	37	13419	14397	OFF	10	5	1443	49	43	6	47	2	0	43	4	43	0	0	0	0	0	0	0	24	22	0.769136481
12	yPH_132	WT	Glu2	Glu2Sor1	48	0.020833333	12	38	13779	14757	ON	11	6	1444	50	43	7	48	2	1	43	5	43	0	0	0	0	0	0	0	25	22	0.769136481
12	yPH_132	WT	Glu2	Glu2Sor1	48	0.020833333	12	39	14139	15117	ON	11	6	1444	50	44	6	48	2	0	43	5	44	0	0	0	0	1	0.023255814	6.46E-05	25	23	0.792392295
12	yPH_132	WT	Glu2	Glu2Sor1	48	0.020833333	12	40	14499	15477	ON	11	6	1444	51	44	7	49	2	1	44	5	44	0	0	0	0	0	0	0	26	23	0.792392295
12	yPH_132	WT	Glu2	Glu2Sor1	48	0.020833333	12	41	14859	15837	ON	11	6	1444	50	44	6	49	1	0	44	5	45	0	0	0	0	1	0.022727273	6.31E-05	26	24	0.815119568
12	yPH_132	WT	Glu2	Glu2Sor1	48	0.020833333	12	42	15219	16197	OFF	12	6	1443	51	45	6	50	1	1	45	5	47	0	1	0	0	1	0.022222222	6.17E-05	27	25	0.83734179
12	yPH_132	WT	Glu2	Glu2Sor1	48	0.020833333	12	43	15579	16557	OFF	12	6	1443	53	48	5	51	2	1	47	4	50	0	0	0	1	4	0.085106383	0.000236407	28	29	0.922448173
12	yPH_132	WT	Glu2	Glu2Sor1	48	0.020833333	12	44	15939	16917	OFF	12	6	1443	57	50	7	55	2	4	50	5	50	0	0	0	0	0	0	0	32	29	0.922448173
12	yPH_132	WT	Glu2	Glu2Sor1	48	0.020833333	12	45	16299	17277	OFF	12	6	1443	56	50	6	55	1	0	50	5	51	0	0	0	0	1	0.02	5.56E-05	32	30	0.942448173
12	yPH_132	WT	Glu2	Glu2Sor1	48	0.020833333	12	46	16659	17637	ON	13	7	1443	58	51	7	56	2	1	51	5	52	0	0	0	0	1	0.019607843	5.45E-05	33	31	0.962056016
12	yPH_132	WT	Glu2	Glu2Sor1	48	0.020833333	12	47	17019	17997	ON	13	7	1443	59	52	7	57	2	1	52	5	52	0	0	0	0	0	0	0	34	31	0.962056016
12	yPH_132	WT	Glu2	Glu2Sor1	48	0.020833333	12	48	17379	18357	ON	13	7	1443	60	52	8	57	3	0	52	5	53	0	1	0	0	0	0	0	34	31	0.962056016
12	yPH_132	WT	Glu2	Glu2Sor1	48	0.020833333	12	49	17739	18717	ON	13	7	1443	59	53	6	57	2	0	53	4	54	0	0	0	0	1	0.018867925	5.24E-05	34	32	0.980923941
12	yPH_132	WT	Glu2	Glu2Sor1	48	0.020833333	12	50	18099	19077	OFF	14	7	1444	61	54	7	58	3	1	54	4	56	0	0	0	1	3	0.055555556	0.000154321	35	35	1.036479497
12	yPH_132	WT	Glu2	Glu2Sor1	48	0.020833333	12	51	18459	19437	OFF	14	7	1444	63	56	7	61	2	3	56	5	58	0	0	0	0	2	0.035714286	9.92E-05	38	37	1.072193782
12	yPH_132	WT	Glu2	Glu2Sor1	48	0.020833333	12	52	18819	19797	OFF	14	7	1444	65	59	6	63	2	2	58	5	61	0	0	0	0	3	0.051724138	0.000143678	40	40	1.12391792
12	yPH_132	WT	Glu2	Glu2Sor1	48	0.020833333	12	53	19179	20157	OFF	14	7	1444	67	61	6	66	1	3	61	5	62	0	0	0	0	1	0.016393443	4.55E-05	43	41	1.140311363
12	yPH_132	WT	Glu2	Glu2Sor1	48	0.020833333	12	54	19539	20517	ON	15	8	1443	68	62	6	67	1	1	62	5	62	0	0	0	0	0	0	0	44	41	1.140311363
12	yPH_132	WT	Glu2	Glu2Sor1	48	0.020833333	12	55	19899	20877	ON	15	8	1443	68	62	6	67	1	0	62	5	63	0	0	0	0	1	0.016129032	4.48E-05	44	42	1.156440395
12	yPH_132	WT	Glu2	Glu2Sor1	48	0.020833333	12	56	20259	21237	ON	15	8	1443	70	64	6	68	2	1	63	5	63	0	0	0	0	0	0	0	45	42	1.156440395
12	yPH_132	WT	Glu2	Glu2Sor1	48	0.020833333	12	57	20619	21597	ON	15	8	1443	70	64	6	68	2	0	63	5	64	0	0	0	0	1	0.015873016	4.41E-05	45	43	1.172313411
12	yPH_132	WT	Glu2	Glu2Sor1	48	0.020833333	12	58	20979	21957	OFF	16	8	1443	70	64	6	69	1	1	64	5	66	0	0	0	0	2	0.03125	8.68E-05	46	45	1.203563411
12	yPH_132	WT	Glu2	Glu2Sor1	48	0.020833333	12	59	21339	22317	OFF	16	8	1443	72	66	6	71	1	2	66	5	66	0	0	0	0	0	0	0	48	45	1.203563411
12	yPH_132	WT	Glu2	Glu2Sor1	48	0.020833333	12	60	21699	22677	OFF	16	8	1443	74	66	8	71	3	0	66	5	67	0	0	0	0	1	0.015151515	4.21E-05	48	46	1.218714926
12	yPH_132	WT	Glu2	Glu2Sor1	48	0.020833333	12	61	22059	23037	OFF	16	8	1443	76	67	9	72	4	1	67	5	67	0	0	0	0	0	0	0	49	46	1.218714926
12	yPH_132	WT	Glu2	Glu2Sor1	48	0.020833333	12	62	22419	23397	ON	17	9	1444	75	67	8	73	2	1	67	6	67	0	0	0	0	0	0	0	50	46	1.218714926
12	yPH_132	WT	Glu2	Glu2Sor1	48	0.020833333	12	63	22779	23757	ON	17	9	1444	76	67	9	73	3	0	67	6	68	0	0	0	0	1	0.014925373	4.15E-05	50	47	1.233640299
12	yPH_132	WT	Glu2	Glu2Sor1	48	0.020833333	12	64	23139	24117	ON	17	9	1444	78	68	10	74	4	1	68	6	68	0	0	0	0	0	0	0	51	47	1.233640299
12	yPH_132	WT	Glu2	Glu2Sor1	48	0.020833333	12	65	23499	24477	ON	17	9	1444	80	70	10	74	6	0	68	6	69	0	1	0	0	0	0	0	51	47	1.233640299
12	yPH_132	WT	Glu2	Glu2Sor1	48	0.020833333	12	66	23859	24837	OFF	18	9	1443	79	69	10	75	4	1	69	6	73	0	1	0	1	4	0.057971014	0.000161031	52	51	1.291611314
12	yPH_132	WT	Glu2	Glu2Sor1	48	0.020833333	12	67	24219	25197	OFF	18	9	1443	84	73	11	79	5	4	73	6	75	0	1	0	0	1	0.01369863	3.81E-05	56	52	1.305309944
12	yPH_132	WT	Glu2	Glu2Sor1	48	0.020833333	12	68	24579	25557	OFF	18	9	1443	86	76	10	80	6	1	75	5	76	0	0	0	0	1	0.013333333	3.70E-05	57	53	1.318643277
12	yPH_132	WT	Glu2	Glu2Sor1	48	0.020833333	12	69	24939	25917	OFF	18	9	1443	85	77	8	83	2	3	76	7	76	0	0	0	0	0	0	0	60	53	1.318643277
12	yPH_132	WT	Glu2	Glu2Sor1	48	0.020833333	12	70	25299	26277	ON	19	10	1443	85	78	7	83	2	0	76	7	77	0	0	0	0	1	0.013157895	3.65E-05	60	54	1.331801172
12	yPH_132	WT	Glu2	Glu2Sor1	48	0.020833333	12	71	25659	26637	ON	19	10	1443	88	79	9	84	4	1	77	7	78	0	0	0	0	1	0.012987013	3.61E-05	61	55	1.344788185
12	yPH_132	WT	Glu2	Glu2Sor1	48	0.020833333	12	72	26019	26997	ON	19	10	1443	87	80	7	85	2	1	78	7	81	0	0	0	0	3	0.038461538	0.000106838	62	58	1.383249723
12	yPH_132	WT	Glu2	Glu2Sor1	48	0.020833333	12	73	26379	27357	ON	19	10	1443	91	83	8	88	3	3	81	7	84	0	0	0	0	3	0.037037037	0.000102881	65	61	1.42028676
12	yPH_132	WT	Glu2	Glu2Sor1	48	0.020833333	12	74	26739	27717	OFF	20	10	1444	93	85	8	91	2	3	84	7	88	0	0	0	0	4	0.047619048	0.000132275	68	65	1.467905808
12	yPH_132	WT	Glu2	Glu2Sor1	48	0.020833333	12	75	27099	28077	OFF	20	10	1444	98	89	9	95	3	4	88	7	92	0	0	0	0	4	0.045454545	0.000126263	72	69	1.513360353
12	yPH_132	WT	Glu2	Glu2Sor1	48	0.020833333	12	76	27459	28437	OFF	20	10	1444	104	94	10	100	4	4	92	8	97	0	1	0	1	5	0.054347826	0.000150966	76	74	1.56770818
12	yPH_132	WT	Glu2	Glu2Sor1	48	0.020833333	12	77	27819	28797	OFF	20	10	1444	107	98	9	105	2	5	97	8	99	0	0	0	1	3	0.030927835	8.59E-05	81	77	1.598636015
12	yPH_132	WT	Glu2	Glu2Sor1	48	0.020833333	12	78	28179	29157	ON	21	11	1443	110	100	10	108	2	3	99	9	99	0	0	0	0	0	0	0	84	77	1.598636015
12	yPH_132	WT	Glu2	Glu2Sor1	48	0.020833333	12	79	28539	29517	ON	21	11	1443	110	100	10	108	2	0	99	9	100	0	1	0	0	0	0	0	84	77	1.598636015
12	yPH_132	WT	Glu2	Glu2Sor1	48	0.020833333	12	80	28899	29877	ON	21	11	1443	111	101	10	108	3	0	100	8	103	0	1	0	0	2	0.02	5.56E-05	84	79	1.618636015
12	yPH_132	WT	Glu2	Glu2Sor1	48	0.020833333	12	81	29259	30237	ON	21	11	1443	113	104	9	110	3	2	103	7	105	0	1	0	0	1	0.009708738	2.70E-05	86	80	1.628344752
12	yPH_132	WT	Glu2	Glu2Sor1	48	0.020833333	12	82	29619	30597	OFF	22	11	1443	115	106	9	112	3	2	105	7	107	0	1	0	0	1	0.00952381	2.65E-05	88	81	1.637868562
12	yPH_132	WT	Glu2	Glu2Sor1	48	0.020833333	12	83	29979	30957	OFF	22	11	1443	116	108	8	113	3	1	107	6	106	0	0	0	4	3	0.028037383	7.79E-05	89	84	1.665905945
12	yPH_132	WT	Glu2	Glu2Sor1	48	0.020833333	12	84	30339	31317	OFF	22	11	1443	119	107	12	116	3	3	106	10	112	0	3	0	1	4	0.037735849	0.000104822	92	88	1.703641794
12	yPH_132	WT	Glu2	Glu2Sor1	48	0.020833333	12	85	30699	31677	OFF	22	11	1443	123	113	10	120	3	4	112	8	112	0	0	0	2	2	0.017857143	4.96E-05	96	90	1.721498937
12	yPH_132	WT	Glu2	Glu2Sor1	48	0.020833333	12	86	31059	32037	ON	23	12	1444	124	112	12	122	2	2	112	10	113	0	1	0	1	1	0.008928571	2.48E-05	98	91	1.730427509
12	yPH_132	WT	Glu2	Glu2Sor1	48	0.020833333	12	87	31419	32397	ON	23	12	1444	125	113	12	123	2	1	113	10	114	0	0	0	2	3	0.026548673	7.37E-05	99	94	1.756976181
12	yPH_132	WT	Glu2	Glu2Sor1	48	0.020833333	12	88	31779	32757	ON	23	12	1444	129	115	14	126	3	3	114	12	115	0	0	0	0	1	0.00877193	2.44E-05	102	95	1.765748111
12	yPH_132	WT	Glu2	Glu2Sor1	48	0.020833333	12	89	32139	33117	ON	23	12	1444	133	115	18	127	6	1	115	12	119	0	2	0	0	2	0.017391304	4.83E-05	103	97	1.783139415
12	yPH_132	WT	Glu2	Glu2Sor1	48	0.020833333	12	90	32499	33477	OFF	24	12	1443	135	120	15	129	6	2	119	10	124	0	2	0	0	3	0.025210084	7.00E-05	105	100	1.808349499
12	yPH_132	WT	Glu2	Glu2Sor1	48	0.020833333	12	91	32859	33837	OFF	24	12	1443	140	126	14	133	7	4	124	9	124	0	0	0	1	1	0.008064516	2.24E-05	109	101	1.816414015
12	yPH_132	WT	Glu2	Glu2Sor1	48	0.020833333	12	92	33219	34197	OFF	24	12	1443	144	127	17	134	10	1	124	10	125	0	0	0	1	2	0.016129032	4.48E-05	110	103	1.832543048
12	yPH_132	WT	Glu2	Glu2Sor1	48	0.020833333	12	93	33579	34557	OFF	24	12	1443	146	128	18	136	10	2	125	11	127	0	0	0	0	2	0.016	4.44E-05	112	105	1.848543048
12	yPH_132	WT	Glu2	Glu2Sor1	48	0.020833333	12	94	33939	34917	ON	25	13	1443	146	128	18	138	8	2	127	11	129	0	0	0	1	3	0.023622047	6.56E-05	114	108	1.872165095
12	yPH_132	WT	Glu2	Glu2Sor1	48	0.020833333	12	95	34299	35277	ON	25	13	1443	149	131	18	142	7	4	129	13	133	0	2	0	1	3	0.023255814	6.46E-05	118	111	1.895420909
12	yPH_132	WT	Glu2	Glu2Sor1	48	0.020833333	12	96	34659	35637	ON	25	13	1443	152	135	17	145	7	3	133	12	136	0	0	0	1	4	0.030075188	8.35E-05	121	115	1.925496097
12	yPH_132	WT	Glu2	Glu2Sor1	48	0.020833333	12	97	35019	35997	ON	25	13	1443	158	138	20	150	8	5	136	14	139	0	1	0	1	3	0.022058824	6.13E-05	126	118	1.94755492
12	yPH_132	WT	Glu2	Glu2Sor1	48	0.020833333	12	98	35379	36357	OFF	26	13	1444	161	140	21	154	7	4	139	15	144	0	1	0	1	5	0.035971223	9.99E-05	130	123	1.983526143
12	yPH_132	WT	Glu2	Glu2Sor1	48	0.020833333	12	99	35739	36717	OFF	26	13	1444	165	145	20	159	6	5	144	15	153	0	3	0	2	8	0.055555556	0.000154321	135	131	2.039081699
12	yPH_132	WT	Glu2	Glu2Sor1	48	0.020833333	12	100	36099	37077	OFF	26	13	1444	174	154	20	167	7	8	153	14	157	0	1	0	1	4	0.026143791	7.26E-05	143	135	2.06522549
12	yPH_132	WT	Glu2	Glu2Sor1	48	0.020833333	12	101	36459	37437	OFF	26	13	1444	177	158	19	171	6	4	157	14	156	0	0	0	3	2	0.012738854	3.54E-05	147	137	2.077964343
12	yPH_132	WT	Glu2	Glu2Sor1	48	0.020833333	12	102	36819	37797	ON	27	14	1443	179	157	22	173	6	2	156	17	159	0	0	0	0	3	0.019230769	5.34E-05	149	140	2.097195113
12	yPH_132	WT	Glu2	Glu2Sor1	48	0.020833333	12	103	37179	38157	ON	27	14	1443	182	159	23	177	5	4	159	18	161	0	1	0	0	1	0.006289308	1.75E-05	153	141	2.103484421
12	yPH_132	WT	Glu2	Glu2Sor1	48	0.020833333	12	104	37539	38517	ON	27	14	1443	183	161	22	178	5	1	161	17	161	0	1	0	1	0	0	0	154	141	2.103484421
12	yPH_132	WT	Glu2	Glu2Sor1	48	0.020833333	12	105	37899	38877	ON	27	14	1443	184	162	22	178	6	0	161	17	159	0	0	0	2	0	0	0	154	141	2.103484421
12	yPH_132	WT	Glu2	Glu2Sor1	48	0.020833333	12	106	38259	39237	OFF	28	14	1443	185	161	24	178	7	0	159	19	163	0	0	0	2	6	0.037735849	0.000104822	154	147	2.14122027
12	yPH_132	WT	Glu2	Glu2Sor1	48	0.020833333	12	107	38619	39597	OFF	28	14	1443	191	165	26	184	7	6	163	21	167	0	1	0	0	3	0.018404908	5.11E-05	160	150	2.159625178
12	yPH_132	WT	Glu2	Glu2Sor1	48	0.020833333	12	108	38979	39957	OFF	28	14	1443	195	170	25	187	8	3	167	20	173	0	2	0	0	4	0.023952096	6.65E-05	163	154	2.183577274
12	yPH_132	WT	Glu2	Glu2Sor1	48	0.020833333	12	109	39339	40317	OFF	28	14	1443	199	176	23	191	8	4	173	18	177	0	1	0	1	4	0.023121387	6.42E-05	167	158	2.206698661
12	yPH_132	WT	Glu2	Glu2Sor1	48	0.020833333	12	110	39699	40677	ON	29	15	1443	204	180	24	195	9	4	177	18	185	0	2	0	1	7	0.039548023	0.000109856	171	165	2.246246683
12	yPH_132	WT	Glu2	Glu2Sor1	48	0.020833333	12	111	40059	41037	ON	29	15	1443	209	188	21	203	6	8	185	18	192	0	1	0	1	7	0.037837838	0.000105105	179	172	2.284084521
12	yPH_132	WT	Glu2	Glu2Sor1	48	0.020833333	12	112	40419	41397	ON	29	15	1443	219	195	24	210	9	7	192	18	194	0	1	0	1	2	0.010416667	2.89E-05	186	174	2.294501188
12	yPH_132	WT	Glu2	Glu2Sor1	48	0.020833333	12	113	40779	41757	ON	29	15	1443	221	196	25	213	8	3	194	19	196	0	1	0	1	2	0.010309278	2.86E-05	189	176	2.304810466
12	yPH_132	WT	Glu2	Glu2Sor1	48	0.020833333	12	114	41139	42117	OFF	30	15	1444	222	198	24	215	7	2	196	19	204	0	0	0	2	10	0.051020408	0.000141723	191	186	2.355830874
12	yPH_132	WT	Glu2	Glu2Sor1	48	0.020833333	12	115	41499	42477	OFF	30	15	1444	231	206	25	225	6	10	204	21	207	0	0	0	1	4	0.019607843	5.45E-05	201	190	2.375438718
12	yPH_132	WT	Glu2	Glu2Sor1	48	0.020833333	12	116	41859	42837	OFF	30	15	1444	236	209	27	229	7	4	207	22	212	0	1	0	0	4	0.019323671	5.37E-05	205	194	2.394762389
12	yPH_132	WT	Glu2	Glu2Sor1	48	0.020833333	12	117	42219	43197	OFF	30	15	1444	244	214	30	233	11	4	212	21	214	0	2	0	1	1	0.004716981	1.31E-05	209	195	2.39947937
12	yPH_132	WT	Glu2	Glu2Sor1	48	0.020833333	12	118	42579	43557	ON	31	16	1443	243	216	27	234	9	1	214	20	216	0	0	0	2	4	0.018691589	5.19E-05	210	199	2.418170959
12	yPH_132	WT	Glu2	Glu2Sor1	48	0.020833333	12	119	42939	43917	ON	31	16	1443	253	223	30	238	15	4	216	22	NA	NA	NA	NA	NA	NA	NA	NA	NA	NA	NA
12	yPH_132	WT	Glu2	Glu2Sor1	48	0.020833333	13	0	108	1086	ON	1	1	1444	31	31	0	30	1	0	30	0	30	0	0	0	1	1	0.033333333	9.26E-05	0	1	0.033333333
12	yPH_132	WT	Glu2	Glu2Sor1	48	0.020833333	13	1	468	1446	OFF	2	1	1443	31	30	1	31	0	1	30	1	30	0	0	0	0	0	0	0	1	1	0.033333333
12	yPH_132	WT	Glu2	Glu2Sor1	48	0.020833333	13	2	828	1806	OFF	2	1	1443	31	30	1	31	0	0	30	1	30	0	0	0	0	0	0	0	1	1	0.033333333
12	yPH_132	WT	Glu2	Glu2Sor1	48	0.020833333	13	3	1188	2166	OFF	2	1	1443	31	30	1	31	0	0	30	1	34	0	1	0	0	3	0.1	0.000277778	1	4	0.133333333
12	yPH_132	WT	Glu2	Glu2Sor1	48	0.020833333	13	4	1548	2526	OFF	2	1	1443	34	34	0	34	0	3	34	0	36	0	0	0	0	2	0.058823529	0.000163399	4	6	0.192156863
12	yPH_132	WT	Glu2	Glu2Sor1	48	0.020833333	13	5	1908	2886	OFF	2	1	1443	36	36	0	36	0	2	36	0	36	0	0	0	0	0	0	0	6	6	0.192156863
12	yPH_132	WT	Glu2	Glu2Sor1	48	0.020833333	13	6	2268	3246	ON	3	2	1443	37	37	0	36	1	0	36	0	37	0	0	0	0	1	0.027777778	7.72E-05	6	7	0.219934641
12	yPH_132	WT	Glu2	Glu2Sor1	48	0.020833333	13	7	2628	3606	ON	3	2	1443	37	37	0	37	0	1	37	0	37	0	0	0	0	0	0	0	7	7	0.219934641
12	yPH_132	WT	Glu2	Glu2Sor1	48	0.020833333	13	8	2988	3966	ON	3	2	1443	37	37	0	37	0	0	37	0	38	0	0	0	0	1	0.027027027	7.51E-05	7	8	0.246961668
12	yPH_132	WT	Glu2	Glu2Sor1	48	0.020833333	13	9	3348	4326	ON	3	2	1443	38	38	0	38	0	1	38	0	39	0	0	0	0	1	0.026315789	7.31E-05	8	9	0.273277457
12	yPH_132	WT	Glu2	Glu2Sor1	48	0.020833333	13	10	3708	4686	OFF	4	2	1444	39	39	0	39	0	1	39	0	41	0	0	0	0	2	0.051282051	0.00014245	9	11	0.324559508
12	yPH_132	WT	Glu2	Glu2Sor1	48	0.020833333	13	11	4068	5046	OFF	4	2	1444	41	41	0	41	0	2	41	0	41	0	0	0	0	0	0	0	11	11	0.324559508
12	yPH_132	WT	Glu2	Glu2Sor1	48	0.020833333	13	12	4428	5406	OFF	4	2	1444	41	41	0	41	0	0	41	0	43	0	0	0	0	2	0.048780488	0.000135501	11	13	0.373339996
12	yPH_132	WT	Glu2	Glu2Sor1	48	0.020833333	13	13	4788	5766	OFF	4	2	1444	43	43	0	43	0	2	43	0	43	0	0	0	0	0	0	0	13	13	0.373339996
12	yPH_132	WT	Glu2	Glu2Sor1	48	0.020833333	13	14	5148	6126	ON	5	3	1443	43	43	0	43	0	0	43	0	43	0	0	0	0	0	0	0	13	13	0.373339996
12	yPH_132	WT	Glu2	Glu2Sor1	48	0.020833333	13	15	5508	6486	ON	5	3	1443	43	43	0	43	0	0	43	0	44	0	0	0	0	1	0.023255814	6.46E-05	13	14	0.39659581
12	yPH_132	WT	Glu2	Glu2Sor1	48	0.020833333	13	16	5868	6846	ON	5	3	1443	44	44	0	44	0	1	44	0	44	0	0	0	0	0	0	0	14	14	0.39659581
12	yPH_132	WT	Glu2	Glu2Sor1	48	0.020833333	13	17	6228	7206	ON	5	3	1443	44	44	0	44	0	0	44	0	43	0	0	0	1	0	0	0	14	14	0.39659581
12	yPH_132	WT	Glu2	Glu2Sor1	48	0.020833333	13	18	6588	7566	OFF	6	3	1443	44	43	1	44	0	0	43	1	45	0	0	0	0	2	0.046511628	0.000129199	14	16	0.443107438
12	yPH_132	WT	Glu2	Glu2Sor1	48	0.020833333	13	19	6948	7926	OFF	6	3	1443	46	45	1	46	0	2	45	1	46	0	0	0	0	1	0.022222222	6.17E-05	16	17	0.46532966
12	yPH_132	WT	Glu2	Glu2Sor1	48	0.020833333	13	20	7308	8286	OFF	6	3	1443	47	46	1	47	0	1	46	1	47	0	1	0	0	0	0	0	17	17	0.46532966
12	yPH_132	WT	Glu2	Glu2Sor1	48	0.020833333	13	21	7668	8646	OFF	6	3	1443	47	47	0	47	0	0	47	0	48	0	0	0	0	1	0.021276596	5.91E-05	17	18	0.486606256
12	yPH_132	WT	Glu2	Glu2Sor1	48	0.020833333	13	22	8028	9006	ON	7	4	1444	48	48	0	48	0	1	48	0	48	0	0	0	0	0	0	0	18	18	0.486606256
12	yPH_132	WT	Glu2	Glu2Sor1	48	0.020833333	13	23	8388	9366	ON	7	4	1444	48	48	0	48	0	0	48	0	48	0	0	0	0	0	0	0	18	18	0.486606256
12	yPH_132	WT	Glu2	Glu2Sor1	48	0.020833333	13	24	8748	9726	ON	7	4	1444	48	48	0	48	0	0	48	0	48	0	0	0	0	0	0	0	18	18	0.486606256
12	yPH_132	WT	Glu2	Glu2Sor1	48	0.020833333	13	25	9108	10086	ON	7	4	1444	48	48	0	48	0	0	48	0	49	0	0	0	0	1	0.020833333	5.79E-05	18	19	0.507439589
12	yPH_132	WT	Glu2	Glu2Sor1	48	0.020833333	13	26	9468	10446	OFF	8	4	1443	49	49	0	49	0	1	49	0	52	0	0	0	0	3	0.06122449	0.000170068	19	22	0.568664079
12	yPH_132	WT	Glu2	Glu2Sor1	48	0.020833333	13	27	9828	10806	OFF	8	4	1443	52	52	0	52	0	3	52	0	53	0	0	0	0	1	0.019230769	5.34E-05	22	23	0.587894848
12	yPH_132	WT	Glu2	Glu2Sor1	48	0.020833333	13	28	10188	11166	OFF	8	4	1443	53	53	0	53	0	1	53	0	56	0	0	0	0	3	0.056603774	0.000157233	23	26	0.644498622
12	yPH_132	WT	Glu2	Glu2Sor1	48	0.020833333	13	29	10548	11526	OFF	8	4	1443	56	56	0	56	0	3	56	0	56	0	0	0	0	0	0	0	26	26	0.644498622
12	yPH_132	WT	Glu2	Glu2Sor1	48	0.020833333	13	30	10908	11886	ON	9	5	1443	56	56	0	56	0	0	56	0	58	0	0	0	0	2	0.035714286	9.92E-05	26	28	0.680212908
12	yPH_132	WT	Glu2	Glu2Sor1	48	0.020833333	13	31	11268	12246	ON	9	5	1443	59	59	0	58	1	2	58	0	58	0	0	0	0	0	0	0	28	28	0.680212908
12	yPH_132	WT	Glu2	Glu2Sor1	48	0.020833333	13	32	11628	12606	ON	9	5	1443	59	59	0	58	1	0	58	0	61	0	0	0	0	3	0.051724138	0.000143678	28	31	0.731937046
12	yPH_132	WT	Glu2	Glu2Sor1	48	0.020833333	13	33	11988	12966	ON	9	5	1443	61	61	0	61	0	3	61	0	62	0	0	0	0	1	0.016393443	4.55E-05	31	32	0.748330488
12	yPH_132	WT	Glu2	Glu2Sor1	48	0.020833333	13	34	12348	13326	OFF	10	5	1443	62	62	0	62	0	1	62	0	64	0	0	0	0	2	0.032258065	8.96E-05	32	34	0.780588553
12	yPH_132	WT	Glu2	Glu2Sor1	48	0.020833333	13	35	12708	13686	OFF	10	5	1443	64	64	0	64	0	2	64	0	65	0	0	0	1	2	0.03125	8.68E-05	34	36	0.811838553
12	yPH_132	WT	Glu2	Glu2Sor1	48	0.020833333	13	36	13068	14046	OFF	10	5	1443	66	65	1	66	0	2	65	1	69	0	1	0	0	3	0.046153846	0.000128205	36	39	0.857992399
12	yPH_132	WT	Glu2	Glu2Sor1	48	0.020833333	13	37	13428	14406	OFF	10	5	1443	69	69	0	69	0	3	69	0	69	0	0	0	0	0	0	0	39	39	0.857992399
12	yPH_132	WT	Glu2	Glu2Sor1	48	0.020833333	13	38	13788	14766	ON	11	6	1444	69	69	0	69	0	0	69	0	70	0	0	0	0	1	0.014492754	4.03E-05	39	40	0.872485152
12	yPH_132	WT	Glu2	Glu2Sor1	48	0.020833333	13	39	14148	15126	ON	11	6	1444	70	70	0	70	0	1	70	0	70	0	0	0	0	0	0	0	40	40	0.872485152
12	yPH_132	WT	Glu2	Glu2Sor1	48	0.020833333	13	40	14508	15486	ON	11	6	1444	71	71	0	70	1	0	70	0	71	0	0	0	0	1	0.014285714	3.97E-05	40	41	0.886770867
12	yPH_132	WT	Glu2	Glu2Sor1	48	0.020833333	13	41	14868	15846	ON	11	6	1444	71	71	0	71	0	1	71	0	71	0	0	0	0	0	0	0	41	41	0.886770867
12	yPH_132	WT	Glu2	Glu2Sor1	48	0.020833333	13	42	15228	16206	OFF	12	6	1443	71	71	0	71	0	0	71	0	71	0	0	0	0	0	0	0	41	41	0.886770867
12	yPH_132	WT	Glu2	Glu2Sor1	48	0.020833333	13	43	15588	16566	OFF	12	6	1443	71	71	0	71	0	0	71	0	73	0	0	0	0	2	0.028169014	7.82E-05	41	43	0.914939881
12	yPH_132	WT	Glu2	Glu2Sor1	48	0.020833333	13	44	15948	16926	OFF	12	6	1443	73	73	0	73	0	2	73	0	77	0	0	0	0	4	0.054794521	0.000152207	43	47	0.969734401
12	yPH_132	WT	Glu2	Glu2Sor1	48	0.020833333	13	45	16308	17286	OFF	12	6	1443	77	77	0	77	0	4	77	0	78	0	0	0	0	1	0.012987013	3.61E-05	47	48	0.982721414
12	yPH_132	WT	Glu2	Glu2Sor1	48	0.020833333	13	46	16668	17646	ON	13	7	1443	78	78	0	78	0	1	78	0	80	0	0	0	0	2	0.025641026	7.12E-05	48	50	1.00836244
12	yPH_132	WT	Glu2	Glu2Sor1	48	0.020833333	13	47	17028	18006	ON	13	7	1443	80	80	0	80	0	2	80	0	80	0	0	0	0	0	0	0	50	50	1.00836244
12	yPH_132	WT	Glu2	Glu2Sor1	48	0.020833333	13	48	17388	18366	ON	13	7	1443	80	80	0	80	0	0	80	0	81	0	0	0	0	1	0.0125	3.47E-05	50	51	1.02086244
12	yPH_132	WT	Glu2	Glu2Sor1	48	0.020833333	13	49	17748	18726	ON	13	7	1443	81	81	0	81	0	1	81	0	86	0	0	0	0	5	0.061728395	0.000171468	51	56	1.082590835
12	yPH_132	WT	Glu2	Glu2Sor1	48	0.020833333	13	50	18108	19086	OFF	14	7	1444	86	86	0	86	0	5	86	0	90	0	0	0	0	4	0.046511628	0.000129199	56	60	1.129102463
12	yPH_132	WT	Glu2	Glu2Sor1	48	0.020833333	13	51	18468	19446	OFF	14	7	1444	91	91	0	90	1	4	90	0	95	0	0	0	0	5	0.055555556	0.000154321	60	65	1.184658019
12	yPH_132	WT	Glu2	Glu2Sor1	48	0.020833333	13	52	18828	19806	OFF	14	7	1444	95	95	0	95	0	5	95	0	98	0	0	0	0	3	0.031578947	8.77E-05	65	68	1.216236966
12	yPH_132	WT	Glu2	Glu2Sor1	48	0.020833333	13	53	19188	20166	OFF	14	7	1444	98	98	0	98	0	3	98	0	100	0	0	0	0	2	0.020408163	5.67E-05	68	70	1.236645129
12	yPH_132	WT	Glu2	Glu2Sor1	48	0.020833333	13	54	19548	20526	ON	15	8	1443	100	100	0	100	0	2	100	0	100	0	0	0	0	0	0	0	70	70	1.236645129
12	yPH_132	WT	Glu2	Glu2Sor1	48	0.020833333	13	55	19908	20886	ON	15	8	1443	100	100	0	100	0	0	100	0	101	0	0	0	0	1	0.01	2.78E-05	70	71	1.246645129
12	yPH_132	WT	Glu2	Glu2Sor1	48	0.020833333	13	56	20268	21246	ON	15	8	1443	101	101	0	101	0	1	101	0	101	0	0	0	0	0	0	0	71	71	1.246645129
12	yPH_132	WT	Glu2	Glu2Sor1	48	0.020833333	13	57	20628	21606	ON	15	8	1443	101	101	0	101	0	0	101	0	103	0	0	0	0	2	0.01980198	5.50E-05	71	73	1.266447109
12	yPH_132	WT	Glu2	Glu2Sor1	48	0.020833333	13	58	20988	21966	OFF	16	8	1443	103	103	0	103	0	2	103	0	105	0	0	0	1	3	0.029126214	8.09E-05	73	76	1.295573323
12	yPH_132	WT	Glu2	Glu2Sor1	48	0.020833333	13	59	21348	22326	OFF	16	8	1443	106	105	1	106	0	3	105	1	106	0	1	0	0	0	0	0	76	76	1.295573323
12	yPH_132	WT	Glu2	Glu2Sor1	48	0.020833333	13	60	21708	22686	OFF	16	8	1443	108	108	0	106	2	0	106	0	111	0	0	0	0	5	0.047169811	0.000131027	76	81	1.342743134
12	yPH_132	WT	Glu2	Glu2Sor1	48	0.020833333	13	61	22068	23046	OFF	16	8	1443	112	112	0	111	1	5	111	0	111	0	0	0	0	0	0	0	81	81	1.342743134
12	yPH_132	WT	Glu2	Glu2Sor1	48	0.020833333	13	62	22428	23406	ON	17	9	1444	112	112	0	111	1	0	111	0	113	0	0	0	0	2	0.018018018	5.01E-05	81	83	1.360761152
12	yPH_132	WT	Glu2	Glu2Sor1	48	0.020833333	13	63	22788	23766	ON	17	9	1444	115	115	0	113	2	2	113	0	113	0	0	0	0	0	0	0	83	83	1.360761152
12	yPH_132	WT	Glu2	Glu2Sor1	48	0.020833333	13	64	23148	24126	ON	17	9	1444	116	116	0	113	3	0	113	0	114	0	0	0	0	1	0.008849558	2.46E-05	83	84	1.36961071
12	yPH_132	WT	Glu2	Glu2Sor1	48	0.020833333	13	65	23508	24486	ON	17	9	1444	118	118	0	114	4	1	114	0	117	0	0	0	0	3	0.026315789	7.31E-05	84	87	1.395926499
12	yPH_132	WT	Glu2	Glu2Sor1	48	0.020833333	13	66	23868	24846	OFF	18	9	1443	118	118	0	117	1	3	117	0	123	0	0	0	0	6	0.051282051	0.00014245	87	93	1.447208551
12	yPH_132	WT	Glu2	Glu2Sor1	48	0.020833333	13	67	24228	25206	OFF	18	9	1443	126	126	0	123	3	6	123	0	126	0	0	0	0	3	0.024390244	6.78E-05	93	96	1.471598794
12	yPH_132	WT	Glu2	Glu2Sor1	48	0.020833333	13	68	24588	25566	OFF	18	9	1443	129	129	0	126	3	3	126	0	128	0	0	0	0	2	0.015873016	4.41E-05	96	98	1.48747181
12	yPH_132	WT	Glu2	Glu2Sor1	48	0.020833333	13	69	24948	25926	OFF	18	9	1443	131	131	0	128	3	2	128	0	129	0	0	0	0	1	0.0078125	2.17E-05	98	99	1.49528431
12	yPH_132	WT	Glu2	Glu2Sor1	48	0.020833333	13	70	25308	26286	ON	19	10	1443	132	132	0	129	3	1	129	0	132	0	0	0	0	3	0.023255814	6.46E-05	99	102	1.518540124
12	yPH_132	WT	Glu2	Glu2Sor1	48	0.020833333	13	71	25668	26646	ON	19	10	1443	136	136	0	132	4	3	132	0	133	0	0	0	0	1	0.007575758	2.10E-05	102	103	1.526115882
12	yPH_132	WT	Glu2	Glu2Sor1	48	0.020833333	13	72	26028	27006	ON	19	10	1443	137	137	0	133	4	1	133	0	134	0	0	0	0	1	0.007518797	2.09E-05	103	104	1.533634679
12	yPH_132	WT	Glu2	Glu2Sor1	48	0.020833333	13	73	26388	27366	ON	19	10	1443	138	138	0	134	4	1	134	0	138	0	0	0	0	4	0.029850746	8.29E-05	104	108	1.563485425
12	yPH_132	WT	Glu2	Glu2Sor1	48	0.020833333	13	74	26748	27726	OFF	20	10	1444	142	142	0	138	4	4	138	0	140	0	0	0	0	2	0.014492754	4.03E-05	108	110	1.577978179
12	yPH_132	WT	Glu2	Glu2Sor1	48	0.020833333	13	75	27108	28086	OFF	20	10	1444	144	144	0	140	4	2	140	0	146	0	0	0	0	6	0.042857143	0.000119048	110	116	1.620835322
12	yPH_132	WT	Glu2	Glu2Sor1	48	0.020833333	13	76	27468	28446	OFF	20	10	1444	150	149	1	146	4	6	146	0	150	0	0	0	0	4	0.02739726	7.61E-05	116	120	1.648232582
12	yPH_132	WT	Glu2	Glu2Sor1	48	0.020833333	13	77	27828	28806	OFF	20	10	1444	153	152	1	150	3	4	150	0	153	0	0	0	0	3	0.02	5.56E-05	120	123	1.668232582
12	yPH_132	WT	Glu2	Glu2Sor1	48	0.020833333	13	78	28188	29166	ON	21	11	1443	156	155	1	153	3	3	153	0	154	0	0	0	1	2	0.013071895	3.63E-05	123	125	1.681304477
12	yPH_132	WT	Glu2	Glu2Sor1	48	0.020833333	13	79	28548	29526	ON	21	11	1443	158	156	2	155	3	2	154	1	159	0	1	0	0	4	0.025974026	7.22E-05	125	129	1.707278503
12	yPH_132	WT	Glu2	Glu2Sor1	48	0.020833333	13	80	28908	29886	ON	21	11	1443	163	162	1	159	4	4	159	0	159	0	0	0	1	1	0.006289308	1.75E-05	129	130	1.713567811
12	yPH_132	WT	Glu2	Glu2Sor1	48	0.020833333	13	81	29268	30246	ON	21	11	1443	164	162	2	160	4	1	159	1	162	0	1	0	0	2	0.012578616	3.49E-05	130	132	1.726146428
12	yPH_132	WT	Glu2	Glu2Sor1	48	0.020833333	13	82	29628	30606	OFF	22	11	1443	165	164	1	162	3	2	162	0	166	0	0	0	1	5	0.030864198	8.57E-05	132	137	1.757010625
12	yPH_132	WT	Glu2	Glu2Sor1	48	0.020833333	13	83	29988	30966	OFF	22	11	1443	170	168	2	167	3	5	166	1	171	0	0	0	0	5	0.030120482	8.37E-05	137	142	1.787131107
12	yPH_132	WT	Glu2	Glu2Sor1	48	0.020833333	13	84	30348	31326	OFF	22	11	1443	177	175	2	172	5	5	171	1	174	0	0	0	0	3	0.01754386	4.87E-05	142	145	1.804674967
12	yPH_132	WT	Glu2	Glu2Sor1	48	0.020833333	13	85	30708	31686	OFF	22	11	1443	181	178	3	175	6	3	174	1	177	0	0	0	0	3	0.017241379	4.79E-05	145	148	1.821916346
12	yPH_132	WT	Glu2	Glu2Sor1	48	0.020833333	13	86	31068	32046	ON	23	12	1444	185	182	3	178	7	3	177	1	178	0	0	0	0	1	0.005649718	1.57E-05	148	149	1.827566064
12	yPH_132	WT	Glu2	Glu2Sor1	48	0.020833333	13	87	31428	32406	ON	23	12	1444	185	182	3	179	6	1	178	1	183	0	0	0	0	5	0.028089888	7.80E-05	149	154	1.855655951
12	yPH_132	WT	Glu2	Glu2Sor1	48	0.020833333	13	88	31788	32766	ON	23	12	1444	188	185	3	184	4	5	183	1	191	0	0	0	0	8	0.043715847	0.000121433	154	162	1.899371798
12	yPH_132	WT	Glu2	Glu2Sor1	48	0.020833333	13	89	32148	33126	ON	23	12	1444	196	193	3	192	4	8	191	1	198	0	0	0	0	7	0.036649215	0.000101803	162	169	1.936021013
12	yPH_132	WT	Glu2	Glu2Sor1	48	0.020833333	13	90	32508	33486	OFF	24	12	1443	203	200	3	199	4	7	198	1	201	0	0	0	0	3	0.015151515	4.21E-05	169	172	1.951172528
12	yPH_132	WT	Glu2	Glu2Sor1	48	0.020833333	13	91	32868	33846	OFF	24	12	1443	204	201	3	202	2	3	201	1	204	0	0	0	0	3	0.014925373	4.15E-05	172	175	1.966097901
12	yPH_132	WT	Glu2	Glu2Sor1	48	0.020833333	13	92	33228	34206	OFF	24	12	1443	207	205	2	205	2	3	204	1	209	0	0	0	1	6	0.029411765	8.17E-05	175	181	1.995509666
12	yPH_132	WT	Glu2	Glu2Sor1	48	0.020833333	13	93	33588	34566	OFF	24	12	1443	215	212	3	211	4	6	209	2	209	0	0	0	0	0	0	0	181	181	1.995509666
12	yPH_132	WT	Glu2	Glu2Sor1	48	0.020833333	13	94	33948	34926	ON	25	13	1443	215	212	3	211	4	0	209	2	213	0	0	0	0	4	0.019138756	5.32E-05	181	185	2.014648422
12	yPH_132	WT	Glu2	Glu2Sor1	48	0.020833333	13	95	34308	35286	ON	25	13	1443	219	216	3	215	4	4	213	2	218	0	0	0	0	5	0.023474178	6.52E-05	185	190	2.0381226
12	yPH_132	WT	Glu2	Glu2Sor1	48	0.020833333	13	96	34668	35646	ON	25	13	1443	227	224	3	220	7	5	218	2	222	0	0	0	0	4	0.018348624	5.10E-05	190	194	2.056471224
12	yPH_132	WT	Glu2	Glu2Sor1	48	0.020833333	13	97	35028	36006	ON	25	13	1443	230	225	5	224	6	4	222	2	227	0	0	0	0	5	0.022522523	6.26E-05	194	199	2.078993747
12	yPH_132	WT	Glu2	Glu2Sor1	48	0.020833333	13	98	35388	36366	OFF	26	13	1444	233	228	5	229	4	5	227	2	230	0	0	0	0	3	0.013215859	3.67E-05	199	202	2.092209606
12	yPH_132	WT	Glu2	Glu2Sor1	48	0.020833333	13	99	35748	36726	OFF	26	13	1444	235	231	4	232	3	3	230	2	239	0	0	0	1	10	0.043478261	0.000120773	202	212	2.135687867
12	yPH_132	WT	Glu2	Glu2Sor1	48	0.020833333	13	100	36108	37086	OFF	26	13	1444	248	242	6	243	5	10	239	4	245	0	1	0	1	6	0.025104603	6.97E-05	212	218	2.160792469
12	yPH_132	WT	Glu2	Glu2Sor1	48	0.020833333	13	101	36468	37446	OFF	26	13	1444	256	250	6	249	7	6	245	4	246	0	0	0	0	1	0.004081633	1.13E-05	218	219	2.164874102
12	yPH_132	WT	Glu2	Glu2Sor1	48	0.020833333	13	102	36828	37806	ON	27	14	1443	257	249	8	251	6	1	246	5	249	0	1	0	0	2	0.008130081	2.26E-05	219	221	2.173004183
12	yPH_132	WT	Glu2	Glu2Sor1	48	0.020833333	13	103	37188	38166	ON	27	14	1443	260	252	8	254	6	3	249	5	253	0	0	0	1	5	0.020080321	5.58E-05	222	226	2.193084504
12	yPH_132	WT	Glu2	Glu2Sor1	48	0.020833333	13	104	37548	38526	ON	27	14	1443	268	258	10	259	9	5	253	6	258	0	0	0	0	5	0.019762846	5.49E-05	227	231	2.21284735
12	yPH_132	WT	Glu2	Glu2Sor1	48	0.020833333	13	105	37908	38886	ON	27	14	1443	272	261	11	264	8	5	258	6	262	0	1	0	1	4	0.015503876	4.31E-05	232	235	2.228351226
12	yPH_132	WT	Glu2	Glu2Sor1	48	0.020833333	13	106	38268	39246	OFF	28	14	1443	276	265	11	269	7	5	262	7	267	0	0	0	0	5	0.019083969	5.30E-05	237	240	2.247435196
12	yPH_132	WT	Glu2	Glu2Sor1	48	0.020833333	13	107	38628	39606	OFF	28	14	1443	281	272	9	274	7	5	267	7	268	0	0	0	2	3	0.011235955	3.12E-05	242	243	2.258671151
12	yPH_132	WT	Glu2	Glu2Sor1	48	0.020833333	13	108	38988	39966	OFF	28	14	1443	286	275	11	277	9	3	268	9	272	0	0	0	1	5	0.018656716	5.18E-05	245	248	2.277327867
12	yPH_132	WT	Glu2	Glu2Sor1	48	0.020833333	13	109	39348	40326	OFF	28	14	1443	294	280	14	283	11	6	272	11	280	0	1	0	0	7	0.025735294	7.15E-05	251	255	2.303063161
12	yPH_132	WT	Glu2	Glu2Sor1	48	0.020833333	13	110	39708	40686	ON	29	15	1443	301	287	14	290	11	7	280	10	283	0	0	0	0	3	0.010714286	2.98E-05	258	258	2.313777447
12	yPH_132	WT	Glu2	Glu2Sor1	48	0.020833333	13	111	40068	41046	ON	29	15	1443	303	290	13	293	10	3	283	10	286	0	0	0	0	3	0.010600707	2.94E-05	261	261	2.324378154
12	yPH_132	WT	Glu2	Glu2Sor1	48	0.020833333	13	112	40428	41406	ON	29	15	1443	308	293	15	296	12	3	286	10	286	0	0	0	1	1	0.003496503	9.71E-06	264	262	2.327874657
12	yPH_132	WT	Glu2	Glu2Sor1	48	0.020833333	13	113	40788	41766	ON	29	15	1443	310	293	17	298	12	1	286	12	294	0	0	0	0	8	0.027972028	7.77E-05	265	270	2.355846685
12	yPH_132	WT	Glu2	Glu2Sor1	48	0.020833333	13	114	41148	42126	OFF	30	15	1444	314	299	15	306	8	8	294	12	302	0	1	1	2	9	0.030612245	8.50E-05	273	279	2.38645893
12	yPH_132	WT	Glu2	Glu2Sor1	48	0.020833333	13	115	41508	42486	OFF	30	15	1444	322	308	14	314	8	9	302	12	307	0	0	0	1	6	0.01986755	5.52E-05	282	285	2.40632648
12	yPH_132	WT	Glu2	Glu2Sor1	48	0.020833333	13	116	41868	42846	OFF	30	15	1444	334	321	13	320	14	6	307	13	316	0	0	0	0	9	0.029315961	8.14E-05	288	294	2.435642441
12	yPH_132	WT	Glu2	Glu2Sor1	48	0.020833333	13	117	42228	43206	OFF	30	15	1444	339	325	14	329	10	9	316	13	322	0	0	0	1	7	0.022151899	6.15E-05	297	301	2.457794339
12	yPH_132	WT	Glu2	Glu2Sor1	48	0.020833333	13	118	42588	43566	ON	31	16	1443	346	330	16	337	9	8	322	15	326	0	2	0	0	2	0.00621118	1.73E-05	305	303	2.46400552
12	yPH_132	WT	Glu2	Glu2Sor1	48	0.020833333	13	119	42948	43926	ON	31	16	1443	346	332	14	339	7	2	326	13	NA	NA	NA	NA	NA	NA	NA	NA	NA	NA	NA
12	yPH_132	WT	Glu2	Glu2Sor1	48	0.020833333	14	0	117	1095	ON	1	1	1444	38	37	1	38	0	0	37	1	37	0	0	0	0	0	0	0	0	0	0
12	yPH_132	WT	Glu2	Glu2Sor1	48	0.020833333	14	1	477	1455	OFF	2	1	1443	38	37	1	38	0	0	37	1	38	0	0	0	0	1	0.027027027	7.51E-05	0	1	0.027027027
12	yPH_132	WT	Glu2	Glu2Sor1	48	0.020833333	14	2	837	1815	OFF	2	1	1443	39	38	1	39	0	1	38	1	41	0	0	0	0	3	0.078947368	0.000219298	1	4	0.105974395
12	yPH_132	WT	Glu2	Glu2Sor1	48	0.020833333	14	3	1197	2175	OFF	2	1	1443	42	41	1	42	0	3	41	1	44	0	0	0	0	3	0.073170732	0.000203252	4	7	0.179145127
12	yPH_132	WT	Glu2	Glu2Sor1	48	0.020833333	14	4	1557	2535	OFF	2	1	1443	45	44	1	45	0	3	44	1	44	0	0	0	0	0	0	0	7	7	0.179145127
12	yPH_132	WT	Glu2	Glu2Sor1	48	0.020833333	14	5	1917	2895	ON	3	2	1443	46	44	2	45	1	0	44	1	44	0	0	0	0	0	0	0	7	7	0.179145127
12	yPH_132	WT	Glu2	Glu2Sor1	48	0.020833333	14	6	2277	3255	ON	3	2	1443	46	45	1	45	1	0	44	1	44	0	0	0	0	0	0	0	7	7	0.179145127
12	yPH_132	WT	Glu2	Glu2Sor1	48	0.020833333	14	7	2637	3615	ON	3	2	1443	45	44	1	45	0	0	44	1	45	0	0	0	0	1	0.022727273	6.31E-05	7	8	0.2018724
12	yPH_132	WT	Glu2	Glu2Sor1	48	0.020833333	14	8	2997	3975	ON	3	2	1443	46	45	1	46	0	1	45	1	45	0	0	0	0	0	0	0	8	8	0.2018724
12	yPH_132	WT	Glu2	Glu2Sor1	48	0.020833333	14	9	3357	4335	OFF	4	2	1444	46	45	1	46	0	0	45	1	45	0	0	0	0	0	0	0	8	8	0.2018724
12	yPH_132	WT	Glu2	Glu2Sor1	48	0.020833333	14	10	3717	4695	OFF	4	2	1444	46	45	1	46	0	0	45	1	45	0	0	0	0	0	0	0	8	8	0.2018724
12	yPH_132	WT	Glu2	Glu2Sor1	48	0.020833333	14	11	4077	5055	OFF	4	2	1444	46	45	1	46	0	0	45	1	47	0	0	0	0	2	0.044444444	0.000123457	8	10	0.246316844
12	yPH_132	WT	Glu2	Glu2Sor1	48	0.020833333	14	12	4437	5415	OFF	4	2	1444	49	48	1	48	1	2	47	1	47	0	0	0	0	0	0	0	10	10	0.246316844
12	yPH_132	WT	Glu2	Glu2Sor1	48	0.020833333	14	13	4797	5775	ON	5	3	1443	50	49	1	48	2	0	47	1	49	0	0	0	0	2	0.042553191	0.000118203	10	12	0.288870036
12	yPH_132	WT	Glu2	Glu2Sor1	48	0.020833333	14	14	5157	6135	ON	5	3	1443	52	50	2	50	2	2	49	1	50	0	0	0	0	1	0.020408163	5.67E-05	12	13	0.309278199
12	yPH_132	WT	Glu2	Glu2Sor1	48	0.020833333	14	15	5517	6495	ON	5	3	1443	53	51	2	51	2	1	50	1	50	0	0	0	0	0	0	0	13	13	0.309278199
12	yPH_132	WT	Glu2	Glu2Sor1	48	0.020833333	14	16	5877	6855	ON	5	3	1443	53	51	2	51	2	0	50	1	49	0	0	1	1	0	0	0	13	13	0.309278199
12	yPH_132	WT	Glu2	Glu2Sor1	48	0.020833333	14	17	6237	7215	ON	5	3	1443	52	50	2	50	2	0	49	1	49	0	0	0	0	0	0	0	13	13	0.309278199
12	yPH_132	WT	Glu2	Glu2Sor1	48	0.020833333	14	18	6597	7575	OFF	6	3	1443	52	50	2	50	2	0	49	1	48	0	0	0	1	0	0	0	13	13	0.309278199
12	yPH_132	WT	Glu2	Glu2Sor1	48	0.020833333	14	19	6957	7935	OFF	6	3	1443	52	49	3	50	2	0	48	2	50	0	0	0	0	2	0.041666667	0.000115741	13	15	0.350944866
12	yPH_132	WT	Glu2	Glu2Sor1	48	0.020833333	14	20	7317	8295	OFF	6	3	1443	54	51	3	52	2	2	50	2	52	0	0	0	0	2	0.04	0.000111111	15	17	0.390944866
12	yPH_132	WT	Glu2	Glu2Sor1	48	0.020833333	14	21	7677	8655	OFF	6	3	1443	55	52	3	54	1	2	52	2	55	0	0	0	0	3	0.057692308	0.000160256	17	20	0.448637173
12	yPH_132	WT	Glu2	Glu2Sor1	48	0.020833333	14	22	8037	9015	ON	7	4	1444	58	55	3	57	1	3	55	2	56	0	0	0	0	1	0.018181818	5.05E-05	20	21	0.466818992
12	yPH_132	WT	Glu2	Glu2Sor1	48	0.020833333	14	23	8397	9375	ON	7	4	1444	59	56	3	58	1	1	56	2	58	0	0	0	0	2	0.035714286	9.92E-05	21	23	0.502533277
12	yPH_132	WT	Glu2	Glu2Sor1	48	0.020833333	14	24	8757	9735	ON	7	4	1444	61	58	3	60	1	2	58	2	58	0	0	0	0	0	0	0	23	23	0.502533277
12	yPH_132	WT	Glu2	Glu2Sor1	48	0.020833333	14	25	9117	10095	ON	7	4	1444	61	58	3	60	1	0	58	2	59	0	0	0	0	1	0.017241379	4.79E-05	23	24	0.519774657
12	yPH_132	WT	Glu2	Glu2Sor1	48	0.020833333	14	26	9477	10455	OFF	8	4	1443	62	59	3	61	1	1	59	2	61	0	0	0	0	2	0.033898305	9.42E-05	24	26	0.553672962
12	yPH_132	WT	Glu2	Glu2Sor1	48	0.020833333	14	27	9837	10815	OFF	8	4	1443	63	61	2	63	0	2	61	2	63	0	0	0	0	2	0.032786885	9.11E-05	26	28	0.586459847
12	yPH_132	WT	Glu2	Glu2Sor1	48	0.020833333	14	28	10197	11175	OFF	8	4	1443	65	63	2	65	0	2	63	2	64	0	0	0	1	2	0.031746032	8.82E-05	28	30	0.618205879
12	yPH_132	WT	Glu2	Glu2Sor1	48	0.020833333	14	29	10557	11535	OFF	8	4	1443	67	64	3	67	0	2	64	3	65	0	0	0	0	1	0.015625	4.34E-05	30	31	0.633830879
12	yPH_132	WT	Glu2	Glu2Sor1	48	0.020833333	14	30	10917	11895	ON	9	5	1443	68	65	3	68	0	1	65	3	66	0	0	0	0	1	0.015384615	4.27E-05	31	32	0.649215494
12	yPH_132	WT	Glu2	Glu2Sor1	48	0.020833333	14	31	11277	12255	ON	9	5	1443	69	66	3	69	0	1	66	3	67	0	0	0	0	1	0.015151515	4.21E-05	32	33	0.664367009
12	yPH_132	WT	Glu2	Glu2Sor1	48	0.020833333	14	32	11637	12615	ON	9	5	1443	70	67	3	70	0	1	67	3	67	0	0	0	0	0	0	0	33	33	0.664367009
12	yPH_132	WT	Glu2	Glu2Sor1	48	0.020833333	14	33	11997	12975	ON	9	5	1443	71	67	4	70	1	0	67	3	68	0	0	0	0	1	0.014925373	4.15E-05	33	34	0.679292382
12	yPH_132	WT	Glu2	Glu2Sor1	48	0.020833333	14	34	12357	13335	OFF	10	5	1443	72	68	4	71	1	1	68	3	69	0	0	0	0	1	0.014705882	4.08E-05	34	35	0.693998265
12	yPH_132	WT	Glu2	Glu2Sor1	48	0.020833333	14	35	12717	13695	OFF	10	5	1443	72	69	3	72	0	1	69	3	72	0	0	0	1	4	0.057971014	0.000161031	35	39	0.751969279
12	yPH_132	WT	Glu2	Glu2Sor1	48	0.020833333	14	36	13077	14055	OFF	10	5	1443	77	72	5	77	0	4	72	5	73	0	0	1	1	2	0.027777778	7.72E-05	39	41	0.779747057
12	yPH_132	WT	Glu2	Glu2Sor1	48	0.020833333	14	37	13437	14415	OFF	10	5	1443	80	73	7	78	2	2	73	5	78	0	1	0	0	4	0.054794521	0.000152207	41	45	0.834541578
12	yPH_132	WT	Glu2	Glu2Sor1	48	0.020833333	14	38	13797	14775	ON	11	6	1444	84	78	6	82	2	4	78	4	79	0	0	0	1	2	0.025641026	7.12E-05	45	47	0.860182603
12	yPH_132	WT	Glu2	Glu2Sor1	48	0.020833333	14	39	14157	15135	ON	11	6	1444	86	79	7	84	2	2	79	5	79	0	0	0	1	1	0.012658228	3.52E-05	47	48	0.872840831
12	yPH_132	WT	Glu2	Glu2Sor1	48	0.020833333	14	40	14517	15495	ON	11	6	1444	88	79	9	85	3	1	79	6	81	0	1	0	0	1	0.012658228	3.52E-05	48	49	0.885499059
12	yPH_132	WT	Glu2	Glu2Sor1	48	0.020833333	14	41	14877	15855	ON	11	6	1444	88	82	6	86	2	1	81	5	83	0	0	0	0	2	0.024691358	6.86E-05	49	51	0.910190417
12	yPH_132	WT	Glu2	Glu2Sor1	48	0.020833333	14	42	15237	16215	OFF	12	6	1443	90	84	6	88	2	2	83	5	84	0	0	0	0	1	0.012048193	3.35E-05	51	52	0.92223861
12	yPH_132	WT	Glu2	Glu2Sor1	48	0.020833333	14	43	15597	16575	OFF	12	6	1443	92	85	7	90	2	1	84	6	89	0	0	0	0	5	0.05952381	0.000165344	52	57	0.981762419
12	yPH_132	WT	Glu2	Glu2Sor1	48	0.020833333	14	44	15957	16935	OFF	12	6	1443	97	90	7	95	2	5	89	6	90	0	0	0	0	1	0.011235955	3.12E-05	57	58	0.992998374
12	yPH_132	WT	Glu2	Glu2Sor1	48	0.020833333	14	45	16317	17295	OFF	12	6	1443	101	92	9	97	4	1	90	7	91	0	0	0	0	1	0.011111111	3.09E-05	58	59	1.004109485
12	yPH_132	WT	Glu2	Glu2Sor1	48	0.020833333	14	46	16677	17655	ON	13	7	1443	101	93	8	98	3	1	91	7	94	0	1	0	0	2	0.021978022	6.11E-05	59	61	1.026087507
12	yPH_132	WT	Glu2	Glu2Sor1	48	0.020833333	14	47	17037	18015	ON	13	7	1443	104	95	9	101	3	3	94	7	95	0	0	0	0	1	0.010638298	2.96E-05	62	62	1.036725805
12	yPH_132	WT	Glu2	Glu2Sor1	48	0.020833333	14	48	17397	18375	ON	13	7	1443	105	96	9	102	3	1	95	7	95	0	0	0	0	0	0	0	63	62	1.036725805
12	yPH_132	WT	Glu2	Glu2Sor1	48	0.020833333	14	49	17757	18735	ON	13	7	1443	105	97	8	102	3	0	95	7	97	0	0	0	0	2	0.021052632	5.85E-05	63	64	1.057778437
12	yPH_132	WT	Glu2	Glu2Sor1	48	0.020833333	14	50	18117	19095	OFF	14	7	1444	106	97	9	104	2	2	97	7	98	0	0	0	2	3	0.030927835	8.59E-05	65	67	1.088706272
12	yPH_132	WT	Glu2	Glu2Sor1	48	0.020833333	14	51	18477	19455	OFF	14	7	1444	108	98	10	107	1	3	98	9	101	0	1	0	0	2	0.020408163	5.67E-05	68	69	1.109114435
12	yPH_132	WT	Glu2	Glu2Sor1	48	0.020833333	14	52	18837	19815	OFF	14	7	1444	110	101	9	109	1	2	101	8	103	0	0	0	0	2	0.01980198	5.50E-05	70	71	1.128916415
12	yPH_132	WT	Glu2	Glu2Sor1	48	0.020833333	14	53	19197	20175	OFF	14	7	1444	114	103	11	112	2	3	103	9	104	0	0	0	1	2	0.019417476	5.39E-05	73	73	1.148333891
12	yPH_132	WT	Glu2	Glu2Sor1	48	0.020833333	14	54	19557	20535	ON	15	8	1443	115	104	11	114	1	2	104	10	104	0	0	0	0	0	0	0	75	73	1.148333891
12	yPH_132	WT	Glu2	Glu2Sor1	48	0.020833333	14	55	19917	20895	ON	15	8	1443	118	105	13	114	4	0	104	10	106	0	0	0	0	2	0.019230769	5.34E-05	75	75	1.16756466
12	yPH_132	WT	Glu2	Glu2Sor1	48	0.020833333	14	56	20277	21255	ON	15	8	1443	119	107	12	116	3	2	106	10	107	0	0	0	0	1	0.009433962	2.62E-05	77	76	1.176998623
12	yPH_132	WT	Glu2	Glu2Sor1	48	0.020833333	14	57	20637	21615	ON	15	8	1443	120	108	12	117	3	1	107	10	109	0	0	0	0	2	0.018691589	5.19E-05	78	78	1.195690211
12	yPH_132	WT	Glu2	Glu2Sor1	48	0.020833333	14	58	20997	21975	OFF	16	8	1443	121	109	12	120	1	2	109	11	112	0	0	0	1	4	0.036697248	0.000101937	80	82	1.232387459
12	yPH_132	WT	Glu2	Glu2Sor1	48	0.020833333	14	59	21357	22335	OFF	16	8	1443	129	114	15	124	5	4	112	12	117	0	2	0	0	3	0.026785714	7.44E-05	84	85	1.259173173
12	yPH_132	WT	Glu2	Glu2Sor1	48	0.020833333	14	60	21717	22695	OFF	16	8	1443	136	120	16	130	6	5	117	13	119	0	0	0	1	3	0.025641026	7.12E-05	89	88	1.284814199
12	yPH_132	WT	Glu2	Glu2Sor1	48	0.020833333	14	61	22077	23055	OFF	16	8	1443	140	122	18	134	6	4	119	15	121	0	0	0	0	2	0.016806723	4.67E-05	93	90	1.301620922
12	yPH_132	WT	Glu2	Glu2Sor1	48	0.020833333	14	62	22437	23415	ON	17	9	1444	142	123	19	137	5	3	121	16	124	0	0	0	0	3	0.024793388	6.89E-05	96	93	1.32641431
12	yPH_132	WT	Glu2	Glu2Sor1	48	0.020833333	14	63	22797	23775	ON	17	9	1444	145	127	18	140	5	3	124	16	127	0	0	0	0	3	0.024193548	6.72E-05	99	96	1.350607858
12	yPH_132	WT	Glu2	Glu2Sor1	48	0.020833333	14	64	23157	24135	ON	17	9	1444	146	128	18	143	3	3	127	16	128	0	0	0	0	1	0.007874016	2.19E-05	102	97	1.358481874
12	yPH_132	WT	Glu2	Glu2Sor1	48	0.020833333	14	65	23517	24495	ON	17	9	1444	147	129	18	145	2	2	128	17	132	0	0	0	0	4	0.03125	8.68E-05	104	101	1.389731874
12	yPH_132	WT	Glu2	Glu2Sor1	48	0.020833333	14	66	23877	24855	OFF	18	9	1443	151	133	18	150	1	5	132	18	136	0	1	0	1	4	0.03030303	8.42E-05	109	105	1.420034905
12	yPH_132	WT	Glu2	Glu2Sor1	48	0.020833333	14	67	24237	25215	OFF	18	9	1443	155	136	19	154	1	4	136	18	145	0	2	0	0	7	0.051470588	0.000142974	113	112	1.471505493
12	yPH_132	WT	Glu2	Glu2Sor1	48	0.020833333	14	68	24597	25575	OFF	18	9	1443	164	145	19	161	3	7	145	16	146	0	0	0	1	2	0.013793103	3.83E-05	120	114	1.485298596
12	yPH_132	WT	Glu2	Glu2Sor1	48	0.020833333	14	69	24957	25935	OFF	18	9	1443	167	146	21	164	3	3	146	18	148	0	0	0	0	2	0.01369863	3.81E-05	123	116	1.498997226
12	yPH_132	WT	Glu2	Glu2Sor1	48	0.020833333	14	70	25317	26295	ON	19	10	1443	168	148	20	166	2	2	148	18	150	0	0	0	0	2	0.013513514	3.75E-05	125	118	1.51251074
12	yPH_132	WT	Glu2	Glu2Sor1	48	0.020833333	14	71	25677	26655	ON	19	10	1443	174	152	22	168	6	2	150	18	154	0	2	0	0	2	0.013333333	3.70E-05	127	120	1.525844073
12	yPH_132	WT	Glu2	Glu2Sor1	48	0.020833333	14	72	26037	27015	ON	19	10	1443	179	157	22	172	7	4	154	18	157	0	1	0	1	3	0.019480519	5.41E-05	131	123	1.545324593
12	yPH_132	WT	Glu2	Glu2Sor1	48	0.020833333	14	73	26397	27375	ON	19	10	1443	180	159	21	175	5	3	157	18	158	0	2	0	1	0	0	0	134	123	1.545324593
12	yPH_132	WT	Glu2	Glu2Sor1	48	0.020833333	14	74	26757	27735	OFF	20	10	1444	182	160	22	178	4	3	158	20	168	0	4	0	1	7	0.044303797	0.000123066	137	130	1.58962839
12	yPH_132	WT	Glu2	Glu2Sor1	48	0.020833333	14	75	27117	28095	OFF	20	10	1444	191	170	21	186	5	8	168	18	170	0	0	0	1	3	0.017857143	4.96E-05	145	133	1.607485533
12	yPH_132	WT	Glu2	Glu2Sor1	48	0.020833333	14	76	27477	28455	OFF	20	10	1444	194	172	22	190	4	3	170	20	173	0	2	0	1	2	0.011764706	3.27E-05	148	135	1.619250239
12	yPH_132	WT	Glu2	Glu2Sor1	48	0.020833333	14	77	27837	28815	OFF	20	10	1444	197	175	22	193	4	3	173	20	173	0	0	0	1	1	0.005780347	1.61E-05	151	136	1.625030586
12	yPH_132	WT	Glu2	Glu2Sor1	48	0.020833333	14	78	28197	29175	ON	21	11	1443	199	177	22	194	5	1	173	21	179	0	1	0	1	6	0.034682081	9.63E-05	152	142	1.659712667
12	yPH_132	WT	Glu2	Glu2Sor1	48	0.020833333	14	79	28557	29535	ON	21	11	1443	207	185	22	200	7	6	179	21	185	0	0	0	0	6	0.033519553	9.31E-05	158	148	1.69323222
12	yPH_132	WT	Glu2	Glu2Sor1	48	0.020833333	14	80	28917	29895	ON	21	11	1443	211	189	22	206	5	6	185	21	184	0	0	0	1	0	0	0	164	148	1.69323222
12	yPH_132	WT	Glu2	Glu2Sor1	48	0.020833333	14	81	29277	30255	ON	21	11	1443	213	189	24	206	7	0	184	22	185	0	0	0	1	2	0.010869565	3.02E-05	164	150	1.704101785
12	yPH_132	WT	Glu2	Glu2Sor1	48	0.020833333	14	82	29637	30615	OFF	22	11	1443	216	189	27	209	7	3	185	24	191	0	1	0	0	5	0.027027027	7.51E-05	167	155	1.731128812
12	yPH_132	WT	Glu2	Glu2Sor1	48	0.020833333	14	83	29997	30975	OFF	22	11	1443	222	196	26	215	7	6	191	24	195	0	1	0	1	4	0.020942408	5.82E-05	173	159	1.75207122
12	yPH_132	WT	Glu2	Glu2Sor1	48	0.020833333	14	84	30357	31335	OFF	22	11	1443	229	200	29	221	8	6	195	26	194	0	1	0	3	1	0.005128205	1.42E-05	179	160	1.757199425
12	yPH_132	WT	Glu2	Glu2Sor1	48	0.020833333	14	85	30717	31695	OFF	22	11	1443	231	199	32	222	9	1	194	28	197	0	1	0	1	3	0.015463918	4.30E-05	180	163	1.772663343
12	yPH_132	WT	Glu2	Glu2Sor1	48	0.020833333	14	86	31077	32055	ON	23	12	1444	238	202	36	227	11	5	197	30	203	0	3	0	1	4	0.020304569	5.64E-05	185	167	1.792967912
12	yPH_132	WT	Glu2	Glu2Sor1	48	0.020833333	14	87	31437	32415	ON	23	12	1444	247	209	38	233	14	6	203	30	207	0	0	0	3	7	0.034482759	9.58E-05	191	174	1.82745067
12	yPH_132	WT	Glu2	Glu2Sor1	48	0.020833333	14	88	31797	32775	ON	23	12	1444	250	212	38	241	9	8	207	34	208	0	0	0	0	1	0.004830918	1.34E-05	199	175	1.832281588
12	yPH_132	WT	Glu2	Glu2Sor1	48	0.020833333	14	89	32157	33135	ON	23	12	1444	253	213	40	242	11	1	208	34	214	0	1	1	1	6	0.028846154	8.01E-05	200	181	1.861127742
12	yPH_132	WT	Glu2	Glu2Sor1	48	0.020833333	14	90	32517	33495	OFF	24	12	1443	259	219	40	248	11	7	214	34	224	0	5	0	1	6	0.028037383	7.79E-05	207	187	1.889165125
12	yPH_132	WT	Glu2	Glu2Sor1	48	0.020833333	14	91	32877	33855	OFF	24	12	1443	264	228	36	257	7	9	224	33	232	0	2	0	2	8	0.035714286	9.92E-05	216	195	1.924879411
12	yPH_132	WT	Glu2	Glu2Sor1	48	0.020833333	14	92	33237	34215	OFF	24	12	1443	279	237	42	267	12	8	232	35	240	0	2	0	4	10	0.043103448	0.000119732	224	205	1.967982859
12	yPH_132	WT	Glu2	Glu2Sor1	48	0.020833333	14	93	33597	34575	OFF	24	12	1443	289	246	43	277	12	11	240	37	247	0	4	0	0	3	0.0125	3.47E-05	235	208	1.980482859
12	yPH_132	WT	Glu2	Glu2Sor1	48	0.020833333	14	94	33957	34935	ON	25	13	1443	291	252	39	281	10	4	247	34	250	0	0	0	0	3	0.012145749	3.37E-05	239	211	1.992628608
12	yPH_132	WT	Glu2	Glu2Sor1	48	0.020833333	14	95	34317	35295	ON	25	13	1443	294	256	38	284	10	3	250	34	257	0	0	0	1	8	0.032	8.89E-05	242	219	2.024628608
12	yPH_132	WT	Glu2	Glu2Sor1	48	0.020833333	14	96	34677	35655	ON	25	13	1443	303	263	40	292	11	9	257	35	261	0	2	0	0	2	0.007782101	2.16E-05	251	221	2.032410709
12	yPH_132	WT	Glu2	Glu2Sor1	48	0.020833333	14	97	35037	36015	ON	25	13	1443	303	267	36	294	9	2	261	33	266	0	1	0	2	6	0.022988506	6.39E-05	253	227	2.055399215
12	yPH_132	WT	Glu2	Glu2Sor1	48	0.020833333	14	98	35397	36375	OFF	26	13	1444	312	274	38	301	11	7	266	35	272	0	0	0	0	6	0.022556391	6.27E-05	260	233	2.077955606
12	yPH_132	WT	Glu2	Glu2Sor1	48	0.020833333	14	99	35757	36735	OFF	26	13	1444	322	282	40	307	15	7	272	35	281	0	4	0	0	5	0.018382353	5.11E-05	267	238	2.096337959
12	yPH_132	WT	Glu2	Glu2Sor1	48	0.020833333	14	100	36117	37095	OFF	26	13	1444	331	293	38	312	19	5	281	31	288	0	1	0	1	7	0.024911032	6.92E-05	272	245	2.121248991
12	yPH_132	WT	Glu2	Glu2Sor1	48	0.020833333	14	101	36477	37455	OFF	26	13	1444	334	297	37	320	14	7	288	32	291	0	0	0	0	3	0.010416667	2.89E-05	279	248	2.131665658
12	yPH_132	WT	Glu2	Glu2Sor1	48	0.020833333	14	102	36837	37815	ON	27	14	1443	341	302	39	325	16	4	291	34	297	0	2	0	1	5	0.017182131	4.77E-05	283	253	2.148847788
12	yPH_132	WT	Glu2	Glu2Sor1	48	0.020833333	14	103	37197	38175	ON	27	14	1443	348	307	41	332	16	7	297	35	303	0	1	0	0	5	0.016835017	4.68E-05	290	258	2.165682805
12	yPH_132	WT	Glu2	Glu2Sor1	48	0.020833333	14	104	37557	38535	ON	27	14	1443	356	316	40	340	16	6	303	37	306	0	0	0	1	4	0.01320132	3.67E-05	296	262	2.178884125
12	yPH_132	WT	Glu2	Glu2Sor1	48	0.020833333	14	105	37917	38895	ON	27	14	1443	359	319	40	344	15	4	306	38	315	0	0	0	0	9	0.029411765	8.17E-05	300	271	2.20829589
12	yPH_132	WT	Glu2	Glu2Sor1	48	0.020833333	14	106	38277	39255	OFF	28	14	1443	367	324	43	354	13	9	315	39	324	0	2	0	2	9	0.028571429	7.94E-05	309	280	2.236867318
12	yPH_132	WT	Glu2	Glu2Sor1	48	0.020833333	14	107	38637	39615	OFF	28	14	1443	387	337	50	366	21	11	324	42	339	0	3	0	1	13	0.040123457	0.000111454	320	293	2.276990775
12	yPH_132	WT	Glu2	Glu2Sor1	48	0.020833333	14	108	38997	39975	OFF	28	14	1443	401	351	50	380	21	14	339	41	348	0	4	0	1	6	0.017699115	4.92E-05	334	299	2.29468989
12	yPH_132	WT	Glu2	Glu2Sor1	48	0.020833333	14	109	39357	40335	OFF	28	14	1443	403	358	45	386	17	7	348	38	353	0	3	0	3	5	0.014367816	3.99E-05	341	304	2.309057706
12	yPH_132	WT	Glu2	Glu2Sor1	48	0.020833333	14	110	39717	40695	ON	29	15	1443	407	361	46	391	16	5	353	38	355	0	1	0	0	1	0.002832861	7.87E-06	346	305	2.311890567
12	yPH_132	WT	Glu2	Glu2Sor1	48	0.020833333	14	111	40077	41055	ON	29	15	1443	412	364	48	392	20	1	355	37	362	0	3	0	3	7	0.01971831	5.48E-05	347	312	2.331608877
12	yPH_132	WT	Glu2	Glu2Sor1	48	0.020833333	14	112	40437	41415	ON	29	15	1443	426	376	50	401	25	9	362	39	367	0	3	0	1	3	0.008287293	2.30E-05	356	315	2.33989617
12	yPH_132	WT	Glu2	Glu2Sor1	48	0.020833333	14	113	40797	41775	ON	29	15	1443	429	377	52	404	25	3	367	37	375	0	3	0	4	9	0.024523161	6.81E-05	359	324	2.364419331
12	yPH_132	WT	Glu2	Glu2Sor1	48	0.020833333	14	114	41157	42135	OFF	30	15	1444	438	390	48	414	24	10	375	39	386	0	2	0	0	9	0.024	6.67E-05	369	333	2.388419331
12	yPH_132	WT	Glu2	Glu2Sor1	48	0.020833333	14	115	41517	42495	OFF	30	15	1444	445	397	48	425	20	10	386	39	394	0	6	0	5	7	0.018134715	5.04E-05	379	340	2.406554046
12	yPH_132	WT	Glu2	Glu2Sor1	48	0.020833333	14	116	41877	42855	OFF	30	15	1444	445	401	44	432	13	7	394	38	401	0	2	0	2	7	0.017766497	4.94E-05	386	347	2.424320543
12	yPH_132	WT	Glu2	Glu2Sor1	48	0.020833333	14	117	42237	43215	OFF	30	15	1444	457	410	47	439	18	8	401	38	406	0	2	0	2	5	0.012468828	3.46E-05	394	352	2.436789371
12	yPH_132	WT	Glu2	Glu2Sor1	48	0.020833333	14	118	42597	43575	ON	31	16	1443	465	414	51	447	18	8	406	41	420	0	5	0	1	10	0.024630542	6.84E-05	402	362	2.461419913
12	yPH_132	WT	Glu2	Glu2Sor1	48	0.020833333	14	119	42957	43935	ON	31	16	1443	475	427	48	459	16	12	420	39	NA	NA	NA	NA	NA	NA	NA	NA	NA	NA	NA
12	yPH_132	WT	Glu2	Glu2Sor1	48	0.020833333	15	0	126	1104	ON	1	1	1444	40	35	5	39	1	0	34	5	33	0	0	0	1	0	0	0	0	0	0
12	yPH_132	WT	Glu2	Glu2Sor1	48	0.020833333	15	1	486	1464	OFF	2	1	1443	40	34	6	39	1	0	33	6	33	0	0	0	0	0	0	0	0	0	0
12	yPH_132	WT	Glu2	Glu2Sor1	48	0.020833333	15	2	846	1824	OFF	2	1	1443	42	35	7	40	2	1	33	7	34	0	0	0	0	1	0.03030303	8.42E-05	1	1	0.03030303
12	yPH_132	WT	Glu2	Glu2Sor1	48	0.020833333	15	3	1206	2184	OFF	2	1	1443	41	34	7	41	0	1	34	7	36	0	0	0	0	2	0.058823529	0.000163399	2	3	0.08912656
12	yPH_132	WT	Glu2	Glu2Sor1	48	0.020833333	15	4	1566	2544	OFF	2	1	1443	45	37	8	43	2	2	36	7	36	0	0	0	0	0	0	0	4	3	0.08912656
12	yPH_132	WT	Glu2	Glu2Sor1	48	0.020833333	15	5	1926	2904	ON	3	2	1443	46	37	9	43	3	0	36	7	36	0	0	0	0	0	0	0	4	3	0.08912656
12	yPH_132	WT	Glu2	Glu2Sor1	48	0.020833333	15	6	2286	3264	ON	3	2	1443	45	37	8	43	2	0	36	7	37	0	1	0	0	0	0	0	4	3	0.08912656
12	yPH_132	WT	Glu2	Glu2Sor1	48	0.020833333	15	7	2646	3624	ON	3	2	1443	46	38	8	43	3	0	37	6	37	0	0	0	0	0	0	0	4	3	0.08912656
12	yPH_132	WT	Glu2	Glu2Sor1	48	0.020833333	15	8	3006	3984	ON	3	2	1443	45	38	7	43	2	0	37	6	37	0	0	0	0	0	0	0	4	3	0.08912656
12	yPH_132	WT	Glu2	Glu2Sor1	48	0.020833333	15	9	3366	4344	OFF	4	2	1444	45	37	8	43	2	0	37	6	37	0	0	0	0	0	0	0	4	3	0.08912656
12	yPH_132	WT	Glu2	Glu2Sor1	48	0.020833333	15	10	3726	4704	OFF	4	2	1444	47	39	8	43	4	0	37	6	39	0	0	0	0	2	0.054054054	0.00015015	4	5	0.143180614
12	yPH_132	WT	Glu2	Glu2Sor1	48	0.020833333	15	11	4086	5064	OFF	4	2	1444	49	41	8	45	4	2	39	6	39	0	0	0	1	1	0.025641026	7.12E-05	6	6	0.168821639
12	yPH_132	WT	Glu2	Glu2Sor1	48	0.020833333	15	12	4446	5424	OFF	4	2	1444	48	40	8	46	2	1	39	7	40	0	0	0	0	1	0.025641026	7.12E-05	7	7	0.194462665
12	yPH_132	WT	Glu2	Glu2Sor1	48	0.020833333	15	13	4806	5784	ON	5	3	1443	51	42	9	47	4	1	40	7	40	0	0	0	0	0	0	0	8	7	0.194462665
12	yPH_132	WT	Glu2	Glu2Sor1	48	0.020833333	15	14	5166	6144	ON	5	3	1443	51	42	9	47	4	0	40	7	40	0	0	0	0	0	0	0	8	7	0.194462665
12	yPH_132	WT	Glu2	Glu2Sor1	48	0.020833333	15	15	5526	6504	ON	5	3	1443	51	42	9	47	4	0	40	7	40	0	0	0	0	0	0	0	8	7	0.194462665
12	yPH_132	WT	Glu2	Glu2Sor1	48	0.020833333	15	16	5886	6864	ON	5	3	1443	50	42	8	47	3	0	40	7	40	0	0	0	0	0	0	0	8	7	0.194462665
12	yPH_132	WT	Glu2	Glu2Sor1	48	0.020833333	15	17	6246	7224	OFF	6	3	1443	51	42	9	48	3	1	40	8	42	0	1	0	0	1	0.025	6.94E-05	9	8	0.219462665
12	yPH_132	WT	Glu2	Glu2Sor1	48	0.020833333	15	18	6606	7584	OFF	6	3	1443	52	44	8	49	3	1	42	7	43	0	0	0	0	1	0.023809524	6.61E-05	10	9	0.243272189
12	yPH_132	WT	Glu2	Glu2Sor1	48	0.020833333	15	19	6966	7944	OFF	6	3	1443	54	46	8	50	4	1	43	7	47	0	0	0	0	4	0.093023256	0.000258398	11	13	0.336295445
12	yPH_132	WT	Glu2	Glu2Sor1	48	0.020833333	15	20	7326	8304	OFF	6	3	1443	56	48	8	54	2	4	47	7	48	0	0	0	0	1	0.021276596	5.91E-05	15	14	0.35757204
12	yPH_132	WT	Glu2	Glu2Sor1	48	0.020833333	15	21	7686	8664	ON	7	4	1444	57	49	8	55	2	1	48	7	48	0	0	0	0	0	0	0	16	14	0.35757204
12	yPH_132	WT	Glu2	Glu2Sor1	48	0.020833333	15	22	8046	9024	ON	7	4	1444	58	50	8	55	3	0	48	7	48	0	0	0	0	0	0	0	16	14	0.35757204
12	yPH_132	WT	Glu2	Glu2Sor1	48	0.020833333	15	23	8406	9384	ON	7	4	1444	55	48	7	55	0	0	48	7	48	0	0	0	0	0	0	0	16	14	0.35757204
12	yPH_132	WT	Glu2	Glu2Sor1	48	0.020833333	15	24	8766	9744	ON	7	4	1444	56	48	8	55	1	0	48	7	48	0	0	0	0	0	0	0	16	14	0.35757204
12	yPH_132	WT	Glu2	Glu2Sor1	48	0.020833333	15	25	9126	10104	ON	7	4	1444	55	48	7	55	0	0	48	7	48	0	0	0	0	0	0	0	16	14	0.35757204
12	yPH_132	WT	Glu2	Glu2Sor1	48	0.020833333	15	26	9486	10464	OFF	8	4	1443	55	48	7	55	0	0	48	7	53	0	0	0	0	5	0.104166667	0.000289352	16	19	0.461738707
12	yPH_132	WT	Glu2	Glu2Sor1	48	0.020833333	15	27	9846	10824	OFF	8	4	1443	62	54	8	60	2	5	53	7	56	0	1	0	0	2	0.037735849	0.000104822	21	21	0.499474556
12	yPH_132	WT	Glu2	Glu2Sor1	48	0.020833333	15	28	10206	11184	OFF	8	4	1443	62	56	6	62	0	2	56	6	58	0	0	0	0	2	0.035714286	9.92E-05	23	23	0.535188842
12	yPH_132	WT	Glu2	Glu2Sor1	48	0.020833333	15	29	10566	11544	OFF	8	4	1443	67	59	8	64	3	2	58	6	58	0	0	0	1	1	0.017241379	4.79E-05	25	24	0.552430221
12	yPH_132	WT	Glu2	Glu2Sor1	48	0.020833333	15	30	10926	11904	ON	9	5	1443	67	58	9	66	1	1	58	8	60	0	0	0	0	2	0.034482759	9.58E-05	26	26	0.58691298
12	yPH_132	WT	Glu2	Glu2Sor1	48	0.020833333	15	31	11286	12264	ON	9	5	1443	69	60	9	68	1	2	60	8	60	0	0	0	0	0	0	0	28	26	0.58691298
12	yPH_132	WT	Glu2	Glu2Sor1	48	0.020833333	15	32	11646	12624	ON	9	5	1443	69	60	9	68	1	0	60	8	60	0	0	0	0	0	0	0	28	26	0.58691298
12	yPH_132	WT	Glu2	Glu2Sor1	48	0.020833333	15	33	12006	12984	ON	9	5	1443	68	60	8	68	0	0	60	8	62	0	0	0	0	2	0.033333333	9.26E-05	28	28	0.620246313
12	yPH_132	WT	Glu2	Glu2Sor1	48	0.020833333	15	34	12366	13344	OFF	10	5	1443	70	62	8	70	0	2	62	8	64	0	0	0	0	2	0.032258065	8.96E-05	30	30	0.652504378
12	yPH_132	WT	Glu2	Glu2Sor1	48	0.020833333	15	35	12726	13704	OFF	10	5	1443	72	64	8	72	0	2	64	8	66	0	0	0	0	2	0.03125	8.68E-05	32	32	0.683754378
12	yPH_132	WT	Glu2	Glu2Sor1	48	0.020833333	15	36	13086	14064	OFF	10	5	1443	74	66	8	74	0	2	66	8	67	0	0	0	0	1	0.015151515	4.21E-05	34	33	0.698905893
12	yPH_132	WT	Glu2	Glu2Sor1	48	0.020833333	15	37	13446	14424	OFF	10	5	1443	75	67	8	75	0	1	67	8	68	0	0	0	0	1	0.014925373	4.15E-05	35	34	0.713831266
12	yPH_132	WT	Glu2	Glu2Sor1	48	0.020833333	15	38	13806	14784	ON	11	6	1444	79	68	11	76	3	1	68	8	69	0	1	0	0	0	0	0	36	34	0.713831266
12	yPH_132	WT	Glu2	Glu2Sor1	48	0.020833333	15	39	14166	15144	ON	11	6	1444	78	69	9	76	2	0	69	7	69	0	0	0	0	0	0	0	36	34	0.713831266
12	yPH_132	WT	Glu2	Glu2Sor1	48	0.020833333	15	40	14526	15504	ON	11	6	1444	77	69	8	76	1	0	69	7	69	0	0	0	0	0	0	0	36	34	0.713831266
12	yPH_132	WT	Glu2	Glu2Sor1	48	0.020833333	15	41	14886	15864	ON	11	6	1444	77	69	8	76	1	0	69	7	69	0	0	0	0	0	0	0	36	34	0.713831266
12	yPH_132	WT	Glu2	Glu2Sor1	48	0.020833333	15	42	15246	16224	OFF	12	6	1443	77	69	8	76	1	0	69	7	71	0	0	0	0	2	0.028985507	8.05E-05	36	36	0.742816773
12	yPH_132	WT	Glu2	Glu2Sor1	48	0.020833333	15	43	15606	16584	OFF	12	6	1443	80	71	9	79	1	3	71	8	75	0	1	0	0	3	0.042253521	0.000117371	39	39	0.785070294
12	yPH_132	WT	Glu2	Glu2Sor1	48	0.020833333	15	44	15966	16944	OFF	12	6	1443	84	75	9	83	1	4	75	8	77	0	0	0	0	2	0.026666667	7.41E-05	43	41	0.811736961
12	yPH_132	WT	Glu2	Glu2Sor1	48	0.020833333	15	45	16326	17304	OFF	12	6	1443	87	77	10	85	2	2	77	8	78	0	0	0	0	1	0.012987013	3.61E-05	45	42	0.824723974
12	yPH_132	WT	Glu2	Glu2Sor1	48	0.020833333	15	46	16686	17664	ON	13	7	1443	90	78	12	86	4	1	78	8	80	0	1	0	0	1	0.012820513	3.56E-05	46	43	0.837544487
12	yPH_132	WT	Glu2	Glu2Sor1	48	0.020833333	15	47	17046	18024	ON	13	7	1443	89	81	8	88	1	1	80	8	82	0	0	0	0	2	0.025	6.94E-05	47	45	0.862544487
12	yPH_132	WT	Glu2	Glu2Sor1	48	0.020833333	15	48	17406	18384	ON	13	7	1443	92	83	9	91	1	3	82	9	82	0	0	0	1	1	0.012195122	3.39E-05	50	46	0.874739609
12	yPH_132	WT	Glu2	Glu2Sor1	48	0.020833333	15	49	17766	18744	ON	13	7	1443	94	83	11	92	2	1	82	10	89	0	1	0	0	6	0.073170732	0.000203252	51	52	0.94791034
12	yPH_132	WT	Glu2	Glu2Sor1	48	0.020833333	15	50	18126	19104	OFF	14	7	1444	99	89	10	99	0	7	89	10	88	0	0	0	1	0	0	0	58	52	0.94791034
12	yPH_132	WT	Glu2	Glu2Sor1	48	0.020833333	15	51	18486	19464	OFF	14	7	1444	100	89	11	99	1	0	88	11	91	0	1	0	0	2	0.022727273	6.31E-05	58	54	0.970637613
12	yPH_132	WT	Glu2	Glu2Sor1	48	0.020833333	15	52	18846	19824	OFF	14	7	1444	104	93	11	102	2	3	91	11	92	0	0	0	2	3	0.032967033	9.16E-05	61	57	1.003604646
12	yPH_132	WT	Glu2	Glu2Sor1	48	0.020833333	15	53	19206	20184	OFF	14	7	1444	107	93	14	105	2	3	92	13	93	0	1	0	0	0	0	0	64	57	1.003604646
12	yPH_132	WT	Glu2	Glu2Sor1	48	0.020833333	15	54	19566	20544	ON	15	8	1443	106	94	12	105	1	0	93	12	95	0	0	0	0	2	0.021505376	5.97E-05	64	59	1.025110022
12	yPH_132	WT	Glu2	Glu2Sor1	48	0.020833333	15	55	19926	20904	ON	15	8	1443	109	97	12	107	2	2	95	12	99	0	1	0	0	3	0.031578947	8.77E-05	66	62	1.05668897
12	yPH_132	WT	Glu2	Glu2Sor1	48	0.020833333	15	56	20286	21264	ON	15	8	1443	113	101	12	110	3	3	99	11	98	0	0	0	1	0	0	0	69	62	1.05668897
12	yPH_132	WT	Glu2	Glu2Sor1	48	0.020833333	15	57	20646	21624	ON	15	8	1443	114	101	13	111	3	1	98	13	101	0	0	0	0	3	0.030612245	8.50E-05	70	65	1.087301215
12	yPH_132	WT	Glu2	Glu2Sor1	48	0.020833333	15	58	21006	21984	OFF	16	8	1443	117	103	14	114	3	3	101	13	101	0	0	0	0	0	0	0	73	65	1.087301215
12	yPH_132	WT	Glu2	Glu2Sor1	48	0.020833333	15	59	21366	22344	OFF	16	8	1443	119	104	15	114	5	0	101	13	103	0	0	0	0	2	0.01980198	5.50E-05	73	67	1.107103195
12	yPH_132	WT	Glu2	Glu2Sor1	48	0.020833333	15	60	21726	22704	OFF	16	8	1443	118	105	13	116	2	2	103	13	102	0	0	1	1	0	0	0	75	67	1.107103195
12	yPH_132	WT	Glu2	Glu2Sor1	48	0.020833333	15	61	22086	23064	OFF	16	8	1443	120	104	16	115	5	0	102	13	104	0	1	0	0	1	0.009803922	2.72E-05	75	68	1.116907117
12	yPH_132	WT	Glu2	Glu2Sor1	48	0.020833333	15	62	22446	23424	ON	17	9	1444	122	107	15	115	7	1	104	11	105	0	0	0	0	1	0.009615385	2.67E-05	76	69	1.126522501
12	yPH_132	WT	Glu2	Glu2Sor1	48	0.020833333	15	63	22806	23784	ON	17	9	1444	123	107	16	117	6	2	105	12	106	0	0	0	0	1	0.00952381	2.65E-05	78	70	1.136046311
12	yPH_132	WT	Glu2	Glu2Sor1	48	0.020833333	15	64	23166	24144	ON	17	9	1444	127	111	16	118	9	1	106	12	106	0	0	0	0	0	0	0	79	70	1.136046311
12	yPH_132	WT	Glu2	Glu2Sor1	48	0.020833333	15	65	23526	24504	ON	17	9	1444	126	111	15	118	8	0	106	12	109	0	1	0	0	2	0.018867925	5.24E-05	79	72	1.154914235
12	yPH_132	WT	Glu2	Glu2Sor1	48	0.020833333	15	66	23886	24864	OFF	18	9	1443	128	114	14	121	7	3	109	12	113	0	1	0	1	4	0.036697248	0.000101937	82	76	1.191611483
12	yPH_132	WT	Glu2	Glu2Sor1	48	0.020833333	15	67	24246	25224	OFF	18	9	1443	132	118	14	126	6	5	113	13	114	0	0	0	0	1	0.008849558	2.46E-05	87	77	1.20046104
12	yPH_132	WT	Glu2	Glu2Sor1	48	0.020833333	15	68	24606	25584	OFF	18	9	1443	135	120	15	127	8	1	114	13	119	0	1	0	0	4	0.035087719	9.75E-05	88	81	1.23554876
12	yPH_132	WT	Glu2	Glu2Sor1	48	0.020833333	15	69	24966	25944	OFF	18	9	1443	138	123	15	132	6	5	119	13	118	0	0	0	1	0	0	0	93	81	1.23554876
12	yPH_132	WT	Glu2	Glu2Sor1	48	0.020833333	15	70	25326	26304	ON	19	10	1443	139	123	16	132	7	0	118	14	124	0	2	0	0	4	0.033898305	9.42E-05	93	85	1.269447065
12	yPH_132	WT	Glu2	Glu2Sor1	48	0.020833333	15	71	25686	26664	ON	19	10	1443	146	128	18	137	9	5	124	13	128	0	0	0	0	4	0.032258065	8.96E-05	98	89	1.301705129
12	yPH_132	WT	Glu2	Glu2Sor1	48	0.020833333	15	72	26046	27024	ON	19	10	1443	147	130	17	141	6	4	128	13	128	0	0	0	1	1	0.0078125	2.17E-05	102	90	1.309517629
12	yPH_132	WT	Glu2	Glu2Sor1	48	0.020833333	15	73	26406	27384	ON	19	10	1443	148	130	18	142	6	1	128	14	132	0	0	0	0	4	0.03125	8.68E-05	103	94	1.340767629
12	yPH_132	WT	Glu2	Glu2Sor1	48	0.020833333	15	74	26766	27744	OFF	20	10	1444	155	136	19	148	7	5	132	16	137	0	1	0	1	5	0.037878788	0.000105219	108	99	1.378646417
12	yPH_132	WT	Glu2	Glu2Sor1	48	0.020833333	15	75	27126	28104	OFF	20	10	1444	159	141	18	153	6	5	137	16	141	0	1	0	0	3	0.02189781	6.08E-05	113	102	1.400544227
12	yPH_132	WT	Glu2	Glu2Sor1	48	0.020833333	15	76	27486	28464	OFF	20	10	1444	165	146	19	156	9	3	141	15	141	0	0	0	1	1	0.007092199	1.97E-05	116	103	1.407636426
12	yPH_132	WT	Glu2	Glu2Sor1	48	0.020833333	15	77	27846	28824	OFF	20	10	1444	168	147	21	157	11	1	141	16	144	0	0	0	0	3	0.021276596	5.91E-05	117	106	1.428913022
12	yPH_132	WT	Glu2	Glu2Sor1	48	0.020833333	15	78	28206	29184	ON	21	11	1443	170	151	19	160	10	3	144	16	150	0	1	0	0	5	0.034722222	9.65E-05	120	111	1.463635244
12	yPH_132	WT	Glu2	Glu2Sor1	48	0.020833333	15	79	28566	29544	ON	21	11	1443	173	157	16	165	8	5	150	15	153	0	0	0	0	3	0.02	5.56E-05	125	114	1.483635244
12	yPH_132	WT	Glu2	Glu2Sor1	48	0.020833333	15	80	28926	29904	ON	21	11	1443	176	159	17	169	7	4	153	16	157	0	2	0	0	2	0.013071895	3.63E-05	129	116	1.496707139
12	yPH_132	WT	Glu2	Glu2Sor1	48	0.020833333	15	81	29286	30264	ON	21	11	1443	182	164	18	171	11	2	157	14	159	0	0	0	0	2	0.012738854	3.54E-05	131	118	1.509445993
12	yPH_132	WT	Glu2	Glu2Sor1	48	0.020833333	15	82	29646	30624	OFF	22	11	1443	184	166	18	173	11	2	159	14	160	0	0	0	1	2	0.012578616	3.49E-05	133	120	1.522024609
12	yPH_132	WT	Glu2	Glu2Sor1	48	0.020833333	15	83	30006	30984	OFF	22	11	1443	187	167	20	175	12	2	160	15	163	0	0	0	0	3	0.01875	5.21E-05	135	123	1.540774609
12	yPH_132	WT	Glu2	Glu2Sor1	48	0.020833333	15	84	30366	31344	OFF	22	11	1443	192	169	23	180	12	5	163	17	166	0	0	0	0	3	0.018404908	5.11E-05	140	126	1.559179517
12	yPH_132	WT	Glu2	Glu2Sor1	48	0.020833333	15	85	30726	31704	OFF	22	11	1443	191	171	20	183	8	4	166	17	166	0	0	0	1	1	0.006024096	1.67E-05	144	127	1.565203614
12	yPH_132	WT	Glu2	Glu2Sor1	48	0.020833333	15	86	31086	32064	ON	23	12	1444	192	173	19	184	8	1	166	18	171	0	1	0	0	4	0.024096386	6.69E-05	145	131	1.589299999
12	yPH_132	WT	Glu2	Glu2Sor1	48	0.020833333	15	87	31446	32424	ON	23	12	1444	198	176	22	189	9	5	171	18	177	0	1	0	0	5	0.029239766	8.12E-05	150	136	1.618539765
12	yPH_132	WT	Glu2	Glu2Sor1	48	0.020833333	15	88	31806	32784	ON	23	12	1444	208	183	25	195	13	6	177	18	179	0	0	0	1	3	0.016949153	4.71E-05	156	139	1.635488918
12	yPH_132	WT	Glu2	Glu2Sor1	48	0.020833333	15	89	32166	33144	ON	23	12	1444	206	185	21	198	8	3	179	19	180	0	0	0	0	1	0.005586592	1.55E-05	159	140	1.64107551
12	yPH_132	WT	Glu2	Glu2Sor1	48	0.020833333	15	90	32526	33504	OFF	24	12	1443	209	186	23	200	9	2	180	20	187	0	1	0	1	7	0.038888889	0.000108025	161	147	1.679964399
12	yPH_132	WT	Glu2	Glu2Sor1	48	0.020833333	15	91	32886	33864	OFF	24	12	1443	219	194	25	207	12	7	187	20	191	0	0	1	1	5	0.026737968	7.43E-05	168	152	1.706702367
12	yPH_132	WT	Glu2	Glu2Sor1	48	0.020833333	15	92	33246	34224	OFF	24	12	1443	227	198	29	213	14	7	191	22	193	0	2	0	1	1	0.005235602	1.45E-05	175	153	1.711937969
12	yPH_132	WT	Glu2	Glu2Sor1	48	0.020833333	15	93	33606	34584	OFF	24	12	1443	225	201	24	214	11	1	193	21	193	0	0	0	3	3	0.015544041	4.32E-05	176	156	1.72748201
12	yPH_132	WT	Glu2	Glu2Sor1	48	0.020833333	15	94	33966	34944	ON	25	13	1443	226	199	27	217	9	3	193	24	196	0	1	1	1	3	0.015544041	4.32E-05	179	159	1.743026052
12	yPH_132	WT	Glu2	Glu2Sor1	48	0.020833333	15	95	34326	35304	ON	25	13	1443	227	200	27	219	8	3	196	23	201	0	1	0	0	4	0.020408163	5.67E-05	182	163	1.763434215
12	yPH_132	WT	Glu2	Glu2Sor1	48	0.020833333	15	96	34686	35664	ON	25	13	1443	232	206	26	223	9	4	201	22	201	0	0	0	1	1	0.004975124	1.38E-05	186	164	1.768409339
12	yPH_132	WT	Glu2	Glu2Sor1	48	0.020833333	15	97	35046	36024	ON	25	13	1443	237	207	30	224	13	1	201	23	210	0	2	0	0	7	0.034825871	9.67E-05	187	171	1.80323521
12	yPH_132	WT	Glu2	Glu2Sor1	48	0.020833333	15	98	35406	36384	OFF	26	13	1444	249	216	33	236	13	11	210	26	216	0	0	0	1	7	0.033333333	9.26E-05	198	178	1.836568543
12	yPH_132	WT	Glu2	Glu2Sor1	48	0.020833333	15	99	35766	36744	OFF	26	13	1444	257	224	33	243	14	7	216	27	221	0	0	0	0	5	0.023148148	6.43E-05	205	183	1.859716691
12	yPH_132	WT	Glu2	Glu2Sor1	48	0.020833333	15	100	36126	37104	OFF	26	13	1444	263	229	34	249	14	6	221	28	224	0	0	0	0	3	0.013574661	3.77E-05	211	186	1.873291352
12	yPH_132	WT	Glu2	Glu2Sor1	48	0.020833333	15	101	36486	37464	OFF	26	13	1444	268	233	35	254	14	5	224	30	224	1	2	1	2	0	0	0	216	186	1.873291352
12	yPH_132	WT	Glu2	Glu2Sor1	48	0.020833333	15	102	36846	37824	ON	27	14	1443	267	232	35	254	13	0	224	30	228	0	0	0	0	4	0.017857143	4.96E-05	216	190	1.891148495
12	yPH_132	WT	Glu2	Glu2Sor1	48	0.020833333	15	103	37206	38184	ON	27	14	1443	266	233	33	258	8	4	228	30	236	0	3	0	0	5	0.021929825	6.09E-05	220	195	1.91307832
12	yPH_132	WT	Glu2	Glu2Sor1	48	0.020833333	15	104	37566	38544	ON	27	14	1443	274	241	33	264	10	6	236	28	238	0	0	0	0	2	0.008474576	2.35E-05	226	197	1.921552896
12	yPH_132	WT	Glu2	Glu2Sor1	48	0.020833333	15	105	37926	38904	ON	27	14	1443	276	243	33	266	10	2	238	28	239	0	0	0	0	1	0.004201681	1.17E-05	228	198	1.925754576
12	yPH_132	WT	Glu2	Glu2Sor1	48	0.020833333	15	106	38286	39264	OFF	28	14	1443	277	243	34	267	10	1	239	28	243	0	1	1	1	4	0.016736402	4.65E-05	229	202	1.942490978
12	yPH_132	WT	Glu2	Glu2Sor1	48	0.020833333	15	107	38646	39624	OFF	28	14	1443	286	251	35	270	16	4	243	27	250	0	3	0	2	6	0.024691358	6.86E-05	233	208	1.967182336
12	yPH_132	WT	Glu2	Glu2Sor1	48	0.020833333	15	108	39006	39984	OFF	28	14	1443	294	260	34	277	17	7	250	27	255	0	0	0	0	5	0.02	5.56E-05	240	213	1.987182336
12	yPH_132	WT	Glu2	Glu2Sor1	48	0.020833333	15	109	39366	40344	OFF	28	14	1443	299	264	35	283	16	6	255	28	254	0	1	0	3	1	0.003921569	1.09E-05	246	214	1.991103905
12	yPH_132	WT	Glu2	Glu2Sor1	48	0.020833333	15	110	39726	40704	ON	29	15	1443	299	262	37	284	15	1	254	30	259	0	2	0	1	4	0.015748031	4.37E-05	247	218	2.006851936
12	yPH_132	WT	Glu2	Glu2Sor1	48	0.020833333	15	111	40086	41064	ON	29	15	1443	301	266	35	289	12	5	259	30	263	0	1	0	1	4	0.015444015	4.29E-05	252	222	2.022295952
12	yPH_132	WT	Glu2	Glu2Sor1	48	0.020833333	15	112	40446	41424	ON	29	15	1443	311	273	38	293	18	4	263	30	267	0	0	0	1	5	0.019011407	5.28E-05	256	227	2.041307359
12	yPH_132	WT	Glu2	Glu2Sor1	48	0.020833333	15	113	40806	41784	ON	29	15	1443	311	274	37	298	13	5	267	31	271	0	1	0	2	5	0.018726592	5.20E-05	261	232	2.06003395
12	yPH_132	WT	Glu2	Glu2Sor1	48	0.020833333	15	114	41166	42144	OFF	30	15	1444	316	279	37	303	13	5	271	32	279	0	2	0	1	7	0.025830258	7.18E-05	266	239	2.085864209
12	yPH_132	WT	Glu2	Glu2Sor1	48	0.020833333	15	115	41526	42504	OFF	30	15	1444	322	285	37	310	12	8	279	31	287	0	2	0	3	9	0.032258065	8.96E-05	274	248	2.118122273
12	yPH_132	WT	Glu2	Glu2Sor1	48	0.020833333	15	116	41886	42864	OFF	30	15	1444	329	292	37	320	9	10	287	33	295	0	2	0	1	7	0.024390244	6.78E-05	284	255	2.142512517
12	yPH_132	WT	Glu2	Glu2Sor1	48	0.020833333	15	117	42246	43224	OFF	30	15	1444	333	298	35	326	7	7	295	31	300	0	1	0	0	4	0.013559322	3.77E-05	291	259	2.156071839
12	yPH_132	WT	Glu2	Glu2Sor1	48	0.020833333	15	118	42606	43584	ON	31	16	1443	341	303	38	331	10	5	300	31	301	0	0	0	2	3	0.01	2.78E-05	296	262	2.166071839
12	yPH_132	WT	Glu2	Glu2Sor1	48	0.020833333	15	119	42966	43944	ON	31	16	1443	347	303	44	334	13	3	301	33	NA	NA	NA	NA	NA	NA	NA	NA	NA	NA	NA
12	yPH_132	WT	Glu2	Glu2Sor1	24	0.041666667	16	0	135	1113	OFF	2	1	722	33	33	0	33	0	0	33	0	33	0	0	0	1	1	0.03030303	8.42E-05	0	1	0.03030303
12	yPH_132	WT	Glu2	Glu2Sor1	24	0.041666667	16	1	495	1473	ON	3	2	721	34	33	1	34	0	1	33	1	33	0	0	0	0	0	0	0	1	1	0.03030303
12	yPH_132	WT	Glu2	Glu2Sor1	24	0.041666667	16	2	855	1833	ON	3	2	721	34	33	1	34	0	0	33	1	33	0	0	0	0	0	0	0	1	1	0.03030303
12	yPH_132	WT	Glu2	Glu2Sor1	24	0.041666667	16	3	1215	2193	OFF	4	2	722	34	33	1	34	0	0	33	1	33	0	0	0	0	0	0	0	1	1	0.03030303
12	yPH_132	WT	Glu2	Glu2Sor1	24	0.041666667	16	4	1575	2553	OFF	4	2	722	34	33	1	34	0	0	33	1	34	0	0	0	0	1	0.03030303	8.42E-05	1	2	0.060606061
12	yPH_132	WT	Glu2	Glu2Sor1	24	0.041666667	16	5	1935	2913	ON	5	3	722	35	34	1	35	0	1	34	1	33	0	0	0	1	0	0	0	2	2	0.060606061
12	yPH_132	WT	Glu2	Glu2Sor1	24	0.041666667	16	6	2295	3273	ON	5	3	722	35	33	2	35	0	0	33	2	35	0	1	0	0	1	0.03030303	8.42E-05	2	3	0.090909091
12	yPH_132	WT	Glu2	Glu2Sor1	24	0.041666667	16	7	2655	3633	OFF	6	3	721	36	35	1	36	0	1	35	1	35	0	0	0	0	0	0	0	3	3	0.090909091
12	yPH_132	WT	Glu2	Glu2Sor1	24	0.041666667	16	8	3015	3993	OFF	6	3	721	36	35	1	36	0	0	35	1	37	0	0	0	0	2	0.057142857	0.00015873	3	5	0.148051948
12	yPH_132	WT	Glu2	Glu2Sor1	24	0.041666667	16	9	3375	4353	ON	7	4	722	38	37	1	38	0	2	37	1	37	0	0	0	0	0	0	0	5	5	0.148051948
12	yPH_132	WT	Glu2	Glu2Sor1	24	0.041666667	16	10	3735	4713	ON	7	4	722	38	37	1	38	0	0	37	1	37	0	0	0	0	0	0	0	5	5	0.148051948
12	yPH_132	WT	Glu2	Glu2Sor1	24	0.041666667	16	11	4095	5073	OFF	8	4	722	38	37	1	38	0	0	37	1	41	0	1	0	1	4	0.108108108	0.0003003	5	9	0.256160056
12	yPH_132	WT	Glu2	Glu2Sor1	24	0.041666667	16	12	4455	5433	OFF	8	4	722	42	41	1	42	0	4	41	1	39	0	0	0	2	0	0	0	9	9	0.256160056
12	yPH_132	WT	Glu2	Glu2Sor1	24	0.041666667	16	13	4815	5793	ON	9	5	721	43	40	3	42	1	0	39	3	40	0	1	0	0	0	0	0	9	9	0.256160056
12	yPH_132	WT	Glu2	Glu2Sor1	24	0.041666667	16	14	5175	6153	ON	9	5	721	43	41	2	42	1	0	40	2	40	0	0	0	0	0	0	0	9	9	0.256160056
12	yPH_132	WT	Glu2	Glu2Sor1	24	0.041666667	16	15	5535	6513	OFF	10	5	722	43	41	2	42	1	0	40	2	42	0	0	0	0	2	0.05	0.000138889	9	11	0.306160056
12	yPH_132	WT	Glu2	Glu2Sor1	24	0.041666667	16	16	5895	6873	OFF	10	5	722	45	43	2	44	1	2	42	2	44	0	2	0	0	0	0	0	11	11	0.306160056
12	yPH_132	WT	Glu2	Glu2Sor1	24	0.041666667	16	17	6255	7233	ON	11	6	722	45	45	0	44	1	0	44	0	43	0	0	0	1	0	0	0	11	11	0.306160056
12	yPH_132	WT	Glu2	Glu2Sor1	24	0.041666667	16	18	6615	7593	ON	11	6	722	45	44	1	44	1	0	43	1	43	0	0	0	1	1	0.023255814	6.46E-05	11	12	0.32941587
12	yPH_132	WT	Glu2	Glu2Sor1	24	0.041666667	16	19	6975	7953	OFF	12	6	721	47	44	3	45	2	1	43	2	45	0	0	0	0	2	0.046511628	0.000129199	12	14	0.375927498
12	yPH_132	WT	Glu2	Glu2Sor1	24	0.041666667	16	20	7335	8313	OFF	12	6	721	47	45	2	47	0	2	45	2	47	0	1	0	0	1	0.022222222	6.17E-05	14	15	0.39814972
12	yPH_132	WT	Glu2	Glu2Sor1	24	0.041666667	16	21	7695	8673	ON	13	7	722	48	47	1	48	0	1	47	1	46	0	0	0	1	0	0	0	15	15	0.39814972
12	yPH_132	WT	Glu2	Glu2Sor1	24	0.041666667	16	22	8055	9033	ON	13	7	722	48	46	2	48	0	0	46	2	48	0	0	0	0	2	0.043478261	0.000120773	15	17	0.441627981
12	yPH_132	WT	Glu2	Glu2Sor1	24	0.041666667	16	23	8415	9393	OFF	14	7	722	50	48	2	50	0	2	48	2	49	0	0	0	0	1	0.020833333	5.79E-05	17	18	0.462461314
12	yPH_132	WT	Glu2	Glu2Sor1	24	0.041666667	16	24	8775	9753	OFF	14	7	722	51	49	2	51	0	1	49	2	51	0	0	0	0	2	0.040816327	0.000113379	18	20	0.503277641
12	yPH_132	WT	Glu2	Glu2Sor1	24	0.041666667	16	25	9135	10113	ON	15	8	721	53	51	2	53	0	2	51	2	52	0	0	0	0	1	0.019607843	5.45E-05	20	21	0.522885484
12	yPH_132	WT	Glu2	Glu2Sor1	24	0.041666667	16	26	9495	10473	ON	15	8	721	54	52	2	54	0	1	52	2	53	0	1	0	0	0	0	0	21	21	0.522885484
12	yPH_132	WT	Glu2	Glu2Sor1	24	0.041666667	16	27	9855	10833	OFF	16	8	722	54	53	1	54	0	0	53	1	55	0	1	0	2	3	0.056603774	0.000157233	21	24	0.579489258
12	yPH_132	WT	Glu2	Glu2Sor1	24	0.041666667	16	28	10215	11193	OFF	16	8	722	58	56	2	57	1	3	55	2	58	0	0	0	0	3	0.054545455	0.000151515	24	27	0.634034712
12	yPH_132	WT	Glu2	Glu2Sor1	24	0.041666667	16	29	10575	11553	ON	17	9	722	60	58	2	60	0	3	58	2	57	0	0	0	1	0	0	0	27	27	0.634034712
12	yPH_132	WT	Glu2	Glu2Sor1	24	0.041666667	16	30	10935	11913	ON	17	9	722	61	58	3	60	1	0	57	3	58	0	0	0	1	2	0.035087719	9.75E-05	27	29	0.669122432
12	yPH_132	WT	Glu2	Glu2Sor1	24	0.041666667	16	31	11295	12273	OFF	18	9	721	62	58	4	62	0	2	58	4	61	0	0	0	0	3	0.051724138	0.000143678	29	32	0.720846569
12	yPH_132	WT	Glu2	Glu2Sor1	24	0.041666667	16	32	11655	12633	OFF	18	9	721	65	61	4	65	0	3	61	4	61	0	0	0	1	1	0.016393443	4.55E-05	32	33	0.737240012
12	yPH_132	WT	Glu2	Glu2Sor1	24	0.041666667	16	33	12015	12993	ON	19	10	722	66	61	5	66	0	1	61	5	63	0	1	0	0	1	0.016393443	4.55E-05	33	34	0.753633455
12	yPH_132	WT	Glu2	Glu2Sor1	24	0.041666667	16	34	12375	13353	ON	19	10	722	68	63	5	68	0	2	63	5	66	0	1	0	0	2	0.031746032	8.82E-05	35	36	0.785379486
12	yPH_132	WT	Glu2	Glu2Sor1	24	0.041666667	16	35	12735	13713	OFF	20	10	721	71	67	4	70	1	2	66	4	69	0	0	0	1	4	0.060606061	0.00016835	37	40	0.845985547
12	yPH_132	WT	Glu2	Glu2Sor1	24	0.041666667	16	36	13095	14073	OFF	20	10	721	74	69	5	74	0	4	69	5	71	0	1	0	0	1	0.014492754	4.03E-05	41	41	0.860478301
12	yPH_132	WT	Glu2	Glu2Sor1	24	0.041666667	16	37	13455	14433	OFF	20	10	721	75	71	4	75	0	1	71	4	72	0	0	0	2	3	0.042253521	0.000117371	42	44	0.902731822
12	yPH_132	WT	Glu2	Glu2Sor1	24	0.041666667	16	38	13815	14793	ON	21	11	722	78	72	6	78	0	3	72	6	74	0	1	0	0	1	0.013888889	3.86E-05	45	45	0.916620711
12	yPH_132	WT	Glu2	Glu2Sor1	24	0.041666667	16	39	14175	15153	ON	21	11	722	79	74	5	79	0	1	74	5	77	0	0	0	1	4	0.054054054	0.00015015	46	49	0.970674765
12	yPH_132	WT	Glu2	Glu2Sor1	24	0.041666667	16	40	14535	15513	OFF	22	11	722	85	78	7	83	2	4	77	6	80	0	0	0	0	3	0.038961039	0.000108225	50	52	1.009635804
12	yPH_132	WT	Glu2	Glu2Sor1	24	0.041666667	16	41	14895	15873	OFF	22	11	722	88	82	6	86	2	3	80	6	81	0	1	0	0	0	0	0	53	52	1.009635804
12	yPH_132	WT	Glu2	Glu2Sor1	24	0.041666667	16	42	15255	16233	ON	23	12	721	88	82	6	86	2	0	81	5	81	0	0	0	1	1	0.012345679	3.43E-05	53	53	1.021981483
12	yPH_132	WT	Glu2	Glu2Sor1	24	0.041666667	16	43	15615	16593	ON	23	12	721	91	83	8	89	2	2	81	8	82	0	0	0	0	1	0.012345679	3.43E-05	55	54	1.034327162
12	yPH_132	WT	Glu2	Glu2Sor1	24	0.041666667	16	44	15975	16953	OFF	24	12	722	92	84	8	90	2	1	82	8	83	0	1	0	0	0	0	0	56	54	1.034327162
12	yPH_132	WT	Glu2	Glu2Sor1	24	0.041666667	16	45	16335	17313	OFF	24	12	722	92	85	7	90	2	0	83	7	86	0	1	0	1	3	0.036144578	0.000100402	56	57	1.07047174
12	yPH_132	WT	Glu2	Glu2Sor1	24	0.041666667	16	46	16695	17673	ON	25	13	722	95	88	7	93	2	3	86	7	89	0	0	0	1	4	0.046511628	0.000129199	59	61	1.116983368
12	yPH_132	WT	Glu2	Glu2Sor1	24	0.041666667	16	47	17055	18033	ON	25	13	722	98	90	8	97	1	4	89	8	93	0	2	0	0	2	0.02247191	6.24E-05	63	63	1.139455278
12	yPH_132	WT	Glu2	Glu2Sor1	24	0.041666667	16	48	17415	18393	OFF	26	13	721	102	94	8	100	2	3	93	7	97	0	0	0	1	5	0.053763441	0.000149343	66	68	1.193218719
12	yPH_132	WT	Glu2	Glu2Sor1	24	0.041666667	16	49	17775	18753	OFF	26	13	721	106	97	9	105	1	5	97	8	98	0	0	0	0	1	0.010309278	2.86E-05	71	69	1.203527997
12	yPH_132	WT	Glu2	Glu2Sor1	24	0.041666667	16	50	18135	19113	ON	27	14	722	107	98	9	106	1	1	98	8	101	0	0	0	0	3	0.030612245	8.50E-05	72	72	1.234140242
12	yPH_132	WT	Glu2	Glu2Sor1	24	0.041666667	16	51	18495	19473	ON	27	14	722	110	101	9	109	1	3	101	8	103	0	0	0	0	2	0.01980198	5.50E-05	75	74	1.253942222
12	yPH_132	WT	Glu2	Glu2Sor1	24	0.041666667	16	52	18855	19833	OFF	28	14	722	112	103	9	111	1	2	103	8	108	0	1	0	0	4	0.038834951	0.000107875	77	78	1.292777174
12	yPH_132	WT	Glu2	Glu2Sor1	24	0.041666667	16	53	19215	20193	OFF	28	14	722	117	109	8	115	2	4	108	7	110	0	0	0	1	3	0.027777778	7.72E-05	81	81	1.320554952
12	yPH_132	WT	Glu2	Glu2Sor1	24	0.041666667	16	54	19575	20553	ON	29	15	721	121	110	11	118	3	3	110	8	113	0	0	0	0	3	0.027272727	7.58E-05	84	84	1.347827679
12	yPH_132	WT	Glu2	Glu2Sor1	24	0.041666667	16	55	19935	20913	ON	29	15	721	125	113	12	122	3	3	113	9	116	0	0	0	1	4	0.03539823	9.83E-05	87	88	1.383225909
12	yPH_132	WT	Glu2	Glu2Sor1	24	0.041666667	16	56	20295	21273	OFF	30	15	722	130	118	12	127	3	5	116	11	119	0	1	0	0	2	0.017241379	4.79E-05	92	90	1.400467288
12	yPH_132	WT	Glu2	Glu2Sor1	24	0.041666667	16	57	20655	21633	OFF	30	15	722	142	124	18	130	12	3	119	11	121	0	0	0	1	3	0.025210084	7.00E-05	95	93	1.425677372
12	yPH_132	WT	Glu2	Glu2Sor1	24	0.041666667	16	58	21015	21993	ON	31	16	722	136	123	13	133	3	3	121	12	122	0	0	0	1	2	0.016528926	4.59E-05	98	95	1.442206298
12	yPH_132	WT	Glu2	Glu2Sor1	24	0.041666667	16	59	21375	22353	ON	31	16	722	142	124	18	135	7	2	122	13	126	0	0	0	0	4	0.032786885	9.11E-05	100	99	1.474993183
12	yPH_132	WT	Glu2	Glu2Sor1	24	0.041666667	16	60	21735	22713	OFF	32	16	721	145	127	18	139	6	4	126	13	130	0	3	0	0	1	0.007936508	2.20E-05	104	100	1.482929691
12	yPH_132	WT	Glu2	Glu2Sor1	24	0.041666667	16	61	22095	23073	OFF	32	16	721	146	131	15	141	5	2	130	11	130	0	0	0	1	1	0.007692308	2.14E-05	106	101	1.490621999
12	yPH_132	WT	Glu2	Glu2Sor1	24	0.041666667	16	62	22455	23433	ON	33	17	722	148	132	16	142	6	1	130	12	133	0	0	0	0	3	0.023076923	6.41E-05	107	104	1.513698922
12	yPH_132	WT	Glu2	Glu2Sor1	24	0.041666667	16	63	22815	23793	ON	33	17	722	151	136	15	145	6	3	133	12	138	0	0	0	0	5	0.037593985	0.000104428	110	109	1.551292907
12	yPH_132	WT	Glu2	Glu2Sor1	24	0.041666667	16	64	23175	24153	OFF	34	17	722	158	141	17	151	7	6	138	13	143	0	0	0	1	6	0.043478261	0.000120773	116	115	1.594771168
12	yPH_132	WT	Glu2	Glu2Sor1	24	0.041666667	16	65	23535	24513	OFF	34	17	722	161	145	16	157	4	6	143	14	150	0	0	0	0	7	0.048951049	0.000135975	122	122	1.643722217
12	yPH_132	WT	Glu2	Glu2Sor1	24	0.041666667	16	66	23895	24873	ON	35	18	721	172	153	19	164	8	7	150	14	157	0	1	0	0	6	0.04	0.000111111	129	128	1.683722217
12	yPH_132	WT	Glu2	Glu2Sor1	24	0.041666667	16	67	24255	25233	ON	35	18	721	176	161	15	170	6	6	157	13	166	0	1	0	0	8	0.050955414	0.000141543	135	136	1.734677631
12	yPH_132	WT	Glu2	Glu2Sor1	24	0.041666667	16	68	24615	25593	OFF	36	18	722	185	168	17	179	6	8	166	13	171	0	0	0	0	5	0.030120482	8.37E-05	143	141	1.764798113
12	yPH_132	WT	Glu2	Glu2Sor1	24	0.041666667	16	69	24975	25953	OFF	36	18	722	191	174	17	184	7	5	171	13	172	0	0	0	1	2	0.011695906	3.25E-05	148	143	1.776494019
12	yPH_132	WT	Glu2	Glu2Sor1	24	0.041666667	16	70	25335	26313	ON	37	19	722	197	177	20	186	11	2	172	14	179	0	0	0	1	8	0.046511628	0.000129199	150	151	1.823005647
12	yPH_132	WT	Glu2	Glu2Sor1	24	0.041666667	16	71	25695	26673	ON	37	19	722	208	185	23	194	14	8	179	15	185	0	1	0	0	5	0.027932961	7.76E-05	158	156	1.850938608
12	yPH_132	WT	Glu2	Glu2Sor1	24	0.041666667	16	72	26055	27033	OFF	38	19	721	212	191	21	199	13	5	185	14	190	0	1	0	1	5	0.027027027	7.51E-05	163	161	1.877965635
12	yPH_132	WT	Glu2	Glu2Sor1	24	0.041666667	16	73	26415	27393	OFF	38	19	721	220	197	23	204	16	5	190	14	195	0	1	0	1	5	0.026315789	7.31E-05	168	166	1.904281424
12	yPH_132	WT	Glu2	Glu2Sor1	24	0.041666667	16	74	26775	27753	ON	39	20	722	222	199	23	210	12	6	195	15	198	0	2	0	2	3	0.015384615	4.27E-05	174	169	1.91966604
12	yPH_132	WT	Glu2	Glu2Sor1	24	0.041666667	16	75	27135	28113	ON	39	20	722	227	202	25	213	14	3	198	15	201	0	1	0	3	5	0.025252525	7.01E-05	177	174	1.944918565
12	yPH_132	WT	Glu2	Glu2Sor1	24	0.041666667	16	76	27495	28473	OFF	40	20	722	230	205	25	218	12	5	201	17	204	0	1	0	0	2	0.009950249	2.76E-05	182	176	1.954868814
12	yPH_132	WT	Glu2	Glu2Sor1	24	0.041666667	16	77	27855	28833	OFF	40	20	722	235	209	26	222	13	2	204	18	207	0	0	0	1	4	0.019607843	5.45E-05	184	180	1.974476657
12	yPH_132	WT	Glu2	Glu2Sor1	24	0.041666667	16	78	28215	29193	ON	41	21	721	239	211	28	228	11	6	207	21	216	0	2	0	1	8	0.038647343	0.000107354	190	188	2.013124
12	yPH_132	WT	Glu2	Glu2Sor1	24	0.041666667	16	79	28575	29553	ON	41	21	721	246	218	28	236	10	8	216	20	225	0	1	0	0	8	0.037037037	0.000102881	198	196	2.050161037
12	yPH_132	WT	Glu2	Glu2Sor1	24	0.041666667	16	80	28935	29913	OFF	42	21	722	251	226	25	245	6	9	225	20	232	0	0	0	1	8	0.035555556	9.88E-05	207	204	2.085716592
12	yPH_132	WT	Glu2	Glu2Sor1	24	0.041666667	16	81	29295	30273	OFF	42	21	722	262	234	28	253	9	8	232	21	237	0	2	0	1	4	0.017241379	4.79E-05	215	208	2.102957972
12	yPH_132	WT	Glu2	Glu2Sor1	24	0.041666667	16	82	29655	30633	ON	43	22	722	268	239	29	257	11	4	237	20	241	0	1	0	5	8	0.033755274	9.38E-05	219	216	2.136713246
12	yPH_132	WT	Glu2	Glu2Sor1	24	0.041666667	16	83	30015	30993	ON	43	22	722	278	244	34	266	12	9	241	25	256	0	4	0	1	12	0.049792531	0.000138313	228	228	2.186505777
12	yPH_132	WT	Glu2	Glu2Sor1	24	0.041666667	16	84	30375	31353	OFF	44	22	721	293	260	33	282	11	14	256	26	267	0	2	0	0	9	0.03515625	9.77E-05	242	237	2.221662027
12	yPH_132	WT	Glu2	Glu2Sor1	24	0.041666667	16	85	30735	31713	OFF	44	22	721	304	272	32	293	11	11	267	26	269	0	1	0	2	3	0.011235955	3.12E-05	253	240	2.232897982
12	yPH_132	WT	Glu2	Glu2Sor1	24	0.041666667	16	86	31095	32073	ON	45	23	722	307	274	33	297	10	4	269	28	273	0	1	0	1	4	0.014869888	4.13E-05	257	244	2.247767871
12	yPH_132	WT	Glu2	Glu2Sor1	24	0.041666667	16	87	31455	32433	ON	45	23	722	318	282	36	301	17	4	273	28	289	0	1	0	0	15	0.054945055	0.000152625	261	259	2.302712926
12	yPH_132	WT	Glu2	Glu2Sor1	24	0.041666667	16	88	31815	32793	OFF	46	23	722	334	296	38	319	15	17	289	30	294	0	0	0	1	6	0.020761246	5.77E-05	278	265	2.323474171
12	yPH_132	WT	Glu2	Glu2Sor1	24	0.041666667	16	89	32175	33153	OFF	46	23	722	340	302	38	327	13	7	294	33	301	0	1	0	0	6	0.020408163	5.67E-05	285	271	2.343882335
12	yPH_132	WT	Glu2	Glu2Sor1	24	0.041666667	16	90	32535	33513	ON	47	24	721	350	309	41	334	16	6	301	33	301	0	0	0	2	2	0.006644518	1.85E-05	291	273	2.350526853
12	yPH_132	WT	Glu2	Glu2Sor1	24	0.041666667	16	91	32895	33873	ON	47	24	721	352	309	43	336	16	2	301	35	316	0	3	0	1	13	0.043189369	0.00011997	293	286	2.393716222
12	yPH_132	WT	Glu2	Glu2Sor1	24	0.041666667	16	92	33255	34233	OFF	48	24	722	371	327	44	352	19	15	316	36	325	0	2	0	1	8	0.025316456	7.03E-05	308	294	2.419032677
12	yPH_132	WT	Glu2	Glu2Sor1	24	0.041666667	16	93	33615	34593	OFF	48	24	722	384	331	53	368	16	16	325	43	330	0	1	0	1	5	0.015384615	4.27E-05	324	299	2.434417293
12	yPH_132	WT	Glu2	Glu2Sor1	24	0.041666667	16	94	33975	34953	ON	49	25	722	389	337	52	374	15	6	330	44	335	0	2	0	2	5	0.015151515	4.21E-05	330	304	2.449568808
12	yPH_132	WT	Glu2	Glu2Sor1	24	0.041666667	16	95	34335	35313	ON	49	25	722	394	341	53	379	15	5	335	44	344	0	5	0	3	7	0.020895522	5.80E-05	335	311	2.47046433
12	yPH_132	WT	Glu2	Glu2Sor1	24	0.041666667	16	96	34695	35673	OFF	50	25	721	405	349	56	390	15	11	344	46	364	0	3	0	2	19	0.055232558	0.000153424	346	330	2.525696888
12	yPH_132	WT	Glu2	Glu2Sor1	24	0.041666667	16	97	35055	36033	OFF	50	25	721	429	370	59	412	17	21	364	48	371	0	1	0	2	8	0.021978022	6.11E-05	367	338	2.54767491
12	yPH_132	WT	Glu2	Glu2Sor1	24	0.041666667	16	98	35415	36393	ON	51	26	722	438	376	62	418	20	8	371	47	382	0	4	0	2	9	0.02425876	6.74E-05	375	347	2.57193367
12	yPH_132	WT	Glu2	Glu2Sor1	24	0.041666667	16	99	35775	36753	ON	51	26	722	447	387	60	428	19	10	382	46	393	0	2	0	2	11	0.028795812	8.00E-05	385	358	2.600729482
12	yPH_132	WT	Glu2	Glu2Sor1	24	0.041666667	16	100	36135	37113	OFF	52	26	722	459	403	56	440	19	13	393	47	406	0	1	0	1	13	0.03307888	9.19E-05	398	371	2.633808362
12	yPH_132	WT	Glu2	Glu2Sor1	24	0.041666667	16	101	36495	37473	OFF	52	26	722	474	415	59	454	20	14	406	48	418	0	2	0	1	11	0.027093596	7.53E-05	412	382	2.660901958
12	yPH_132	WT	Glu2	Glu2Sor1	24	0.041666667	16	102	36855	37833	ON	53	27	721	491	430	61	468	23	13	418	50	430	0	1	0	2	13	0.031100478	8.64E-05	425	395	2.692002437
12	yPH_132	WT	Glu2	Glu2Sor1	24	0.041666667	16	103	37215	38193	ON	53	27	721	504	443	61	481	23	14	430	51	447	0	4	0	2	15	0.034883721	9.69E-05	439	410	2.726886158
12	yPH_132	WT	Glu2	Glu2Sor1	24	0.041666667	16	104	37575	38553	OFF	54	27	722	526	461	65	504	22	22	447	57	461	0	4	0	2	12	0.026845638	7.46E-05	461	422	2.753731795
12	yPH_132	WT	Glu2	Glu2Sor1	24	0.041666667	16	105	37935	38913	OFF	54	27	722	546	479	67	521	25	17	461	60	470	0	2	0	0	7	0.015184382	4.22E-05	478	429	2.768916177
12	yPH_132	WT	Glu2	Glu2Sor1	24	0.041666667	16	106	38295	39273	ON	55	28	721	562	488	74	530	32	8	470	60	478	0	4	0	3	7	0.014893617	4.14E-05	486	436	2.783809794
12	yPH_132	WT	Glu2	Glu2Sor1	24	0.041666667	16	107	38655	39633	ON	55	28	721	567	492	75	540	27	10	478	62	496	0	2	0	2	18	0.037656904	0.000104603	496	454	2.821466698
12	yPH_132	WT	Glu2	Glu2Sor1	24	0.041666667	16	108	39015	39993	OFF	56	28	722	589	508	81	561	28	21	496	65	508	0	6	0	5	11	0.022177419	6.16E-05	517	465	2.843644117
12	yPH_132	WT	Glu2	Glu2Sor1	24	0.041666667	16	109	39375	40353	OFF	56	28	722	606	523	83	579	27	17	508	71	520	0	4	0	0	8	0.015748031	4.37E-05	534	473	2.859392149
12	yPH_132	WT	Glu2	Glu2Sor1	24	0.041666667	16	110	39735	40713	ON	57	29	722	611	531	80	587	24	8	520	67	533	0	3	0	2	12	0.023076923	6.41E-05	542	485	2.882469072
12	yPH_132	WT	Glu2	Glu2Sor1	24	0.041666667	16	111	40095	41073	ON	57	29	722	626	544	82	602	24	15	533	69	541	0	3	0	6	11	0.020637899	5.73E-05	557	496	2.903106971
12	yPH_132	WT	Glu2	Glu2Sor1	24	0.041666667	16	112	40455	41433	OFF	58	29	721	652	559	93	615	37	12	541	74	554	0	5	0	4	12	0.022181146	6.16E-05	569	508	2.925288117
12	yPH_132	WT	Glu2	Glu2Sor1	24	0.041666667	16	113	40815	41793	OFF	58	29	721	679	585	94	629	50	15	554	75	562	0	3	0	1	6	0.010830325	3.01E-05	584	514	2.936118442
12	yPH_132	WT	Glu2	Glu2Sor1	24	0.041666667	16	114	41175	42153	ON	59	30	722	695	598	97	639	56	10	562	77	576	0	6	0	2	10	0.017793594	4.94E-05	594	524	2.953912036
12	yPH_132	WT	Glu2	Glu2Sor1	24	0.041666667	16	115	41535	42513	ON	59	30	722	698	602	96	650	48	11	576	74	589	0	5	0	5	13	0.022569444	6.27E-05	605	537	2.97648148
12	yPH_132	WT	Glu2	Glu2Sor1	24	0.041666667	16	116	41895	42873	OFF	60	30	722	718	624	94	665	53	16	589	76	603	0	6	0	8	16	0.027164686	7.55E-05	621	553	3.003646166
12	yPH_132	WT	Glu2	Glu2Sor1	24	0.041666667	16	117	42255	43233	OFF	60	30	722	737	641	96	682	55	17	603	79	623	0	8	0	2	14	0.023217247	6.45E-05	638	567	3.026863413
12	yPH_132	WT	Glu2	Glu2Sor1	24	0.041666667	16	118	42615	43593	ON	61	31	721	763	663	100	698	65	16	623	75	634	0	1	0	1	11	0.017656501	4.90E-05	654	578	3.044519914
12	yPH_132	WT	Glu2	Glu2Sor1	24	0.041666667	16	119	42975	43953	ON	61	31	721	761	656	105	710	51	12	634	76	NA	NA	NA	NA	NA	NA	NA	NA	NA	NA	NA
12	yPH_132	WT	Glu2	Glu2Sor1	24	0.041666667	17	0	144	1122	OFF	2	1	722	15	15	0	15	0	0	15	0	15	0	0	0	0	0	0	0	0	0	0
12	yPH_132	WT	Glu2	Glu2Sor1	24	0.041666667	17	1	504	1482	ON	3	2	721	15	15	0	15	0	0	15	0	15	0	0	0	0	0	0	0	0	0	0
12	yPH_132	WT	Glu2	Glu2Sor1	24	0.041666667	17	2	864	1842	ON	3	2	721	15	15	0	15	0	0	15	0	15	0	0	0	0	0	0	0	0	0	0
12	yPH_132	WT	Glu2	Glu2Sor1	24	0.041666667	17	3	1224	2202	OFF	4	2	722	15	15	0	15	0	0	15	0	15	0	0	0	0	0	0	0	0	0	0
12	yPH_132	WT	Glu2	Glu2Sor1	24	0.041666667	17	4	1584	2562	OFF	4	2	722	15	15	0	15	0	0	15	0	16	0	0	0	0	1	0.066666667	0.000185185	0	1	0.066666667
12	yPH_132	WT	Glu2	Glu2Sor1	24	0.041666667	17	5	1944	2922	ON	5	3	722	16	16	0	16	0	1	16	0	16	0	0	0	0	0	0	0	1	1	0.066666667
12	yPH_132	WT	Glu2	Glu2Sor1	24	0.041666667	17	6	2304	3282	ON	5	3	722	16	16	0	16	0	0	16	0	17	0	0	0	0	1	0.0625	0.000173611	1	2	0.129166667
12	yPH_132	WT	Glu2	Glu2Sor1	24	0.041666667	17	7	2664	3642	OFF	6	3	721	17	17	0	17	0	1	17	0	17	0	0	0	0	0	0	0	2	2	0.129166667
12	yPH_132	WT	Glu2	Glu2Sor1	24	0.041666667	17	8	3024	4002	OFF	6	3	721	17	17	0	17	0	0	17	0	17	0	0	0	0	0	0	0	2	2	0.129166667
12	yPH_132	WT	Glu2	Glu2Sor1	24	0.041666667	17	9	3384	4362	ON	7	4	722	17	17	0	17	0	0	17	0	18	0	0	0	0	1	0.058823529	0.000163399	2	3	0.187990196
12	yPH_132	WT	Glu2	Glu2Sor1	24	0.041666667	17	10	3744	4722	ON	7	4	722	18	18	0	18	0	1	18	0	18	0	0	0	0	0	0	0	3	3	0.187990196
12	yPH_132	WT	Glu2	Glu2Sor1	24	0.041666667	17	11	4104	5082	OFF	8	4	722	18	18	0	18	0	0	18	0	18	0	0	0	0	0	0	0	3	3	0.187990196
12	yPH_132	WT	Glu2	Glu2Sor1	24	0.041666667	17	12	4464	5442	OFF	8	4	722	18	18	0	18	0	0	18	0	18	0	0	0	0	0	0	0	3	3	0.187990196
12	yPH_132	WT	Glu2	Glu2Sor1	24	0.041666667	17	13	4824	5802	ON	9	5	721	18	18	0	18	0	0	18	0	19	0	0	0	0	1	0.055555556	0.000154321	3	4	0.243545752
12	yPH_132	WT	Glu2	Glu2Sor1	24	0.041666667	17	14	5184	6162	ON	9	5	721	19	19	0	19	0	1	19	0	19	0	0	0	0	0	0	0	4	4	0.243545752
12	yPH_132	WT	Glu2	Glu2Sor1	24	0.041666667	17	15	5544	6522	OFF	10	5	722	19	19	0	19	0	0	19	0	19	0	0	0	0	0	0	0	4	4	0.243545752
12	yPH_132	WT	Glu2	Glu2Sor1	24	0.041666667	17	16	5904	6882	OFF	10	5	722	19	19	0	19	0	0	19	0	19	0	0	0	0	0	0	0	4	4	0.243545752
12	yPH_132	WT	Glu2	Glu2Sor1	24	0.041666667	17	17	6264	7242	ON	11	6	722	19	19	0	19	0	0	19	0	20	0	0	0	0	1	0.052631579	0.000146199	4	5	0.296177331
12	yPH_132	WT	Glu2	Glu2Sor1	24	0.041666667	17	18	6624	7602	ON	11	6	722	20	20	0	20	0	1	20	0	20	0	0	0	0	0	0	0	5	5	0.296177331
12	yPH_132	WT	Glu2	Glu2Sor1	24	0.041666667	17	19	6984	7962	OFF	12	6	721	20	20	0	20	0	0	20	0	20	0	0	0	0	0	0	0	5	5	0.296177331
12	yPH_132	WT	Glu2	Glu2Sor1	24	0.041666667	17	20	7344	8322	OFF	12	6	721	20	20	0	20	0	0	20	0	20	0	0	0	0	0	0	0	5	5	0.296177331
12	yPH_132	WT	Glu2	Glu2Sor1	24	0.041666667	17	21	7704	8682	ON	13	7	722	20	20	0	20	0	0	20	0	21	0	0	0	0	1	0.05	0.000138889	5	6	0.346177331
12	yPH_132	WT	Glu2	Glu2Sor1	24	0.041666667	17	22	8064	9042	ON	13	7	722	21	21	0	21	0	1	21	0	21	0	0	0	0	0	0	0	6	6	0.346177331
12	yPH_132	WT	Glu2	Glu2Sor1	24	0.041666667	17	23	8424	9402	OFF	14	7	722	21	21	0	21	0	0	21	0	22	0	0	0	0	1	0.047619048	0.000132275	6	7	0.393796378
12	yPH_132	WT	Glu2	Glu2Sor1	24	0.041666667	17	24	8784	9762	OFF	14	7	722	22	22	0	22	0	1	22	0	23	0	0	0	0	1	0.045454545	0.000126263	7	8	0.439250924
12	yPH_132	WT	Glu2	Glu2Sor1	24	0.041666667	17	25	9144	10122	ON	15	8	721	23	23	0	23	0	1	23	0	24	0	0	0	0	1	0.043478261	0.000120773	8	9	0.482729185
12	yPH_132	WT	Glu2	Glu2Sor1	24	0.041666667	17	26	9504	10482	ON	15	8	721	24	24	0	24	0	1	24	0	25	0	0	0	0	1	0.041666667	0.000115741	9	10	0.524395851
12	yPH_132	WT	Glu2	Glu2Sor1	24	0.041666667	17	27	9864	10842	OFF	16	8	722	25	25	0	25	0	1	25	0	28	0	0	0	0	3	0.12	0.000333333	10	13	0.644395851
12	yPH_132	WT	Glu2	Glu2Sor1	24	0.041666667	17	28	10224	11202	OFF	16	8	722	28	28	0	28	0	3	28	0	29	0	0	0	0	1	0.035714286	9.92E-05	13	14	0.680110137
12	yPH_132	WT	Glu2	Glu2Sor1	24	0.041666667	17	29	10584	11562	ON	17	9	722	30	30	0	29	1	1	29	0	31	0	0	0	0	2	0.068965517	0.000191571	14	16	0.749075654
12	yPH_132	WT	Glu2	Glu2Sor1	24	0.041666667	17	30	10944	11922	ON	17	9	722	31	31	0	31	0	2	31	0	31	0	0	0	0	0	0	0	16	16	0.749075654
12	yPH_132	WT	Glu2	Glu2Sor1	24	0.041666667	17	31	11304	12282	OFF	18	9	721	31	31	0	31	0	0	31	0	33	0	0	0	0	2	0.064516129	0.000179211	16	18	0.813591783
12	yPH_132	WT	Glu2	Glu2Sor1	24	0.041666667	17	32	11664	12642	OFF	18	9	721	33	33	0	33	0	2	33	0	33	0	0	0	0	0	0	0	18	18	0.813591783
12	yPH_132	WT	Glu2	Glu2Sor1	24	0.041666667	17	33	12024	13002	ON	19	10	722	33	33	0	33	0	0	33	0	33	0	0	0	0	0	0	0	18	18	0.813591783
12	yPH_132	WT	Glu2	Glu2Sor1	24	0.041666667	17	34	12384	13362	ON	19	10	722	33	33	0	33	0	0	33	0	34	0	0	0	0	1	0.03030303	8.42E-05	18	19	0.843894813
12	yPH_132	WT	Glu2	Glu2Sor1	24	0.041666667	17	35	12744	13722	OFF	20	10	721	34	34	0	34	0	1	34	0	35	0	0	0	0	1	0.029411765	8.17E-05	19	20	0.873306578
12	yPH_132	WT	Glu2	Glu2Sor1	24	0.041666667	17	36	13104	14082	OFF	20	10	721	36	35	1	36	0	1	35	1	35	0	0	0	0	0	0	0	20	20	0.873306578
12	yPH_132	WT	Glu2	Glu2Sor1	24	0.041666667	17	37	13464	14442	ON	21	11	722	36	35	1	36	0	0	35	1	35	0	0	0	0	0	0	0	20	20	0.873306578
12	yPH_132	WT	Glu2	Glu2Sor1	24	0.041666667	17	38	13824	14802	ON	21	11	722	36	35	1	36	0	0	35	1	35	0	0	0	0	0	0	0	20	20	0.873306578
12	yPH_132	WT	Glu2	Glu2Sor1	24	0.041666667	17	39	14184	15162	OFF	22	11	722	36	35	1	36	0	0	35	1	37	0	0	0	0	2	0.057142857	0.00015873	20	22	0.930449435
12	yPH_132	WT	Glu2	Glu2Sor1	24	0.041666667	17	40	14544	15522	OFF	22	11	722	38	37	1	38	0	2	37	1	37	0	0	0	0	0	0	0	22	22	0.930449435
12	yPH_132	WT	Glu2	Glu2Sor1	24	0.041666667	17	41	14904	15882	ON	23	12	721	39	38	1	38	1	0	37	1	39	0	0	0	0	2	0.054054054	0.00015015	22	24	0.984503489
12	yPH_132	WT	Glu2	Glu2Sor1	24	0.041666667	17	42	15264	16242	ON	23	12	721	41	40	1	40	1	2	39	1	40	0	0	0	0	1	0.025641026	7.12E-05	24	25	1.010144515
12	yPH_132	WT	Glu2	Glu2Sor1	24	0.041666667	17	43	15624	16602	OFF	24	12	722	41	40	1	41	0	1	40	1	43	0	0	0	0	3	0.075	0.000208333	25	28	1.085144515
12	yPH_132	WT	Glu2	Glu2Sor1	24	0.041666667	17	44	15984	16962	OFF	24	12	722	44	43	1	44	0	3	43	1	45	0	0	0	0	2	0.046511628	0.000129199	28	30	1.131656143
12	yPH_132	WT	Glu2	Glu2Sor1	24	0.041666667	17	45	16344	17322	ON	25	13	722	46	45	1	46	0	2	45	1	47	0	0	0	0	2	0.044444444	0.000123457	30	32	1.176100587
12	yPH_132	WT	Glu2	Glu2Sor1	24	0.041666667	17	46	16704	17682	ON	25	13	722	48	47	1	48	0	2	47	1	47	0	0	0	0	0	0	0	32	32	1.176100587
12	yPH_132	WT	Glu2	Glu2Sor1	24	0.041666667	17	47	17064	18042	ON	25	13	722	48	47	1	48	0	0	47	1	48	0	0	0	0	1	0.021276596	5.91E-05	32	33	1.197377183
12	yPH_132	WT	Glu2	Glu2Sor1	24	0.041666667	17	48	17424	18402	OFF	26	13	721	49	48	1	49	0	1	48	1	50	0	0	0	0	2	0.041666667	0.000115741	33	35	1.23904385
12	yPH_132	WT	Glu2	Glu2Sor1	24	0.041666667	17	49	17784	18762	OFF	26	13	721	51	50	1	51	0	2	50	1	51	0	0	0	0	1	0.02	5.56E-05	35	36	1.25904385
12	yPH_132	WT	Glu2	Glu2Sor1	24	0.041666667	17	50	18144	19122	ON	27	14	722	52	51	1	52	0	1	51	1	52	0	0	0	0	1	0.019607843	5.45E-05	36	37	1.278651693
12	yPH_132	WT	Glu2	Glu2Sor1	24	0.041666667	17	51	18504	19482	ON	27	14	722	53	52	1	53	0	1	52	1	54	0	0	0	0	2	0.038461538	0.000106838	37	39	1.317113231
12	yPH_132	WT	Glu2	Glu2Sor1	24	0.041666667	17	52	18864	19842	OFF	28	14	722	55	54	1	55	0	2	54	1	55	0	0	0	0	1	0.018518519	5.14E-05	39	40	1.33563175
12	yPH_132	WT	Glu2	Glu2Sor1	24	0.041666667	17	53	19224	20202	OFF	28	14	722	57	56	1	56	1	1	55	1	56	0	0	0	0	1	0.018181818	5.05E-05	40	41	1.353813568
12	yPH_132	WT	Glu2	Glu2Sor1	24	0.041666667	17	54	19584	20562	ON	29	15	721	57	56	1	57	0	1	56	1	59	0	0	0	0	3	0.053571429	0.00014881	41	44	1.407384997
12	yPH_132	WT	Glu2	Glu2Sor1	24	0.041666667	17	55	19944	20922	ON	29	15	721	61	59	2	60	1	3	59	1	61	0	0	0	0	2	0.033898305	9.42E-05	44	46	1.441283302
12	yPH_132	WT	Glu2	Glu2Sor1	24	0.041666667	17	56	20304	21282	OFF	30	15	722	63	61	2	62	1	2	61	1	62	0	0	0	0	1	0.016393443	4.55E-05	46	47	1.457676744
12	yPH_132	WT	Glu2	Glu2Sor1	24	0.041666667	17	57	20664	21642	OFF	30	15	722	64	62	2	63	1	1	62	1	62	0	0	0	0	0	0	0	47	47	1.457676744
12	yPH_132	WT	Glu2	Glu2Sor1	24	0.041666667	17	58	21024	22002	ON	31	16	722	64	62	2	63	1	0	62	1	64	0	0	0	0	2	0.032258065	8.96E-05	47	49	1.489934809
12	yPH_132	WT	Glu2	Glu2Sor1	24	0.041666667	17	59	21384	22362	ON	31	16	722	66	64	2	65	1	2	64	1	67	0	0	0	0	3	0.046875	0.000130208	49	52	1.536809809
12	yPH_132	WT	Glu2	Glu2Sor1	24	0.041666667	17	60	21744	22722	OFF	32	16	721	69	67	2	68	1	3	67	1	71	0	0	0	0	4	0.059701493	0.000165837	52	56	1.596511301
12	yPH_132	WT	Glu2	Glu2Sor1	24	0.041666667	17	61	22104	23082	OFF	32	16	721	73	71	2	72	1	4	71	1	71	0	0	0	0	0	0	0	56	56	1.596511301
12	yPH_132	WT	Glu2	Glu2Sor1	24	0.041666667	17	62	22464	23442	ON	33	17	722	73	71	2	72	1	0	71	1	73	0	0	0	0	2	0.028169014	7.82E-05	56	58	1.624680316
12	yPH_132	WT	Glu2	Glu2Sor1	24	0.041666667	17	63	22824	23802	ON	33	17	722	76	74	2	74	2	2	73	1	76	0	0	0	0	3	0.04109589	0.000114155	58	61	1.665776206
12	yPH_132	WT	Glu2	Glu2Sor1	24	0.041666667	17	64	23184	24162	OFF	34	17	722	79	77	2	78	1	4	76	2	79	0	0	0	0	3	0.039473684	0.000109649	62	64	1.70524989
12	yPH_132	WT	Glu2	Glu2Sor1	24	0.041666667	17	65	23544	24522	OFF	34	17	722	84	80	4	81	3	3	79	2	79	0	0	0	0	0	0	0	65	64	1.70524989
12	yPH_132	WT	Glu2	Glu2Sor1	24	0.041666667	17	66	23904	24882	ON	35	18	721	84	81	3	81	3	0	79	2	81	0	0	0	0	2	0.025316456	7.03E-05	65	66	1.730566346
12	yPH_132	WT	Glu2	Glu2Sor1	24	0.041666667	17	67	24264	25242	ON	35	18	721	87	84	3	83	4	2	81	2	84	0	0	0	0	3	0.037037037	0.000102881	67	69	1.767603383
12	yPH_132	WT	Glu2	Glu2Sor1	24	0.041666667	17	68	24624	25602	OFF	36	18	722	89	86	3	86	3	3	84	2	88	0	0	0	0	4	0.047619048	0.000132275	70	73	1.81522243
12	yPH_132	WT	Glu2	Glu2Sor1	24	0.041666667	17	69	24984	25962	OFF	36	18	722	94	90	4	91	3	4	88	3	88	0	0	0	0	0	0	0	74	73	1.81522243
12	yPH_132	WT	Glu2	Glu2Sor1	24	0.041666667	17	70	25344	26322	ON	37	19	722	95	91	4	91	4	0	88	3	94	0	0	0	0	6	0.068181818	0.000189394	74	79	1.883404249
12	yPH_132	WT	Glu2	Glu2Sor1	24	0.041666667	17	71	25704	26682	ON	37	19	722	102	96	6	97	5	6	94	3	97	0	0	0	0	3	0.031914894	8.87E-05	80	82	1.915319142
12	yPH_132	WT	Glu2	Glu2Sor1	24	0.041666667	17	72	26064	27042	OFF	38	19	721	103	98	5	100	3	3	97	3	99	0	0	0	0	2	0.020618557	5.73E-05	83	84	1.935937699
12	yPH_132	WT	Glu2	Glu2Sor1	24	0.041666667	17	73	26424	27402	OFF	38	19	721	105	100	5	102	3	2	99	3	102	0	0	0	0	3	0.03030303	8.42E-05	85	87	1.966240729
12	yPH_132	WT	Glu2	Glu2Sor1	24	0.041666667	17	74	26784	27762	ON	39	20	722	108	102	6	105	3	3	102	3	101	0	0	0	1	0	0	0	88	87	1.966240729
12	yPH_132	WT	Glu2	Glu2Sor1	24	0.041666667	17	75	27144	28122	ON	39	20	722	108	101	7	105	3	0	101	4	106	0	0	0	0	5	0.04950495	0.000137514	88	92	2.01574568
12	yPH_132	WT	Glu2	Glu2Sor1	24	0.041666667	17	76	27504	28482	OFF	40	20	722	113	106	7	110	3	5	106	4	108	0	0	0	0	2	0.018867925	5.24E-05	93	94	2.034613604
12	yPH_132	WT	Glu2	Glu2Sor1	24	0.041666667	17	77	27864	28842	OFF	40	20	722	114	108	6	112	2	2	108	4	110	0	0	0	0	2	0.018518519	5.14E-05	95	96	2.053132123
12	yPH_132	WT	Glu2	Glu2Sor1	24	0.041666667	17	78	28224	29202	ON	41	21	721	116	110	6	114	2	2	110	4	113	0	0	0	0	3	0.027272727	7.58E-05	97	99	2.08040485
[truncated: 1,001 more rows]
