# Supplementary material for: Yeast cell responses and survival during periodic osmotic stress are controlled by glucose availability
Source: eLife. 2024 Apr 3;12:RP88750. doi: 10.7554/eLife.88750 (PMC10990491; doi:10.7554/eLife.88750)
Supplement: Figure 2—figure supplement 2—source data 1. [file elife-88750-fig2-figsupp2-data1.zip › Summary.Data.Figure.2.Supplement.2a-c.txt]

STRAIN	GENOTYPE	MEDIUM	PERIOD	TIME.PERIOD	GR.MEAN	GR.SD	GR.N
yPH_132	WT	Glu2Sor1	48	104.5	0.0058704525	0.00296541807453749	48
yPH_132	WT	Glu2Sor1	48	464.5	0.00263314	0.00231685861316109	48
yPH_132	WT	Glu2Sor1	48	824.5	0.0038880675	0.00315852825718434	48
yPH_132	WT	Glu2Sor1	48	1184.5	0.00487597375	0.00377092177529671	48
yPH_132	WT	Glu2	48	1544.5	0.005281975	0.00361904772090964	48
yPH_132	WT	Glu2	48	1904.5	0.00654798125	0.00481794106066845	48
yPH_132	WT	Glu2	48	2264.5	0.004929965	0.0030893354890394	48
yPH_132	WT	Glu2	48	2624.5	0.00597597875	0.00351127710463085	48
yPH_132	WT	Glu2Sor1	96	203.5	0.005853425625	0.00320717337680448	32
yPH_132	WT	Glu2Sor1	96	563.5	0.00228662	0.00197069175346436	30
yPH_132	WT	Glu2Sor1	96	923.5	0.003261302	0.00234158831296843	30
yPH_132	WT	Glu2Sor1	96	1283.5	0.00302072516129032	0.00315252910518932	31
yPH_132	WT	Glu2Sor1	96	1643.5	0.003448306	0.00255122824840899	30
yPH_132	WT	Glu2Sor1	96	2003.5	0.00481398387096774	0.00298162623126114	31
yPH_132	WT	Glu2Sor1	96	2363.5	0.0064374464516129	0.00359805509582195	31
yPH_132	WT	Glu2Sor1	96	2723.5	0.00654209612903226	0.00431985952740879	31
yPH_132	WT	Glu2	96	3083.5	0.00642042387096774	0.00321521704315969	31
yPH_132	WT	Glu2	96	3443.5	0.00603027870967742	0.00378400538232857	31
yPH_132	WT	Glu2	96	3803.5	0.007931278125	0.00365267396681234	32
yPH_132	WT	Glu2	96	4163.5	0.009339354375	0.00581474963281445	32
yPH_132	WT	Glu2	96	4523.5	0.00733486125	0.00343749005302467	32
yPH_132	WT	Glu2	96	4883.5	0.00597512625	0.00313806962964521	32
yPH_132	WT	Glu2	96	5243.5	0.007433829375	0.00338353044330149	32
yPH_132	WT	Glu2	96	5603.5	0.007548688125	0.00380106188285754	32
yPH_132	WT	Glu2Sor1	192	59	0.006040104	0.00281450916803623	10
yPH_132	WT	Glu2Sor1	192	419	0.005445222	0.00504499397375656	10
yPH_132	WT	Glu2Sor1	192	779	0.0030024	0.00145358921294842	10
yPH_132	WT	Glu2Sor1	192	1139	0.003386394	0.0029432244090385	10
yPH_132	WT	Glu2Sor1	192	1499	0.0023166	0.00161707006650918	10
yPH_132	WT	Glu2Sor1	192	1859	0.00224235	0.00225786120587604	10
yPH_132	WT	Glu2Sor1	192	2219	0.003898692	0.00292916148367412	10
yPH_132	WT	Glu2Sor1	192	2579	0.0032358	0.00119707660573582	10
yPH_132	WT	Glu2Sor1	192	2939	0.004889862	0.00283920735671772	10
yPH_132	WT	Glu2Sor1	192	3299	0.005649768	0.00357680323448747	10
yPH_132	WT	Glu2Sor1	192	3659	0.00458871	0.0024832757627376	10
yPH_132	WT	Glu2Sor1	192	4019	0.004488342	0.00158469900032782	10
yPH_132	WT	Glu2Sor1	192	4379	0.004993356	0.00165966578785007	10
yPH_132	WT	Glu2Sor1	192	4739	0.00584877	0.00229156200810713	10
yPH_132	WT	Glu2Sor1	192	5099	0.00716638	0.00368315924396434	9
yPH_132	WT	Glu2Sor1	192	5459	0.005357772	0.00256247874228061	10
yPH_132	WT	Glu2	192	5819	0.004858914	0.00230063718868491	10
yPH_132	WT	Glu2	192	6179	0.010054284	0.00367028899877925	10
yPH_132	WT	Glu2	192	6539	0.008061738	0.00270285044307672	10
yPH_132	WT	Glu2	192	6899	0.008607312	0.00222387804248345	10
yPH_132	WT	Glu2	192	7259	0.007874106	0.00255580571334364	10
yPH_132	WT	Glu2	192	7619	0.007383798	0.0024010306831942	10
yPH_132	WT	Glu2	192	7979	0.005379702	0.00323573944674784	10
yPH_132	WT	Glu2	192	8339	0.004901448	0.00266512394215354	10
yPH_132	WT	Glu2	192	8699	0.005704722	0.00308916118751353	10
yPH_132	WT	Glu2	192	9059	0.004595196	0.00227747488086257	10
yPH_132	WT	Glu2	192	9419	0.006022764	0.00262078181147535	10
yPH_132	WT	Glu2	192	9779	0.007123746	0.00399250250338807	10
yPH_132	WT	Glu2	192	10139	0.007563348	0.00315099485493709	10
yPH_132	WT	Glu2	192	10499	0.007640532	0.0035503537491129	10
yPH_132	WT	Glu2	192	10859	0.007059276	0.00414195184541781	10
yPH_132	WT	Glu2	192	11219	0.006996048	0.0038022263604157	10
