# Supplementary material for: Yeast cell responses and survival during periodic osmotic stress are controlled by glucose availability
Source: eLife. 2024 Apr 3;12:RP88750. doi: 10.7554/eLife.88750 (PMC10990491; doi:10.7554/eLife.88750)
Supplement: Figure 2—figure supplement 2—source data 1. [file elife-88750-fig2-figsupp2-data1.zip › Summary.Data.Figure.2.Supplement.2d-f.txt]

STRAIN	GENOTYPE	MEDIUM	PERIOD	TIME.PERIOD	GR.MEAN	GR.SD	GR.N
yPH_132	WT	Glu0	48	24	0.00327952430769231	0.00235387209513785	65
yPH_132	WT	Glu0	48	384	0.00244721057142857	0.00250788063852924	70
yPH_132	WT	Glu0	48	744	0.00268066764705882	0.00198952701897616	70
yPH_132	WT	Glu0	48	1104	0.00222258553846154	0.00210540115913663	68
yPH_132	WT	Glu2	48	1464	0.00215638430769231	0.00235464192887553	65
yPH_132	WT	Glu2	48	1824	0.00436612984615385	0.00300379384918498	65
yPH_132	WT	Glu2	48	2184	0.00471570369230769	0.0032880778076254	65
yPH_132	WT	Glu2	48	2544	0.00452668246153846	0.00275580452262699	65
yPH_132	WT	Glu0	96	96	0.005449734	0.0029753621251047	30
yPH_132	WT	Glu0	96	456	0.00180291428571429	0.00199849404142555	35
yPH_132	WT	Glu0	96	816	0.00257206285714286	0.00236792079126837	35
yPH_132	WT	Glu0	96	1176	0.000926057142857143	0.00132990928356825	35
yPH_132	WT	Glu0	96	1536	0.000791228571428571	0.00164602548200049	35
yPH_132	WT	Glu0	96	1896	0.000541885714285714	0.00106904123541855	35
yPH_132	WT	Glu0	96	2256	0.000260914285714286	0.000555055554793899	35
yPH_132	WT	Glu0	96	2616	0.000617314285714286	0.00105397744622115	35
yPH_132	WT	Glu2	96	2976	0.000877659428571429	0.00190180409786872	35
yPH_132	WT	Glu2	96	3336	0.00147130114285714	0.00199128902528838	35
yPH_132	WT	Glu2	96	3696	0.00350733085714286	0.00232913138599599	35
yPH_132	WT	Glu2	96	4056	0.00356416	0.00244574469622029	35
yPH_132	WT	Glu2	96	4416	0.003963618	0.00316210305259605	30
yPH_132	WT	Glu2	96	4776	0.005021574	0.00354764933637472	30
yPH_132	WT	Glu2	96	5136	0.004558716	0.00398998956283623	30
yPH_132	WT	Glu2	96	5496	0.006037042	0.00336879170295308	30
yPH_132	WT	Glu0	192	321	0.004488732	0.00416953569374817	10
yPH_132	WT	Glu0	192	681	0.002447778	0.00395138622936812	10
yPH_132	WT	Glu0	192	1041	0.0007842	0.00165337485162924	10
yPH_132	WT	Glu0	192	1401	0.001557972	0.00329447030192108	10
yPH_132	WT	Glu0	192	1761	0	0	10
yPH_132	WT	Glu0	192	2121	0.000855	0.0018171785823083	10
yPH_132	WT	Glu0	192	2481	0	0	10
yPH_132	WT	Glu0	192	2841	0	0	10
yPH_132	WT	Glu0	192	3201	0.000641028	0.00202710852394242	10
yPH_132	WT	Glu0	192	3561	0.000617286	0.0019520297277347	10
yPH_132	WT	Glu0	192	3921	0.0003702	0.00117067518979433	10
yPH_132	WT	Glu0	192	4281	0.0003624	0.00114600942404502	10
yPH_132	WT	Glu0	192	4641	0.00190476	0.00408470682864756	10
yPH_132	WT	Glu0	192	5001	0.001082046	0.00239306092299381	10
yPH_132	WT	Glu0	192	5361	0.0003546	0.00112134365829571	10
yPH_132	WT	Glu0	192	5721	0.001041666	0.00329403712115695	10
yPH_132	WT	Glu2	192	6081	0.0003474	0.00109857525914249	10
yPH_132	WT	Glu2	192	6441	0.001058874	0.00234281231829611	10
yPH_132	WT	Glu2	192	6801	0.010576344	0.00766340237112472	10
yPH_132	WT	Glu2	192	7161	0.006973944	0.0078063511141224	10
yPH_132	WT	Glu2	192	7521	0.004285206	0.00418261069452561	10
yPH_132	WT	Glu2	192	7881	0.002167686	0.00245364252203943	10
yPH_132	WT	Glu2	192	8241	0.003966642	0.004883324128587	10
yPH_132	WT	Glu2	192	8601	0.003589104	0.00418027472974684	10
yPH_132	WT	Glu2	192	8961	0.003470328	0.00364070815460948	10
yPH_132	WT	Glu2	192	9321	0.003970728	0.00431448554521162	10
yPH_132	WT	Glu2	192	9681	0.0037056	0.00458199425516881	10
yPH_132	WT	Glu2	192	10041	0.002927544	0.00413384960115387	10
yPH_132	WT	Glu2	192	10401	0.00189	0.00254971370941916	10
yPH_132	WT	Glu2	192	10761	0.00383592	0.00358413716266551	10
yPH_132	WT	Glu2	192	11121	0.004551696	0.00564540485068697	10
yPH_132	WT	Glu2	192	11481	0.007259724	0.00411076428088014	10
