# Supplementary material for: Yeast cell responses and survival during periodic osmotic stress are controlled by glucose availability
Source: eLife. 2024 Apr 3;12:RP88750. doi: 10.7554/eLife.88750 (PMC10990491; doi:10.7554/eLife.88750)
Supplement: Figure 2—figure supplement 3—source data 1. [file elife-88750-fig2-figsupp3-data1.zip › Data.Figure.2.Supplement.3a.txt]

Experiment	Strain	Genotype	Position	Duration	Environment	Glucose	Sorbitol	N.Frame.Absolute	N.Frame.Relative	Duration.Absolute	Duration.Relative	First.Frame	Last.Frame	N.Cells.Start	N.Cells.End	N.Cells.In.Start	N.Cells.In.End	N.New.Total	N.Switch	N.Period	Growth.Rate	Division.Time
15	yPH_132	WT	1	960	Glu2Sor1	2	1	119	67	516	396.15	20	86	37	731	25	622	424	1	1	0.006963091	99.54590677
15	yPH_132	WT	2	960	Glu2Sor1	2	1	119	67	516.15	396.3	20	86	35	678	34	599	352	1	1	0.006528201	106.1773571
15	yPH_132	WT	3	960	Glu2Sor1	2	1	119	67	516.3	396.45	20	86	43	702	40	615	460	1	1	0.006963218	99.5440929
15	yPH_132	WT	4	960	Glu2Sor1	2	1	119	67	516.45	396.6	20	86	37	631	30	548	367	1	1	0.006650196	104.2295859
15	yPH_132	WT	6	960	Glu2	2	0	119	67	516.75	396.9	20	86	43	634	37	575	464	1	1	0.006544286	105.9163956
15	yPH_132	WT	7	960	Glu2	2	0	119	67	516.9	397.05	20	86	22	536	12	463	299	1	1	0.006499417	106.6475908
15	yPH_132	WT	9	960	Glu2	2	0	119	67	517.2	397.35	20	86	53	922	44	819	508	1	1	0.00630829	109.8787839
15	yPH_132	WT	10	960	Glu2	2	0	119	67	517.35	397.5	20	86	35	689	32	581	393	1	1	0.006385237	108.5546604
15	yPH_132	WT	16	960	Glu0.1	0.1	0	119	67	518.25	398.4	20	86	35	388	31	350	254	1	1	0.005489185	126.2750626
15	yPH_132	WT	17	960	Glu0.1	0.1	0	119	67	518.4	398.55	20	86	35	305	27	267	225	1	1	0.006058307	114.4126861
15	yPH_132	WT	18	960	Glu0.1	0.1	0	119	67	518.55	398.7	20	86	32	385	32	344	309	1	1	0.00652645	106.2058463
15	yPH_132	WT	19	960	Glu0.1	0.1	0	119	67	518.7	398.85	20	86	36	541	36	491	426	1	1	0.006764634	102.4663247
15	yPH_132	WT	20	960	Glu0.1	0.1	0	119	67	518.85	399	20	86	19	397	17	340	266	1	1	0.007089833	97.76635714
15	yPH_132	WT	21	960	Glu0.1Sor1	0.1	1	119	67	519	399.15	20	86	22	156	20	131	85	1	1	0.004362889	158.8734504
15	yPH_132	WT	22	960	Glu0.1Sor1	0.1	1	119	67	519.15	399.3	20	86	35	178	31	156	135	1	1	0.004878614	142.0787094
15	yPH_132	WT	23	960	Glu0.1Sor1	0.1	1	119	67	519.3	399.45	20	86	45	288	40	254	216	1	1	0.00555985	124.670131
15	yPH_132	WT	24	960	Glu0.1Sor1	0.1	1	119	67	519.45	399.6	20	86	19	76	19	76	52	1	1	0.003646643	190.0781809
15	yPH_132	WT	25	960	Glu0.1Sor1	0.1	1	119	67	519.6	399.75	20	86	39	255	39	236	197	1	1	0.005432581	127.5907585
102	yPH_132	WT	1	840	Glu2	2	0	160	52	432	311.4666667	21	72	75	735	63	652	520	1	1	0.007466011	92.84036121
102	yPH_132	WT	2	840	Glu2	2	0	160	66	516.15	395.6166667	21	86	46	712	40	601	489	1	1	0.006943738	99.82334854
102	yPH_132	WT	3	840	Glu2	2	0	160	52	432.3	311.7666667	21	72	109	750	94	674	571	1	1	0.006545688	105.8937066
102	yPH_132	WT	4	840	Glu2	2	0	160	53	438.45	317.9166667	21	73	75	714	67	609	440	1	1	0.006545209	105.9014541
102	yPH_132	WT	5	840	Glu2	2	0	160	48	402.6	282.0666667	20	67	97	750	85	646	488	1	1	0.006791611	102.059317
102	yPH_132	WT	7	840	Glu2Sor1	2	1	160	51	420.9	300.3666667	20	70	141	745	122	640	498	1	1	0.006037931	114.7987975
102	yPH_132	WT	8	840	Glu2Sor1	2	1	160	31	301.05	180.5166667	20	50	211	742	164	657	395	1	1	0.00669566	103.5218649
102	yPH_132	WT	9	840	Glu2Sor1	2	1	160	46	391.2	270.6666667	20	65	130	734	118	636	473	1	1	0.006567911	105.5354042
102	yPH_132	WT	10	840	Glu2Sor1	2	1	160	63	493.35	372.8166667	20	82	74	741	70	659	570	1	1	0.006426109	107.8642057
102	yPH_132	WT	11	840	Glu0.1	0.1	0	160	59	469.5	348.9666667	20	78	59	729	48	599	458	1	1	0.006864675	100.9730477
102	yPH_132	WT	12	840	Glu0.1	0.1	0	160	68	523.65	403.1166667	20	87	42	722	36	661	573	1	1	0.006991953	99.13498298
102	yPH_132	WT	13	840	Glu0.1	0.1	0	160	70	535.8	415.2666667	20	89	58	734	57	640	640	1	1	0.006519992	106.3110475
102	yPH_132	WT	14	840	Glu0.1	0.1	0	160	92	667.95	547.4166667	20	111	35	732	34	652	646	1	1	0.005488183	126.2981229
102	yPH_132	WT	15	840	Glu0.1	0.1	0	160	84	620.1	499.5666667	20	103	26	724	25	661	620	1	1	0.006783113	102.1871747
102	yPH_132	WT	16	840	Glu0.1Sor1	0.1	1	160	65	506.25	385.7166667	20	84	111	739	89	611	508	1	1	0.005617015	123.4013429
102	yPH_132	WT	17	840	Glu0.1Sor1	0.1	1	160	65	506.4	385.8666667	20	84	87	727	79	623	509	1	1	0.006096516	113.6956152
102	yPH_132	WT	18	840	Glu0.1Sor1	0.1	1	160	78	584.55	464.0166667	20	97	62	738	59	656	582	1	1	0.005940743	116.6768536
102	yPH_132	WT	19	840	Glu0.1Sor1	0.1	1	160	64	500.7	380.1666667	20	83	108	750	99	636	570	1	1	0.006183143	112.1027219
102	yPH_132	WT	20	840	Glu0.1Sor1	0.1	1	160	65	506.85	386.3166667	20	84	91	725	82	628	526	1	1	0.006106213	113.5150604
102	yPH_132	WT	21	840	Glu2	2	0	160	60	477	356.4666667	20	79	80	747	73	665	578	1	1	0.006431875	107.7675178
102	yPH_132	WT	22	840	Glu2	2	0	160	53	435.15	314.6166667	20	72	105	742	89	650	521	1	1	0.006455297	107.376496
102	yPH_132	WT	23	840	Glu2	2	0	160	71	543.3	422.7666667	20	90	34	712	34	621	486	1	1	0.006605681	104.9319798
102	yPH_132	WT	24	840	Glu2	2	0	160	54	441.45	320.9166667	20	73	77	740	66	636	508	1	1	0.006777094	102.2779338
102	yPH_132	WT	25	840	Glu2	2	0	160	59	471.6	351.0666667	20	78	78	731	67	643	510	1	1	0.006444801	107.5513764
93	yPH_403	pbs2d0	1	840	Glu2	2	0	160	40	360	299.5833333	21	60	222	749	189	654	495	1	1	0.005010434	138.3407499
93	yPH_403	pbs2d0	2	840	Glu2	2	0	160	58	468.15	407.7333333	21	78	132	749	122	676	597	1	1	0.005316011	130.3885814
93	yPH_403	pbs2d0	3	840	Glu2	2	0	160	47	402.3	341.8833333	21	67	131	733	109	638	562	1	1	0.006550483	105.8161928
93	yPH_403	pbs2d0	4	840	Glu2	2	0	160	47	396.45	336.0333333	20	66	115	732	93	629	516	1	1	0.006580474	105.3339275
93	yPH_403	pbs2d0	5	840	Glu2	2	0	160	36	330.6	270.1833333	20	55	161	720	149	643	520	1	1	0.007082725	97.86447957
93	yPH_403	pbs2d0	6	840	Glu2Sor1	2	1	160	46	390.75	330.3333333	20	65	337	747	287	647	382	1	1	0.002776988	249.6039666
93	yPH_403	pbs2d0	7	840	Glu2Sor1	2	1	160	49	408.9	348.4833333	20	68	342	738	283	614	396	1	1	0.002874557	241.1318496
93	yPH_403	pbs2d0	8	840	Glu2Sor1	2	1	160	33	313.05	252.6333333	20	52	418	740	345	617	343	1	1	0.003144855	220.4067387
93	yPH_403	pbs2d0	9	840	Glu2Sor1	2	1	160	56	451.2	390.7833333	20	75	320	743	266	608	369	1	1	0.00249538	277.7721961
93	yPH_403	pbs2d0	10	840	Glu2Sor1	2	1	160	58	463.35	402.9333333	20	77	336	742	297	626	362	1	1	0.002159904	320.9157569
93	yPH_403	pbs2d0	11	840	Glu0.1	0.1	0	160	46	391.5	331.0833333	20	65	122	713	104	634	529	1	1	0.006483865	106.9033996
93	yPH_403	pbs2d0	12	840	Glu0.1	0.1	0	160	65	505.65	445.2333333	20	84	83	742	70	657	595	1	1	0.005752188	120.5014884
93	yPH_403	pbs2d0	13	840	Glu0.1	0.1	0	160	52	427.8	367.3833333	20	71	104	750	95	663	548	1	1	0.006073198	114.1321584
93	yPH_403	pbs2d0	14	840	Glu0.1	0.1	0	160	55	445.95	385.5333333	20	74	92	735	78	647	541	1	1	0.006177012	112.2139854
93	yPH_403	pbs2d0	15	840	Glu0.1	0.1	0	160	43	374.1	313.6833333	20	62	133	735	107	639	503	1	1	0.00688441	100.6836046
93	yPH_403	pbs2d0	16	840	Glu0.1Sor1	0.1	1	93	73	554.25	493.8333333	20	92	216	375	183	316	158	1	1	0.001078224	642.8603869
93	yPH_403	pbs2d0	17	840	Glu0.1Sor1	0.1	1	93	73	554.4	493.9833333	20	92	152	194	130	164	55	1	1	0.000415749	1667.225355
93	yPH_403	pbs2d0	18	840	Glu0.1Sor1	0.1	1	93	73	554.55	494.1333333	20	92	266	468	239	406	233	1	1	0.00130947	529.3342766
93	yPH_403	pbs2d0	19	840	Glu0.1Sor1	0.1	1	93	73	554.7	494.2833333	20	92	310	497	277	418	257	1	1	0.001232644	562.3255771
93	yPH_403	pbs2d0	20	840	Glu0.1Sor1	0.1	1	93	73	554.85	494.4333333	20	92	242	429	216	371	214	1	1	0.001409136	491.8951457
97	yPH_403	pbs2d0	1	840	Glu0.1	0.1	0	160	59	474	412.1666667	21	79	76	750	69	660	568	1	1	0.006429339	107.810016
97	yPH_403	pbs2d0	2	840	Glu0.1	0.1	0	160	73	558.15	496.3166667	21	93	40	748	31	644	241	1	1	0.005301883	130.7360318
97	yPH_403	pbs2d0	3	840	Glu0.1	0.1	0	160	43	378.3	316.4666667	21	63	142	735	121	658	549	1	1	0.006676756	103.8149612
97	yPH_403	pbs2d0	4	840	Glu0.1	0.1	0	160	39	354.45	292.6166667	21	59	167	739	140	652	535	1	1	0.006764719	102.4650348
97	yPH_403	pbs2d0	5	840	Glu0.1	0.1	0	160	46	396.6	334.7666667	21	66	120	728	95	633	540	1	1	0.006501874	106.607299
97	yPH_403	pbs2d0	6	840	Glu0.1Sor1	0.1	1	160	130	900.75	838.9166667	21	150	26	65	26	51	38	1	1	0.001443966	480.0301466
97	yPH_403	pbs2d0	7	840	Glu0.1Sor1	0.1	1	160	130	900.9	839.0666667	21	150	54	156	48	135	72	1	1	0.00095301	727.3241757
97	yPH_403	pbs2d0	8	840	Glu0.1Sor1	0.1	1	159	129	901.05	839.2166667	21	149	159	349	150	320	170	1	1	0.000800319	866.0886236
97	yPH_403	pbs2d0	9	840	Glu0.1Sor1	0.1	1	160	130	901.2	839.3666667	21	150	35	107	31	87	53	1	1	0.001110807	624.0031255
97	yPH_403	pbs2d0	10	840	Glu0.1Sor1	0.1	1	160	130	901.35	839.5166667	21	150	31	106	23	90	52	1	1	0.001337397	518.2806333
96	yPH_441	hog1d0	1	840	Glu2	2	0	160	49	414	353.6666667	21	69	127	723	121	608	502	1	1	0.006003168	115.4635624
96	yPH_441	hog1d0	2	840	Glu2	2	0	160	39	354.15	293.8166667	21	59	148	739	115	621	449	1	1	0.006739331	102.8510346
96	yPH_441	hog1d0	3	840	Glu2	2	0	160	35	330.3	269.9666667	21	55	182	706	160	618	454	1	1	0.006427319	107.8438987
96	yPH_441	hog1d0	4	840	Glu2	2	0	160	40	354.45	294.1166667	20	59	138	726	105	604	406	1	1	0.006452391	107.4248542
96	yPH_441	hog1d0	5	840	Glu2	2	0	160	39	348.6	288.2666667	20	58	140	738	123	644	443	1	1	0.006762331	102.5012244
96	yPH_441	hog1d0	6	840	Glu2Sor1	2	1	160	72	558.75	498.4166667	20	93	210	736	181	643	460	1	1	0.002763695	250.8045406
96	yPH_441	hog1d0	7	840	Glu2Sor1	2	1	160	130	894.9	834.5666667	20	149	69	477	61	406	253	1	1	0.001880529	368.5916349
96	yPH_441	hog1d0	8	840	Glu2Sor1	2	1	159	85	637.05	576.7166667	20	105	175	747	155	647	493	1	1	0.002698141	256.8981008
96	yPH_441	hog1d0	9	840	Glu2Sor1	2	1	160	115	805.2	744.8666667	20	134	123	739	106	648	514	1	1	0.002535942	273.3292612
96	yPH_441	hog1d0	10	840	Glu2Sor1	2	1	150	95	745.35	685.0166667	20	114	211	739	182	619	531	1	1	0.002240918	309.3139938
96	yPH_441	hog1d0	12	840	Glu0.1	0.1	0	160	108	763.65	703.3166667	20	127	27	739	25	652	670	1	1	0.00538257	128.776252
96	yPH_441	hog1d0	13	840	Glu0.1	0.1	0	160	79	589.8	529.4666667	20	98	64	737	56	653	564	1	1	0.005215706	132.8961444
96	yPH_441	hog1d0	14	840	Glu0.1	0.1	0	160	38	343.95	283.6166667	20	57	200	720	182	642	523	1	1	0.006183529	112.0957257
96	yPH_441	hog1d0	15	840	Glu0.1	0.1	0	160	28	284.1	223.7666667	20	47	279	727	245	646	488	1	1	0.006358377	109.0132241
96	yPH_441	hog1d0	16	840	Glu0.1Sor1	0.1	1	160	130	896.25	835.9166667	20	149	119	414	98	371	223	1	1	0.001467746	472.2528381
96	yPH_441	hog1d0	17	840	Glu0.1Sor1	0.1	1	160	130	896.4	836.0666667	20	149	155	639	140	564	318	1	1	0.001401551	494.5572601
96	yPH_441	hog1d0	18	840	Glu0.1Sor1	0.1	1	156	126	896.55	836.2166667	20	145	26	103	24	89	54	1	1	0.001575632	439.9168396
96	yPH_441	hog1d0	19	840	Glu0.1Sor1	0.1	1	158	130	896.7	836.3666667	20	149	101	331	90	271	170	1	1	0.001450025	478.0244199
96	yPH_441	hog1d0	20	840	Glu0.1Sor1	0.1	1	136	116	866.85	806.5166667	20	135	115	433	99	358	235	1	1	0.001569181	441.7254523
98	yPH_405	fps1d0	1	840	Glu2	2	0	160	52	432	371.3333333	21	72	173	736	140	650	528	1	1	0.005104083	135.8024879
98	yPH_405	fps1d0	2	840	Glu2	2	0	143	58	468.15	407.4833333	21	78	129	734	119	637	574	1	1	0.005285028	131.1529726
98	yPH_405	fps1d0	3	840	Glu2	2	0	160	73	558.3	497.6333333	21	93	92	733	83	671	614	1	1	0.005060742	136.9655236
98	yPH_405	fps1d0	4	840	Glu2	2	0	160	75	570.45	509.7833333	21	95	74	744	72	666	617	1	1	0.005359971	129.3192088
98	yPH_405	fps1d0	5	840	Glu2	2	0	160	81	606.6	545.9333333	21	101	67	708	59	624	543	1	1	0.005037	137.6111264
98	yPH_405	fps1d0	7	840	Glu2Sor1	2	1	153	71	570.9	510.2333333	20	90	56	732	55	680	647	1	1	0.00611753	113.3050683
98	yPH_405	fps1d0	8	840	Glu2Sor1	2	1	156	97	721.05	660.3833333	20	116	36	739	34	626	543	1	1	0.005001151	138.5975412
98	yPH_405	fps1d0	9	840	Glu2Sor1	2	1	160	89	649.2	588.5333333	20	108	37	740	34	645	534	1	1	0.005582642	124.1611481
98	yPH_405	fps1d0	10	840	Glu2Sor1	2	1	160	59	469.35	408.6833333	20	78	102	731	78	634	525	1	1	0.005958552	116.3281314
98	yPH_405	fps1d0	11	840	Glu0.1	0.1	0	160	94	679.5	618.8333333	20	113	34	731	29	590	519	1	1	0.005751022	120.5259081
98	yPH_405	fps1d0	12	840	Glu0.1	0.1	0	160	68	523.65	462.9833333	20	87	49	726	48	659	604	1	1	0.006411248	108.1142424
98	yPH_405	fps1d0	13	840	Glu0.1	0.1	0	160	83	613.8	553.1333333	20	102	37	741	35	648	602	1	1	0.006237511	111.1256081
98	yPH_405	fps1d0	14	840	Glu0.1	0.1	0	160	65	505.95	445.2833333	20	84	72	719	70	650	611	1	1	0.006139733	112.8953242
98	yPH_405	fps1d0	15	840	Glu0.1	0.1	0	160	61	482.1	421.4333333	20	80	76	734	72	652	598	1	1	0.006398227	108.3342598
98	yPH_405	fps1d0	16	840	Glu0.1Sor1	0.1	1	160	98	704.25	643.5833333	20	117	31	743	25	614	546	1	1	0.005675465	122.1304546
98	yPH_405	fps1d0	18	840	Glu0.1Sor1	0.1	1	157	97	704.55	643.8833333	20	116	45	738	43	665	641	1	1	0.005405898	128.2205402
98	yPH_405	fps1d0	19	840	Glu0.1Sor1	0.1	1	160	80	596.7	536.0333333	20	99	80	730	73	670	618	1	1	0.005392434	128.540679
98	yPH_405	fps1d0	20	840	Glu0.1Sor1	0.1	1	160	81	602.85	542.1833333	20	100	55	737	53	652	632	1	1	0.006126892	113.1319489
95	yPH_412	gpd1d0	1	840	Glu2	2	0	160	60	480	419.5166667	21	80	77	738	65	647	538	1	1	0.006676689	103.8160064
95	yPH_412	gpd1d0	2	840	Glu2	2	0	160	68	528.15	467.6666667	21	88	49	749	44	644	521	1	1	0.006117355	113.308319
95	yPH_412	gpd1d0	3	840	Glu2	2	0	160	68	528.3	467.8166667	21	88	49	738	40	627	502	1	1	0.006496957	106.6879708
95	yPH_412	gpd1d0	4	840	Glu2	2	0	160	57	462.45	401.9666667	21	77	71	730	48	619	476	1	1	0.006579412	105.3509309
95	yPH_412	gpd1d0	5	840	Glu2	2	0	160	45	384.6	324.1166667	20	64	91	717	70	621	474	1	1	0.007102075	97.59784426
95	yPH_412	gpd1d0	8	840	Glu2Sor1	2	1	160	56	451.05	390.5666667	20	75	204	734	189	650	552	1	1	0.004529975	153.0134636
95	yPH_412	gpd1d0	9	840	Glu2Sor1	2	1	160	79	589.2	528.7166667	20	98	87	740	77	649	559	1	1	0.004908841	141.2038354
95	yPH_412	gpd1d0	10	840	Glu2Sor1	2	1	159	71	541.35	480.8666667	19	89	108	750	93	681	597	1	1	0.005069338	136.7332782
95	yPH_412	gpd1d0	11	840	Glu0.1	0.1	0	160	88	643.5	583.0166667	20	107	31	732	27	638	594	1	1	0.006060696	114.3675901
95	yPH_412	gpd1d0	12	840	Glu0.1	0.1	0	158	124	871.65	811.1666667	20	143	18	747	18	671	729	1	1	0.005352319	129.5040927
95	yPH_412	gpd1d0	14	840	Glu0.1	0.1	0	160	125	865.95	805.4666667	20	144	8	735	8	674	692	1	1	0.006089279	113.8307444
95	yPH_412	gpd1d0	15	840	Glu0.1	0.1	0	160	130	896.1	835.6166667	20	149	20	696	15	642	649	1	1	0.005118524	135.4193432
95	yPH_412	gpd1d0	16	840	Glu0.1Sor1	0.1	1	160	76	572.25	511.7666667	20	95	170	745	151	664	545	1	1	0.003771246	183.797931
95	yPH_412	gpd1d0	17	840	Glu0.1Sor1	0.1	1	160	70	536.4	475.9166667	20	89	180	730	156	638	491	1	1	0.003563869	194.4928635
95	yPH_412	gpd1d0	18	840	Glu0.1Sor1	0.1	1	160	79	590.55	530.0666667	20	98	141	710	97	616	482	1	1	0.003815269	181.6771553
95	yPH_412	gpd1d0	19	840	Glu0.1Sor1	0.1	1	160	91	662.7	602.2166667	20	110	103	724	93	606	477	1	1	0.003882366	178.5373246
95	yPH_412	gpd1d0	20	840	Glu0.1Sor1	0.1	1	160	114	800.85	740.3666667	20	133	55	748	51	675	581	1	1	0.004339516	159.7291601
101	yPH_421	gpd1d0_gpd2d0	1	840	Glu2	2	0	160	69	534	473.3	21	89	56	724	45	644	533	1	1	0.005996188	115.5979762
101	yPH_421	gpd1d0_gpd2d0	2	840	Glu2	2	0	160	48	408.15	347.45	21	68	121	740	97	650	490	1	1	0.006085768	113.8964136
101	yPH_421	gpd1d0_gpd2d0	3	840	Glu2	2	0	160	48	408.3	347.6	21	68	168	723	143	627	490	1	1	0.004908992	141.1994848
101	yPH_421	gpd1d0_gpd2d0	4	840	Glu2	2	0	160	56	456.45	395.75	21	76	143	743	124	655	557	1	1	0.005011585	138.308982
101	yPH_421	gpd1d0_gpd2d0	5	840	Glu2	2	0	160	50	420.6	359.9	21	70	84	729	76	643	473	1	1	0.006009411	115.3436144
101	yPH_421	gpd1d0_gpd2d0	6	840	Glu2Sor1	2	1	135	109	894.75	834.05	19	127	22	30	20	30	16	1	1	0.000468325	1480.055217
101	yPH_421	gpd1d0_gpd2d0	7	840	Glu2Sor1	2	1	154	124	894.9	834.2	20	143	32	51	24	42	21	1	1	0.000759341	912.8267592
101	yPH_421	gpd1d0_gpd2d0	8	840	Glu2Sor1	2	1	158	128	895.05	834.35	20	147	74	149	55	116	62	1	1	0.000866266	800.1549392
101	yPH_421	gpd1d0_gpd2d0	10	840	Glu2Sor1	2	1	160	130	895.35	834.65	20	149	87	155	83	136	76	1	1	0.00056188	1233.622154
101	yPH_421	gpd1d0_gpd2d0	11	840	Glu0.1	0.1	0	160	63	493.5	432.8	20	82	99	737	84	637	568	1	1	0.005622144	123.2887714
101	yPH_421	gpd1d0_gpd2d0	12	840	Glu0.1	0.1	0	159	61	481.65	420.95	20	80	87	728	67	626	565	1	1	0.006096681	113.6925506
101	yPH_421	gpd1d0_gpd2d0	13	840	Glu0.1	0.1	0	160	65	505.8	445.1	20	84	62	742	62	643	589	1	1	0.006346131	109.2235822
101	yPH_421	gpd1d0_gpd2d0	14	840	Glu0.1	0.1	0	160	65	505.95	445.25	20	84	56	732	56	655	602	1	1	0.006372458	108.772335
101	yPH_421	gpd1d0_gpd2d0	15	840	Glu0.1	0.1	0	160	68	524.1	463.4	20	87	78	717	73	643	612	1	1	0.005772774	120.0717724
101	yPH_421	gpd1d0_gpd2d0	16	840	Glu0.1Sor1	0.1	1	152	122	896.25	835.55	20	141	90	735	82	632	636	1	1	0.003232728	214.4155691
101	yPH_421	gpd1d0_gpd2d0	17	840	Glu0.1Sor1	0.1	1	160	129	890.4	829.7	20	148	82	744	61	623	564	1	1	0.003442804	201.3321769
101	yPH_421	gpd1d0_gpd2d0	18	840	Glu0.1Sor1	0.1	1	160	74	560.55	499.85	20	93	220	740	212	665	514	1	1	0.002817963	245.97454
101	yPH_421	gpd1d0_gpd2d0	20	840	Glu0.1Sor1	0.1	1	160	102	728.85	668.15	20	121	124	729	108	624	448	1	1	0.003093478	224.0672978
100	yPH_445	ste11d0	1	840	Glu2	2	0	160	25	270	209.6333333	21	45	295	732	247	636	427	1	1	0.006461015	107.2814752
100	yPH_445	ste11d0	2	840	Glu2	2	0	160	33	318.15	257.7833333	21	53	234	731	194	633	462	1	1	0.006475063	107.0487185
100	yPH_445	ste11d0	3	840	Glu2	2	0	158	27	282.3	221.9333333	19	45	250	736	219	656	476	1	1	0.006960836	99.57814615
100	yPH_445	ste11d0	4	840	Glu2	2	0	160	27	276.45	216.0833333	20	46	244	707	202	598	415	1	1	0.00650714	106.5210117
100	yPH_445	ste11d0	5	840	Glu2	2	0	160	22	246.6	186.2333333	20	41	287	736	251	636	426	1	1	0.007068236	98.06508958
100	yPH_445	ste11d0	6	840	Glu2Sor1	2	1	123	42	402.75	342.3833333	17	58	137	742	129	692	581	1	1	0.006870114	100.8931147
100	yPH_445	ste11d0	7	840	Glu2Sor1	2	1	154	67	516.9	456.5333333	20	86	123	747	97	660	604	1	1	0.005746735	120.6158306
100	yPH_445	ste11d0	8	840	Glu2Sor1	2	1	158	41	361.05	300.6833333	20	60	127	743	100	632	461	1	1	0.007297414	94.98532296
100	yPH_445	ste11d0	10	840	Glu2Sor1	2	1	160	52	427.35	366.9833333	20	71	99	722	86	630	506	1	1	0.006927283	100.0604697
100	yPH_445	ste11d0	11	840	Glu0.1	0.1	0	160	53	433.5	373.1333333	20	72	84	729	77	678	607	1	1	0.007030806	98.5871622
100	yPH_445	ste11d0	13	840	Glu0.1	0.1	0	160	76	571.8	511.4333333	20	95	58	734	53	654	585	1	1	0.005710621	121.3785896
100	yPH_445	ste11d0	14	840	Glu0.1	0.1	0	160	89	649.95	589.5833333	20	108	38	720	38	618	642	1	1	0.005969849	116.1079882
100	yPH_445	ste11d0	15	840	Glu0.1	0.1	0	160	41	362.1	301.7333333	20	60	172	738	158	679	578	1	1	0.006479871	106.9692937
100	yPH_445	ste11d0	16	840	Glu0.1Sor1	0.1	1	131	68	530.25	469.8833333	20	87	164	741	141	656	560	1	1	0.00427136	162.2778797
100	yPH_445	ste11d0	17	840	Glu0.1Sor1	0.1	1	149	52	428.4	368.0333333	20	71	176	737	164	656	528	1	1	0.005330059	130.0449321
100	yPH_445	ste11d0	18	840	Glu0.1Sor1	0.1	1	155	71	542.55	482.1833333	20	90	150	744	131	651	611	1	1	0.004653598	148.9486455
100	yPH_445	ste11d0	19	840	Glu0.1Sor1	0.1	1	157	62	488.7	428.3333333	20	81	119	731	104	631	515	1	1	0.005219925	132.7887254
99	yPH_414	gpd2d0	1	840	Glu2	2	0	120	97	702	581.35	21	117	29	723	29	627	627	1	1	0.005920804	117.0697827
99	yPH_414	gpd2d0	2	840	Glu2	2	0	120	84	624.15	503.5	21	104	46	735	41	641	507	1	1	0.005805825	119.3882229
99	yPH_414	gpd2d0	3	840	Glu2	2	0	120	66	516.3	395.65	21	86	68	735	59	637	507	1	1	0.005770513	120.1188107
99	yPH_414	gpd2d0	4	840	Glu2	2	0	120	59	474.45	353.8	21	79	67	726	44	624	498	1	1	0.006616068	104.7672319
99	yPH_414	gpd2d0	5	840	Glu2	2	0	120	50	420.6	299.95	21	70	139	732	127	628	456	1	1	0.005539458	125.1290682
99	yPH_414	gpd2d0	6	840	Glu2Sor1	2	1	120	45	384.75	264.1	20	64	126	747	97	625	423	1	1	0.007303122	94.91107481
99	yPH_414	gpd2d0	7	840	Glu2Sor1	2	1	119	52	432.9	312.25	20	71	100	748	83	634	507	1	1	0.0071334	97.16925255
99	yPH_414	gpd2d0	9	840	Glu2Sor1	2	1	120	47	397.2	276.55	20	66	137	732	122	638	452	1	1	0.006578029	105.3730758
99	yPH_414	gpd2d0	10	840	Glu2Sor1	2	1	120	43	373.35	252.7	20	62	178	750	162	667	537	1	1	0.006757831	102.5694689
99	yPH_414	gpd2d0	11	840	Glu0.1	0.1	0	120	51	421.5	300.85	20	70	98	729	86	621	501	1	1	0.006362123	108.9490421
99	yPH_414	gpd2d0	12	840	Glu0.1	0.1	0	120	53	433.65	313	20	72	92	748	79	636	525	1	1	0.006680089	103.7631641
99	yPH_414	gpd2d0	13	840	Glu0.1	0.1	0	120	63	493.8	373.15	20	82	83	740	78	646	585	1	1	0.006060733	114.3668841
99	yPH_414	gpd2d0	14	840	Glu0.1	0.1	0	120	59	469.95	349.3	20	78	89	731	80	609	542	1	1	0.006226394	111.3240078
99	yPH_414	gpd2d0	15	840	Glu0.1	0.1	0	120	58	464.1	343.45	20	77	77	745	73	653	569	1	1	0.006674539	103.8494531
99	yPH_414	gpd2d0	16	840	Glu0.1Sor1	0.1	1	120	73	554.25	433.6	20	92	70	746	55	649	531	1	1	0.006358889	109.0044511
99	yPH_414	gpd2d0	17	840	Glu0.1Sor1	0.1	1	120	71	542.4	421.75	20	90	66	743	58	654	561	1	1	0.006483785	106.904716
99	yPH_414	gpd2d0	18	840	Glu0.1Sor1	0.1	1	120	75	566.55	445.9	20	94	86	739	83	634	595	1	1	0.005817704	119.1444475
99	yPH_414	gpd2d0	19	840	Glu0.1Sor1	0.1	1	120	64	500.7	380.05	20	83	111	742	103	652	563	1	1	0.005782302	119.8739234
99	yPH_414	gpd2d0	20	840	Glu0.1Sor1	0.1	1	120	73	554.85	434.2	20	92	71	742	67	626	581	1	1	0.006257248	110.7750856
