# Supplementary material for: Yeast cell responses and survival during periodic osmotic stress are controlled by glucose availability
Source: eLife. 2024 Apr 3;12:RP88750. doi: 10.7554/eLife.88750 (PMC10990491; doi:10.7554/eLife.88750)
Supplement: Figure 2—figure supplement 3—source data 1. [file elife-88750-fig2-figsupp3-data1.zip › Data.Figure.2.Supplement.3b-c.txt]

Experiment	Strain	Genotype	Environment	Glucose	Sorbitol	Position	Frame	Time.Absolute	Time.Relative	Medium	Switch	Period	Switch.Duration	Total.Cells	N.Cells.In	N.Cells.Out	N.Cells.Tracked	N.Cells.Not.Tracked	N.Divisions	N.Cells.Tracked.In	N.Cells.Tracked.Out	N.Cells.Tracked.In.t+1	N.Cells.Pop.In	Flux.In	N.Cells.Pop.Out	Flux.Out	N.Cells.New	Relative.Cells.New	Growth.Rate.t	Cumulative.N.Divisions	Cumulative.N.New	Cumulative.Relative.New
93	yPH_403	pbs2d0	Glu2	2	0	1	0	0	-7225	OFF	0	0	7200	99	87	12	93	6	0	86	7	87	0	0	0	3	4	0.046511628	0.000129199	NA	NA	NA
93	yPH_403	pbs2d0	Glu2	2	0	1	1	360	-6865	OFF	0	0	7200	101	88	13	97	4	4	87	10	91	0	0	0	2	6	0.068965517	0.000191571	NA	NA	NA
93	yPH_403	pbs2d0	Glu2	2	0	1	2	720	-6505	OFF	0	0	7200	109	92	17	104	5	7	91	13	92	0	0	0	1	2	0.021978022	6.11E-05	NA	NA	NA
93	yPH_403	pbs2d0	Glu2	2	0	1	3	1080	-6145	OFF	0	0	7200	109	93	16	105	4	2	92	13	96	0	1	0	0	3	0.032608696	9.06E-05	NA	NA	NA
93	yPH_403	pbs2d0	Glu2	2	0	1	4	1440	-5785	OFF	0	0	7200	113	97	16	109	4	4	96	13	99	0	1	0	2	4	0.041666667	0.000115741	NA	NA	NA
93	yPH_403	pbs2d0	Glu2	2	0	1	5	1800	-5425	OFF	0	0	7200	118	101	17	114	4	5	99	15	105	0	2	0	1	5	0.050505051	0.000140292	NA	NA	NA
93	yPH_403	pbs2d0	Glu2	2	0	1	6	2160	-5065	OFF	0	0	7200	123	106	17	119	4	5	105	14	107	0	0	0	2	4	0.038095238	0.00010582	NA	NA	NA
93	yPH_403	pbs2d0	Glu2	2	0	1	7	2520	-4705	OFF	0	0	7200	127	109	18	123	4	4	107	16	115	0	1	0	0	7	0.065420561	0.000181724	NA	NA	NA
93	yPH_403	pbs2d0	Glu2	2	0	1	8	2880	-4345	OFF	0	0	7200	133	117	16	130	3	7	115	15	122	0	0	0	2	9	0.07826087	0.000217391	NA	NA	NA
93	yPH_403	pbs2d0	Glu2	2	0	1	9	3240	-3985	OFF	0	0	7200	143	123	20	140	3	9	122	18	126	0	0	0	3	7	0.057377049	0.000159381	NA	NA	NA
93	yPH_403	pbs2d0	Glu2	2	0	1	10	3600	-3625	OFF	0	0	7200	150	128	22	148	2	9	126	22	131	0	1	0	0	4	0.031746032	8.82E-05	NA	NA	NA
93	yPH_403	pbs2d0	Glu2	2	0	1	11	3960	-3265	OFF	1	1	50400	155	132	23	152	3	4	131	21	134	0	1	0	0	2	0.015267176	4.24E-05	13	6	0.047013207
93	yPH_403	pbs2d0	Glu2	2	0	1	12	4320	-2905	OFF	1	1	50400	157	135	22	155	2	3	134	21	136	0	0	0	1	3	0.02238806	6.22E-05	16	9	0.069401267
93	yPH_403	pbs2d0	Glu2	2	0	1	13	4680	-2545	OFF	1	1	50400	160	137	23	158	2	3	136	22	145	0	2	0	1	8	0.058823529	0.000163399	19	17	0.128224796
93	yPH_403	pbs2d0	Glu2	2	0	1	14	5040	-2185	OFF	1	1	50400	171	146	25	167	4	9	145	22	152	0	1	0	0	6	0.04137931	0.000114943	28	23	0.169604107
93	yPH_403	pbs2d0	Glu2	2	0	1	15	5400	-1825	OFF	1	1	50400	176	152	24	173	3	6	152	21	157	0	1	0	0	4	0.026315789	7.31E-05	34	27	0.195919896
93	yPH_403	pbs2d0	Glu2	2	0	1	16	5760	-1465	OFF	1	1	50400	180	158	22	177	3	4	157	20	164	0	1	0	1	7	0.044585987	0.00012385	38	34	0.240505884
93	yPH_403	pbs2d0	Glu2	2	0	1	17	6120	-1105	OFF	1	1	50400	186	164	22	184	2	7	164	20	169	0	0	0	0	5	0.030487805	8.47E-05	45	39	0.270993688
93	yPH_403	pbs2d0	Glu2	2	0	1	18	6480	-745	OFF	1	1	50400	193	171	22	190	3	6	169	21	177	0	3	0	1	6	0.035502959	9.86E-05	51	45	0.306496647
93	yPH_403	pbs2d0	Glu2	2	0	1	19	6840	-385	OFF	1	1	50400	202	178	24	197	5	7	177	20	182	0	1	0	5	9	0.050847458	0.000141243	58	54	0.357344105
93	yPH_403	pbs2d0	Glu2	2	0	1	20	7200	-25	OFF	1	1	50400	213	183	30	209	4	11	182	27	188	0	1	0	3	8	0.043956044	0.0001221	69	62	0.401300149
93	yPH_403	pbs2d0	Glu2	2	0	1	21	7560	335	ON	1	1	50400	222	189	33	219	3	10	188	31	198	0	1	0	2	11	0.058510638	0.00016253	79	73	0.459810787
93	yPH_403	pbs2d0	Glu2	2	0	1	22	7920	695	ON	1	1	50400	236	199	37	231	5	12	198	33	208	0	3	0	1	8	0.04040404	0.000112233	91	81	0.500214827
93	yPH_403	pbs2d0	Glu2	2	0	1	23	8280	1055	ON	1	1	50400	245	210	35	239	6	8	208	31	216	0	2	0	2	8	0.038461538	0.000106838	99	89	0.538676366
93	yPH_403	pbs2d0	Glu2	2	0	1	24	8640	1415	ON	1	1	50400	252	217	35	247	5	8	216	31	225	0	0	0	3	12	0.055555556	0.000154321	107	101	0.594231921
93	yPH_403	pbs2d0	Glu2	2	0	1	25	9000	1775	ON	1	1	50400	265	226	39	260	5	13	225	35	230	0	0	0	2	7	0.031111111	8.64E-05	120	108	0.625343032
93	yPH_403	pbs2d0	Glu2	2	0	1	26	9360	2135	ON	1	1	50400	274	232	42	267	7	7	230	37	237	0	2	0	2	7	0.030434783	8.45E-05	127	115	0.655777815
93	yPH_403	pbs2d0	Glu2	2	0	1	27	9720	2495	ON	1	1	50400	287	239	48	274	13	7	237	37	243	0	0	0	2	8	0.033755274	9.38E-05	134	123	0.689533089
93	yPH_403	pbs2d0	Glu2	2	0	1	28	10080	2855	ON	1	1	50400	296	245	51	284	12	9	243	41	256	0	2	0	0	11	0.04526749	0.000125743	143	134	0.734800579
93	yPH_403	pbs2d0	Glu2	2	0	1	29	10440	3215	ON	1	1	50400	307	258	49	300	7	16	256	44	269	0	2	0	1	12	0.046875	0.000130208	159	146	0.781675579
93	yPH_403	pbs2d0	Glu2	2	0	1	30	10800	3575	ON	1	1	50400	323	270	53	315	8	15	269	46	273	0	1	0	2	5	0.018587361	5.16E-05	174	151	0.80026294
93	yPH_403	pbs2d0	Glu2	2	0	1	31	11160	3935	ON	1	1	50400	327	273	54	321	6	6	273	48	280	0	2	0	3	8	0.029304029	8.14E-05	180	159	0.829566969
93	yPH_403	pbs2d0	Glu2	2	0	1	32	11520	4295	ON	1	1	50400	339	280	59	331	8	10	280	51	291	0	4	0	1	8	0.028571429	7.94E-05	190	167	0.858138397
93	yPH_403	pbs2d0	Glu2	2	0	1	33	11880	4655	ON	1	1	50400	351	293	58	340	11	9	291	49	308	0	2	0	3	18	0.06185567	0.000171821	199	185	0.919994068
93	yPH_403	pbs2d0	Glu2	2	0	1	34	12240	5015	ON	1	1	50400	373	311	62	360	13	20	308	52	314	0	1	0	2	7	0.022727273	6.31E-05	219	192	0.94272134
93	yPH_403	pbs2d0	Glu2	2	0	1	35	12600	5375	ON	1	1	50400	375	314	61	368	7	8	314	54	327	0	5	0	1	9	0.02866242	7.96E-05	227	201	0.971383761
93	yPH_403	pbs2d0	Glu2	2	0	1	36	12960	5735	ON	1	1	50400	392	331	61	378	14	10	327	51	338	0	2	0	3	12	0.036697248	0.000101937	237	213	1.008081008
93	yPH_403	pbs2d0	Glu2	2	0	1	37	13320	6095	ON	1	1	50400	405	338	67	396	9	18	338	58	346	0	3	0	2	7	0.020710059	5.75E-05	255	220	1.028791068
93	yPH_403	pbs2d0	Glu2	2	0	1	38	13680	6455	ON	1	1	50400	418	347	71	408	10	12	346	62	359	0	4	0	1	10	0.028901734	8.03E-05	267	230	1.057692802
93	yPH_403	pbs2d0	Glu2	2	0	1	39	14040	6815	ON	1	1	50400	431	360	71	419	12	11	359	60	366	0	1	0	3	9	0.025069638	6.96E-05	278	239	1.08276244
93	yPH_403	pbs2d0	Glu2	2	0	1	40	14400	7175	ON	1	1	50400	439	367	72	431	8	11	366	65	384	0	8	0	1	11	0.030054645	8.35E-05	289	250	1.112817084
93	yPH_403	pbs2d0	Glu2	2	0	1	41	14760	7535	ON	1	1	50400	454	386	68	447	7	16	384	63	402	0	4	0	4	18	0.046875	0.000130208	305	268	1.159692084
93	yPH_403	pbs2d0	Glu2	2	0	1	42	15120	7895	ON	1	1	50400	470	403	67	466	4	19	402	64	410	0	2	0	2	8	0.019900498	5.53E-05	324	276	1.179592582
93	yPH_403	pbs2d0	Glu2	2	0	1	43	15480	8255	ON	1	1	50400	482	412	70	475	7	9	410	65	420	0	2	0	4	12	0.029268293	8.13E-05	333	288	1.208860875
93	yPH_403	pbs2d0	Glu2	2	0	1	44	15840	8615	ON	1	1	50400	495	421	74	488	7	13	420	68	430	0	1	0	3	12	0.028571429	7.94E-05	346	300	1.237432303
93	yPH_403	pbs2d0	Glu2	2	0	1	45	16200	8975	ON	1	1	50400	511	434	77	501	10	13	430	71	448	0	5	0	2	15	0.034883721	9.69E-05	359	315	1.272316024
93	yPH_403	pbs2d0	Glu2	2	0	1	46	16560	9335	ON	1	1	50400	531	452	79	521	10	19	448	73	460	0	3	0	3	12	0.026785714	7.44E-05	378	327	1.299101738
93	yPH_403	pbs2d0	Glu2	2	0	1	47	16920	9695	ON	1	1	50400	547	465	82	535	12	14	460	75	475	0	7	0	1	9	0.019565217	5.43E-05	392	336	1.318666956
93	yPH_403	pbs2d0	Glu2	2	0	1	48	17280	10055	ON	1	1	50400	556	477	79	546	10	11	475	71	495	0	2	0	3	21	0.044210526	0.000122807	403	357	1.362877482
93	yPH_403	pbs2d0	Glu2	2	0	1	49	17640	10415	ON	1	1	50400	585	502	83	568	17	22	495	73	504	0	4	0	5	10	0.02020202	5.61E-05	425	367	1.383079502
93	yPH_403	pbs2d0	Glu2	2	0	1	50	18000	10775	ON	1	1	50400	595	509	86	582	13	13	504	78	527	0	5	0	2	20	0.03968254	0.000110229	438	387	1.422762042
93	yPH_403	pbs2d0	Glu2	2	0	1	51	18360	11135	ON	1	1	50400	620	534	86	606	14	24	527	79	537	0	6	0	5	9	0.017077799	4.74E-05	462	396	1.439839841
93	yPH_403	pbs2d0	Glu2	2	0	1	52	18720	11495	ON	1	1	50400	632	544	88	618	14	12	537	81	560	0	10	0	4	17	0.031657356	8.79E-05	474	413	1.471497196
93	yPH_403	pbs2d0	Glu2	2	0	1	53	19080	11855	ON	1	1	50400	648	562	86	638	10	21	560	78	576	0	7	0	4	13	0.023214286	6.45E-05	495	426	1.494711482
93	yPH_403	pbs2d0	Glu2	2	0	1	54	19440	12215	ON	1	1	50400	668	580	88	651	17	13	576	75	597	0	8	0	2	15	0.026041667	7.23E-05	508	441	1.520753149
93	yPH_403	pbs2d0	Glu2	2	0	1	55	19800	12575	ON	1	1	50400	683	600	83	666	17	15	597	69	606	0	2	0	4	11	0.018425461	5.12E-05	523	452	1.539178609
93	yPH_403	pbs2d0	Glu2	2	0	1	56	20160	12935	ON	1	1	50400	688	609	79	678	10	12	606	72	612	0	4	0	4	6	0.00990099	2.75E-05	535	458	1.5490796
93	yPH_403	pbs2d0	Glu2	2	0	1	57	20520	13295	ON	1	1	50400	696	614	82	685	11	6	612	73	623	0	5	0	3	9	0.014705882	4.08E-05	541	467	1.563785482
93	yPH_403	pbs2d0	Glu2	2	0	1	58	20880	13655	ON	1	1	50400	713	630	83	695	18	10	623	72	642	0	5	0	3	17	0.027287319	7.58E-05	551	484	1.591072801
93	yPH_403	pbs2d0	Glu2	2	0	1	59	21240	14015	ON	1	1	50400	740	649	91	717	23	22	642	75	649	0	0	0	4	11	0.017133956	4.76E-05	573	495	1.608206758
93	yPH_403	pbs2d0	Glu2	2	0	1	60	21600	14375	ON	1	1	50400	749	654	95	729	20	12	649	80	661	0	4	0	2	10	0.01540832	4.28E-05	585	505	1.623615078
93	yPH_403	pbs2d0	Glu2	2	0	1	61	21960	14735	ON	1	1	50400	760	670	90	741	19	13	661	80	676	0	5	0	1	11	0.016641452	4.62E-05	598	516	1.640256531
93	yPH_403	pbs2d0	Glu2	2	0	1	62	22320	15095	ON	1	1	50400	778	686	92	753	25	12	676	77	679	0	3	0	6	6	0.00887574	2.47E-05	610	522	1.64913227
93	yPH_403	pbs2d0	Glu2	2	0	1	63	22680	15455	ON	1	1	50400	784	684	100	761	23	8	679	82	689	0	6	0	3	7	0.010309278	2.86E-05	618	529	1.659441549
93	yPH_403	pbs2d0	Glu2	2	0	1	64	23040	15815	ON	1	1	50400	788	695	93	768	20	7	689	79	693	0	2	0	6	8	0.01161103	3.23E-05	625	537	1.671052579
93	yPH_403	pbs2d0	Glu2	2	0	1	65	23400	16175	ON	1	1	50400	798	703	95	778	20	10	693	85	706	0	5	0	3	11	0.015873016	4.41E-05	635	548	1.686925595
93	yPH_403	pbs2d0	Glu2	2	0	1	66	23760	16535	ON	1	1	50400	808	712	96	791	17	13	706	85	725	0	4	0	0	15	0.021246459	5.90E-05	648	563	1.708172054
93	yPH_403	pbs2d0	Glu2	2	0	1	67	24120	16895	ON	1	1	50400	836	737	99	811	25	20	725	86	736	0	3	0	3	11	0.015172414	4.21E-05	668	574	1.723344468
93	yPH_403	pbs2d0	Glu2	2	0	1	68	24480	17255	ON	1	1	50400	845	748	97	821	24	11	736	85	746	0	4	0	2	8	0.010869565	3.02E-05	679	582	1.734214033
93	yPH_403	pbs2d0	Glu2	2	0	1	69	24840	17615	ON	1	1	50400	859	759	100	831	28	10	746	85	748	0	2	0	4	4	0.00536193	1.49E-05	689	586	1.739575963
93	yPH_403	pbs2d0	Glu2	2	0	1	70	25200	17975	ON	1	1	50400	859	757	102	835	24	4	748	87	754	0	5	0	5	6	0.00802139	2.23E-05	693	592	1.747597354
93	yPH_403	pbs2d0	Glu2	2	0	1	71	25560	18335	ON	1	1	50400	864	763	101	843	21	8	754	89	760	0	5	0	8	9	0.01193634	3.32E-05	701	601	1.759533693
93	yPH_403	pbs2d0	Glu2	2	0	1	72	25920	18695	ON	1	1	50400	876	773	103	853	23	10	760	93	773	0	7	0	4	10	0.013157895	3.65E-05	711	611	1.772691588
93	yPH_403	pbs2d0	Glu2	2	0	1	73	26280	19055	ON	1	1	50400	889	784	105	865	24	12	773	92	779	0	2	0	3	7	0.009055627	2.52E-05	723	618	1.781747215
93	yPH_403	pbs2d0	Glu2	2	0	1	74	26640	19415	ON	1	1	50400	901	795	106	872	29	7	779	93	779	0	3	0	5	2	0.002567394	7.13E-06	730	620	1.784314609
93	yPH_403	pbs2d0	Glu2	2	0	1	75	27000	19775	ON	1	1	50400	902	798	104	874	28	2	779	95	794	0	9	0	1	7	0.008985879	2.50E-05	732	627	1.793300489
93	yPH_403	pbs2d0	Glu2	2	0	1	76	27360	20135	ON	1	1	50400	908	805	103	881	27	7	794	87	794	0	3	0	5	2	0.002518892	7.00E-06	739	629	1.79581938
93	yPH_403	pbs2d0	Glu2	2	0	1	77	27720	20495	ON	1	1	50400	917	811	106	882	35	2	794	88	801	0	4	0	4	7	0.008816121	2.45E-05	741	636	1.804635501
93	yPH_403	pbs2d0	Glu2	2	0	1	78	28080	20855	ON	1	1	50400	929	825	104	889	40	7	801	88	802	0	5	0	7	3	0.003745318	1.04E-05	748	639	1.80838082
93	yPH_403	pbs2d0	Glu2	2	0	1	79	28440	21215	ON	1	1	50400	932	820	112	894	38	5	802	92	803	0	7	0	12	6	0.007481297	2.08E-05	753	645	1.815862116
93	yPH_403	pbs2d0	Glu2	2	0	1	80	28800	21575	ON	1	1	50400	933	820	113	900	33	6	803	97	811	0	10	0	8	6	0.00747198	2.08E-05	759	651	1.823334096
93	yPH_403	pbs2d0	Glu2	2	0	1	81	29160	21935	ON	1	1	50400	947	830	117	906	41	6	811	95	823	0	12	0	6	6	0.007398274	2.06E-05	765	657	1.83073237
93	yPH_403	pbs2d0	Glu2	2	0	1	82	29520	22295	ON	1	1	50400	948	842	106	912	36	6	823	89	818	0	8	0	17	4	0.004860267	1.35E-05	771	661	1.835592637
93	yPH_403	pbs2d0	Glu2	2	0	1	83	29880	22655	ON	1	1	50400	947	835	112	916	31	4	818	98	829	0	13	0	7	5	0.006112469	1.70E-05	775	666	1.841705107
93	yPH_403	pbs2d0	Glu2	2	0	1	84	30240	23015	ON	1	1	50400	963	853	110	922	41	6	829	93	833	0	9	0	13	8	0.009650181	2.68E-05	781	674	1.851355288
93	yPH_403	pbs2d0	Glu2	2	0	1	85	30600	23375	ON	1	1	50400	982	866	116	932	50	10	833	99	831	0	14	0	17	1	0.00120048	3.33E-06	791	675	1.852555768
93	yPH_403	pbs2d0	Glu2	2	0	1	86	30960	23735	ON	1	1	50400	973	852	121	934	39	2	831	103	838	0	13	0	12	6	0.007220217	2.01E-05	793	681	1.859775985
93	yPH_403	pbs2d0	Glu2	2	0	1	87	31320	24095	ON	1	1	50400	983	864	119	941	42	7	838	103	842	0	16	0	14	2	0.002386635	6.63E-06	800	683	1.862162619
93	yPH_403	pbs2d0	Glu2	2	0	1	88	31680	24455	ON	1	1	50400	990	868	122	943	47	2	842	101	849	0	17	0	14	4	0.004750594	1.32E-05	802	687	1.866913213
93	yPH_403	pbs2d0	Glu2	2	0	1	89	32040	24815	ON	1	1	50400	999	879	120	947	52	4	849	98	856	0	9	0	7	5	0.005889282	1.64E-05	806	692	1.872802495
93	yPH_403	pbs2d0	Glu2	2	0	1	90	32400	25175	ON	1	1	50400	1008	895	113	953	55	6	856	97	858	0	3	0	4	3	0.003504673	9.74E-06	812	695	1.876307168
93	yPH_403	pbs2d0	Glu2	2	0	1	91	32760	25535	ON	1	1	50400	1013	896	117	956	57	3	858	98	847	0	1	0	15	3	0.003496503	9.71E-06	815	698	1.879803671
93	yPH_403	pbs2d0	Glu2	2	0	1	92	33120	25895	ON	1	1	50400	1000	871	129	959	41	3	847	112	858	0	14	0	7	4	0.00472255	1.31E-05	818	702	1.884526221
93	yPH_403	pbs2d0	Glu2	2	0	1	93	33480	26255	ON	1	1	50400	1009	887	122	963	46	4	858	105	867	0	14	0	10	5	0.005827506	1.62E-05	822	707	1.890353727
93	yPH_403	pbs2d0	Glu2	2	0	1	94	33840	26615	ON	1	1	50400	1015	896	119	968	47	5	867	101	873	0	11	0	9	4	0.00461361	1.28E-05	827	711	1.894967337
93	yPH_403	pbs2d0	Glu2	2	0	1	95	34200	26975	ON	1	1	50400	1025	907	118	972	53	4	873	99	874	0	5	0	9	5	0.005727377	1.59E-05	831	716	1.900694714
93	yPH_403	pbs2d0	Glu2	2	0	1	96	34560	27335	ON	1	1	50400	1028	905	123	979	49	7	874	105	872	0	10	0	16	4	0.004576659	1.27E-05	838	720	1.905271373
93	yPH_403	pbs2d0	Glu2	2	0	1	97	34920	27695	ON	1	1	50400	1027	892	135	983	44	5	872	111	885	0	14	0	5	4	0.004587156	1.27E-05	843	724	1.909858529
93	yPH_403	pbs2d0	Glu2	2	0	1	98	35280	28055	ON	1	1	50400	1037	911	126	987	50	5	885	102	886	0	6	0	9	4	0.004519774	1.26E-05	848	728	1.914378303
93	yPH_403	pbs2d0	Glu2	2	0	1	99	35640	28415	ON	1	1	50400	1053	928	125	990	63	4	886	104	889	0	10	0	11	4	0.004514673	1.25E-05	852	732	1.918892976
93	yPH_403	pbs2d0	Glu2	2	0	1	100	36000	28775	ON	1	1	50400	1057	931	126	994	63	4	889	105	891	0	12	0	11	1	0.001124859	3.12E-06	856	733	1.920017835
93	yPH_403	pbs2d0	Glu2	2	0	1	101	36360	29135	ON	1	1	50400	1055	927	128	996	59	2	891	105	897	0	10	0	7	3	0.003367003	9.35E-06	858	736	1.923384839
93	yPH_403	pbs2d0	Glu2	2	0	1	102	36720	29495	ON	1	1	50400	1069	943	126	999	70	4	897	102	899	0	6	0	6	2	0.002229654	6.19E-06	862	738	1.925614493
93	yPH_403	pbs2d0	Glu2	2	0	1	103	37080	29855	ON	1	1	50400	1073	951	122	1000	73	2	899	101	893	0	2	0	11	3	0.003337041	9.27E-06	864	741	1.928951534
93	yPH_403	pbs2d0	Glu2	2	0	1	104	37440	30215	ON	1	1	50400	1066	935	131	1003	63	4	893	110	905	0	12	0	4	4	0.004479283	1.24E-05	868	745	1.933430818
93	yPH_403	pbs2d0	Glu2	2	0	1	105	37800	30575	ON	1	1	50400	1069	947	122	1007	62	4	905	102	907	0	4	0	5	3	0.003314917	9.21E-06	872	748	1.936745735
93	yPH_403	pbs2d0	Glu2	2	0	1	106	38160	30935	ON	1	1	50400	1064	940	124	1009	55	3	907	102	907	0	5	0	8	3	0.003307607	9.19E-06	875	751	1.940053342
93	yPH_403	pbs2d0	Glu2	2	0	1	107	38520	31295	ON	1	1	50400	1073	946	127	1012	61	3	907	105	913	0	8	0	3	1	0.001102536	3.06E-06	878	752	1.941155878
93	yPH_403	pbs2d0	Glu2	2	0	1	108	38880	31655	ON	1	1	50400	1071	949	122	1014	57	2	913	101	909	0	5	0	11	2	0.002190581	6.08E-06	880	754	1.943346459
93	yPH_403	pbs2d0	Glu2	2	0	1	109	39240	32015	ON	1	1	50400	1072	949	123	1016	56	3	909	107	906	0	11	0	17	3	0.00330033	9.17E-06	883	757	1.946646789
93	yPH_403	pbs2d0	Glu2	2	0	1	110	39600	32375	ON	1	1	50400	1078	946	132	1020	58	4	906	114	909	0	8	0	6	1	0.001103753	3.07E-06	887	758	1.947750541
93	yPH_403	pbs2d0	Glu2	2	0	1	111	39960	32735	ON	1	1	50400	1068	937	131	1020	48	1	909	111	915	0	7	0	4	3	0.00330033	9.17E-06	888	761	1.951050871
93	yPH_403	pbs2d0	Glu2	2	0	1	112	40320	33095	ON	1	1	50400	1080	953	127	1023	57	3	915	108	920	0	7	0	4	2	0.002185792	6.07E-06	891	763	1.953236664
93	yPH_403	pbs2d0	Glu2	2	0	1	113	40680	33455	ON	1	1	50400	1079	961	118	1024	55	2	920	104	923	0	6	0	4	1	0.001086957	3.02E-06	893	764	1.95432362
93	yPH_403	pbs2d0	Glu2	2	0	1	114	41040	33815	ON	1	1	50400	1079	958	121	1026	53	2	923	103	918	0	3	0	8	0	0	0	895	764	1.95432362
93	yPH_403	pbs2d0	Glu2	2	0	1	115	41400	34175	ON	1	1	50400	1089	956	133	1027	62	1	918	109	910	0	6	0	20	6	0.006535948	1.82E-05	896	770	1.960859568
93	yPH_403	pbs2d0	Glu2	2	0	1	116	41760	34535	ON	1	1	50400	1088	949	139	1033	55	7	910	123	915	0	16	0	12	1	0.001098901	3.05E-06	903	771	1.961958469
93	yPH_403	pbs2d0	Glu2	2	0	1	117	42120	34895	ON	1	1	50400	1085	950	135	1034	51	1	915	119	922	0	15	0	9	1	0.001092896	3.04E-06	904	772	1.963051365
93	yPH_403	pbs2d0	Glu2	2	0	1	118	42480	35255	ON	1	1	50400	1098	969	129	1036	62	2	922	114	929	0	9	0	4	2	0.002169197	6.03E-06	906	774	1.965220563
93	yPH_403	pbs2d0	Glu2	2	0	1	119	42840	35615	ON	1	1	50400	1114	980	134	1038	76	3	929	109	929	0	6	0	7	1	0.001076426	2.99E-06	909	775	1.966296989
93	yPH_403	pbs2d0	Glu2	2	0	1	120	43200	35975	ON	1	1	50400	1102	969	133	1039	63	2	929	110	931	0	11	0	12	3	0.003229279	8.97E-06	911	778	1.969526268
93	yPH_403	pbs2d0	Glu2	2	0	1	121	43560	36335	ON	1	1	50400	1113	977	136	1040	73	3	931	109	930	0	8	0	12	3	0.003222342	8.95E-06	914	781	1.972748609
93	yPH_403	pbs2d0	Glu2	2	0	1	122	43920	36695	ON	1	1	50400	1115	975	140	1044	71	4	930	114	930	0	10	0	12	2	0.002150538	5.97E-06	918	783	1.974899147
93	yPH_403	pbs2d0	Glu2	2	0	1	123	44280	37055	ON	1	1	50400	1106	968	138	1046	60	2	930	116	939	0	14	0	5	0	0	0	920	783	1.974899147
93	yPH_403	pbs2d0	Glu2	2	0	1	124	44640	37415	ON	1	1	50400	1107	979	128	1044	63	0	939	105	944	0	8	0	4	1	0.001064963	2.96E-06	920	784	1.97596411
93	yPH_403	pbs2d0	Glu2	2	0	1	125	45000	37775	ON	1	1	50400	1108	982	126	1046	62	2	944	102	949	0	8	0	7	4	0.004237288	1.18E-05	922	788	1.980201398
93	yPH_403	pbs2d0	Glu2	2	0	1	126	45360	38135	ON	1	1	50400	1117	993	124	1049	68	4	949	100	938	0	3	0	14	0	0	0	926	788	1.980201398
93	yPH_403	pbs2d0	Glu2	2	0	1	127	45720	38495	ON	1	1	50400	1113	974	139	1049	64	0	938	111	945	0	12	0	9	4	0.004264392	1.18E-05	926	792	1.98446579
93	yPH_403	pbs2d0	Glu2	2	0	1	128	46080	38855	ON	1	1	50400	1111	984	127	1052	59	4	945	107	942	0	9	0	14	2	0.002116402	5.88E-06	930	794	1.986582192
93	yPH_403	pbs2d0	Glu2	2	0	1	129	46440	39215	ON	1	1	50400	1125	986	139	1056	69	5	942	114	947	0	12	0	12	5	0.005307856	1.47E-05	935	799	1.991890048
93	yPH_403	pbs2d0	Glu2	2	0	1	130	46800	39575	ON	1	1	50400	1129	990	139	1061	68	5	947	114	958	0	14	0	7	4	0.004223865	1.17E-05	940	803	1.996113913
93	yPH_403	pbs2d0	Glu2	2	0	1	131	47160	39935	ON	1	1	50400	1146	1006	140	1067	79	6	958	109	966	0	7	0	4	5	0.005219207	1.45E-05	946	808	2.001333119
93	yPH_403	pbs2d0	Glu2	2	0	1	132	47520	40295	ON	1	1	50400	1151	1021	130	1072	79	6	966	106	962	0	5	0	9	0	0	0	952	808	2.001333119
93	yPH_403	pbs2d0	Glu2	2	0	1	133	47880	40655	ON	1	1	50400	1143	1001	142	1072	71	1	962	110	966	0	12	0	9	1	0.001039501	2.89E-06	953	809	2.00237262
93	yPH_403	pbs2d0	Glu2	2	0	1	134	48240	41015	ON	1	1	50400	1152	1012	140	1072	80	1	966	106	966	0	11	0	13	2	0.002070393	5.75E-06	954	811	2.004443014
93	yPH_403	pbs2d0	Glu2	2	0	1	135	48600	41375	ON	1	1	50400	1152	1005	147	1075	77	3	966	109	966	0	10	0	16	6	0.00621118	1.73E-05	957	817	2.010654194
93	yPH_403	pbs2d0	Glu2	2	0	1	136	48960	41735	ON	1	1	50400	1152	1016	136	1081	71	6	966	115	973	0	12	0	9	4	0.004140787	1.15E-05	963	821	2.014794981
93	yPH_403	pbs2d0	Glu2	2	0	1	137	49320	42095	ON	1	1	50400	1162	1023	139	1085	77	4	973	112	974	0	8	0	9	2	0.002055498	5.71E-06	967	823	2.016850479
93	yPH_403	pbs2d0	Glu2	2	0	1	138	49680	42455	ON	1	1	50400	1168	1027	141	1088	80	3	974	114	971	0	9	0	13	1	0.001026694	2.85E-06	970	824	2.017877173
93	yPH_403	pbs2d0	Glu2	2	0	1	139	50040	42815	ON	1	1	50400	1166	1028	138	1091	75	3	971	120	971	0	13	0	14	1	0.001029866	2.86E-06	973	825	2.018907039
93	yPH_403	pbs2d0	Glu2	2	0	1	140	50400	43175	ON	1	1	50400	1162	1016	146	1092	70	1	971	121	979	0	13	0	8	3	0.003089598	8.58E-06	974	828	2.021996638
93	yPH_403	pbs2d0	Glu2	2	0	1	141	50760	43535	ON	1	1	50400	1164	1031	133	1095	69	5	979	116	982	0	8	0	6	1	0.00102145	2.84E-06	979	829	2.023018088
93	yPH_403	pbs2d0	Glu2	2	0	1	142	51120	43895	ON	1	1	50400	1174	1036	138	1096	78	2	982	114	975	0	7	0	15	1	0.00101833	2.83E-06	981	830	2.024036418
93	yPH_403	pbs2d0	Glu2	2	0	1	143	51480	44255	ON	1	1	50400	1162	1019	143	1096	66	1	975	121	977	0	14	0	18	6	0.006153846	1.71E-05	982	836	2.030190264
93	yPH_403	pbs2d0	Glu2	2	0	1	144	51840	44615	ON	1	1	50400	1170	1027	143	1101	69	6	977	124	988	0	17	0	10	4	0.004094166	1.14E-05	988	840	2.03428443
93	yPH_403	pbs2d0	Glu2	2	0	1	145	52200	44975	ON	1	1	50400	1175	1039	136	1105	70	4	988	117	986	0	7	0	10	1	0.001012146	2.81E-06	992	841	2.035296576
93	yPH_403	pbs2d0	Glu2	2	0	1	146	52560	45335	ON	1	1	50400	1172	1034	138	1105	67	1	986	119	989	0	9	0	10	4	0.004056795	1.13E-05	993	845	2.039353371
93	yPH_403	pbs2d0	Glu2	2	0	1	147	52920	45695	ON	1	1	50400	1199	1045	154	1109	90	5	989	120	992	0	12	0	11	2	0.002022245	5.62E-06	998	847	2.041375615
93	yPH_403	pbs2d0	Glu2	2	0	1	148	53280	46055	ON	1	1	50400	1212	1064	148	1112	100	3	992	120	981	0	5	0	16	0	0	0	1001	847	2.041375615
93	yPH_403	pbs2d0	Glu2	2	0	1	149	53640	46415	ON	1	1	50400	1190	1033	157	1113	77	1	981	132	985	0	17	0	17	4	0.004077472	1.13E-05	1002	851	2.045453087
93	yPH_403	pbs2d0	Glu2	2	0	1	150	54000	46775	ON	1	1	50400	1195	1034	161	1116	79	4	985	131	992	0	17	0	12	2	0.002030457	5.64E-06	1006	853	2.047483544
93	yPH_403	pbs2d0	Glu2	2	0	1	151	54360	47135	OFF	2	1	7200	1194	1052	142	1120	74	5	992	128	996	0	12	0	10	2	0.002016129	5.60E-06	1011	855	2.049499673
93	yPH_403	pbs2d0	Glu2	2	0	1	152	54720	47495	OFF	2	1	7200	1193	1046	147	1125	68	5	996	129	998	0	12	0	14	4	0.004016064	1.12E-05	1016	859	2.053515738
93	yPH_403	pbs2d0	Glu2	2	0	1	153	55080	47855	OFF	2	1	7200	1217	1059	158	1134	83	9	998	136	1010	0	13	0	7	6	0.006012024	1.67E-05	1025	865	2.059527762
93	yPH_403	pbs2d0	Glu2	2	0	1	154	55440	48215	OFF	2	1	7200	1224	1072	152	1141	83	7	1010	131	1010	0	12	0	13	1	0.000990099	2.75E-06	1032	866	2.060517861
93	yPH_403	pbs2d0	Glu2	2	0	1	155	55800	48575	OFF	2	1	7200	1213	1067	146	1141	72	1	1010	131	1017	0	12	0	6	1	0.000990099	2.75E-06	1033	867	2.06150796
93	yPH_403	pbs2d0	Glu2	2	0	1	156	56160	48935	OFF	2	1	7200	1218	1074	144	1143	75	2	1017	126	1026	0	14	0	10	5	0.004916421	1.37E-05	1035	872	2.066424381
93	yPH_403	pbs2d0	Glu2	2	0	1	157	56520	49295	OFF	2	1	7200	1216	1076	140	1149	67	6	1026	123	1028	0	7	0	11	6	0.005847953	1.62E-05	1041	878	2.072272334
93	yPH_403	pbs2d0	Glu2	2	0	1	158	56880	49655	OFF	2	1	7200	1218	1075	143	1155	63	6	1028	127	1031	0	17	0	17	3	0.002918288	8.11E-06	1047	881	2.075190622
93	yPH_403	pbs2d0	Glu2	2	0	1	159	57240	50015	OFF	2	1	7200	1231	1086	145	1158	73	3	1031	127	NA	NA	NA	NA	NA	NA	NA	NA	NA	NA	NA
93	yPH_403	pbs2d0	Glu2	2	0	2	0	9	-7216	OFF	0	0	7200	62	55	7	56	6	0	53	3	56	0	1	0	0	2	0.037735849	0.000104822	NA	NA	NA
93	yPH_403	pbs2d0	Glu2	2	0	2	1	369	-6856	OFF	0	0	7200	61	56	5	58	3	2	56	2	56	0	0	0	1	1	0.017857143	4.96E-05	NA	NA	NA
93	yPH_403	pbs2d0	Glu2	2	0	2	2	729	-6496	OFF	0	0	7200	63	57	6	59	4	1	56	3	59	0	1	0	1	3	0.053571429	0.00014881	NA	NA	NA
93	yPH_403	pbs2d0	Glu2	2	0	2	3	1089	-6136	OFF	0	0	7200	65	60	5	62	3	3	59	3	60	0	0	0	0	1	0.016949153	4.71E-05	NA	NA	NA
93	yPH_403	pbs2d0	Glu2	2	0	2	4	1449	-5776	OFF	0	0	7200	67	62	5	63	4	1	60	3	64	0	0	0	0	4	0.066666667	0.000185185	NA	NA	NA
93	yPH_403	pbs2d0	Glu2	2	0	2	5	1809	-5416	OFF	0	0	7200	69	65	4	67	2	4	64	3	71	0	0	0	0	7	0.109375	0.000303819	NA	NA	NA
93	yPH_403	pbs2d0	Glu2	2	0	2	6	2169	-5056	OFF	0	0	7200	76	71	5	75	1	7	71	4	74	0	0	0	0	3	0.042253521	0.000117371	NA	NA	NA
93	yPH_403	pbs2d0	Glu2	2	0	2	7	2529	-4696	OFF	0	0	7200	80	75	5	78	2	3	74	4	77	0	0	0	0	3	0.040540541	0.000112613	NA	NA	NA
93	yPH_403	pbs2d0	Glu2	2	0	2	8	2889	-4336	OFF	0	0	7200	83	77	6	81	2	3	77	4	81	0	0	0	0	4	0.051948052	0.0001443	NA	NA	NA
93	yPH_403	pbs2d0	Glu2	2	0	2	9	3249	-3976	OFF	0	0	7200	87	81	6	85	2	4	81	4	86	0	0	0	0	5	0.061728395	0.000171468	NA	NA	NA
93	yPH_403	pbs2d0	Glu2	2	0	2	10	3609	-3616	OFF	0	0	7200	91	86	5	90	1	5	86	4	89	0	0	0	0	3	0.034883721	9.69E-05	NA	NA	NA
93	yPH_403	pbs2d0	Glu2	2	0	2	11	3969	-3256	OFF	1	1	50400	96	90	6	93	3	3	89	4	94	0	0	0	1	6	0.06741573	0.000187266	8	9	0.102299451
93	yPH_403	pbs2d0	Glu2	2	0	2	12	4329	-2896	OFF	1	1	50400	101	94	7	100	1	7	94	6	96	0	0	0	0	2	0.021276596	5.91E-05	15	11	0.123576047
93	yPH_403	pbs2d0	Glu2	2	0	2	13	4689	-2536	OFF	1	1	50400	103	96	7	102	1	2	96	6	96	0	0	0	1	1	0.010416667	2.89E-05	17	12	0.133992714
93	yPH_403	pbs2d0	Glu2	2	0	2	14	5049	-2176	OFF	1	1	50400	103	96	7	103	0	1	96	7	101	0	0	0	0	5	0.052083333	0.000144676	18	17	0.186076047
93	yPH_403	pbs2d0	Glu2	2	0	2	15	5409	-1816	OFF	1	1	50400	109	101	8	108	1	5	101	7	102	0	0	0	0	1	0.00990099	2.75E-05	23	18	0.195977037
93	yPH_403	pbs2d0	Glu2	2	0	2	16	5769	-1456	OFF	1	1	50400	110	103	7	109	1	1	102	7	103	0	0	0	1	2	0.019607843	5.45E-05	24	20	0.21558488
93	yPH_403	pbs2d0	Glu2	2	0	2	17	6129	-1096	OFF	1	1	50400	112	104	8	111	1	2	103	8	109	0	1	0	0	5	0.048543689	0.000134844	26	25	0.26412857
93	yPH_403	pbs2d0	Glu2	2	0	2	18	6489	-736	OFF	1	1	50400	118	110	8	116	2	5	109	7	113	0	0	0	0	4	0.036697248	0.000101937	31	29	0.300825817
93	yPH_403	pbs2d0	Glu2	2	0	2	19	6849	-376	OFF	1	1	50400	121	113	8	120	1	4	113	7	119	0	0	0	0	6	0.053097345	0.000147493	35	35	0.353923162
93	yPH_403	pbs2d0	Glu2	2	0	2	20	7209	-16	OFF	1	1	50400	128	120	8	126	2	6	119	7	122	0	1	0	2	4	0.033613445	9.34E-05	41	39	0.387536608
93	yPH_403	pbs2d0	Glu2	2	0	2	21	7569	344	ON	1	1	50400	132	122	10	130	2	4	122	8	130	0	2	0	0	6	0.049180328	0.000136612	45	45	0.436716936
93	yPH_403	pbs2d0	Glu2	2	0	2	22	7929	704	ON	1	1	50400	138	131	7	136	2	6	130	6	136	0	1	0	0	5	0.038461538	0.000106838	51	50	0.475178474
93	yPH_403	pbs2d0	Glu2	2	0	2	23	8289	1064	ON	1	1	50400	144	137	7	141	3	5	136	5	142	0	0	0	1	7	0.051470588	0.000142974	56	57	0.526649062
93	yPH_403	pbs2d0	Glu2	2	0	2	24	8649	1424	ON	1	1	50400	151	143	8	149	2	8	142	7	146	0	1	0	2	5	0.035211268	9.78E-05	64	62	0.56186033
93	yPH_403	pbs2d0	Glu2	2	0	2	25	9009	1784	ON	1	1	50400	157	147	10	154	3	5	146	8	148	0	0	0	1	3	0.020547945	5.71E-05	69	65	0.582408275
93	yPH_403	pbs2d0	Glu2	2	0	2	26	9369	2144	ON	1	1	50400	163	150	13	158	5	3	148	10	155	0	3	0	1	5	0.033783784	9.38E-05	72	70	0.616192059
93	yPH_403	pbs2d0	Glu2	2	0	2	27	9729	2504	ON	1	1	50400	172	157	15	167	5	9	155	12	159	0	0	0	1	5	0.032258065	8.96E-05	81	75	0.648450123
93	yPH_403	pbs2d0	Glu2	2	0	2	28	10089	2864	ON	1	1	50400	175	160	15	174	1	6	159	15	167	0	0	0	1	9	0.056603774	0.000157233	87	84	0.705053897
93	yPH_403	pbs2d0	Glu2	2	0	2	29	10449	3224	ON	1	1	50400	184	168	16	183	1	9	167	16	173	0	1	0	2	7	0.041916168	0.000116434	96	91	0.746970065
93	yPH_403	pbs2d0	Glu2	2	0	2	30	10809	3584	ON	1	1	50400	197	177	20	191	6	8	173	18	182	0	3	0	3	9	0.052023121	0.000144509	104	100	0.798993186
93	yPH_403	pbs2d0	Glu2	2	0	2	31	11169	3944	ON	1	1	50400	204	184	20	201	3	10	182	19	189	0	3	0	2	6	0.032967033	9.16E-05	114	106	0.831960219
93	yPH_403	pbs2d0	Glu2	2	0	2	32	11529	4304	ON	1	1	50400	209	190	19	207	2	6	189	18	196	0	2	0	0	5	0.026455026	7.35E-05	120	111	0.858415246
93	yPH_403	pbs2d0	Glu2	2	0	2	33	11889	4664	ON	1	1	50400	216	198	18	213	3	6	196	17	205	0	2	0	1	8	0.040816327	0.000113379	126	119	0.899231572
93	yPH_403	pbs2d0	Glu2	2	0	2	34	12249	5024	ON	1	1	50400	225	207	18	221	4	8	205	16	208	0	0	0	1	4	0.019512195	5.42E-05	134	123	0.918743767
93	yPH_403	pbs2d0	Glu2	2	0	2	35	12609	5384	ON	1	1	50400	230	211	19	225	5	4	208	17	219	0	1	0	1	11	0.052884615	0.000146902	138	134	0.971628383
93	yPH_403	pbs2d0	Glu2	2	0	2	36	12969	5744	ON	1	1	50400	246	226	20	236	10	11	219	17	229	0	0	0	0	10	0.0456621	0.000126839	149	144	1.017290483
93	yPH_403	pbs2d0	Glu2	2	0	2	37	13329	6104	ON	1	1	50400	253	233	20	246	7	10	229	17	232	0	0	0	1	4	0.017467249	4.85E-05	159	148	1.034757732
93	yPH_403	pbs2d0	Glu2	2	0	2	38	13689	6464	ON	1	1	50400	257	234	23	251	6	5	232	19	238	0	0	0	1	7	0.030172414	8.38E-05	164	155	1.064930146
93	yPH_403	pbs2d0	Glu2	2	0	2	39	14049	6824	ON	1	1	50400	264	239	25	259	5	8	238	21	249	0	2	0	1	10	0.042016807	0.000116713	172	165	1.106946952
93	yPH_403	pbs2d0	Glu2	2	0	2	40	14409	7184	ON	1	1	50400	277	252	25	269	8	10	249	20	262	0	0	0	2	15	0.060240964	0.000167336	182	180	1.167187916
93	yPH_403	pbs2d0	Glu2	2	0	2	41	14769	7544	ON	1	1	50400	294	265	29	286	8	17	262	24	277	0	5	0	2	12	0.045801527	0.000127226	199	192	1.212989443
93	yPH_403	pbs2d0	Glu2	2	0	2	42	15129	7904	ON	1	1	50400	307	279	28	299	8	13	277	22	282	0	0	0	1	6	0.02166065	6.02E-05	212	198	1.234650093
93	yPH_403	pbs2d0	Glu2	2	0	2	43	15489	8264	ON	1	1	50400	313	282	31	307	6	8	282	25	286	0	1	0	2	5	0.017730496	4.93E-05	220	203	1.252380589
93	yPH_403	pbs2d0	Glu2	2	0	2	44	15849	8624	ON	1	1	50400	320	288	32	312	8	5	286	26	303	0	3	0	1	15	0.052447552	0.000145688	225	218	1.304828142
93	yPH_403	pbs2d0	Glu2	2	0	2	45	16209	8984	ON	1	1	50400	337	307	30	328	9	16	303	25	310	0	0	0	2	9	0.02970297	8.25E-05	241	227	1.334531112
93	yPH_403	pbs2d0	Glu2	2	0	2	46	16569	9344	ON	1	1	50400	346	311	35	338	8	10	310	28	326	0	2	0	3	17	0.05483871	0.00015233	251	244	1.389369822
93	yPH_403	pbs2d0	Glu2	2	0	2	47	16929	9704	ON	1	1	50400	364	328	36	356	8	18	326	30	347	0	2	0	2	21	0.064417178	0.000178937	269	265	1.453787
93	yPH_403	pbs2d0	Glu2	2	0	2	48	17289	10064	ON	1	1	50400	384	348	36	377	7	21	347	30	356	0	1	0	4	12	0.034582133	9.61E-05	290	277	1.488369132
93	yPH_403	pbs2d0	Glu2	2	0	2	49	17649	10424	ON	1	1	50400	399	358	41	391	8	14	356	35	374	0	5	0	0	13	0.036516854	0.000101436	304	290	1.524885986
93	yPH_403	pbs2d0	Glu2	2	0	2	50	18009	10784	ON	1	1	50400	417	376	41	407	10	16	374	33	389	0	4	0	2	13	0.034759358	9.66E-05	320	303	1.559645344
93	yPH_403	pbs2d0	Glu2	2	0	2	51	18369	11144	ON	1	1	50400	431	393	38	420	11	13	389	31	397	0	1	0	9	16	0.041131105	0.000114253	333	319	1.60077645
93	yPH_403	pbs2d0	Glu2	2	0	2	52	18729	11504	ON	1	1	50400	451	399	52	437	14	18	397	40	415	0	4	0	1	15	0.037783375	0.000104954	351	334	1.638559825
93	yPH_403	pbs2d0	Glu2	2	0	2	53	19089	11864	ON	1	1	50400	465	416	49	453	12	16	415	38	425	0	1	0	4	13	0.031325301	8.70E-05	367	347	1.669885126
93	yPH_403	pbs2d0	Glu2	2	0	2	54	19449	12224	ON	1	1	50400	476	427	49	466	10	13	425	41	441	0	3	0	2	15	0.035294118	9.80E-05	380	362	1.705179244
93	yPH_403	pbs2d0	Glu2	2	0	2	55	19809	12584	ON	1	1	50400	497	442	55	484	13	18	441	43	456	0	3	0	2	14	0.031746032	8.82E-05	398	376	1.736925276
93	yPH_403	pbs2d0	Glu2	2	0	2	56	20169	12944	ON	1	1	50400	517	458	59	501	16	17	456	45	463	0	2	0	2	7	0.015350877	4.26E-05	415	383	1.752276153
93	yPH_403	pbs2d0	Glu2	2	0	2	57	20529	13304	ON	1	1	50400	524	465	59	509	15	8	463	46	469	0	1	0	7	12	0.025917927	7.20E-05	423	395	1.778194079
93	yPH_403	pbs2d0	Glu2	2	0	2	58	20889	13664	ON	1	1	50400	536	471	65	521	15	12	469	52	478	0	4	0	3	8	0.017057569	4.74E-05	435	403	1.795251649
93	yPH_403	pbs2d0	Glu2	2	0	2	59	21249	14024	ON	1	1	50400	543	483	60	530	13	9	478	52	491	0	3	0	1	11	0.023012552	6.39E-05	444	414	1.818264201
93	yPH_403	pbs2d0	Glu2	2	0	2	60	21609	14384	ON	1	1	50400	554	495	59	541	13	11	491	50	506	0	5	0	1	11	0.022403259	6.22E-05	455	425	1.84066746
93	yPH_403	pbs2d0	Glu2	2	0	2	61	21969	14744	ON	1	1	50400	566	509	57	552	14	11	506	46	513	0	0	0	2	9	0.017786561	4.94E-05	466	434	1.858454021
93	yPH_403	pbs2d0	Glu2	2	0	2	62	22329	15104	ON	1	1	50400	576	516	60	564	12	11	513	51	522	0	4	0	4	9	0.01754386	4.87E-05	477	443	1.875997881
93	yPH_403	pbs2d0	Glu2	2	0	2	63	22689	15464	ON	1	1	50400	586	527	59	574	12	10	522	52	533	0	3	0	3	11	0.021072797	5.85E-05	487	454	1.897070678
93	yPH_403	pbs2d0	Glu2	2	0	2	64	23049	15824	ON	1	1	50400	595	536	59	585	10	11	533	52	552	0	4	0	3	18	0.033771107	9.38E-05	498	472	1.930841785
93	yPH_403	pbs2d0	Glu2	2	0	2	65	23409	16184	ON	1	1	50400	618	559	59	602	16	18	552	50	563	0	3	0	6	14	0.025362319	7.05E-05	516	486	1.956204103
93	yPH_403	pbs2d0	Glu2	2	0	2	66	23769	16544	ON	1	1	50400	627	567	60	616	11	14	563	53	581	0	4	0	5	19	0.03374778	9.37E-05	530	505	1.989951883
93	yPH_403	pbs2d0	Glu2	2	0	2	67	24129	16904	ON	1	1	50400	644	583	61	637	7	21	581	56	601	0	9	0	4	15	0.025817556	7.17E-05	551	520	2.015769439
93	yPH_403	pbs2d0	Glu2	2	0	2	68	24489	17264	ON	1	1	50400	664	606	58	653	11	16	601	52	618	0	3	0	4	18	0.029950083	8.32E-05	567	538	2.045719522
93	yPH_403	pbs2d0	Glu2	2	0	2	69	24849	17624	ON	1	1	50400	688	627	61	673	15	21	618	55	623	0	2	0	5	8	0.012944984	3.60E-05	588	546	2.058664506
93	yPH_403	pbs2d0	Glu2	2	0	2	70	25209	17984	ON	1	1	50400	696	629	67	683	13	10	623	60	632	0	2	0	2	9	0.014446228	4.01E-05	598	555	2.073110734
93	yPH_403	pbs2d0	Glu2	2	0	2	71	25569	18344	ON	1	1	50400	709	638	71	693	16	10	632	61	641	0	3	0	4	10	0.015822785	4.40E-05	608	565	2.088933519
93	yPH_403	pbs2d0	Glu2	2	0	2	72	25929	18704	ON	1	1	50400	722	647	75	706	16	13	641	65	654	0	6	0	5	12	0.018720749	5.20E-05	621	577	2.107654268
93	yPH_403	pbs2d0	Glu2	2	0	2	73	26289	19064	ON	1	1	50400	732	663	69	718	14	12	654	64	662	0	4	0	4	8	0.012232416	3.40E-05	633	585	2.119886684
93	yPH_403	pbs2d0	Glu2	2	0	2	74	26649	19424	ON	1	1	50400	739	668	71	726	13	8	662	64	664	0	1	0	4	5	0.00755287	2.10E-05	641	590	2.127439554
93	yPH_403	pbs2d0	Glu2	2	0	2	75	27009	19784	ON	1	1	50400	750	674	76	731	19	5	664	67	668	0	4	0	2	2	0.003012048	8.37E-06	646	592	2.130451602
93	yPH_403	pbs2d0	Glu2	2	0	2	76	27369	20144	ON	1	1	50400	745	674	71	734	11	3	668	66	666	0	1	0	4	1	0.001497006	4.16E-06	649	593	2.131948608
93	yPH_403	pbs2d0	Glu2	2	0	2	77	27729	20504	ON	1	1	50400	749	673	76	736	13	2	666	70	671	0	3	0	2	4	0.006006006	1.67E-05	651	597	2.137954614
93	yPH_403	pbs2d0	Glu2	2	0	2	78	28089	20864	ON	1	1	50400	749	676	73	739	10	4	671	68	671	0	2	0	5	3	0.004470939	1.24E-05	655	600	2.142425553
93	yPH_403	pbs2d0	Glu2	2	0	2	79	28449	21224	ON	1	1	50400	754	677	77	743	11	4	671	72	677	0	6	0	1	1	0.001490313	4.14E-06	659	601	2.143915866
93	yPH_403	pbs2d0	Glu2	2	0	2	80	28809	21584	ON	1	1	50400	758	683	75	743	15	1	677	66	673	0	2	0	8	2	0.00295421	8.21E-06	660	603	2.146870075
93	yPH_403	pbs2d0	Glu2	2	0	2	81	29169	21944	ON	1	1	50400	760	679	81	745	15	3	673	72	682	0	5	0	0	4	0.005943536	1.65E-05	663	607	2.152813612
93	yPH_403	pbs2d0	Glu2	2	0	2	82	29529	22304	ON	1	1	50400	763	686	77	749	14	4	682	67	684	0	1	0	5	6	0.008797654	2.44E-05	667	613	2.161611266
93	yPH_403	pbs2d0	Glu2	2	0	2	83	29889	22664	ON	1	1	50400	767	688	79	754	13	6	684	70	688	0	3	0	3	4	0.005847953	1.62E-05	673	617	2.167459219
93	yPH_403	pbs2d0	Glu2	2	0	2	84	30249	23024	ON	1	1	50400	778	697	81	758	20	4	688	70	680	0	0	0	8	0	0	0	677	617	2.167459219
93	yPH_403	pbs2d0	Glu2	2	0	2	85	30609	23384	ON	1	1	50400	778	687	91	758	20	0	680	78	692	0	9	0	0	3	0.004411765	1.23E-05	677	620	2.171870984
93	yPH_403	pbs2d0	Glu2	2	0	2	86	30969	23744	ON	1	1	50400	780	699	81	763	17	4	692	71	687	0	3	0	9	1	0.001445087	4.01E-06	681	621	2.17331607
93	yPH_403	pbs2d0	Glu2	2	0	2	87	31329	24104	ON	1	1	50400	777	689	88	764	13	1	687	77	697	0	6	0	1	5	0.00727802	2.02E-05	682	626	2.180594091
93	yPH_403	pbs2d0	Glu2	2	0	2	88	31689	24464	ON	1	1	50400	790	705	85	771	19	7	697	74	703	0	6	0	4	4	0.005738881	1.59E-05	689	630	2.186332972
93	yPH_403	pbs2d0	Glu2	2	0	2	89	32049	24824	ON	1	1	50400	793	708	85	776	17	5	703	73	708	0	5	0	2	2	0.00284495	7.90E-06	694	632	2.189177922
93	yPH_403	pbs2d0	Glu2	2	0	2	90	32409	25184	ON	1	1	50400	793	712	81	778	15	2	708	70	705	0	2	0	9	4	0.005649718	1.57E-05	696	636	2.194827639
93	yPH_403	pbs2d0	Glu2	2	0	2	91	32769	25544	ON	1	1	50400	795	711	84	782	13	4	705	77	711	0	6	0	3	3	0.004255319	1.18E-05	700	639	2.199082959
93	yPH_403	pbs2d0	Glu2	2	0	2	92	33129	25904	ON	1	1	50400	801	717	84	787	14	5	711	76	714	0	3	0	3	3	0.004219409	1.17E-05	705	642	2.203302368
93	yPH_403	pbs2d0	Glu2	2	0	2	93	33489	26264	ON	1	1	50400	798	716	82	791	7	4	714	77	715	0	4	0	3	0	0	0	709	642	2.203302368
93	yPH_403	pbs2d0	Glu2	2	0	2	94	33849	26624	ON	1	1	50400	810	725	85	791	19	0	715	76	721	0	4	0	2	4	0.005594406	1.55E-05	709	646	2.208896773
93	yPH_403	pbs2d0	Glu2	2	0	2	95	34209	26984	ON	1	1	50400	808	726	82	795	13	4	721	74	720	0	3	0	8	4	0.00554785	1.54E-05	713	650	2.214444624
93	yPH_403	pbs2d0	Glu2	2	0	2	96	34569	27344	ON	1	1	50400	818	728	90	800	18	5	720	80	722	0	2	0	4	4	0.005555556	1.54E-05	718	654	2.220000179
93	yPH_403	pbs2d0	Glu2	2	0	2	97	34929	27704	ON	1	1	50400	823	732	91	805	18	5	722	83	722	0	5	0	5	0	0	0	723	654	2.220000179
93	yPH_403	pbs2d0	Glu2	2	0	2	98	35289	28064	ON	1	1	50400	822	730	92	806	16	1	722	84	728	0	4	0	1	3	0.004155125	1.15E-05	724	657	2.224155304
93	yPH_403	pbs2d0	Glu2	2	0	2	99	35649	28424	ON	1	1	50400	830	741	89	810	20	4	728	82	733	0	5	0	8	8	0.010989011	3.05E-05	728	665	2.235144315
93	yPH_403	pbs2d0	Glu2	2	0	2	100	36009	28784	ON	1	1	50400	837	743	94	819	18	10	733	86	738	0	5	0	3	3	0.004092769	1.14E-05	738	668	2.239237084
93	yPH_403	pbs2d0	Glu2	2	0	2	101	36369	29144	ON	1	1	50400	836	744	92	822	14	3	738	84	738	0	2	0	4	2	0.002710027	7.53E-06	741	670	2.241947111
93	yPH_403	pbs2d0	Glu2	2	0	2	102	36729	29504	ON	1	1	50400	836	744	92	825	11	3	738	87	745	0	6	0	1	2	0.002710027	7.53E-06	744	672	2.244657139
93	yPH_403	pbs2d0	Glu2	2	0	2	103	37089	29864	ON	1	1	50400	836	749	87	827	9	4	745	82	743	0	2	0	8	4	0.005369128	1.49E-05	748	676	2.250026266
93	yPH_403	pbs2d0	Glu2	2	0	2	104	37449	30224	ON	1	1	50400	841	749	92	831	10	4	743	88	747	0	6	0	4	2	0.00269179	7.48E-06	752	678	2.252718056
93	yPH_403	pbs2d0	Glu2	2	0	2	105	37809	30584	ON	1	1	50400	848	756	92	833	15	4	747	86	750	0	3	0	1	1	0.001338688	3.72E-06	756	679	2.254056744
93	yPH_403	pbs2d0	Glu2	2	0	2	106	38169	30944	ON	1	1	50400	850	757	93	836	14	2	750	86	752	0	2	0	1	1	0.001333333	3.70E-06	758	680	2.255390077
93	yPH_403	pbs2d0	Glu2	2	0	2	107	38529	31304	ON	1	1	50400	851	759	92	837	14	1	752	85	754	0	1	0	1	2	0.002659574	7.39E-06	759	682	2.258049652
93	yPH_403	pbs2d0	Glu2	2	0	2	108	38889	31664	ON	1	1	50400	858	764	94	837	21	2	754	83	756	0	5	0	4	1	0.00132626	3.68E-06	761	683	2.259375912
93	yPH_403	pbs2d0	Glu2	2	0	2	109	39249	32024	ON	1	1	50400	856	762	94	839	17	2	756	83	757	0	3	0	2	0	0	0	763	683	2.259375912
93	yPH_403	pbs2d0	Glu2	2	0	2	110	39609	32384	ON	1	1	50400	864	769	95	841	23	2	757	84	755	0	2	0	5	1	0.001321004	3.67E-06	765	684	2.260696916
93	yPH_403	pbs2d0	Glu2	2	0	2	111	39969	32744	ON	1	1	50400	871	770	101	843	28	2	755	88	757	0	5	0	5	2	0.002649007	7.36E-06	767	686	2.263345922
93	yPH_403	pbs2d0	Glu2	2	0	2	112	40329	33104	ON	1	1	50400	874	772	102	843	31	2	757	86	756	0	6	0	10	3	0.003963012	1.10E-05	769	689	2.267308934
93	yPH_403	pbs2d0	Glu2	2	0	2	113	40689	33464	ON	1	1	50400	874	767	107	848	26	5	756	92	762	0	6	0	3	3	0.003968254	1.10E-05	774	692	2.271277188
93	yPH_403	pbs2d0	Glu2	2	0	2	114	41049	33824	ON	1	1	50400	877	774	103	852	25	4	762	90	765	0	10	0	9	2	0.002624672	7.29E-06	778	694	2.27390186
93	yPH_403	pbs2d0	Glu2	2	0	2	115	41409	34184	ON	1	1	50400	875	775	100	854	21	3	765	89	768	0	9	0	8	2	0.002614379	7.26E-06	781	696	2.276516239
93	yPH_403	pbs2d0	Glu2	2	0	2	116	41769	34544	ON	1	1	50400	877	776	101	857	20	3	768	89	770	0	7	0	7	2	0.002604167	7.23E-06	784	698	2.279120406
93	yPH_403	pbs2d0	Glu2	2	0	2	117	42129	34904	ON	1	1	50400	881	778	103	859	22	2	770	89	774	0	5	0	2	1	0.001298701	3.61E-06	786	699	2.280419107
93	yPH_403	pbs2d0	Glu2	2	0	2	118	42489	35264	ON	1	1	50400	890	790	100	860	30	1	774	86	771	0	3	0	7	1	0.00129199	3.59E-06	787	700	2.281711097
93	yPH_403	pbs2d0	Glu2	2	0	2	119	42849	35624	ON	1	1	50400	888	779	109	863	25	4	771	92	776	0	6	0	3	2	0.002594034	7.21E-06	791	702	2.284305131
93	yPH_403	pbs2d0	Glu2	2	0	2	120	43209	35984	ON	1	1	50400	884	781	103	865	19	2	776	89	771	0	2	0	7	0	0	0	793	702	2.284305131
93	yPH_403	pbs2d0	Glu2	2	0	2	121	43569	36344	ON	1	1	50400	882	778	104	865	17	0	771	94	775	0	6	0	4	2	0.002594034	7.21E-06	793	704	2.286899164
93	yPH_403	pbs2d0	Glu2	2	0	2	122	43929	36704	ON	1	1	50400	892	787	105	869	23	5	775	94	778	0	8	0	6	1	0.001290323	3.58E-06	798	705	2.288189487
93	yPH_403	pbs2d0	Glu2	2	0	2	123	44289	37064	ON	1	1	50400	890	787	103	871	19	3	778	93	781	0	6	0	6	3	0.003856041	1.07E-05	801	708	2.292045528
93	yPH_403	pbs2d0	Glu2	2	0	2	124	44649	37424	ON	1	1	50400	890	787	103	876	14	4	781	95	779	0	6	0	8	0	0	0	805	708	2.292045528
93	yPH_403	pbs2d0	Glu2	2	0	2	125	45009	37784	ON	1	1	50400	900	794	106	876	24	0	779	97	783	0	8	0	4	0	0	0	805	708	2.292045528
93	yPH_403	pbs2d0	Glu2	2	0	2	126	45369	38144	ON	1	1	50400	901	798	103	875	26	0	783	92	786	0	5	0	5	3	0.003831418	1.06E-05	805	711	2.295876946
93	yPH_403	pbs2d0	Glu2	2	0	2	127	45729	38504	ON	1	1	50400	904	801	103	880	24	5	786	94	789	0	7	0	5	1	0.001272265	3.53E-06	810	712	2.29714921
93	yPH_403	pbs2d0	Glu2	2	0	2	128	46089	38864	ON	1	1	50400	903	801	102	881	22	1	789	92	794	0	5	0	3	3	0.003802281	1.06E-05	811	715	2.300951492
93	yPH_403	pbs2d0	Glu2	2	0	2	129	46449	39224	ON	1	1	50400	917	819	98	884	33	3	794	90	788	0	2	0	10	2	0.002518892	7.00E-06	814	717	2.303470383
93	yPH_403	pbs2d0	Glu2	2	0	2	130	46809	39584	ON	1	1	50400	912	799	113	886	26	2	788	98	792	0	5	0	2	1	0.001269036	3.53E-06	816	718	2.304739419
93	yPH_403	pbs2d0	Glu2	2	0	2	131	47169	39944	ON	1	1	50400	912	804	108	888	24	2	792	96	795	0	5	0	4	2	0.002525253	7.01E-06	818	720	2.307264672
93	yPH_403	pbs2d0	Glu2	2	0	2	132	47529	40304	ON	1	1	50400	910	805	105	893	17	5	795	98	789	0	3	0	10	1	0.001257862	3.49E-06	823	721	2.308522533
93	yPH_403	pbs2d0	Glu2	2	0	2	133	47889	40664	ON	1	1	50400	911	798	113	892	19	1	789	103	792	0	9	0	6	0	0	0	824	721	2.308522533
93	yPH_403	pbs2d0	Glu2	2	0	2	134	48249	41024	ON	1	1	50400	915	803	112	894	21	2	792	102	792	0	10	0	11	1	0.001262626	3.51E-06	826	722	2.309785159
93	yPH_403	pbs2d0	Glu2	2	0	2	135	48609	41384	ON	1	1	50400	921	808	113	897	24	3	792	105	796	0	8	0	4	0	0	0	829	722	2.309785159
93	yPH_403	pbs2d0	Glu2	2	0	2	136	48969	41744	ON	1	1	50400	923	811	112	898	25	1	796	102	797	0	5	0	5	1	0.001256281	3.49E-06	830	723	2.311041441
93	yPH_403	pbs2d0	Glu2	2	0	2	137	49329	42104	ON	1	1	50400	923	810	113	899	24	1	797	102	798	0	4	0	6	3	0.003764115	1.05E-05	831	726	2.314805556
93	yPH_403	pbs2d0	Glu2	2	0	2	138	49689	42464	ON	1	1	50400	930	816	114	905	25	5	798	107	794	0	3	0	10	3	0.003759398	1.04E-05	836	729	2.318564955
93	yPH_403	pbs2d0	Glu2	2	0	2	139	50049	42824	ON	1	1	50400	938	814	124	909	29	5	794	115	799	0	8	0	4	1	0.001259446	3.50E-06	841	730	2.319824401
93	yPH_403	pbs2d0	Glu2	2	0	2	140	50409	43184	ON	1	1	50400	941	821	120	911	30	4	799	112	800	0	5	0	5	1	0.001251564	3.48E-06	845	731	2.321075965
93	yPH_403	pbs2d0	Glu2	2	0	2	141	50769	43544	ON	1	1	50400	946	825	121	915	31	4	800	115	806	0	8	0	3	1	0.00125	3.47E-06	849	732	2.322325965
93	yPH_403	pbs2d0	Glu2	2	0	2	142	51129	43904	ON	1	1	50400	951	827	124	918	33	3	806	112	809	0	4	0	5	4	0.004962779	1.38E-05	852	736	2.327288744
93	yPH_403	pbs2d0	Glu2	2	0	2	143	51489	44264	ON	1	1	50400	967	838	129	924	43	6	809	115	814	0	5	0	3	3	0.003708282	1.03E-05	858	739	2.330997026
93	yPH_403	pbs2d0	Glu2	2	0	2	144	51849	44624	ON	1	1	50400	970	844	126	929	41	5	814	115	814	0	5	0	6	1	0.001228501	3.41E-06	863	740	2.332225527
93	yPH_403	pbs2d0	Glu2	2	0	2	145	52209	44984	ON	1	1	50400	972	842	130	930	42	2	814	116	817	0	6	0	7	4	0.004914005	1.37E-05	865	744	2.337139532
93	yPH_403	pbs2d0	Glu2	2	0	2	146	52569	45344	ON	1	1	50400	969	842	127	934	35	5	817	117	823	0	6	0	7	7	0.008567931	2.38E-05	870	751	2.345707464
93	yPH_403	pbs2d0	Glu2	2	0	2	147	52929	45704	ON	1	1	50400	981	850	131	943	38	9	823	120	831	0	11	0	5	2	0.002430134	6.75E-06	879	753	2.348137597
93	yPH_403	pbs2d0	Glu2	2	0	2	148	53289	46064	ON	1	1	50400	982	857	125	945	37	2	831	114	834	0	9	0	8	2	0.002406739	6.69E-06	881	755	2.350544336
93	yPH_403	pbs2d0	Glu2	2	0	2	149	53649	46424	ON	1	1	50400	978	858	120	947	31	2	834	113	841	0	10	0	7	4	0.004796163	1.33E-05	883	759	2.355340499
93	yPH_403	pbs2d0	Glu2	2	0	2	150	54009	46784	ON	1	1	50400	991	864	127	954	37	7	841	113	848	0	10	0	7	4	0.004756243	1.32E-05	890	763	2.360096742
93	yPH_403	pbs2d0	Glu2	2	0	2	151	54369	47144	OFF	2	1	7200	997	872	125	962	35	8	848	114	849	0	7	0	10	4	0.004716981	1.31E-05	898	767	2.364813723
93	yPH_403	pbs2d0	Glu2	2	0	2	152	54729	47504	OFF	2	1	7200	997	869	128	966	31	5	849	117	854	0	11	0	11	5	0.005889282	1.64E-05	903	772	2.370703004
93	yPH_403	pbs2d0	Glu2	2	0	2	153	55089	47864	OFF	2	1	7200	1008	878	130	974	34	8	854	120	865	0	11	0	3	3	0.003512881	9.76E-06	911	775	2.374215885
93	yPH_403	pbs2d0	Glu2	2	0	2	154	55449	48224	OFF	2	1	7200	1012	890	122	981	31	8	865	116	863	0	7	0	11	2	0.002312139	6.42E-06	919	777	2.376528024
93	yPH_403	pbs2d0	Glu2	2	0	2	155	55809	48584	OFF	2	1	7200	1012	881	131	985	27	4	863	122	871	0	10	0	9	7	0.00811124	2.25E-05	923	784	2.384639264
93	yPH_403	pbs2d0	Glu2	2	0	2	156	56169	48944	OFF	2	1	7200	1028	893	135	995	33	10	871	124	881	0	14	0	7	3	0.003444317	9.57E-06	933	787	2.38808358
93	yPH_403	pbs2d0	Glu2	2	0	2	157	56529	49304	OFF	2	1	7200	1035	902	133	1000	35	5	881	119	890	0	11	0	6	4	0.004540295	1.26E-05	938	791	2.392623876
93	yPH_403	pbs2d0	Glu2	2	0	2	158	56889	49664	OFF	2	1	7200	1047	915	132	1005	42	5	890	115	888	0	9	0	12	1	0.001123596	3.12E-06	943	792	2.393747471
93	yPH_403	pbs2d0	Glu2	2	0	2	159	57249	50024	OFF	2	1	7200	1054	911	143	1006	48	2	888	118	NA	NA	NA	NA	NA	NA	NA	NA	NA	NA	NA
93	yPH_403	pbs2d0	Glu2	2	0	3	0	18	-7207	OFF	0	0	7200	65	56	9	63	2	0	56	7	57	0	0	0	0	1	0.017857143	4.96E-05	NA	NA	NA
93	yPH_403	pbs2d0	Glu2	2	0	3	1	378	-6847	OFF	0	0	7200	64	57	7	64	0	1	57	7	58	0	0	0	0	1	0.01754386	4.87E-05	NA	NA	NA
93	yPH_403	pbs2d0	Glu2	2	0	3	2	738	-6487	OFF	0	0	7200	65	58	7	65	0	1	58	7	63	0	0	0	0	5	0.086206897	0.000239464	NA	NA	NA
93	yPH_403	pbs2d0	Glu2	2	0	3	3	1098	-6127	OFF	0	0	7200	70	63	7	70	0	5	63	7	63	0	0	0	1	1	0.015873016	4.41E-05	NA	NA	NA
93	yPH_403	pbs2d0	Glu2	2	0	3	4	1458	-5767	OFF	0	0	7200	71	63	8	71	0	1	63	8	65	0	0	0	0	2	0.031746032	8.82E-05	NA	NA	NA
93	yPH_403	pbs2d0	Glu2	2	0	3	5	1818	-5407	OFF	0	0	7200	76	65	11	75	1	3	65	10	67	0	1	0	0	1	0.015384615	4.27E-05	NA	NA	NA
93	yPH_403	pbs2d0	Glu2	2	0	3	6	2178	-5047	OFF	0	0	7200	78	67	11	77	1	2	67	10	71	0	1	0	0	3	0.044776119	0.000124378	NA	NA	NA
93	yPH_403	pbs2d0	Glu2	2	0	3	7	2538	-4687	OFF	0	0	7200	82	71	11	81	1	4	71	10	75	0	0	0	0	4	0.056338028	0.000156495	NA	NA	NA
93	yPH_403	pbs2d0	Glu2	2	0	3	8	2898	-4327	OFF	0	0	7200	86	75	11	86	0	5	75	11	78	0	0	0	1	4	0.053333333	0.000148148	NA	NA	NA
93	yPH_403	pbs2d0	Glu2	2	0	3	9	3258	-3967	OFF	0	0	7200	91	78	13	91	0	5	78	13	79	0	0	0	0	1	0.012820513	3.56E-05	NA	NA	NA
93	yPH_403	pbs2d0	Glu2	2	0	3	10	3618	-3607	OFF	0	0	7200	94	79	15	93	1	1	79	14	81	0	0	0	0	2	0.025316456	7.03E-05	NA	NA	NA
93	yPH_403	pbs2d0	Glu2	2	0	3	11	3978	-3247	OFF	1	1	50400	95	81	14	95	0	2	81	14	83	0	0	0	0	2	0.024691358	6.86E-05	3	4	0.050007814
93	yPH_403	pbs2d0	Glu2	2	0	3	12	4338	-2887	OFF	1	1	50400	97	83	14	97	0	2	83	14	84	0	1	0	0	0	0	0	5	4	0.050007814
93	yPH_403	pbs2d0	Glu2	2	0	3	13	4698	-2527	OFF	1	1	50400	100	84	16	98	2	1	84	14	88	0	1	0	0	3	0.035714286	9.92E-05	6	7	0.085722099
93	yPH_403	pbs2d0	Glu2	2	0	3	14	5058	-2167	OFF	1	1	50400	103	88	15	101	2	3	88	13	90	0	0	0	1	3	0.034090909	9.47E-05	9	10	0.119813009
93	yPH_403	pbs2d0	Glu2	2	0	3	15	5418	-1807	OFF	1	1	50400	104	90	14	104	0	3	90	14	93	0	0	0	0	3	0.033333333	9.26E-05	12	13	0.153146342
93	yPH_403	pbs2d0	Glu2	2	0	3	16	5778	-1447	OFF	1	1	50400	107	93	14	107	0	3	93	14	98	0	0	0	2	7	0.075268817	0.00020908	15	20	0.228415159
93	yPH_403	pbs2d0	Glu2	2	0	3	17	6138	-1087	OFF	1	1	50400	115	98	17	114	1	7	98	16	100	0	0	0	1	3	0.030612245	8.50E-05	22	23	0.259027404
93	yPH_403	pbs2d0	Glu2	2	0	3	18	6498	-727	OFF	1	1	50400	118	100	18	117	1	3	100	17	103	0	0	0	0	3	0.03	8.33E-05	25	26	0.289027404
93	yPH_403	pbs2d0	Glu2	2	0	3	19	6858	-367	OFF	1	1	50400	122	103	19	121	1	4	103	18	106	0	1	0	0	2	0.019417476	5.39E-05	29	28	0.30844488
93	yPH_403	pbs2d0	Glu2	2	0	3	20	7218	-7	OFF	1	1	50400	126	106	20	123	3	2	106	17	109	0	1	0	2	4	0.037735849	0.000104822	31	32	0.346180729
93	yPH_403	pbs2d0	Glu2	2	0	3	21	7578	353	ON	1	1	50400	131	109	22	128	3	5	109	19	116	0	1	0	0	6	0.055045872	0.000152905	36	38	0.4012266
93	yPH_403	pbs2d0	Glu2	2	0	3	22	7938	713	ON	1	1	50400	139	118	21	135	4	7	116	19	119	0	1	0	0	2	0.017241379	4.79E-05	43	40	0.41846798
93	yPH_403	pbs2d0	Glu2	2	0	3	23	8298	1073	ON	1	1	50400	140	119	21	137	3	2	119	18	127	0	4	0	1	5	0.042016807	0.000116713	45	45	0.460484786
93	yPH_403	pbs2d0	Glu2	2	0	3	24	8658	1433	ON	1	1	50400	145	128	17	143	2	6	127	16	129	0	2	0	3	3	0.023622047	6.56E-05	51	48	0.484106834
93	yPH_403	pbs2d0	Glu2	2	0	3	25	9018	1793	ON	1	1	50400	148	129	19	146	2	3	129	17	135	0	0	0	2	8	0.062015504	0.000172265	54	56	0.546122337
93	yPH_403	pbs2d0	Glu2	2	0	3	26	9378	2153	ON	1	1	50400	159	136	23	154	5	8	135	19	139	0	1	0	1	4	0.02962963	8.23E-05	62	60	0.575751967
93	yPH_403	pbs2d0	Glu2	2	0	3	27	9738	2513	ON	1	1	50400	162	139	23	159	3	5	139	20	147	0	1	0	1	8	0.057553957	0.000159872	67	68	0.633305924
93	yPH_403	pbs2d0	Glu2	2	0	3	28	10098	2873	ON	1	1	50400	173	150	23	167	6	8	147	20	151	0	0	0	1	5	0.034013605	9.45E-05	75	73	0.667319529
93	yPH_403	pbs2d0	Glu2	2	0	3	29	10458	3233	ON	1	1	50400	175	152	23	172	3	5	151	21	152	0	0	0	2	3	0.01986755	5.52E-05	80	76	0.687187079
93	yPH_403	pbs2d0	Glu2	2	0	3	30	10818	3593	ON	1	1	50400	181	154	27	175	6	3	152	23	164	0	1	0	0	11	0.072368421	0.000201023	83	87	0.7595555
93	yPH_403	pbs2d0	Glu2	2	0	3	31	11178	3953	ON	1	1	50400	194	167	27	187	7	12	164	23	173	0	3	0	1	7	0.042682927	0.000118564	95	94	0.802238427
93	yPH_403	pbs2d0	Glu2	2	0	3	32	11538	4313	ON	1	1	50400	199	174	25	194	5	7	173	21	181	0	2	0	0	6	0.034682081	9.63E-05	102	100	0.836920508
93	yPH_403	pbs2d0	Glu2	2	0	3	33	11898	4673	ON	1	1	50400	211	185	26	203	8	9	181	22	189	0	0	0	1	9	0.049723757	0.000138122	111	109	0.886644265
93	yPH_403	pbs2d0	Glu2	2	0	3	34	12258	5033	ON	1	1	50400	220	194	26	212	8	9	189	23	197	0	1	0	1	8	0.042328042	0.000117578	120	117	0.928972307
93	yPH_403	pbs2d0	Glu2	2	0	3	35	12618	5393	ON	1	1	50400	230	203	27	220	10	8	197	23	204	0	0	0	1	8	0.040609137	0.000112803	128	125	0.969581444
93	yPH_403	pbs2d0	Glu2	2	0	3	36	12978	5753	ON	1	1	50400	236	208	28	228	8	9	204	24	208	0	1	0	1	4	0.019607843	5.45E-05	137	129	0.989189287
93	yPH_403	pbs2d0	Glu2	2	0	3	37	13338	6113	ON	1	1	50400	238	210	28	232	6	4	208	24	219	0	1	0	4	14	0.067307692	0.000186966	141	143	1.05649698
93	yPH_403	pbs2d0	Glu2	2	0	3	38	13698	6473	ON	1	1	50400	252	221	31	247	5	15	219	28	222	0	0	0	0	3	0.01369863	3.81E-05	156	146	1.07019561
93	yPH_403	pbs2d0	Glu2	2	0	3	39	14058	6833	ON	1	1	50400	263	226	37	251	12	4	222	29	227	0	1	0	2	6	0.027027027	7.51E-05	160	152	1.097222637
93	yPH_403	pbs2d0	Glu2	2	0	3	40	14418	7193	ON	1	1	50400	269	231	38	258	11	7	227	31	238	0	2	0	0	9	0.039647577	0.000110132	167	161	1.136870214
93	yPH_403	pbs2d0	Glu2	2	0	3	41	14778	7553	ON	1	1	50400	277	243	34	267	10	9	238	29	251	0	2	0	0	11	0.046218487	0.000128385	176	172	1.183088701
93	yPH_403	pbs2d0	Glu2	2	0	3	42	15138	7913	ON	1	1	50400	286	256	30	278	8	11	251	27	256	0	0	0	5	10	0.039840637	0.000110668	187	182	1.222929339
93	yPH_403	pbs2d0	Glu2	2	0	3	43	15498	8273	ON	1	1	50400	294	259	35	289	5	11	256	33	265	0	2	0	1	8	0.03125	8.68E-05	198	190	1.254179339
93	yPH_403	pbs2d0	Glu2	2	0	3	44	15858	8633	ON	1	1	50400	311	273	38	299	12	10	265	34	277	0	4	0	2	10	0.037735849	0.000104822	208	200	1.291915188
93	yPH_403	pbs2d0	Glu2	2	0	3	45	16218	8993	ON	1	1	50400	317	282	35	309	8	10	277	32	290	0	2	0	1	12	0.0433213	0.000120337	218	212	1.335236487
93	yPH_403	pbs2d0	Glu2	2	0	3	46	16578	9353	ON	1	1	50400	338	300	38	321	17	12	290	31	296	0	1	0	3	8	0.027586207	7.66E-05	230	220	1.362822694
93	yPH_403	pbs2d0	Glu2	2	0	3	47	16938	9713	ON	1	1	50400	344	305	39	330	14	8	296	34	308	0	2	0	2	12	0.040540541	0.000112613	238	232	1.403363235
93	yPH_403	pbs2d0	Glu2	2	0	3	48	17298	10073	ON	1	1	50400	357	316	41	343	14	13	308	35	324	0	1	0	2	17	0.055194805	0.000153319	251	249	1.45855804
93	yPH_403	pbs2d0	Glu2	2	0	3	49	17658	10433	ON	1	1	50400	374	329	45	361	13	18	324	37	340	0	3	0	1	14	0.043209877	0.000120027	269	263	1.501767917
93	yPH_403	pbs2d0	Glu2	2	0	3	50	18018	10793	ON	1	1	50400	393	351	42	377	16	16	340	37	358	0	2	0	2	18	0.052941176	0.000147059	285	281	1.554709093
93	yPH_403	pbs2d0	Glu2	2	0	3	51	18378	11153	ON	1	1	50400	413	362	51	396	17	19	358	38	374	0	3	0	5	18	0.05027933	0.000139665	304	299	1.604988423
93	yPH_403	pbs2d0	Glu2	2	0	3	52	18738	11513	ON	1	1	50400	431	381	50	414	17	18	374	40	388	0	3	0	1	12	0.032085561	8.91E-05	322	311	1.637073984
93	yPH_403	pbs2d0	Glu2	2	0	3	53	19098	11873	ON	1	1	50400	443	393	50	429	14	14	388	41	400	0	2	0	2	12	0.030927835	8.59E-05	336	323	1.668001819
93	yPH_403	pbs2d0	Glu2	2	0	3	54	19458	12233	ON	1	1	50400	464	410	54	444	20	15	400	44	420	0	2	0	1	19	0.0475	0.000131944	351	342	1.715501819
93	yPH_403	pbs2d0	Glu2	2	0	3	55	19818	12593	ON	1	1	50400	477	426	51	463	14	19	420	43	430	0	3	0	1	8	0.019047619	5.29E-05	370	350	1.734549438
93	yPH_403	pbs2d0	Glu2	2	0	3	56	20178	12953	ON	1	1	50400	489	436	53	472	17	9	430	42	453	0	2	0	4	25	0.058139535	0.000161499	379	375	1.792688973
93	yPH_403	pbs2d0	Glu2	2	0	3	57	20538	13313	ON	1	1	50400	513	457	56	498	15	26	453	45	467	0	1	0	1	14	0.030905077	8.58E-05	405	389	1.82359405
93	yPH_403	pbs2d0	Glu2	2	0	3	58	20898	13673	ON	1	1	50400	533	475	58	514	19	16	467	47	474	0	3	0	7	11	0.023554604	6.54E-05	421	400	1.847148654
93	yPH_403	pbs2d0	Glu2	2	0	3	59	21258	14033	ON	1	1	50400	540	480	60	525	15	12	474	51	488	0	3	0	4	15	0.03164557	8.79E-05	433	415	1.878794224
93	yPH_403	pbs2d0	Glu2	2	0	3	60	21618	14393	ON	1	1	50400	557	496	61	542	15	17	488	54	505	0	1	0	5	21	0.043032787	0.000119536	450	436	1.921827011
93	yPH_403	pbs2d0	Glu2	2	0	3	61	21978	14753	ON	1	1	50400	577	511	66	563	14	21	505	58	523	0	1	0	3	20	0.03960396	0.000110011	471	456	1.961430971
93	yPH_403	pbs2d0	Glu2	2	0	3	62	22338	15113	ON	1	1	50400	601	533	68	583	18	20	523	60	544	0	4	0	3	20	0.038240918	0.000106225	491	476	1.999671889
93	yPH_403	pbs2d0	Glu2	2	0	3	63	22698	15473	ON	1	1	50400	620	550	70	603	17	21	544	59	563	0	2	0	3	20	0.036764706	0.000102124	512	496	2.036436595
93	yPH_403	pbs2d0	Glu2	2	0	3	64	23058	15833	ON	1	1	50400	645	571	74	627	18	25	563	64	585	0	4	0	4	22	0.039076377	0.000108545	537	518	2.075512971
93	yPH_403	pbs2d0	Glu2	2	0	3	65	23418	16193	ON	1	1	50400	675	596	79	653	22	26	585	68	604	0	6	0	6	19	0.032478632	9.02E-05	563	537	2.107991604
93	yPH_403	pbs2d0	Glu2	2	0	3	66	23778	16553	ON	1	1	50400	705	619	86	677	28	24	604	73	624	0	6	0	11	25	0.041390728	0.000114974	587	562	2.149382332
93	yPH_403	pbs2d0	Glu2	2	0	3	67	24138	16913	ON	1	1	50400	733	638	95	705	28	28	624	81	647	0	3	0	7	27	0.043269231	0.000120192	615	589	2.192651563
93	yPH_403	pbs2d0	Glu2	2	0	3	68	24498	17273	ON	1	1	50400	756	657	99	734	22	29	647	87	668	0	4	0	4	21	0.032457496	9.02E-05	644	610	2.225109059
93	yPH_403	pbs2d0	Glu2	2	0	3	69	24858	17633	ON	1	1	50400	782	677	105	760	22	28	668	92	688	0	2	0	3	21	0.031437126	8.73E-05	672	631	2.256546185
93	yPH_403	pbs2d0	Glu2	2	0	3	70	25218	17993	ON	1	1	50400	808	700	108	781	27	21	688	93	714	0	10	0	1	17	0.024709302	6.86E-05	693	648	2.281255487
93	yPH_403	pbs2d0	Glu2	2	0	3	71	25578	18353	ON	1	1	50400	832	727	105	803	29	21	714	89	735	0	8	0	5	18	0.025210084	7.00E-05	714	666	2.306465571
93	yPH_403	pbs2d0	Glu2	2	0	3	72	25938	18713	ON	1	1	50400	844	746	98	823	21	19	735	88	751	0	6	0	3	13	0.017687075	4.91E-05	733	679	2.324152646
93	yPH_403	pbs2d0	Glu2	2	0	3	73	26298	19073	ON	1	1	50400	862	761	101	837	25	15	751	86	764	0	7	0	8	14	0.018641811	5.18E-05	748	693	2.342794457
93	yPH_403	pbs2d0	Glu2	2	0	3	74	26658	19433	ON	1	1	50400	879	773	106	855	24	18	764	91	780	0	8	0	4	12	0.015706806	4.36E-05	766	705	2.358501263
93	yPH_403	pbs2d0	Glu2	2	0	3	75	27018	19793	ON	1	1	50400	895	794	101	869	26	14	780	89	793	0	4	0	6	15	0.019230769	5.34E-05	780	720	2.377732033
93	yPH_403	pbs2d0	Glu2	2	0	3	76	27378	20153	ON	1	1	50400	921	806	115	889	32	19	793	96	812	0	6	0	5	18	0.022698613	6.31E-05	799	738	2.400430645
93	yPH_403	pbs2d0	Glu2	2	0	3	77	27738	20513	ON	1	1	50400	937	821	116	909	28	20	812	97	830	0	5	0	6	19	0.023399015	6.50E-05	819	757	2.42382966
93	yPH_403	pbs2d0	Glu2	2	0	3	78	28098	20873	ON	1	1	50400	966	845	121	930	36	22	830	100	852	0	5	0	8	25	0.030120482	8.37E-05	841	782	2.453950142
93	yPH_403	pbs2d0	Glu2	2	0	3	79	28458	21233	ON	1	1	50400	993	865	128	956	37	27	852	104	867	0	9	0	7	13	0.015258216	4.24E-05	868	795	2.469208358
93	yPH_403	pbs2d0	Glu2	2	0	3	80	28818	21593	ON	1	1	50400	1005	883	122	972	33	16	867	105	890	0	6	0	4	21	0.024221453	6.73E-05	884	816	2.493429811
93	yPH_403	pbs2d0	Glu2	2	0	3	81	29178	21953	ON	1	1	50400	1027	899	128	995	32	23	890	105	920	0	6	0	8	32	0.035955056	9.99E-05	907	848	2.529384868
93	yPH_403	pbs2d0	Glu2	2	0	3	82	29538	22313	ON	1	1	50400	1066	933	133	1031	35	36	920	111	946	0	9	0	9	26	0.02826087	7.85E-05	943	874	2.557645737
93	yPH_403	pbs2d0	Glu2	2	0	3	83	29898	22673	ON	1	1	50400	1095	966	129	1060	35	29	946	114	964	0	10	0	10	18	0.019027484	5.29E-05	972	892	2.576673221
93	yPH_403	pbs2d0	Glu2	2	0	3	84	30258	23033	ON	1	1	50400	1111	979	132	1078	33	18	964	114	981	0	12	0	12	17	0.017634855	4.90E-05	990	909	2.594308076
93	yPH_403	pbs2d0	Glu2	2	0	3	85	30618	23393	ON	1	1	50400	1124	991	133	1095	29	17	981	114	1002	0	9	0	6	18	0.018348624	5.10E-05	1007	927	2.6126567
93	yPH_403	pbs2d0	Glu2	2	0	3	86	30978	23753	ON	1	1	50400	1147	1018	129	1116	31	20	1002	114	1017	0	6	0	7	16	0.015968064	4.44E-05	1027	943	2.628624764
93	yPH_403	pbs2d0	Glu2	2	0	3	87	31338	24113	ON	1	1	50400	1173	1041	132	1134	39	18	1017	117	1028	0	7	0	7	11	0.010816126	3.00E-05	1045	954	2.63944089
93	yPH_403	pbs2d0	Glu2	2	0	3	88	31698	24473	ON	1	1	50400	1187	1045	142	1146	41	12	1028	118	1031	0	6	0	17	14	0.013618677	3.78E-05	1057	968	2.653059567
93	yPH_403	pbs2d0	Glu2	2	0	3	89	32058	24833	ON	1	1	50400	1202	1051	151	1162	40	16	1031	131	1040	0	15	0	9	3	0.002909796	8.08E-06	1073	971	2.655969363
93	yPH_403	pbs2d0	Glu2	2	0	3	90	32418	25193	ON	1	1	50400	1205	1056	149	1164	41	3	1040	124	1053	0	14	0	11	10	0.009615385	2.67E-05	1076	981	2.665584748
93	yPH_403	pbs2d0	Glu2	2	0	3	91	32778	25553	ON	1	1	50400	1224	1078	146	1175	49	12	1053	122	1056	0	10	0	11	4	0.00379867	1.06E-05	1088	985	2.669383418
93	yPH_403	pbs2d0	Glu2	2	0	3	92	33138	25913	ON	1	1	50400	1222	1075	147	1180	42	5	1056	124	1059	0	8	0	15	10	0.009469697	2.63E-05	1093	995	2.678853115
93	yPH_403	pbs2d0	Glu2	2	0	3	93	33498	26273	ON	1	1	50400	1253	1089	164	1192	61	12	1059	133	1064	0	11	0	9	3	0.002832861	7.87E-06	1105	998	2.681685976
93	yPH_403	pbs2d0	Glu2	2	0	3	94	33858	26633	ON	1	1	50400	1242	1090	152	1194	48	3	1064	130	1071	0	6	0	5	6	0.005639098	1.57E-05	1108	1004	2.687325074
93	yPH_403	pbs2d0	Glu2	2	0	3	95	34218	26993	ON	1	1	50400	1257	1102	155	1200	57	6	1071	129	1081	0	6	0	6	10	0.009337068	2.59E-05	1114	1014	2.696662142
93	yPH_403	pbs2d0	Glu2	2	0	3	96	34578	27353	ON	1	1	50400	1272	1121	151	1210	62	10	1081	129	1087	0	8	0	10	8	0.007400555	2.06E-05	1124	1022	2.704062697
93	yPH_403	pbs2d0	Glu2	2	0	3	97	34938	27713	ON	1	1	50400	1272	1123	149	1218	54	10	1087	131	1074	0	5	0	24	6	0.005519779	1.53E-05	1134	1028	2.709582476
93	yPH_403	pbs2d0	Glu2	2	0	3	98	35298	28073	ON	1	1	50400	1277	1106	171	1224	53	6	1074	150	1093	0	20	0	9	8	0.00744879	2.07E-05	1140	1036	2.717031266
93	yPH_403	pbs2d0	Glu2	2	0	3	99	35658	28433	ON	1	1	50400	1276	1117	159	1232	44	8	1093	139	1079	0	10	0	29	5	0.004574565	1.27E-05	1148	1041	2.721605831
93	yPH_403	pbs2d0	Glu2	2	0	3	100	36018	28793	ON	1	1	50400	1283	1107	176	1237	46	5	1079	158	1103	0	17	0	11	18	0.016682113	4.63E-05	1153	1059	2.738287944
93	yPH_403	pbs2d0	Glu2	2	0	3	101	36378	29153	ON	1	1	50400	1307	1140	167	1255	52	18	1103	152	1118	0	12	0	10	13	0.011786038	3.27E-05	1171	1072	2.750073983
93	yPH_403	pbs2d0	Glu2	2	0	3	102	36738	29513	ON	1	1	50400	1320	1147	173	1268	52	14	1118	150	1124	0	9	0	9	6	0.005366726	1.49E-05	1185	1078	2.755440709
93	yPH_403	pbs2d0	Glu2	2	0	3	103	37098	29873	ON	1	1	50400	1332	1167	165	1268	64	6	1124	144	1126	0	11	0	16	7	0.006227758	1.73E-05	1191	1085	2.761668467
93	yPH_403	pbs2d0	Glu2	2	0	3	104	37458	30233	ON	1	1	50400	1335	1168	167	1274	61	7	1126	148	1128	0	18	0	19	3	0.002664298	7.40E-06	1198	1088	2.764332765
93	yPH_403	pbs2d0	Glu2	2	0	3	105	37818	30593	ON	1	1	50400	1329	1159	170	1276	53	4	1128	148	1123	0	13	0	21	3	0.002659574	7.39E-06	1202	1091	2.76699234
93	yPH_403	pbs2d0	Glu2	2	0	3	106	38178	30953	ON	1	1	50400	1332	1156	176	1279	53	4	1123	156	1129	0	16	0	13	3	0.002671416	7.42E-06	1206	1094	2.769663756
93	yPH_403	pbs2d0	Glu2	2	0	3	107	38538	31313	ON	1	1	50400	1343	1170	173	1283	60	4	1129	154	1137	0	18	0	12	2	0.001771479	4.92E-06	1210	1096	2.771435235
93	yPH_403	pbs2d0	Glu2	2	0	3	108	38898	31673	ON	1	1	50400	1343	1178	165	1284	59	2	1137	147	1141	0	16	0	16	4	0.00351803	9.77E-06	1212	1100	2.774953265
93	yPH_403	pbs2d0	Glu2	2	0	3	109	39258	32033	ON	1	1	50400	1356	1184	172	1288	68	4	1141	147	1139	0	12	0	16	2	0.001752848	4.87E-06	1216	1102	2.776706113
93	yPH_403	pbs2d0	Glu2	2	0	3	110	39618	32393	ON	1	1	50400	1352	1181	171	1289	63	2	1139	150	1129	0	12	0	23	1	0.000877963	2.44E-06	1218	1103	2.777584076
93	yPH_403	pbs2d0	Glu2	2	0	3	111	39978	32753	ON	1	1	50400	1358	1177	181	1288	70	2	1129	159	1137	0	19	0	12	1	0.00088574	2.46E-06	1220	1104	2.778469816
93	yPH_403	pbs2d0	Glu2	2	0	3	112	40338	33113	ON	1	1	50400	1352	1181	171	1289	63	1	1137	152	1133	0	11	0	19	4	0.00351803	9.77E-06	1221	1108	2.781987846
93	yPH_403	pbs2d0	Glu2	2	0	3	113	40698	33473	ON	1	1	50400	1373	1187	186	1292	81	4	1133	159	1141	0	17	0	13	4	0.00353045	9.81E-06	1225	1112	2.785518296
93	yPH_403	pbs2d0	Glu2	2	0	3	114	41058	33833	ON	1	1	50400	1367	1193	174	1295	72	4	1141	154	1137	0	9	0	18	5	0.004382121	1.22E-05	1229	1117	2.789900417
93	yPH_403	pbs2d0	Glu2	2	0	3	115	41418	34193	ON	1	1	50400	1385	1205	180	1300	85	5	1137	163	1144	0	15	0	13	5	0.004397537	1.22E-05	1234	1122	2.794297954
93	yPH_403	pbs2d0	Glu2	2	0	3	116	41778	34553	ON	1	1	50400	1384	1210	174	1299	85	5	1144	155	1147	0	11	0	12	4	0.003496503	9.71E-06	1239	1126	2.797794458
93	yPH_403	pbs2d0	Glu2	2	0	3	117	42138	34913	ON	1	1	50400	1388	1210	178	1303	85	5	1147	156	1140	0	10	0	21	4	0.003487358	9.69E-06	1244	1130	2.801281816
93	yPH_403	pbs2d0	Glu2	2	0	3	118	42498	35273	ON	1	1	50400	1398	1208	190	1307	91	4	1140	167	1142	0	11	0	15	6	0.005263158	1.46E-05	1248	1136	2.806544974
93	yPH_403	pbs2d0	Glu2	2	0	3	119	42858	35633	ON	1	1	50400	1409	1215	194	1309	100	6	1142	167	1148	0	14	0	13	5	0.004378284	1.22E-05	1254	1141	2.810923258
93	yPH_403	pbs2d0	Glu2	2	0	3	120	43218	35993	ON	1	1	50400	1420	1228	192	1314	106	7	1148	166	1153	0	11	0	9	3	0.00261324	7.26E-06	1261	1144	2.813536498
93	yPH_403	pbs2d0	Glu2	2	0	3	121	43578	36353	ON	1	1	50400	1432	1241	191	1317	115	4	1153	164	1150	0	4	0	9	2	0.001734605	4.82E-06	1265	1146	2.815271103
93	yPH_403	pbs2d0	Glu2	2	0	3	122	43938	36713	ON	1	1	50400	1429	1240	189	1317	112	2	1150	167	1158	0	13	0	10	5	0.004347826	1.21E-05	1267	1151	2.819618929
93	yPH_403	pbs2d0	Glu2	2	0	3	123	44298	37073	ON	1	1	50400	1449	1252	197	1322	127	6	1158	164	1153	0	9	0	17	3	0.002590674	7.20E-06	1273	1154	2.822209603
93	yPH_403	pbs2d0	Glu2	2	0	3	124	44658	37433	ON	1	1	50400	1443	1248	195	1323	120	3	1153	170	1165	0	17	0	6	1	0.000867303	2.41E-06	1276	1155	2.823076906
93	yPH_403	pbs2d0	Glu2	2	0	3	125	45018	37793	ON	1	1	50400	1433	1246	187	1322	111	1	1165	157	1161	0	4	0	10	2	0.001716738	4.77E-06	1277	1157	2.824793644
93	yPH_403	pbs2d0	Glu2	2	0	3	126	45378	38153	ON	1	1	50400	1443	1247	196	1322	121	3	1161	161	1153	0	7	0	18	3	0.002583979	7.18E-06	1280	1160	2.827377623
93	yPH_403	pbs2d0	Glu2	2	0	3	127	45738	38513	ON	1	1	50400	1435	1228	207	1322	113	4	1153	169	1160	0	14	0	8	1	0.000867303	2.41E-06	1284	1161	2.828244926
93	yPH_403	pbs2d0	Glu2	2	0	3	128	46098	38873	ON	1	1	50400	1426	1224	202	1323	103	3	1160	163	1150	0	9	0	22	3	0.002586207	7.18E-06	1287	1164	2.830831133
93	yPH_403	pbs2d0	Glu2	2	0	3	129	46458	39233	ON	1	1	50400	1449	1243	206	1325	124	3	1150	175	1153	0	24	0	22	1	0.000869565	2.42E-06	1290	1165	2.831700698
93	yPH_403	pbs2d0	Glu2	2	0	3	130	46818	39593	ON	1	1	50400	1461	1250	211	1325	136	2	1153	172	1158	0	14	0	13	4	0.003469211	9.64E-06	1292	1169	2.835169909
93	yPH_403	pbs2d0	Glu2	2	0	3	131	47178	39953	ON	1	1	50400	1450	1245	205	1327	123	5	1158	169	1162	0	10	0	9	3	0.002590674	7.20E-06	1297	1172	2.837760582
93	yPH_403	pbs2d0	Glu2	2	0	3	132	47538	40313	ON	1	1	50400	1455	1253	202	1329	126	3	1162	167	1168	0	9	0	4	1	0.000860585	2.39E-06	1300	1173	2.838621168
93	yPH_403	pbs2d0	Glu2	2	0	3	133	47898	40673	ON	1	1	50400	1455	1267	188	1329	126	1	1168	161	1161	0	7	0	19	5	0.004280822	1.19E-05	1301	1178	2.842901989
93	yPH_403	pbs2d0	Glu2	2	0	3	134	48258	41033	ON	1	1	50400	1457	1262	195	1333	124	5	1161	172	1149	0	7	0	20	1	0.000861326	2.39E-06	1306	1179	2.843763316
93	yPH_403	pbs2d0	Glu2	2	0	3	135	48618	41393	ON	1	1	50400	1451	1237	214	1334	117	1	1149	185	1156	0	21	0	17	3	0.002610966	7.25E-06	1307	1182	2.846374282
93	yPH_403	pbs2d0	Glu2	2	0	3	136	48978	41753	ON	1	1	50400	1453	1251	202	1337	116	4	1156	181	1164	0	16	0	9	1	0.000865052	2.40E-06	1311	1183	2.847239334
93	yPH_403	pbs2d0	Glu2	2	0	3	137	49338	42113	ON	1	1	50400	1452	1260	192	1334	118	1	1164	170	1161	0	6	0	10	1	0.000859107	2.39E-06	1312	1184	2.84809844
93	yPH_403	pbs2d0	Glu2	2	0	3	138	49698	42473	ON	1	1	50400	1460	1260	200	1334	126	1	1161	173	1168	0	18	0	13	2	0.001722653	4.79E-06	1313	1186	2.849821093
93	yPH_403	pbs2d0	Glu2	2	0	3	139	50058	42833	ON	1	1	50400	1456	1261	195	1337	119	3	1168	169	1156	0	10	0	23	1	0.000856164	2.38E-06	1316	1187	2.850677258
93	yPH_403	pbs2d0	Glu2	2	0	3	140	50418	43193	ON	1	1	50400	1459	1250	209	1338	121	1	1156	182	1162	0	14	0	10	2	0.001730104	4.81E-06	1317	1189	2.852407361
93	yPH_403	pbs2d0	Glu2	2	0	3	141	50778	43553	ON	1	1	50400	1476	1270	206	1340	136	3	1162	178	1158	0	11	0	17	2	0.00172117	4.78E-06	1320	1191	2.854128532
93	yPH_403	pbs2d0	Glu2	2	0	3	142	51138	43913	ON	1	1	50400	1469	1261	208	1338	131	2	1158	180	1153	0	8	0	14	1	0.000863558	2.40E-06	1322	1192	2.85499209
93	yPH_403	pbs2d0	Glu2	2	0	3	143	51498	44273	ON	1	1	50400	1479	1261	218	1339	140	2	1153	186	1170	0	22	0	7	2	0.001734605	4.82E-06	1324	1194	2.856726695
93	yPH_403	pbs2d0	Glu2	2	0	3	144	51858	44633	ON	1	1	50400	1460	1267	193	1340	120	3	1170	170	1156	0	4	0	21	3	0.002564103	7.12E-06	1327	1197	2.859290798
93	yPH_403	pbs2d0	Glu2	2	0	3	145	52218	44993	ON	1	1	50400	1480	1266	214	1338	142	3	1156	182	1163	0	15	0	10	2	0.001730104	4.81E-06	1330	1199	2.861020901
93	yPH_403	pbs2d0	Glu2	2	0	3	146	52578	45353	ON	1	1	50400	1475	1268	207	1341	134	3	1163	178	1162	0	14	0	17	2	0.00171969	4.78E-06	1333	1201	2.862740592
93	yPH_403	pbs2d0	Glu2	2	0	3	147	52938	45713	ON	1	1	50400	1483	1271	212	1342	141	2	1162	180	1154	0	8	0	18	2	0.00172117	4.78E-06	1335	1203	2.864461762
93	yPH_403	pbs2d0	Glu2	2	0	3	148	53298	46073	ON	1	1	50400	1474	1251	223	1343	131	2	1154	189	1162	0	13	0	7	2	0.001733102	4.81E-06	1337	1205	2.866194865
93	yPH_403	pbs2d0	Glu2	2	0	3	149	53658	46433	ON	1	1	50400	1479	1268	211	1346	133	3	1162	184	1164	0	12	0	18	8	0.006884682	1.91E-05	1340	1213	2.873079546
93	yPH_403	pbs2d0	Glu2	2	0	3	150	54018	46793	ON	1	1	50400	1474	1268	206	1352	122	8	1164	188	1180	0	22	0	9	3	0.00257732	7.16E-06	1348	1216	2.875656866
93	yPH_403	pbs2d0	Glu2	2	0	3	151	54378	47153	OFF	2	1	7200	1469	1272	197	1353	116	3	1180	173	1181	0	8	0	8	1	0.000847458	2.35E-06	1351	1217	2.876504323
93	yPH_403	pbs2d0	Glu2	2	0	3	152	54738	47513	OFF	2	1	7200	1487	1283	204	1353	134	1	1181	172	1177	0	9	0	13	0	0	0	1352	1217	2.876504323
93	yPH_403	pbs2d0	Glu2	2	0	3	153	55098	47873	OFF	2	1	7200	1483	1271	212	1350	133	0	1177	173	1174	0	10	0	16	3	0.002548853	7.08E-06	1352	1220	2.879053176
93	yPH_403	pbs2d0	Glu2	2	0	3	154	55458	48233	OFF	2	1	7200	1477	1266	211	1348	129	3	1174	174	1180	0	15	0	12	3	0.002555366	7.10E-06	1355	1223	2.881608543
93	yPH_403	pbs2d0	Glu2	2	0	3	155	55818	48593	OFF	2	1	7200	1481	1275	206	1347	134	3	1180	167	1170	0	8	0	19	1	0.000847458	2.35E-06	1358	1224	2.882456
93	yPH_403	pbs2d0	Glu2	2	0	3	156	56178	48953	OFF	2	1	7200	1464	1265	199	1342	122	1	1170	172	1176	0	16	0	13	3	0.002564103	7.12E-06	1359	1227	2.885020103
93	yPH_403	pbs2d0	Glu2	2	0	3	157	56538	49313	OFF	2	1	7200	1463	1268	195	1342	121	3	1176	166	1176	0	12	0	17	5	0.004251701	1.18E-05	1362	1232	2.889271804
93	yPH_403	pbs2d0	Glu2	2	0	3	158	56898	49673	OFF	2	1	7200	1445	1252	193	1345	100	5	1176	169	1182	0	16	0	12	2	0.00170068	4.72E-06	1367	1234	2.890972484
93	yPH_403	pbs2d0	Glu2	2	0	3	159	57258	50033	OFF	2	1	7200	1450	1263	187	1347	103	2	1182	165	NA	NA	NA	NA	NA	NA	NA	NA	NA	NA	NA
93	yPH_403	pbs2d0	Glu2	2	0	4	0	27	-7198	OFF	0	0	7200	59	50	9	54	5	0	50	4	52	0	0	0	0	2	0.04	0.000111111	NA	NA	NA
93	yPH_403	pbs2d0	Glu2	2	0	4	1	387	-6838	OFF	0	0	7200	61	53	8	56	5	2	52	4	52	0	0	0	0	0	0	0	NA	NA	NA
93	yPH_403	pbs2d0	Glu2	2	0	4	2	747	-6478	OFF	0	0	7200	59	52	7	56	3	0	52	4	53	0	0	0	0	1	0.019230769	5.34E-05	NA	NA	NA
93	yPH_403	pbs2d0	Glu2	2	0	4	3	1107	-6118	OFF	0	0	7200	63	54	9	59	4	2	53	6	53	0	0	0	1	1	0.018867925	5.24E-05	NA	NA	NA
93	yPH_403	pbs2d0	Glu2	2	0	4	4	1467	-5758	OFF	0	0	7200	62	53	9	60	2	1	53	7	53	0	0	0	0	0	0	0	NA	NA	NA
93	yPH_403	pbs2d0	Glu2	2	0	4	5	1827	-5398	OFF	0	0	7200	62	53	9	60	2	0	53	7	56	0	1	0	0	2	0.037735849	0.000104822	NA	NA	NA
93	yPH_403	pbs2d0	Glu2	2	0	4	6	2187	-5038	OFF	0	0	7200	65	56	9	64	1	3	56	8	62	0	0	0	1	7	0.125	0.000347222	NA	NA	NA
93	yPH_403	pbs2d0	Glu2	2	0	4	7	2547	-4678	OFF	0	0	7200	73	62	11	72	1	8	62	10	64	0	0	0	0	2	0.032258065	8.96E-05	NA	NA	NA
93	yPH_403	pbs2d0	Glu2	2	0	4	8	2907	-4318	OFF	0	0	7200	75	64	11	75	0	3	64	11	66	0	0	0	0	2	0.03125	8.68E-05	NA	NA	NA
93	yPH_403	pbs2d0	Glu2	2	0	4	9	3267	-3958	OFF	0	0	7200	77	66	11	77	0	2	66	11	69	0	1	0	0	2	0.03030303	8.42E-05	NA	NA	NA
93	yPH_403	pbs2d0	Glu2	2	0	4	10	3627	-3598	OFF	1	1	50400	83	70	13	79	4	2	69	10	72	0	0	0	0	3	0.043478261	0.000120773	4	5	0.073781291
93	yPH_403	pbs2d0	Glu2	2	0	4	11	3987	-3238	OFF	1	1	50400	84	72	12	84	0	5	72	12	76	0	1	0	0	3	0.041666667	0.000115741	9	8	0.115447958
93	yPH_403	pbs2d0	Glu2	2	0	4	12	4347	-2878	OFF	1	1	50400	90	76	14	89	1	5	76	13	81	0	0	0	1	6	0.078947368	0.000219298	14	14	0.194395326
93	yPH_403	pbs2d0	Glu2	2	0	4	13	4707	-2518	OFF	1	1	50400	96	82	14	95	1	6	81	14	82	0	0	0	0	1	0.012345679	3.43E-05	20	15	0.206741005
93	yPH_403	pbs2d0	Glu2	2	0	4	14	5067	-2158	OFF	1	1	50400	96	82	14	96	0	1	82	14	85	0	2	0	1	2	0.024390244	6.78E-05	21	17	0.231131249
93	yPH_403	pbs2d0	Glu2	2	0	4	15	5427	-1798	OFF	1	1	50400	101	87	14	99	2	3	85	14	86	0	0	0	0	1	0.011764706	3.27E-05	24	18	0.242895955
93	yPH_403	pbs2d0	Glu2	2	0	4	16	5787	-1438	OFF	1	1	50400	102	86	16	100	2	1	86	14	87	0	0	0	0	1	0.011627907	3.23E-05	25	19	0.254523862
93	yPH_403	pbs2d0	Glu2	2	0	4	17	6147	-1078	OFF	1	1	50400	103	87	16	101	2	1	87	14	85	0	0	0	2	0	0	0	26	19	0.254523862
93	yPH_403	pbs2d0	Glu2	2	0	4	18	6507	-718	OFF	1	1	50400	105	87	18	101	4	0	85	16	87	0	1	0	1	2	0.023529412	6.54E-05	26	21	0.278053274
93	yPH_403	pbs2d0	Glu2	2	0	4	19	6867	-358	OFF	1	1	50400	108	89	19	105	3	4	87	18	91	0	0	0	1	5	0.057471264	0.000159642	30	26	0.335524538
93	yPH_403	pbs2d0	Glu2	2	0	4	20	7227	2	ON	1	1	50400	115	93	22	110	5	5	91	19	95	0	0	0	0	4	0.043956044	0.0001221	35	30	0.379480582
93	yPH_403	pbs2d0	Glu2	2	0	4	21	7587	362	ON	1	1	50400	116	97	19	114	2	4	95	19	98	0	0	0	0	3	0.031578947	8.77E-05	39	33	0.411059529
93	yPH_403	pbs2d0	Glu2	2	0	4	22	7947	722	ON	1	1	50400	123	101	22	118	5	4	98	20	105	0	3	0	0	4	0.040816327	0.000113379	43	37	0.451875856
93	yPH_403	pbs2d0	Glu2	2	0	4	23	8307	1082	ON	1	1	50400	130	108	22	124	6	6	105	19	111	0	0	0	3	9	0.085714286	0.000238095	49	46	0.537590142
93	yPH_403	pbs2d0	Glu2	2	0	4	24	8667	1442	ON	1	1	50400	141	114	27	133	8	9	111	22	120	0	1	0	2	10	0.09009009	0.00025025	58	56	0.627680232
93	yPH_403	pbs2d0	Glu2	2	0	4	25	9027	1802	ON	1	1	50400	148	121	27	143	5	10	120	23	123	0	0	0	1	4	0.033333333	9.26E-05	68	60	0.661013565
93	yPH_403	pbs2d0	Glu2	2	0	4	26	9387	2162	ON	1	1	50400	154	126	28	147	7	4	123	24	130	0	1	0	0	6	0.048780488	0.000135501	72	66	0.709794053
93	yPH_403	pbs2d0	Glu2	2	0	4	27	9747	2522	ON	1	1	50400	164	133	31	154	10	7	130	24	134	0	2	0	0	2	0.015384615	4.27E-05	79	68	0.725178668
93	yPH_403	pbs2d0	Glu2	2	0	4	28	10107	2882	ON	1	1	50400	163	136	27	156	7	2	134	22	138	0	1	0	2	5	0.037313433	0.000103648	81	73	0.762492101
93	yPH_403	pbs2d0	Glu2	2	0	4	29	10467	3242	ON	1	1	50400	164	138	26	161	3	5	138	23	143	0	1	0	0	4	0.028985507	8.05E-05	86	77	0.791477608
93	yPH_403	pbs2d0	Glu2	2	0	4	30	10827	3602	ON	1	1	50400	173	145	28	166	7	5	143	23	147	0	1	0	2	5	0.034965035	9.71E-05	91	82	0.826442643
93	yPH_403	pbs2d0	Glu2	2	0	4	31	11187	3962	ON	1	1	50400	181	148	33	173	8	7	147	26	154	0	2	0	0	5	0.034013605	9.45E-05	98	87	0.860456249
93	yPH_403	pbs2d0	Glu2	2	0	4	32	11547	4322	ON	1	1	50400	187	156	31	179	8	6	154	25	161	0	2	0	1	6	0.038961039	0.000108225	104	93	0.899417288
93	yPH_403	pbs2d0	Glu2	2	0	4	33	11907	4682	ON	1	1	50400	196	164	32	187	9	8	161	26	166	0	0	0	0	5	0.031055901	8.63E-05	112	98	0.930473188
93	yPH_403	pbs2d0	Glu2	2	0	4	34	12267	5042	ON	1	1	50400	201	169	32	194	7	7	166	28	172	0	1	0	2	7	0.042168675	0.000117135	119	105	0.972641863
93	yPH_403	pbs2d0	Glu2	2	0	4	35	12627	5402	ON	1	1	50400	210	175	35	203	7	8	172	31	188	0	2	0	0	14	0.081395349	0.000226098	127	119	1.054037212
93	yPH_403	pbs2d0	Glu2	2	0	4	36	12987	5762	ON	1	1	50400	229	193	36	220	9	17	188	32	200	0	3	0	1	10	0.053191489	0.000147754	144	129	1.107228701
93	yPH_403	pbs2d0	Glu2	2	0	4	37	13347	6122	ON	1	1	50400	241	206	35	230	11	10	200	30	206	0	2	0	2	6	0.03	8.33E-05	154	135	1.137228701
93	yPH_403	pbs2d0	Glu2	2	0	4	38	13707	6482	ON	1	1	50400	248	211	37	237	11	7	206	31	214	0	3	0	1	6	0.029126214	8.09E-05	161	141	1.166354915
93	yPH_403	pbs2d0	Glu2	2	0	4	39	14067	6842	ON	1	1	50400	261	223	38	243	18	6	214	29	220	0	1	0	0	5	0.023364486	6.49E-05	167	146	1.189719401
93	yPH_403	pbs2d0	Glu2	2	0	4	40	14427	7202	ON	1	1	50400	267	228	39	248	19	5	220	28	228	0	1	0	1	8	0.036363636	0.00010101	172	154	1.226083037
93	yPH_403	pbs2d0	Glu2	2	0	4	41	14787	7562	ON	1	1	50400	275	230	45	257	18	8	228	29	231	0	0	0	1	4	0.01754386	4.87E-05	180	158	1.243626897
93	yPH_403	pbs2d0	Glu2	2	0	4	42	15147	7922	ON	1	1	50400	282	236	46	263	19	6	231	32	243	0	1	0	2	13	0.056277056	0.000156325	186	171	1.299903953
93	yPH_403	pbs2d0	Glu2	2	0	4	43	15507	8282	ON	1	1	50400	298	255	43	277	21	14	243	34	256	0	0	0	3	16	0.065843621	0.000182899	200	187	1.365747575
93	yPH_403	pbs2d0	Glu2	2	0	4	44	15867	8642	ON	1	1	50400	314	260	54	295	19	17	256	39	262	0	2	0	2	6	0.0234375	6.51E-05	217	193	1.389185075
93	yPH_403	pbs2d0	Glu2	2	0	4	45	16227	9002	ON	1	1	50400	323	267	56	305	18	9	262	43	274	0	2	0	1	11	0.041984733	0.000116624	226	204	1.431169807
93	yPH_403	pbs2d0	Glu2	2	0	4	46	16587	9362	ON	1	1	50400	338	283	55	319	19	13	274	45	282	0	3	0	2	7	0.025547445	7.10E-05	239	211	1.456717253
93	yPH_403	pbs2d0	Glu2	2	0	4	47	16947	9722	ON	1	1	50400	353	292	61	330	23	10	282	48	295	0	2	0	2	13	0.046099291	0.000128054	249	224	1.502816543
93	yPH_403	pbs2d0	Glu2	2	0	4	48	17307	10082	ON	1	1	50400	371	308	63	345	26	15	295	50	301	0	2	0	2	6	0.020338983	5.65E-05	264	230	1.523155526
93	yPH_403	pbs2d0	Glu2	2	0	4	49	17667	10442	ON	1	1	50400	372	308	64	354	18	9	301	53	311	0	1	0	1	10	0.033222591	9.23E-05	273	240	1.556378118
93	yPH_403	pbs2d0	Glu2	2	0	4	50	18027	10802	ON	1	1	50400	390	323	67	365	25	11	311	54	323	0	1	0	0	11	0.035369775	9.82E-05	284	251	1.591747893
93	yPH_403	pbs2d0	Glu2	2	0	4	51	18387	11162	ON	1	1	50400	406	339	67	379	27	14	323	56	345	0	2	0	2	22	0.068111455	0.000189198	298	273	1.659859348
93	yPH_403	pbs2d0	Glu2	2	0	4	52	18747	11522	ON	1	1	50400	429	358	71	404	25	25	345	59	354	0	4	0	6	11	0.031884058	8.86E-05	323	284	1.691743406
93	yPH_403	pbs2d0	Glu2	2	0	4	53	19107	11882	ON	1	1	50400	440	365	75	417	23	12	354	63	368	0	6	0	3	11	0.031073446	8.63E-05	335	295	1.722816852
93	yPH_403	pbs2d0	Glu2	2	0	4	54	19467	12242	ON	1	1	50400	463	386	77	431	32	13	368	63	387	0	5	0	4	18	0.048913043	0.00013587	348	313	1.771729896
93	yPH_403	pbs2d0	Glu2	2	0	4	55	19827	12602	ON	1	1	50400	477	397	80	451	26	20	387	64	400	0	3	0	7	17	0.043927649	0.000122021	368	330	1.815657544
93	yPH_403	pbs2d0	Glu2	2	0	4	56	20187	12962	ON	1	1	50400	506	422	84	474	32	23	400	74	422	0	7	0	2	17	0.0425	0.000118056	391	347	1.858157544
93	yPH_403	pbs2d0	Glu2	2	0	4	57	20547	13322	ON	1	1	50400	518	436	82	492	26	20	422	70	436	0	6	0	3	11	0.026066351	7.24E-05	411	358	1.884223895
93	yPH_403	pbs2d0	Glu2	2	0	4	58	20907	13682	ON	1	1	50400	540	454	86	507	33	15	436	71	457	0	7	0	2	16	0.036697248	0.000101937	426	374	1.920921143
93	yPH_403	pbs2d0	Glu2	2	0	4	59	21267	14042	ON	1	1	50400	562	477	85	525	37	18	457	68	478	0	4	0	3	20	0.043763676	0.000121566	444	394	1.964684819
93	yPH_403	pbs2d0	Glu2	2	0	4	60	21627	14402	ON	1	1	50400	581	497	84	546	35	21	478	68	507	0	8	0	10	31	0.064853556	0.000180149	465	425	2.029538375
93	yPH_403	pbs2d0	Glu2	2	0	4	61	21987	14762	ON	1	1	50400	616	521	95	582	34	37	507	75	513	0	3	0	6	9	0.017751479	4.93E-05	502	434	2.047289855
93	yPH_403	pbs2d0	Glu2	2	0	4	62	22347	15122	ON	1	1	50400	635	532	103	593	42	11	513	80	545	0	12	0	4	24	0.046783626	0.000129955	513	458	2.09407348
93	yPH_403	pbs2d0	Glu2	2	0	4	63	22707	15482	ON	1	1	50400	666	567	99	622	44	29	545	77	562	0	7	0	8	18	0.033027523	9.17E-05	542	476	2.127101003
93	yPH_403	pbs2d0	Glu2	2	0	4	64	23067	15842	ON	1	1	50400	682	583	99	642	40	20	562	80	582	0	5	0	4	19	0.033807829	9.39E-05	562	495	2.160908832
93	yPH_403	pbs2d0	Glu2	2	0	4	65	23427	16202	ON	1	1	50400	708	607	101	663	45	20	582	81	603	0	7	0	7	21	0.036082474	0.000100229	582	516	2.196991307
93	yPH_403	pbs2d0	Glu2	2	0	4	66	23787	16562	ON	1	1	50400	732	629	103	685	47	22	603	82	637	0	7	0	2	29	0.048092869	0.000133591	604	545	2.245084176
93	yPH_403	pbs2d0	Glu2	2	0	4	67	24147	16922	ON	1	1	50400	762	663	99	716	46	31	637	79	661	0	8	0	7	23	0.03610675	0.000100297	635	568	2.281190926
93	yPH_403	pbs2d0	Glu2	2	0	4	68	24507	17282	ON	1	1	50400	795	691	104	744	51	28	661	83	688	0	5	0	9	31	0.046898638	0.000130274	663	599	2.328089564
93	yPH_403	pbs2d0	Glu2	2	0	4	69	24867	17642	ON	1	1	50400	839	717	122	779	60	34	688	91	724	0	12	0	7	31	0.04505814	0.000125161	697	630	2.373147704
93	yPH_403	pbs2d0	Glu2	2	0	4	70	25227	18002	ON	1	1	50400	884	762	122	815	69	36	724	91	759	0	6	0	6	35	0.048342541	0.000134285	733	665	2.421490245
93	yPH_403	pbs2d0	Glu2	2	0	4	71	25587	18362	ON	1	1	50400	918	790	128	861	57	46	759	102	787	0	10	0	10	28	0.036890646	0.000102474	779	693	2.458380891
93	yPH_403	pbs2d0	Glu2	2	0	4	72	25947	18722	ON	1	1	50400	956	819	137	891	65	30	787	104	811	0	9	0	12	27	0.034307497	9.53E-05	809	720	2.492688388
93	yPH_403	pbs2d0	Glu2	2	0	4	73	26307	19082	ON	1	1	50400	994	848	146	924	70	33	811	113	849	0	15	0	13	36	0.044389642	0.000123305	842	756	2.53707803
93	yPH_403	pbs2d0	Glu2	2	0	4	74	26667	19442	ON	1	1	50400	1043	890	153	965	78	41	849	116	885	0	15	0	7	28	0.032979976	9.16E-05	883	784	2.570058007
93	yPH_403	pbs2d0	Glu2	2	0	4	75	27027	19802	ON	1	1	50400	1071	917	154	997	74	33	885	112	919	0	10	0	11	35	0.039548023	0.000109856	916	819	2.609606029
93	yPH_403	pbs2d0	Glu2	2	0	4	76	27387	20162	ON	1	1	50400	1117	960	157	1038	79	41	919	119	951	0	11	0	14	35	0.038084875	0.000105791	957	854	2.647690904
93	yPH_403	pbs2d0	Glu2	2	0	4	77	27747	20522	ON	1	1	50400	1160	994	166	1074	86	37	951	123	973	0	11	0	9	20	0.021030494	5.84E-05	994	874	2.668721398
93	yPH_403	pbs2d0	Glu2	2	0	4	78	28107	20882	ON	1	1	50400	1186	1018	168	1094	92	20	973	121	986	0	7	0	12	18	0.018499486	5.14E-05	1014	892	2.687220885
93	yPH_403	pbs2d0	Glu2	2	0	4	79	28467	21242	ON	1	1	50400	1197	1025	172	1113	84	19	986	127	999	0	8	0	19	24	0.024340771	6.76E-05	1033	916	2.711561655
93	yPH_403	pbs2d0	Glu2	2	0	4	80	28827	21602	ON	1	1	50400	1216	1037	179	1140	76	28	999	141	1043	0	23	0	4	25	0.025025025	6.95E-05	1061	941	2.73658668
93	yPH_403	pbs2d0	Glu2	2	0	4	81	29187	21962	ON	1	1	50400	1258	1088	170	1164	94	26	1043	121	1047	0	6	0	20	18	0.01725791	4.79E-05	1087	959	2.75384459
93	yPH_403	pbs2d0	Glu2	2	0	4	82	29547	22322	ON	1	1	50400	1276	1090	186	1183	93	19	1047	136	1055	0	10	0	18	16	0.015281757	4.24E-05	1106	975	2.769126348
93	yPH_403	pbs2d0	Glu2	2	0	4	83	29907	22682	ON	1	1	50400	1279	1101	178	1197	82	16	1055	142	1067	0	14	0	18	16	0.015165877	4.21E-05	1122	991	2.784292224
93	yPH_403	pbs2d0	Glu2	2	0	4	84	30267	23042	ON	1	1	50400	1303	1120	183	1208	95	16	1067	141	1081	0	9	0	18	23	0.021555764	5.99E-05	1138	1014	2.805847988
93	yPH_403	pbs2d0	Glu2	2	0	4	85	30627	23402	ON	1	1	50400	1331	1147	184	1225	106	24	1081	144	1101	0	21	0	17	16	0.01480111	4.11E-05	1162	1030	2.820649098
93	yPH_403	pbs2d0	Glu2	2	0	4	86	30987	23762	ON	1	1	50400	1350	1167	183	1239	111	17	1101	138	1115	0	14	0	17	17	0.015440509	4.29E-05	1179	1047	2.836089607
93	yPH_403	pbs2d0	Glu2	2	0	4	87	31347	24122	ON	1	1	50400	1365	1176	189	1259	106	20	1115	144	1128	0	15	0	15	13	0.011659193	3.24E-05	1199	1060	2.8477488
93	yPH_403	pbs2d0	Glu2	2	0	4	88	31707	24482	ON	1	1	50400	1407	1212	195	1271	136	13	1128	143	1145	0	14	0	15	18	0.015957447	4.43E-05	1212	1078	2.863706247
93	yPH_403	pbs2d0	Glu2	2	0	4	89	32067	24842	ON	1	1	50400	1425	1228	197	1288	137	18	1145	143	1151	0	14	0	21	13	0.011353712	3.15E-05	1230	1091	2.875059958
93	yPH_403	pbs2d0	Glu2	2	0	4	90	32427	25202	ON	1	1	50400	1439	1236	203	1301	138	13	1151	150	1169	0	19	0	13	12	0.010425717	2.90E-05	1243	1103	2.885485675
93	yPH_403	pbs2d0	Glu2	2	0	4	91	32787	25562	ON	1	1	50400	1443	1247	196	1310	133	13	1169	141	1171	0	11	0	19	10	0.00855432	2.38E-05	1256	1113	2.894039995
93	yPH_403	pbs2d0	Glu2	2	0	4	92	33147	25922	ON	1	1	50400	1466	1263	203	1318	148	10	1171	147	1168	0	7	0	16	6	0.005123826	1.42E-05	1266	1119	2.899163821
93	yPH_403	pbs2d0	Glu2	2	0	4	93	33507	26282	ON	1	1	50400	1483	1283	200	1321	162	6	1168	153	1173	0	12	0	24	17	0.014554795	4.04E-05	1272	1136	2.913718615
93	yPH_403	pbs2d0	Glu2	2	0	4	94	33867	26642	ON	1	1	50400	1530	1315	215	1339	191	19	1173	166	1179	0	17	0	17	6	0.00511509	1.42E-05	1291	1142	2.918833705
93	yPH_403	pbs2d0	Glu2	2	0	4	95	34227	27002	ON	1	1	50400	1520	1303	217	1339	181	8	1179	160	1174	0	10	0	21	6	0.005089059	1.41E-05	1299	1148	2.923922763
93	yPH_403	pbs2d0	Glu2	2	0	4	96	34587	27362	ON	1	1	50400	1534	1312	222	1342	192	6	1174	168	1182	0	15	0	18	11	0.009369676	2.60E-05	1305	1159	2.93329244
93	yPH_403	pbs2d0	Glu2	2	0	4	97	34947	27722	ON	1	1	50400	1558	1337	221	1350	208	12	1182	168	1186	0	9	0	12	7	0.005922166	1.65E-05	1317	1166	2.939214606
93	yPH_403	pbs2d0	Glu2	2	0	4	98	35307	28082	ON	1	1	50400	1549	1333	216	1353	196	9	1186	167	1175	0	8	0	26	7	0.005902192	1.64E-05	1326	1173	2.945116798
93	yPH_403	pbs2d0	Glu2	2	0	4	99	35667	28442	ON	1	1	50400	1564	1338	226	1354	210	8	1175	179	1191	0	25	0	21	12	0.010212766	2.84E-05	1334	1185	2.955329564
93	yPH_403	pbs2d0	Glu2	2	0	4	100	36027	28802	ON	1	1	50400	1578	1355	223	1356	222	12	1191	165	1188	0	10	0	22	9	0.007556675	2.10E-05	1346	1194	2.962886239
93	yPH_403	pbs2d0	Glu2	2	0	4	101	36387	29162	ON	1	1	50400	1580	1353	227	1362	218	9	1188	174	1189	0	14	0	21	8	0.006734007	1.87E-05	1355	1202	2.969620246
93	yPH_403	pbs2d0	Glu2	2	0	4	102	36747	29522	ON	1	1	50400	1625	1389	236	1369	256	8	1189	180	1194	0	19	0	17	3	0.002523129	7.01E-06	1363	1205	2.972143374
93	yPH_403	pbs2d0	Glu2	2	0	4	103	37107	29882	ON	1	1	50400	1620	1393	227	1363	257	4	1194	169	1178	0	9	0	29	4	0.003350084	9.31E-06	1367	1209	2.975493458
93	yPH_403	pbs2d0	Glu2	2	0	4	104	37467	30242	ON	1	1	50400	1609	1380	229	1358	251	5	1178	180	1176	0	23	0	30	5	0.004244482	1.18E-05	1372	1214	2.97973794
93	yPH_403	pbs2d0	Glu2	2	0	4	105	37827	30602	ON	1	1	50400	1643	1402	241	1356	287	5	1176	180	1190	0	28	0	17	3	0.00255102	7.09E-06	1377	1217	2.982288961
93	yPH_403	pbs2d0	Glu2	2	0	4	106	38187	30962	ON	1	1	50400	1633	1419	214	1347	286	3	1190	157	1196	0	15	0	13	4	0.003361345	9.34E-06	1380	1221	2.985650305
93	yPH_403	pbs2d0	Glu2	2	0	4	107	38547	31322	ON	1	1	50400	1667	1446	221	1348	319	6	1196	152	1184	0	7	0	25	6	0.005016722	1.39E-05	1386	1227	2.990667027
93	yPH_403	pbs2d0	Glu2	2	0	4	108	38907	31682	ON	1	1	50400	1686	1450	236	1349	337	6	1184	165	1193	0	16	0	14	7	0.005912162	1.64E-05	1392	1234	2.99657919
93	yPH_403	pbs2d0	Glu2	2	0	4	109	39267	32042	ON	1	1	50400	1712	1484	228	1349	363	9	1193	156	1197	0	13	0	17	8	0.006705784	1.86E-05	1401	1242	3.003284973
93	yPH_403	pbs2d0	Glu2	2	0	4	110	39627	32402	ON	1	1	50400	1693	1479	214	1352	341	10	1197	155	1190	0	9	0	23	7	0.005847953	1.62E-05	1411	1249	3.009132927
93	yPH_403	pbs2d0	Glu2	2	0	4	111	39987	32762	ON	1	1	50400	1715	1478	237	1359	356	8	1190	169	1188	0	13	0	17	2	0.001680672	4.67E-06	1419	1251	3.010813599
93	yPH_403	pbs2d0	Glu2	2	0	4	112	40347	33122	ON	1	1	50400	1680	1455	225	1352	328	3	1188	164	1170	0	8	0	28	2	0.001683502	4.68E-06	1422	1253	3.012497101
93	yPH_403	pbs2d0	Glu2	2	0	4	113	40707	33482	ON	1	1	50400	1638	1403	235	1345	293	2	1170	175	1179	0	24	0	23	8	0.006837607	1.90E-05	1424	1261	3.019334707
93	yPH_403	pbs2d0	Glu2	2	0	4	114	41067	33842	ON	1	1	50400	1708	1472	236	1348	360	10	1179	169	1194	0	15	0	7	7	0.005937235	1.65E-05	1434	1268	3.025271942
93	yPH_403	pbs2d0	Glu2	2	0	4	115	41427	34202	ON	1	1	50400	1695	1467	228	1347	348	8	1194	153	1180	0	6	0	26	6	0.005025126	1.40E-05	1442	1274	3.030297068
93	yPH_403	pbs2d0	Glu2	2	0	4	116	41787	34562	ON	1	1	50400	1709	1479	230	1342	367	8	1180	162	1170	0	14	0	27	3	0.002542373	7.06E-06	1450	1277	3.032839441
93	yPH_403	pbs2d0	Glu2	2	0	4	117	42147	34922	ON	1	1	50400	1715	1485	230	1336	379	3	1170	166	1157	0	6	0	24	5	0.004273504	1.19E-05	1453	1282	3.037112945
93	yPH_403	pbs2d0	Glu2	2	0	4	118	42507	35282	ON	1	1	50400	1704	1461	243	1330	374	5	1157	173	1166	0	19	0	20	10	0.008643042	2.40E-05	1458	1292	3.045755987
93	yPH_403	pbs2d0	Glu2	2	0	4	119	42867	35642	ON	1	1	50400	1705	1485	220	1326	379	12	1166	160	1164	0	18	0	26	6	0.005145798	1.43E-05	1470	1298	3.050901785
93	yPH_403	pbs2d0	Glu2	2	0	4	120	43227	36002	ON	1	1	50400	1698	1481	217	1327	371	6	1164	163	1158	0	13	0	27	8	0.006872852	1.91E-05	1476	1306	3.057774637
93	yPH_403	pbs2d0	Glu2	2	0	4	121	43587	36362	ON	1	1	50400	1704	1472	232	1330	374	8	1158	172	1165	0	17	0	15	5	0.004317789	1.20E-05	1484	1311	3.062092427
93	yPH_403	pbs2d0	Glu2	2	0	4	122	43947	36722	ON	1	1	50400	1717	1490	227	1327	390	5	1165	162	1164	0	11	0	18	6	0.005150215	1.43E-05	1489	1317	3.067242641
93	yPH_403	pbs2d0	Glu2	2	0	4	123	44307	37082	ON	1	1	50400	1659	1449	210	1324	335	6	1164	160	1162	0	19	0	25	4	0.003436426	9.55E-06	1495	1321	3.070679067
93	yPH_403	pbs2d0	Glu2	2	0	4	124	44667	37442	ON	1	1	50400	1630	1411	219	1323	307	4	1162	161	1170	0	22	0	22	8	0.006884682	1.91E-05	1499	1329	3.077563749
93	yPH_403	pbs2d0	Glu2	2	0	4	125	45027	37802	ON	1	1	50400	1708	1479	229	1327	381	8	1170	157	1165	0	18	0	27	4	0.003418803	9.50E-06	1507	1333	3.080982552
93	yPH_403	pbs2d0	Glu2	2	0	4	126	45387	38162	ON	1	1	50400	1664	1425	239	1324	340	4	1165	159	1164	0	10	0	14	3	0.002575107	7.15E-06	1511	1336	3.08355766
93	yPH_403	pbs2d0	Glu2	2	0	4	127	45747	38522	ON	1	1	50400	1745	1515	230	1322	423	3	1164	158	1155	0	10	0	23	4	0.003436426	9.55E-06	1514	1340	3.086994086
93	yPH_403	pbs2d0	Glu2	2	0	4	128	46107	38882	ON	1	1	50400	1732	1501	231	1315	417	4	1155	160	1166	0	18	0	15	8	0.006926407	1.92E-05	1518	1348	3.093920493
93	yPH_403	pbs2d0	Glu2	2	0	4	129	46467	39242	ON	1	1	50400	1693	1472	221	1315	378	9	1166	149	1159	0	9	0	20	4	0.003430532	9.53E-06	1527	1352	3.097351024
93	yPH_403	pbs2d0	Glu2	2	0	4	130	46827	39602	ON	1	1	50400	1691	1472	219	1313	378	5	1159	154	1161	0	16	0	18	4	0.003451251	9.59E-06	1532	1356	3.100802275
93	yPH_403	pbs2d0	Glu2	2	0	4	131	47187	39962	ON	1	1	50400	1729	1505	224	1313	416	4	1161	152	1165	0	13	0	18	9	0.007751938	2.15E-05	1536	1365	3.108554213
93	yPH_403	pbs2d0	Glu2	2	0	4	132	47547	40322	ON	1	1	50400	1684	1470	214	1314	370	10	1165	149	1157	0	11	0	23	4	0.003433476	9.54E-06	1546	1369	3.11198769
93	yPH_403	pbs2d0	Glu2	2	0	4	133	47907	40682	ON	1	1	50400	1731	1494	237	1317	414	5	1157	160	1162	0	13	0	19	11	0.009507347	2.64E-05	1551	1380	3.121495036
93	yPH_403	pbs2d0	Glu2	2	0	4	134	48267	41042	ON	1	1	50400	1700	1476	224	1320	380	11	1162	158	1165	0	13	0	16	6	0.005163511	1.43E-05	1562	1386	3.126658548
93	yPH_403	pbs2d0	Glu2	2	0	4	135	48627	41402	ON	1	1	50400	1715	1491	224	1317	398	6	1165	152	1181	0	19	0	16	13	0.011158798	3.10E-05	1568	1399	3.137817346
93	yPH_403	pbs2d0	Glu2	2	0	4	136	48987	41762	ON	1	1	50400	1706	1482	224	1328	378	15	1181	147	1178	0	14	0	25	8	0.00677392	1.88E-05	1583	1407	3.144591266
93	yPH_403	pbs2d0	Glu2	2	0	4	137	49347	42122	ON	1	1	50400	1671	1455	216	1334	337	9	1178	156	1183	0	9	0	18	14	0.01188455	3.30E-05	1592	1421	3.156475816
93	yPH_403	pbs2d0	Glu2	2	0	4	138	49707	42482	ON	1	1	50400	1709	1483	226	1341	368	15	1183	158	1190	0	14	0	19	12	0.010143702	2.82E-05	1607	1433	3.166619519
93	yPH_403	pbs2d0	Glu2	2	0	4	139	50067	42842	ON	1	1	50400	1702	1481	221	1350	352	14	1190	160	1195	0	20	0	20	5	0.004201681	1.17E-05	1621	1438	3.1708212
93	yPH_403	pbs2d0	Glu2	2	0	4	140	50427	43202	ON	1	1	50400	1707	1494	213	1347	360	6	1195	152	1193	0	12	0	25	11	0.009205021	2.56E-05	1627	1449	3.18002622
93	yPH_403	pbs2d0	Glu2	2	0	4	141	50787	43562	ON	1	1	50400	1722	1494	228	1356	366	11	1193	163	1188	0	11	0	24	8	0.006705784	1.86E-05	1638	1457	3.186732004
93	yPH_403	pbs2d0	Glu2	2	0	4	142	51147	43922	ON	1	1	50400	1683	1462	221	1357	326	9	1188	169	1191	0	10	0	14	7	0.005892256	1.64E-05	1647	1464	3.19262426
93	yPH_403	pbs2d0	Glu2	2	0	4	143	51507	44282	ON	1	1	50400	1740	1516	224	1356	384	7	1191	165	1199	0	16	0	15	7	0.005877414	1.63E-05	1654	1471	3.198501674
93	yPH_403	pbs2d0	Glu2	2	0	4	144	51867	44642	ON	1	1	50400	1727	1505	222	1359	368	8	1199	160	1208	0	12	0	19	16	0.013344454	3.71E-05	1662	1487	3.211846128
93	yPH_403	pbs2d0	Glu2	2	0	4	145	52227	45002	ON	1	1	50400	1742	1512	230	1372	370	17	1208	164	1221	0	19	0	20	14	0.011589404	3.22E-05	1679	1501	3.223435532
93	yPH_403	pbs2d0	Glu2	2	0	4	146	52587	45362	ON	1	1	50400	1733	1516	217	1379	354	14	1221	158	1210	0	8	0	26	7	0.005733006	1.59E-05	1693	1508	3.229168537
93	yPH_403	pbs2d0	Glu2	2	0	4	147	52947	45722	ON	1	1	50400	1746	1511	235	1381	365	8	1210	171	1224	0	20	0	20	14	0.011570248	3.21E-05	1701	1522	3.240738785
93	yPH_403	pbs2d0	Glu2	2	0	4	148	53307	46082	ON	1	1	50400	1771	1542	229	1385	386	14	1224	161	1218	0	8	0	20	6	0.004901961	1.36E-05	1715	1528	3.245640746
93	yPH_403	pbs2d0	Glu2	2	0	4	149	53667	46442	ON	1	1	50400	1774	1539	235	1384	390	6	1218	166	1222	0	13	0	22	13	0.010673235	2.96E-05	1721	1541	3.256313981
93	yPH_403	pbs2d0	Glu2	2	0	4	150	54027	46802	OFF	2	1	7200	1751	1523	228	1392	359	14	1222	170	1227	0	17	0	17	5	0.004091653	1.14E-05	1735	1546	3.260405634
93	yPH_403	pbs2d0	Glu2	2	0	4	151	54387	47162	OFF	2	1	7200	1746	1519	227	1392	354	5	1227	165	1224	0	10	0	23	10	0.008149959	2.26E-05	1740	1556	3.268555593
93	yPH_403	pbs2d0	Glu2	2	0	4	152	54747	47522	OFF	2	1	7200	1766	1535	231	1398	368	10	1224	174	1245	0	14	0	9	16	0.013071895	3.63E-05	1750	1572	3.281627489
93	yPH_403	pbs2d0	Glu2	2	0	4	153	55107	47882	OFF	2	1	7200	1706	1487	219	1411	295	16	1245	166	1245	0	14	0	23	9	0.007228916	2.01E-05	1766	1581	3.288856404
93	yPH_403	pbs2d0	Glu2	2	0	4	154	55467	48242	OFF	2	1	7200	1745	1520	225	1417	328	9	1245	172	1259	0	16	0	24	22	0.017670683	4.91E-05	1775	1603	3.306527087
93	yPH_403	pbs2d0	Glu2	2	0	4	155	55827	48602	OFF	2	1	7200	1760	1529	231	1438	322	23	1259	179	1269	0	19	0	31	22	0.017474186	4.85E-05	1798	1625	3.324001273
93	yPH_403	pbs2d0	Glu2	2	0	4	156	56187	48962	OFF	2	1	7200	1770	1532	238	1459	311	22	1269	190	1291	0	24	0	22	20	0.015760441	4.38E-05	1820	1645	3.339761714
93	yPH_403	pbs2d0	Glu2	2	0	4	157	56547	49322	OFF	2	1	7200	1819	1589	230	1478	341	20	1291	187	1300	0	11	0	24	22	0.017041053	4.73E-05	1840	1667	3.356802768
93	yPH_403	pbs2d0	Glu2	2	0	4	158	56907	49682	OFF	2	1	7200	1767	1530	237	1500	267	23	1300	200	1309	0	16	0	14	7	0.005384615	1.50E-05	1863	1674	3.362187383
93	yPH_403	pbs2d0	Glu2	2	0	4	159	57267	50042	OFF	2	1	7200	1766	1545	221	1507	259	7	1309	198	NA	NA	NA	NA	NA	NA	NA	NA	NA	NA	NA
93	yPH_403	pbs2d0	Glu2	2	0	5	0	36	-7189	OFF	0	0	7200	77	71	6	76	1	0	71	5	75	0	1	0	0	3	0.042253521	0.000117371	NA	NA	NA
93	yPH_403	pbs2d0	Glu2	2	0	5	1	396	-6829	OFF	0	0	7200	80	75	5	79	1	3	75	4	80	0	0	0	1	6	0.08	0.000222222	NA	NA	NA
93	yPH_403	pbs2d0	Glu2	2	0	5	2	756	-6469	OFF	0	0	7200	86	80	6	85	1	6	80	5	83	0	0	0	1	4	0.05	0.000138889	NA	NA	NA
93	yPH_403	pbs2d0	Glu2	2	0	5	3	1116	-6109	OFF	0	0	7200	91	83	8	89	2	4	83	6	85	0	2	0	2	2	0.024096386	6.69E-05	NA	NA	NA
93	yPH_403	pbs2d0	Glu2	2	0	5	4	1476	-5749	OFF	0	0	7200	94	85	9	92	2	3	85	7	87	0	2	0	2	2	0.023529412	6.54E-05	NA	NA	NA
93	yPH_403	pbs2d0	Glu2	2	0	5	5	1836	-5389	OFF	0	0	7200	98	87	11	95	3	3	87	8	89	0	1	0	0	1	0.011494253	3.19E-05	NA	NA	NA
93	yPH_403	pbs2d0	Glu2	2	0	5	6	2196	-5029	OFF	0	0	7200	99	89	10	96	3	1	89	7	93	0	0	0	1	5	0.056179775	0.000156055	NA	NA	NA
93	yPH_403	pbs2d0	Glu2	2	0	5	7	2556	-4669	OFF	0	0	7200	104	93	11	101	3	5	93	8	96	0	1	0	0	2	0.021505376	5.97E-05	NA	NA	NA
93	yPH_403	pbs2d0	Glu2	2	0	5	8	2916	-4309	OFF	0	0	7200	104	96	8	103	1	2	96	7	100	0	0	0	2	6	0.0625	0.000173611	NA	NA	NA
93	yPH_403	pbs2d0	Glu2	2	0	5	9	3276	-3949	OFF	0	0	7200	111	100	11	109	2	6	100	9	102	0	2	0	2	2	0.02	5.56E-05	NA	NA	NA
93	yPH_403	pbs2d0	Glu2	2	0	5	10	3636	-3589	OFF	1	1	50400	113	102	11	111	2	2	102	9	105	0	2	0	2	3	0.029411765	8.17E-05	8	5	0.049411765
93	yPH_403	pbs2d0	Glu2	2	0	5	11	3996	-3229	OFF	1	1	50400	116	105	11	114	2	3	105	9	110	0	0	0	0	5	0.047619048	0.000132275	11	10	0.097030812
93	yPH_403	pbs2d0	Glu2	2	0	5	12	4356	-2869	OFF	1	1	50400	121	111	10	119	2	5	110	9	115	0	1	0	0	4	0.036363636	0.00010101	16	14	0.133394449
93	yPH_403	pbs2d0	Glu2	2	0	5	13	4716	-2509	OFF	1	1	50400	125	115	10	124	1	5	115	9	123	0	0	0	1	9	0.07826087	0.000217391	21	23	0.211655318
93	yPH_403	pbs2d0	Glu2	2	0	5	14	5076	-2149	OFF	1	1	50400	136	123	13	133	3	9	123	10	129	0	1	0	1	6	0.048780488	0.000135501	30	29	0.260435806
93	yPH_403	pbs2d0	Glu2	2	0	5	15	5436	-1789	OFF	1	1	50400	141	129	12	139	2	6	129	10	130	0	0	0	1	2	0.015503876	4.31E-05	36	31	0.275939682
93	yPH_403	pbs2d0	Glu2	2	0	5	16	5796	-1429	OFF	1	1	50400	145	130	15	142	3	3	130	12	133	0	1	0	1	3	0.023076923	6.41E-05	39	34	0.299016605
93	yPH_403	pbs2d0	Glu2	2	0	5	17	6156	-1069	OFF	1	1	50400	147	133	14	145	2	3	133	12	140	0	3	0	0	4	0.030075188	8.35E-05	42	38	0.329091793
93	yPH_403	pbs2d0	Glu2	2	0	5	18	6516	-709	OFF	1	1	50400	151	140	11	149	2	4	140	9	141	0	0	0	1	2	0.014285714	3.97E-05	46	40	0.343377507
93	yPH_403	pbs2d0	Glu2	2	0	5	19	6876	-349	OFF	1	1	50400	154	142	12	151	3	2	141	10	149	0	1	0	0	7	0.04964539	0.000137904	48	47	0.393022897
93	yPH_403	pbs2d0	Glu2	2	0	5	20	7236	11	ON	1	1	50400	161	149	12	160	1	8	149	11	153	0	1	0	2	5	0.033557047	9.32E-05	56	52	0.426579944
93	yPH_403	pbs2d0	Glu2	2	0	5	21	7596	371	ON	1	1	50400	166	153	13	165	1	6	153	12	157	0	0	0	1	5	0.032679739	9.08E-05	62	57	0.459259683
93	yPH_403	pbs2d0	Glu2	2	0	5	22	7956	731	ON	1	1	50400	173	159	14	170	3	5	157	13	162	0	1	0	0	4	0.025477707	7.08E-05	67	61	0.48473739
93	yPH_403	pbs2d0	Glu2	2	0	5	23	8316	1091	ON	1	1	50400	177	163	14	175	2	4	162	13	167	0	1	0	2	6	0.037037037	0.000102881	71	67	0.521774427
93	yPH_403	pbs2d0	Glu2	2	0	5	24	8676	1451	ON	1	1	50400	185	171	14	180	5	6	167	13	178	0	1	0	1	11	0.065868263	0.000182967	77	78	0.58764269
93	yPH_403	pbs2d0	Glu2	2	0	5	25	9036	1811	ON	1	1	50400	197	181	16	192	5	12	178	14	195	0	1	0	2	18	0.101123596	0.000280899	89	96	0.688766286
93	yPH_403	pbs2d0	Glu2	2	0	5	26	9396	2171	ON	1	1	50400	212	196	16	210	2	18	195	15	201	0	0	0	4	10	0.051282051	0.00014245	107	106	0.740048337
93	yPH_403	pbs2d0	Glu2	2	0	5	27	9756	2531	ON	1	1	50400	226	204	22	221	5	10	201	20	207	0	4	0	2	4	0.019900498	5.53E-05	117	110	0.759948835
93	yPH_403	pbs2d0	Glu2	2	0	5	28	10116	2891	ON	1	1	50400	230	209	21	227	3	6	207	20	218	0	3	0	1	9	0.043478261	0.000120773	123	119	0.803427096
93	yPH_403	pbs2d0	Glu2	2	0	5	29	10476	3251	ON	1	1	50400	240	219	21	236	4	9	218	18	225	0	0	0	2	9	0.041284404	0.000114679	132	128	0.844711499
93	yPH_403	pbs2d0	Glu2	2	0	5	30	10836	3611	ON	1	1	50400	251	227	24	245	6	9	225	20	234	0	3	0	0	6	0.026666667	7.41E-05	141	134	0.871378166
93	yPH_403	pbs2d0	Glu2	2	0	5	31	11196	3971	ON	1	1	50400	260	239	21	251	9	6	234	17	241	0	1	0	1	7	0.02991453	8.31E-05	147	141	0.901292696
93	yPH_403	pbs2d0	Glu2	2	0	5	32	11556	4331	ON	1	1	50400	269	246	23	260	9	8	241	19	250	0	1	0	1	9	0.037344398	0.000103734	155	150	0.938637094
93	yPH_403	pbs2d0	Glu2	2	0	5	33	11916	4691	ON	1	1	50400	276	252	24	271	5	11	250	21	256	0	0	0	0	6	0.024	6.67E-05	166	156	0.962637094
93	yPH_403	pbs2d0	Glu2	2	0	5	34	12276	5051	ON	1	1	50400	284	259	25	277	7	6	256	21	260	0	2	0	4	6	0.0234375	6.51E-05	172	162	0.986074594
93	yPH_403	pbs2d0	Glu2	2	0	5	35	12636	5411	ON	1	1	50400	291	263	28	284	7	7	260	24	274	0	4	0	2	12	0.046153846	0.000128205	179	174	1.03222844
93	yPH_403	pbs2d0	Glu2	2	0	5	36	12996	5771	ON	1	1	50400	310	281	29	299	11	15	274	25	291	0	0	0	3	20	0.072992701	0.000202758	194	194	1.105221141
93	yPH_403	pbs2d0	Glu2	2	0	5	37	13356	6131	ON	1	1	50400	335	301	34	320	15	20	291	29	306	0	2	0	1	14	0.048109966	0.000133639	214	208	1.153331107
93	yPH_403	pbs2d0	Glu2	2	0	5	38	13716	6491	ON	1	1	50400	348	314	34	335	13	15	306	29	325	0	3	0	1	17	0.055555556	0.000154321	229	225	1.208886662
93	yPH_403	pbs2d0	Glu2	2	0	5	39	14076	6851	ON	1	1	50400	365	331	34	353	12	18	325	28	338	0	1	0	1	13	0.04	0.000111111	247	238	1.248886662
93	yPH_403	pbs2d0	Glu2	2	0	5	40	14436	7211	ON	1	1	50400	380	345	35	368	12	15	338	30	347	0	3	0	2	8	0.023668639	6.57E-05	262	246	1.272555301
93	yPH_403	pbs2d0	Glu2	2	0	5	41	14796	7571	ON	1	1	50400	393	352	41	381	12	13	347	34	369	0	3	0	3	22	0.063400576	0.000176113	275	268	1.335955878
93	yPH_403	pbs2d0	Glu2	2	0	5	42	15156	7931	ON	1	1	50400	418	374	44	405	13	24	369	36	383	0	3	0	4	15	0.040650407	0.000112918	299	283	1.376606284
93	yPH_403	pbs2d0	Glu2	2	0	5	43	15516	8291	ON	1	1	50400	440	393	47	424	16	18	383	41	404	0	5	0	6	22	0.057441253	0.000159559	317	305	1.434047538
93	yPH_403	pbs2d0	Glu2	2	0	5	44	15876	8651	ON	1	1	50400	464	413	51	450	14	26	404	46	416	0	6	0	6	12	0.02970297	8.25E-05	343	317	1.463750508
93	yPH_403	pbs2d0	Glu2	2	0	5	45	16236	9011	ON	1	1	50400	481	426	55	462	19	12	416	46	435	0	6	0	5	18	0.043269231	0.000120192	355	335	1.507019739
93	yPH_403	pbs2d0	Glu2	2	0	5	46	16596	9371	ON	1	1	50400	501	448	53	482	19	20	435	47	451	0	5	0	5	16	0.036781609	0.000102171	375	351	1.543801348
93	yPH_403	pbs2d0	Glu2	2	0	5	47	16956	9731	ON	1	1	50400	523	464	59	499	24	17	451	48	472	0	5	0	0	16	0.035476718	9.85E-05	392	367	1.579278066
93	yPH_403	pbs2d0	Glu2	2	0	5	48	17316	10091	ON	1	1	50400	545	485	60	519	26	20	472	47	492	0	4	0	4	20	0.042372881	0.000117702	412	387	1.621650948
93	yPH_403	pbs2d0	Glu2	2	0	5	49	17676	10451	ON	1	1	50400	571	510	61	542	29	23	492	50	510	0	4	0	9	23	0.046747967	0.000129855	435	410	1.668398915
93	yPH_403	pbs2d0	Glu2	2	0	5	50	18036	10811	ON	1	1	50400	593	527	66	565	28	24	510	55	534	0	5	0	4	23	0.045098039	0.000125272	459	433	1.713496954
93	yPH_403	pbs2d0	Glu2	2	0	5	51	18396	11171	ON	1	1	50400	617	546	71	591	26	26	534	57	556	0	8	0	8	22	0.041198502	0.00011444	485	455	1.754695456
93	yPH_403	pbs2d0	Glu2	2	0	5	52	18756	11531	ON	1	1	50400	646	575	71	614	32	22	556	58	574	0	6	0	10	22	0.039568345	0.000109912	507	477	1.794263801
93	yPH_403	pbs2d0	Glu2	2	0	5	53	19116	11891	ON	1	1	50400	668	589	79	636	32	22	574	62	598	0	10	0	7	21	0.036585366	0.000101626	529	498	1.830849167
93	yPH_403	pbs2d0	Glu2	2	0	5	54	19476	12251	ON	1	1	50400	699	619	80	657	42	22	598	59	624	0	7	0	3	22	0.036789298	0.000102192	551	520	1.867638465
93	yPH_403	pbs2d0	Glu2	2	0	5	55	19836	12611	ON	1	1	50400	720	643	77	680	40	23	624	56	642	0	6	0	11	23	0.036858974	0.000102386	574	543	1.904497439
93	yPH_403	pbs2d0	Glu2	2	0	5	56	20196	12971	ON	1	1	50400	755	667	88	705	50	25	642	63	668	0	4	0	6	28	0.043613707	0.000121149	599	571	1.948111146
93	yPH_403	pbs2d0	Glu2	2	0	5	57	20556	13331	ON	1	1	50400	782	691	91	736	46	31	668	68	694	0	8	0	6	24	0.035928144	9.98E-05	630	595	1.98403929
93	yPH_403	pbs2d0	Glu2	2	0	5	58	20916	13691	ON	1	1	50400	798	714	84	761	37	25	694	67	725	0	6	0	3	28	0.040345821	0.000112072	655	623	2.024385112
93	yPH_403	pbs2d0	Glu2	2	0	5	59	21276	14051	ON	1	1	50400	842	758	84	789	53	28	725	64	739	0	6	0	4	12	0.016551724	4.60E-05	683	635	2.040936836
93	yPH_403	pbs2d0	Glu2	2	0	5	60	21636	14411	ON	1	1	50400	857	769	88	801	56	13	739	62	764	0	9	0	11	27	0.036535859	0.000101488	696	662	2.077472695
93	yPH_403	pbs2d0	Glu2	2	0	5	61	21996	14771	ON	1	1	50400	879	791	88	830	49	29	764	66	794	0	5	0	6	31	0.040575916	0.000112711	725	693	2.118048611
93	yPH_403	pbs2d0	Glu2	2	0	5	62	22356	15131	ON	1	1	50400	905	814	91	867	38	36	794	73	815	0	8	0	11	24	0.0302267	8.40E-05	761	717	2.148275311
93	yPH_403	pbs2d0	Glu2	2	0	5	63	22716	15491	ON	1	1	50400	951	853	98	892	59	25	815	77	834	0	8	0	13	24	0.029447853	8.18E-05	786	741	2.177723164
93	yPH_403	pbs2d0	Glu2	2	0	5	64	23076	15851	ON	1	1	50400	983	885	98	916	67	24	834	82	855	0	9	0	8	20	0.023980815	6.66E-05	810	761	2.20170398
93	yPH_403	pbs2d0	Glu2	2	0	5	65	23436	16211	ON	1	1	50400	1014	899	115	937	77	21	855	82	865	0	13	0	19	16	0.01871345	5.20E-05	831	777	2.22041743
93	yPH_403	pbs2d0	Glu2	2	0	5	66	23796	16571	ON	1	1	50400	1039	919	120	955	84	20	865	90	875	0	10	0	18	18	0.020809249	5.78E-05	851	795	2.241226678
93	yPH_403	pbs2d0	Glu2	2	0	5	67	24156	16931	ON	1	1	50400	1066	934	132	973	93	19	875	98	886	0	8	0	16	19	0.021714286	6.03E-05	870	814	2.262940964
93	yPH_403	pbs2d0	Glu2	2	0	5	68	24516	17291	ON	1	1	50400	1094	949	145	995	99	21	886	109	915	0	15	0	10	24	0.027088036	7.52E-05	891	838	2.290029
93	yPH_403	pbs2d0	Glu2	2	0	5	69	24876	17651	ON	1	1	50400	1106	964	142	1020	86	27	915	105	928	0	11	0	14	16	0.017486339	4.86E-05	918	854	2.307515339
93	yPH_403	pbs2d0	Glu2	2	0	5	70	25236	18011	ON	1	1	50400	1125	983	142	1038	87	18	928	110	936	0	7	0	19	20	0.021551724	5.99E-05	936	874	2.329067063
93	yPH_403	pbs2d0	Glu2	2	0	5	71	25596	18371	ON	1	1	50400	1142	986	156	1056	86	22	936	120	953	0	11	0	13	19	0.020299145	5.64E-05	958	893	2.349366208
93	yPH_403	pbs2d0	Glu2	2	0	5	72	25956	18731	ON	1	1	50400	1153	989	164	1075	78	20	953	122	976	0	6	0	6	23	0.024134313	6.70E-05	978	916	2.373500521
93	yPH_403	pbs2d0	Glu2	2	0	5	73	26316	19091	ON	1	1	50400	1177	1009	168	1097	80	24	976	121	991	0	12	0	14	17	0.017418033	4.84E-05	1002	933	2.390918554
93	yPH_403	pbs2d0	Glu2	2	0	5	74	26676	19451	ON	1	1	50400	1202	1039	163	1114	88	17	991	123	1019	0	11	0	15	32	0.032290616	8.97E-05	1019	965	2.423209169
93	yPH_403	pbs2d0	Glu2	2	0	5	75	27036	19811	ON	1	1	50400	1230	1065	165	1148	82	34	1019	129	1024	0	7	0	15	13	0.012757605	3.54E-05	1053	978	2.435966775
93	yPH_403	pbs2d0	Glu2	2	0	5	76	27396	20171	ON	1	1	50400	1247	1070	177	1160	87	14	1024	136	1027	0	13	0	27	17	0.016601563	4.61E-05	1067	995	2.452568337
93	yPH_403	pbs2d0	Glu2	2	0	5	77	27756	20531	ON	1	1	50400	1283	1089	194	1175	108	20	1027	148	1057	0	22	0	11	19	0.018500487	5.14E-05	1087	1014	2.471068824
93	yPH_403	pbs2d0	Glu2	2	0	5	78	28116	20891	ON	1	1	50400	1317	1129	188	1192	125	21	1057	135	1074	0	14	0	13	16	0.015137181	4.20E-05	1108	1030	2.486206005
93	yPH_403	pbs2d0	Glu2	2	0	5	79	28476	21251	ON	1	1	50400	1320	1137	183	1211	109	19	1074	137	1086	0	10	0	15	17	0.015828678	4.40E-05	1127	1047	2.502034683
93	yPH_403	pbs2d0	Glu2	2	0	5	80	28836	21611	ON	1	1	50400	1358	1166	192	1228	130	18	1086	142	1095	0	8	0	16	17	0.015653775	4.35E-05	1145	1064	2.517688458
93	yPH_403	pbs2d0	Glu2	2	0	5	81	29196	21971	ON	1	1	50400	1368	1173	195	1243	125	18	1095	148	1099	0	8	0	17	13	0.011872146	3.30E-05	1163	1077	2.529560604
93	yPH_403	pbs2d0	Glu2	2	0	5	82	29556	22331	ON	1	1	50400	1393	1193	200	1256	137	15	1099	157	1124	0	16	0	13	22	0.020018198	5.56E-05	1178	1099	2.549578803
93	yPH_403	pbs2d0	Glu2	2	0	5	83	29916	22691	ON	1	1	50400	1424	1225	199	1275	149	22	1124	151	1143	0	12	0	8	15	0.013345196	3.71E-05	1200	1114	2.562923998
93	yPH_403	pbs2d0	Glu2	2	0	5	84	30276	23051	ON	1	1	50400	1448	1253	195	1292	156	17	1143	149	1161	0	13	0	13	18	0.015748031	4.37E-05	1217	1132	2.57867203
93	yPH_403	pbs2d0	Glu2	2	0	5	85	30636	23411	ON	1	1	50400	1453	1255	198	1305	148	19	1161	144	1167	0	10	0	16	12	0.010335917	2.87E-05	1236	1144	2.589007947
93	yPH_403	pbs2d0	Glu2	2	0	5	86	30996	23771	ON	1	1	50400	1466	1268	198	1316	150	14	1167	149	1171	0	12	0	19	11	0.009425878	2.62E-05	1250	1155	2.598433825
93	yPH_403	pbs2d0	Glu2	2	0	5	87	31356	24131	ON	1	1	50400	1483	1289	194	1324	159	13	1171	153	1179	0	20	0	18	6	0.005123826	1.42E-05	1263	1161	2.603557651
93	yPH_403	pbs2d0	Glu2	2	0	5	88	31716	24491	ON	1	1	50400	1491	1297	194	1327	164	8	1179	148	1187	0	15	0	19	12	0.010178117	2.83E-05	1271	1173	2.613735768
93	yPH_403	pbs2d0	Glu2	2	0	5	89	32076	24851	ON	1	1	50400	1504	1307	197	1338	166	14	1187	151	1188	0	19	0	29	11	0.00926706	2.57E-05	1285	1184	2.623002828
93	yPH_403	pbs2d0	Glu2	2	0	5	90	32436	25211	ON	1	1	50400	1554	1348	206	1349	205	13	1188	161	1193	0	19	0	26	12	0.01010101	2.81E-05	1298	1196	2.633103838
93	yPH_403	pbs2d0	Glu2	2	0	5	91	32796	25571	ON	1	1	50400	1572	1353	219	1357	215	13	1193	164	1212	0	18	0	20	21	0.017602682	4.89E-05	1311	1217	2.650706521
93	yPH_403	pbs2d0	Glu2	2	0	5	92	33156	25931	ON	1	1	50400	1609	1392	217	1371	238	21	1212	159	1214	0	12	0	14	4	0.00330033	9.17E-06	1332	1221	2.654006851
93	yPH_403	pbs2d0	Glu2	2	0	5	93	33516	26291	ON	1	1	50400	1613	1395	218	1373	240	5	1214	159	1210	0	8	0	22	10	0.008237232	2.29E-05	1337	1231	2.662244083
93	yPH_403	pbs2d0	Glu2	2	0	5	94	33876	26651	ON	1	1	50400	1642	1418	224	1382	260	12	1210	172	1207	0	12	0	24	9	0.007438017	2.07E-05	1349	1240	2.669682099
93	yPH_403	pbs2d0	Glu2	2	0	5	95	34236	27011	ON	1	1	50400	1640	1406	234	1389	251	10	1207	182	1228	0	19	0	13	15	0.012427506	3.45E-05	1359	1255	2.682109606
93	yPH_403	pbs2d0	Glu2	2	0	5	96	34596	27371	ON	1	1	50400	1679	1459	220	1395	284	15	1228	167	1240	0	23	0	18	7	0.005700326	1.58E-05	1374	1262	2.687809931
93	yPH_403	pbs2d0	Glu2	2	0	5	97	34956	27731	ON	1	1	50400	1679	1459	220	1395	284	7	1240	155	1239	0	9	0	17	7	0.005645161	1.57E-05	1381	1269	2.693455093
93	yPH_403	pbs2d0	Glu2	2	0	5	98	35316	28091	ON	1	1	50400	1672	1462	210	1399	273	9	1239	160	1226	0	5	0	25	7	0.005649718	1.57E-05	1390	1276	2.69910481
93	yPH_403	pbs2d0	Glu2	2	0	5	99	35676	28451	ON	1	1	50400	1699	1463	236	1403	296	8	1226	177	1231	0	14	0	20	11	0.008972268	2.49E-05	1398	1287	2.708077078
93	yPH_403	pbs2d0	Glu2	2	0	5	100	36036	28811	ON	1	1	50400	1743	1518	225	1406	337	12	1231	175	1246	0	18	0	15	12	0.009748172	2.71E-05	1410	1299	2.71782525
93	yPH_403	pbs2d0	Glu2	2	0	5	101	36396	29171	ON	1	1	50400	1734	1512	222	1414	320	14	1246	168	1240	0	5	0	18	7	0.005617978	1.56E-05	1424	1306	2.723443227
93	yPH_403	pbs2d0	Glu2	2	0	5	102	36756	29531	ON	1	1	50400	1782	1551	231	1417	365	7	1240	177	1246	0	15	0	21	12	0.009677419	2.69E-05	1431	1318	2.733120647
93	yPH_403	pbs2d0	Glu2	2	0	5	103	37116	29891	ON	1	1	50400	1811	1564	247	1427	384	13	1246	181	1244	0	9	0	18	7	0.005617978	1.56E-05	1444	1325	2.738738624
93	yPH_403	pbs2d0	Glu2	2	0	5	104	37476	30251	ON	1	1	50400	1799	1550	249	1424	375	7	1244	180	1245	0	11	0	16	6	0.004823151	1.34E-05	1451	1331	2.743561775
93	yPH_403	pbs2d0	Glu2	2	0	5	105	37836	30611	ON	1	1	50400	1844	1594	250	1424	420	6	1245	179	1246	0	14	0	20	7	0.00562249	1.56E-05	1457	1338	2.749184265
93	yPH_403	pbs2d0	Glu2	2	0	5	106	38196	30971	ON	1	1	50400	1862	1611	251	1424	438	8	1246	178	1247	0	19	0	23	5	0.004012841	1.11E-05	1465	1343	2.753197107
93	yPH_403	pbs2d0	Glu2	2	0	5	107	38556	31331	ON	1	1	50400	1841	1600	241	1421	420	5	1247	174	1249	0	8	0	19	13	0.01042502	2.90E-05	1470	1356	2.763622127
93	yPH_403	pbs2d0	Glu2	2	0	5	108	38916	31691	ON	1	1	50400	1876	1632	244	1425	451	13	1249	176	1259	0	18	0	14	6	0.004803843	1.33E-05	1483	1362	2.76842597
93	yPH_403	pbs2d0	Glu2	2	0	5	109	39276	32051	ON	1	1	50400	1889	1655	234	1426	463	6	1259	167	1248	0	5	0	21	5	0.003971406	1.10E-05	1489	1367	2.772397376
93	yPH_403	pbs2d0	Glu2	2	0	5	110	39636	32411	ON	1	1	50400	1893	1657	236	1421	472	5	1248	173	1233	0	12	0	32	5	0.00400641	1.11E-05	1494	1372	2.776403786
93	yPH_403	pbs2d0	Glu2	2	0	5	111	39996	32771	ON	1	1	50400	1873	1627	246	1424	449	6	1233	191	1244	0	25	0	22	8	0.00648824	1.80E-05	1500	1380	2.782892026
93	yPH_403	pbs2d0	Glu2	2	0	5	112	40356	33131	ON	1	1	50400	1925	1677	248	1426	499	9	1244	182	1247	0	17	0	26	12	0.009646302	2.68E-05	1509	1392	2.792538328
93	yPH_403	pbs2d0	Glu2	2	0	5	113	40716	33491	ON	1	1	50400	1876	1622	254	1434	442	13	1247	187	1254	0	17	0	21	11	0.008821171	2.45E-05	1522	1403	2.801359499
93	yPH_403	pbs2d0	Glu2	2	0	5	114	41076	33851	ON	1	1	50400	1911	1665	246	1430	481	11	1254	176	1258	0	14	0	21	11	0.00877193	2.44E-05	1533	1414	2.810131429
93	yPH_403	pbs2d0	Glu2	2	0	5	115	41436	34211	ON	1	1	50400	1893	1647	246	1431	462	11	1258	173	1254	0	8	0	19	7	0.005564388	1.55E-05	1544	1421	2.815695817
93	yPH_403	pbs2d0	Glu2	2	0	5	116	41796	34571	ON	1	1	50400	1881	1639	242	1424	457	8	1254	170	1254	0	10	0	22	12	0.009569378	2.66E-05	1552	1433	2.825265195
93	yPH_403	pbs2d0	Glu2	2	0	5	117	42156	34931	ON	1	1	50400	1949	1699	250	1428	521	12	1254	174	1249	0	13	0	26	8	0.006379585	1.77E-05	1564	1441	2.83164478
93	yPH_403	pbs2d0	Glu2	2	0	5	118	42516	35291	ON	1	1	50400	1942	1691	251	1425	517	8	1249	176	1256	0	13	0	15	9	0.007205765	2.00E-05	1572	1450	2.838850545
93	yPH_403	pbs2d0	Glu2	2	0	5	119	42876	35651	ON	1	1	50400	1937	1695	242	1433	504	10	1256	177	1246	0	12	0	25	3	0.002388535	6.63E-06	1582	1453	2.84123908
93	yPH_403	pbs2d0	Glu2	2	0	5	120	43236	36011	ON	1	1	50400	1895	1658	237	1429	466	3	1246	183	1240	0	5	0	21	10	0.008025682	2.23E-05	1585	1463	2.849264762
93	yPH_403	pbs2d0	Glu2	2	0	5	121	43596	36371	ON	1	1	50400	1961	1708	253	1429	532	11	1240	189	1254	0	17	0	15	12	0.009677419	2.69E-05	1596	1475	2.858942181
93	yPH_403	pbs2d0	Glu2	2	0	5	122	43956	36731	ON	1	1	50400	1986	1741	245	1428	558	12	1254	174	1253	0	4	0	25	20	0.015948963	4.43E-05	1608	1495	2.874891144
93	yPH_403	pbs2d0	Glu2	2	0	5	123	44316	37091	ON	1	1	50400	2006	1755	251	1444	562	20	1253	191	1266	0	19	0	14	8	0.006384677	1.77E-05	1628	1503	2.881275821
93	yPH_403	pbs2d0	Glu2	2	0	5	124	44676	37451	ON	1	1	50400	1962	1711	251	1443	519	8	1266	177	1274	0	17	0	21	12	0.009478673	2.63E-05	1636	1515	2.890754494
93	yPH_403	pbs2d0	Glu2	2	0	5	125	45036	37811	ON	1	1	50400	2004	1746	258	1449	555	12	1274	175	1279	0	11	0	17	11	0.008634223	2.40E-05	1648	1526	2.899388717
93	yPH_403	pbs2d0	Glu2	2	0	5	126	45396	38171	ON	1	1	50400	1927	1679	248	1450	477	11	1279	171	1259	0	7	0	32	5	0.003909304	1.09E-05	1659	1531	2.903298021
93	yPH_403	pbs2d0	Glu2	2	0	5	127	45756	38531	ON	1	1	50400	1971	1718	253	1442	529	5	1259	183	1270	0	14	0	13	10	0.007942812	2.21E-05	1664	1541	2.911240833
93	yPH_403	pbs2d0	Glu2	2	0	5	128	46116	38891	ON	1	1	50400	2002	1752	250	1451	551	10	1270	181	1268	0	16	0	23	5	0.003937008	1.09E-05	1674	1546	2.915177841
93	yPH_403	pbs2d0	Glu2	2	0	5	129	46476	39251	ON	1	1	50400	1988	1744	244	1450	538	5	1268	182	1273	0	14	0	18	9	0.007097792	1.97E-05	1679	1555	2.922275633
93	yPH_403	pbs2d0	Glu2	2	0	5	130	46836	39611	ON	1	1	50400	1939	1692	247	1451	488	11	1273	178	1262	0	7	0	25	7	0.005498822	1.53E-05	1690	1562	2.927774454
93	yPH_403	pbs2d0	Glu2	2	0	5	131	47196	39971	ON	1	1	50400	2025	1764	261	1450	575	7	1262	188	1252	0	11	0	25	4	0.003169572	8.80E-06	1697	1566	2.930944026
93	yPH_403	pbs2d0	Glu2	2	0	5	132	47556	40331	ON	1	1	50400	2026	1752	274	1451	575	4	1252	199	1263	0	22	0	18	7	0.005591054	1.55E-05	1701	1573	2.936535081
93	yPH_403	pbs2d0	Glu2	2	0	5	133	47916	40691	ON	1	1	50400	1926	1673	253	1448	478	7	1263	185	1259	0	12	0	23	7	0.005542359	1.54E-05	1708	1580	2.94207744
93	yPH_403	pbs2d0	Glu2	2	0	5	134	48276	41051	ON	1	1	50400	1904	1655	249	1446	458	8	1259	187	1268	0	19	0	14	4	0.003177125	8.83E-06	1716	1584	2.945254565
93	yPH_403	pbs2d0	Glu2	2	0	5	135	48636	41411	ON	1	1	50400	1958	1714	244	1441	517	4	1268	173	1281	0	10	0	18	21	0.016561514	4.60E-05	1720	1605	2.961816079
93	yPH_403	pbs2d0	Glu2	2	0	5	136	48996	41771	ON	1	1	50400	2037	1778	259	1457	580	22	1281	176	1271	0	4	0	18	4	0.00312256	8.67E-06	1742	1609	2.96493864
93	yPH_403	pbs2d0	Glu2	2	0	5	137	49356	42131	ON	1	1	50400	2003	1760	243	1454	549	4	1271	183	1274	0	11	0	13	5	0.00393391	1.09E-05	1746	1614	2.96887255
93	yPH_403	pbs2d0	Glu2	2	0	5	138	49716	42491	ON	1	1	50400	2009	1754	255	1448	561	5	1274	174	1265	0	11	0	29	9	0.007064364	1.96E-05	1751	1623	2.975936914
93	yPH_403	pbs2d0	Glu2	2	0	5	139	50076	42851	ON	1	1	50400	1987	1737	250	1449	538	10	1265	184	1268	0	11	0	15	7	0.005533597	1.54E-05	1761	1630	2.981470511
93	yPH_403	pbs2d0	Glu2	2	0	5	140	50436	43211	ON	1	1	50400	1990	1742	248	1449	541	7	1268	181	1261	0	14	0	28	7	0.005520505	1.53E-05	1768	1637	2.986991016
93	yPH_403	pbs2d0	Glu2	2	0	5	141	50796	43571	ON	1	1	50400	1988	1731	257	1448	540	8	1261	187	1265	0	19	0	25	10	0.007930214	2.20E-05	1776	1647	2.99492123
93	yPH_403	pbs2d0	Glu2	2	0	5	142	51156	43931	ON	1	1	50400	2007	1750	257	1451	556	11	1265	186	1278	0	21	0	15	7	0.005533597	1.54E-05	1787	1654	3.000454827
93	yPH_403	pbs2d0	Glu2	2	0	5	143	51516	44291	ON	1	1	50400	1961	1716	245	1450	511	7	1278	172	1296	0	19	0	14	13	0.010172144	2.83E-05	1794	1667	3.010626971
93	yPH_403	pbs2d0	Glu2	2	0	5	144	51876	44651	ON	1	1	50400	1859	1627	232	1460	399	15	1296	164	1293	0	7	0	19	9	0.006944444	1.93E-05	1809	1676	3.017571415
93	yPH_403	pbs2d0	Glu2	2	0	5	145	52236	45011	ON	1	1	50400	1873	1650	223	1462	411	10	1293	169	1310	0	22	0	12	7	0.005413766	1.50E-05	1819	1683	3.022985182
93	yPH_403	pbs2d0	Glu2	2	0	5	146	52596	45371	ON	1	1	50400	1904	1673	231	1467	437	7	1310	157	1306	0	15	0	30	11	0.008396947	2.33E-05	1826	1694	3.031382128
93	yPH_403	pbs2d0	Glu2	2	0	5	147	52956	45731	ON	1	1	50400	1895	1660	235	1475	420	12	1306	169	1303	0	11	0	26	12	0.009188361	2.55E-05	1838	1706	3.04057049
93	yPH_403	pbs2d0	Glu2	2	0	5	148	53316	46091	ON	1	1	50400	1928	1689	239	1483	445	12	1303	180	1318	0	11	0	10	14	0.010744436	2.98E-05	1850	1720	3.051314925
93	yPH_403	pbs2d0	Glu2	2	0	5	149	53676	46451	ON	1	1	50400	1936	1697	239	1495	441	14	1318	177	1316	0	9	0	16	5	0.003793627	1.05E-05	1864	1725	3.055108552
93	yPH_403	pbs2d0	Glu2	2	0	5	150	54036	46811	OFF	2	1	7200	1899	1665	234	1495	404	5	1316	179	1320	0	12	0	21	13	0.009878419	2.74E-05	1869	1738	3.064986972
93	yPH_403	pbs2d0	Glu2	2	0	5	151	54396	47171	OFF	2	1	7200	1925	1678	247	1505	420	14	1320	185	1333	0	20	0	20	13	0.009848485	2.74E-05	1883	1751	3.074835456
93	yPH_403	pbs2d0	Glu2	2	0	5	152	54756	47531	OFF	2	1	7200	1949	1705	244	1514	435	13	1333	181	1354	0	17	0	11	15	0.011252813	3.13E-05	1896	1766	3.08608827
93	yPH_403	pbs2d0	Glu2	2	0	5	153	55116	47891	OFF	2	1	7200	1885	1658	227	1527	358	15	1354	173	1371	0	7	0	15	25	0.018463811	5.13E-05	1911	1791	3.104552081
93	yPH_403	pbs2d0	Glu2	2	0	5	154	55476	48251	OFF	2	1	7200	1865	1635	230	1549	316	27	1371	178	1385	0	16	0	20	18	0.013129103	3.65E-05	1938	1809	3.117681183
93	yPH_403	pbs2d0	Glu2	2	0	5	155	55836	48611	OFF	2	1	7200	1900	1659	241	1566	334	18	1385	181	1388	0	14	0	29	18	0.01299639	3.61E-05	1956	1827	3.130677573
93	yPH_403	pbs2d0	Glu2	2	0	5	156	56196	48971	OFF	2	1	7200	1913	1670	243	1583	330	18	1388	195	1398	0	11	0	20	19	0.013688761	3.80E-05	1974	1846	3.144366334
93	yPH_403	pbs2d0	Glu2	2	0	5	157	56556	49331	OFF	2	1	7200	1895	1655	240	1602	293	20	1398	204	1438	0	22	0	14	32	0.022889843	6.36E-05	1994	1878	3.167256177
93	yPH_403	pbs2d0	Glu2	2	0	5	158	56916	49691	OFF	2	1	7200	1935	1718	217	1632	303	32	1438	194	1421	0	4	0	33	12	0.008344924	2.32E-05	2026	1890	3.1756011
93	yPH_403	pbs2d0	Glu2	2	0	5	159	57276	50051	OFF	2	1	7200	1948	1706	242	1644	304	13	1421	223	NA	NA	NA	NA	NA	NA	NA	NA	NA	NA	NA
93	yPH_403	pbs2d0	Glu2	2	0	6	0	45	-7180	OFF	0	0	7200	159	129	30	152	7	0	125	27	131	0	3	0	1	4	0.032	8.89E-05	NA	NA	NA
93	yPH_403	pbs2d0	Glu2	2	0	6	1	405	-6820	OFF	0	0	7200	160	132	28	156	4	4	131	25	139	0	3	0	1	6	0.045801527	0.000127226	NA	NA	NA
93	yPH_403	pbs2d0	Glu2	2	0	6	2	765	-6460	OFF	0	0	7200	171	141	30	164	7	8	139	25	145	0	2	0	2	6	0.043165468	0.000119904	NA	NA	NA
93	yPH_403	pbs2d0	Glu2	2	0	6	3	1125	-6100	OFF	0	0	7200	175	146	29	171	4	7	145	26	148	0	0	0	0	3	0.020689655	5.75E-05	NA	NA	NA
93	yPH_403	pbs2d0	Glu2	2	0	6	4	1485	-5740	OFF	0	0	7200	183	151	32	175	8	3	148	27	153	0	3	0	1	3	0.02027027	5.63E-05	NA	NA	NA
93	yPH_403	pbs2d0	Glu2	2	0	6	5	1845	-5380	OFF	0	0	7200	187	155	32	180	7	5	153	27	156	0	3	0	2	2	0.013071895	3.63E-05	NA	NA	NA
93	yPH_403	pbs2d0	Glu2	2	0	6	6	2205	-5020	OFF	0	0	7200	190	158	32	183	7	3	156	27	158	0	1	0	2	3	0.019230769	5.34E-05	NA	NA	NA
93	yPH_403	pbs2d0	Glu2	2	0	6	7	2565	-4660	OFF	0	0	7200	193	159	34	187	6	4	158	29	165	0	2	0	2	7	0.044303797	0.000123066	NA	NA	NA
93	yPH_403	pbs2d0	Glu2	2	0	6	8	2925	-4300	OFF	0	0	7200	203	166	37	199	4	12	165	34	175	0	4	0	1	7	0.042424242	0.000117845	NA	NA	NA
93	yPH_403	pbs2d0	Glu2	2	0	6	9	3285	-3940	OFF	0	0	7200	212	176	36	208	4	9	175	33	187	0	4	0	3	11	0.062857143	0.000174603	NA	NA	NA
93	yPH_403	pbs2d0	Glu2	2	0	6	10	3645	-3580	OFF	1	1	50400	228	189	39	221	7	13	187	34	191	0	3	0	4	5	0.026737968	7.43E-05	22	16	0.089595111
93	yPH_403	pbs2d0	Glu2	2	0	6	11	4005	-3220	OFF	1	1	50400	233	194	39	227	6	6	191	36	200	0	5	0	2	6	0.031413613	8.73E-05	28	22	0.121008723
93	yPH_403	pbs2d0	Glu2	2	0	6	12	4365	-2860	OFF	1	1	50400	243	201	42	234	9	7	200	34	211	0	2	0	3	12	0.06	0.000166667	35	34	0.181008723
93	yPH_403	pbs2d0	Glu2	2	0	6	13	4725	-2500	OFF	1	1	50400	255	213	42	246	9	12	211	35	224	0	4	0	0	9	0.042654028	0.000118483	47	43	0.223662752
93	yPH_403	pbs2d0	Glu2	2	0	6	14	5085	-2140	OFF	1	1	50400	268	225	43	261	7	14	224	37	230	0	1	0	3	8	0.035714286	9.92E-05	61	51	0.259377037
93	yPH_403	pbs2d0	Glu2	2	0	6	15	5445	-1780	OFF	1	1	50400	277	233	44	270	7	9	230	40	243	0	4	0	2	11	0.047826087	0.00013285	70	62	0.307203124
93	yPH_403	pbs2d0	Glu2	2	0	6	16	5805	-1420	OFF	1	1	50400	291	243	48	285	6	15	243	42	250	0	1	0	1	7	0.028806584	8.00E-05	85	69	0.336009709
93	yPH_403	pbs2d0	Glu2	2	0	6	17	6165	-1060	OFF	1	1	50400	301	252	49	295	6	9	250	45	261	0	4	0	0	7	0.028	7.78E-05	94	76	0.364009709
93	yPH_403	pbs2d0	Glu2	2	0	6	18	6525	-700	OFF	1	1	50400	310	263	47	304	6	9	261	43	270	0	3	0	4	10	0.038314176	0.000106428	103	86	0.402323885
93	yPH_403	pbs2d0	Glu2	2	0	6	19	6885	-340	OFF	1	1	50400	323	271	52	316	7	12	270	46	285	0	4	0	3	14	0.051851852	0.000144033	115	100	0.454175737
93	yPH_403	pbs2d0	Glu2Sor1	2	1	6	20	7245	20	ON	1	1	50400	337	287	50	331	6	15	285	46	291	0	5	0	3	4	0.014035088	3.90E-05	130	104	0.468210825
93	yPH_403	pbs2d0	Glu2Sor1	2	1	6	21	7605	380	ON	1	1	50400	348	298	50	336	12	5	291	45	295	0	3	0	2	3	0.010309278	2.86E-05	135	107	0.478520103
93	yPH_403	pbs2d0	Glu2Sor1	2	1	6	22	7965	740	ON	1	1	50400	358	306	52	342	16	6	295	47	295	0	0	0	1	1	0.003389831	9.42E-06	141	108	0.481909933
93	yPH_403	pbs2d0	Glu2Sor1	2	1	6	23	8325	1100	ON	1	1	50400	370	312	58	345	25	3	295	50	294	0	0	0	3	2	0.006779661	1.88E-05	144	110	0.488689594
93	yPH_403	pbs2d0	Glu2Sor1	2	1	6	24	8685	1460	ON	1	1	50400	364	304	60	347	17	2	294	53	300	0	5	0	1	2	0.006802721	1.89E-05	146	112	0.495492316
93	yPH_403	pbs2d0	Glu2Sor1	2	1	6	25	9045	1820	ON	1	1	50400	381	327	54	349	32	2	300	49	306	0	3	0	0	3	0.01	2.78E-05	148	115	0.505492316
93	yPH_403	pbs2d0	Glu2Sor1	2	1	6	26	9405	2180	ON	1	1	50400	377	323	54	354	23	4	306	48	315	0	2	0	0	7	0.022875817	6.35E-05	152	122	0.528368133
93	yPH_403	pbs2d0	Glu2Sor1	2	1	6	27	9765	2540	ON	1	1	50400	391	339	52	363	28	8	315	48	317	0	0	0	3	5	0.015873016	4.41E-05	160	127	0.544241148
93	yPH_403	pbs2d0	Glu2Sor1	2	1	6	28	10125	2900	ON	1	1	50400	398	336	62	370	28	6	317	53	322	0	3	0	2	4	0.012618297	3.51E-05	166	131	0.556859445
93	yPH_403	pbs2d0	Glu2Sor1	2	1	6	29	10485	3260	ON	1	1	50400	407	346	61	374	33	4	322	52	333	0	6	0	3	8	0.02484472	6.90E-05	170	139	0.581704165
93	yPH_403	pbs2d0	Glu2Sor1	2	1	6	30	10845	3620	ON	1	1	50400	417	356	61	384	33	10	333	51	342	0	4	0	2	7	0.021021021	5.84E-05	180	146	0.602725187
93	yPH_403	pbs2d0	Glu2Sor1	2	1	6	31	11205	3980	ON	1	1	50400	429	369	60	395	34	11	342	53	345	0	2	0	4	5	0.014619883	4.06E-05	191	151	0.61734507
93	yPH_403	pbs2d0	Glu2Sor1	2	1	6	32	11565	4340	ON	1	1	50400	432	370	62	401	31	6	345	56	349	0	0	0	3	7	0.020289855	5.64E-05	197	158	0.637634925
93	yPH_403	pbs2d0	Glu2Sor1	2	1	6	33	11925	4700	ON	1	1	50400	435	370	65	408	27	7	349	59	358	0	6	0	2	5	0.014326648	3.98E-05	204	163	0.651961572
93	yPH_403	pbs2d0	Glu2Sor1	2	1	6	34	12285	5060	ON	1	1	50400	440	381	59	416	24	8	358	58	366	0	7	0	5	6	0.016759777	4.66E-05	212	169	0.668721349
93	yPH_403	pbs2d0	Glu2Sor1	2	1	6	35	12645	5420	ON	1	1	50400	453	388	65	426	27	10	366	60	374	0	6	0	4	6	0.016393443	4.55E-05	222	175	0.685114791
93	yPH_403	pbs2d0	Glu2Sor1	2	1	6	36	13005	5780	ON	1	1	50400	454	394	60	432	22	6	374	58	386	0	4	0	1	9	0.024064171	6.68E-05	228	184	0.709178962
93	yPH_403	pbs2d0	Glu2Sor1	2	1	6	37	13365	6140	ON	1	1	50400	472	416	56	441	31	9	386	55	394	0	2	0	1	7	0.018134715	5.04E-05	237	191	0.727313677
93	yPH_403	pbs2d0	Glu2Sor1	2	1	6	38	13725	6500	ON	1	1	50400	484	424	60	450	34	9	394	56	405	0	4	0	1	8	0.020304569	5.64E-05	246	199	0.747618246
93	yPH_403	pbs2d0	Glu2Sor1	2	1	6	39	14085	6860	ON	1	1	50400	492	433	59	457	35	8	405	52	416	0	2	0	4	13	0.032098765	8.92E-05	254	212	0.779717011
93	yPH_403	pbs2d0	Glu2Sor1	2	1	6	40	14445	7220	ON	1	1	50400	508	444	64	471	37	14	416	55	428	0	2	0	4	14	0.033653846	9.35E-05	268	226	0.813370858
93	yPH_403	pbs2d0	Glu2Sor1	2	1	6	41	14805	7580	ON	1	1	50400	518	456	62	485	33	14	428	57	434	0	2	0	7	11	0.025700935	7.14E-05	282	237	0.839071792
93	yPH_403	pbs2d0	Glu2Sor1	2	1	6	42	15165	7940	ON	1	1	50400	532	465	67	498	34	12	434	64	443	0	5	0	5	9	0.020737327	5.76E-05	294	246	0.859809119
93	yPH_403	pbs2d0	Glu2Sor1	2	1	6	43	15525	8300	ON	1	1	50400	537	465	72	508	29	10	443	65	459	0	6	0	5	15	0.033860045	9.41E-05	304	261	0.893669165
93	yPH_403	pbs2d0	Glu2Sor1	2	1	6	44	15885	8660	ON	1	1	50400	564	481	83	528	36	20	459	69	469	0	6	0	3	7	0.015250545	4.24E-05	324	268	0.908919709
93	yPH_403	pbs2d0	Glu2Sor1	2	1	6	45	16245	9020	ON	1	1	50400	578	496	82	539	39	11	469	70	476	0	4	0	5	8	0.017057569	4.74E-05	335	276	0.925977278
93	yPH_403	pbs2d0	Glu2Sor1	2	1	6	46	16605	9380	ON	1	1	50400	583	502	81	547	36	8	476	71	484	0	6	0	4	6	0.012605042	3.50E-05	343	282	0.93858232
93	yPH_403	pbs2d0	Glu2Sor1	2	1	6	47	16965	9740	ON	1	1	50400	587	506	81	555	32	8	484	71	496	0	2	0	0	10	0.020661157	5.74E-05	351	292	0.959243478
93	yPH_403	pbs2d0	Glu2Sor1	2	1	6	48	17325	10100	ON	1	1	50400	599	522	77	566	33	10	496	70	504	0	4	0	1	5	0.010080645	2.80E-05	361	297	0.969324123
93	yPH_403	pbs2d0	Glu2Sor1	2	1	6	49	17685	10460	ON	1	1	50400	606	531	75	573	33	6	504	69	511	0	4	0	7	10	0.01984127	5.51E-05	367	307	0.989165393
93	yPH_403	pbs2d0	Glu2Sor1	2	1	6	50	18045	10820	ON	1	1	50400	627	542	85	584	43	11	511	73	514	0	6	0	9	6	0.011741683	3.26E-05	378	313	1.000907075
93	yPH_403	pbs2d0	Glu2Sor1	2	1	6	51	18405	11180	ON	1	1	50400	634	549	85	590	44	6	514	76	518	0	8	0	8	4	0.007782101	2.16E-05	384	317	1.008689177
93	yPH_403	pbs2d0	Glu2Sor1	2	1	6	52	18765	11540	ON	1	1	50400	631	546	85	595	36	5	518	77	531	0	12	0	5	6	0.011583012	3.22E-05	389	323	1.020272188
93	yPH_403	pbs2d0	Glu2Sor1	2	1	6	53	19125	11900	ON	1	1	50400	650	572	78	601	49	6	531	70	531	0	1	0	6	5	0.009416196	2.62E-05	395	328	1.029688384
93	yPH_403	pbs2d0	Glu2Sor1	2	1	6	54	19485	12260	ON	1	1	50400	658	571	87	607	51	6	531	76	531	0	6	0	11	5	0.009416196	2.62E-05	401	333	1.03910458
93	yPH_403	pbs2d0	Glu2Sor1	2	1	6	55	19845	12620	ON	1	1	50400	671	580	91	612	59	5	531	81	533	0	5	0	5	2	0.003766478	1.05E-05	406	335	1.042871058
93	yPH_403	pbs2d0	Glu2Sor1	2	1	6	56	20205	12980	ON	1	1	50400	678	586	92	614	64	2	533	81	546	0	9	0	3	7	0.013133208	3.65E-05	408	342	1.056004267
93	yPH_403	pbs2d0	Glu2Sor1	2	1	6	57	20565	13340	ON	1	1	50400	676	589	87	623	53	9	546	77	550	0	3	0	7	8	0.014652015	4.07E-05	417	350	1.070656281
93	yPH_403	pbs2d0	Glu2Sor1	2	1	6	58	20925	13700	ON	1	1	50400	694	608	86	631	63	8	550	81	550	0	3	0	9	6	0.010909091	3.03E-05	425	356	1.081565372
93	yPH_403	pbs2d0	Glu2Sor1	2	1	6	59	21285	14060	ON	1	1	50400	700	603	97	637	63	6	550	87	558	0	6	0	1	3	0.005454545	1.52E-05	431	359	1.087019918
93	yPH_403	pbs2d0	Glu2Sor1	2	1	6	60	21645	14420	ON	1	1	50400	708	616	92	641	67	4	558	83	558	0	2	0	6	4	0.007168459	1.99E-05	435	363	1.094188376
93	yPH_403	pbs2d0	Glu2Sor1	2	1	6	61	22005	14780	ON	1	1	50400	699	602	97	647	52	6	558	89	556	0	3	0	7	2	0.003584229	9.96E-06	441	365	1.097772606
93	yPH_403	pbs2d0	Glu2Sor1	2	1	6	62	22365	15140	ON	1	1	50400	703	602	101	649	54	3	556	93	567	0	12	0	7	6	0.010791367	3.00E-05	444	371	1.108563973
93	yPH_403	pbs2d0	Glu2Sor1	2	1	6	63	22725	15500	ON	1	1	50400	704	607	97	657	47	8	567	90	575	0	10	0	7	5	0.008818342	2.45E-05	452	376	1.117382315
93	yPH_403	pbs2d0	Glu2Sor1	2	1	6	64	23085	15860	ON	1	1	50400	726	627	99	663	63	6	575	88	580	0	6	0	7	6	0.010434783	2.90E-05	458	382	1.127817097
93	yPH_403	pbs2d0	Glu2Sor1	2	1	6	65	23445	16220	ON	1	1	50400	747	647	100	668	79	6	580	88	582	0	3	0	2	1	0.001724138	4.79E-06	464	383	1.129541235
93	yPH_403	pbs2d0	Glu2Sor1	2	1	6	66	23805	16580	ON	1	1	50400	760	661	99	669	91	1	582	87	589	0	4	0	1	4	0.006872852	1.91E-05	465	387	1.136414088
93	yPH_403	pbs2d0	Glu2Sor1	2	1	6	67	24165	16940	ON	1	1	50400	751	652	99	675	76	6	589	86	585	0	2	0	9	3	0.005093379	1.41E-05	471	390	1.141507466
93	yPH_403	pbs2d0	Glu2Sor1	2	1	6	68	24525	17300	ON	1	1	50400	762	654	108	679	83	4	585	94	587	0	10	0	9	1	0.001709402	4.75E-06	475	391	1.143216868
93	yPH_403	pbs2d0	Glu2Sor1	2	1	6	69	24885	17660	ON	1	1	50400	765	655	110	680	85	1	587	93	592	0	8	0	8	5	0.008517888	2.37E-05	476	396	1.151734755
93	yPH_403	pbs2d0	Glu2Sor1	2	1	6	70	25245	18020	ON	1	1	50400	753	653	100	686	67	6	592	94	597	0	9	0	7	3	0.005067568	1.41E-05	482	399	1.156802323
93	yPH_403	pbs2d0	Glu2Sor1	2	1	6	71	25605	18380	ON	1	1	50400	779	675	104	690	89	4	597	93	598	0	6	0	9	4	0.006700168	1.86E-05	486	403	1.163502491
93	yPH_403	pbs2d0	Glu2Sor1	2	1	6	72	25965	18740	ON	1	1	50400	790	681	109	693	97	4	598	95	607	0	6	0	3	6	0.010033445	2.79E-05	490	409	1.173535935
93	yPH_403	pbs2d0	Glu2Sor1	2	1	6	73	26325	19100	ON	1	1	50400	801	693	108	698	103	6	607	91	606	0	3	0	8	4	0.006589786	1.83E-05	496	413	1.180125721
93	yPH_403	pbs2d0	Glu2Sor1	2	1	6	74	26685	19460	ON	1	1	50400	813	699	114	701	112	4	606	95	608	0	10	0	9	1	0.001650165	4.58E-06	500	414	1.181775886
93	yPH_403	pbs2d0	Glu2Sor1	2	1	6	75	27045	19820	ON	1	1	50400	794	686	108	702	92	1	608	94	615	0	7	0	3	3	0.004934211	1.37E-05	501	417	1.186710097
93	yPH_403	pbs2d0	Glu2Sor1	2	1	6	76	27405	20180	ON	1	1	50400	806	704	102	705	101	3	615	90	615	0	2	0	4	2	0.003252033	9.03E-06	504	419	1.189962129
93	yPH_403	pbs2d0	Glu2Sor1	2	1	6	77	27765	20540	ON	1	1	50400	814	711	103	707	107	2	615	92	617	0	4	0	5	3	0.004878049	1.36E-05	506	422	1.194840178
93	yPH_403	pbs2d0	Glu2Sor1	2	1	6	78	28125	20900	ON	1	1	50400	804	703	101	709	95	3	617	92	620	0	5	0	4	2	0.003241491	9.00E-06	509	424	1.198081669
93	yPH_403	pbs2d0	Glu2Sor1	2	1	6	79	28485	21260	ON	1	1	50400	817	714	103	709	108	2	620	89	613	0	2	0	11	2	0.003225806	8.96E-06	511	426	1.201307476
93	yPH_403	pbs2d0	Glu2Sor1	2	1	6	80	28845	21620	ON	1	1	50400	827	715	112	710	117	2	613	97	620	0	7	0	3	3	0.004893964	1.36E-05	513	429	1.20620144
93	yPH_403	pbs2d0	Glu2Sor1	2	1	6	81	29205	21980	ON	1	1	50400	831	718	113	713	118	4	620	93	622	0	3	0	5	4	0.006451613	1.79E-05	517	433	1.212653053
93	yPH_403	pbs2d0	Glu2Sor1	2	1	6	82	29565	22340	ON	1	1	50400	835	724	111	717	118	4	622	95	621	0	5	0	10	4	0.006430868	1.79E-05	521	437	1.219083921
93	yPH_403	pbs2d0	Glu2Sor1	2	1	6	83	29925	22700	ON	1	1	50400	844	728	116	719	125	4	621	98	632	0	14	0	6	3	0.004830918	1.34E-05	525	440	1.223914839
93	yPH_403	pbs2d0	Glu2Sor1	2	1	6	84	30285	23060	ON	1	1	50400	823	720	103	721	102	3	632	89	632	0	2	0	3	1	0.001582278	4.40E-06	528	441	1.225497117
93	yPH_403	pbs2d0	Glu2Sor1	2	1	6	85	30645	23420	ON	1	1	50400	852	746	106	723	129	2	632	91	631	0	3	0	6	2	0.003164557	8.79E-06	530	443	1.228661674
93	yPH_403	pbs2d0	Glu2Sor1	2	1	6	86	31005	23780	ON	1	1	50400	854	741	113	725	129	3	631	94	635	0	8	0	7	3	0.004754358	1.32E-05	533	446	1.233416032
93	yPH_403	pbs2d0	Glu2Sor1	2	1	6	87	31365	24140	ON	1	1	50400	846	735	111	728	118	4	635	93	632	0	4	0	10	3	0.004724409	1.31E-05	537	449	1.238140442
93	yPH_403	pbs2d0	Glu2Sor1	2	1	6	88	31725	24500	ON	1	1	50400	823	715	108	730	93	3	632	98	634	0	7	0	6	1	0.001582278	4.40E-06	540	450	1.23972272
93	yPH_403	pbs2d0	Glu2Sor1	2	1	6	89	32085	24860	ON	1	1	50400	855	742	113	730	125	1	634	96	633	0	4	0	7	2	0.003154574	8.76E-06	541	452	1.242877294
93	yPH_403	pbs2d0	Glu2Sor1	2	1	6	90	32445	25220	ON	1	1	50400	822	712	110	731	91	2	633	98	642	0	8	0	1	2	0.003159558	8.78E-06	543	454	1.246036852
93	yPH_403	pbs2d0	Glu2Sor1	2	1	6	91	32805	25580	ON	1	1	50400	825	719	106	734	91	3	642	92	634	0	1	0	9	0	0	0	546	454	1.246036852
93	yPH_403	pbs2d0	Glu2Sor1	2	1	6	92	33165	25940	ON	1	1	50400	811	697	114	734	77	0	634	100	637	0	3	0	1	1	0.001577287	4.38E-06	546	455	1.247614139
93	yPH_403	pbs2d0	Glu2Sor1	2	1	6	93	33525	26300	ON	1	1	50400	834	724	110	734	100	1	637	97	636	0	4	0	7	2	0.003139717	8.72E-06	547	457	1.250753856
93	yPH_403	pbs2d0	Glu2Sor1	2	1	6	94	33885	26660	ON	1	1	50400	822	711	111	733	89	2	636	97	637	0	7	0	10	4	0.006289308	1.75E-05	549	461	1.257043165
93	yPH_403	pbs2d0	Glu2Sor1	2	1	6	95	34245	27020	ON	1	1	50400	835	720	115	736	99	4	637	99	634	0	5	0	8	0	0	0	553	461	1.257043165
93	yPH_403	pbs2d0	Glu2Sor1	2	1	6	96	34605	27380	ON	1	1	50400	839	721	118	736	103	1	634	102	633	0	10	0	12	1	0.001577287	4.38E-06	554	462	1.258620452
93	yPH_403	pbs2d0	Glu2Sor1	2	1	6	97	34965	27740	ON	1	1	50400	845	723	122	735	110	1	633	102	637	0	11	0	8	1	0.001579779	4.39E-06	555	463	1.260200231
93	yPH_403	pbs2d0	Glu2Sor1	2	1	6	98	35325	28100	ON	1	1	50400	848	729	119	734	114	1	637	97	635	0	5	0	8	1	0.001569859	4.36E-06	556	464	1.261770089
93	yPH_403	pbs2d0	Glu2Sor1	2	1	6	99	35685	28460	ON	1	1	50400	857	738	119	735	122	1	635	100	632	0	6	0	10	1	0.001574803	4.37E-06	557	465	1.263344892
93	yPH_403	pbs2d0	Glu2Sor1	2	1	6	100	36045	28820	ON	1	1	50400	821	698	123	735	86	1	632	103	637	0	7	0	5	3	0.004746835	1.32E-05	558	468	1.268091728
93	yPH_403	pbs2d0	Glu2Sor1	2	1	6	101	36405	29180	ON	1	1	50400	829	715	114	737	92	3	637	100	635	0	5	0	9	2	0.003139717	8.72E-06	561	470	1.271231445
93	yPH_403	pbs2d0	Glu2Sor1	2	1	6	102	36765	29540	ON	1	1	50400	839	719	120	740	99	3	635	105	635	0	6	0	7	1	0.001574803	4.37E-06	564	471	1.272806248
93	yPH_403	pbs2d0	Glu2Sor1	2	1	6	103	37125	29900	ON	1	1	50400	836	714	122	740	96	1	635	105	635	0	7	0	8	1	0.001574803	4.37E-06	565	472	1.274381052
93	yPH_403	pbs2d0	Glu2Sor1	2	1	6	104	37485	30260	ON	1	1	50400	842	719	123	739	103	1	635	104	627	0	5	0	14	1	0.001574803	4.37E-06	566	473	1.275955855
93	yPH_403	pbs2d0	Glu2Sor1	2	1	6	105	37845	30620	ON	1	1	50400	813	691	122	735	78	1	627	108	630	0	9	0	6	0	0	0	567	473	1.275955855
93	yPH_403	pbs2d0	Glu2Sor1	2	1	6	106	38205	30980	ON	1	1	50400	836	714	122	731	105	0	630	101	635	0	9	0	6	2	0.003174603	8.82E-06	567	475	1.279130458
93	yPH_403	pbs2d0	Glu2Sor1	2	1	6	107	38565	31340	ON	1	1	50400	816	708	108	731	85	2	635	96	635	0	5	0	5	0	0	0	569	475	1.279130458
93	yPH_403	pbs2d0	Glu2Sor1	2	1	6	108	38925	31700	ON	1	1	50400	853	738	115	730	123	0	635	95	635	0	7	0	8	1	0.001574803	4.37E-06	569	476	1.280705261
93	yPH_403	pbs2d0	Glu2Sor1	2	1	6	109	39285	32060	ON	1	1	50400	827	718	109	729	98	1	635	94	635	0	2	0	2	0	0	0	570	476	1.280705261
93	yPH_403	pbs2d0	Glu2Sor1	2	1	6	110	39645	32420	ON	1	1	50400	837	731	106	727	110	0	635	92	631	0	4	0	9	1	0.001574803	4.37E-06	570	477	1.282280064
93	yPH_403	pbs2d0	Glu2Sor1	2	1	6	111	40005	32780	ON	1	1	50400	844	736	108	726	118	1	631	95	627	0	10	0	14	0	0	0	571	477	1.282280064
93	yPH_403	pbs2d0	Glu2Sor1	2	1	6	112	40365	33140	ON	1	1	50400	820	707	113	725	95	1	627	98	629	0	6	0	4	0	0	0	572	477	1.282280064
93	yPH_403	pbs2d0	Glu2Sor1	2	1	6	113	40725	33500	ON	1	1	50400	831	716	115	725	106	1	629	96	620	0	4	0	13	0	0	0	573	477	1.282280064
93	yPH_403	pbs2d0	Glu2Sor1	2	1	6	114	41085	33860	ON	1	1	50400	863	735	128	725	138	0	620	105	624	0	14	0	10	0	0	0	573	477	1.282280064
93	yPH_403	pbs2d0	Glu2Sor1	2	1	6	115	41445	34220	ON	1	1	50400	849	727	122	725	124	0	624	101	621	0	2	0	5	0	0	0	573	477	1.282280064
93	yPH_403	pbs2d0	Glu2Sor1	2	1	6	116	41805	34580	ON	1	1	50400	847	726	121	722	125	0	621	101	622	0	11	0	10	0	0	0	573	477	1.282280064
93	yPH_403	pbs2d0	Glu2Sor1	2	1	6	117	42165	34940	ON	1	1	50400	843	727	116	715	128	1	622	93	627	0	9	0	4	0	0	0	574	477	1.282280064
93	yPH_403	pbs2d0	Glu2Sor1	2	1	6	118	42525	35300	ON	1	1	50400	788	688	100	713	75	0	627	86	626	0	7	0	8	0	0	0	574	477	1.282280064
93	yPH_403	pbs2d0	Glu2Sor1	2	1	6	119	42885	35660	ON	1	1	50400	846	732	114	713	133	0	626	87	625	0	4	0	5	0	0	0	574	477	1.282280064
93	yPH_403	pbs2d0	Glu2Sor1	2	1	6	120	43245	36020	ON	1	1	50400	843	734	109	712	131	0	625	87	613	0	5	0	18	1	0.0016	4.44E-06	574	478	1.283880064
93	yPH_403	pbs2d0	Glu2Sor1	2	1	6	121	43605	36380	ON	1	1	50400	834	711	123	714	120	2	613	101	623	0	11	0	2	1	0.001631321	4.53E-06	576	479	1.285511386
93	yPH_403	pbs2d0	Glu2Sor1	2	1	6	122	43965	36740	ON	1	1	50400	826	711	115	715	111	1	623	92	626	0	10	0	8	1	0.001605136	4.46E-06	577	480	1.287116522
93	yPH_403	pbs2d0	Glu2Sor1	2	1	6	123	44325	37100	ON	1	1	50400	833	719	114	716	117	1	626	90	629	0	6	0	5	2	0.003194888	8.87E-06	578	482	1.29031141
93	yPH_403	pbs2d0	Glu2Sor1	2	1	6	124	44685	37460	ON	1	1	50400	816	713	103	718	98	2	629	89	621	0	7	0	15	0	0	0	580	482	1.29031141
93	yPH_403	pbs2d0	Glu2Sor1	2	1	6	125	45045	37820	ON	1	1	50400	793	688	105	717	76	0	621	96	620	0	3	0	4	0	0	0	580	482	1.29031141
93	yPH_403	pbs2d0	Glu2Sor1	2	1	6	126	45405	38180	ON	1	1	50400	848	729	119	715	133	0	620	95	618	0	7	0	10	1	0.001612903	4.48E-06	580	483	1.291924313
93	yPH_403	pbs2d0	Glu2Sor1	2	1	6	127	45765	38540	ON	1	1	50400	823	712	111	715	108	1	618	97	613	0	5	0	10	0	0	0	581	483	1.291924313
93	yPH_403	pbs2d0	Glu2Sor1	2	1	6	128	46125	38900	ON	1	1	50400	826	712	114	714	112	0	613	101	608	0	9	0	14	0	0	0	581	483	1.291924313
93	yPH_403	pbs2d0	Glu2Sor1	2	1	6	129	46485	39260	ON	1	1	50400	798	684	114	711	87	0	608	103	610	0	12	0	10	0	0	0	581	483	1.291924313
93	yPH_403	pbs2d0	Glu2Sor1	2	1	6	130	46845	39620	ON	1	1	50400	838	718	120	710	128	0	610	100	614	0	9	0	5	0	0	0	581	483	1.291924313
93	yPH_403	pbs2d0	Glu2Sor1	2	1	6	131	47205	39980	ON	1	1	50400	832	710	122	710	122	0	614	96	618	0	6	0	2	0	0	0	581	483	1.291924313
93	yPH_403	pbs2d0	Glu2Sor1	2	1	6	132	47565	40340	ON	1	1	50400	844	728	116	710	134	0	618	92	600	0	2	0	20	0	0	0	581	483	1.291924313
93	yPH_403	pbs2d0	Glu2Sor1	2	1	6	133	47925	40700	ON	1	1	50400	859	724	135	709	150	0	600	109	603	0	6	0	3	0	0	0	581	483	1.291924313
93	yPH_403	pbs2d0	Glu2Sor1	2	1	6	134	48285	41060	ON	1	1	50400	881	739	142	708	173	0	603	105	607	0	13	0	10	1	0.001658375	4.61E-06	581	484	1.293582688
93	yPH_403	pbs2d0	Glu2Sor1	2	1	6	135	48645	41420	ON	1	1	50400	836	713	123	705	131	1	607	98	604	0	8	0	11	0	0	0	582	484	1.293582688
93	yPH_403	pbs2d0	Glu2Sor1	2	1	6	136	49005	41780	ON	1	1	50400	819	696	123	703	116	0	604	99	605	0	13	0	12	0	0	0	582	484	1.293582688
93	yPH_403	pbs2d0	Glu2Sor1	2	1	6	137	49365	42140	ON	1	1	50400	869	739	130	699	170	0	605	94	599	0	8	0	14	0	0	0	582	484	1.293582688
93	yPH_403	pbs2d0	Glu2Sor1	2	1	6	138	49725	42500	ON	1	1	50400	815	697	118	697	118	0	599	98	596	0	6	0	9	0	0	0	582	484	1.293582688
93	yPH_403	pbs2d0	Glu2Sor1	2	1	6	139	50085	42860	ON	1	1	50400	809	689	120	695	114	0	596	99	600	0	7	0	3	0	0	0	582	484	1.293582688
93	yPH_403	pbs2d0	Glu2Sor1	2	1	6	140	50445	43220	ON	1	1	50400	815	698	117	693	122	0	600	93	588	0	5	0	17	0	0	0	582	484	1.293582688
93	yPH_403	pbs2d0	Glu2Sor1	2	1	6	141	50805	43580	ON	1	1	50400	775	664	111	692	83	0	588	104	587	0	15	0	16	0	0	0	582	484	1.293582688
93	yPH_403	pbs2d0	Glu2Sor1	2	1	6	142	51165	43940	ON	1	1	50400	826	703	123	687	139	0	587	100	588	0	8	0	7	0	0	0	582	484	1.293582688
93	yPH_403	pbs2d0	Glu2Sor1	2	1	6	143	51525	44300	ON	1	1	50400	795	682	113	684	111	0	588	96	588	0	7	0	7	0	0	0	582	484	1.293582688
93	yPH_403	pbs2d0	Glu2Sor1	2	1	6	144	51885	44660	ON	1	1	50400	826	714	112	684	142	0	588	96	582	0	8	0	14	0	0	0	582	484	1.293582688
93	yPH_403	pbs2d0	Glu2Sor1	2	1	6	145	52245	45020	ON	1	1	50400	770	662	108	682	88	0	582	100	573	0	8	0	17	0	0	0	582	484	1.293582688
93	yPH_403	pbs2d0	Glu2Sor1	2	1	6	146	52605	45380	ON	1	1	50400	736	617	119	682	54	0	573	109	585	0	19	0	7	0	0	0	582	484	1.293582688
93	yPH_403	pbs2d0	Glu2Sor1	2	1	6	147	52965	45740	ON	1	1	50400	745	637	108	681	64	0	585	96	587	0	4	0	4	2	0.003418803	9.50E-06	582	486	1.297001492
93	yPH_403	pbs2d0	Glu2Sor1	2	1	6	148	53325	46100	ON	1	1	50400	867	748	119	683	184	3	587	96	588	0	4	0	4	1	0.001703578	4.73E-06	585	487	1.298705069
93	yPH_403	pbs2d0	Glu2Sor1	2	1	6	149	53685	46460	ON	1	1	50400	806	694	112	684	122	1	588	96	587	0	7	0	8	0	0	0	586	487	1.298705069
93	yPH_403	pbs2d0	Glu2	2	0	6	150	54045	46820	OFF	2	1	7200	849	729	120	685	164	1	587	98	590	0	12	0	9	0	0	0	587	487	1.298705069
93	yPH_403	pbs2d0	Glu2	2	0	6	151	54405	47180	OFF	2	1	7200	772	662	110	685	87	0	590	95	587	0	10	0	15	2	0.003389831	9.42E-06	587	489	1.3020949
93	yPH_403	pbs2d0	Glu2	2	0	6	152	54765	47540	OFF	2	1	7200	864	739	125	686	178	2	587	99	594	0	9	0	3	1	0.001703578	4.73E-06	589	490	1.303798477
93	yPH_403	pbs2d0	Glu2	2	0	6	153	55125	47900	OFF	2	1	7200	819	695	124	686	133	1	594	92	599	0	7	0	7	5	0.008417508	2.34E-05	590	495	1.312215986
93	yPH_403	pbs2d0	Glu2	2	0	6	154	55485	48260	OFF	2	1	7200	836	722	114	691	145	5	599	92	602	0	5	0	6	4	0.006677796	1.85E-05	595	499	1.318893782
93	yPH_403	pbs2d0	Glu2	2	0	6	155	55845	48620	OFF	2	1	7200	829	716	113	694	135	4	602	92	602	0	4	0	5	1	0.00166113	4.61E-06	599	500	1.320554911
93	yPH_403	pbs2d0	Glu2	2	0	6	156	56205	48980	OFF	2	1	7200	846	723	123	696	150	2	602	94	604	0	8	0	9	3	0.004983389	1.38E-05	601	503	1.3255383
93	yPH_403	pbs2d0	Glu2	2	0	6	157	56565	49340	OFF	2	1	7200	845	727	118	699	146	3	604	95	603	0	5	0	10	4	0.006622517	1.84E-05	604	507	1.332160817
93	yPH_403	pbs2d0	Glu2	2	0	6	158	56925	49700	OFF	2	1	7200	848	726	122	702	146	4	603	99	597	0	5	0	14	3	0.004975124	1.38E-05	608	510	1.337135941
93	yPH_403	pbs2d0	Glu2	2	0	6	159	57285	50060	OFF	2	1	7200	843	710	133	705	138	3	597	108	NA	NA	NA	NA	NA	NA	NA	NA	NA	NA	NA
93	yPH_403	pbs2d0	Glu2	2	0	7	0	54	-7171	OFF	0	0	7200	173	143	30	162	11	0	142	20	149	0	2	0	3	8	0.056338028	0.000156495	NA	NA	NA
93	yPH_403	pbs2d0	Glu2	2	0	7	1	414	-6811	OFF	0	0	7200	178	150	28	171	7	9	149	22	151	0	1	0	3	4	0.026845638	7.46E-05	NA	NA	NA
93	yPH_403	pbs2d0	Glu2	2	0	7	2	774	-6451	OFF	0	0	7200	184	153	31	177	7	6	151	26	154	0	3	0	3	3	0.01986755	5.52E-05	NA	NA	NA
93	yPH_403	pbs2d0	Glu2	2	0	7	3	1134	-6091	OFF	0	0	7200	189	158	31	180	9	3	154	26	159	0	2	0	4	7	0.045454545	0.000126263	NA	NA	NA
93	yPH_403	pbs2d0	Glu2	2	0	7	4	1494	-5731	OFF	0	0	7200	195	161	34	188	7	8	159	29	169	0	3	0	2	9	0.056603774	0.000157233	NA	NA	NA
93	yPH_403	pbs2d0	Glu2	2	0	7	5	1854	-5371	OFF	0	0	7200	205	171	34	197	8	9	169	28	178	0	1	0	3	11	0.065088757	0.000180802	NA	NA	NA
93	yPH_403	pbs2d0	Glu2	2	0	7	6	2214	-5011	OFF	0	0	7200	215	179	36	208	7	11	178	30	177	0	1	0	2	0	0	0	NA	NA	NA
93	yPH_403	pbs2d0	Glu2	2	0	7	7	2574	-4651	OFF	0	0	7200	217	178	39	208	9	0	177	31	182	0	0	0	3	8	0.04519774	0.000125549	NA	NA	NA
93	yPH_403	pbs2d0	Glu2	2	0	7	8	2934	-4291	OFF	0	0	7200	226	183	43	218	8	10	182	36	186	0	1	0	3	6	0.032967033	9.16E-05	NA	NA	NA
93	yPH_403	pbs2d0	Glu2	2	0	7	9	3294	-3931	OFF	0	0	7200	232	187	45	224	8	6	186	38	194	0	1	0	5	12	0.064516129	0.000179211	NA	NA	NA
93	yPH_403	pbs2d0	Glu2	2	0	7	10	3654	-3571	OFF	1	1	50400	245	195	50	237	8	13	194	43	207	0	4	0	1	10	0.051546392	0.000143184	19	22	0.116062521
93	yPH_403	pbs2d0	Glu2	2	0	7	11	4014	-3211	OFF	1	1	50400	255	207	48	248	7	11	207	41	210	0	2	0	4	5	0.024154589	6.71E-05	30	27	0.14021711
93	yPH_403	pbs2d0	Glu2	2	0	7	12	4374	-2851	OFF	1	1	50400	263	212	51	253	10	7	210	43	216	0	4	0	2	4	0.019047619	5.29E-05	37	31	0.159264729
93	yPH_403	pbs2d0	Glu2	2	0	7	13	4734	-2491	OFF	1	1	50400	266	219	47	258	8	5	216	42	221	0	3	0	4	6	0.027777778	7.72E-05	42	37	0.187042507
93	yPH_403	pbs2d0	Glu2	2	0	7	14	5094	-2131	OFF	1	1	50400	273	225	48	265	8	7	221	44	227	0	2	0	4	8	0.036199095	0.000100553	49	45	0.223241602
93	yPH_403	pbs2d0	Glu2	2	0	7	15	5454	-1771	OFF	1	1	50400	282	228	54	274	8	9	227	47	235	0	3	0	4	9	0.039647577	0.000110132	58	54	0.262889179
93	yPH_403	pbs2d0	Glu2	2	0	7	16	5814	-1411	OFF	1	1	50400	293	238	55	285	8	10	235	50	243	0	4	0	3	7	0.029787234	8.27E-05	68	61	0.292676413
93	yPH_403	pbs2d0	Glu2	2	0	7	17	6174	-1051	OFF	1	1	50400	304	248	56	294	10	9	243	51	256	0	3	0	0	10	0.041152263	0.000114312	77	71	0.333828677
93	yPH_403	pbs2d0	Glu2	2	0	7	18	6534	-691	OFF	1	1	50400	316	261	55	305	11	11	256	49	268	0	0	0	6	18	0.0703125	0.000195313	88	89	0.404141177
93	yPH_403	pbs2d0	Glu2	2	0	7	19	6894	-331	OFF	1	1	50400	337	274	63	323	14	18	268	55	280	0	8	0	2	6	0.02238806	6.22E-05	106	95	0.426529236
93	yPH_403	pbs2d0	Glu2Sor1	2	1	7	20	7254	29	ON	1	1	50400	342	283	59	331	11	8	280	51	277	0	0	0	7	4	0.014285714	3.97E-05	114	99	0.440814951
93	yPH_403	pbs2d0	Glu2Sor1	2	1	7	21	7614	389	ON	1	1	50400	360	290	70	335	25	4	277	58	278	0	2	0	1	0	0	0	118	99	0.440814951
93	yPH_403	pbs2d0	Glu2Sor1	2	1	7	22	7974	749	ON	1	1	50400	362	294	68	337	25	1	278	59	279	0	2	0	1	0	0	0	119	99	0.440814951
93	yPH_403	pbs2d0	Glu2Sor1	2	1	7	23	8334	1109	ON	1	1	50400	369	305	64	338	31	1	279	59	278	0	0	0	3	2	0.007168459	1.99E-05	120	101	0.447983409
93	yPH_403	pbs2d0	Glu2Sor1	2	1	7	24	8694	1469	ON	1	1	50400	372	303	69	340	32	2	278	62	281	0	3	0	0	0	0	0	122	101	0.447983409
93	yPH_403	pbs2d0	Glu2Sor1	2	1	7	25	9054	1829	ON	1	1	50400	371	303	68	342	29	2	281	61	283	0	0	0	2	4	0.014234875	3.95E-05	124	105	0.462218285
93	yPH_403	pbs2d0	Glu2Sor1	2	1	7	26	9414	2189	ON	1	1	50400	369	301	68	347	22	5	283	64	286	0	0	0	0	3	0.010600707	2.94E-05	129	108	0.472818991
93	yPH_403	pbs2d0	Glu2Sor1	2	1	7	27	9774	2549	ON	1	1	50400	381	310	71	349	32	3	286	63	296	0	0	0	0	10	0.034965035	9.71E-05	132	118	0.507784026
93	yPH_403	pbs2d0	Glu2Sor1	2	1	7	28	10134	2909	ON	1	1	50400	384	316	68	359	25	10	296	63	303	0	1	0	1	7	0.023648649	6.57E-05	142	125	0.531432675
93	yPH_403	pbs2d0	Glu2Sor1	2	1	7	29	10494	3269	ON	1	1	50400	390	320	70	367	23	8	303	64	314	0	1	0	0	10	0.0330033	9.17E-05	150	135	0.564435975
93	yPH_403	pbs2d0	Glu2Sor1	2	1	7	30	10854	3629	ON	1	1	50400	406	334	72	379	27	12	314	65	325	0	4	0	1	8	0.025477707	7.08E-05	162	143	0.589913682
93	yPH_403	pbs2d0	Glu2Sor1	2	1	7	31	11214	3989	ON	1	1	50400	415	345	70	388	27	9	325	63	331	0	0	0	1	7	0.021538462	5.98E-05	171	150	0.611452144
93	yPH_403	pbs2d0	Glu2Sor1	2	1	7	32	11574	4349	ON	1	1	50400	420	350	70	395	25	7	331	64	339	0	4	0	2	6	0.018126888	5.04E-05	178	156	0.629579032
93	yPH_403	pbs2d0	Glu2Sor1	2	1	7	33	11934	4709	ON	1	1	50400	425	357	68	402	23	7	339	63	340	0	0	0	3	4	0.01179941	3.28E-05	185	160	0.641378442
93	yPH_403	pbs2d0	Glu2Sor1	2	1	7	34	12294	5069	ON	1	1	50400	437	363	74	405	32	4	340	65	349	0	4	0	2	7	0.020588235	5.72E-05	189	167	0.661966677
93	yPH_403	pbs2d0	Glu2Sor1	2	1	7	35	12654	5429	ON	1	1	50400	437	367	70	411	26	7	349	62	357	0	2	0	1	7	0.020057307	5.57E-05	196	174	0.682023984
93	yPH_403	pbs2d0	Glu2Sor1	2	1	7	36	13014	5789	ON	1	1	50400	449	377	72	418	31	7	357	61	362	0	3	0	3	5	0.014005602	3.89E-05	203	179	0.696029586
93	yPH_403	pbs2d0	Glu2Sor1	2	1	7	37	13374	6149	ON	1	1	50400	457	382	75	424	33	6	362	62	370	0	4	0	2	6	0.016574586	4.60E-05	209	185	0.712604172
93	yPH_403	pbs2d0	Glu2Sor1	2	1	7	38	13734	6509	ON	1	1	50400	463	394	69	431	32	7	370	61	380	0	4	0	1	7	0.018918919	5.26E-05	216	192	0.731523091
93	yPH_403	pbs2d0	Glu2Sor1	2	1	7	39	14094	6869	ON	1	1	50400	476	405	71	441	35	9	380	61	388	0	1	0	4	11	0.028947368	8.04E-05	225	203	0.760470459
93	yPH_403	pbs2d0	Glu2Sor1	2	1	7	40	14454	7229	ON	1	1	50400	495	418	77	454	41	12	388	66	386	0	0	0	7	5	0.012886598	3.58E-05	237	208	0.773357057
93	yPH_403	pbs2d0	Glu2Sor1	2	1	7	41	14814	7589	ON	1	1	50400	503	420	83	460	43	6	386	74	393	0	2	0	4	9	0.023316062	6.48E-05	243	217	0.796673119
93	yPH_403	pbs2d0	Glu2Sor1	2	1	7	42	15174	7949	ON	1	1	50400	508	417	91	472	36	12	393	79	404	0	6	0	1	6	0.015267176	4.24E-05	255	223	0.811940295
93	yPH_403	pbs2d0	Glu2Sor1	2	1	7	43	15534	8309	ON	1	1	50400	510	423	87	480	30	8	404	76	406	0	0	0	3	5	0.012376238	3.44E-05	263	228	0.824316533
93	yPH_403	pbs2d0	Glu2Sor1	2	1	7	44	15894	8669	ON	1	1	50400	528	436	92	486	42	6	406	80	412	0	2	0	3	7	0.017241379	4.79E-05	269	235	0.841557912
93	yPH_403	pbs2d0	Glu2Sor1	2	1	7	45	16254	9029	ON	1	1	50400	539	446	93	496	43	9	412	84	423	0	4	0	3	10	0.024271845	6.74E-05	278	245	0.865829757
93	yPH_403	pbs2d0	Glu2Sor1	2	1	7	46	16614	9389	ON	1	1	50400	544	446	98	506	38	10	423	83	436	0	1	0	3	15	0.035460993	9.85E-05	288	260	0.901290749
93	yPH_403	pbs2d0	Glu2Sor1	2	1	7	47	16974	9749	ON	1	1	50400	557	458	99	524	33	18	436	88	438	0	3	0	6	5	0.01146789	3.19E-05	306	265	0.912758639
93	yPH_403	pbs2d0	Glu2Sor1	2	1	7	48	17334	10109	ON	1	1	50400	574	468	106	530	44	6	438	92	454	0	7	0	1	10	0.02283105	6.34E-05	312	275	0.93558969
93	yPH_403	pbs2d0	Glu2Sor1	2	1	7	49	17694	10469	ON	1	1	50400	590	486	104	542	48	12	454	88	462	0	1	0	4	11	0.024229075	6.73E-05	324	286	0.959818764
93	yPH_403	pbs2d0	Glu2Sor1	2	1	7	50	18054	10829	ON	1	1	50400	591	482	109	553	38	11	462	91	472	0	4	0	4	10	0.021645022	6.01E-05	335	296	0.981463786
93	yPH_403	pbs2d0	Glu2Sor1	2	1	7	51	18414	11189	ON	1	1	50400	609	501	108	564	45	11	472	92	476	0	2	0	3	5	0.01059322	2.94E-05	346	301	0.992057006
93	yPH_403	pbs2d0	Glu2Sor1	2	1	7	52	18774	11549	ON	1	1	50400	615	506	109	569	46	5	476	93	485	0	5	0	4	8	0.016806723	4.67E-05	351	309	1.008863729
93	yPH_403	pbs2d0	Glu2Sor1	2	1	7	53	19134	11909	ON	1	1	50400	624	518	106	577	47	8	485	92	486	0	4	0	5	2	0.004123711	1.15E-05	359	311	1.012987441
93	yPH_403	pbs2d0	Glu2Sor1	2	1	7	54	19494	12269	ON	1	1	50400	626	520	106	579	47	2	486	93	490	0	1	0	4	7	0.014403292	4.00E-05	361	318	1.027390733
93	yPH_403	pbs2d0	Glu2Sor1	2	1	7	55	19854	12629	ON	1	1	50400	626	518	108	586	40	8	490	96	500	0	5	0	1	6	0.012244898	3.40E-05	369	324	1.039635631
93	yPH_403	pbs2d0	Glu2Sor1	2	1	7	56	20214	12989	ON	1	1	50400	636	527	109	594	42	8	500	94	503	0	1	0	5	7	0.014	3.89E-05	377	331	1.053635631
93	yPH_403	pbs2d0	Glu2Sor1	2	1	7	57	20574	13349	ON	1	1	50400	647	537	110	603	44	9	503	100	509	0	6	0	8	8	0.015904573	4.42E-05	386	339	1.069540203
93	yPH_403	pbs2d0	Glu2Sor1	2	1	7	58	20934	13709	ON	1	1	50400	655	538	117	612	43	8	509	103	522	0	9	0	4	8	0.015717092	4.37E-05	394	347	1.085257296
93	yPH_403	pbs2d0	Glu2Sor1	2	1	7	59	21294	14069	ON	1	1	50400	660	547	113	623	37	11	522	101	526	0	4	0	10	10	0.019157088	5.32E-05	405	357	1.104414384
93	yPH_403	pbs2d0	Glu2Sor1	2	1	7	60	21654	14429	ON	1	1	50400	675	561	114	634	41	11	526	108	536	0	10	0	4	4	0.007604563	2.11E-05	416	361	1.112018946
93	yPH_403	pbs2d0	Glu2Sor1	2	1	7	61	22014	14789	ON	1	1	50400	688	573	115	640	48	6	536	104	534	0	3	0	7	2	0.003731343	1.04E-05	422	363	1.11575029
93	yPH_403	pbs2d0	Glu2Sor1	2	1	7	62	22374	15149	ON	1	1	50400	693	571	122	643	50	4	534	109	542	0	10	0	6	4	0.007490637	2.08E-05	426	367	1.123240926
93	yPH_403	pbs2d0	Glu2Sor1	2	1	7	63	22734	15509	ON	1	1	50400	704	580	124	649	55	6	542	107	546	0	11	0	14	7	0.012915129	3.59E-05	432	374	1.136156056
93	yPH_403	pbs2d0	Glu2Sor1	2	1	7	64	23094	15869	ON	1	1	50400	716	589	127	659	57	10	546	113	551	0	7	0	8	6	0.010989011	3.05E-05	442	380	1.147145067
93	yPH_403	pbs2d0	Glu2Sor1	2	1	7	65	23454	16229	ON	1	1	50400	717	597	120	665	52	6	551	114	560	0	5	0	2	6	0.010889292	3.02E-05	448	386	1.158034359
93	yPH_403	pbs2d0	Glu2Sor1	2	1	7	66	23814	16589	ON	1	1	50400	727	601	126	674	53	8	560	114	567	0	6	0	4	5	0.008928571	2.48E-05	456	391	1.16696293
93	yPH_403	pbs2d0	Glu2Sor1	2	1	7	67	24174	16949	ON	1	1	50400	736	608	128	679	57	5	567	112	574	0	4	0	2	5	0.008818342	2.45E-05	461	396	1.175781272
93	yPH_403	pbs2d0	Glu2Sor1	2	1	7	68	24534	17309	ON	1	1	50400	738	614	124	683	55	5	574	109	574	0	1	0	6	5	0.008710801	2.42E-05	466	401	1.184492074
93	yPH_403	pbs2d0	Glu2Sor1	2	1	7	69	24894	17669	ON	1	1	50400	761	632	129	690	71	7	574	116	578	0	5	0	3	2	0.003484321	9.68E-06	473	403	1.187976394
93	yPH_403	pbs2d0	Glu2Sor1	2	1	7	70	25254	18029	ON	1	1	50400	754	632	122	692	62	2	578	114	585	0	5	0	5	7	0.012110727	3.36E-05	475	410	1.200087121
93	yPH_403	pbs2d0	Glu2Sor1	2	1	7	71	25614	18389	ON	1	1	50400	757	629	128	700	57	8	585	115	588	0	2	0	3	4	0.006837607	1.90E-05	483	414	1.206924728
93	yPH_403	pbs2d0	Glu2Sor1	2	1	7	72	25974	18749	ON	1	1	50400	762	634	128	704	58	6	588	116	595	0	4	0	3	6	0.010204082	2.83E-05	489	420	1.217128809
93	yPH_403	pbs2d0	Glu2Sor1	2	1	7	73	26334	19109	ON	1	1	50400	764	637	127	710	54	7	595	115	601	0	2	0	2	6	0.010084034	2.80E-05	496	426	1.227212843
93	yPH_403	pbs2d0	Glu2Sor1	2	1	7	74	26694	19469	ON	1	1	50400	784	656	128	717	67	7	601	116	613	0	5	0	0	7	0.011647255	3.24E-05	503	433	1.238860098
93	yPH_403	pbs2d0	Glu2Sor1	2	1	7	75	27054	19829	ON	1	1	50400	792	663	129	725	67	8	613	112	615	0	1	0	4	5	0.008156607	2.27E-05	511	438	1.247016704
93	yPH_403	pbs2d0	Glu2Sor1	2	1	7	76	27414	20189	ON	1	1	50400	801	672	129	731	70	6	615	116	615	0	2	0	4	2	0.003252033	9.03E-06	517	440	1.250268737
93	yPH_403	pbs2d0	Glu2Sor1	2	1	7	77	27774	20549	ON	1	1	50400	793	664	129	733	60	2	615	118	619	0	6	0	6	4	0.006504065	1.81E-05	519	444	1.256772802
93	yPH_403	pbs2d0	Glu2Sor1	2	1	7	78	28134	20909	ON	1	1	50400	804	667	137	739	65	5	619	120	629	0	7	0	0	3	0.004846527	1.35E-05	524	447	1.261619329
93	yPH_403	pbs2d0	Glu2Sor1	2	1	7	79	28494	21269	ON	1	1	50400	809	678	131	744	65	4	629	115	629	0	4	0	8	4	0.0063593	1.77E-05	528	451	1.267978629
93	yPH_403	pbs2d0	Glu2Sor1	2	1	7	80	28854	21629	ON	1	1	50400	830	693	137	745	85	4	629	116	629	0	6	0	11	5	0.007949126	2.21E-05	532	456	1.275927755
93	yPH_403	pbs2d0	Glu2Sor1	2	1	7	81	29214	21989	ON	1	1	50400	817	679	138	750	67	5	629	121	632	0	9	0	8	2	0.00317965	8.83E-06	537	458	1.279107405
93	yPH_403	pbs2d0	Glu2Sor1	2	1	7	82	29574	22349	ON	1	1	50400	811	677	134	754	57	4	632	122	632	0	4	0	7	3	0.004746835	1.32E-05	541	461	1.28385424
93	yPH_403	pbs2d0	Glu2Sor1	2	1	7	83	29934	22709	ON	1	1	50400	823	678	145	757	66	3	632	125	644	0	14	0	6	4	0.006329114	1.76E-05	544	465	1.290183354
93	yPH_403	pbs2d0	Glu2Sor1	2	1	7	84	30294	23069	ON	1	1	50400	839	704	135	764	75	9	644	120	635	0	4	0	18	5	0.007763975	2.16E-05	553	470	1.297947329
93	yPH_403	pbs2d0	Glu2Sor1	2	1	7	85	30654	23429	ON	1	1	50400	836	689	147	767	69	6	635	132	637	0	7	0	10	5	0.007874016	2.19E-05	559	475	1.305821345
93	yPH_403	pbs2d0	Glu2Sor1	2	1	7	86	31014	23789	ON	1	1	50400	840	687	153	771	69	5	637	134	647	0	12	0	6	4	0.006279435	1.74E-05	564	479	1.31210078
93	yPH_403	pbs2d0	Glu2Sor1	2	1	7	87	31374	24149	ON	1	1	50400	856	707	149	775	81	5	647	128	658	0	12	0	5	4	0.00618238	1.72E-05	569	483	1.31828316
93	yPH_403	pbs2d0	Glu2Sor1	2	1	7	88	31734	24509	ON	1	1	50400	861	717	144	778	83	4	658	120	658	0	7	0	12	5	0.007598784	2.11E-05	573	488	1.325881944
93	yPH_403	pbs2d0	Glu2Sor1	2	1	7	89	32094	24869	ON	1	1	50400	854	709	145	784	70	6	658	126	659	0	11	0	12	2	0.003039514	8.44E-06	579	490	1.328921458
93	yPH_403	pbs2d0	Glu2Sor1	2	1	7	90	32454	25229	ON	1	1	50400	850	707	143	787	63	3	659	128	672	0	8	0	2	7	0.010622155	2.95E-05	582	497	1.339543613
93	yPH_403	pbs2d0	Glu2Sor1	2	1	7	91	32814	25589	ON	1	1	50400	870	726	144	796	74	9	672	124	666	0	5	0	14	3	0.004464286	1.24E-05	591	500	1.344007899
93	yPH_403	pbs2d0	Glu2Sor1	2	1	7	92	33174	25949	ON	1	1	50400	865	713	152	800	65	4	666	134	670	0	10	0	7	1	0.001501502	4.17E-06	595	501	1.3455094
93	yPH_403	pbs2d0	Glu2Sor1	2	1	7	93	33534	26309	ON	1	1	50400	873	718	155	801	72	2	670	131	674	0	13	0	11	2	0.002985075	8.29E-06	597	503	1.348494475
93	yPH_403	pbs2d0	Glu2Sor1	2	1	7	94	33894	26669	ON	1	1	50400	876	727	149	800	76	2	674	126	684	0	13	0	6	3	0.004451039	1.24E-05	599	506	1.352945513
93	yPH_403	pbs2d0	Glu2Sor1	2	1	7	95	34254	27029	ON	1	1	50400	896	752	144	804	92	4	684	120	670	0	2	0	18	2	0.002923977	8.12E-06	603	508	1.35586949
93	yPH_403	pbs2d0	Glu2Sor1	2	1	7	96	34614	27389	ON	1	1	50400	884	729	155	806	78	2	670	136	682	0	17	0	8	3	0.004477612	1.24E-05	605	511	1.360347102
93	yPH_403	pbs2d0	Glu2Sor1	2	1	7	97	34974	27749	ON	1	1	50400	901	751	150	810	91	6	682	128	683	0	8	0	8	1	0.001466276	4.07E-06	611	512	1.361813378
93	yPH_403	pbs2d0	Glu2Sor1	2	1	7	98	35334	28109	ON	1	1	50400	908	756	152	811	97	1	683	128	684	0	6	0	6	1	0.001464129	4.07E-06	612	513	1.363277506
93	yPH_403	pbs2d0	Glu2Sor1	2	1	7	99	35694	28469	ON	1	1	50400	890	741	149	812	78	3	684	128	685	0	6	0	7	2	0.002923977	8.12E-06	615	515	1.366201483
93	yPH_403	pbs2d0	Glu2Sor1	2	1	7	100	36054	28829	ON	1	1	50400	912	760	152	813	99	3	685	128	683	0	4	0	7	1	0.001459854	4.06E-06	618	516	1.367661337
93	yPH_403	pbs2d0	Glu2Sor1	2	1	7	101	36414	29189	ON	1	1	50400	914	760	154	814	100	2	683	131	686	0	10	0	8	1	0.001464129	4.07E-06	620	517	1.369125466
93	yPH_403	pbs2d0	Glu2Sor1	2	1	7	102	36774	29549	ON	1	1	50400	912	763	149	815	97	2	686	129	688	0	6	0	9	5	0.00728863	2.02E-05	622	522	1.376414096
93	yPH_403	pbs2d0	Glu2Sor1	2	1	7	103	37134	29909	ON	1	1	50400	940	779	161	821	119	7	688	133	687	0	9	0	10	0	0	0	629	522	1.376414096
93	yPH_403	pbs2d0	Glu2Sor1	2	1	7	104	37494	30269	ON	1	1	50400	928	767	161	817	111	0	687	130	689	0	14	0	13	1	0.001455604	4.04E-06	629	523	1.3778697
93	yPH_403	pbs2d0	Glu2Sor1	2	1	7	105	37854	30629	ON	1	1	50400	918	762	156	818	100	2	689	129	692	0	8	0	6	1	0.001451379	4.03E-06	631	524	1.379321078
93	yPH_403	pbs2d0	Glu2Sor1	2	1	7	106	38214	30989	ON	1	1	50400	926	771	155	817	109	1	692	125	697	0	8	0	6	3	0.00433526	1.20E-05	632	527	1.383656339
93	yPH_403	pbs2d0	Glu2Sor1	2	1	7	107	38574	31349	ON	1	1	50400	921	773	148	819	102	3	697	122	695	0	1	0	3	0	0	0	635	527	1.383656339
93	yPH_403	pbs2d0	Glu2Sor1	2	1	7	108	38934	31709	ON	1	1	50400	928	782	146	818	110	0	695	123	695	0	6	0	6	0	0	0	635	527	1.383656339
93	yPH_403	pbs2d0	Glu2Sor1	2	1	7	109	39294	32069	ON	1	1	50400	940	790	150	816	124	0	695	121	697	0	3	0	4	3	0.004316547	1.20E-05	635	530	1.387972885
93	yPH_403	pbs2d0	Glu2Sor1	2	1	7	110	39654	32429	ON	1	1	50400	941	797	144	819	122	3	697	122	697	0	6	0	7	1	0.00143472	3.99E-06	638	531	1.389407606
93	yPH_403	pbs2d0	Glu2Sor1	2	1	7	111	40014	32789	ON	1	1	50400	938	788	150	821	117	2	697	124	696	0	6	0	7	0	0	0	640	531	1.389407606
93	yPH_403	pbs2d0	Glu2Sor1	2	1	7	112	40374	33149	ON	1	1	50400	920	781	139	818	102	0	696	122	701	0	10	0	6	1	0.001436782	3.99E-06	640	532	1.390844387
93	yPH_403	pbs2d0	Glu2Sor1	2	1	7	113	40734	33509	ON	1	1	50400	919	787	132	818	101	1	701	117	708	0	9	0	2	0	0	0	641	532	1.390844387
93	yPH_403	pbs2d0	Glu2Sor1	2	1	7	114	41094	33869	ON	1	1	50400	940	808	132	817	123	1	708	109	708	0	2	0	3	1	0.001412429	3.92E-06	642	533	1.392256817
93	yPH_403	pbs2d0	Glu2Sor1	2	1	7	115	41454	34229	ON	1	1	50400	936	800	136	817	119	1	708	109	706	0	2	0	6	2	0.002824859	7.85E-06	643	535	1.395081675
93	yPH_403	pbs2d0	Glu2Sor1	2	1	7	116	41814	34589	ON	1	1	50400	951	816	135	819	132	2	706	113	704	0	3	0	5	0	0	0	645	535	1.395081675
93	yPH_403	pbs2d0	Glu2Sor1	2	1	7	117	42174	34949	ON	1	1	50400	950	813	137	819	131	1	704	115	703	0	7	0	9	1	0.001420455	3.95E-06	646	536	1.39650213
93	yPH_403	pbs2d0	Glu2Sor1	2	1	7	118	42534	35309	ON	1	1	50400	957	810	147	820	137	2	703	117	702	0	6	0	8	1	0.001422475	3.95E-06	648	537	1.397924605
93	yPH_403	pbs2d0	Glu2Sor1	2	1	7	119	42894	35669	ON	1	1	50400	969	818	151	820	149	1	702	118	703	0	9	0	9	1	0.001424501	3.96E-06	649	538	1.399349106
93	yPH_403	pbs2d0	Glu2Sor1	2	1	7	120	43254	36029	ON	1	1	50400	947	803	144	819	128	1	703	116	702	0	5	0	6	0	0	0	650	538	1.399349106
93	yPH_403	pbs2d0	Glu2Sor1	2	1	7	121	43614	36389	ON	1	1	50400	933	794	139	820	113	1	702	118	699	0	6	0	10	1	0.001424501	3.96E-06	651	539	1.400773608
93	yPH_403	pbs2d0	Glu2Sor1	2	1	7	122	43974	36749	ON	1	1	50400	946	802	144	820	126	1	699	121	699	0	9	0	10	1	0.001430615	3.97E-06	652	540	1.402204223
93	yPH_403	pbs2d0	Glu2Sor1	2	1	7	123	44334	37109	ON	1	1	50400	976	829	147	819	157	1	699	120	699	0	4	0	4	0	0	0	653	540	1.402204223
93	yPH_403	pbs2d0	Glu2Sor1	2	1	7	124	44694	37469	ON	1	1	50400	957	813	144	817	140	0	699	118	696	0	7	0	11	1	0.001430615	3.97E-06	653	541	1.403634838
93	yPH_403	pbs2d0	Glu2Sor1	2	1	7	125	45054	37829	ON	1	1	50400	930	793	137	818	112	1	696	122	697	0	7	0	7	1	0.001436782	3.99E-06	654	542	1.40507162
93	yPH_403	pbs2d0	Glu2Sor1	2	1	7	126	45414	38189	ON	1	1	50400	955	814	141	815	140	1	697	118	696	0	9	0	10	0	0	0	655	542	1.40507162
93	yPH_403	pbs2d0	Glu2Sor1	2	1	7	127	45774	38549	ON	1	1	50400	956	818	138	814	142	0	696	118	698	0	5	0	3	0	0	0	655	542	1.40507162
93	yPH_403	pbs2d0	Glu2Sor1	2	1	7	128	46134	38909	ON	1	1	50400	970	829	141	814	156	0	698	116	692	0	1	0	7	0	0	0	655	542	1.40507162
93	yPH_403	pbs2d0	Glu2Sor1	2	1	7	129	46494	39269	ON	1	1	50400	939	806	133	813	126	0	692	121	685	0	4	0	11	0	0	0	655	542	1.40507162
93	yPH_403	pbs2d0	Glu2Sor1	2	1	7	130	46854	39629	ON	1	1	50400	968	826	142	807	161	0	685	122	681	0	2	0	7	1	0.001459854	4.06E-06	655	543	1.406531474
93	yPH_403	pbs2d0	Glu2Sor1	2	1	7	131	47214	39989	ON	1	1	50400	944	806	138	803	141	1	681	122	680	0	7	0	8	0	0	0	656	543	1.406531474
93	yPH_403	pbs2d0	Glu2Sor1	2	1	7	132	47574	40349	ON	1	1	50400	936	793	143	802	134	0	680	122	674	0	4	0	10	0	0	0	656	543	1.406531474
93	yPH_403	pbs2d0	Glu2Sor1	2	1	7	133	47934	40709	ON	1	1	50400	945	799	146	800	145	0	674	126	678	0	9	0	5	0	0	0	656	543	1.406531474
93	yPH_403	pbs2d0	Glu2Sor1	2	1	7	134	48294	41069	ON	1	1	50400	931	795	136	793	138	0	678	115	673	0	5	0	10	0	0	0	656	543	1.406531474
93	yPH_403	pbs2d0	Glu2Sor1	2	1	7	135	48654	41429	ON	1	1	50400	922	792	130	789	133	0	673	116	668	0	9	0	15	1	0.001485884	4.13E-06	656	544	1.408017358
93	yPH_403	pbs2d0	Glu2Sor1	2	1	7	136	49014	41789	ON	1	1	50400	861	735	126	787	74	1	668	119	670	0	11	0	9	0	0	0	657	544	1.408017358
93	yPH_403	pbs2d0	Glu2Sor1	2	1	7	137	49374	42149	ON	1	1	50400	898	764	134	784	114	0	670	114	669	0	5	0	7	1	0.001492537	4.15E-06	657	545	1.409509895
93	yPH_403	pbs2d0	Glu2Sor1	2	1	7	138	49734	42509	ON	1	1	50400	892	760	132	785	107	2	669	116	654	0	1	0	16	0	0	0	659	545	1.409509895
93	yPH_403	pbs2d0	Glu2Sor1	2	1	7	139	50094	42869	ON	1	1	50400	848	707	141	783	65	0	654	129	668	0	21	0	7	0	0	0	659	545	1.409509895
93	yPH_403	pbs2d0	Glu2Sor1	2	1	7	140	50454	43229	ON	1	1	50400	878	748	130	782	96	0	668	114	666	0	3	0	5	0	0	0	659	545	1.409509895
93	yPH_403	pbs2d0	Glu2Sor1	2	1	7	141	50814	43589	ON	1	1	50400	868	737	131	780	88	0	666	114	666	0	6	0	7	1	0.001501502	4.17E-06	659	546	1.411011397
93	yPH_403	pbs2d0	Glu2Sor1	2	1	7	142	51174	43949	ON	1	1	50400	876	742	134	779	97	1	666	113	664	0	4	0	6	0	0	0	660	546	1.411011397
93	yPH_403	pbs2d0	Glu2Sor1	2	1	7	143	51534	44309	ON	1	1	50400	900	767	133	777	123	0	664	113	665	0	4	0	4	1	0.001506024	4.18E-06	660	547	1.412517421
93	yPH_403	pbs2d0	Glu2Sor1	2	1	7	144	51894	44669	ON	1	1	50400	880	751	129	776	104	1	665	111	662	0	5	0	8	0	0	0	661	547	1.412517421
93	yPH_403	pbs2d0	Glu2Sor1	2	1	7	145	52254	45029	ON	1	1	50400	887	752	135	775	112	0	662	113	659	0	11	0	15	1	0.001510574	4.20E-06	661	548	1.414027995
93	yPH_403	pbs2d0	Glu2Sor1	2	1	7	146	52614	45389	ON	1	1	50400	849	716	133	774	75	1	659	115	667	0	14	0	7	1	0.001517451	4.22E-06	662	549	1.415545446
93	yPH_403	pbs2d0	Glu2Sor1	2	1	7	147	52974	45749	ON	1	1	50400	858	733	125	774	84	1	667	107	660	0	5	0	12	0	0	0	663	549	1.415545446
93	yPH_403	pbs2d0	Glu2Sor1	2	1	7	148	53334	46109	ON	1	1	50400	872	740	132	774	98	0	660	114	653	0	3	0	11	1	0.001515152	4.21E-06	663	550	1.417060597
93	yPH_403	pbs2d0	Glu2Sor1	2	1	7	149	53694	46469	ON	1	1	50400	871	735	136	774	97	1	653	121	652	0	6	0	9	2	0.003062787	8.51E-06	664	552	1.420123384
93	yPH_403	pbs2d0	Glu2	2	0	7	150	54054	46829	OFF	2	1	7200	887	746	141	775	112	2	652	123	633	0	10	0	31	2	0.003067485	8.52E-06	666	554	1.423190869
93	yPH_403	pbs2d0	Glu2	2	0	7	151	54414	47189	OFF	2	1	7200	823	666	157	777	46	2	633	144	661	0	35	0	10	3	0.004739336	1.32E-05	668	557	1.427930205
93	yPH_403	pbs2d0	Glu2	2	0	7	152	54774	47549	OFF	2	1	7200	875	738	137	780	95	4	661	119	670	0	12	0	8	5	0.007564297	2.10E-05	672	562	1.435494502
93	yPH_403	pbs2d0	Glu2	2	0	7	153	55134	47909	OFF	2	1	7200	903	770	133	786	117	6	670	116	676	0	10	0	5	1	0.001492537	4.15E-06	678	563	1.436987039
93	yPH_403	pbs2d0	Glu2	2	0	7	154	55494	48269	OFF	2	1	7200	935	803	132	790	145	4	676	114	682	0	6	0	4	4	0.00591716	1.64E-05	682	567	1.442904199
93	yPH_403	pbs2d0	Glu2	2	0	7	155	55854	48629	OFF	2	1	7200	923	792	131	794	129	4	682	112	675	0	4	0	17	6	0.008797654	2.44E-05	686	573	1.451701853
93	yPH_403	pbs2d0	Glu2	2	0	7	156	56214	48989	OFF	2	1	7200	926	791	135	800	126	6	675	125	677	0	11	0	10	1	0.001481481	4.12E-06	692	574	1.453183334
93	yPH_403	pbs2d0	Glu2	2	0	7	157	56574	49349	OFF	2	1	7200	929	791	138	802	127	2	677	125	682	0	8	0	7	4	0.005908419	1.64E-05	694	578	1.459091754
93	yPH_403	pbs2d0	Glu2	2	0	7	158	56934	49709	OFF	2	1	7200	974	825	149	806	168	4	682	124	673	0	4	0	14	1	0.001466276	4.07E-06	698	579	1.46055803
93	yPH_403	pbs2d0	Glu2	2	0	7	159	57294	50069	OFF	2	1	7200	1018	859	159	807	211	1	673	134	NA	NA	NA	NA	NA	NA	NA	NA	NA	NA	NA
93	yPH_403	pbs2d0	Glu2	2	0	8	0	63	-7162	OFF	0	0	7200	184	152	32	179	5	0	152	27	163	0	4	0	2	9	0.059210526	0.000164474	NA	NA	NA
93	yPH_403	pbs2d0	Glu2	2	0	8	1	423	-6802	OFF	0	0	7200	196	164	32	191	5	12	163	28	167	0	1	0	4	7	0.042944785	0.000119291	NA	NA	NA
93	yPH_403	pbs2d0	Glu2	2	0	8	2	783	-6442	OFF	0	0	7200	201	167	34	199	2	8	167	32	174	0	1	0	3	9	0.053892216	0.000149701	NA	NA	NA
93	yPH_403	pbs2d0	Glu2	2	0	8	3	1143	-6082	OFF	0	0	7200	214	174	40	210	4	11	174	36	185	0	5	0	0	6	0.034482759	9.58E-05	NA	NA	NA
93	yPH_403	pbs2d0	Glu2	2	0	8	4	1503	-5722	OFF	0	0	7200	224	186	38	219	5	9	185	34	195	0	2	0	0	8	0.043243243	0.00012012	NA	NA	NA
93	yPH_403	pbs2d0	Glu2	2	0	8	5	1863	-5362	OFF	0	0	7200	234	195	39	229	5	10	195	34	204	0	1	0	0	8	0.041025641	0.00011396	NA	NA	NA
93	yPH_403	pbs2d0	Glu2	2	0	8	6	2223	-5002	OFF	0	0	7200	245	206	39	239	6	9	204	35	214	0	0	0	5	15	0.073529412	0.000204248	NA	NA	NA
93	yPH_403	pbs2d0	Glu2	2	0	8	7	2583	-4642	OFF	0	0	7200	258	215	43	253	5	15	214	39	225	0	2	0	0	9	0.042056075	0.000116822	NA	NA	NA
93	yPH_403	pbs2d0	Glu2	2	0	8	8	2943	-4282	OFF	0	0	7200	268	225	43	263	5	10	225	38	234	0	2	0	2	9	0.04	0.000111111	NA	NA	NA
93	yPH_403	pbs2d0	Glu2	2	0	8	9	3303	-3922	OFF	0	0	7200	276	234	42	274	2	10	234	40	239	0	2	0	5	8	0.034188034	9.50E-05	NA	NA	NA
93	yPH_403	pbs2d0	Glu2	2	0	8	10	3663	-3562	OFF	1	1	50400	290	240	50	284	6	10	239	45	250	0	5	0	2	8	0.033472803	9.30E-05	20	16	0.067660838
93	yPH_403	pbs2d0	Glu2	2	0	8	11	4023	-3202	OFF	1	1	50400	298	250	48	294	4	10	250	44	255	0	2	0	2	5	0.02	5.56E-05	30	21	0.087660838
93	yPH_403	pbs2d0	Glu2	2	0	8	12	4383	-2842	OFF	1	1	50400	302	256	46	299	3	5	255	44	265	0	4	0	1	7	0.02745098	7.63E-05	35	28	0.115111818
93	yPH_403	pbs2d0	Glu2	2	0	8	13	4743	-2482	OFF	1	1	50400	315	266	49	309	6	10	265	44	275	0	2	0	1	9	0.033962264	9.43E-05	45	37	0.149074082
93	yPH_403	pbs2d0	Glu2	2	0	8	14	5103	-2122	OFF	1	1	50400	330	277	53	321	9	11	275	46	277	0	2	0	3	3	0.010909091	3.03E-05	56	40	0.159983173
93	yPH_403	pbs2d0	Glu2	2	0	8	15	5463	-1762	OFF	1	1	50400	339	280	59	325	14	4	277	48	289	0	4	0	4	12	0.0433213	0.000120337	60	52	0.203304473
93	yPH_403	pbs2d0	Glu2	2	0	8	16	5823	-1402	OFF	1	1	50400	357	292	65	341	16	16	289	52	300	0	4	0	5	12	0.041522491	0.00011534	76	64	0.244826964
93	yPH_403	pbs2d0	Glu2	2	0	8	17	6183	-1042	OFF	1	1	50400	367	302	65	355	12	14	300	55	305	0	2	0	6	9	0.03	8.33E-05	90	73	0.274826964
93	yPH_403	pbs2d0	Glu2	2	0	8	18	6543	-682	OFF	1	1	50400	379	307	72	368	11	13	305	63	321	0	5	0	1	12	0.039344262	0.00010929	103	85	0.314171226
93	yPH_403	pbs2d0	Glu2	2	0	8	19	6903	-322	OFF	1	1	50400	396	325	71	384	12	16	321	63	341	0	4	0	2	18	0.056074766	0.000155763	119	103	0.370245993
93	yPH_403	pbs2d0	Glu2Sor1	2	1	8	20	7263	38	ON	1	1	50400	418	345	73	407	11	23	341	66	346	0	2	0	1	4	0.011730205	3.26E-05	142	107	0.381976198
93	yPH_403	pbs2d0	Glu2Sor1	2	1	8	21	7623	398	ON	1	1	50400	433	360	73	412	21	5	346	66	350	0	1	0	0	3	0.00867052	2.41E-05	147	110	0.390646718
93	yPH_403	pbs2d0	Glu2Sor1	2	1	8	22	7983	758	ON	1	1	50400	436	366	70	415	21	3	350	65	351	0	1	0	1	1	0.002857143	7.94E-06	150	111	0.393503861
93	yPH_403	pbs2d0	Glu2Sor1	2	1	8	23	8343	1118	ON	1	1	50400	429	360	69	417	12	2	351	66	352	0	0	0	1	2	0.005698006	1.58E-05	152	113	0.399201867
93	yPH_403	pbs2d0	Glu2Sor1	2	1	8	24	8703	1478	ON	1	1	50400	439	367	72	419	20	2	352	67	356	0	2	0	0	2	0.005681818	1.58E-05	154	115	0.404883685
93	yPH_403	pbs2d0	Glu2Sor1	2	1	8	25	9063	1838	ON	1	1	50400	439	369	70	422	17	3	356	66	358	0	1	0	1	2	0.005617978	1.56E-05	157	117	0.410501662
93	yPH_403	pbs2d0	Glu2Sor1	2	1	8	26	9423	2198	ON	1	1	50400	442	371	71	423	19	2	358	65	361	0	2	0	1	2	0.005586592	1.55E-05	159	119	0.416088255
93	yPH_403	pbs2d0	Glu2Sor1	2	1	8	27	9783	2558	ON	1	1	50400	445	371	74	425	20	2	361	64	365	0	3	0	4	5	0.013850416	3.85E-05	161	124	0.42993867
93	yPH_403	pbs2d0	Glu2Sor1	2	1	8	28	10143	2918	ON	1	1	50400	455	382	73	431	24	6	365	66	374	0	3	0	0	6	0.016438356	4.57E-05	167	130	0.446377026
93	yPH_403	pbs2d0	Glu2Sor1	2	1	8	29	10503	3278	ON	1	1	50400	465	393	72	441	24	10	374	67	376	0	1	0	4	5	0.013368984	3.71E-05	177	135	0.45974601
93	yPH_403	pbs2d0	Glu2Sor1	2	1	8	30	10863	3638	ON	1	1	50400	472	393	79	449	23	8	376	73	381	0	3	0	2	4	0.010638298	2.96E-05	185	139	0.470384308
93	yPH_403	pbs2d0	Glu2Sor1	2	1	8	31	11223	3998	ON	1	1	50400	475	396	79	454	21	5	381	73	386	0	1	0	1	5	0.01312336	3.65E-05	190	144	0.483507668
93	yPH_403	pbs2d0	Glu2Sor1	2	1	8	32	11583	4358	ON	1	1	50400	485	402	83	461	24	6	386	75	397	0	1	0	1	11	0.028497409	7.92E-05	196	155	0.512005077
93	yPH_403	pbs2d0	Glu2Sor1	2	1	8	33	11943	4718	ON	1	1	50400	504	419	85	472	32	11	397	75	402	0	2	0	2	5	0.012594458	3.50E-05	207	160	0.524599535
93	yPH_403	pbs2d0	Glu2Sor1	2	1	8	34	12303	5078	ON	1	1	50400	516	431	85	478	38	6	402	76	409	0	1	0	0	6	0.014925373	4.15E-05	213	166	0.539524909
93	yPH_403	pbs2d0	Glu2Sor1	2	1	8	35	12663	5438	ON	1	1	50400	524	438	86	484	40	6	409	75	418	0	5	0	5	9	0.02200489	6.11E-05	219	175	0.561529799
93	yPH_403	pbs2d0	Glu2Sor1	2	1	8	36	13023	5798	ON	1	1	50400	528	444	84	494	34	10	418	76	427	0	5	0	3	7	0.016746411	4.65E-05	229	182	0.57827621
93	yPH_403	pbs2d0	Glu2Sor1	2	1	8	37	13383	6158	ON	1	1	50400	544	459	85	504	40	10	427	77	436	0	1	0	4	12	0.028103044	7.81E-05	239	194	0.606379255
93	yPH_403	pbs2d0	Glu2Sor1	2	1	8	38	13743	6518	ON	1	1	50400	551	460	91	516	35	12	436	80	451	0	4	0	3	14	0.032110092	8.92E-05	251	208	0.638489346
93	yPH_403	pbs2d0	Glu2Sor1	2	1	8	39	14103	6878	ON	1	1	50400	564	477	87	530	34	14	451	79	467	0	3	0	1	14	0.031042129	8.62E-05	265	222	0.669531475
93	yPH_403	pbs2d0	Glu2Sor1	2	1	8	40	14463	7238	ON	1	1	50400	581	486	95	550	31	20	467	83	480	0	5	0	7	15	0.032119914	8.92E-05	285	237	0.701651389
93	yPH_403	pbs2d0	Glu2Sor1	2	1	8	41	14823	7598	ON	1	1	50400	599	499	100	568	31	18	480	88	495	0	7	0	9	17	0.035416667	9.84E-05	303	254	0.737068056
93	yPH_403	pbs2d0	Glu2Sor1	2	1	8	42	15183	7958	ON	1	1	50400	631	528	103	589	42	21	495	94	510	0	7	0	2	10	0.02020202	5.61E-05	324	264	0.757270076
93	yPH_403	pbs2d0	Glu2Sor1	2	1	8	43	15543	8318	ON	1	1	50400	638	536	102	600	38	11	510	90	521	0	7	0	7	11	0.021568627	5.99E-05	335	275	0.778838704
93	yPH_403	pbs2d0	Glu2Sor1	2	1	8	44	15903	8678	ON	1	1	50400	651	545	106	612	39	12	521	91	531	0	7	0	5	8	0.015355086	4.27E-05	347	283	0.79419379
93	yPH_403	pbs2d0	Glu2Sor1	2	1	8	45	16263	9038	ON	1	1	50400	664	558	106	621	43	9	531	90	532	0	4	0	9	6	0.011299435	3.14E-05	356	289	0.805493225
93	yPH_403	pbs2d0	Glu2Sor1	2	1	8	46	16623	9398	ON	1	1	50400	681	561	120	631	50	11	532	99	541	0	8	0	8	9	0.016917293	4.70E-05	367	298	0.822410518
93	yPH_403	pbs2d0	Glu2Sor1	2	1	8	47	16983	9758	ON	1	1	50400	687	569	118	642	45	11	541	101	553	0	6	0	7	13	0.024029575	6.67E-05	378	311	0.846440093
93	yPH_403	pbs2d0	Glu2Sor1	2	1	8	48	17343	10118	ON	1	1	50400	694	577	117	657	37	14	553	104	563	0	7	0	4	7	0.012658228	3.52E-05	392	318	0.859098321
93	yPH_403	pbs2d0	Glu2Sor1	2	1	8	49	17703	10478	ON	1	1	50400	707	589	118	665	42	8	563	102	576	0	7	0	4	10	0.017761989	4.93E-05	400	328	0.87686031
93	yPH_403	pbs2d0	Glu2Sor1	2	1	8	50	18063	10838	ON	1	1	50400	718	603	115	676	42	12	576	100	582	0	4	0	4	6	0.010416667	2.89E-05	412	334	0.887276977
93	yPH_403	pbs2d0	Glu2Sor1	2	1	8	51	18423	11198	ON	1	1	50400	730	613	117	682	48	6	582	100	590	0	5	0	6	9	0.015463918	4.30E-05	418	343	0.902740894
93	yPH_403	pbs2d0	Glu2Sor1	2	1	8	52	18783	11558	ON	1	1	50400	740	617	123	693	47	11	590	103	600	0	8	0	5	7	0.011864407	3.30E-05	429	350	0.914605301
93	yPH_403	pbs2d0	Glu2Sor1	2	1	8	53	19143	11918	ON	1	1	50400	753	636	117	702	51	9	600	102	606	0	8	0	7	5	0.008333333	2.31E-05	438	355	0.922938635
93	yPH_403	pbs2d0	Glu2Sor1	2	1	8	54	19503	12278	ON	1	1	50400	759	639	120	707	52	5	606	101	610	0	8	0	9	5	0.008250825	2.29E-05	443	360	0.93118946
93	yPH_403	pbs2d0	Glu2Sor1	2	1	8	55	19863	12638	ON	1	1	50400	756	641	115	713	43	7	610	103	620	0	7	0	7	10	0.016393443	4.55E-05	450	370	0.947582902
93	yPH_403	pbs2d0	Glu2Sor1	2	1	8	56	20223	12998	ON	1	1	50400	781	663	118	723	58	10	620	103	628	0	8	0	10	10	0.016129032	4.48E-05	460	380	0.963711934
93	yPH_403	pbs2d0	Glu2Sor1	2	1	8	57	20583	13358	ON	1	1	50400	789	668	121	733	56	10	628	105	652	0	14	0	3	13	0.020700637	5.75E-05	470	393	0.984412571
93	yPH_403	pbs2d0	Glu2Sor1	2	1	8	58	20943	13718	ON	1	1	50400	799	686	113	749	50	16	652	97	651	0	2	0	9	6	0.009202454	2.56E-05	486	399	0.993615025
93	yPH_403	pbs2d0	Glu2Sor1	2	1	8	59	21303	14078	ON	1	1	50400	820	693	127	757	63	8	651	106	659	0	5	0	6	9	0.013824885	3.84E-05	494	408	1.00743991
93	yPH_403	pbs2d0	Glu2Sor1	2	1	8	60	21663	14438	ON	1	1	50400	819	697	122	766	53	9	659	107	676	0	9	0	6	14	0.02124431	5.90E-05	503	422	1.02868422
93	yPH_403	pbs2d0	Glu2Sor1	2	1	8	61	22023	14798	ON	1	1	50400	851	729	122	780	71	14	676	104	681	0	4	0	7	8	0.01183432	3.29E-05	517	430	1.040518539
93	yPH_403	pbs2d0	Glu2Sor1	2	1	8	62	22383	15158	ON	1	1	50400	851	722	129	788	63	9	681	107	696	0	8	0	3	10	0.014684288	4.08E-05	526	440	1.055202827
93	yPH_403	pbs2d0	Glu2Sor1	2	1	8	63	22743	15518	ON	1	1	50400	858	736	122	798	60	10	696	102	698	0	4	0	7	5	0.007183908	2.00E-05	536	445	1.062386735
93	yPH_403	pbs2d0	Glu2Sor1	2	1	8	64	23103	15878	ON	1	1	50400	874	747	127	804	70	7	698	106	700	0	4	0	9	7	0.010028653	2.79E-05	543	452	1.072415388
93	yPH_403	pbs2d0	Glu2Sor1	2	1	8	65	23463	16238	ON	1	1	50400	888	757	131	811	77	7	700	111	710	0	11	0	4	3	0.004285714	1.19E-05	550	455	1.076701103
93	yPH_403	pbs2d0	Glu2Sor1	2	1	8	66	23823	16598	ON	1	1	50400	892	770	122	813	79	3	710	103	718	0	5	0	2	5	0.007042254	1.96E-05	553	460	1.083743356
93	yPH_403	pbs2d0	Glu2Sor1	2	1	8	67	24183	16958	ON	1	1	50400	904	772	132	819	85	6	718	101	724	0	6	0	6	6	0.008356546	2.32E-05	559	466	1.092099902
93	yPH_403	pbs2d0	Glu2Sor1	2	1	8	68	24543	17318	ON	1	1	50400	916	786	130	826	90	7	724	102	731	0	2	0	3	8	0.011049724	3.07E-05	566	474	1.103149626
93	yPH_403	pbs2d0	Glu2Sor1	2	1	8	69	24903	17678	ON	1	1	50400	925	796	129	834	91	8	731	103	731	0	3	0	5	2	0.002735978	7.60E-06	574	476	1.105885604
93	yPH_403	pbs2d0	Glu2Sor1	2	1	8	70	25263	18038	ON	1	1	50400	920	787	133	837	83	3	731	106	733	0	3	0	8	7	0.009575923	2.66E-05	577	483	1.115461527
93	yPH_403	pbs2d0	Glu2Sor1	2	1	8	71	25623	18398	ON	1	1	50400	933	796	137	843	90	7	733	110	746	0	10	0	6	9	0.012278308	3.41E-05	584	492	1.127739836
93	yPH_403	pbs2d0	Glu2Sor1	2	1	8	72	25983	18758	ON	1	1	50400	949	818	131	852	97	9	746	106	738	0	6	0	19	5	0.006702413	1.86E-05	593	497	1.134442249
93	yPH_403	pbs2d0	Glu2Sor1	2	1	8	73	26343	19118	ON	1	1	50400	937	802	135	857	80	5	738	119	748	0	16	0	9	3	0.004065041	1.13E-05	598	500	1.138507289
93	yPH_403	pbs2d0	Glu2Sor1	2	1	8	74	26703	19478	ON	1	1	50400	951	821	130	860	91	3	748	112	757	0	9	0	7	7	0.009358289	2.60E-05	601	507	1.147865578
93	yPH_403	pbs2d0	Glu2Sor1	2	1	8	75	27063	19838	ON	1	1	50400	965	835	130	868	97	8	757	111	766	0	8	0	2	3	0.003963012	1.10E-05	609	510	1.15182859
93	yPH_403	pbs2d0	Glu2Sor1	2	1	8	76	27423	20198	ON	1	1	50400	967	842	125	871	96	3	766	105	766	0	3	0	6	3	0.003916449	1.09E-05	612	513	1.155745039
93	yPH_403	pbs2d0	Glu2Sor1	2	1	8	77	27783	20558	ON	1	1	50400	957	831	126	875	82	4	766	109	764	0	3	0	10	5	0.006527415	1.81E-05	616	518	1.162272454
93	yPH_403	pbs2d0	Glu2Sor1	2	1	8	78	28143	20918	ON	1	1	50400	971	838	133	879	92	5	764	115	771	0	9	0	6	4	0.005235602	1.45E-05	621	522	1.167508056
93	yPH_403	pbs2d0	Glu2Sor1	2	1	8	79	28503	21278	ON	1	1	50400	982	849	133	884	98	6	771	113	771	0	5	0	9	4	0.005188067	1.44E-05	627	526	1.172696124
93	yPH_403	pbs2d0	Glu2Sor1	2	1	8	80	28863	21638	ON	1	1	50400	989	850	139	888	101	4	771	117	775	0	6	0	8	6	0.007782101	2.16E-05	631	532	1.180478225
93	yPH_403	pbs2d0	Glu2Sor1	2	1	8	81	29223	21998	ON	1	1	50400	1004	860	144	896	108	8	775	121	784	0	11	0	6	4	0.00516129	1.43E-05	639	536	1.185639515
93	yPH_403	pbs2d0	Glu2Sor1	2	1	8	82	29583	22358	ON	1	1	50400	1004	861	143	899	105	4	784	115	782	0	9	0	15	4	0.005102041	1.42E-05	643	540	1.190741556
93	yPH_403	pbs2d0	Glu2Sor1	2	1	8	83	29943	22718	ON	1	1	50400	1017	869	148	901	116	4	782	119	785	0	9	0	11	5	0.006393862	1.78E-05	647	545	1.197135418
93	yPH_403	pbs2d0	Glu2Sor1	2	1	8	84	30303	23078	ON	1	1	50400	1028	876	152	905	123	5	785	120	795	0	12	0	6	4	0.005095541	1.42E-05	652	549	1.202230959
93	yPH_403	pbs2d0	Glu2Sor1	2	1	8	85	30663	23438	ON	1	1	50400	1023	887	136	906	117	4	795	111	802	0	8	0	4	3	0.003773585	1.05E-05	656	552	1.206004544
93	yPH_403	pbs2d0	Glu2Sor1	2	1	8	86	31023	23798	ON	1	1	50400	1040	906	134	909	131	3	802	107	801	0	4	0	8	3	0.003740648	1.04E-05	659	555	1.209745193
93	yPH_403	pbs2d0	Glu2Sor1	2	1	8	87	31383	24158	ON	1	1	50400	1048	903	145	912	136	3	801	111	803	0	4	0	8	6	0.007490637	2.08E-05	662	561	1.217235829
93	yPH_403	pbs2d0	Glu2Sor1	2	1	8	88	31743	24518	ON	1	1	50400	1055	903	152	918	137	6	803	115	811	0	9	0	6	5	0.00622665	1.73E-05	668	566	1.223462479
93	yPH_403	pbs2d0	Glu2Sor1	2	1	8	89	32103	24878	ON	1	1	50400	1043	903	140	922	121	5	811	111	817	0	6	0	2	2	0.002466091	6.85E-06	673	568	1.225928571
93	yPH_403	pbs2d0	Glu2Sor1	2	1	8	90	32463	25238	ON	1	1	50400	1024	890	134	924	100	3	817	107	818	0	3	0	4	2	0.00244798	6.80E-06	676	570	1.228376551
93	yPH_403	pbs2d0	Glu2Sor1	2	1	8	91	32823	25598	ON	1	1	50400	1033	895	138	926	107	3	818	108	818	0	7	0	12	5	0.006112469	1.70E-05	679	575	1.23448902
93	yPH_403	pbs2d0	Glu2Sor1	2	1	8	92	33183	25958	ON	1	1	50400	1068	922	146	931	137	5	818	113	823	0	8	0	9	6	0.007334963	2.04E-05	684	581	1.241823984
93	yPH_403	pbs2d0	Glu2Sor1	2	1	8	93	33543	26318	ON	1	1	50400	1085	939	146	936	149	6	823	113	828	0	9	0	6	2	0.002430134	6.75E-06	690	583	1.244254117
93	yPH_403	pbs2d0	Glu2Sor1	2	1	8	94	33903	26678	ON	1	1	50400	1069	928	141	937	132	2	828	109	829	0	9	0	8	0	0	0	692	583	1.244254117
93	yPH_403	pbs2d0	Glu2Sor1	2	1	8	95	34263	27038	ON	1	1	50400	1057	926	131	933	124	0	829	104	825	0	7	0	11	0	0	0	692	583	1.244254117
93	yPH_403	pbs2d0	Glu2Sor1	2	1	8	96	34623	27398	ON	1	1	50400	1073	934	139	932	141	0	825	107	826	0	6	0	6	1	0.001212121	3.37E-06	692	584	1.245466239
93	yPH_403	pbs2d0	Glu2Sor1	2	1	8	97	34983	27758	ON	1	1	50400	1066	927	139	931	135	1	826	105	824	0	4	0	6	0	0	0	693	584	1.245466239
93	yPH_403	pbs2d0	Glu2Sor1	2	1	8	98	35343	28118	ON	1	1	50400	1062	919	143	930	132	0	824	106	828	0	5	0	3	2	0.002427184	6.74E-06	693	586	1.247893423
93	yPH_403	pbs2d0	Glu2Sor1	2	1	8	99	35703	28478	ON	1	1	50400	1059	938	121	931	128	2	828	103	823	0	2	0	9	2	0.002415459	6.71E-06	695	588	1.250308882
93	yPH_403	pbs2d0	Glu2Sor1	2	1	8	100	36063	28838	ON	1	1	50400	1056	926	130	931	125	2	823	108	826	0	6	0	5	2	0.002430134	6.75E-06	697	590	1.252739016
93	yPH_403	pbs2d0	Glu2Sor1	2	1	8	101	36423	29198	ON	1	1	50400	1070	940	130	932	138	2	826	106	830	0	8	0	4	0	0	0	699	590	1.252739016
93	yPH_403	pbs2d0	Glu2Sor1	2	1	8	102	36783	29558	ON	1	1	50400	1058	934	124	933	125	1	830	103	820	0	4	0	15	1	0.001204819	3.35E-06	700	591	1.253943835
93	yPH_403	pbs2d0	Glu2Sor1	2	1	8	103	37143	29918	ON	1	1	50400	1056	919	137	934	122	1	820	114	820	0	9	0	11	2	0.002439024	6.78E-06	701	593	1.256382859
93	yPH_403	pbs2d0	Glu2Sor1	2	1	8	104	37503	30278	ON	1	1	50400	1082	940	142	936	146	2	820	116	821	0	6	0	5	0	0	0	703	593	1.256382859
93	yPH_403	pbs2d0	Glu2Sor1	2	1	8	105	37863	30638	ON	1	1	50400	1090	950	140	938	152	2	821	117	822	0	7	0	8	2	0.002436054	6.77E-06	705	595	1.258818913
93	yPH_403	pbs2d0	Glu2Sor1	2	1	8	106	38223	30998	ON	1	1	50400	1079	937	142	939	140	2	822	117	816	0	9	0	15	0	0	0	707	595	1.258818913
93	yPH_403	pbs2d0	Glu2Sor1	2	1	8	107	38583	31358	ON	1	1	50400	1072	922	150	939	133	1	816	123	812	0	9	0	13	0	0	0	708	595	1.258818913
93	yPH_403	pbs2d0	Glu2Sor1	2	1	8	108	38943	31718	ON	1	1	50400	1079	933	146	939	140	0	812	127	817	0	14	0	10	1	0.001231527	3.42E-06	708	596	1.26005044
93	yPH_403	pbs2d0	Glu2Sor1	2	1	8	109	39303	32078	ON	1	1	50400	1105	948	157	940	165	1	817	123	815	0	12	0	14	0	0	0	709	596	1.26005044
93	yPH_403	pbs2d0	Glu2Sor1	2	1	8	110	39663	32438	ON	1	1	50400	1118	960	158	938	180	0	815	123	813	0	12	0	14	0	0	0	709	596	1.26005044
93	yPH_403	pbs2d0	Glu2Sor1	2	1	8	111	40023	32798	ON	1	1	50400	1080	935	145	937	143	0	813	124	811	0	10	0	13	1	0.001230012	3.42E-06	709	597	1.261280452
93	yPH_403	pbs2d0	Glu2Sor1	2	1	8	112	40383	33158	ON	1	1	50400	1083	935	148	937	146	1	811	126	817	0	11	0	5	0	0	0	710	597	1.261280452
93	yPH_403	pbs2d0	Glu2Sor1	2	1	8	113	40743	33518	ON	1	1	50400	1074	937	137	935	139	0	817	118	820	0	12	0	10	1	0.00122399	3.40E-06	710	598	1.262504443
93	yPH_403	pbs2d0	Glu2Sor1	2	1	8	114	41103	33878	ON	1	1	50400	1064	927	137	936	128	1	820	116	808	0	8	0	21	1	0.001219512	3.39E-06	711	599	1.263723955
93	yPH_403	pbs2d0	Glu2Sor1	2	1	8	115	41463	34238	ON	1	1	50400	1110	952	158	938	172	3	808	130	815	0	16	0	9	0	0	0	714	599	1.263723955
93	yPH_403	pbs2d0	Glu2Sor1	2	1	8	116	41823	34598	ON	1	1	50400	1099	952	147	938	161	0	815	123	817	0	12	0	10	0	0	0	714	599	1.263723955
93	yPH_403	pbs2d0	Glu2Sor1	2	1	8	117	42183	34958	ON	1	1	50400	1102	953	149	937	165	0	817	120	816	0	6	0	7	0	0	0	714	599	1.263723955
93	yPH_403	pbs2d0	Glu2Sor1	2	1	8	118	42543	35318	ON	1	1	50400	1103	964	139	935	168	0	816	119	821	0	10	0	5	0	0	0	714	599	1.263723955
93	yPH_403	pbs2d0	Glu2Sor1	2	1	8	119	42903	35678	ON	1	1	50400	1089	957	132	934	155	0	821	113	821	0	5	0	5	0	0	0	714	599	1.263723955
93	yPH_403	pbs2d0	Glu2Sor1	2	1	8	120	43263	36038	ON	1	1	50400	1088	955	133	932	156	0	821	111	806	0	2	0	17	0	0	0	714	599	1.263723955
93	yPH_403	pbs2d0	Glu2Sor1	2	1	8	121	43623	36398	ON	1	1	50400	1103	954	149	929	174	0	806	123	800	0	17	0	24	1	0.001240695	3.45E-06	714	600	1.26496465
93	yPH_403	pbs2d0	Glu2Sor1	2	1	8	122	43983	36758	ON	1	1	50400	1064	911	153	926	138	1	800	126	800	0	10	0	10	0	0	0	715	600	1.26496465
93	yPH_403	pbs2d0	Glu2Sor1	2	1	8	123	44343	37118	ON	1	1	50400	1102	956	146	920	182	0	800	120	803	0	12	0	9	0	0	0	715	600	1.26496465
93	yPH_403	pbs2d0	Glu2Sor1	2	1	8	124	44703	37478	ON	1	1	50400	1074	932	142	919	155	0	803	116	805	0	10	0	8	0	0	0	715	600	1.26496465
93	yPH_403	pbs2d0	Glu2Sor1	2	1	8	125	45063	37838	ON	1	1	50400	1090	954	136	918	172	1	805	113	799	0	9	0	15	0	0	0	716	600	1.26496465
93	yPH_403	pbs2d0	Glu2Sor1	2	1	8	126	45423	38198	ON	1	1	50400	1099	957	142	917	182	0	799	118	794	0	7	0	12	0	0	0	716	600	1.26496465
93	yPH_403	pbs2d0	Glu2Sor1	2	1	8	127	45783	38558	ON	1	1	50400	1115	962	153	916	199	0	794	122	787	0	3	0	10	0	0	0	716	600	1.26496465
93	yPH_403	pbs2d0	Glu2Sor1	2	1	8	128	46143	38918	ON	1	1	50400	1115	966	149	914	201	0	787	127	787	0	12	0	12	0	0	0	716	600	1.26496465
93	yPH_403	pbs2d0	Glu2Sor1	2	1	8	129	46503	39278	ON	1	1	50400	1092	940	152	914	178	0	787	127	791	0	19	0	15	0	0	0	716	600	1.26496465
93	yPH_403	pbs2d0	Glu2Sor1	2	1	8	130	46863	39638	ON	1	1	50400	1077	932	145	912	165	0	791	121	785	0	12	0	18	0	0	0	716	600	1.26496465
93	yPH_403	pbs2d0	Glu2Sor1	2	1	8	131	47223	39998	ON	1	1	50400	1021	882	139	910	111	0	785	125	783	0	11	0	13	0	0	0	716	600	1.26496465
93	yPH_403	pbs2d0	Glu2Sor1	2	1	8	132	47583	40358	ON	1	1	50400	1050	905	145	909	141	0	783	126	779	0	7	0	11	0	0	0	716	600	1.26496465
93	yPH_403	pbs2d0	Glu2Sor1	2	1	8	133	47943	40718	ON	1	1	50400	1064	915	149	908	156	0	779	129	782	0	12	0	9	0	0	0	716	600	1.26496465
93	yPH_403	pbs2d0	Glu2Sor1	2	1	8	134	48303	41078	ON	1	1	50400	1082	940	142	903	179	0	782	121	779	0	8	0	11	0	0	0	716	600	1.26496465
93	yPH_403	pbs2d0	Glu2Sor1	2	1	8	135	48663	41438	ON	1	1	50400	1083	937	146	902	181	0	779	123	775	0	10	0	14	0	0	0	716	600	1.26496465
93	yPH_403	pbs2d0	Glu2Sor1	2	1	8	136	49023	41798	ON	1	1	50400	997	862	135	899	98	0	775	124	778	0	13	0	10	0	0	0	716	600	1.26496465
93	yPH_403	pbs2d0	Glu2Sor1	2	1	8	137	49383	42158	ON	1	1	50400	1026	887	139	898	128	0	778	120	785	0	8	0	2	1	0.001285347	3.57E-06	716	601	1.266249997
93	yPH_403	pbs2d0	Glu2Sor1	2	1	8	138	49743	42518	ON	1	1	50400	1058	925	133	899	159	1	785	114	781	0	4	0	8	0	0	0	717	601	1.266249997
93	yPH_403	pbs2d0	Glu2Sor1	2	1	8	139	50103	42878	ON	1	1	50400	1036	896	140	899	137	0	781	118	778	0	5	0	8	0	0	0	717	601	1.266249997
93	yPH_403	pbs2d0	Glu2Sor1	2	1	8	140	50463	43238	ON	1	1	50400	1059	916	143	897	162	0	778	119	775	0	7	0	10	0	0	0	717	601	1.266249997
93	yPH_403	pbs2d0	Glu2Sor1	2	1	8	141	50823	43598	ON	1	1	50400	1053	910	143	897	156	0	775	122	775	0	8	0	8	0	0	0	717	601	1.266249997
93	yPH_403	pbs2d0	Glu2Sor1	2	1	8	142	51183	43958	ON	1	1	50400	1034	894	140	897	137	0	775	122	776	0	12	0	11	0	0	0	717	601	1.266249997
93	yPH_403	pbs2d0	Glu2Sor1	2	1	8	143	51543	44318	ON	1	1	50400	1045	905	140	897	148	1	776	121	778	0	10	0	8	0	0	0	718	601	1.266249997
93	yPH_403	pbs2d0	Glu2Sor1	2	1	8	144	51903	44678	ON	1	1	50400	1017	882	135	896	121	1	778	118	775	0	8	0	11	0	0	0	719	601	1.266249997
93	yPH_403	pbs2d0	Glu2Sor1	2	1	8	145	52263	45038	ON	1	1	50400	1030	898	132	893	137	0	775	118	764	0	6	0	17	0	0	0	719	601	1.266249997
93	yPH_403	pbs2d0	Glu2Sor1	2	1	8	146	52623	45398	ON	1	1	50400	1007	866	141	891	116	0	764	127	779	0	17	0	2	0	0	0	719	601	1.266249997
93	yPH_403	pbs2d0	Glu2Sor1	2	1	8	147	52983	45758	ON	1	1	50400	1025	899	126	888	137	0	779	109	767	0	4	0	17	1	0.001283697	3.57E-06	719	602	1.267533694
93	yPH_403	pbs2d0	Glu2Sor1	2	1	8	148	53343	46118	ON	1	1	50400	993	857	136	886	107	1	767	119	768	0	6	0	5	0	0	0	720	602	1.267533694
93	yPH_403	pbs2d0	Glu2Sor1	2	1	8	149	53703	46478	ON	1	1	50400	1049	905	144	886	163	0	768	118	767	0	2	0	3	0	0	0	720	602	1.267533694
93	yPH_403	pbs2d0	Glu2	2	0	8	150	54063	46838	OFF	2	1	7200	1036	889	147	886	150	1	767	119	766	0	12	0	14	1	0.001303781	3.62E-06	721	603	1.268837475
93	yPH_403	pbs2d0	Glu2	2	0	8	151	54423	47198	OFF	2	1	7200	997	855	142	886	111	1	766	120	762	0	7	0	11	0	0	0	722	603	1.268837475
93	yPH_403	pbs2d0	Glu2	2	0	8	152	54783	47558	OFF	2	1	7200	1019	869	150	886	133	0	762	124	763	0	12	0	13	2	0.002624672	7.29E-06	722	605	1.271462147
93	yPH_403	pbs2d0	Glu2	2	0	8	153	55143	47918	OFF	2	1	7200	1020	877	143	887	133	2	763	124	762	0	9	0	10	0	0	0	724	605	1.271462147
93	yPH_403	pbs2d0	Glu2	2	0	8	154	55503	48278	OFF	2	1	7200	998	847	151	887	111	0	762	125	760	0	8	0	10	0	0	0	724	605	1.271462147
93	yPH_403	pbs2d0	Glu2	2	0	8	155	55863	48638	OFF	2	1	7200	1005	852	153	887	118	0	760	127	767	0	11	0	6	2	0.002631579	7.31E-06	724	607	1.274093726
93	yPH_403	pbs2d0	Glu2	2	0	8	156	56223	48998	OFF	2	1	7200	1029	882	147	890	139	4	767	123	759	0	7	0	16	1	0.001303781	3.62E-06	728	608	1.275397506
93	yPH_403	pbs2d0	Glu2	2	0	8	157	56583	49358	OFF	2	1	7200	993	842	151	891	102	1	759	132	753	0	8	0	14	0	0	0	729	608	1.275397506
93	yPH_403	pbs2d0	Glu2	2	0	8	158	56943	49718	OFF	2	1	7200	1040	876	164	891	149	0	753	138	759	0	10	0	6	2	0.002656042	7.38E-06	729	610	1.278053549
93	yPH_403	pbs2d0	Glu2	2	0	8	159	57303	50078	OFF	2	1	7200	1028	876	152	893	135	2	759	134	NA	NA	NA	NA	NA	NA	NA	NA	NA	NA	NA
93	yPH_403	pbs2d0	Glu2	2	0	9	0	72	-7153	OFF	0	0	7200	137	111	26	133	4	0	110	23	122	0	7	0	0	5	0.045454545	0.000126263	NA	NA	NA
93	yPH_403	pbs2d0	Glu2	2	0	9	1	432	-6793	OFF	0	0	7200	148	125	23	141	7	8	122	19	127	0	1	0	0	4	0.032786885	9.11E-05	NA	NA	NA
93	yPH_403	pbs2d0	Glu2	2	0	9	2	792	-6433	OFF	0	0	7200	156	129	27	146	10	5	127	19	137	0	2	0	1	9	0.070866142	0.00019685	NA	NA	NA
93	yPH_403	pbs2d0	Glu2	2	0	9	3	1152	-6073	OFF	0	0	7200	165	140	25	157	8	11	137	20	143	0	3	0	2	5	0.03649635	0.000101379	NA	NA	NA
93	yPH_403	pbs2d0	Glu2	2	0	9	4	1512	-5713	OFF	0	0	7200	172	144	28	165	7	7	143	22	143	0	0	0	4	4	0.027972028	7.77E-05	NA	NA	NA
93	yPH_403	pbs2d0	Glu2	2	0	9	5	1872	-5353	OFF	0	0	7200	176	145	31	170	6	5	143	27	147	0	3	0	2	3	0.020979021	5.83E-05	NA	NA	NA
93	yPH_403	pbs2d0	Glu2	2	0	9	6	2232	-4993	OFF	0	0	7200	182	149	33	177	5	7	147	30	155	0	1	0	2	9	0.06122449	0.000170068	NA	NA	NA
93	yPH_403	pbs2d0	Glu2	2	0	9	7	2592	-4633	OFF	0	0	7200	190	155	35	188	2	9	155	33	159	0	2	0	2	4	0.025806452	7.17E-05	NA	NA	NA
93	yPH_403	pbs2d0	Glu2	2	0	9	8	2952	-4273	OFF	0	0	7200	199	160	39	195	4	6	159	36	166	0	2	0	1	6	0.037735849	0.000104822	NA	NA	NA
93	yPH_403	pbs2d0	Glu2	2	0	9	9	3312	-3913	OFF	0	0	7200	204	166	38	201	3	6	166	35	175	0	4	0	0	5	0.030120482	8.37E-05	NA	NA	NA
93	yPH_403	pbs2d0	Glu2	2	0	9	10	3672	-3553	OFF	1	1	50400	213	175	38	208	5	6	175	33	178	0	0	0	1	4	0.022857143	6.35E-05	12	9	0.052977625
93	yPH_403	pbs2d0	Glu2	2	0	9	11	4032	-3193	OFF	1	1	50400	219	179	40	212	7	4	178	34	187	0	3	0	0	6	0.033707865	9.36E-05	16	15	0.08668549
93	yPH_403	pbs2d0	Glu2	2	0	9	12	4392	-2833	OFF	1	1	50400	227	188	39	220	7	8	187	33	194	0	0	0	2	9	0.048128342	0.00013369	24	24	0.134813832
93	yPH_403	pbs2d0	Glu2	2	0	9	13	4752	-2473	OFF	1	1	50400	240	195	45	230	10	10	194	36	203	0	2	0	3	10	0.051546392	0.000143184	34	34	0.186360224
93	yPH_403	pbs2d0	Glu2	2	0	9	14	5112	-2113	OFF	1	1	50400	247	203	44	243	4	13	203	40	215	0	4	0	1	9	0.044334975	0.000123153	47	43	0.230695199
93	yPH_403	pbs2d0	Glu2	2	0	9	15	5472	-1753	OFF	1	1	50400	260	217	43	253	7	10	215	38	221	0	1	0	1	6	0.027906977	7.75E-05	57	49	0.258602176
93	yPH_403	pbs2d0	Glu2	2	0	9	16	5832	-1393	OFF	1	1	50400	266	224	42	260	6	7	221	39	224	0	1	0	3	5	0.022624434	6.28E-05	64	54	0.28122661
93	yPH_403	pbs2d0	Glu2	2	0	9	17	6192	-1033	OFF	1	1	50400	278	230	48	266	12	6	224	42	242	0	4	0	0	14	0.0625	0.000173611	70	68	0.34372661
93	yPH_403	pbs2d0	Glu2	2	0	9	18	6552	-673	OFF	1	1	50400	294	246	48	285	9	19	242	43	258	0	2	0	1	15	0.061983471	0.000172176	89	83	0.405710082
93	yPH_403	pbs2d0	Glu2	2	0	9	19	6912	-313	OFF	1	1	50400	310	261	49	302	8	16	258	44	263	0	1	0	2	6	0.023255814	6.46E-05	105	89	0.428965895
93	yPH_403	pbs2d0	Glu2Sor1	2	1	9	20	7272	47	ON	1	1	50400	320	266	54	310	10	8	263	47	260	0	0	0	3	0	0	0	113	89	0.428965895
93	yPH_403	pbs2d0	Glu2Sor1	2	1	9	21	7632	407	ON	1	1	50400	325	269	56	312	13	2	260	52	265	0	3	0	0	2	0.007692308	2.14E-05	115	91	0.436658203
93	yPH_403	pbs2d0	Glu2Sor1	2	1	9	22	7992	767	ON	1	1	50400	329	275	54	316	13	4	265	51	272	0	3	0	0	4	0.01509434	4.19E-05	119	95	0.451752543
93	yPH_403	pbs2d0	Glu2Sor1	2	1	9	23	8352	1127	ON	1	1	50400	338	285	53	320	18	4	272	48	275	0	2	0	0	1	0.003676471	1.02E-05	123	96	0.455429013
93	yPH_403	pbs2d0	Glu2Sor1	2	1	9	24	8712	1487	ON	1	1	50400	347	291	56	323	24	2	275	48	274	0	1	0	3	1	0.003636364	1.01E-05	125	97	0.459065377
93	yPH_403	pbs2d0	Glu2Sor1	2	1	9	25	9072	1847	ON	1	1	50400	341	285	56	324	17	1	274	50	279	0	3	0	0	2	0.00729927	2.03E-05	126	99	0.466364647
93	yPH_403	pbs2d0	Glu2Sor1	2	1	9	26	9432	2207	ON	1	1	50400	353	300	53	327	26	3	279	48	278	0	0	0	3	2	0.007168459	1.99E-05	129	101	0.473533106
93	yPH_403	pbs2d0	Glu2Sor1	2	1	9	27	9792	2567	ON	1	1	50400	347	292	55	329	18	2	278	51	282	0	3	0	0	1	0.003597122	9.99E-06	131	102	0.477130228
93	yPH_403	pbs2d0	Glu2Sor1	2	1	9	28	10152	2927	ON	1	1	50400	355	301	54	330	25	1	282	48	283	0	1	0	2	2	0.007092199	1.97E-05	132	104	0.484222427
93	yPH_403	pbs2d0	Glu2Sor1	2	1	9	29	10512	3287	ON	1	1	50400	361	306	55	334	27	3	283	51	289	0	0	0	0	6	0.021201413	5.89E-05	135	110	0.50542384
93	yPH_403	pbs2d0	Glu2Sor1	2	1	9	30	10872	3647	ON	1	1	50400	369	310	59	341	28	7	289	52	296	0	3	0	0	4	0.01384083	3.84E-05	142	114	0.519264671
93	yPH_403	pbs2d0	Glu2Sor1	2	1	9	31	11232	4007	ON	1	1	50400	368	311	57	347	21	6	296	51	303	0	2	0	0	5	0.016891892	4.69E-05	148	119	0.536156563
93	yPH_403	pbs2d0	Glu2Sor1	2	1	9	32	11592	4367	ON	1	1	50400	382	323	59	354	28	6	303	51	307	0	0	0	0	4	0.01320132	3.67E-05	154	123	0.549357883
93	yPH_403	pbs2d0	Glu2Sor1	2	1	9	33	11952	4727	ON	1	1	50400	387	332	55	358	29	4	307	51	312	0	0	0	2	7	0.022801303	6.33E-05	158	130	0.572159186
93	yPH_403	pbs2d0	Glu2Sor1	2	1	9	34	12312	5087	ON	1	1	50400	404	339	65	366	38	8	312	54	319	0	1	0	0	6	0.019230769	5.34E-05	166	136	0.591389955
93	yPH_403	pbs2d0	Glu2Sor1	2	1	9	35	12672	5447	ON	1	1	50400	412	348	64	374	38	8	319	55	327	0	3	0	0	5	0.015673981	4.35E-05	174	141	0.607063936
93	yPH_403	pbs2d0	Glu2Sor1	2	1	9	36	13032	5807	ON	1	1	50400	412	351	61	380	32	5	327	53	337	0	1	0	3	12	0.036697248	0.000101937	179	153	0.643761184
93	yPH_403	pbs2d0	Glu2Sor1	2	1	9	37	13392	6167	ON	1	1	50400	425	363	62	393	32	13	337	56	341	0	2	0	7	9	0.026706231	7.42E-05	192	162	0.670467415
93	yPH_403	pbs2d0	Glu2Sor1	2	1	9	38	13752	6527	ON	1	1	50400	434	366	68	402	32	9	341	61	351	0	3	0	1	8	0.023460411	6.52E-05	201	170	0.693927826
93	yPH_403	pbs2d0	Glu2Sor1	2	1	9	39	14112	6887	ON	1	1	50400	447	376	71	412	35	9	351	61	357	0	0	0	4	10	0.028490028	7.91E-05	210	180	0.722417854
93	yPH_403	pbs2d0	Glu2Sor1	2	1	9	40	14472	7247	ON	1	1	50400	457	381	76	424	33	13	357	67	364	0	3	0	3	7	0.019607843	5.45E-05	223	187	0.742025697
93	yPH_403	pbs2d0	Glu2Sor1	2	1	9	41	14832	7607	ON	1	1	50400	466	383	83	435	31	10	364	71	374	0	3	0	2	9	0.024725275	6.87E-05	233	196	0.766750972
93	yPH_403	pbs2d0	Glu2Sor1	2	1	9	42	15192	7967	ON	1	1	50400	476	392	84	445	31	10	374	71	379	0	1	0	3	7	0.018716578	5.20E-05	243	203	0.78546755
93	yPH_403	pbs2d0	Glu2Sor1	2	1	9	43	15552	8327	ON	1	1	50400	486	403	83	455	31	9	379	76	388	0	4	0	4	9	0.023746702	6.60E-05	252	212	0.809214251
93	yPH_403	pbs2d0	Glu2Sor1	2	1	9	44	15912	8687	ON	1	1	50400	500	413	87	466	34	11	388	78	395	0	5	0	4	6	0.015463918	4.30E-05	263	218	0.824678169
93	yPH_403	pbs2d0	Glu2Sor1	2	1	9	45	16272	9047	ON	1	1	50400	498	410	88	475	23	9	395	80	401	0	1	0	4	9	0.02278481	6.33E-05	272	227	0.847462979
93	yPH_403	pbs2d0	Glu2Sor1	2	1	9	46	16632	9407	ON	1	1	50400	520	430	90	485	35	10	401	84	414	0	6	0	2	9	0.02244389	6.23E-05	282	236	0.869906869
93	yPH_403	pbs2d0	Glu2Sor1	2	1	9	47	16992	9767	ON	1	1	50400	531	435	96	500	31	15	414	86	419	0	5	0	6	6	0.014492754	4.03E-05	297	242	0.884399623
93	yPH_403	pbs2d0	Glu2Sor1	2	1	9	48	17352	10127	ON	1	1	50400	548	445	103	509	39	9	419	90	424	0	6	0	6	5	0.011933174	3.31E-05	306	247	0.896332797
93	yPH_403	pbs2d0	Glu2Sor1	2	1	9	49	17712	10487	ON	1	1	50400	545	441	104	517	28	8	424	93	429	0	2	0	2	5	0.011792453	3.28E-05	314	252	0.90812525
93	yPH_403	pbs2d0	Glu2Sor1	2	1	9	50	18072	10847	ON	1	1	50400	556	449	107	522	34	5	429	93	446	0	11	0	3	9	0.020979021	5.83E-05	319	261	0.929104271
93	yPH_403	pbs2d0	Glu2Sor1	2	1	9	51	18432	11207	ON	1	1	50400	564	467	97	532	32	10	446	86	446	0	1	0	2	1	0.002242152	6.23E-06	329	262	0.931346424
93	yPH_403	pbs2d0	Glu2Sor1	2	1	9	52	18792	11567	ON	1	1	50400	565	470	95	533	32	2	446	87	452	0	3	0	8	11	0.024663677	6.85E-05	331	273	0.956010101
93	yPH_403	pbs2d0	Glu2Sor1	2	1	9	53	19152	11927	ON	1	1	50400	585	480	105	547	38	14	452	95	461	0	6	0	5	8	0.017699115	4.92E-05	345	281	0.973709216
93	yPH_403	pbs2d0	Glu2Sor1	2	1	9	54	19512	12287	ON	1	1	50400	602	495	107	556	46	9	461	95	461	0	5	0	6	1	0.002169197	6.03E-06	354	282	0.975878413
93	yPH_403	pbs2d0	Glu2Sor1	2	1	9	55	19872	12647	ON	1	1	50400	606	496	110	557	49	2	461	96	471	0	6	0	1	5	0.010845987	3.01E-05	356	287	0.9867244
93	yPH_403	pbs2d0	Glu2Sor1	2	1	9	56	20232	13007	ON	1	1	50400	613	511	102	561	52	6	471	90	481	0	4	0	1	7	0.014861996	4.13E-05	362	294	1.001586396
93	yPH_403	pbs2d0	Glu2Sor1	2	1	9	57	20592	13367	ON	1	1	50400	611	515	96	568	43	7	481	87	482	0	1	0	5	5	0.01039501	2.89E-05	369	299	1.011981406
93	yPH_403	pbs2d0	Glu2Sor1	2	1	9	58	20952	13727	ON	1	1	50400	613	512	101	572	41	6	482	90	490	0	3	0	0	5	0.010373444	2.88E-05	375	304	1.02235485
93	yPH_403	pbs2d0	Glu2Sor1	2	1	9	59	21312	14087	ON	1	1	50400	633	531	102	579	54	7	490	89	487	0	3	0	9	3	0.006122449	1.70E-05	382	307	1.028477299
93	yPH_403	pbs2d0	Glu2Sor1	2	1	9	60	21672	14447	ON	1	1	50400	642	530	112	584	58	5	487	97	496	0	8	0	4	5	0.01026694	2.85E-05	387	312	1.03874424
93	yPH_403	pbs2d0	Glu2Sor1	2	1	9	61	22032	14807	ON	1	1	50400	651	540	111	588	63	5	496	92	499	0	4	0	6	5	0.010080645	2.80E-05	392	317	1.048824885
93	yPH_403	pbs2d0	Glu2Sor1	2	1	9	62	22392	15167	ON	1	1	50400	649	537	112	591	58	5	499	92	506	0	6	0	3	4	0.008016032	2.23E-05	397	321	1.056840917
93	yPH_403	pbs2d0	Glu2Sor1	2	1	9	63	22752	15527	ON	1	1	50400	658	550	108	597	61	5	506	91	507	0	3	0	4	2	0.003952569	1.10E-05	402	323	1.060793486
93	yPH_403	pbs2d0	Glu2Sor1	2	1	9	64	23112	15887	ON	1	1	50400	670	562	108	599	71	2	507	92	511	0	5	0	7	6	0.01183432	3.29E-05	404	329	1.072627806
93	yPH_403	pbs2d0	Glu2Sor1	2	1	9	65	23472	16247	ON	1	1	50400	669	555	114	606	63	7	511	95	514	0	1	0	4	6	0.011741683	3.26E-05	411	335	1.084369489
93	yPH_403	pbs2d0	Glu2Sor1	2	1	9	66	23832	16607	ON	1	1	50400	677	561	116	613	64	7	514	99	517	0	4	0	7	6	0.011673152	3.24E-05	418	341	1.09604264
93	yPH_403	pbs2d0	Glu2Sor1	2	1	9	67	24192	16967	ON	1	1	50400	684	567	117	622	62	9	517	105	527	0	6	0	4	8	0.015473888	4.30E-05	427	349	1.111516528
93	yPH_403	pbs2d0	Glu2Sor1	2	1	9	68	24552	17327	ON	1	1	50400	700	576	124	630	70	9	527	103	533	0	8	0	5	3	0.0056926	1.58E-05	436	352	1.117209128
93	yPH_403	pbs2d0	Glu2Sor1	2	1	9	69	24912	17687	ON	1	1	50400	703	587	116	636	67	6	533	103	534	0	3	0	5	3	0.005628518	1.56E-05	442	355	1.122837646
93	yPH_403	pbs2d0	Glu2Sor1	2	1	9	70	25272	18047	ON	1	1	50400	714	590	124	641	73	4	534	107	525	0	5	0	15	1	0.001872659	5.20E-06	446	356	1.124710305
93	yPH_403	pbs2d0	Glu2Sor1	2	1	9	71	25632	18407	ON	1	1	50400	713	573	140	643	70	2	525	118	544	0	13	0	0	6	0.011428571	3.17E-05	448	362	1.136138876
93	yPH_403	pbs2d0	Glu2Sor1	2	1	9	72	25992	18767	ON	1	1	50400	723	597	126	648	75	7	544	104	545	0	3	0	7	5	0.009191176	2.55E-05	455	367	1.145330053
93	yPH_403	pbs2d0	Glu2Sor1	2	1	9	73	26352	19127	ON	1	1	50400	723	602	121	652	71	5	545	107	545	0	6	0	8	2	0.003669725	1.02E-05	460	369	1.148999777
93	yPH_403	pbs2d0	Glu2Sor1	2	1	9	74	26712	19487	ON	1	1	50400	730	601	129	655	75	5	545	110	540	0	3	0	8	0	0	0	465	369	1.148999777
93	yPH_403	pbs2d0	Glu2Sor1	2	1	9	75	27072	19847	ON	1	1	50400	743	608	135	654	89	0	540	114	554	0	9	0	3	8	0.014814815	4.12E-05	465	377	1.163814592
93	yPH_403	pbs2d0	Glu2Sor1	2	1	9	76	27432	20207	ON	1	1	50400	753	627	126	661	92	8	554	107	563	0	4	0	6	11	0.019855596	5.52E-05	473	388	1.183670188
93	yPH_403	pbs2d0	Glu2Sor1	2	1	9	77	27792	20567	ON	1	1	50400	753	628	125	672	81	11	563	109	568	0	6	0	8	7	0.012433393	3.45E-05	484	395	1.19610358
93	yPH_403	pbs2d0	Glu2Sor1	2	1	9	78	28152	20927	ON	1	1	50400	765	639	126	678	87	7	568	110	575	0	7	0	2	2	0.003521127	9.78E-06	491	397	1.199624707
93	yPH_403	pbs2d0	Glu2Sor1	2	1	9	79	28512	21287	ON	1	1	50400	768	651	117	679	89	2	575	104	578	0	3	0	5	5	0.008695652	2.42E-05	493	402	1.208320359
93	yPH_403	pbs2d0	Glu2Sor1	2	1	9	80	28872	21647	ON	1	1	50400	782	661	121	683	99	5	578	105	576	0	4	0	9	3	0.005190311	1.44E-05	498	405	1.213510671
93	yPH_403	pbs2d0	Glu2Sor1	2	1	9	81	29232	22007	ON	1	1	50400	780	655	125	687	93	4	576	111	576	0	7	0	10	3	0.005208333	1.45E-05	502	408	1.218719004
93	yPH_403	pbs2d0	Glu2Sor1	2	1	9	82	29592	22367	ON	1	1	50400	766	643	123	689	77	3	576	113	586	0	9	0	3	4	0.006944444	1.93E-05	505	412	1.225663449
93	yPH_403	pbs2d0	Glu2Sor1	2	1	9	83	29952	22727	ON	1	1	50400	786	666	120	692	94	4	586	106	580	0	2	0	9	1	0.001706485	4.74E-06	509	413	1.227369933
93	yPH_403	pbs2d0	Glu2Sor1	2	1	9	84	30312	23087	ON	1	1	50400	798	671	127	691	107	1	580	111	587	0	10	0	8	5	0.00862069	2.39E-05	510	418	1.235990623
93	yPH_403	pbs2d0	Glu2Sor1	2	1	9	85	30672	23447	ON	1	1	50400	792	665	127	695	97	5	587	108	589	0	5	0	6	3	0.005110733	1.42E-05	515	421	1.241101355
93	yPH_403	pbs2d0	Glu2Sor1	2	1	9	86	31032	23807	ON	1	1	50400	798	666	132	698	100	3	589	109	580	0	6	0	19	4	0.006791171	1.89E-05	518	425	1.247892527
93	yPH_403	pbs2d0	Glu2Sor1	2	1	9	87	31392	24167	ON	1	1	50400	822	677	145	703	119	4	580	123	585	0	7	0	6	4	0.006896552	1.92E-05	522	429	1.254789079
93	yPH_403	pbs2d0	Glu2Sor1	2	1	9	88	31752	24527	ON	1	1	50400	811	668	143	707	104	5	585	122	601	0	16	0	4	4	0.006837607	1.90E-05	527	433	1.261626685
93	yPH_403	pbs2d0	Glu2Sor1	2	1	9	89	32112	24887	ON	1	1	50400	815	682	133	711	104	4	601	110	592	0	1	0	10	0	0	0	531	433	1.261626685
93	yPH_403	pbs2d0	Glu2Sor1	2	1	9	90	32472	25247	ON	1	1	50400	816	673	143	712	104	2	592	120	593	0	6	0	7	2	0.003378378	9.38E-06	533	435	1.265005064
93	yPH_403	pbs2d0	Glu2Sor1	2	1	9	91	32832	25607	ON	1	1	50400	819	679	140	713	106	2	593	120	599	0	11	0	7	2	0.003372681	9.37E-06	535	437	1.268377745
93	yPH_403	pbs2d0	Glu2Sor1	2	1	9	92	33192	25967	ON	1	1	50400	816	682	134	713	103	2	599	114	594	0	9	0	18	4	0.006677796	1.85E-05	537	441	1.275055541
93	yPH_403	pbs2d0	Glu2Sor1	2	1	9	93	33552	26327	ON	1	1	50400	815	670	145	717	98	4	594	123	601	0	17	0	13	3	0.005050505	1.40E-05	541	444	1.280106046
93	yPH_403	pbs2d0	Glu2Sor1	2	1	9	94	33912	26687	ON	1	1	50400	801	665	136	721	80	4	601	120	609	0	16	0	8	0	0	0	545	444	1.280106046
93	yPH_403	pbs2d0	Glu2Sor1	2	1	9	95	34272	27047	ON	1	1	50400	803	673	130	721	82	0	609	112	612	0	6	0	4	1	0.001642036	4.56E-06	545	445	1.281748083
93	yPH_403	pbs2d0	Glu2Sor1	2	1	9	96	34632	27407	ON	1	1	50400	809	684	125	722	87	1	612	110	618	0	6	0	2	2	0.003267974	9.08E-06	546	447	1.285016056
93	yPH_403	pbs2d0	Glu2Sor1	2	1	9	97	34992	27767	ON	1	1	50400	803	683	120	724	79	3	618	106	614	0	7	0	11	0	0	0	549	447	1.285016056
93	yPH_403	pbs2d0	Glu2Sor1	2	1	9	98	35352	28127	ON	1	1	50400	822	694	128	723	99	0	614	109	621	0	8	0	4	3	0.004885993	1.36E-05	549	450	1.28990205
93	yPH_403	pbs2d0	Glu2Sor1	2	1	9	99	35712	28487	ON	1	1	50400	810	691	119	726	84	3	621	105	628	0	6	0	3	4	0.006441224	1.79E-05	552	454	1.296343274
93	yPH_403	pbs2d0	Glu2Sor1	2	1	9	100	36072	28847	ON	1	1	50400	827	709	118	729	98	4	628	101	619	0	1	0	13	3	0.00477707	1.33E-05	556	457	1.301120344
93	yPH_403	pbs2d0	Glu2Sor1	2	1	9	101	36432	29207	ON	1	1	50400	831	701	130	732	99	4	619	113	622	0	9	0	6	0	0	0	560	457	1.301120344
93	yPH_403	pbs2d0	Glu2Sor1	2	1	9	102	36792	29567	ON	1	1	50400	835	708	127	730	105	0	622	108	620	0	7	0	10	1	0.001607717	4.47E-06	560	458	1.302728061
93	yPH_403	pbs2d0	Glu2Sor1	2	1	9	103	37152	29927	ON	1	1	50400	817	693	124	729	88	1	620	109	617	0	9	0	12	0	0	0	561	458	1.302728061
93	yPH_403	pbs2d0	Glu2Sor1	2	1	9	104	37512	30287	ON	1	1	50400	832	709	123	727	105	0	617	110	617	0	7	0	8	1	0.001620746	4.50E-06	561	459	1.304348806
93	yPH_403	pbs2d0	Glu2Sor1	2	1	9	105	37872	30647	ON	1	1	50400	844	714	130	728	116	1	617	111	628	0	15	0	5	1	0.001620746	4.50E-06	562	460	1.305969552
93	yPH_403	pbs2d0	Glu2Sor1	2	1	9	106	38232	31007	ON	1	1	50400	823	708	115	729	94	2	628	101	626	0	6	0	8	0	0	0	564	460	1.305969552
93	yPH_403	pbs2d0	Glu2Sor1	2	1	9	107	38592	31367	ON	1	1	50400	833	716	117	727	106	0	626	101	623	0	8	0	13	2	0.003194888	8.87E-06	564	462	1.30916444
93	yPH_403	pbs2d0	Glu2Sor1	2	1	9	108	38952	31727	ON	1	1	50400	848	723	125	729	119	2	623	106	627	0	7	0	4	1	0.001605136	4.46E-06	566	463	1.310769577
93	yPH_403	pbs2d0	Glu2Sor1	2	1	9	109	39312	32087	ON	1	1	50400	855	728	127	730	125	1	627	103	622	0	5	0	11	1	0.001594896	4.43E-06	567	464	1.312364473
93	yPH_403	pbs2d0	Glu2Sor1	2	1	9	110	39672	32447	ON	1	1	50400	844	714	130	731	113	1	622	109	621	0	8	0	9	0	0	0	568	464	1.312364473
93	yPH_403	pbs2d0	Glu2Sor1	2	1	9	111	40032	32807	ON	1	1	50400	825	697	128	730	95	0	621	109	618	0	7	0	11	1	0.001610306	4.47E-06	568	465	1.313974779
93	yPH_403	pbs2d0	Glu2Sor1	2	1	9	112	40392	33167	ON	1	1	50400	839	706	133	730	109	1	618	112	614	0	5	0	9	0	0	0	569	465	1.313974779
93	yPH_403	pbs2d0	Glu2Sor1	2	1	9	113	40752	33527	ON	1	1	50400	842	706	136	727	115	0	614	113	624	0	18	0	8	0	0	0	569	465	1.313974779
93	yPH_403	pbs2d0	Glu2Sor1	2	1	9	114	41112	33887	ON	1	1	50400	822	706	116	728	94	1	624	104	622	0	7	0	9	0	0	0	570	465	1.313974779
93	yPH_403	pbs2d0	Glu2Sor1	2	1	9	115	41472	34247	ON	1	1	50400	865	732	133	727	138	0	622	105	619	0	5	0	9	1	0.001607717	4.47E-06	570	466	1.315582496
93	yPH_403	pbs2d0	Glu2Sor1	2	1	9	116	41832	34607	ON	1	1	50400	862	730	132	727	135	1	619	108	616	0	11	0	14	0	0	0	571	466	1.315582496
93	yPH_403	pbs2d0	Glu2Sor1	2	1	9	117	42192	34967	ON	1	1	50400	861	722	139	727	134	0	616	111	625	0	11	0	3	1	0.001623377	4.51E-06	571	467	1.317205873
93	yPH_403	pbs2d0	Glu2Sor1	2	1	9	118	42552	35327	ON	1	1	50400	860	730	130	726	134	1	625	101	625	0	8	0	8	0	0	0	572	467	1.317205873
93	yPH_403	pbs2d0	Glu2Sor1	2	1	9	119	42912	35687	ON	1	1	50400	836	716	120	725	111	0	625	100	627	0	6	0	4	0	0	0	572	467	1.317205873
93	yPH_403	pbs2d0	Glu2Sor1	2	1	9	120	43272	36047	ON	1	1	50400	847	724	123	724	123	0	627	97	626	0	5	0	6	0	0	0	572	467	1.317205873
93	yPH_403	pbs2d0	Glu2Sor1	2	1	9	121	43632	36407	ON	1	1	50400	850	732	118	722	128	0	626	96	620	0	6	0	13	1	0.001597444	4.44E-06	572	468	1.318803317
93	yPH_403	pbs2d0	Glu2Sor1	2	1	9	122	43992	36767	ON	1	1	50400	828	702	126	725	103	3	620	105	619	0	10	0	11	0	0	0	575	468	1.318803317
93	yPH_403	pbs2d0	Glu2Sor1	2	1	9	123	44352	37127	ON	1	1	50400	853	716	137	723	130	0	619	104	626	0	10	0	4	1	0.001615509	4.49E-06	575	469	1.320418825
93	yPH_403	pbs2d0	Glu2Sor1	2	1	9	124	44712	37487	ON	1	1	50400	818	696	122	724	94	2	626	98	617	0	3	0	13	1	0.001597444	4.44E-06	577	470	1.32201627
93	yPH_403	pbs2d0	Glu2Sor1	2	1	9	125	45072	37847	ON	1	1	50400	847	712	135	726	121	2	617	109	618	0	7	0	6	0	0	0	579	470	1.32201627
93	yPH_403	pbs2d0	Glu2Sor1	2	1	9	126	45432	38207	ON	1	1	50400	837	711	126	725	112	0	618	107	621	0	5	0	4	2	0.003236246	8.99E-06	579	472	1.325252516
93	yPH_403	pbs2d0	Glu2Sor1	2	1	9	127	45792	38567	ON	1	1	50400	847	721	126	726	121	2	621	105	615	0	4	0	12	2	0.003220612	8.95E-06	581	474	1.328473127
93	yPH_403	pbs2d0	Glu2Sor1	2	1	9	128	46152	38927	ON	1	1	50400	857	723	134	728	129	2	615	113	612	0	6	0	9	0	0	0	583	474	1.328473127
93	yPH_403	pbs2d0	Glu2Sor1	2	1	9	129	46512	39287	ON	1	1	50400	846	711	135	728	118	0	612	116	610	0	12	0	14	0	0	0	583	474	1.328473127
93	yPH_403	pbs2d0	Glu2Sor1	2	1	9	130	46872	39647	ON	1	1	50400	852	715	137	727	125	1	610	117	610	0	7	0	7	0	0	0	584	474	1.328473127
93	yPH_403	pbs2d0	Glu2Sor1	2	1	9	131	47232	40007	ON	1	1	50400	805	680	125	723	82	0	610	113	608	0	8	0	10	0	0	0	584	474	1.328473127
93	yPH_403	pbs2d0	Glu2Sor1	2	1	9	132	47592	40367	ON	1	1	50400	806	682	124	720	86	0	608	112	614	0	15	0	10	1	0.001644737	4.57E-06	584	475	1.330117864
93	yPH_403	pbs2d0	Glu2Sor1	2	1	9	133	47952	40727	ON	1	1	50400	827	702	125	720	107	1	614	106	612	0	5	0	7	0	0	0	585	475	1.330117864
93	yPH_403	pbs2d0	Glu2Sor1	2	1	9	134	48312	41087	ON	1	1	50400	849	721	128	719	130	1	612	107	616	0	7	0	4	1	0.001633987	4.54E-06	586	476	1.331751851
93	yPH_403	pbs2d0	Glu2Sor1	2	1	9	135	48672	41447	ON	1	1	50400	859	730	129	719	140	1	616	103	609	0	9	0	16	0	0	0	587	476	1.331751851
93	yPH_403	pbs2d0	Glu2Sor1	2	1	9	136	49032	41807	ON	1	1	50400	811	686	125	719	92	2	609	110	609	0	12	0	12	0	0	0	589	476	1.331751851
93	yPH_403	pbs2d0	Glu2Sor1	2	1	9	137	49392	42167	ON	1	1	50400	822	697	125	718	104	0	609	109	614	0	11	0	6	0	0	0	589	476	1.331751851
93	yPH_403	pbs2d0	Glu2Sor1	2	1	9	138	49752	42527	ON	1	1	50400	840	722	118	717	123	0	614	103	612	0	3	0	5	0	0	0	589	476	1.331751851
93	yPH_403	pbs2d0	Glu2Sor1	2	1	9	139	50112	42887	ON	1	1	50400	840	717	123	718	122	1	612	106	605	0	5	0	12	0	0	0	590	476	1.331751851
93	yPH_403	pbs2d0	Glu2Sor1	2	1	9	140	50472	43247	ON	1	1	50400	851	722	129	718	133	0	605	113	610	0	12	0	7	0	0	0	590	476	1.331751851
93	yPH_403	pbs2d0	Glu2Sor1	2	1	9	141	50832	43607	ON	1	1	50400	859	728	131	718	141	0	610	108	605	0	7	0	13	1	0.001639344	4.55E-06	590	477	1.333391195
93	yPH_403	pbs2d0	Glu2Sor1	2	1	9	142	51192	43967	ON	1	1	50400	810	686	124	718	92	1	605	113	603	0	6	0	9	1	0.001652893	4.59E-06	591	478	1.335044088
93	yPH_403	pbs2d0	Glu2Sor1	2	1	9	143	51552	44327	ON	1	1	50400	846	712	134	714	132	1	603	111	603	0	12	0	13	1	0.001658375	4.61E-06	592	479	1.336702463
93	yPH_403	pbs2d0	Glu2Sor1	2	1	9	144	51912	44687	ON	1	1	50400	806	681	125	714	92	1	603	111	604	0	12	0	11	0	0	0	593	479	1.336702463
93	yPH_403	pbs2d0	Glu2Sor1	2	1	9	145	52272	45047	ON	1	1	50400	856	725	131	713	143	0	604	109	600	0	4	0	8	0	0	0	593	479	1.336702463
93	yPH_403	pbs2d0	Glu2Sor1	2	1	9	146	52632	45407	ON	1	1	50400	845	708	137	712	133	0	600	112	585	0	5	0	21	1	0.001666667	4.63E-06	593	480	1.33836913
93	yPH_403	pbs2d0	Glu2Sor1	2	1	9	147	52992	45767	ON	1	1	50400	857	710	147	712	145	1	585	127	590	0	15	0	11	1	0.001709402	4.75E-06	594	481	1.340078531
93	yPH_403	pbs2d0	Glu2Sor1	2	1	9	148	53352	46127	ON	1	1	50400	801	666	135	712	89	1	590	122	601	0	13	0	3	1	0.001694915	4.71E-06	595	482	1.341773446
93	yPH_403	pbs2d0	Glu2Sor1	2	1	9	149	53712	46487	ON	1	1	50400	873	738	135	712	161	2	601	111	590	0	5	0	16	0	0	0	597	482	1.341773446
93	yPH_403	pbs2d0	Glu2	2	0	9	150	54072	46847	OFF	2	1	7200	828	686	142	711	117	0	590	121	591	0	9	0	8	0	0	0	597	482	1.341773446
93	yPH_403	pbs2d0	Glu2	2	0	9	151	54432	47207	OFF	2	1	7200	826	689	137	708	118	0	591	117	587	0	9	0	13	0	0	0	597	482	1.341773446
93	yPH_403	pbs2d0	Glu2	2	0	9	152	54792	47567	OFF	2	1	7200	803	664	139	709	94	1	587	122	584	0	11	0	17	3	0.005110733	1.42E-05	598	485	1.346884179
93	yPH_403	pbs2d0	Glu2	2	0	9	153	55152	47927	OFF	2	1	7200	809	667	142	712	97	4	584	128	581	0	10	0	15	2	0.003424658	9.51E-06	602	487	1.350308837
93	yPH_403	pbs2d0	Glu2	2	0	9	154	55512	48287	OFF	2	1	7200	802	657	145	712	90	2	581	131	579	0	13	0	15	0	0	0	604	487	1.350308837
93	yPH_403	pbs2d0	Glu2	2	0	9	155	55872	48647	OFF	2	1	7200	809	661	148	712	97	0	579	133	574	0	14	0	20	1	0.001727116	4.80E-06	604	488	1.352035952
93	yPH_403	pbs2d0	Glu2	2	0	9	156	56232	49007	OFF	2	1	7200	789	634	155	713	76	1	574	139	574	0	18	0	19	1	0.00174216	4.84E-06	605	489	1.353778113
93	yPH_403	pbs2d0	Glu2	2	0	9	157	56592	49367	OFF	2	1	7200	789	638	151	714	75	2	574	140	585	0	16	0	6	1	0.00174216	4.84E-06	607	490	1.355520273
93	yPH_403	pbs2d0	Glu2	2	0	9	158	56952	49727	OFF	2	1	7200	812	665	147	715	97	1	585	130	596	0	9	0	2	4	0.006837607	1.90E-05	608	494	1.36235788
93	yPH_403	pbs2d0	Glu2	2	0	9	159	57312	50087	OFF	2	1	7200	829	684	145	719	110	4	596	123	NA	NA	NA	NA	NA	NA	NA	NA	NA	NA	NA
93	yPH_403	pbs2d0	Glu2	2	0	10	0	81	-7144	OFF	0	0	7200	150	123	27	145	5	0	122	23	133	0	3	0	0	8	0.06557377	0.000182149	NA	NA	NA
93	yPH_403	pbs2d0	Glu2	2	0	10	1	441	-6784	OFF	0	0	7200	157	134	23	154	3	9	133	21	138	0	3	0	0	2	0.015037594	4.18E-05	NA	NA	NA
93	yPH_403	pbs2d0	Glu2	2	0	10	2	801	-6424	OFF	0	0	7200	161	139	22	158	3	3	138	20	140	0	1	0	0	1	0.007246377	2.01E-05	NA	NA	NA
93	yPH_403	pbs2d0	Glu2	2	0	10	3	1161	-6064	OFF	0	0	7200	166	143	23	160	6	1	140	20	146	0	3	0	0	3	0.021428571	5.95E-05	NA	NA	NA
93	yPH_403	pbs2d0	Glu2	2	0	10	4	1521	-5704	OFF	0	0	7200	170	147	23	167	3	7	146	21	150	0	0	0	1	5	0.034246575	9.51E-05	NA	NA	NA
93	yPH_403	pbs2d0	Glu2	2	0	10	5	1881	-5344	OFF	0	0	7200	181	154	27	174	7	7	150	24	157	0	3	0	1	5	0.033333333	9.26E-05	NA	NA	NA
93	yPH_403	pbs2d0	Glu2	2	0	10	6	2241	-4984	OFF	0	0	7200	187	162	25	179	8	5	157	22	171	0	4	0	1	11	0.070063694	0.000194621	NA	NA	NA
93	yPH_403	pbs2d0	Glu2	2	0	10	7	2601	-4624	OFF	0	0	7200	199	172	27	192	7	13	171	21	183	0	2	0	1	11	0.064327485	0.000178687	NA	NA	NA
93	yPH_403	pbs2d0	Glu2	2	0	10	8	2961	-4264	OFF	0	0	7200	213	185	28	206	7	14	183	23	192	0	3	0	1	7	0.038251366	0.000106254	NA	NA	NA
93	yPH_403	pbs2d0	Glu2	2	0	10	9	3321	-3904	OFF	0	0	7200	221	193	28	216	5	10	192	24	198	0	3	0	0	3	0.015625	4.34E-05	NA	NA	NA
93	yPH_403	pbs2d0	Glu2	2	0	10	10	3681	-3544	OFF	1	1	50400	228	200	28	222	6	5	198	24	200	0	1	0	3	4	0.02020202	5.61E-05	15	7	0.03582702
93	yPH_403	pbs2d0	Glu2	2	0	10	11	4041	-3184	OFF	1	1	50400	234	203	31	228	6	6	200	28	213	0	4	0	1	10	0.05	0.000138889	21	17	0.08582702
93	yPH_403	pbs2d0	Glu2	2	0	10	12	4401	-2824	OFF	1	1	50400	246	216	30	239	7	11	213	26	220	0	1	0	0	6	0.028169014	7.82E-05	32	23	0.113996034
93	yPH_403	pbs2d0	Glu2	2	0	10	13	4761	-2464	OFF	1	1	50400	253	223	30	245	8	6	220	25	231	0	1	0	2	12	0.054545455	0.000151515	38	35	0.168541489
93	yPH_403	pbs2d0	Glu2	2	0	10	14	5121	-2104	OFF	1	1	50400	269	235	34	260	9	14	231	29	236	0	2	0	3	6	0.025974026	7.22E-05	52	41	0.194515515
93	yPH_403	pbs2d0	Glu2	2	0	10	15	5481	-1744	OFF	1	1	50400	277	241	36	268	9	8	236	32	243	0	1	0	0	6	0.025423729	7.06E-05	60	47	0.219939244
93	yPH_403	pbs2d0	Glu2	2	0	10	16	5841	-1384	OFF	1	1	50400	283	247	36	274	9	6	243	31	251	0	3	0	1	6	0.024691358	6.86E-05	66	53	0.244630602
93	yPH_403	pbs2d0	Glu2	2	0	10	17	6201	-1024	OFF	1	1	50400	288	252	36	284	4	10	251	33	260	0	1	0	1	9	0.035856574	9.96E-05	76	62	0.280487175
93	yPH_403	pbs2d0	Glu2	2	0	10	18	6561	-664	OFF	1	1	50400	301	263	38	294	7	10	260	34	273	0	1	0	1	13	0.05	0.000138889	86	75	0.330487175
93	yPH_403	pbs2d0	Glu2	2	0	10	19	6921	-304	OFF	1	1	50400	318	278	40	309	9	14	273	36	289	0	4	0	1	13	0.047619048	0.000132275	100	88	0.378106223
93	yPH_403	pbs2d0	Glu2Sor1	2	1	10	20	7281	56	ON	1	1	50400	336	297	39	325	11	15	289	36	290	0	1	0	0	0	0	0	115	88	0.378106223
93	yPH_403	pbs2d0	Glu2Sor1	2	1	10	21	7641	416	ON	1	1	50400	355	315	40	326	29	1	290	36	292	0	0	0	2	4	0.013793103	3.83E-05	116	92	0.391899326
93	yPH_403	pbs2d0	Glu2Sor1	2	1	10	22	8001	776	ON	1	1	50400	369	325	44	330	39	4	292	38	293	0	0	0	1	2	0.006849315	1.90E-05	120	94	0.398748641
93	yPH_403	pbs2d0	Glu2Sor1	2	1	10	23	8361	1136	ON	1	1	50400	356	311	45	333	23	3	293	40	296	0	3	0	0	0	0	0	123	94	0.398748641
93	yPH_403	pbs2d0	Glu2Sor1	2	1	10	24	8721	1496	ON	1	1	50400	367	323	44	335	32	1	296	39	298	0	1	0	2	3	0.010135135	2.82E-05	124	97	0.408883777
93	yPH_403	pbs2d0	Glu2Sor1	2	1	10	25	9081	1856	ON	1	1	50400	359	317	42	338	21	3	298	40	306	0	2	0	0	6	0.020134228	5.59E-05	127	103	0.429018005
93	yPH_403	pbs2d0	Glu2Sor1	2	1	10	26	9441	2216	ON	1	1	50400	369	328	41	344	25	6	306	38	310	0	0	0	1	5	0.016339869	4.54E-05	133	108	0.445357874
93	yPH_403	pbs2d0	Glu2Sor1	2	1	10	27	9801	2576	ON	1	1	50400	372	329	43	349	23	5	310	39	316	0	1	0	2	7	0.022580645	6.27E-05	138	115	0.467938519
93	yPH_403	pbs2d0	Glu2Sor1	2	1	10	28	10161	2936	ON	1	1	50400	384	333	51	359	25	10	316	43	319	0	0	0	0	3	0.009493671	2.64E-05	148	118	0.47743219
93	yPH_403	pbs2d0	Glu2Sor1	2	1	10	29	10521	3296	ON	1	1	50400	387	337	50	362	25	3	319	43	325	0	1	0	0	5	0.015673981	4.35E-05	151	123	0.493106171
93	yPH_403	pbs2d0	Glu2Sor1	2	1	10	30	10881	3656	ON	1	1	50400	401	353	48	367	34	5	325	42	330	0	0	0	0	5	0.015384615	4.27E-05	156	128	0.508490787
93	yPH_403	pbs2d0	Glu2Sor1	2	1	10	31	11241	4016	ON	1	1	50400	397	347	50	375	22	8	330	45	337	0	1	0	0	6	0.018181818	5.05E-05	164	134	0.526672605
93	yPH_403	pbs2d0	Glu2Sor1	2	1	10	32	11601	4376	ON	1	1	50400	418	363	55	382	36	7	337	45	342	0	0	0	0	5	0.014836795	4.12E-05	171	139	0.5415094
93	yPH_403	pbs2d0	Glu2Sor1	2	1	10	33	11961	4736	ON	1	1	50400	431	382	49	387	44	5	342	45	341	0	1	0	2	0	0	0	176	139	0.5415094
93	yPH_403	pbs2d0	Glu2Sor1	2	1	10	34	12321	5096	ON	1	1	50400	431	376	55	387	44	0	341	46	350	0	3	0	1	7	0.020527859	5.70E-05	176	146	0.562037259
93	yPH_403	pbs2d0	Glu2Sor1	2	1	10	35	12681	5456	ON	1	1	50400	442	387	55	395	47	8	350	45	354	0	0	0	0	4	0.011428571	3.17E-05	184	150	0.573465831
93	yPH_403	pbs2d0	Glu2Sor1	2	1	10	36	13041	5816	ON	1	1	50400	436	379	57	400	36	5	354	46	359	0	0	0	1	6	0.016949153	4.71E-05	189	156	0.590414983
93	yPH_403	pbs2d0	Glu2Sor1	2	1	10	37	13401	6176	ON	1	1	50400	449	392	57	409	40	9	359	50	369	0	1	0	0	9	0.025069638	6.96E-05	198	165	0.615484621
93	yPH_403	pbs2d0	Glu2Sor1	2	1	10	38	13761	6536	ON	1	1	50400	457	400	57	418	39	9	369	49	374	0	1	0	0	4	0.010840108	3.01E-05	207	169	0.62632473
93	yPH_403	pbs2d0	Glu2Sor1	2	1	10	39	14121	6896	ON	1	1	50400	463	409	54	423	40	4	374	49	383	0	0	0	5	14	0.037433155	0.000103981	211	183	0.663757885
93	yPH_403	pbs2d0	Glu2Sor1	2	1	10	40	14481	7256	ON	1	1	50400	481	419	62	437	44	14	383	54	396	0	3	0	2	12	0.031331593	8.70E-05	225	195	0.695089477
93	yPH_403	pbs2d0	Glu2Sor1	2	1	10	41	14841	7616	ON	1	1	50400	486	422	64	452	34	14	396	56	404	0	2	0	1	7	0.017676768	4.91E-05	239	202	0.712766245
93	yPH_403	pbs2d0	Glu2Sor1	2	1	10	42	15201	7976	ON	1	1	50400	498	434	64	462	36	8	404	58	422	0	4	0	1	15	0.037128713	0.000103135	247	217	0.749894958
93	yPH_403	pbs2d0	Glu2Sor1	2	1	10	43	15561	8336	ON	1	1	50400	515	453	62	477	38	15	422	55	434	0	3	0	2	11	0.026066351	7.24E-05	262	228	0.775961309
93	yPH_403	pbs2d0	Glu2Sor1	2	1	10	44	15921	8696	ON	1	1	50400	545	481	64	491	54	13	434	57	438	0	2	0	8	10	0.023041475	6.40E-05	275	238	0.799002783
93	yPH_403	pbs2d0	Glu2Sor1	2	1	10	45	16281	9056	ON	1	1	50400	536	463	73	504	32	13	438	66	444	0	2	0	3	7	0.015981735	4.44E-05	288	245	0.814984518
93	yPH_403	pbs2d0	Glu2Sor1	2	1	10	46	16641	9416	ON	1	1	50400	558	481	77	512	46	8	444	68	452	0	6	0	6	8	0.018018018	5.01E-05	296	253	0.833002536
93	yPH_403	pbs2d0	Glu2Sor1	2	1	10	47	17001	9776	ON	1	1	50400	563	480	83	522	41	10	452	70	465	0	5	0	0	8	0.017699115	4.92E-05	306	261	0.850701652
93	yPH_403	pbs2d0	Glu2Sor1	2	1	10	48	17361	10136	ON	1	1	50400	591	510	81	534	57	12	465	69	466	0	5	0	7	3	0.006451613	1.79E-05	318	264	0.857153264
93	yPH_403	pbs2d0	Glu2Sor1	2	1	10	49	17721	10496	ON	1	1	50400	583	497	86	541	42	7	466	75	475	0	3	0	4	10	0.021459227	5.96E-05	325	274	0.878612492
93	yPH_403	pbs2d0	Glu2Sor1	2	1	10	50	18081	10856	ON	1	1	50400	587	503	84	550	37	10	475	75	479	0	3	0	3	4	0.008421053	2.34E-05	335	278	0.887033545
93	yPH_403	pbs2d0	Glu2Sor1	2	1	10	51	18441	11216	ON	1	1	50400	596	509	87	556	40	5	479	77	489	0	8	0	0	2	0.004175365	1.16E-05	340	280	0.89120891
93	yPH_403	pbs2d0	Glu2Sor1	2	1	10	52	18801	11576	ON	1	1	50400	612	532	80	559	53	3	489	70	488	0	1	0	4	2	0.00408998	1.14E-05	343	282	0.895298889
93	yPH_403	pbs2d0	Glu2Sor1	2	1	10	53	19161	11936	ON	1	1	50400	610	518	92	563	47	4	488	75	496	0	5	0	2	5	0.010245902	2.85E-05	347	287	0.905544791
93	yPH_403	pbs2d0	Glu2Sor1	2	1	10	54	19521	12296	ON	1	1	50400	627	534	93	573	54	10	496	77	497	0	3	0	3	1	0.002016129	5.60E-06	357	288	0.90756092
93	yPH_403	pbs2d0	Glu2Sor1	2	1	10	55	19881	12656	ON	1	1	50400	632	541	91	574	58	1	497	77	499	0	2	0	4	4	0.00804829	2.24E-05	358	292	0.91560921
93	yPH_403	pbs2d0	Glu2Sor1	2	1	10	56	20241	13016	ON	1	1	50400	645	550	95	581	64	7	499	82	504	0	6	0	4	3	0.006012024	1.67E-05	365	295	0.921621234
93	yPH_403	pbs2d0	Glu2Sor1	2	1	10	57	20601	13376	ON	1	1	50400	642	547	95	587	55	5	504	83	504	0	2	0	7	5	0.009920635	2.76E-05	370	300	0.931541869
93	yPH_403	pbs2d0	Glu2Sor1	2	1	10	58	20961	13736	ON	1	1	50400	656	553	103	592	64	5	504	88	504	0	6	0	6	0	0	0	375	300	0.931541869
93	yPH_403	pbs2d0	Glu2Sor1	2	1	10	59	21321	14096	ON	1	1	50400	663	557	106	594	69	1	504	90	509	0	7	0	5	3	0.005952381	1.65E-05	376	303	0.93749425
93	yPH_403	pbs2d0	Glu2Sor1	2	1	10	60	21681	14456	ON	1	1	50400	673	565	108	596	77	3	509	87	518	0	7	0	4	6	0.011787819	3.27E-05	379	309	0.949282069
93	yPH_403	pbs2d0	Glu2Sor1	2	1	10	61	22041	14816	ON	1	1	50400	678	576	102	603	75	6	518	85	526	0	6	0	3	5	0.00965251	2.68E-05	385	314	0.958934579
93	yPH_403	pbs2d0	Glu2Sor1	2	1	10	62	22401	15176	ON	1	1	50400	681	578	103	609	72	6	526	83	528	0	1	0	3	4	0.007604563	2.11E-05	391	318	0.966539141
93	yPH_403	pbs2d0	Glu2Sor1	2	1	10	63	22761	15536	ON	1	1	50400	683	580	103	614	69	5	528	86	530	0	2	0	3	3	0.005681818	1.58E-05	396	321	0.97222096
93	yPH_403	pbs2d0	Glu2Sor1	2	1	10	64	23121	15896	ON	1	1	50400	692	591	101	617	75	4	530	87	534	0	3	0	5	6	0.011320755	3.14E-05	400	327	0.983541714
93	yPH_403	pbs2d0	Glu2Sor1	2	1	10	65	23481	16256	ON	1	1	50400	687	585	102	622	65	6	534	88	536	0	4	0	6	4	0.007490637	2.08E-05	406	331	0.991032351
93	yPH_403	pbs2d0	Glu2Sor1	2	1	10	66	23841	16616	ON	1	1	50400	689	587	102	627	62	4	536	91	543	0	4	0	3	6	0.01119403	3.11E-05	410	337	1.002226381
93	yPH_403	pbs2d0	Glu2Sor1	2	1	10	67	24201	16976	ON	1	1	50400	698	598	100	632	66	6	543	89	546	0	0	0	4	7	0.012891344	3.58E-05	416	344	1.015117725
93	yPH_403	pbs2d0	Glu2Sor1	2	1	10	68	24561	17336	ON	1	1	50400	699	594	105	638	61	7	546	92	550	0	4	0	2	2	0.003663004	1.02E-05	423	346	1.018780729
93	yPH_403	pbs2d0	Glu2Sor1	2	1	10	69	24921	17696	ON	1	1	50400	720	617	103	640	80	2	550	90	552	0	2	0	2	2	0.003636364	1.01E-05	425	348	1.022417093
93	yPH_403	pbs2d0	Glu2Sor1	2	1	10	70	25281	18056	ON	1	1	50400	716	612	104	642	74	2	552	90	552	0	0	0	1	1	0.001811594	5.03E-06	427	349	1.024228687
93	yPH_403	pbs2d0	Glu2Sor1	2	1	10	71	25641	18416	ON	1	1	50400	719	618	101	643	76	1	552	91	557	0	4	0	2	3	0.005434783	1.51E-05	428	352	1.029663469
93	yPH_403	pbs2d0	Glu2Sor1	2	1	10	72	26001	18776	ON	1	1	50400	721	619	102	647	74	3	557	90	557	0	2	0	5	3	0.005385996	1.50E-05	431	355	1.035049466
93	yPH_403	pbs2d0	Glu2Sor1	2	1	10	73	26361	19136	ON	1	1	50400	732	627	105	651	81	4	557	94	565	0	7	0	1	2	0.003590664	9.97E-06	435	357	1.03864013
93	yPH_403	pbs2d0	Glu2Sor1	2	1	10	74	26721	19496	ON	1	1	50400	730	630	100	655	75	4	565	90	561	0	3	0	7	0	0	0	439	357	1.03864013
93	yPH_403	pbs2d0	Glu2Sor1	2	1	10	75	27081	19856	ON	1	1	50400	750	637	113	655	95	0	561	94	564	0	10	0	10	3	0.005347594	1.49E-05	439	360	1.043987724
93	yPH_403	pbs2d0	Glu2Sor1	2	1	10	76	27441	20216	ON	1	1	50400	745	634	111	659	86	4	564	95	564	0	7	0	9	2	0.003546099	9.85E-06	443	362	1.047533823
93	yPH_403	pbs2d0	Glu2Sor1	2	1	10	77	27801	20576	ON	1	1	50400	742	626	116	661	81	2	564	97	570	0	7	0	3	2	0.003546099	9.85E-06	445	364	1.051079922
93	yPH_403	pbs2d0	Glu2Sor1	2	1	10	78	28161	20936	ON	1	1	50400	780	664	116	663	117	2	570	93	568	0	3	0	7	2	0.003508772	9.75E-06	447	366	1.054588694
93	yPH_403	pbs2d0	Glu2Sor1	2	1	10	79	28521	21296	ON	1	1	50400	751	636	115	666	85	2	568	98	573	0	6	0	1	0	0	0	449	366	1.054588694
93	yPH_403	pbs2d0	Glu2Sor1	2	1	10	80	28881	21656	ON	1	1	50400	781	662	119	667	114	1	573	94	566	0	7	0	17	3	0.005235602	1.45E-05	450	369	1.059824296
93	yPH_403	pbs2d0	Glu2Sor1	2	1	10	81	29241	22016	ON	1	1	50400	764	637	127	671	93	4	566	105	569	0	12	0	9	0	0	0	454	369	1.059824296
93	yPH_403	pbs2d0	Glu2Sor1	2	1	10	82	29601	22376	ON	1	1	50400	765	643	122	672	93	2	569	103	565	0	1	0	5	0	0	0	456	369	1.059824296
93	yPH_403	pbs2d0	Glu2Sor1	2	1	10	83	29961	22736	ON	1	1	50400	772	645	127	672	100	0	565	107	571	0	10	0	6	2	0.003539823	9.83E-06	456	371	1.063364119
93	yPH_403	pbs2d0	Glu2Sor1	2	1	10	84	30321	23096	ON	1	1	50400	780	657	123	672	108	2	571	101	572	0	6	0	8	3	0.00525394	1.46E-05	458	374	1.06861806
93	yPH_403	pbs2d0	Glu2Sor1	2	1	10	85	30681	23456	ON	1	1	50400	771	644	127	674	97	3	572	102	572	0	5	0	7	2	0.003496503	9.71E-06	461	376	1.072114563
93	yPH_403	pbs2d0	Glu2Sor1	2	1	10	86	31041	23816	ON	1	1	50400	772	651	121	676	96	2	572	104	580	0	12	0	4	0	0	0	463	376	1.072114563
93	yPH_403	pbs2d0	Glu2Sor1	2	1	10	87	31401	24176	ON	1	1	50400	770	655	115	673	97	0	580	93	570	0	3	0	13	0	0	0	463	376	1.072114563
93	yPH_403	pbs2d0	Glu2Sor1	2	1	10	88	31761	24536	ON	1	1	50400	783	656	127	673	110	0	570	103	574	0	8	0	7	3	0.005263158	1.46E-05	463	379	1.077377721
93	yPH_403	pbs2d0	Glu2Sor1	2	1	10	89	32121	24896	ON	1	1	50400	768	648	120	678	90	5	574	104	576	0	8	0	7	1	0.00174216	4.84E-06	468	380	1.079119881
93	yPH_403	pbs2d0	Glu2Sor1	2	1	10	90	32481	25256	ON	1	1	50400	790	671	119	680	110	2	576	104	580	0	6	0	2	0	0	0	470	380	1.079119881
93	yPH_403	pbs2d0	Glu2Sor1	2	1	10	91	32841	25616	ON	1	1	50400	790	669	121	679	111	0	580	99	577	0	4	0	9	2	0.003448276	9.58E-06	470	382	1.082568157
93	yPH_403	pbs2d0	Glu2Sor1	2	1	10	92	33201	25976	ON	1	1	50400	781	658	123	681	100	2	577	104	580	0	11	0	9	1	0.001733102	4.81E-06	472	383	1.084301259
93	yPH_403	pbs2d0	Glu2Sor1	2	1	10	93	33561	26336	ON	1	1	50400	802	675	127	682	120	1	580	102	579	0	5	0	6	0	0	0	473	383	1.084301259
93	yPH_403	pbs2d0	Glu2Sor1	2	1	10	94	33921	26696	ON	1	1	50400	800	671	129	682	118	0	579	103	578	0	9	0	10	0	0	0	473	383	1.084301259
93	yPH_403	pbs2d0	Glu2Sor1	2	1	10	95	34281	27056	ON	1	1	50400	789	664	125	681	108	0	578	103	581	0	9	0	7	1	0.001730104	4.81E-06	473	384	1.086031363
93	yPH_403	pbs2d0	Glu2Sor1	2	1	10	96	34641	27416	ON	1	1	50400	799	681	118	681	118	1	581	100	584	0	8	0	5	0	0	0	474	384	1.086031363
93	yPH_403	pbs2d0	Glu2Sor1	2	1	10	97	35001	27776	ON	1	1	50400	796	680	116	680	116	0	584	96	586	0	6	0	4	0	0	0	474	384	1.086031363
93	yPH_403	pbs2d0	Glu2Sor1	2	1	10	98	35361	28136	ON	1	1	50400	783	671	112	678	105	0	586	92	581	0	4	0	11	2	0.003412969	9.48E-06	474	386	1.089444333
93	yPH_403	pbs2d0	Glu2Sor1	2	1	10	99	35721	28496	ON	1	1	50400	785	673	112	679	106	2	581	98	587	0	8	0	2	0	0	0	476	386	1.089444333
93	yPH_403	pbs2d0	Glu2Sor1	2	1	10	100	36081	28856	ON	1	1	50400	776	665	111	679	97	0	587	92	580	0	4	0	11	0	0	0	476	386	1.089444333
93	yPH_403	pbs2d0	Glu2Sor1	2	1	10	101	36441	29216	ON	1	1	50400	781	666	115	679	102	2	580	99	581	0	5	0	5	1	0.001724138	4.79E-06	478	387	1.091168471
93	yPH_403	pbs2d0	Glu2Sor1	2	1	10	102	36801	29576	ON	1	1	50400	758	644	114	680	78	1	581	99	585	0	8	0	4	0	0	0	479	387	1.091168471
93	yPH_403	pbs2d0	Glu2Sor1	2	1	10	103	37161	29936	ON	1	1	50400	777	659	118	681	96	1	585	96	582	0	3	0	6	0	0	0	480	387	1.091168471
93	yPH_403	pbs2d0	Glu2Sor1	2	1	10	104	37521	30296	ON	1	1	50400	769	649	120	680	89	0	582	98	580	0	6	0	8	0	0	0	480	387	1.091168471
93	yPH_403	pbs2d0	Glu2Sor1	2	1	10	105	37881	30656	ON	1	1	50400	797	677	120	680	117	1	580	100	583	0	11	0	8	0	0	0	481	387	1.091168471
93	yPH_403	pbs2d0	Glu2Sor1	2	1	10	106	38241	31016	ON	1	1	50400	782	664	118	679	103	0	583	96	580	0	7	0	11	1	0.001715266	4.76E-06	481	388	1.092883736
93	yPH_403	pbs2d0	Glu2Sor1	2	1	10	107	38601	31376	ON	1	1	50400	814	687	127	678	136	1	580	98	583	0	5	0	2	0	0	0	482	388	1.092883736
93	yPH_403	pbs2d0	Glu2Sor1	2	1	10	108	38961	31736	ON	1	1	50400	802	679	123	678	124	0	583	95	585	0	6	0	4	0	0	0	482	388	1.092883736
93	yPH_403	pbs2d0	Glu2Sor1	2	1	10	109	39321	32096	ON	1	1	50400	802	685	117	677	125	0	585	92	580	0	4	0	9	0	0	0	482	388	1.092883736
93	yPH_403	pbs2d0	Glu2Sor1	2	1	10	110	39681	32456	ON	1	1	50400	807	686	121	677	130	0	580	97	579	0	7	0	8	0	0	0	482	388	1.092883736
93	yPH_403	pbs2d0	Glu2Sor1	2	1	10	111	40041	32816	ON	1	1	50400	792	664	128	676	116	0	579	97	577	0	7	0	9	0	0	0	482	388	1.092883736
93	yPH_403	pbs2d0	Glu2Sor1	2	1	10	112	40401	33176	ON	1	1	50400	805	672	133	676	129	0	577	99	576	0	10	0	12	1	0.001733102	4.81E-06	482	389	1.094616839
93	yPH_403	pbs2d0	Glu2Sor1	2	1	10	113	40761	33536	ON	1	1	50400	810	679	131	676	134	1	576	100	578	0	13	0	11	0	0	0	483	389	1.094616839
93	yPH_403	pbs2d0	Glu2Sor1	2	1	10	114	41121	33896	ON	1	1	50400	810	686	124	675	135	0	578	97	577	0	9	0	11	1	0.001730104	4.81E-06	483	390	1.096346942
93	yPH_403	pbs2d0	Glu2Sor1	2	1	10	115	41481	34256	ON	1	1	50400	805	681	124	675	130	1	577	98	574	0	7	0	11	1	0.001733102	4.81E-06	484	391	1.098080045
93	yPH_403	pbs2d0	Glu2Sor1	2	1	10	116	41841	34616	ON	1	1	50400	807	673	134	674	133	1	574	100	575	0	8	0	7	0	0	0	485	391	1.098080045
93	yPH_403	pbs2d0	Glu2Sor1	2	1	10	117	42201	34976	ON	1	1	50400	797	674	123	673	124	0	575	98	577	0	11	0	9	0	0	0	485	391	1.098080045
93	yPH_403	pbs2d0	Glu2Sor1	2	1	10	118	42561	35336	ON	1	1	50400	835	704	131	673	162	0	577	96	567	0	8	0	19	1	0.001733102	4.81E-06	485	392	1.099813147
93	yPH_403	pbs2d0	Glu2Sor1	2	1	10	119	42921	35696	ON	1	1	50400	796	665	131	673	123	1	567	106	563	0	11	0	15	0	0	0	486	392	1.099813147
93	yPH_403	pbs2d0	Glu2Sor1	2	1	10	120	43281	36056	ON	1	1	50400	778	650	128	670	108	0	563	107	568	0	13	0	8	0	0	0	486	392	1.099813147
93	yPH_403	pbs2d0	Glu2Sor1	2	1	10	121	43641	36416	ON	1	1	50400	778	655	123	667	111	0	568	99	566	0	4	0	6	0	0	0	486	392	1.099813147
93	yPH_403	pbs2d0	Glu2Sor1	2	1	10	122	44001	36776	ON	1	1	50400	778	653	125	667	111	0	566	101	569	0	7	0	4	0	0	0	486	392	1.099813147
93	yPH_403	pbs2d0	Glu2Sor1	2	1	10	123	44361	37136	ON	1	1	50400	801	676	125	666	135	0	569	97	563	0	4	0	10	0	0	0	486	392	1.099813147
93	yPH_403	pbs2d0	Glu2Sor1	2	1	10	124	44721	37496	ON	1	1	50400	792	664	128	664	128	0	563	101	558	0	3	0	8	0	0	0	486	392	1.099813147
93	yPH_403	pbs2d0	Glu2Sor1	2	1	10	125	45081	37856	ON	1	1	50400	806	675	131	662	144	0	558	104	552	0	5	0	11	0	0	0	486	392	1.099813147
93	yPH_403	pbs2d0	Glu2Sor1	2	1	10	126	45441	38216	ON	1	1	50400	782	650	132	659	123	0	552	107	559	0	13	0	6	0	0	0	486	392	1.099813147
93	yPH_403	pbs2d0	Glu2Sor1	2	1	10	127	45801	38576	ON	1	1	50400	794	667	127	658	136	0	559	99	560	0	8	0	7	0	0	0	486	392	1.099813147
93	yPH_403	pbs2d0	Glu2Sor1	2	1	10	128	46161	38936	ON	1	1	50400	789	665	124	658	131	0	560	98	554	0	7	0	13	0	0	0	486	392	1.099813147
93	yPH_403	pbs2d0	Glu2Sor1	2	1	10	129	46521	39296	ON	1	1	50400	816	689	127	658	158	0	554	104	560	0	14	0	8	0	0	0	486	392	1.099813147
93	yPH_403	pbs2d0	Glu2Sor1	2	1	10	130	46881	39656	ON	1	1	50400	795	676	119	658	137	0	560	98	556	0	6	0	11	1	0.001785714	4.96E-06	486	393	1.101598861
93	yPH_403	pbs2d0	Glu2Sor1	2	1	10	131	47241	40016	ON	1	1	50400	782	661	121	657	125	1	556	101	566	0	13	0	4	1	0.001798561	5.00E-06	487	394	1.103397422
93	yPH_403	pbs2d0	Glu2Sor1	2	1	10	132	47601	40376	ON	1	1	50400	784	674	110	656	128	1	566	90	571	0	6	0	1	0	0	0	488	394	1.103397422
93	yPH_403	pbs2d0	Glu2Sor1	2	1	10	133	47961	40736	ON	1	1	50400	778	678	100	655	123	0	571	84	564	0	1	0	8	0	0	0	488	394	1.103397422
93	yPH_403	pbs2d0	Glu2Sor1	2	1	10	134	48321	41096	ON	1	1	50400	785	676	109	654	131	0	564	90	557	0	5	0	12	0	0	0	488	394	1.103397422
93	yPH_403	pbs2d0	Glu2Sor1	2	1	10	135	48681	41456	ON	1	1	50400	805	688	117	650	155	0	557	93	554	0	11	0	14	0	0	0	488	394	1.103397422
93	yPH_403	pbs2d0	Glu2Sor1	2	1	10	136	49041	41816	ON	1	1	50400	773	655	118	649	124	0	554	95	545	0	11	0	21	1	0.001805054	5.01E-06	488	395	1.105202477
93	yPH_403	pbs2d0	Glu2Sor1	2	1	10	137	49401	42176	ON	1	1	50400	737	615	122	648	89	1	545	103	547	0	15	0	13	0	0	0	489	395	1.105202477
93	yPH_403	pbs2d0	Glu2Sor1	2	1	10	138	49761	42536	ON	1	1	50400	773	650	123	646	127	0	547	99	552	0	10	0	5	0	0	0	489	395	1.105202477
93	yPH_403	pbs2d0	Glu2Sor1	2	1	10	139	50121	42896	ON	1	1	50400	803	684	119	644	159	0	552	92	543	0	8	0	17	0	0	0	489	395	1.105202477
93	yPH_403	pbs2d0	Glu2Sor1	2	1	10	140	50481	43256	ON	1	1	50400	817	689	128	643	174	0	543	100	550	0	15	0	8	0	0	0	489	395	1.105202477
93	yPH_403	pbs2d0	Glu2Sor1	2	1	10	141	50841	43616	ON	1	1	50400	778	662	116	642	136	0	550	92	539	0	10	0	21	0	0	0	489	395	1.105202477
93	yPH_403	pbs2d0	Glu2Sor1	2	1	10	142	51201	43976	ON	1	1	50400	746	621	125	641	105	0	539	102	542	0	13	0	10	0	0	0	489	395	1.105202477
93	yPH_403	pbs2d0	Glu2Sor1	2	1	10	143	51561	44336	ON	1	1	50400	757	641	116	637	120	0	542	95	541	0	11	0	12	0	0	0	489	395	1.105202477
93	yPH_403	pbs2d0	Glu2Sor1	2	1	10	144	51921	44696	ON	1	1	50400	732	617	115	637	95	0	541	96	546	0	9	0	4	0	0	0	489	395	1.105202477
93	yPH_403	pbs2d0	Glu2Sor1	2	1	10	145	52281	45056	ON	1	1	50400	777	660	117	637	140	0	546	91	543	0	4	0	8	1	0.001831502	5.09E-06	489	396	1.107033978
93	yPH_403	pbs2d0	Glu2Sor1	2	1	10	146	52641	45416	ON	1	1	50400	778	656	122	637	141	1	543	94	545	0	7	0	5	0	0	0	490	396	1.107033978
93	yPH_403	pbs2d0	Glu2Sor1	2	1	10	147	53001	45776	ON	1	1	50400	764	646	118	637	127	0	545	92	547	0	7	0	7	2	0.003669725	1.02E-05	490	398	1.110703703
93	yPH_403	pbs2d0	Glu2Sor1	2	1	10	148	53361	46136	ON	1	1	50400	741	633	108	639	102	2	547	92	550	0	7	0	6	2	0.003656307	1.02E-05	492	400	1.11436001
93	yPH_403	pbs2d0	Glu2Sor1	2	1	10	149	53721	46496	ON	1	1	50400	808	695	113	641	167	2	550	91	553	0	6	0	3	0	0	0	494	400	1.11436001
93	yPH_403	pbs2d0	Glu2	2	0	10	150	54081	46856	OFF	2	1	7200	754	647	107	640	114	0	553	87	545	0	2	0	10	0	0	0	494	400	1.11436001
93	yPH_403	pbs2d0	Glu2	2	0	10	151	54441	47216	OFF	2	1	7200	782	664	118	638	144	0	545	93	554	0	14	0	6	1	0.001834862	5.10E-06	494	401	1.116194873
93	yPH_403	pbs2d0	Glu2	2	0	10	152	54801	47576	OFF	2	1	7200	733	632	101	639	94	1	554	85	548	0	2	0	8	0	0	0	495	401	1.116194873
93	yPH_403	pbs2d0	Glu2	2	0	10	153	55161	47936	OFF	2	1	7200	748	641	107	638	110	0	548	90	545	0	4	0	7	0	0	0	495	401	1.116194873
93	yPH_403	pbs2d0	Glu2	2	0	10	154	55521	48296	OFF	2	1	7200	748	635	113	634	114	0	545	89	544	0	6	0	11	4	0.00733945	2.04E-05	495	405	1.123534322
93	yPH_403	pbs2d0	Glu2	2	0	10	155	55881	48656	OFF	2	1	7200	727	617	110	638	89	4	544	94	541	0	5	0	9	1	0.001838235	5.11E-06	499	406	1.125372557
93	yPH_403	pbs2d0	Glu2	2	0	10	156	56241	49016	OFF	2	1	7200	742	632	110	637	105	1	541	96	546	0	12	0	10	3	0.005545287	1.54E-05	500	409	1.130917844
93	yPH_403	pbs2d0	Glu2	2	0	10	157	56601	49376	OFF	2	1	7200	770	658	112	642	128	5	546	96	548	0	8	0	10	4	0.007326007	2.04E-05	505	413	1.138243851
93	yPH_403	pbs2d0	Glu2	2	0	10	158	56961	49736	OFF	2	1	7200	742	627	115	647	95	5	548	99	546	0	8	0	11	1	0.001824818	5.07E-06	510	414	1.140068669
93	yPH_403	pbs2d0	Glu2	2	0	10	159	57321	50096	OFF	2	1	7200	780	656	124	649	131	2	546	103	NA	NA	NA	NA	NA	NA	NA	NA	NA	NA	NA
96	yPH_441	hog1d0	Glu2	2	0	1	0	0	-7220	OFF	0	0	7200	66	63	3	65	1	0	62	3	63	0	0	0	0	1	0.016129032	4.48E-05	NA	NA	NA
96	yPH_441	hog1d0	Glu2	2	0	1	1	360	-6860	OFF	0	0	7200	68	65	3	66	2	1	63	3	63	0	0	0	0	0	0	0	NA	NA	NA
96	yPH_441	hog1d0	Glu2	2	0	1	2	720	-6500	OFF	0	0	7200	68	65	3	66	2	0	63	3	67	0	0	0	0	4	0.063492063	0.000176367	NA	NA	NA
96	yPH_441	hog1d0	Glu2	2	0	1	3	1080	-6140	OFF	0	0	7200	74	69	5	71	3	4	67	4	67	0	0	0	0	0	0	0	NA	NA	NA
96	yPH_441	hog1d0	Glu2	2	0	1	4	1440	-5780	OFF	0	0	7200	74	69	5	71	3	0	67	4	68	0	1	0	0	0	0	0	NA	NA	NA
96	yPH_441	hog1d0	Glu2	2	0	1	5	1800	-5420	OFF	0	0	7200	73	70	3	71	2	0	68	3	70	0	0	0	0	2	0.029411765	8.17E-05	NA	NA	NA
96	yPH_441	hog1d0	Glu2	2	0	1	6	2160	-5060	OFF	0	0	7200	75	72	3	73	2	2	70	3	74	0	0	0	0	4	0.057142857	0.00015873	NA	NA	NA
96	yPH_441	hog1d0	Glu2	2	0	1	7	2520	-4700	OFF	0	0	7200	80	77	3	77	3	4	74	3	76	0	0	0	0	2	0.027027027	7.51E-05	NA	NA	NA
96	yPH_441	hog1d0	Glu2	2	0	1	8	2880	-4340	OFF	0	0	7200	81	78	3	79	2	2	76	3	78	0	0	0	0	2	0.026315789	7.31E-05	NA	NA	NA
96	yPH_441	hog1d0	Glu2	2	0	1	9	3240	-3980	OFF	0	0	7200	86	82	4	81	5	2	78	3	80	0	0	0	1	3	0.038461538	0.000106838	NA	NA	NA
96	yPH_441	hog1d0	Glu2	2	0	1	10	3600	-3620	OFF	0	0	7200	92	87	5	84	8	3	80	4	83	0	0	0	0	3	0.0375	0.000104167	NA	NA	NA
96	yPH_441	hog1d0	Glu2	2	0	1	11	3960	-3260	OFF	1	1	50400	98	94	4	87	11	3	83	4	86	0	0	0	0	3	0.036144578	0.000100402	6	6	0.073644578
96	yPH_441	hog1d0	Glu2	2	0	1	12	4320	-2900	OFF	1	1	50400	96	92	4	90	6	3	86	4	90	0	0	0	0	4	0.046511628	0.000129199	9	10	0.120156206
96	yPH_441	hog1d0	Glu2	2	0	1	13	4680	-2540	OFF	1	1	50400	103	98	5	94	9	4	90	4	92	0	0	0	0	2	0.022222222	6.17E-05	13	12	0.142378428
96	yPH_441	hog1d0	Glu2	2	0	1	14	5040	-2180	OFF	1	1	50400	106	102	4	96	10	2	92	4	98	0	0	0	0	6	0.065217391	0.000181159	15	18	0.20759582
96	yPH_441	hog1d0	Glu2	2	0	1	15	5400	-1820	OFF	1	1	50400	110	106	4	102	8	6	98	4	101	0	0	0	0	3	0.030612245	8.50E-05	21	21	0.238208065
96	yPH_441	hog1d0	Glu2	2	0	1	16	5760	-1460	OFF	1	1	50400	112	107	5	105	7	3	101	4	103	0	1	0	0	1	0.00990099	2.75E-05	24	22	0.248109055
96	yPH_441	hog1d0	Glu2	2	0	1	17	6120	-1100	OFF	1	1	50400	114	108	6	107	7	2	103	4	108	0	0	0	0	5	0.048543689	0.000134844	26	27	0.296652744
96	yPH_441	hog1d0	Glu2	2	0	1	18	6480	-740	OFF	1	1	50400	119	112	7	112	7	5	108	4	111	0	0	0	0	3	0.027777778	7.72E-05	31	30	0.324430522
96	yPH_441	hog1d0	Glu2	2	0	1	19	6840	-380	OFF	1	1	50400	123	117	6	116	7	4	111	5	111	0	0	0	0	0	0	0	35	30	0.324430522
96	yPH_441	hog1d0	Glu2	2	0	1	20	7200	-20	OFF	1	1	50400	129	123	6	116	13	0	111	5	115	0	0	0	0	4	0.036036036	0.0001001	35	34	0.360466558
96	yPH_441	hog1d0	Glu2	2	0	1	21	7560	340	ON	1	1	50400	127	121	6	120	7	4	115	5	115	0	0	0	0	0	0	0	39	34	0.360466558
96	yPH_441	hog1d0	Glu2	2	0	1	22	7920	700	ON	1	1	50400	128	122	6	120	8	0	115	5	117	0	0	0	0	2	0.017391304	4.83E-05	39	36	0.377857862
96	yPH_441	hog1d0	Glu2	2	0	1	23	8280	1060	ON	1	1	50400	135	129	6	122	13	2	117	5	121	0	0	0	0	4	0.034188034	9.50E-05	41	40	0.412045896
96	yPH_441	hog1d0	Glu2	2	0	1	24	8640	1420	ON	1	1	50400	133	124	9	127	6	5	121	6	128	0	0	0	0	7	0.05785124	0.000160698	46	47	0.469897136
96	yPH_441	hog1d0	Glu2	2	0	1	25	9000	1780	ON	1	1	50400	145	138	7	134	11	7	128	6	130	0	0	0	0	2	0.015625	4.34E-05	53	49	0.485522136
96	yPH_441	hog1d0	Glu2	2	0	1	26	9360	2140	ON	1	1	50400	149	143	6	136	13	2	130	6	138	0	1	0	0	7	0.053846154	0.000149573	55	56	0.53936829
96	yPH_441	hog1d0	Glu2	2	0	1	27	9720	2500	ON	1	1	50400	151	144	7	143	8	7	138	5	143	0	0	0	0	5	0.036231884	0.000100644	62	61	0.575600174
96	yPH_441	hog1d0	Glu2	2	0	1	28	10080	2860	ON	1	1	50400	158	150	8	148	10	5	143	5	150	0	0	0	1	8	0.055944056	0.0001554	67	69	0.63154423
96	yPH_441	hog1d0	Glu2	2	0	1	29	10440	3220	ON	1	1	50400	170	162	8	156	14	8	150	6	153	0	0	0	3	6	0.04	0.000111111	75	75	0.67154423
96	yPH_441	hog1d0	Glu2	2	0	1	30	10800	3580	ON	1	1	50400	174	163	11	162	12	6	153	9	161	0	2	0	0	6	0.039215686	0.000108932	81	81	0.710759916
96	yPH_441	hog1d0	Glu2	2	0	1	31	11160	3940	ON	1	1	50400	181	172	9	168	13	6	161	7	163	0	0	0	4	6	0.037267081	0.00010352	87	87	0.748026997
96	yPH_441	hog1d0	Glu2	2	0	1	32	11520	4300	ON	1	1	50400	188	175	13	174	14	6	163	11	169	0	2	0	0	4	0.024539877	6.82E-05	93	91	0.772566874
96	yPH_441	hog1d0	Glu2	2	0	1	33	11880	4660	ON	1	1	50400	191	178	13	179	12	4	169	10	175	0	0	0	1	7	0.041420118	0.000115056	97	98	0.813986993
96	yPH_441	hog1d0	Glu2	2	0	1	34	12240	5020	ON	1	1	50400	198	184	14	186	12	7	175	11	179	0	1	0	1	4	0.022857143	6.35E-05	104	102	0.836844135
96	yPH_441	hog1d0	Glu2	2	0	1	35	12600	5380	ON	1	1	50400	209	197	12	191	18	5	179	12	187	0	0	0	1	9	0.05027933	0.000139665	109	111	0.887123465
96	yPH_441	hog1d0	Glu2	2	0	1	36	12960	5740	ON	1	1	50400	220	205	15	200	20	9	187	13	190	0	1	0	0	2	0.010695187	2.97E-05	118	113	0.897818652
96	yPH_441	hog1d0	Glu2	2	0	1	37	13320	6100	ON	1	1	50400	228	214	14	202	26	2	190	12	195	0	1	0	0	4	0.021052632	5.85E-05	120	117	0.918871284
96	yPH_441	hog1d0	Glu2	2	0	1	38	13680	6460	ON	1	1	50400	225	212	13	207	18	5	195	12	206	0	0	0	0	11	0.056410256	0.000156695	125	128	0.97528154
96	yPH_441	hog1d0	Glu2	2	0	1	39	14040	6820	ON	1	1	50400	242	229	13	217	25	11	206	11	212	0	0	0	2	8	0.038834951	0.000107875	136	136	1.014116492
96	yPH_441	hog1d0	Glu2	2	0	1	40	14400	7180	ON	1	1	50400	247	232	15	225	22	8	212	13	223	0	3	0	0	8	0.037735849	0.000104822	144	144	1.051852341
96	yPH_441	hog1d0	Glu2	2	0	1	41	14760	7540	ON	1	1	50400	247	234	13	233	14	8	223	10	232	0	0	0	0	9	0.040358744	0.000112108	152	153	1.092211085
96	yPH_441	hog1d0	Glu2	2	0	1	42	15120	7900	ON	1	1	50400	267	255	12	242	25	9	232	10	240	0	0	0	1	9	0.038793103	0.000107759	161	162	1.131004189
96	yPH_441	hog1d0	Glu2	2	0	1	43	15480	8260	ON	1	1	50400	273	254	19	252	21	9	240	12	250	0	1	0	1	10	0.041666667	0.000115741	170	172	1.172670855
96	yPH_441	hog1d0	Glu2	2	0	1	44	15840	8620	ON	1	1	50400	291	270	21	264	27	12	250	14	259	0	4	0	4	9	0.036	1.00E-04	182	181	1.208670855
96	yPH_441	hog1d0	Glu2	2	0	1	45	16200	8980	ON	1	1	50400	302	278	24	274	28	10	259	15	269	0	2	0	3	11	0.042471042	0.000117975	192	192	1.251141898
96	yPH_441	hog1d0	Glu2	2	0	1	46	16560	9340	ON	1	1	50400	316	289	27	286	30	11	269	17	274	0	0	0	4	9	0.033457249	9.29E-05	203	201	1.284599147
96	yPH_441	hog1d0	Glu2	2	0	1	47	16920	9700	ON	1	1	50400	332	300	32	297	35	10	274	23	281	0	3	0	7	11	0.040145985	0.000111517	213	212	1.324745132
96	yPH_441	hog1d0	Glu2	2	0	1	48	17280	10060	ON	1	1	50400	348	304	44	312	36	15	281	31	287	0	3	0	4	7	0.024911032	6.92E-05	228	219	1.349656164
96	yPH_441	hog1d0	Glu2	2	0	1	49	17640	10420	ON	1	1	50400	353	310	43	320	33	8	287	33	308	0	7	0	2	16	0.055749129	0.000154859	236	235	1.405405293
96	yPH_441	hog1d0	Glu2	2	0	1	50	18000	10780	ON	1	1	50400	373	334	39	336	37	16	308	28	310	0	1	0	5	6	0.019480519	5.41E-05	252	241	1.424885813
96	yPH_441	hog1d0	Glu2	2	0	1	51	18360	11140	ON	1	1	50400	390	342	48	343	47	7	310	33	326	0	3	0	2	15	0.048387097	0.000134409	259	256	1.473272909
96	yPH_441	hog1d0	Glu2	2	0	1	52	18720	11500	ON	1	1	50400	397	350	47	359	38	16	326	33	337	0	4	0	4	11	0.033742331	9.37E-05	275	267	1.507015241
96	yPH_441	hog1d0	Glu2	2	0	1	53	19080	11860	ON	1	1	50400	416	361	55	372	44	13	337	35	345	0	2	0	6	12	0.035608309	9.89E-05	288	279	1.542623549
96	yPH_441	hog1d0	Glu2	2	0	1	54	19440	12220	ON	1	1	50400	428	368	60	386	42	14	345	41	350	0	4	0	7	8	0.023188406	6.44E-05	302	287	1.565811955
96	yPH_441	hog1d0	Glu2	2	0	1	55	19800	12580	ON	1	1	50400	440	371	69	399	41	12	350	49	369	0	9	0	5	15	0.042857143	0.000119048	314	302	1.608669098
96	yPH_441	hog1d0	Glu2	2	0	1	56	20160	12940	ON	1	1	50400	476	410	66	418	58	19	369	49	373	0	1	0	5	8	0.021680217	6.02E-05	333	310	1.630349315
96	yPH_441	hog1d0	Glu2	2	0	1	57	20520	13300	ON	1	1	50400	481	404	77	429	52	11	373	56	389	0	5	0	7	18	0.048257373	0.000134048	344	328	1.678606687
96	yPH_441	hog1d0	Glu2	2	0	1	58	20880	13660	ON	1	1	50400	512	428	84	449	63	20	389	60	397	0	6	0	5	7	0.017994859	5.00E-05	364	335	1.696601546
96	yPH_441	hog1d0	Glu2	2	0	1	59	21240	14020	ON	1	1	50400	523	439	84	457	66	9	397	60	412	0	6	0	5	14	0.035264484	9.80E-05	373	349	1.73186603
96	yPH_441	hog1d0	Glu2	2	0	1	60	21600	14380	ON	1	1	50400	540	457	83	473	67	15	412	61	427	0	7	0	3	11	0.026699029	7.42E-05	388	360	1.758565059
96	yPH_441	hog1d0	Glu2	2	0	1	61	21960	14740	ON	1	1	50400	569	481	88	486	83	13	427	59	436	0	6	0	7	10	0.023419204	6.51E-05	401	370	1.781984263
96	yPH_441	hog1d0	Glu2	2	0	1	62	22320	15100	ON	1	1	50400	578	488	90	498	80	12	436	62	451	0	6	0	8	17	0.038990826	0.000108308	413	387	1.820975088
96	yPH_441	hog1d0	Glu2	2	0	1	63	22680	15460	ON	1	1	50400	590	494	96	519	71	22	451	68	474	0	9	0	5	19	0.042128603	0.000117024	435	406	1.863103691
96	yPH_441	hog1d0	Glu2	2	0	1	64	23040	15820	ON	1	1	50400	612	522	90	540	72	21	474	66	492	0	7	0	7	18	0.037974684	0.000105485	456	424	1.901078375
96	yPH_441	hog1d0	Glu2	2	0	1	65	23400	16180	ON	1	1	50400	657	556	101	560	97	21	492	68	526	0	9	0	2	27	0.054878049	0.000152439	477	451	1.955956424
96	yPH_441	hog1d0	Glu2	2	0	1	66	23760	16540	ON	1	1	50400	682	586	96	594	88	33	526	68	546	0	12	0	9	17	0.032319392	8.98E-05	510	468	1.988275815
96	yPH_441	hog1d0	Glu2	2	0	1	67	24120	16900	ON	1	1	50400	713	610	103	612	101	19	546	66	560	0	8	0	10	16	0.029304029	8.14E-05	529	484	2.017579845
96	yPH_441	hog1d0	Glu2	2	0	1	68	24480	17260	ON	1	1	50400	704	606	98	630	74	18	560	70	570	0	5	0	13	18	0.032142857	8.93E-05	547	502	2.049722702
96	yPH_441	hog1d0	Glu2	2	0	1	69	24840	17620	ON	1	1	50400	723	608	115	654	69	25	570	84	596	0	12	0	7	21	0.036842105	0.000102339	572	523	2.086564807
96	yPH_441	hog1d0	Glu2	2	0	1	70	25200	17980	ON	1	1	50400	788	673	115	681	107	27	596	85	612	0	10	0	3	9	0.015100671	4.19E-05	599	532	2.101665478
96	yPH_441	hog1d0	Glu2	2	0	1	71	25560	18340	ON	1	1	50400	795	685	110	691	104	11	612	79	631	0	7	0	8	20	0.032679739	9.08E-05	610	552	2.134345217
96	yPH_441	hog1d0	Glu2	2	0	1	72	25920	18700	ON	1	1	50400	834	720	114	716	118	25	631	85	666	0	16	0	8	27	0.042789223	0.000118859	635	579	2.17713444
96	yPH_441	hog1d0	Glu2	2	0	1	73	26280	19060	ON	1	1	50400	858	736	122	750	108	34	666	84	678	0	7	0	5	10	0.015015015	4.17E-05	669	589	2.192149455
96	yPH_441	hog1d0	Glu2	2	0	1	74	26640	19420	ON	1	1	50400	894	773	121	761	133	11	678	83	700	0	13	0	7	16	0.02359882	6.56E-05	680	605	2.215748275
96	yPH_441	hog1d0	Glu2	2	0	1	75	27000	19780	ON	1	1	50400	905	781	124	777	128	18	700	77	702	0	4	0	10	8	0.011428571	3.17E-05	698	613	2.227176847
96	yPH_441	hog1d0	Glu2	2	0	1	76	27360	20140	ON	1	1	50400	918	785	133	786	132	9	702	84	711	0	4	0	7	12	0.017094017	4.75E-05	707	625	2.244270864
96	yPH_441	hog1d0	Glu2	2	0	1	77	27720	20500	ON	1	1	50400	932	795	137	799	133	14	711	88	724	0	12	0	9	10	0.014064698	3.91E-05	721	635	2.258335561
96	yPH_441	hog1d0	Glu2	2	0	1	78	28080	20860	ON	1	1	50400	940	809	131	809	131	15	724	85	729	0	9	0	19	15	0.020718232	5.76E-05	736	650	2.279053793
96	yPH_441	hog1d0	Glu2	2	0	1	79	28440	21220	ON	1	1	50400	977	835	142	822	155	15	729	93	729	0	8	0	16	8	0.010973937	3.05E-05	751	658	2.29002773
96	yPH_441	hog1d0	Glu2	2	0	1	80	28800	21580	ON	1	1	50400	960	813	147	829	131	10	729	100	737	0	11	0	11	8	0.010973937	3.05E-05	761	666	2.301001667
96	yPH_441	hog1d0	Glu2	2	0	1	81	29160	21940	ON	1	1	50400	963	820	143	838	125	10	737	101	749	0	8	0	10	14	0.018995929	5.28E-05	771	680	2.319997597
96	yPH_441	hog1d0	Glu2	2	0	1	82	29520	22300	ON	1	1	50400	975	829	146	849	126	15	749	100	752	0	8	0	13	8	0.010680908	2.97E-05	786	688	2.330678504
96	yPH_441	hog1d0	Glu2	2	0	1	83	29880	22660	ON	1	1	50400	979	834	145	855	124	9	752	103	750	0	7	0	14	5	0.006648936	1.85E-05	795	693	2.337327441
96	yPH_441	hog1d0	Glu2	2	0	1	84	30240	23020	ON	1	1	50400	974	828	146	857	117	7	750	107	755	0	13	0	14	6	0.008	2.22E-05	802	699	2.345327441
96	yPH_441	hog1d0	Glu2	2	0	1	85	30600	23380	ON	1	1	50400	980	835	145	857	123	6	755	102	761	0	8	0	11	9	0.01192053	3.31E-05	808	708	2.35724797
96	yPH_441	hog1d0	Glu2	2	0	1	86	30960	23740	ON	1	1	50400	994	852	142	863	131	10	761	102	769	0	17	0	14	5	0.006570302	1.83E-05	818	713	2.363818273
96	yPH_441	hog1d0	Glu2	2	0	1	87	31320	24100	ON	1	1	50400	1007	862	145	867	140	8	769	98	769	0	12	0	18	6	0.007802341	2.17E-05	826	719	2.371620613
96	yPH_441	hog1d0	Glu2	2	0	1	88	31680	24460	ON	1	1	50400	1008	859	149	871	137	8	769	102	771	0	10	0	9	1	0.00130039	3.61E-06	834	720	2.372921004
96	yPH_441	hog1d0	Glu2	2	0	1	89	32040	24820	ON	1	1	50400	1003	869	134	868	135	3	771	97	774	0	10	0	14	7	0.009079118	2.52E-05	837	727	2.382000122
96	yPH_441	hog1d0	Glu2	2	0	1	90	32400	25180	ON	1	1	50400	993	858	135	870	123	8	774	96	789	0	13	0	8	10	0.012919897	3.59E-05	845	737	2.394920018
96	yPH_441	hog1d0	Glu2	2	0	1	91	32760	25540	ON	1	1	50400	1004	869	135	880	124	11	789	91	794	0	13	0	17	9	0.011406844	3.17E-05	856	746	2.406326862
96	yPH_441	hog1d0	Glu2	2	0	1	92	33120	25900	ON	1	1	50400	992	855	137	888	104	10	794	94	797	0	11	0	15	7	0.008816121	2.45E-05	866	753	2.415142983
96	yPH_441	hog1d0	Glu2	2	0	1	93	33480	26260	ON	1	1	50400	992	857	135	895	97	10	797	98	784	0	7	0	26	6	0.007528231	2.09E-05	876	759	2.422671214
96	yPH_441	hog1d0	Glu2	2	0	1	94	33840	26620	ON	1	1	50400	992	844	148	898	94	7	784	114	791	0	16	0	16	7	0.008928571	2.48E-05	883	766	2.431599785
96	yPH_441	hog1d0	Glu2	2	0	1	95	34200	26980	ON	1	1	50400	988	848	140	900	88	8	791	109	783	0	14	0	23	1	0.001264223	3.51E-06	891	767	2.432864008
96	yPH_441	hog1d0	Glu2	2	0	1	96	34560	27340	ON	1	1	50400	1002	850	152	899	103	1	783	116	792	0	21	0	13	1	0.001277139	3.55E-06	892	768	2.434141147
96	yPH_441	hog1d0	Glu2	2	0	1	97	34920	27700	ON	1	1	50400	998	856	142	899	99	3	792	107	789	0	10	0	16	3	0.003787879	1.05E-05	895	771	2.437929026
96	yPH_441	hog1d0	Glu2	2	0	1	98	35280	28060	ON	1	1	50400	982	841	141	897	85	3	789	108	794	0	15	0	13	3	0.003802281	1.06E-05	898	774	2.441731307
96	yPH_441	hog1d0	Glu2	2	0	1	99	35640	28420	ON	1	1	50400	985	850	135	894	91	3	794	100	802	0	19	0	15	4	0.005037783	1.40E-05	901	778	2.446769091
96	yPH_441	hog1d0	Glu2	2	0	1	100	36000	28780	ON	1	1	50400	1008	868	140	898	110	6	802	96	805	0	12	0	16	7	0.00872818	2.42E-05	907	785	2.45549727
96	yPH_441	hog1d0	Glu2	2	0	1	101	36360	29140	ON	1	1	50400	1024	877	147	906	118	9	805	101	807	0	12	0	16	6	0.007453416	2.07E-05	916	791	2.462950686
96	yPH_441	hog1d0	Glu2	2	0	1	102	36720	29500	ON	1	1	50400	1004	867	137	911	93	7	807	104	808	0	10	0	14	5	0.006195787	1.72E-05	923	796	2.469146473
96	yPH_441	hog1d0	Glu2	2	0	1	103	37080	29860	ON	1	1	50400	1023	879	144	914	109	6	808	106	816	0	16	0	11	3	0.003712871	1.03E-05	929	799	2.472859345
96	yPH_441	hog1d0	Glu2	2	0	1	104	37440	30220	ON	1	1	50400	1012	885	127	914	98	3	816	98	816	0	12	0	17	5	0.006127451	1.70E-05	932	804	2.478986796
96	yPH_441	hog1d0	Glu2	2	0	1	105	37800	30580	ON	1	1	50400	1026	885	141	919	107	7	816	103	823	0	12	0	14	9	0.011029412	3.06E-05	939	813	2.490016207
96	yPH_441	hog1d0	Glu2	2	0	1	106	38160	30940	ON	1	1	50400	1047	909	138	925	122	11	823	102	824	0	11	0	11	1	0.001215067	3.38E-06	950	814	2.491231274
96	yPH_441	hog1d0	Glu2	2	0	1	107	38520	31300	ON	1	1	50400	1047	899	148	926	121	3	824	102	818	0	9	0	16	1	0.001213592	3.37E-06	953	815	2.492444866
96	yPH_441	hog1d0	Glu2	2	0	1	108	38880	31660	ON	1	1	50400	1047	895	152	928	119	4	818	110	821	0	16	0	20	7	0.008557457	2.38E-05	957	822	2.501002324
96	yPH_441	hog1d0	Glu2	2	0	1	109	39240	32020	ON	1	1	50400	1058	892	166	934	124	9	821	113	818	0	17	0	24	4	0.004872107	1.35E-05	966	826	2.505874431
96	yPH_441	hog1d0	Glu2	2	0	1	110	39600	32380	ON	1	1	50400	1027	874	153	932	95	5	818	114	818	0	17	0	18	1	0.001222494	3.40E-06	971	827	2.507096925
96	yPH_441	hog1d0	Glu2	2	0	1	111	39960	32740	ON	1	1	50400	1038	882	156	932	106	1	818	114	818	0	5	0	14	9	0.011002445	3.06E-05	972	836	2.51809937
96	yPH_441	hog1d0	Glu2	2	0	1	112	40320	33100	ON	1	1	50400	1054	893	161	935	119	10	818	117	823	0	14	0	12	3	0.003667482	1.02E-05	982	839	2.521766851
96	yPH_441	hog1d0	Glu2	2	0	1	113	40680	33460	ON	1	1	50400	1038	885	153	934	104	3	823	111	817	0	10	0	18	2	0.002430134	6.75E-06	985	841	2.524196985
96	yPH_441	hog1d0	Glu2	2	0	1	114	41040	33820	ON	1	1	50400	1028	863	165	934	94	3	817	117	815	0	13	0	20	5	0.006119951	1.70E-05	988	846	2.530316936
96	yPH_441	hog1d0	Glu2	2	0	1	115	41400	34180	ON	1	1	50400	1020	871	149	935	85	6	815	120	825	0	14	0	11	7	0.008588957	2.39E-05	994	853	2.538905893
96	yPH_441	hog1d0	Glu2	2	0	1	116	41760	34540	ON	1	1	50400	1047	905	142	937	110	7	825	112	821	0	10	0	17	3	0.003636364	1.01E-05	1001	856	2.542542257
96	yPH_441	hog1d0	Glu2	2	0	1	117	42120	34900	ON	1	1	50400	1038	888	150	934	104	5	821	113	823	0	13	0	12	1	0.001218027	3.38E-06	1006	857	2.543760284
96	yPH_441	hog1d0	Glu2	2	0	1	118	42480	35260	ON	1	1	50400	1015	873	142	933	82	3	823	110	825	0	15	0	17	4	0.004860267	1.35E-05	1009	861	2.548620551
96	yPH_441	hog1d0	Glu2	2	0	1	119	42840	35620	ON	1	1	50400	1018	874	144	937	81	7	825	112	831	0	18	0	22	10	0.012121212	3.37E-05	1016	871	2.560741763
96	yPH_441	hog1d0	Glu2	2	0	1	120	43200	35980	ON	1	1	50400	1021	876	145	946	75	10	831	115	841	0	16	0	15	9	0.010830325	3.01E-05	1026	880	2.571572088
96	yPH_441	hog1d0	Glu2	2	0	1	121	43560	36340	ON	1	1	50400	1020	872	148	955	65	10	841	114	848	0	10	0	9	6	0.007134364	1.98E-05	1036	886	2.578706452
96	yPH_441	hog1d0	Glu2	2	0	1	122	43920	36700	ON	1	1	50400	1041	899	142	961	80	8	848	113	859	0	13	0	9	7	0.008254717	2.29E-05	1044	893	2.586961169
96	yPH_441	hog1d0	Glu2	2	0	1	123	44280	37060	ON	1	1	50400	1060	912	148	966	94	7	859	107	854	0	10	0	19	4	0.004656577	1.29E-05	1051	897	2.591617746
96	yPH_441	hog1d0	Glu2	2	0	1	124	44640	37420	ON	1	1	50400	1038	891	147	965	73	7	854	111	855	0	17	0	24	8	0.009367681	2.60E-05	1058	905	2.600985428
96	yPH_441	hog1d0	Glu2	2	0	1	125	45000	37780	ON	1	1	50400	1039	889	150	973	66	9	855	118	857	0	17	0	24	9	0.010526316	2.92E-05	1067	914	2.611511743
96	yPH_441	hog1d0	Glu2	2	0	1	126	45360	38140	ON	1	1	50400	1051	892	159	980	71	10	857	123	872	0	19	0	18	14	0.016336056	4.54E-05	1077	928	2.627847799
96	yPH_441	hog1d0	Glu2	2	0	1	127	45720	38500	ON	1	1	50400	1083	926	157	992	91	14	872	120	872	0	14	0	17	3	0.003440367	9.56E-06	1091	931	2.631288166
96	yPH_441	hog1d0	Glu2	2	0	1	128	46080	38860	ON	1	1	50400	1077	930	147	993	84	5	872	121	868	0	13	0	19	2	0.002293578	6.37E-06	1096	933	2.633581744
96	yPH_441	hog1d0	Glu2	2	0	1	129	46440	39220	ON	1	1	50400	1067	916	151	992	75	3	868	124	865	0	14	0	19	2	0.002304147	6.40E-06	1099	935	2.635885892
96	yPH_441	hog1d0	Glu2	2	0	1	130	46800	39580	ON	1	1	50400	1065	911	154	989	76	2	865	124	826	0	9	0	54	6	0.006936416	1.93E-05	1101	941	2.642822308
96	yPH_441	hog1d0	Glu2	2	0	1	131	47160	39940	ON	1	1	50400	1039	836	203	993	46	7	826	167	866	0	49	0	15	6	0.007263923	2.02E-05	1108	947	2.650086231
96	yPH_441	hog1d0	Glu2	2	0	1	132	47520	40300	ON	1	1	50400	1056	893	163	993	63	6	866	127	874	0	14	0	20	14	0.016166282	4.49E-05	1114	961	2.666252512
96	yPH_441	hog1d0	Glu2	2	0	1	133	47880	40660	ON	1	1	50400	1078	927	151	998	80	14	874	124	880	0	13	0	16	9	0.010297483	2.86E-05	1128	970	2.676549995
96	yPH_441	hog1d0	Glu2	2	0	1	134	48240	41020	ON	1	1	50400	1096	936	160	1004	92	9	880	124	876	0	10	0	21	7	0.007954545	2.21E-05	1137	977	2.684504541
96	yPH_441	hog1d0	Glu2	2	0	1	135	48600	41380	ON	1	1	50400	1092	933	159	1008	84	7	876	132	884	0	15	0	12	5	0.005707763	1.59E-05	1144	982	2.690212303
96	yPH_441	hog1d0	Glu2	2	0	1	136	48960	41740	ON	1	1	50400	1092	936	156	1008	84	6	884	124	889	0	15	0	14	4	0.004524887	1.26E-05	1150	986	2.69473719
96	yPH_441	hog1d0	Glu2	2	0	1	137	49320	42100	ON	1	1	50400	1089	938	151	1006	83	5	889	117	885	0	9	0	15	2	0.002249719	6.25E-06	1155	988	2.696986909
96	yPH_441	hog1d0	Glu2	2	0	1	138	49680	42460	ON	1	1	50400	1088	931	157	1002	86	3	885	117	897	0	18	0	13	7	0.007909605	2.20E-05	1158	995	2.704896513
96	yPH_441	hog1d0	Glu2	2	0	1	139	50040	42820	ON	1	1	50400	1104	949	155	1004	100	7	897	107	892	0	9	0	20	6	0.006688963	1.86E-05	1165	1001	2.711585477
96	yPH_441	hog1d0	Glu2	2	0	1	140	50400	43180	ON	1	1	50400	1095	934	161	1008	87	7	892	116	896	0	14	0	20	10	0.011210762	3.11E-05	1172	1011	2.722796239
96	yPH_441	hog1d0	Glu2	2	0	1	141	50760	43540	ON	1	1	50400	1103	949	154	1016	87	11	896	120	896	0	14	0	18	4	0.004464286	1.24E-05	1183	1015	2.727260525
96	yPH_441	hog1d0	Glu2	2	0	1	142	51120	43900	ON	1	1	50400	1115	959	156	1014	101	5	896	118	902	0	17	0	16	5	0.005580357	1.55E-05	1188	1020	2.732840882
96	yPH_441	hog1d0	Glu2	2	0	1	143	51480	44260	ON	1	1	50400	1096	948	148	1014	82	6	902	112	901	0	15	0	19	3	0.003325942	9.24E-06	1194	1023	2.736166824
96	yPH_441	hog1d0	Glu2	2	0	1	144	51840	44620	ON	1	1	50400	1097	950	147	1013	84	4	901	112	901	0	14	0	19	5	0.00554939	1.54E-05	1198	1028	2.741716214
96	yPH_441	hog1d0	Glu2	2	0	1	145	52200	44980	ON	1	1	50400	1096	946	150	1018	78	5	901	117	899	0	9	0	16	5	0.00554939	1.54E-05	1203	1033	2.747265603
96	yPH_441	hog1d0	Glu2	2	0	1	146	52560	45340	ON	1	1	50400	1108	953	155	1018	90	5	899	119	906	0	13	0	13	7	0.007786429	2.16E-05	1208	1040	2.755052033
96	yPH_441	hog1d0	Glu2	2	0	1	147	52920	45700	ON	1	1	50400	1109	950	159	1021	88	7	906	115	890	0	12	0	31	3	0.003311258	9.20E-06	1215	1043	2.758363291
96	yPH_441	hog1d0	Glu2	2	0	1	148	53280	46060	ON	1	1	50400	1106	936	170	1020	86	3	890	130	905	0	17	0	8	6	0.006741573	1.87E-05	1218	1049	2.765104864
96	yPH_441	hog1d0	Glu2	2	0	1	149	53640	46420	ON	1	1	50400	1107	949	158	1024	83	7	905	119	896	0	4	0	19	6	0.006629834	1.84E-05	1225	1055	2.771734698
96	yPH_441	hog1d0	Glu2	2	0	1	150	54000	46780	ON	1	1	50400	1109	946	163	1028	81	8	896	132	902	0	16	0	15	5	0.005580357	1.55E-05	1233	1060	2.777315055
96	yPH_441	hog1d0	Glu2	2	0	1	151	54360	47140	OFF	2	1	7200	1109	953	156	1028	81	6	902	126	909	0	15	0	14	6	0.006651885	1.85E-05	1239	1066	2.78396694
96	yPH_441	hog1d0	Glu2	2	0	1	152	54720	47500	OFF	2	1	7200	1111	954	157	1033	78	6	909	124	918	0	10	0	10	9	0.00990099	2.75E-05	1245	1075	2.79386793
96	yPH_441	hog1d0	Glu2	2	0	1	153	55080	47860	OFF	2	1	7200	1120	965	155	1041	79	11	918	123	915	0	14	0	20	3	0.003267974	9.08E-06	1256	1078	2.797135904
96	yPH_441	hog1d0	Glu2	2	0	1	154	55440	48220	OFF	2	1	7200	1113	962	151	1042	71	4	915	127	917	0	15	0	17	4	0.004371585	1.21E-05	1260	1082	2.801507489
96	yPH_441	hog1d0	Glu2	2	0	1	155	55800	48580	OFF	2	1	7200	1108	953	155	1046	62	5	917	129	911	0	11	0	23	6	0.006543075	1.82E-05	1265	1088	2.808050564
96	yPH_441	hog1d0	Glu2	2	0	1	156	56160	48940	OFF	2	1	7200	1109	948	161	1049	60	6	911	138	924	0	16	0	12	9	0.009879254	2.74E-05	1271	1097	2.817929817
96	yPH_441	hog1d0	Glu2	2	0	1	157	56520	49300	OFF	2	1	7200	1111	955	156	1055	56	9	924	131	923	0	11	0	27	15	0.016233766	4.51E-05	1280	1112	2.834163584
96	yPH_441	hog1d0	Glu2	2	0	1	158	56880	49660	OFF	2	1	7200	1113	953	160	1070	43	16	923	147	934	0	20	0	16	7	0.007583965	2.11E-05	1296	1119	2.841747549
96	yPH_441	hog1d0	Glu2	2	0	1	159	57240	50020	OFF	2	1	7200	1113	958	155	1077	36	7	934	143	NA	NA	NA	NA	NA	NA	NA	NA	NA	NA	NA
96	yPH_441	hog1d0	Glu2	2	0	2	0	9	-7211	OFF	0	0	7200	68	50	18	65	3	0	49	16	50	0	1	0	0	0	0	0	NA	NA	NA
96	yPH_441	hog1d0	Glu2	2	0	2	1	369	-6851	OFF	0	0	7200	68	51	17	65	3	0	50	15	52	0	0	0	1	3	0.06	0.000166667	NA	NA	NA
96	yPH_441	hog1d0	Glu2	2	0	2	2	729	-6491	OFF	0	0	7200	73	52	21	69	4	4	52	17	57	0	3	0	0	2	0.038461538	0.000106838	NA	NA	NA
96	yPH_441	hog1d0	Glu2	2	0	2	3	1089	-6131	OFF	0	0	7200	73	58	15	71	2	2	57	14	59	0	0	0	2	4	0.070175439	0.000194932	NA	NA	NA
96	yPH_441	hog1d0	Glu2	2	0	2	4	1449	-5771	OFF	0	0	7200	80	59	21	76	4	4	59	17	64	0	0	0	0	5	0.084745763	0.000235405	NA	NA	NA
96	yPH_441	hog1d0	Glu2	2	0	2	5	1809	-5411	OFF	0	0	7200	85	65	20	81	4	5	64	17	64	0	0	0	0	0	0	0	NA	NA	NA
96	yPH_441	hog1d0	Glu2	2	0	2	6	2169	-5051	OFF	0	0	7200	86	64	22	82	4	1	64	18	66	0	2	0	2	2	0.03125	8.68E-05	NA	NA	NA
96	yPH_441	hog1d0	Glu2	2	0	2	7	2529	-4691	OFF	0	0	7200	90	67	23	85	5	3	66	19	70	0	3	0	2	3	0.045454545	0.000126263	NA	NA	NA
96	yPH_441	hog1d0	Glu2	2	0	2	8	2889	-4331	OFF	0	0	7200	94	71	23	89	5	4	70	19	76	0	2	0	1	5	0.071428571	0.000198413	NA	NA	NA
96	yPH_441	hog1d0	Glu2	2	0	2	9	3249	-3971	OFF	0	0	7200	97	76	21	94	3	5	76	18	77	0	2	0	3	2	0.026315789	7.31E-05	NA	NA	NA
96	yPH_441	hog1d0	Glu2	2	0	2	10	3609	-3611	OFF	0	0	7200	100	77	23	96	4	2	77	19	81	0	1	0	1	4	0.051948052	0.0001443	NA	NA	NA
96	yPH_441	hog1d0	Glu2	2	0	2	11	3969	-3251	OFF	1	1	50400	102	81	21	101	1	5	81	20	83	0	2	0	1	1	0.012345679	3.43E-05	7	5	0.064293731
96	yPH_441	hog1d0	Glu2	2	0	2	12	4329	-2891	OFF	1	1	50400	109	85	24	102	7	1	83	19	84	0	2	0	2	1	0.012048193	3.35E-05	8	6	0.076341924
96	yPH_441	hog1d0	Glu2	2	0	2	13	4689	-2531	OFF	1	1	50400	108	86	22	103	5	1	84	19	84	0	0	0	1	1	0.011904762	3.31E-05	9	7	0.088246686
96	yPH_441	hog1d0	Glu2	2	0	2	14	5049	-2171	OFF	1	1	50400	108	85	23	105	3	2	84	21	87	0	1	0	0	2	0.023809524	6.61E-05	11	9	0.112056209
96	yPH_441	hog1d0	Glu2	2	0	2	15	5409	-1811	OFF	1	1	50400	113	87	26	108	5	2	87	21	90	0	1	0	1	3	0.034482759	9.58E-05	13	12	0.146538968
96	yPH_441	hog1d0	Glu2	2	0	2	16	5769	-1451	OFF	1	1	50400	122	93	29	113	9	4	90	23	94	0	1	0	3	6	0.066666667	0.000185185	17	18	0.213205635
96	yPH_441	hog1d0	Glu2	2	0	2	17	6129	-1091	OFF	1	1	50400	127	97	30	119	8	6	94	25	98	0	2	0	1	3	0.031914894	8.87E-05	23	21	0.245120528
96	yPH_441	hog1d0	Glu2	2	0	2	18	6489	-731	OFF	1	1	50400	131	101	30	125	6	6	98	27	107	0	1	0	1	9	0.091836735	0.000255102	29	30	0.336957263
96	yPH_441	hog1d0	Glu2	2	0	2	19	6849	-371	OFF	1	1	50400	141	111	30	135	6	10	107	28	109	0	0	0	3	5	0.046728972	0.000129803	39	35	0.383686235
96	yPH_441	hog1d0	Glu2	2	0	2	20	7209	-11	OFF	1	1	50400	150	112	38	140	10	5	109	31	113	0	2	0	0	2	0.018348624	5.10E-05	44	37	0.402034859
96	yPH_441	hog1d0	Glu2	2	0	2	21	7569	349	ON	1	1	50400	148	115	33	142	6	2	113	29	116	0	1	0	2	4	0.03539823	9.83E-05	46	41	0.437433089
96	yPH_441	hog1d0	Glu2	2	0	2	22	7929	709	ON	1	1	50400	157	119	38	147	10	5	116	31	120	0	3	0	3	4	0.034482759	9.58E-05	51	45	0.471915848
96	yPH_441	hog1d0	Glu2	2	0	2	23	8289	1069	ON	1	1	50400	165	121	44	153	12	5	120	33	124	0	4	0	4	4	0.033333333	9.26E-05	56	49	0.505249181
96	yPH_441	hog1d0	Glu2	2	0	2	24	8649	1429	ON	1	1	50400	169	125	44	159	10	6	124	35	128	0	2	0	5	7	0.056451613	0.00015681	62	56	0.561700794
96	yPH_441	hog1d0	Glu2	2	0	2	25	9009	1789	ON	1	1	50400	179	129	50	168	11	8	128	40	130	0	0	0	1	3	0.0234375	6.51E-05	70	59	0.585138294
96	yPH_441	hog1d0	Glu2	2	0	2	26	9369	2149	ON	1	1	50400	182	132	50	172	10	4	130	42	137	0	3	0	2	6	0.046153846	0.000128205	74	65	0.63129214
96	yPH_441	hog1d0	Glu2	2	0	2	27	9729	2509	ON	1	1	50400	193	138	55	181	12	9	137	44	143	0	3	0	2	5	0.03649635	0.000101379	83	70	0.66778849
96	yPH_441	hog1d0	Glu2	2	0	2	28	10089	2869	ON	1	1	50400	201	145	56	187	14	6	143	44	148	0	3	0	3	5	0.034965035	9.71E-05	89	75	0.702753525
96	yPH_441	hog1d0	Glu2	2	0	2	29	10449	3229	ON	1	1	50400	208	151	57	194	14	6	148	46	150	0	3	0	3	2	0.013513514	3.75E-05	95	77	0.716267039
96	yPH_441	hog1d0	Glu2	2	0	2	30	10809	3589	ON	1	1	50400	207	154	53	198	9	4	150	48	157	0	3	0	2	6	0.04	0.000111111	99	83	0.756267039
96	yPH_441	hog1d0	Glu2	2	0	2	31	11169	3949	ON	1	1	50400	219	162	57	205	14	7	157	48	164	0	5	0	2	4	0.025477707	7.08E-05	106	87	0.781744746
96	yPH_441	hog1d0	Glu2	2	0	2	32	11529	4309	ON	1	1	50400	224	167	57	213	11	8	164	49	180	0	5	0	2	13	0.079268293	0.00022019	114	100	0.861013038
96	yPH_441	hog1d0	Glu2	2	0	2	33	11889	4669	ON	1	1	50400	242	185	57	226	16	13	180	46	189	0	3	0	1	7	0.038888889	0.000108025	127	107	0.899901927
96	yPH_441	hog1d0	Glu2	2	0	2	34	12249	5029	ON	1	1	50400	256	196	60	237	19	10	189	48	196	0	4	0	5	8	0.042328042	0.000117578	137	115	0.94222997
96	yPH_441	hog1d0	Glu2	2	0	2	35	12609	5389	ON	1	1	50400	266	202	64	248	18	10	196	52	204	0	1	0	3	10	0.051020408	0.000141723	147	125	0.993250378
96	yPH_441	hog1d0	Glu2	2	0	2	36	12969	5749	ON	1	1	50400	280	213	67	259	21	11	204	55	211	0	3	0	3	7	0.034313725	9.53E-05	158	132	1.027564103
96	yPH_441	hog1d0	Glu2	2	0	2	37	13329	6109	ON	1	1	50400	292	219	73	268	24	9	211	57	221	0	6	0	3	7	0.033175355	9.22E-05	167	139	1.060739459
96	yPH_441	hog1d0	Glu2	2	0	2	38	13689	6469	ON	1	1	50400	302	232	70	277	25	9	221	56	235	0	5	0	4	13	0.058823529	0.000163399	176	152	1.119562988
96	yPH_441	hog1d0	Glu2	2	0	2	39	14049	6829	ON	1	1	50400	316	243	73	292	24	15	235	57	245	0	2	0	4	12	0.05106383	0.000141844	191	164	1.170626818
96	yPH_441	hog1d0	Glu2	2	0	2	40	14409	7189	ON	1	1	50400	325	252	73	305	20	13	245	60	254	0	3	0	5	11	0.044897959	0.000124717	204	175	1.215524777
96	yPH_441	hog1d0	Glu2	2	0	2	41	14769	7549	ON	1	1	50400	338	259	79	320	18	15	254	66	269	0	7	0	2	10	0.039370079	0.000109361	219	185	1.254894856
96	yPH_441	hog1d0	Glu2	2	0	2	42	15129	7909	ON	1	1	50400	359	281	78	333	26	13	269	64	271	0	2	0	4	4	0.014869888	4.13E-05	232	189	1.269764744
96	yPH_441	hog1d0	Glu2	2	0	2	43	15489	8269	ON	1	1	50400	361	279	82	340	21	7	271	69	284	0	9	0	1	5	0.018450185	5.13E-05	239	194	1.288214929
96	yPH_441	hog1d0	Glu2	2	0	2	44	15849	8629	ON	1	1	50400	372	291	81	349	23	9	284	65	299	0	1	0	2	16	0.056338028	0.000156495	248	210	1.344552957
96	yPH_441	hog1d0	Glu2	2	0	2	45	16209	8989	ON	1	1	50400	391	308	83	371	20	21	299	72	313	0	6	0	4	12	0.040133779	0.000111483	269	222	1.384686736
96	yPH_441	hog1d0	Glu2	2	0	2	46	16569	9349	ON	1	1	50400	417	328	89	385	32	14	313	72	331	0	6	0	2	14	0.044728435	0.000124246	283	236	1.429415171
96	yPH_441	hog1d0	Glu2	2	0	2	47	16929	9709	ON	1	1	50400	432	349	83	402	30	17	331	71	344	0	1	0	5	17	0.051359517	0.000142665	300	253	1.480774687
96	yPH_441	hog1d0	Glu2	2	0	2	48	17289	10069	ON	1	1	50400	455	365	90	421	34	18	344	77	350	0	3	0	3	6	0.01744186	4.84E-05	318	259	1.498216548
96	yPH_441	hog1d0	Glu2	2	0	2	49	17649	10429	ON	1	1	50400	473	375	98	432	41	10	350	82	368	0	9	0	6	15	0.042857143	0.000119048	328	274	1.541073691
96	yPH_441	hog1d0	Glu2	2	0	2	50	18009	10789	ON	1	1	50400	493	395	98	449	44	17	368	81	387	0	8	0	1	12	0.032608696	9.06E-05	345	286	1.573682386
96	yPH_441	hog1d0	Glu2	2	0	2	51	18369	11149	ON	1	1	50400	502	411	91	468	34	19	387	81	404	0	8	0	5	14	0.036175711	0.000100488	364	300	1.609858097
96	yPH_441	hog1d0	Glu2	2	0	2	52	18729	11509	ON	1	1	50400	530	434	96	482	48	14	404	78	429	0	10	0	3	18	0.044554455	0.000123762	378	318	1.654412552
96	yPH_441	hog1d0	Glu2	2	0	2	53	19089	11869	ON	1	1	50400	553	460	93	505	48	23	429	76	454	0	6	0	3	22	0.051282051	0.00014245	401	340	1.705694604
96	yPH_441	hog1d0	Glu2	2	0	2	54	19449	12229	ON	1	1	50400	580	485	95	528	52	23	454	74	474	0	4	0	8	24	0.052863436	0.000146843	424	364	1.75855804
96	yPH_441	hog1d0	Glu2	2	0	2	55	19809	12589	ON	1	1	50400	610	506	104	556	54	28	474	82	504	0	10	0	3	23	0.048523207	0.000134787	452	387	1.807081247
96	yPH_441	hog1d0	Glu2	2	0	2	56	20169	12949	ON	1	1	50400	635	536	99	583	52	27	504	79	522	0	7	0	6	17	0.033730159	9.37E-05	479	404	1.840811405
96	yPH_441	hog1d0	Glu2	2	0	2	57	20529	13309	ON	1	1	50400	664	560	104	602	62	19	522	80	543	0	5	0	6	22	0.042145594	0.000117071	498	426	1.882956999
96	yPH_441	hog1d0	Glu2	2	0	2	58	20889	13669	ON	1	1	50400	694	577	117	626	68	25	543	83	572	0	12	0	6	23	0.042357274	0.000117659	523	449	1.925314274
96	yPH_441	hog1d0	Glu2	2	0	2	59	21249	14029	ON	1	1	50400	739	621	118	654	85	28	572	82	613	0	16	0	11	36	0.062937063	0.000174825	551	485	1.988251337
96	yPH_441	hog1d0	Glu2	2	0	2	60	21609	14389	ON	1	1	50400	787	671	116	694	93	40	613	81	649	0	11	0	9	34	0.055464927	0.000154069	591	519	2.043716263
96	yPH_441	hog1d0	Glu2	2	0	2	61	21969	14749	ON	1	1	50400	821	704	117	731	90	37	649	82	687	0	17	0	9	30	0.046224961	0.000128403	628	549	2.089941225
96	yPH_441	hog1d0	Glu2	2	0	2	62	22329	15109	ON	1	1	50400	873	743	130	763	110	32	687	76	740	0	8	0	4	49	0.0713246	0.000198124	660	598	2.161265824
96	yPH_441	hog1d0	Glu2	2	0	2	63	22689	15469	ON	1	1	50400	925	793	132	814	111	51	740	74	763	0	5	0	6	24	0.032432432	9.01E-05	711	622	2.193698257
96	yPH_441	hog1d0	Glu2	2	0	2	64	23049	15829	ON	1	1	50400	951	817	134	840	111	26	763	77	786	0	5	0	10	28	0.036697248	0.000101937	737	650	2.230395504
96	yPH_441	hog1d0	Glu2	2	0	2	65	23409	16189	ON	1	1	50400	982	844	138	869	113	28	786	83	795	0	8	0	18	19	0.024173028	6.71E-05	765	669	2.254568532
96	yPH_441	hog1d0	Glu2	2	0	2	66	23769	16549	ON	1	1	50400	1001	860	141	887	114	20	795	92	816	0	13	0	16	24	0.030188679	8.39E-05	785	693	2.284757212
96	yPH_441	hog1d0	Glu2	2	0	2	67	24129	16909	ON	1	1	50400	1011	880	131	908	103	24	816	92	825	0	7	0	9	11	0.013480392	3.74E-05	809	704	2.298237604
96	yPH_441	hog1d0	Glu2	2	0	2	68	24489	17269	ON	1	1	50400	1024	894	130	918	106	11	825	93	821	0	5	0	15	6	0.007272727	2.02E-05	820	710	2.305510331
96	yPH_441	hog1d0	Glu2	2	0	2	69	24849	17629	ON	1	1	50400	1036	895	141	922	114	6	821	101	834	0	10	0	6	9	0.010962241	3.05E-05	826	719	2.316472572
96	yPH_441	hog1d0	Glu2	2	0	2	70	25209	17989	ON	1	1	50400	1040	904	136	928	112	10	834	94	832	0	6	0	14	6	0.007194245	2.00E-05	836	725	2.323666817
96	yPH_441	hog1d0	Glu2	2	0	2	71	25569	18349	ON	1	1	50400	1030	883	147	932	98	6	832	100	844	0	14	0	14	12	0.014423077	4.01E-05	842	737	2.338089894
96	yPH_441	hog1d0	Glu2	2	0	2	72	25929	18709	ON	1	1	50400	1041	903	138	942	99	13	844	98	845	0	13	0	12	0	0	0	855	737	2.338089894
96	yPH_441	hog1d0	Glu2	2	0	2	73	26289	19069	ON	1	1	50400	1033	902	131	939	94	0	845	94	846	0	10	0	15	6	0.007100592	1.97E-05	855	743	2.345190486
96	yPH_441	hog1d0	Glu2	2	0	2	74	26649	19429	ON	1	1	50400	1034	892	142	943	91	7	846	97	854	0	16	0	17	9	0.010638298	2.96E-05	862	752	2.355828783
96	yPH_441	hog1d0	Glu2	2	0	2	75	27009	19789	ON	1	1	50400	1040	898	142	953	87	10	854	99	866	0	16	0	15	11	0.012880562	3.58E-05	872	763	2.368709346
96	yPH_441	hog1d0	Glu2	2	0	2	76	27369	20149	ON	1	1	50400	1058	917	141	964	94	13	866	98	855	0	6	0	22	5	0.005773672	1.60E-05	885	768	2.374483018
96	yPH_441	hog1d0	Glu2	2	0	2	77	27729	20509	ON	1	1	50400	1065	917	148	970	95	8	855	115	861	0	13	0	11	4	0.004678363	1.30E-05	893	772	2.37916138
96	yPH_441	hog1d0	Glu2	2	0	2	78	28089	20869	ON	1	1	50400	1058	909	149	975	83	7	861	114	871	0	10	0	9	9	0.010452962	2.90E-05	900	781	2.389614342
96	yPH_441	hog1d0	Glu2	2	0	2	79	28449	21229	ON	1	1	50400	1073	932	141	982	91	10	871	111	875	0	12	0	16	8	0.009184845	2.55E-05	910	789	2.398799187
96	yPH_441	hog1d0	Glu2	2	0	2	80	28809	21589	ON	1	1	50400	1095	943	152	989	106	11	875	114	885	0	19	0	14	5	0.005714286	1.59E-05	921	794	2.404513473
96	yPH_441	hog1d0	Glu2	2	0	2	81	29169	21949	ON	1	1	50400	1094	947	147	996	98	8	885	111	889	0	13	0	14	5	0.005649718	1.57E-05	929	799	2.41016319
96	yPH_441	hog1d0	Glu2	2	0	2	82	29529	22309	ON	1	1	50400	1113	961	152	1002	111	7	889	113	886	0	15	0	20	2	0.002249719	6.25E-06	936	801	2.412412909
96	yPH_441	hog1d0	Glu2	2	0	2	83	29889	22669	ON	1	1	50400	1125	960	165	1006	119	5	886	120	903	0	26	0	14	5	0.005643341	1.57E-05	941	806	2.41805625
96	yPH_441	hog1d0	Glu2	2	0	2	84	30249	23029	ON	1	1	50400	1104	957	147	1010	94	6	903	107	905	0	14	0	17	5	0.005537099	1.54E-05	947	811	2.423593348
96	yPH_441	hog1d0	Glu2	2	0	2	85	30609	23389	ON	1	1	50400	1109	951	158	1019	90	9	905	114	915	0	14	0	8	4	0.00441989	1.23E-05	956	815	2.428013238
96	yPH_441	hog1d0	Glu2	2	0	2	86	30969	23749	ON	1	1	50400	1119	980	139	1021	98	5	915	106	917	0	12	0	14	4	0.004371585	1.21E-05	961	819	2.432384822
96	yPH_441	hog1d0	Glu2	2	0	2	87	31329	24109	ON	1	1	50400	1120	972	148	1024	96	5	917	107	923	0	15	0	13	4	0.00436205	1.21E-05	966	823	2.436746873
96	yPH_441	hog1d0	Glu2	2	0	2	88	31689	24469	ON	1	1	50400	1125	978	147	1028	97	5	923	105	929	0	17	0	14	3	0.003250271	9.03E-06	971	826	2.439997143
96	yPH_441	hog1d0	Glu2	2	0	2	89	32049	24829	ON	1	1	50400	1132	983	149	1029	103	5	929	100	924	0	10	0	18	3	0.003229279	8.97E-06	976	829	2.443226422
96	yPH_441	hog1d0	Glu2	2	0	2	90	32409	25189	ON	1	1	50400	1138	983	155	1036	102	7	924	112	934	0	13	0	9	6	0.006493506	1.80E-05	983	835	2.449719929
96	yPH_441	hog1d0	Glu2	2	0	2	91	32769	25549	ON	1	1	50400	1139	990	149	1042	97	6	934	108	934	0	14	0	16	2	0.002141328	5.95E-06	989	837	2.451861256
96	yPH_441	hog1d0	Glu2	2	0	2	92	33129	25909	ON	1	1	50400	1145	992	153	1042	103	2	934	108	948	0	15	0	8	7	0.007494647	2.08E-05	991	844	2.459355903
96	yPH_441	hog1d0	Glu2	2	0	2	93	33489	26269	ON	1	1	50400	1156	1008	148	1049	107	10	948	101	945	0	6	0	12	3	0.003164557	8.79E-06	1001	847	2.46252046
96	yPH_441	hog1d0	Glu2	2	0	2	94	33849	26629	ON	1	1	50400	1152	1003	149	1049	103	3	945	104	950	0	14	0	11	2	0.002116402	5.88E-06	1004	849	2.464636862
96	yPH_441	hog1d0	Glu2	2	0	2	95	34209	26989	ON	1	1	50400	1155	1012	143	1052	103	4	950	102	940	0	5	0	15	0	0	0	1008	849	2.464636862
96	yPH_441	hog1d0	Glu2	2	0	2	96	34569	27349	ON	1	1	50400	1152	1004	148	1051	101	0	940	111	952	0	20	0	9	1	0.00106383	2.96E-06	1008	850	2.465700692
96	yPH_441	hog1d0	Glu2	2	0	2	97	34929	27709	ON	1	1	50400	1142	1009	133	1052	90	2	952	100	945	0	15	0	22	0	0	0	1010	850	2.465700692
96	yPH_441	hog1d0	Glu2	2	0	2	98	35289	28069	ON	1	1	50400	1144	996	148	1053	91	3	945	108	946	0	17	0	16	0	0	0	1013	850	2.465700692
96	yPH_441	hog1d0	Glu2	2	0	2	99	35649	28429	ON	1	1	50400	1145	1006	139	1053	92	2	946	107	955	0	19	0	16	6	0.006342495	1.76E-05	1015	856	2.472043187
96	yPH_441	hog1d0	Glu2	2	0	2	100	36009	28789	ON	1	1	50400	1160	1022	138	1060	100	9	955	105	951	0	13	0	19	2	0.002094241	5.82E-06	1024	858	2.474137427
96	yPH_441	hog1d0	Glu2	2	0	2	101	36369	29149	ON	1	1	50400	1151	1014	137	1062	89	4	951	111	953	0	14	0	15	3	0.003154574	8.76E-06	1028	861	2.477292002
96	yPH_441	hog1d0	Glu2	2	0	2	102	36729	29509	ON	1	1	50400	1158	1014	144	1065	93	4	953	112	964	0	16	0	9	4	0.004197272	1.17E-05	1032	865	2.481489273
96	yPH_441	hog1d0	Glu2	2	0	2	103	37089	29869	ON	1	1	50400	1158	1016	142	1070	88	6	964	106	961	0	5	0	14	6	0.006224066	1.73E-05	1038	871	2.48771334
96	yPH_441	hog1d0	Glu2	2	0	2	104	37449	30229	ON	1	1	50400	1166	1010	156	1075	91	7	961	114	967	0	11	0	10	5	0.005202914	1.45E-05	1045	876	2.492916253
96	yPH_441	hog1d0	Glu2	2	0	2	105	37809	30589	ON	1	1	50400	1153	1004	149	1078	75	6	967	111	969	0	13	0	13	2	0.002068252	5.75E-06	1051	878	2.494984506
96	yPH_441	hog1d0	Glu2	2	0	2	106	38169	30949	ON	1	1	50400	1172	1028	144	1077	95	3	969	108	960	0	9	0	20	2	0.002063983	5.73E-06	1054	880	2.497048489
96	yPH_441	hog1d0	Glu2	2	0	2	107	38529	31309	ON	1	1	50400	1168	1011	157	1076	92	2	960	116	960	0	20	0	21	1	0.001041667	2.89E-06	1056	881	2.498090156
96	yPH_441	hog1d0	Glu2	2	0	2	108	38889	31669	ON	1	1	50400	1146	1004	142	1074	72	1	960	114	957	0	9	0	15	3	0.003125	8.68E-06	1057	884	2.501215156
96	yPH_441	hog1d0	Glu2	2	0	2	109	39249	32029	ON	1	1	50400	1159	1006	153	1078	81	6	957	121	958	0	14	0	15	2	0.002089864	5.81E-06	1063	886	2.50330502
96	yPH_441	hog1d0	Glu2	2	0	2	110	39609	32389	ON	1	1	50400	1157	995	162	1080	77	4	958	122	963	0	11	0	13	7	0.007306889	2.03E-05	1067	893	2.510611909
96	yPH_441	hog1d0	Glu2	2	0	2	111	39969	32749	ON	1	1	50400	1146	992	154	1082	64	8	963	119	958	0	4	0	15	6	0.00623053	1.73E-05	1075	899	2.516842439
96	yPH_441	hog1d0	Glu2	2	0	2	112	40329	33109	ON	1	1	50400	1154	995	159	1082	72	7	958	124	972	0	14	0	8	8	0.008350731	2.32E-05	1082	907	2.52519317
96	yPH_441	hog1d0	Glu2	2	0	2	113	40689	33469	ON	1	1	50400	1176	1022	154	1087	89	9	972	115	975	0	11	0	13	5	0.005144033	1.43E-05	1091	912	2.530337203
96	yPH_441	hog1d0	Glu2	2	0	2	114	41049	33829	ON	1	1	50400	1173	1021	152	1092	81	8	975	117	985	0	14	0	14	10	0.01025641	2.85E-05	1099	922	2.540593613
96	yPH_441	hog1d0	Glu2	2	0	2	115	41409	34189	ON	1	1	50400	1172	1018	154	1100	72	13	985	115	981	0	11	0	18	3	0.003045685	8.46E-06	1112	925	2.543639298
96	yPH_441	hog1d0	Glu2	2	0	2	116	41769	34549	ON	1	1	50400	1180	1028	152	1101	79	4	981	120	978	0	12	0	22	7	0.007135576	1.98E-05	1116	932	2.550774874
96	yPH_441	hog1d0	Glu2	2	0	2	117	42129	34909	ON	1	1	50400	1197	1031	166	1107	90	11	978	129	978	0	10	0	14	4	0.00408998	1.14E-05	1127	936	2.554864854
96	yPH_441	hog1d0	Glu2	2	0	2	118	42489	35269	ON	1	1	50400	1183	1016	167	1109	74	6	978	131	980	0	11	0	14	5	0.005112474	1.42E-05	1133	941	2.559977328
96	yPH_441	hog1d0	Glu2	2	0	2	119	42849	35629	ON	1	1	50400	1184	1020	164	1112	72	8	980	132	989	0	16	0	13	6	0.006122449	1.70E-05	1141	947	2.566099777
96	yPH_441	hog1d0	Glu2	2	0	2	120	43209	35989	ON	1	1	50400	1196	1041	155	1120	76	8	989	131	1000	0	19	0	13	5	0.005055612	1.40E-05	1149	952	2.571155389
96	yPH_441	hog1d0	Glu2	2	0	2	121	43569	36349	ON	1	1	50400	1189	1038	151	1121	68	6	1000	121	1004	0	14	0	14	4	0.004	1.11E-05	1155	956	2.575155389
96	yPH_441	hog1d0	Glu2	2	0	2	122	43929	36709	ON	1	1	50400	1205	1049	156	1127	78	8	1004	123	1014	0	14	0	12	8	0.007968127	2.21E-05	1163	964	2.583123516
96	yPH_441	hog1d0	Glu2	2	0	2	123	44289	37069	ON	1	1	50400	1230	1070	160	1137	93	10	1014	123	1026	0	11	0	12	13	0.012820513	3.56E-05	1173	977	2.595944029
96	yPH_441	hog1d0	Glu2	2	0	2	124	44649	37429	ON	1	1	50400	1245	1091	154	1149	96	14	1026	123	1028	0	11	0	13	4	0.003898635	1.08E-05	1187	981	2.599842665
96	yPH_441	hog1d0	Glu2	2	0	2	125	45009	37789	ON	1	1	50400	1244	1085	159	1152	92	6	1028	124	1036	0	14	0	16	10	0.009727626	2.70E-05	1193	991	2.609570291
96	yPH_441	hog1d0	Glu2	2	0	2	126	45369	38149	ON	1	1	50400	1272	1097	175	1163	109	12	1036	127	1045	0	17	0	15	7	0.006756757	1.88E-05	1205	998	2.616327048
96	yPH_441	hog1d0	Glu2	2	0	2	127	45729	38509	ON	1	1	50400	1278	1112	166	1167	111	9	1045	122	1037	0	5	0	18	5	0.004784689	1.33E-05	1214	1003	2.621111737
96	yPH_441	hog1d0	Glu2	2	0	2	128	46089	38869	ON	1	1	50400	1284	1110	174	1169	115	6	1037	132	1036	0	14	0	17	2	0.00192864	5.36E-06	1220	1005	2.623040377
96	yPH_441	hog1d0	Glu2	2	0	2	129	46449	39229	ON	1	1	50400	1282	1099	183	1171	111	2	1036	135	1046	0	16	0	11	5	0.004826255	1.34E-05	1222	1010	2.627866632
96	yPH_441	hog1d0	Glu2	2	0	2	130	46809	39589	ON	1	1	50400	1255	1092	163	1172	83	5	1046	126	1050	0	12	0	15	7	0.006692161	1.86E-05	1227	1017	2.634558793
96	yPH_441	hog1d0	Glu2	2	0	2	131	47169	39949	ON	1	1	50400	1251	1094	157	1175	76	8	1050	125	1046	0	10	0	20	6	0.005714286	1.59E-05	1235	1023	2.640273078
96	yPH_441	hog1d0	Glu2	2	0	2	132	47529	40309	ON	1	1	50400	1245	1076	169	1181	64	9	1046	135	1048	0	7	0	13	8	0.007648184	2.12E-05	1244	1031	2.647921262
96	yPH_441	hog1d0	Glu2	2	0	2	133	47889	40669	ON	1	1	50400	1264	1096	168	1188	76	9	1048	140	1054	0	16	0	17	7	0.006679389	1.86E-05	1253	1038	2.654600651
96	yPH_441	hog1d0	Glu2	2	0	2	134	48249	41029	ON	1	1	50400	1284	1117	167	1193	91	9	1054	139	1059	0	15	0	13	3	0.0028463	7.91E-06	1262	1041	2.657446951
96	yPH_441	hog1d0	Glu2	2	0	2	135	48609	41389	ON	1	1	50400	1286	1125	161	1191	95	3	1059	132	1064	0	15	0	19	9	0.008498584	2.36E-05	1265	1050	2.665945534
96	yPH_441	hog1d0	Glu2	2	0	2	136	48969	41749	ON	1	1	50400	1289	1118	171	1199	90	10	1064	135	1057	0	9	0	18	2	0.001879699	5.22E-06	1275	1052	2.667825234
96	yPH_441	hog1d0	Glu2	2	0	2	137	49329	42109	ON	1	1	50400	1279	1101	178	1200	79	3	1057	143	1066	0	14	0	9	4	0.003784295	1.05E-05	1278	1056	2.671609529
96	yPH_441	hog1d0	Glu2	2	0	2	138	49689	42469	ON	1	1	50400	1294	1110	184	1202	92	6	1066	136	1074	0	16	0	16	8	0.00750469	2.08E-05	1284	1064	2.679114219
96	yPH_441	hog1d0	Glu2	2	0	2	139	50049	42829	ON	1	1	50400	1300	1122	178	1204	96	10	1074	130	1066	0	6	0	17	3	0.002793296	7.76E-06	1294	1067	2.681907515
96	yPH_441	hog1d0	Glu2	2	0	2	140	50409	43189	ON	1	1	50400	1299	1122	177	1207	92	3	1066	141	1074	0	12	0	10	6	0.005628518	1.56E-05	1297	1073	2.687536033
96	yPH_441	hog1d0	Glu2	2	0	2	141	50769	43549	ON	1	1	50400	1301	1135	166	1212	89	7	1074	138	1085	0	18	0	10	3	0.002793296	7.76E-06	1304	1076	2.690329329
96	yPH_441	hog1d0	Glu2	2	0	2	142	51129	43909	ON	1	1	50400	1306	1148	158	1210	96	4	1085	125	1082	0	4	0	14	7	0.006451613	1.79E-05	1308	1083	2.696780942
96	yPH_441	hog1d0	Glu2	2	0	2	143	51489	44269	ON	1	1	50400	1299	1137	162	1211	88	7	1082	129	1076	0	7	0	15	2	0.001848429	5.13E-06	1315	1085	2.698629371
96	yPH_441	hog1d0	Glu2	2	0	2	144	51849	44629	ON	1	1	50400	1287	1125	162	1210	77	3	1076	134	1074	0	9	0	16	5	0.00464684	1.29E-05	1318	1090	2.703276211
96	yPH_441	hog1d0	Glu2	2	0	2	145	52209	44989	ON	1	1	50400	1294	1123	171	1214	80	6	1074	140	1080	0	19	0	14	1	0.000931099	2.59E-06	1324	1091	2.70420731
96	yPH_441	hog1d0	Glu2	2	0	2	146	52569	45349	ON	1	1	50400	1296	1125	171	1214	82	2	1080	134	1081	0	13	0	16	4	0.003703704	1.03E-05	1326	1095	2.707911014
96	yPH_441	hog1d0	Glu2	2	0	2	147	52929	45709	ON	1	1	50400	1290	1131	159	1215	75	6	1081	134	1078	0	15	0	20	2	0.001850139	5.14E-06	1332	1097	2.709761152
96	yPH_441	hog1d0	Glu2	2	0	2	148	53289	46069	ON	1	1	50400	1287	1111	176	1218	69	3	1078	140	1085	0	19	0	18	6	0.005565863	1.55E-05	1335	1103	2.715327015
96	yPH_441	hog1d0	Glu2	2	0	2	149	53649	46429	ON	1	1	50400	1280	1105	175	1223	57	8	1085	138	1090	0	16	0	21	10	0.00921659	2.56E-05	1343	1113	2.724543605
96	yPH_441	hog1d0	Glu2	2	0	2	150	54009	46789	ON	1	1	50400	1299	1127	172	1232	67	11	1090	142	1092	0	12	0	16	6	0.005504587	1.53E-05	1354	1119	2.730048192
96	yPH_441	hog1d0	Glu2	2	0	2	151	54369	47149	OFF	2	1	7200	1310	1136	174	1242	68	11	1092	150	1106	0	21	0	13	6	0.005494505	1.53E-05	1365	1125	2.735542698
96	yPH_441	hog1d0	Glu2	2	0	2	152	54729	47509	OFF	2	1	7200	1317	1144	173	1248	69	6	1106	142	1114	0	15	0	15	8	0.007233273	2.01E-05	1371	1133	2.742775971
96	yPH_441	hog1d0	Glu2	2	0	2	153	55089	47869	OFF	2	1	7200	1348	1163	185	1256	92	9	1114	142	1111	0	12	0	18	3	0.002692998	7.48E-06	1380	1136	2.745468969
96	yPH_441	hog1d0	Glu2	2	0	2	154	55449	48229	OFF	2	1	7200	1322	1148	174	1256	66	4	1111	145	1112	0	13	0	18	6	0.00540054	1.50E-05	1384	1142	2.750869509
96	yPH_441	hog1d0	Glu2	2	0	2	155	55809	48589	OFF	2	1	7200	1333	1149	184	1262	71	6	1112	150	1118	0	19	0	17	4	0.003597122	9.99E-06	1390	1146	2.754466631
96	yPH_441	hog1d0	Glu2	2	0	2	156	56169	48949	OFF	2	1	7200	1324	1151	173	1264	60	5	1118	146	1111	0	12	0	24	5	0.004472272	1.24E-05	1395	1151	2.758938903
96	yPH_441	hog1d0	Glu2	2	0	2	157	56529	49309	OFF	2	1	7200	1306	1134	172	1265	41	6	1111	154	1128	0	18	0	18	17	0.01530153	4.25E-05	1401	1168	2.774240433
96	yPH_441	hog1d0	Glu2	2	0	2	158	56889	49669	OFF	2	1	7200	1318	1146	172	1280	38	18	1128	152	1129	0	11	0	20	10	0.008865248	2.46E-05	1419	1178	2.783105682
96	yPH_441	hog1d0	Glu2	2	0	2	159	57249	50029	OFF	2	1	7200	1334	1149	185	1291	43	11	1129	162	NA	NA	NA	NA	NA	NA	NA	NA	NA	NA	NA
96	yPH_441	hog1d0	Glu2	2	0	3	0	18	-7202	OFF	0	0	7200	88	72	16	84	4	0	71	13	73	0	1	0	1	2	0.028169014	7.82E-05	NA	NA	NA
96	yPH_441	hog1d0	Glu2	2	0	3	1	378	-6842	OFF	0	0	7200	90	74	16	86	4	2	73	13	77	0	3	0	1	2	0.02739726	7.61E-05	NA	NA	NA
96	yPH_441	hog1d0	Glu2	2	0	3	2	738	-6482	OFF	0	0	7200	93	80	13	88	5	2	77	11	86	0	0	0	0	9	0.116883117	0.000324675	NA	NA	NA
96	yPH_441	hog1d0	Glu2	2	0	3	3	1098	-6122	OFF	0	0	7200	100	86	14	98	2	10	86	12	89	0	0	0	0	3	0.034883721	9.69E-05	NA	NA	NA
96	yPH_441	hog1d0	Glu2	2	0	3	4	1458	-5762	OFF	0	0	7200	105	91	14	102	3	3	89	13	91	0	0	0	2	4	0.04494382	0.000124844	NA	NA	NA
96	yPH_441	hog1d0	Glu2	2	0	3	5	1818	-5402	OFF	0	0	7200	112	94	18	107	5	5	91	16	96	0	3	0	1	3	0.032967033	9.16E-05	NA	NA	NA
96	yPH_441	hog1d0	Glu2	2	0	3	6	2178	-5042	OFF	0	0	7200	114	99	15	110	4	3	96	14	99	0	0	0	1	4	0.041666667	0.000115741	NA	NA	NA
96	yPH_441	hog1d0	Glu2	2	0	3	7	2538	-4682	OFF	0	0	7200	123	104	19	114	9	4	99	15	104	0	0	0	0	5	0.050505051	0.000140292	NA	NA	NA
96	yPH_441	hog1d0	Glu2	2	0	3	8	2898	-4322	OFF	0	0	7200	130	110	20	120	10	6	104	16	103	0	0	0	1	0	0	0	NA	NA	NA
96	yPH_441	hog1d0	Glu2	2	0	3	9	3258	-3962	OFF	0	0	7200	126	105	21	120	6	0	103	17	106	0	1	0	1	3	0.029126214	8.09E-05	NA	NA	NA
96	yPH_441	hog1d0	Glu2	2	0	3	10	3618	-3602	OFF	0	0	7200	131	110	21	123	8	3	106	17	109	0	1	0	0	2	0.018867925	5.24E-05	NA	NA	NA
96	yPH_441	hog1d0	Glu2	2	0	3	11	3978	-3242	OFF	1	1	50400	131	113	18	125	6	2	109	16	110	0	0	0	1	2	0.018348624	5.10E-05	5	4	0.037216548
96	yPH_441	hog1d0	Glu2	2	0	3	12	4338	-2882	OFF	1	1	50400	135	113	22	127	8	2	110	17	117	0	2	0	0	5	0.045454545	0.000126263	7	9	0.082671094
96	yPH_441	hog1d0	Glu2	2	0	3	13	4698	-2522	OFF	1	1	50400	142	122	20	134	8	7	117	17	120	0	0	0	1	4	0.034188034	9.50E-05	14	13	0.116859128
96	yPH_441	hog1d0	Glu2	2	0	3	14	5058	-2162	OFF	1	1	50400	149	127	22	138	11	4	120	18	119	0	0	0	3	2	0.016666667	4.63E-05	18	15	0.133525795
96	yPH_441	hog1d0	Glu2	2	0	3	15	5418	-1802	OFF	1	1	50400	149	123	26	140	9	2	119	21	125	0	4	0	1	3	0.025210084	7.00E-05	20	18	0.158735879
96	yPH_441	hog1d0	Glu2	2	0	3	16	5778	-1442	OFF	1	1	50400	153	129	24	143	10	3	125	18	130	0	1	0	0	4	0.032	8.89E-05	23	22	0.190735879
96	yPH_441	hog1d0	Glu2	2	0	3	17	6138	-1082	OFF	1	1	50400	158	135	23	149	9	6	130	19	136	0	2	0	4	8	0.061538462	0.00017094	29	30	0.25227434
96	yPH_441	hog1d0	Glu2	2	0	3	18	6498	-722	OFF	1	1	50400	164	140	24	158	6	9	136	22	146	0	4	0	1	7	0.051470588	0.000142974	38	37	0.303744928
96	yPH_441	hog1d0	Glu2	2	0	3	19	6858	-362	OFF	1	1	50400	173	152	21	165	8	7	146	19	149	0	1	0	0	2	0.01369863	3.81E-05	45	39	0.317443559
96	yPH_441	hog1d0	Glu2	2	0	3	20	7218	-2	OFF	1	1	50400	177	156	21	166	11	2	149	17	152	0	3	0	4	4	0.026845638	7.46E-05	47	43	0.344289196
96	yPH_441	hog1d0	Glu2	2	0	3	21	7578	358	ON	1	1	50400	182	160	22	170	12	4	152	18	160	0	2	0	1	7	0.046052632	0.000127924	51	50	0.390341828
96	yPH_441	hog1d0	Glu2	2	0	3	22	7938	718	ON	1	1	50400	194	172	22	179	15	9	160	19	163	0	0	0	0	3	0.01875	5.21E-05	60	53	0.409091828
96	yPH_441	hog1d0	Glu2	2	0	3	23	8298	1078	ON	1	1	50400	196	169	27	185	11	4	163	22	172	0	0	0	1	10	0.061349693	0.000170416	64	63	0.470441521
96	yPH_441	hog1d0	Glu2	2	0	3	24	8658	1438	ON	1	1	50400	219	185	34	199	20	12	172	27	180	0	3	0	1	6	0.034883721	9.69E-05	76	69	0.505325242
96	yPH_441	hog1d0	Glu2	2	0	3	25	9018	1798	ON	1	1	50400	223	192	31	206	17	7	180	26	182	0	1	0	4	5	0.027777778	7.72E-05	83	74	0.53310302
96	yPH_441	hog1d0	Glu2	2	0	3	26	9378	2158	ON	1	1	50400	234	197	37	214	20	8	182	32	191	0	4	0	0	5	0.027472527	7.63E-05	91	79	0.560575547
96	yPH_441	hog1d0	Glu2	2	0	3	27	9738	2518	ON	1	1	50400	240	203	37	220	20	6	191	29	201	0	3	0	1	8	0.041884817	0.000116347	97	87	0.602460364
96	yPH_441	hog1d0	Glu2	2	0	3	28	10098	2878	ON	1	1	50400	251	217	34	229	22	9	201	28	211	0	5	0	5	10	0.049751244	0.000138198	106	97	0.652211608
96	yPH_441	hog1d0	Glu2	2	0	3	29	10458	3238	ON	1	1	50400	266	224	42	242	24	13	211	31	220	0	1	0	1	9	0.042654028	0.000118483	119	106	0.694865636
96	yPH_441	hog1d0	Glu2	2	0	3	30	10818	3598	ON	1	1	50400	281	239	42	254	27	12	220	34	231	0	1	0	1	11	0.05	0.000138889	131	117	0.744865636
96	yPH_441	hog1d0	Glu2	2	0	3	31	11178	3958	ON	1	1	50400	285	242	43	265	20	11	231	34	238	0	2	0	3	8	0.034632035	9.62E-05	142	125	0.779497671
96	yPH_441	hog1d0	Glu2	2	0	3	32	11538	4318	ON	1	1	50400	306	262	44	273	33	8	238	35	243	0	2	0	3	6	0.025210084	7.00E-05	150	131	0.804707755
96	yPH_441	hog1d0	Glu2	2	0	3	33	11898	4678	ON	1	1	50400	304	260	44	279	25	6	243	36	253	0	2	0	2	10	0.041152263	0.000114312	156	141	0.845860018
96	yPH_441	hog1d0	Glu2	2	0	3	34	12258	5038	ON	1	1	50400	313	265	48	291	22	12	253	38	261	0	1	0	0	7	0.027667984	7.69E-05	168	148	0.873528002
96	yPH_441	hog1d0	Glu2	2	0	3	35	12618	5398	ON	1	1	50400	326	276	50	299	27	8	261	38	273	0	5	0	4	11	0.042145594	0.000117071	176	159	0.915673596
96	yPH_441	hog1d0	Glu2	2	0	3	36	12978	5758	ON	1	1	50400	340	290	50	311	29	13	273	38	295	0	8	0	3	17	0.062271062	0.000172975	189	176	0.977944659
96	yPH_441	hog1d0	Glu2	2	0	3	37	13338	6118	ON	1	1	50400	365	317	48	329	36	18	295	34	307	0	4	0	3	11	0.037288136	0.000103578	207	187	1.015232794
96	yPH_441	hog1d0	Glu2	2	0	3	38	13698	6478	ON	1	1	50400	372	319	53	343	29	14	307	36	320	0	3	0	2	12	0.039087948	0.000108578	221	199	1.054320742
96	yPH_441	hog1d0	Glu2	2	0	3	39	14058	6838	ON	1	1	50400	390	338	52	359	31	16	320	39	332	0	3	0	5	14	0.04375	0.000121528	237	213	1.098070742
96	yPH_441	hog1d0	Glu2	2	0	3	40	14418	7198	ON	1	1	50400	408	352	56	373	35	14	332	41	343	0	3	0	3	11	0.03313253	9.20E-05	251	224	1.131203272
96	yPH_441	hog1d0	Glu2	2	0	3	41	14778	7558	ON	1	1	50400	414	359	55	386	28	13	343	43	365	0	4	0	2	20	0.058309038	0.00016197	264	244	1.18951231
96	yPH_441	hog1d0	Glu2	2	0	3	42	15138	7918	ON	1	1	50400	442	386	56	406	36	20	365	41	381	0	2	0	4	18	0.049315068	0.000136986	284	262	1.238827379
96	yPH_441	hog1d0	Glu2	2	0	3	43	15498	8278	ON	1	1	50400	468	409	59	425	43	18	381	44	392	0	4	0	4	11	0.028871391	8.02E-05	302	273	1.26769877
96	yPH_441	hog1d0	Glu2	2	0	3	44	15858	8638	ON	1	1	50400	486	422	64	438	48	13	392	46	404	0	3	0	3	12	0.030612245	8.50E-05	315	285	1.298311015
96	yPH_441	hog1d0	Glu2	2	0	3	45	16218	8998	ON	1	1	50400	493	430	63	451	42	13	404	47	418	0	3	0	1	12	0.02970297	8.25E-05	328	297	1.328013985
96	yPH_441	hog1d0	Glu2	2	0	3	46	16578	9358	ON	1	1	50400	504	439	65	464	40	13	418	46	424	0	4	0	8	10	0.023923445	6.65E-05	341	307	1.35193743
96	yPH_441	hog1d0	Glu2	2	0	3	47	16938	9718	ON	1	1	50400	515	447	68	473	42	10	424	49	439	0	3	0	4	16	0.037735849	0.000104822	351	323	1.389673279
96	yPH_441	hog1d0	Glu2	2	0	3	48	17298	10078	ON	1	1	50400	533	464	69	489	44	17	439	50	451	0	5	0	6	13	0.029612756	8.23E-05	368	336	1.419286035
96	yPH_441	hog1d0	Glu2	2	0	3	49	17658	10438	ON	1	1	50400	547	479	68	505	42	16	451	54	472	0	5	0	1	17	0.037694013	0.000104706	384	353	1.456980048
96	yPH_441	hog1d0	Glu2	2	0	3	50	18018	10798	ON	1	1	50400	574	510	64	524	50	19	472	52	481	0	1	0	8	16	0.033898305	9.42E-05	403	369	1.490878354
96	yPH_441	hog1d0	Glu2	2	0	3	51	18378	11158	ON	1	1	50400	594	518	76	540	54	16	481	59	496	0	7	0	6	14	0.029106029	8.09E-05	419	383	1.519984383
96	yPH_441	hog1d0	Glu2	2	0	3	52	18738	11518	ON	1	1	50400	614	538	76	557	57	17	496	61	518	0	8	0	3	17	0.034274194	9.52E-05	436	400	1.554258576
96	yPH_441	hog1d0	Glu2	2	0	3	53	19098	11878	ON	1	1	50400	644	562	82	579	65	22	518	61	543	0	6	0	3	22	0.042471042	0.000117975	458	422	1.596729619
96	yPH_441	hog1d0	Glu2	2	0	3	54	19458	12238	ON	1	1	50400	674	585	89	607	67	27	543	64	578	0	10	0	7	32	0.05893186	0.0001637	485	454	1.655661479
96	yPH_441	hog1d0	Glu2	2	0	3	55	19818	12598	ON	1	1	50400	706	618	88	641	65	34	578	63	604	0	5	0	9	30	0.051903114	0.000144175	519	484	1.707564593
96	yPH_441	hog1d0	Glu2	2	0	3	56	20178	12958	ON	1	1	50400	753	656	97	675	78	34	604	71	625	0	11	0	7	17	0.028145695	7.82E-05	553	501	1.735710288
96	yPH_441	hog1d0	Glu2	2	0	3	57	20538	13318	ON	1	1	50400	774	679	95	694	80	19	625	69	637	0	10	0	9	11	0.0176	4.89E-05	572	512	1.753310288
96	yPH_441	hog1d0	Glu2	2	0	3	58	20898	13678	ON	1	1	50400	808	709	99	708	100	14	637	71	656	0	9	0	5	15	0.023547881	6.54E-05	586	527	1.776858169
96	yPH_441	hog1d0	Glu2	2	0	3	59	21258	14038	ON	1	1	50400	814	720	94	724	90	16	656	68	677	0	9	0	11	23	0.035060976	9.74E-05	602	550	1.811919145
96	yPH_441	hog1d0	Glu2	2	0	3	60	21618	14398	ON	1	1	50400	861	751	110	754	107	30	677	77	696	0	9	0	7	17	0.025110783	6.98E-05	632	567	1.837029927
96	yPH_441	hog1d0	Glu2	2	0	3	61	21978	14758	ON	1	1	50400	881	776	105	775	106	20	696	79	721	0	10	0	7	22	0.031609195	8.78E-05	652	589	1.868639123
96	yPH_441	hog1d0	Glu2	2	0	3	62	22338	15118	ON	1	1	50400	925	815	110	798	127	24	721	77	744	0	11	0	9	21	0.029126214	8.09E-05	676	610	1.897765336
96	yPH_441	hog1d0	Glu2	2	0	3	63	22698	15478	ON	1	1	50400	953	830	123	823	130	25	744	79	758	0	9	0	11	16	0.021505376	5.97E-05	701	626	1.919270713
96	yPH_441	hog1d0	Glu2	2	0	3	64	23058	15838	ON	1	1	50400	963	838	125	837	126	16	758	79	780	0	8	0	9	23	0.030343008	8.43E-05	717	649	1.949613721
96	yPH_441	hog1d0	Glu2	2	0	3	65	23418	16198	ON	1	1	50400	1007	876	131	861	146	24	780	81	806	0	14	0	10	22	0.028205128	7.83E-05	741	671	1.977818849
96	yPH_441	hog1d0	Glu2	2	0	3	66	23778	16558	ON	1	1	50400	1020	887	133	890	130	28	806	84	822	0	7	0	13	22	0.027295285	7.58E-05	769	693	2.005114134
96	yPH_441	hog1d0	Glu2	2	0	3	67	24138	16918	ON	1	1	50400	1038	900	138	912	126	22	822	90	840	0	14	0	8	12	0.01459854	4.06E-05	791	705	2.019712674
96	yPH_441	hog1d0	Glu2	2	0	3	68	24498	17278	ON	1	1	50400	1073	930	143	925	148	13	840	85	868	0	12	0	6	22	0.026190476	7.28E-05	804	727	2.045903151
96	yPH_441	hog1d0	Glu2	2	0	3	69	24858	17638	ON	1	1	50400	1081	946	135	949	132	24	868	81	874	0	4	0	16	18	0.020737327	5.76E-05	828	745	2.066640478
96	yPH_441	hog1d0	Glu2	2	0	3	70	25218	17998	ON	1	1	50400	1104	959	145	966	138	18	874	92	887	0	11	0	14	16	0.018306636	5.09E-05	846	761	2.084947114
96	yPH_441	hog1d0	Glu2	2	0	3	71	25578	18358	ON	1	1	50400	1111	963	148	980	131	18	887	93	906	0	14	0	9	14	0.01578354	4.38E-05	864	775	2.100730654
96	yPH_441	hog1d0	Glu2	2	0	3	72	25938	18718	ON	1	1	50400	1117	971	146	995	122	16	906	89	903	0	7	0	21	11	0.01214128	3.37E-05	880	786	2.112871934
96	yPH_441	hog1d0	Glu2	2	0	3	73	26298	19078	ON	1	1	50400	1127	968	159	1003	124	11	903	100	926	0	13	0	13	23	0.025470653	7.08E-05	891	809	2.138342588
96	yPH_441	hog1d0	Glu2	2	0	3	74	26658	19438	ON	1	1	50400	1140	993	147	1022	118	23	926	96	942	0	12	0	20	24	0.025917927	7.20E-05	914	833	2.164260514
96	yPH_441	hog1d0	Glu2	2	0	3	75	27018	19798	ON	1	1	50400	1167	1012	155	1046	121	25	942	104	964	0	11	0	7	18	0.01910828	5.31E-05	939	851	2.183368794
96	yPH_441	hog1d0	Glu2	2	0	3	76	27378	20158	ON	1	1	50400	1186	1035	151	1065	121	20	964	101	969	0	9	0	19	15	0.015560166	4.32E-05	959	866	2.19892896
96	yPH_441	hog1d0	Glu2	2	0	3	77	27738	20518	ON	1	1	50400	1216	1049	167	1078	138	15	969	109	974	0	12	0	19	12	0.012383901	3.44E-05	974	878	2.211312861
96	yPH_441	hog1d0	Glu2	2	0	3	78	28098	20878	ON	1	1	50400	1213	1039	174	1088	125	12	974	114	996	0	12	0	12	22	0.022587269	6.27E-05	986	900	2.23390013
[truncated: 1,190 more rows]
