# Supplementary material for: Yeast cell responses and survival during periodic osmotic stress are controlled by glucose availability
Source: eLife. 2024 Apr 3;12:RP88750. doi: 10.7554/eLife.88750 (PMC10990491; doi:10.7554/eLife.88750)
Supplement: Figure 2—figure supplement 3—source data 1. [file elife-88750-fig2-figsupp3-data1.zip › Data.Figure.2.Supplement.3d-f.txt]

Experiment	Strain	Genotype	Position	Duration	Environment.1	Environment.2	Switch.Period	Switch.Frequency	N.Frame.Absolute	N.Frame.Relative	Duration.Absolute	Duration.Relative	First.Frame	Last.Frame	N.Cells.Start	N.Cells.End	N.Cells.In.Start	N.Cells.In.End	N.New.Total	N.Switch	N.Period	Growth.Rate	Division.Time
11	yPH_132	WT	1	720	Glu2	Glu2Sor1	12	0.083333333	120	108	708	647.95	11	118	7	53	7	42	37	108	54	0.002744323	252.5748877
11	yPH_132	WT	2	720	Glu2	Glu2Sor1	12	0.083333333	120	109	708.15	648.1	10	118	38	227	37	194	162	108	54	0.002650955	261.4707571
11	yPH_132	WT	3	720	Glu2	Glu2Sor1	12	0.083333333	120	109	708.3	648.25	10	118	21	127	21	109	94	108	54	0.002947647	235.1527102
11	yPH_132	WT	4	720	Glu2	Glu2Sor1	12	0.083333333	120	109	708.45	648.4	10	118	42	288	39	230	163	108	54	0.002495225	277.7894573
11	yPH_132	WT	5	720	Glu2	Glu2Sor1	12	0.083333333	120	109	708.6	648.55	10	118	60	602	51	496	377	108	54	0.00331787	208.9133297
11	yPH_132	WT	6	720	Glu2	Glu2Sor1	192	0.005208333	117	96	624.75	576.7	8	103	26	772	24	696	576	6	3	0.005664116	122.3751836
11	yPH_132	WT	7	720	Glu2	Glu2Sor1	192	0.005208333	118	97	624.9	576.85	8	104	24	804	24	707	575	6	3	0.005788759	119.7402004
11	yPH_132	WT	9	720	Glu2	Glu2Sor1	192	0.005208333	120	97	637.2	577.15	10	106	21	941	21	850	657	6	3	0.006085146	113.9080516
11	yPH_132	WT	11	720	Glu2	Glu2Sor1	48	0.020833333	120	110	715.5	655.45	10	119	39	647	37	559	492	28	14	0.004477701	154.7998048
11	yPH_132	WT	12	720	Glu2	Glu2Sor1	48	0.020833333	116	106	715.65	655.6	10	115	30	550	28	456	430	28	14	0.004689126	147.8201171
11	yPH_132	WT	17	720	Glu2	Glu2Sor1	24	0.041666667	112	100	704.4	644.35	10	109	26	341	24	300	237	54	27	0.003906881	177.4170044
11	yPH_132	WT	18	720	Glu2	Glu2Sor1	24	0.041666667	119	107	704.55	644.5	10	116	27	495	26	430	359	54	27	0.004499266	154.0578503
11	yPH_132	WT	20	720	Glu2	Glu2Sor1	24	0.041666667	120	108	704.85	644.8	10	117	17	214	15	186	155	54	27	0.004224272	164.0867879
11	yPH_132	WT	23	720	Glu2	Glu2Sor1	96	0.010416667	114	104	717.3	657.25	10	113	26	1003	24	861	557	14	7	0.004992246	138.8447637
11	yPH_132	WT	24	720	Glu2	Glu2Sor1	96	0.010416667	106	97	717.45	657.4	9	105	26	700	25	604	469	13	7	0.005300129	130.7793075
11	yPH_132	WT	25	720	Glu2	Glu2Sor1	96	0.010416667	110	100	717.6	657.55	10	109	26	1028	25	843	599	13	7	0.005468288	126.7576189
47	yPH_132	WT	1	720	Glu2	Glu2Sor1	12	0.083333333	118	107	708	648.0833333	10	116	35	69	33	48	20	108	54	0.0024795	279.5511714
47	yPH_132	WT	2	720	Glu2	Glu2Sor1	12	0.083333333	120	109	708.15	648.2333333	10	118	60	70	56	46	66	108	54	0.001420052	488.114029
47	yPH_132	WT	3	720	Glu2	Glu2Sor1	12	0.083333333	120	109	708.3	648.3833333	10	118	19	46	16	42	48	108	54	0.00242112	286.2919949
47	yPH_132	WT	4	720	Glu2	Glu2Sor1	12	0.083333333	119	108	708.45	648.5333333	10	117	28	27	25	27	35	108	54	0.002427532	285.5358032
47	yPH_132	WT	5	720	Glu2	Glu2Sor1	12	0.083333333	119	108	708.6	648.6833333	10	117	62	237	52	202	165	108	54	0.002464972	281.1987814
47	yPH_132	WT	6	720	Glu2	Glu2Sor1	192	0.005208333	120	97	636.75	576.8333333	10	106	35	125	32	96	54	6	3	0.002067973	335.1819578
47	yPH_132	WT	7	720	Glu2	Glu2Sor1	192	0.005208333	120	97	636.9	576.9833333	10	106	62	1320	52	1144	993	6	3	0.006271646	110.5207674
47	yPH_132	WT	9	720	Glu2	Glu2Sor1	192	0.005208333	120	97	637.2	577.2833333	10	106	54	1316	51	1153	1039	6	3	0.005650363	122.6730394
47	yPH_132	WT	10	720	Glu2	Glu2Sor1	192	0.005208333	120	97	637.35	577.4333333	10	106	32	1254	29	1097	161	6	3	0.005192593	133.4876769
47	yPH_132	WT	11	720	Glu2	Glu2Sor1	48	0.020833333	120	105	685.5	625.5833333	10	114	36	616	34	529	464	26	13	0.004562305	151.9291776
47	yPH_132	WT	12	720	Glu2	Glu2Sor1	48	0.020833333	120	104	679.65	619.7333333	10	113	26	551	25	471	93	26	13	0.002785814	248.8131341
47	yPH_132	WT	13	720	Glu2	Glu2Sor1	48	0.020833333	120	104	679.8	619.8833333	10	113	37	996	36	875	764	26	13	0.005823777	119.0202161
47	yPH_132	WT	14	720	Glu2	Glu2Sor1	48	0.020833333	120	104	679.95	620.0333333	10	113	31	1093	22	942	768	26	13	0.00601841	115.1711539
47	yPH_132	WT	15	720	Glu2	Glu2Sor1	48	0.020833333	120	104	680.1	620.1833333	10	113	39	670	37	558	442	26	13	0.004194014	165.2705833
47	yPH_132	WT	16	720	Glu2	Glu2Sor1	24	0.041666667	118	106	704.25	644.3333333	10	115	21	229	21	187	147	54	27	0.004671299	148.3842485
47	yPH_132	WT	17	720	Glu2	Glu2Sor1	24	0.041666667	120	108	704.4	644.4833333	10	117	20	376	20	351	60	54	27	0.002483803	279.0669377
47	yPH_132	WT	18	720	Glu2	Glu2Sor1	24	0.041666667	120	108	704.55	644.6333333	10	117	26	396	25	365	197	54	27	0.003986493	173.8739137
47	yPH_132	WT	19	720	Glu2	Glu2Sor1	24	0.041666667	119	107	704.7	644.7833333	10	116	18	304	18	304	285	54	27	0.004871543	142.2849441
47	yPH_132	WT	20	720	Glu2	Glu2Sor1	24	0.041666667	120	108	704.85	644.9333333	10	117	16	256	15	213	131	54	27	0.004089185	169.5074205
47	yPH_132	WT	21	720	Glu2	Glu2Sor1	96	0.010416667	120	96	633	573.0833333	10	105	20	945	20	849	709	12	6	0.006562693	105.6193256
47	yPH_132	WT	22	720	Glu2	Glu2Sor1	96	0.010416667	117	93	633.15	573.2333333	10	102	40	1196	34	1041	951	12	6	0.006282086	110.3371007
47	yPH_132	WT	23	720	Glu2	Glu2Sor1	96	0.010416667	120	96	633.3	573.3833333	10	105	34	798	34	686	575	12	6	0.0051316	135.0742919
47	yPH_132	WT	24	720	Glu2	Glu2Sor1	96	0.010416667	120	96	633.45	573.5333333	10	105	38	1140	37	982	877	12	6	0.006128514	113.1019923
47	yPH_132	WT	25	720	Glu2	Glu2Sor1	96	0.010416667	120	96	633.6	573.6833333	10	105	38	1193	38	1041	932	12	6	0.006436729	107.6862486
48	yPH_132	WT	1	1440	Glu2	Glu2Sor1	72	0.013888889	120	106	696	647.2166667	9	114	86	1283	67	1116	1041	18	9	0.00503174	137.7549755
48	yPH_132	WT	2	1440	Glu2	Glu2Sor1	72	0.013888889	120	106	696.15	647.3666667	9	114	42	1190	34	1033	926	18	9	0.005643798	122.8157296
48	yPH_132	WT	3	1440	Glu2	Glu2Sor1	72	0.013888889	120	106	696.3	647.5166667	9	114	26	1147	22	995	820	18	9	0.006046352	114.6389018
48	yPH_132	WT	4	1440	Glu2	Glu2Sor1	72	0.013888889	120	106	696.45	647.6666667	9	114	66	1220	49	1054	963	18	9	0.005106639	135.7345184
48	yPH_132	WT	5	1440	Glu2	Glu2Sor1	72	0.013888889	120	106	696.6	647.8166667	9	114	82	1281	71	1111	970	18	9	0.004883039	141.9499699
48	yPH_132	WT	6	1440	Glu2	Glu2Sor1	192	0.005208333	120	94	624.75	575.9666667	9	102	21	551	21	474	146	6	3	0.004346009	159.490507
48	yPH_132	WT	7	1440	Glu2	Glu2Sor1	192	0.005208333	120	95	624.9	576.1166667	8	102	29	802	29	712	625	6	3	0.005653035	122.6150518
48	yPH_132	WT	8	1440	Glu2	Glu2Sor1	192	0.005208333	120	95	625.05	576.2666667	8	102	15	427	15	373	343	6	3	0.005699738	121.6103539
48	yPH_132	WT	9	1440	Glu2	Glu2Sor1	192	0.005208333	120	95	625.2	576.4166667	8	102	24	857	23	739	579	6	3	0.005506138	125.8862636
48	yPH_132	WT	11	1440	Glu2	Glu2Sor1	384	0.002604167	120	65	433.5	384.7166667	8	72	12	142	12	130	116	2	1	0.007005256	98.94673513
48	yPH_132	WT	12	1440	Glu2	Glu2Sor1	384	0.002604167	120	112	811.65	762.8666667	8	119	7	572	7	521	515	4	2	0.006609834	104.8660566
48	yPH_132	WT	13	1440	Glu2	Glu2Sor1	384	0.002604167	120	60	433.8	385.0166667	8	67	10	68	10	63	54	2	1	0.00562959	123.1257034
48	yPH_132	WT	14	1440	Glu2	Glu2Sor1	384	0.002604167	120	64	427.95	379.1666667	8	71	28	256	28	226	213	2	1	0.006285531	110.2766336
48	yPH_132	WT	15	1440	Glu2	Glu2Sor1	384	0.002604167	120	64	428.1	379.3166667	8	71	18	144	15	129	119	2	1	0.006595821	105.0888477
48	yPH_132	WT	16	1440	Glu2	Glu2Sor1	480	0.002083333	120	80	524.25	475.4666667	8	87	30	1148	22	1007	854	2	1	0.008199954	84.53062014
48	yPH_132	WT	17	1440	Glu2	Glu2Sor1	480	0.002083333	120	80	524.4	475.6166667	8	87	34	1082	27	939	773	2	1	0.007424229	93.36284931
48	yPH_132	WT	18	1440	Glu2	Glu2Sor1	480	0.002083333	120	80	524.55	475.7666667	8	87	35	807	30	722	613	2	1	0.006617481	104.7448664
48	yPH_132	WT	19	1440	Glu2	Glu2Sor1	480	0.002083333	120	80	524.7	475.9166667	8	87	55	1126	43	976	795	2	1	0.006790752	102.0722285
48	yPH_132	WT	20	1440	Glu2	Glu2Sor1	480	0.002083333	120	80	524.85	476.0666667	8	87	72	1128	69	986	882	2	1	0.006376013	108.7116876
48	yPH_132	WT	21	1440	Glu2	Glu2Sor1	288	0.003472222	120	96	621	572.2166667	8	103	25	929	25	825	696	4	2	0.006437766	107.6689056
48	yPH_132	WT	22	1440	Glu2	Glu2Sor1	288	0.003472222	120	96	621.15	572.3666667	8	103	14	838	13	719	513	4	2	0.006298607	110.0476915
48	yPH_132	WT	23	1440	Glu2	Glu2Sor1	288	0.003472222	120	96	621.3	572.5166667	8	103	16	208	15	173	160	4	2	0.004779072	145.0380229
48	yPH_132	WT	24	1440	Glu2	Glu2Sor1	288	0.003472222	120	96	621.45	572.6666667	8	103	27	764	25	704	643	4	2	0.006218096	111.4725768
48	yPH_132	WT	25	1440	Glu2	Glu2Sor1	288	0.003472222	120	96	621.6	572.8166667	8	103	18	885	16	786	619	4	2	0.006525001	106.2294447
49	yPH_132	WT	1	720	Glu2	Glu2Sor1	36	0.027777778	118	106	702	647.2333333	10	115	28	175	26	152	139	36	18	0.00381329	181.7714485
49	yPH_132	WT	2	720	Glu2	Glu2Sor1	36	0.027777778	120	108	702.15	647.3833333	10	117	31	292	31	260	224	36	18	0.003578126	193.7179231
49	yPH_132	WT	3	720	Glu2	Glu2Sor1	36	0.027777778	120	108	702.3	647.5333333	10	117	31	307	31	285	270	36	18	0.003924159	176.6358465
49	yPH_132	WT	4	720	Glu2	Glu2Sor1	36	0.027777778	118	106	702.45	647.6833333	10	115	15	78	14	67	85	36	18	0.003576411	193.8108437
49	yPH_132	WT	5	720	Glu2	Glu2Sor1	36	0.027777778	120	108	702.6	647.8333333	10	117	21	367	21	356	334	36	18	0.004515559	153.5019632
49	yPH_132	WT	6	720	Glu2	Glu2Sor1	144	0.006944444	118	94	630.75	575.9833333	10	103	23	818	23	717	589	8	4	0.005688316	121.8545426
49	yPH_132	WT	7	720	Glu2	Glu2Sor1	144	0.006944444	119	96	630.9	576.1333333	9	104	32	949	31	848	717	8	4	0.005687916	121.8631179
49	yPH_132	WT	8	720	Glu2	Glu2Sor1	144	0.006944444	120	97	631.05	576.2833333	9	105	39	1095	33	954	822	8	4	0.006481	106.9506563
49	yPH_132	WT	9	720	Glu2	Glu2Sor1	144	0.006944444	119	96	631.2	576.4333333	9	104	31	981	31	854	755	8	4	0.006124218	113.1813299
49	yPH_132	WT	10	720	Glu2	Glu2Sor1	144	0.006944444	120	97	631.35	576.5833333	9	105	21	593	19	518	475	8	4	0.006065018	114.2860874
49	yPH_132	WT	16	720	Glu2	Glu2Sor1	120	0.008333333	120	101	656.25	601.4833333	9	109	9	154	9	139	129	10	5	0.005527588	125.3977694
49	yPH_132	WT	17	720	Glu2	Glu2Sor1	120	0.008333333	119	100	656.4	601.6333333	9	108	23	527	23	488	421	10	5	0.005014362	138.23237
49	yPH_132	WT	18	720	Glu2	Glu2Sor1	120	0.008333333	120	100	650.55	595.7833333	9	108	28	765	27	688	623	10	5	0.005574782	124.3361898
49	yPH_132	WT	19	720	Glu2	Glu2Sor1	120	0.008333333	116	96	650.7	595.9333333	9	104	30	559	30	517	477	10	5	0.005050991	137.2299307
49	yPH_132	WT	20	720	Glu2	Glu2Sor1	120	0.008333333	120	100	650.85	596.0833333	9	108	45	886	45	836	791	10	5	0.005453063	127.1115287
49	yPH_132	WT	21	720	Glu2	Glu2Sor1	96	0.010416667	120	111	717	662.2333333	9	119	41	1144	41	1002	984	14	7	0.005645852	122.7710583
49	yPH_132	WT	22	720	Glu2	Glu2Sor1	96	0.010416667	120	111	717.15	662.3833333	9	119	37	1111	37	959	837	14	7	0.005105045	135.7768969
49	yPH_132	WT	23	720	Glu2	Glu2Sor1	96	0.010416667	120	111	717.3	662.5333333	9	119	32	960	31	855	727	14	7	0.005430627	127.6366805
49	yPH_132	WT	24	720	Glu2	Glu2Sor1	96	0.010416667	117	108	717.45	662.6833333	9	116	17	688	17	673	563	14	7	0.005831536	118.8618565
49	yPH_132	WT	25	720	Glu2	Glu2Sor1	96	0.010416667	119	110	717.6	662.8333333	9	118	11	868	11	792	561	14	7	0.005781976	119.880674
57	yPH_403	pbs2d0	1	720	Glu2	Glu2Sor1	12	0.083333333	114	103	708	647.2833333	11	113	35	37	29	23	16	108	54	0.000653118	1061.289095
57	yPH_403	pbs2d0	2	720	Glu2	Glu2Sor1	12	0.083333333	97	85	708.15	647.4333333	11	95	18	27	17	20	12	107	54	0.001009423	686.6767306
57	yPH_403	pbs2d0	3	720	Glu2	Glu2Sor1	12	0.083333333	113	101	708.3	647.5833333	11	111	37	76	33	61	26	107	54	0.000944197	734.1128801
57	yPH_403	pbs2d0	4	720	Glu2	Glu2Sor1	12	0.083333333	120	108	708.45	647.7333333	11	118	28	33	26	29	10	108	54	0.000788179	879.4286425
57	yPH_403	pbs2d0	5	720	Glu2	Glu2Sor1	12	0.083333333	120	108	708.6	647.8833333	11	118	26	67	26	59	33	108	54	0.001200673	577.2987492
57	yPH_403	pbs2d0	7	720	Glu2	Glu2Sor1	192	0.005208333	118	95	636.9	576.1833333	10	104	48	405	41	364	302	6	3	0.003800025	182.4059386
57	yPH_403	pbs2d0	8	720	Glu2	Glu2Sor1	192	0.005208333	101	78	637.05	576.3333333	10	87	23	172	17	133	101	6	3	0.003198124	216.7355469
57	yPH_403	pbs2d0	9	720	Glu2	Glu2Sor1	192	0.005208333	100	77	637.2	576.4833333	10	86	30	167	28	147	105	6	3	0.003125234	221.7904742
57	yPH_403	pbs2d0	10	720	Glu2	Glu2Sor1	192	0.005208333	107	85	637.35	576.6333333	9	93	14	108	11	97	72	6	3	0.003630598	190.9182088
57	yPH_403	pbs2d0	11	720	Glu2	Glu2Sor1	48	0.020833333	107	92	685.5	624.7833333	10	101	13	78	13	76	57	26	13	0.002738503	253.1117489
57	yPH_403	pbs2d0	12	720	Glu2	Glu2Sor1	48	0.020833333	119	104	685.65	624.9333333	10	113	25	160	23	144	107	26	13	0.002752668	251.8092348
57	yPH_403	pbs2d0	13	720	Glu2	Glu2Sor1	48	0.020833333	118	104	685.8	625.0833333	10	113	33	220	30	184	154	26	13	0.003016454	229.7887257
57	yPH_403	pbs2d0	14	720	Glu2	Glu2Sor1	48	0.020833333	118	103	685.95	625.2333333	10	112	33	221	28	189	149	26	13	0.002802315	247.3480793
57	yPH_403	pbs2d0	15	720	Glu2	Glu2Sor1	48	0.020833333	120	105	686.1	625.3833333	10	114	41	264	38	243	185	26	13	0.002882842	240.438855
57	yPH_403	pbs2d0	16	720	Glu2	Glu2Sor1	24	0.041666667	118	107	710.25	649.5333333	10	116	35	129	31	121	86	54	27	0.00202516	342.2679065
57	yPH_403	pbs2d0	17	720	Glu2	Glu2Sor1	24	0.041666667	116	105	710.4	649.6833333	10	114	49	194	38	153	111	54	27	0.002198658	315.2592334
57	yPH_403	pbs2d0	18	720	Glu2	Glu2Sor1	24	0.041666667	120	108	704.55	643.8333333	10	117	43	153	37	130	21	54	27	0.001038532	667.4298526
57	yPH_403	pbs2d0	19	720	Glu2	Glu2Sor1	24	0.041666667	120	108	704.7	643.9833333	10	117	31	104	25	93	70	54	27	0.002075109	334.0292818
57	yPH_403	pbs2d0	20	720	Glu2	Glu2Sor1	24	0.041666667	120	108	704.85	644.1333333	10	117	30	107	26	94	67	54	27	0.00194873	355.6918383
57	yPH_403	pbs2d0	21	720	Glu2	Glu2Sor1	96	0.010416667	120	96	633	572.2833333	10	105	22	183	16	155	118	12	6	0.003652817	189.7568902
57	yPH_403	pbs2d0	22	720	Glu2	Glu2Sor1	96	0.010416667	120	96	633.15	572.4333333	10	105	30	203	27	195	161	12	6	0.003385523	204.7385623
57	yPH_403	pbs2d0	23	720	Glu2	Glu2Sor1	96	0.010416667	120	96	633.3	572.5833333	10	105	25	142	21	122	98	12	6	0.002977347	232.8069652
57	yPH_403	pbs2d0	24	720	Glu2	Glu2Sor1	96	0.010416667	120	96	633.45	572.7333333	10	105	50	254	40	197	162	12	6	0.003066588	226.0320302
57	yPH_403	pbs2d0	25	720	Glu2	Glu2Sor1	96	0.010416667	120	96	633.6	572.8833333	10	105	32	203	31	166	136	12	6	0.003222789	215.0767824
58	yPH_403	pbs2d0	1	720	Glu2	Glu2Sor1	36	0.027777778	101	90	714	653.6333333	11	100	16	64	13	48	33	1	1	0.002128524	325.6468994
58	yPH_403	pbs2d0	2	720	Glu2	Glu2Sor1	36	0.027777778	119	108	714.15	653.7833333	11	118	8	35	8	31	24	1	1	0.00222123	312.0555037
58	yPH_403	pbs2d0	3	720	Glu2	Glu2Sor1	36	0.027777778	120	109	714.3	653.9333333	11	119	6	26	6	26	18	1	1	0.002215894	312.8069617
58	yPH_403	pbs2d0	4	720	Glu2	Glu2Sor1	36	0.027777778	108	98	714.45	654.0833333	10	107	11	33	11	26	17	1	1	0.001639158	422.8679144
58	yPH_403	pbs2d0	5	720	Glu2	Glu2Sor1	36	0.027777778	120	110	714.6	654.2333333	10	119	12	66	12	60	42	1	1	0.002620398	264.5198051
58	yPH_403	pbs2d0	6	720	Glu2	Glu2Sor1	144	0.006944444	100	90	714.75	654.3833333	10	99	24	145	22	115	108	1	1	0.002811023	246.5818046
58	yPH_403	pbs2d0	7	720	Glu2	Glu2Sor1	144	0.006944444	102	92	714.9	654.5333333	10	101	16	108	16	90	84	1	1	0.003262402	212.46527
58	yPH_403	pbs2d0	8	720	Glu2	Glu2Sor1	144	0.006944444	111	101	715.05	654.6833333	10	110	19	133	17	116	109	1	1	0.003380705	205.0303751
58	yPH_403	pbs2d0	9	720	Glu2	Glu2Sor1	144	0.006944444	96	86	703.2	642.8333333	10	95	12	72	12	52	48	1	1	0.00281845	245.9320293
58	yPH_403	pbs2d0	10	720	Glu2	Glu2Sor1	144	0.006944444	109	99	715.35	654.9833333	10	108	20	122	20	78	82	1	1	0.002834741	244.5187057
58	yPH_403	pbs2d0	11	720	Glu2	Glu2Sor1	72	0.013888889	110	101	709.5	649.1333333	9	109	12	69	12	65	56	1	1	0.00292387	237.0649656
58	yPH_403	pbs2d0	12	720	Glu2	Glu2Sor1	72	0.013888889	120	110	715.65	655.2833333	10	119	16	100	15	75	77	1	1	0.003008175	230.4211578
58	yPH_403	pbs2d0	13	720	Glu2	Glu2Sor1	72	0.013888889	119	109	715.8	655.4333333	10	118	15	104	15	92	75	1	1	0.003048335	227.3855159
58	yPH_403	pbs2d0	14	720	Glu2	Glu2Sor1	72	0.013888889	114	104	715.95	655.5833333	10	113	5	19	5	19	14	1	1	0.002310777	299.9628008
58	yPH_403	pbs2d0	15	720	Glu2	Glu2Sor1	72	0.013888889	120	110	716.1	655.7333333	10	119	14	84	14	79	63	1	1	0.002579549	268.7086597
58	yPH_403	pbs2d0	16	720	Glu2	Glu2Sor1	120	0.008333333	112	103	716.25	655.8833333	9	111	10	49	10	45	37	1	1	0.002857737	242.5510464
58	yPH_403	pbs2d0	17	720	Glu2	Glu2Sor1	120	0.008333333	120	110	716.4	656.0333333	10	119	20	146	20	121	122	1	1	0.003384628	204.792696
58	yPH_403	pbs2d0	18	720	Glu2	Glu2Sor1	120	0.008333333	120	110	716.55	656.1833333	10	119	8	77	8	69	71	1	1	0.004000291	173.2742008
58	yPH_403	pbs2d0	19	720	Glu2	Glu2Sor1	120	0.008333333	118	108	716.7	656.3333333	10	117	17	104	17	91	81	1	1	0.003582665	193.4725316
58	yPH_403	pbs2d0	20	720	Glu2	Glu2Sor1	120	0.008333333	120	110	716.85	656.4833333	10	119	12	56	12	52	39	1	1	0.002964028	233.8531167
58	yPH_403	pbs2d0	21	720	Glu2	Glu2Sor1	96	0.010416667	115	105	717	656.6333333	10	114	14	109	14	96	85	1	1	0.003097674	223.763759
58	yPH_403	pbs2d0	22	720	Glu2	Glu2Sor1	96	0.010416667	119	109	717.15	656.7833333	10	118	20	146	20	125	112	1	1	0.003416421	202.8869186
58	yPH_403	pbs2d0	23	720	Glu2	Glu2Sor1	96	0.010416667	118	108	717.3	656.9333333	10	117	14	87	13	74	58	1	1	0.002912743	237.9706032
58	yPH_403	pbs2d0	24	720	Glu2	Glu2Sor1	96	0.010416667	119	109	717.45	657.0833333	10	118	10	58	10	54	47	1	1	0.002944863	235.3750077
58	yPH_403	pbs2d0	25	720	Glu2	Glu2Sor1	96	0.010416667	120	110	717.6	657.2333333	10	119	9	41	9	35	27	1	1	0.002214512	313.0022627
60	yPH_441	hog1d0	2	720	Glu2	Glu2Sor1	12	0.083333333	119	107	708.15	647.8	11	117	19	24	19	24	5	108	54	0.000545134	1271.518173
60	yPH_441	hog1d0	3	720	Glu2	Glu2Sor1	12	0.083333333	120	108	708.3	647.95	11	118	30	50	28	46	21	108	54	0.000718015	965.36566
60	yPH_441	hog1d0	4	720	Glu2	Glu2Sor1	12	0.083333333	120	109	708.45	648.1	10	118	23	36	18	29	14	108	54	0.000777618	891.3728544
60	yPH_441	hog1d0	5	720	Glu2	Glu2Sor1	12	0.083333333	120	109	708.6	648.25	10	118	20	32	20	27	11	108	54	0.000724493	956.7337905
60	yPH_441	hog1d0	6	720	Glu2	Glu2Sor1	192	0.005208333	118	95	636.75	576.4	10	104	16	80	16	80	59	6	3	0.002838596	244.1865884
60	yPH_441	hog1d0	7	720	Glu2	Glu2Sor1	192	0.005208333	102	79	636.9	576.55	10	88	12	84	12	82	69	6	3	0.003520727	196.8761557
60	yPH_441	hog1d0	8	720	Glu2	Glu2Sor1	192	0.005208333	106	83	637.05	576.7	10	92	12	67	12	58	44	6	3	0.003025743	229.0832941
60	yPH_441	hog1d0	9	720	Glu2	Glu2Sor1	192	0.005208333	116	93	637.2	576.85	10	102	28	169	28	162	133	6	3	0.003239802	213.9474147
60	yPH_441	hog1d0	10	720	Glu2	Glu2Sor1	192	0.005208333	120	97	637.35	577	10	106	23	206	21	155	125	6	3	0.003471019	199.6955693
60	yPH_441	hog1d0	11	720	Glu2	Glu2Sor1	48	0.020833333	119	104	685.5	625.15	10	113	26	139	25	131	98	26	13	0.002514699	275.6382177
60	yPH_441	hog1d0	12	720	Glu2	Glu2Sor1	48	0.020833333	120	105	685.65	625.3	10	114	28	163	25	140	104	26	13	0.002726749	254.2027968
60	yPH_441	hog1d0	13	720	Glu2	Glu2Sor1	48	0.020833333	120	105	685.8	625.45	10	114	20	78	17	72	50	26	13	0.002210976	313.5028683
60	yPH_441	hog1d0	14	720	Glu2	Glu2Sor1	48	0.020833333	120	105	685.95	625.6	10	114	41	288	32	252	202	26	13	0.00306922	225.8381998
60	yPH_441	hog1d0	15	720	Glu2	Glu2Sor1	48	0.020833333	119	103	680.1	619.75	10	112	22	144	22	130	102	26	13	0.002824245	245.4274454
60	yPH_441	hog1d0	16	720	Glu2	Glu2Sor1	24	0.041666667	112	100	704.25	643.9	10	109	27	83	27	83	55	54	27	0.001800285	385.0207504
60	yPH_441	hog1d0	17	720	Glu2	Glu2Sor1	24	0.041666667	120	108	704.4	644.05	10	117	31	93	31	91	59	54	27	0.001720772	402.8117947
60	yPH_441	hog1d0	18	720	Glu2	Glu2Sor1	24	0.041666667	120	108	704.55	644.2	10	117	21	49	21	49	27	54	27	0.001201837	576.739641
60	yPH_441	hog1d0	19	720	Glu2	Glu2Sor1	24	0.041666667	120	108	704.7	644.35	10	117	24	64	22	59	40	54	27	0.001718234	403.406755
60	yPH_441	hog1d0	20	720	Glu2	Glu2Sor1	24	0.041666667	120	108	704.85	644.5	10	117	10	25	10	23	14	54	27	0.001635586	423.7913148
60	yPH_441	hog1d0	21	720	Glu2	Glu2Sor1	96	0.010416667	113	89	633	572.65	10	98	30	174	29	173	134	12	6	0.003121652	222.0449737
60	yPH_441	hog1d0	22	720	Glu2	Glu2Sor1	96	0.010416667	119	95	633.15	572.8	10	104	24	156	19	136	102	12	6	0.003506938	197.6502292
60	yPH_441	hog1d0	23	720	Glu2	Glu2Sor1	96	0.010416667	120	96	633.3	572.95	10	105	17	104	17	96	71	12	6	0.003105181	223.2228079
60	yPH_441	hog1d0	24	720	Glu2	Glu2Sor1	96	0.010416667	120	96	633.45	573.1	10	105	27	123	24	115	84	12	6	0.002747443	252.2881204
60	yPH_441	hog1d0	25	720	Glu2	Glu2Sor1	96	0.010416667	120	96	633.6	573.25	10	105	29	192	27	185	156	12	6	0.003374925	205.3815338
63	yPH_445	ste11d0	1	720	Glu2	Glu2Sor1	12	0.083333333	119	107	708	647.7166667	11	117	53	278	40	227	176	108	54	0.00313913	220.8086754
63	yPH_445	ste11d0	2	720	Glu2	Glu2Sor1	12	0.083333333	120	108	708.15	647.8666667	11	118	26	110	24	88	75	108	54	0.0023838	290.7740335
63	yPH_445	ste11d0	3	720	Glu2	Glu2Sor1	12	0.083333333	115	104	708.3	648.0166667	10	113	22	166	22	144	111	108	54	0.002741043	252.8771338
63	yPH_445	ste11d0	4	720	Glu2	Glu2Sor1	12	0.083333333	116	105	708.45	648.1666667	10	114	19	82	15	65	47	108	54	0.002236618	309.908546
63	yPH_445	ste11d0	5	720	Glu2	Glu2Sor1	12	0.083333333	117	106	708.6	648.3166667	10	115	48	352	44	302	217	108	54	0.002987201	232.0389946
63	yPH_445	ste11d0	6	720	Glu2	Glu2Sor1	192	0.005208333	119	96	636.75	576.4666667	10	105	50	997	47	882	811	6	3	0.006374561	108.7364572
63	yPH_445	ste11d0	7	720	Glu2	Glu2Sor1	192	0.005208333	120	97	636.9	576.6166667	10	106	34	755	30	663	606	6	3	0.005452634	127.1215326
63	yPH_445	ste11d0	8	720	Glu2	Glu2Sor1	192	0.005208333	119	96	637.05	576.7666667	10	105	15	460	11	388	311	6	3	0.005220095	132.784406
63	yPH_445	ste11d0	9	720	Glu2	Glu2Sor1	192	0.005208333	120	97	637.2	576.9166667	10	106	18	400	17	334	293	6	3	0.005238583	132.3157696
63	yPH_445	ste11d0	10	720	Glu2	Glu2Sor1	192	0.005208333	120	97	637.35	577.0666667	10	106	16	273	16	237	208	6	3	0.004418867	156.8608413
63	yPH_445	ste11d0	13	720	Glu2	Glu2Sor1	48	0.020833333	73	60	673.8	613.5166667	10	69	27	229	26	211	170	26	13	0.004036394	171.7243676
63	yPH_445	ste11d0	14	720	Glu2	Glu2Sor1	48	0.020833333	96	80	673.95	613.6666667	10	89	22	192	20	185	153	26	13	0.003669479	188.8952365
63	yPH_445	ste11d0	15	720	Glu2	Glu2Sor1	48	0.020833333	100	84	680.1	619.8166667	10	93	11	149	11	149	133	26	13	0.004407149	157.2778987
63	yPH_445	ste11d0	19	720	Glu2	Glu2Sor1	24	0.041666667	86	75	704.7	644.4166667	10	84	20	150	18	142	120	54	27	0.003338186	207.6418869
63	yPH_445	ste11d0	20	720	Glu2	Glu2Sor1	24	0.041666667	93	81	704.85	644.5666667	10	90	16	117	16	113	99	54	27	0.003290175	210.6718126
103	yPH_445	ste11d0	1	720	Glu2	Glu2Sor1	12	0.083333333	120	109	714	651.8333333	11	119	86	590	75	504	397	108	54	0.003606823	192.1766769
103	yPH_445	ste11d0	2	720	Glu2	Glu2Sor1	12	0.083333333	120	109	714.15	651.9833333	11	119	128	712	118	629	507	108	54	0.003050776	227.203592
103	yPH_445	ste11d0	4	720	Glu2	Glu2Sor1	12	0.083333333	120	109	714.45	652.2833333	11	119	101	643	89	570	480	108	54	0.00356436	194.4660914
103	yPH_445	ste11d0	5	720	Glu2	Glu2Sor1	12	0.083333333	120	109	714.6	652.4333333	11	119	56	516	48	455	335	108	54	0.003204182	216.3257614
103	yPH_445	ste11d0	7	720	Glu2	Glu2Sor1	192	0.005208333	120	82	552.9	490.7333333	11	92	69	731	64	624	522	6	3	0.005465644	126.8189438
103	yPH_445	ste11d0	8	720	Glu2	Glu2Sor1	192	0.005208333	120	78	529.05	466.8833333	11	88	84	729	73	648	600	5	3	0.005291475	130.993197
103	yPH_445	ste11d0	9	720	Glu2	Glu2Sor1	192	0.005208333	117	91	625.2	563.0333333	11	101	47	741	38	661	513	6	3	0.004384091	158.1051142
103	yPH_445	ste11d0	10	720	Glu2	Glu2Sor1	192	0.005208333	120	87	583.35	521.1833333	11	97	30	727	25	638	344	6	3	0.005296142	130.8777642
103	yPH_445	ste11d0	11	720	Glu2	Glu2Sor1	48	0.020833333	120	109	715.5	653.3333333	11	119	56	571	47	473	450	27	14	0.004063121	170.5947621
103	yPH_445	ste11d0	13	720	Glu2	Glu2Sor1	48	0.020833333	120	109	715.8	653.6333333	11	119	21	183	17	173	151	27	14	0.003979309	174.1878078
103	yPH_445	ste11d0	14	720	Glu2	Glu2Sor1	48	0.020833333	120	109	715.95	653.7833333	11	119	24	156	24	117	127	27	14	0.00386289	179.4374619
103	yPH_445	ste11d0	15	720	Glu2	Glu2Sor1	48	0.020833333	120	109	716.1	653.9333333	11	119	44	464	41	419	429	27	14	0.004514149	153.5499031
103	yPH_445	ste11d0	16	720	Glu2	Glu2Sor1	24	0.041666667	120	110	716.25	654.0833333	10	119	76	481	61	400	330	54	27	0.003230331	214.5746524
103	yPH_445	ste11d0	17	720	Glu2	Glu2Sor1	24	0.041666667	120	110	716.4	654.2333333	10	119	68	674	60	556	467	54	27	0.00368859	187.9165581
103	yPH_445	ste11d0	18	720	Glu2	Glu2Sor1	24	0.041666667	120	110	716.55	654.3833333	10	119	64	607	56	544	451	55	28	0.004327736	160.1639217
103	yPH_445	ste11d0	19	720	Glu2	Glu2Sor1	24	0.041666667	120	110	716.7	654.5333333	10	119	77	630	72	501	391	55	28	0.002933109	236.3182287
103	yPH_445	ste11d0	20	720	Glu2	Glu2Sor1	24	0.041666667	120	110	716.85	654.6833333	10	119	56	365	51	280	205	55	28	0.003077047	225.2637869
103	yPH_445	ste11d0	21	720	Glu2	Glu2Sor1	96	0.010416667	120	75	507	444.8333333	10	84	58	700	57	605	506	10	5	0.005102297	135.8500274
103	yPH_445	ste11d0	24	720	Glu2	Glu2Sor1	96	0.010416667	120	63	435.45	373.2833333	10	72	116	740	106	655	549	8	4	0.005301164	130.7537791
103	yPH_445	ste11d0	25	720	Glu2	Glu2Sor1	96	0.010416667	120	74	501.6	439.4333333	10	83	82	735	68	643	509	10	5	0.005717708	121.2281613
