# Supplementary material for: Yeast cell responses and survival during periodic osmotic stress are controlled by glucose availability
Source: eLife. 2024 Apr 3;12:RP88750. doi: 10.7554/eLife.88750 (PMC10990491; doi:10.7554/eLife.88750)
Supplement: Figure 2—figure supplement 3—source data 1. [file elife-88750-fig2-figsupp3-data1.zip › Summary.Data.Figure.2.Supplement.3a.txt]

Strain	Genotype	Environment	Glucose	Sorbitol	Growth.Rate.Mean	Growth.Rate.SD	N.Positions
yPH_132	WT	Glu2	2	0	0.00662458821428571	0.000297613389529276	14
yPH_441	hog1d0	Glu2	2	0	0.006476908	0.000307336078124584	5
yPH_445	ste11d0	Glu2	2	0	0.006694458	0.000295120765774793	5
yPH_403	pbs2d0	Glu2	2	0	0.0061080254	0.000894568249051072	5
yPH_412	gpd1d0	Glu2	2	0	0.0065944976	0.000354188173128071	5
yPH_414	gpd2d0	Glu2	2	0	0.0059305336	0.000407477309476614	5
yPH_421	gpd1d0_gpd2d0	Glu2	2	0	0.0056023888	0.000588270470224114	5
yPH_405	fps1d0	Glu2	2	0	0.0051693648	0.000144299831672459	5
yPH_132	WT	Glu2Sor1	2	1	0.006604039625	0.000299439179663745	8
yPH_441	hog1d0	Glu2Sor1	2	1	0.002423845	0.000364676781105543	5
yPH_445	ste11d0	Glu2Sor1	2	1	0.0067103865	0.000669771718616873	4
yPH_403	pbs2d0	Glu2Sor1	2	1	0.0026903368	0.00037662959783546	5
yPH_412	gpd1d0	Glu2Sor1	2	1	0.00483605133333333	0.000276951012134517	3
yPH_414	gpd2d0	Glu2Sor1	2	1	0.0069430955	0.000333382346965663	4
yPH_421	gpd1d0_gpd2d0	Glu2Sor1	2	1	0.000663953	0.000181400691128783	4
yPH_405	fps1d0	Glu2Sor1	2	1	0.00566496875	0.000496129858223547	4
yPH_132	WT	Glu0.1	0.1	0	0.0064576325	0.000586596136519127	10
yPH_441	hog1d0	Glu0.1	0.1	0	0.0057850455	0.000569687663848944	4
yPH_445	ste11d0	Glu0.1	0.1	0	0.00629778675	0.000583888882355981	4
yPH_403	pbs2d0	Glu0.1	0.1	0	0.0063045244	0.000489152093371377	10
yPH_412	gpd1d0	Glu0.1	0.1	0	0.0056552045	0.000494169206282288	4
yPH_414	gpd2d0	Glu0.1	0.1	0	0.0064007756	0.000274086806650375	5
yPH_421	gpd1d0_gpd2d0	Glu0.1	0.1	0	0.0060420376	0.000336693428592392	5
yPH_405	fps1d0	Glu0.1	0.1	0	0.0061875482	0.000269149055037724	5
yPH_132	WT	Glu0.1Sor1	0.1	1	0.0053824207	0.000842081375276635	10
yPH_441	hog1d0	Glu0.1Sor1	0.1	1	0.001492827	7.66142566400014e-05	5
yPH_445	ste11d0	Glu0.1Sor1	0.1	1	0.0048687355	0.000496418864961503	4
yPH_403	pbs2d0	Glu0.1Sor1	0.1	1	0.0011090722	0.000318169984801207	10
yPH_412	gpd1d0	Glu0.1Sor1	0.1	1	0.0038744532	0.000285903419575038	5
yPH_414	gpd2d0	Glu0.1Sor1	0.1	1	0.0061399856	0.000320807646352608	5
yPH_421	gpd1d0_gpd2d0	Glu0.1Sor1	0.1	1	0.00314674325	0.000262029886699176	4
yPH_405	fps1d0	Glu0.1Sor1	0.1	1	0.00565017225	0.00034351145442753	4
