# Supplementary material for: Yeast cell responses and survival during periodic osmotic stress are controlled by glucose availability
Source: eLife. 2024 Apr 3;12:RP88750. doi: 10.7554/eLife.88750 (PMC10990491; doi:10.7554/eLife.88750)
Supplement: Figure 2—figure supplement 3—source data 1. [file elife-88750-fig2-figsupp3-data1.zip › Summary.Data.Figure.2.Supplement.3b-c.txt]

SAMPLE	GENOTYPE	TIMES	FRAME	MEDIUM	GR.MEAN	GR.SD	GR.N	GR.MEAN.WINDOW	GR.SD.WINDOW	GR.N.WINDOW	N.FRAME.WINDOW
GLU2	pbs2d0	-7193.5	0	OFF	0.000114241	4.42648845022779e-06	2	0.0001151865	7.57884085746147e-05	12	3
GLU2	pbs2d0	-6847	1	OFF	0.0001024186	9.80638404244908e-05	5	9.90198823529412e-05	6.8605251385993e-05	17	4
GLU2	pbs2d0	-6487	2	OFF	0.0001283326	7.58552348279273e-05	5	9.71756363636364e-05	6.69002055840997e-05	22	5
GLU2	pbs2d0	-6127	3	OFF	6.022e-05	1.91096049148066e-05	5	0.0001013166	7.76759084723185e-05	25	5
GLU2	pbs2d0	-5767	4	OFF	9.09052e-05	6.78732023165255e-05	5	0.00011486672	8.31711212593851e-05	25	5
GLU2	pbs2d0	-5407	5	OFF	0.0001247066	0.000109610334014636	5	0.00011320548	7.95603554092321e-05	25	5
GLU2	pbs2d0	-5047	6	OFF	0.0001701692	0.000100712720262636	5	0.00013197148	7.77289277420361e-05	25	5
GLU2	pbs2d0	-4687	7	OFF	0.0001200264	4.9387628727243e-05	5	0.0001340404	7.57600409736778e-05	25	5
GLU2	pbs2d0	-4327	8	OFF	0.00015405	4.75583157975553e-05	5	0.000127414	6.41021688153633e-05	25	5
GLU2	pbs2d0	-3967	9	OFF	0.0001012498	6.12256649306482e-05	5	0.00011523144	4.98431360788357e-05	25	5
GLU2	pbs2d0	-3607	10	OFF	9.15746e-05	1.89895412214198e-05	5	0.00010889048	5.73806254759392e-05	25	5
GLU2	pbs2d0	-3247	11	OFF	0.0001092564	5.65246069362716e-05	5	9.980808e-05	5.93415949292175e-05	25	5
GLU2	pbs2d0	-2887	12	OFF	8.83216e-05	8.16283617549685e-05	5	0.00010186292	5.55167795317476e-05	25	5
GLU2	pbs2d0	-2527	13	OFF	0.000108638	8.18525272395422e-05	5	9.4308e-05	5.95999406018999e-05	25	5
GLU2	pbs2d0	-2167	14	OFF	0.000111524	3.11467347646587e-05	5	9.180992e-05	6.17743864976416e-05	25	5
GLU2	pbs2d0	-1807	15	OFF	5.38e-05	2.79701626738208e-05	5	8.966736e-05	5.59778253380152e-05	25	5
GLU2	pbs2d0	-1447	16	OFF	9.6766e-05	7.13395491995849e-05	5	8.349724e-05	4.51895993014248e-05	25	5
GLU2	pbs2d0	-1087	17	OFF	7.76088e-05	4.85762677364163e-05	5	8.679972e-05	4.91570238627537e-05	25	5
GLU2	pbs2d0	-727	18	OFF	7.77874e-05	2.57432222885947e-05	5	9.65789130434783e-05	4.71142760355684e-05	23	5
GLU2	pbs2d0	-367	19	OFF	0.0001280364	4.22654198287442e-05	5	9.65269444444444e-05	4.0928245244103e-05	18	4
GLU2	pbs2d0	-7	20	OFF	0.0001071244	1.44575785247738e-05	5	0.000103803153846154	3.71491401893461e-05	13	3
GLU2	pbs2d0	353	21	ON	0.0001261094	3.49170611134442e-05	5	0.000117911647058824	4.22490579864528e-05	17	4
GLU2	pbs2d0	713	22	ON	9.023e-05	2.94329223574554e-05	5	0.000125247090909091	5.0515533000972e-05	22	5
GLU2	pbs2d0	1073	23	ON	0.0001415002	5.62139739628858e-05	5	0.000129176	5.97991526465886e-05	25	5
GLU2	pbs2d0	1433	24	ON	0.0001501876	7.24630606950879e-05	5	0.00012549616	5.99378646451751e-05	25	5
GLU2	pbs2d0	1793	25	ON	0.0001378528	9.06402726259139e-05	5	0.00012510104	6.18435951240978e-05	25	5
GLU2	pbs2d0	2153	26	ON	0.0001077102	2.8970103472373e-05	5	0.00012087688	5.76659184977863e-05	25	5
GLU2	pbs2d0	2513	27	ON	8.82544e-05	4.56148023869445e-05	5	0.0001107202	4.91678407523658e-05	25	5
GLU2	pbs2d0	2873	28	ON	0.0001203794	2.41701988469272e-05	5	0.00010588292	3.83019555820587e-05	25	5
GLU2	pbs2d0	3233	29	ON	9.94042e-05	3.07554376200372e-05	5	0.00010310744	3.72242460961043e-05	25	5
GLU2	pbs2d0	3593	30	ON	0.0001136664	5.97382314041854e-05	5	0.00010390292	3.24841691609416e-05	25	5
GLU2	pbs2d0	3953	31	ON	9.38328e-05	1.48898481926445e-05	5	0.00010287992	3.48643250292234e-05	25	5
GLU2	pbs2d0	4313	32	ON	9.22318e-05	1.5167141497329e-05	5	9.96836e-05	3.58653995504953e-05	25	5
GLU2	pbs2d0	4673	33	ON	0.0001152644	4.1599612465743e-05	5	0.00010469464	3.79643370347751e-05	25	5
GLU2	pbs2d0	5033	34	ON	8.34226e-05	3.12482133697272e-05	5	0.0001112796	4.4025665272278e-05	25	5
GLU2	pbs2d0	5393	35	ON	0.0001387216	5.47249726112312e-05	5	0.00011322944	4.89615781745237e-05	25	5
GLU2	pbs2d0	5753	36	ON	0.0001267576	5.48956719177387e-05	5	0.0001076734	5.00615009887838e-05	25	5
GLU2	pbs2d0	6113	37	ON	0.000101981	5.79060352467685e-05	5	0.00010848584	4.90401991598729e-05	25	5
GLU2	pbs2d0	6473	38	ON	8.74842e-05	4.18762904063863e-05	5	0.00010184864	4.38006087532658e-05	25	5
GLU2	pbs2d0	6833	39	ON	8.74848e-05	2.44734934919394e-05	5	0.0001009224	4.15122403725696e-05	25	5
GLU2	pbs2d0	7193	40	ON	0.0001055356	3.85140886014456e-05	5	0.00010034264	3.817720797138e-05	25	5
GLU2	pbs2d0	7553	41	ON	0.0001221264	4.59251495620864e-05	5	0.00010524012	4.08312902168994e-05	25	5
GLU2	pbs2d0	7913	42	ON	9.90822e-05	4.19258416397334e-05	5	0.00010684356	4.10328030361888e-05	25	5
GLU2	pbs2d0	8273	43	ON	0.0001119716	5.65626702189704e-05	5	0.00010719856	3.85199795420939e-05	25	5
GLU2	pbs2d0	8633	44	ON	9.5502e-05	3.14567361943352e-05	5	0.00010183332	3.57800477905401e-05	25	5
GLU2	pbs2d0	8993	45	ON	0.0001073106	1.69285516746117e-05	5	0.00010491304	3.6764027517262e-05	25	5
GLU2	pbs2d0	9353	46	ON	9.53002e-05	3.4192914254272e-05	5	0.00010437584	3.20370593046553e-05	25	5
GLU2	pbs2d0	9713	47	ON	0.0001144808	4.53305548465933e-05	5	0.00010526416	3.13850878572399e-05	25	5
GLU2	pbs2d0	10073	48	ON	0.0001092856	3.58914473698122e-05	5	0.00010689644	3.2082874616738e-05	25	5
GLU2	pbs2d0	10433	49	ON	9.99436e-05	2.86397797879104e-05	5	0.00011203464	3.54686617921135e-05	25	5
GLU2	pbs2d0	10793	50	ON	0.000115472	2.10697768497913e-05	5	0.00010835712	3.11698746793545e-05	25	5
GLU2	pbs2d0	11153	51	ON	0.0001209912	5.12466209881198e-05	5	0.00010351304	2.95729777266905e-05	25	5
GLU2	pbs2d0	11513	52	ON	9.60932e-05	1.05077879308635e-05	5	0.0001044054	3.04604019885697e-05	20	4
GLU2	pbs2d0	11873	53	ON	8.50652e-05	1.32585125560901e-05	5	0.000100716533333333	3.27726796865636e-05	15	3
GLU2SOR1	pbs2d0	-7162	0	OFF	0.0001436562	3.66765459074325e-05	5	0.0001142702	5.1904964546756e-05	15	3
GLU2SOR1	pbs2d0	-6802	1	OFF	9.08034e-05	3.46486669988905e-05	5	0.00010772475	4.79773441618953e-05	20	4
GLU2SOR1	pbs2d0	-6442	2	OFF	0.000108351	7.12190899829533e-05	5	0.00010643792	4.56450851205253e-05	25	5
GLU2SOR1	pbs2d0	-6082	3	OFF	8.80884e-05	2.93528352003686e-05	5	9.698516e-05	4.49432511022512e-05	25	5
GLU2SOR1	pbs2d0	-5722	4	OFF	0.0001012906	3.90611458075669e-05	5	0.00010371796	5.77480181928927e-05	25	5
GLU2SOR1	pbs2d0	-5362	5	OFF	9.63924e-05	5.59243035611531e-05	5	0.00010668072	5.2871211837918e-05	25	5
GLU2SOR1	pbs2d0	-5002	6	OFF	0.0001244674	9.20714334840074e-05	5	0.00011032832	5.08087682588022e-05	25	5
GLU2SOR1	pbs2d0	-4642	7	OFF	0.0001231648	3.80041629785475e-05	5	0.00011310676	5.38329738313177e-05	25	5
GLU2SOR1	pbs2d0	-4282	8	OFF	0.0001063264	9.67866030502155e-06	5	0.00011103164	5.16650319702795e-05	25	5
GLU2SOR1	pbs2d0	-3922	9	OFF	0.0001151828	5.95433729536713e-05	5	0.00010383772	3.79711227409725e-05	25	5
GLU2SOR1	pbs2d0	-3562	10	OFF	8.60168e-05	3.48430712079174e-05	5	9.951504e-05	3.83732818219917e-05	25	5
GLU2SOR1	pbs2d0	-3202	11	OFF	8.84978e-05	3.20424378629342e-05	5	0.00010163704	4.0884427642115e-05	25	5
GLU2SOR1	pbs2d0	-2842	12	OFF	0.0001015514	4.69649091854759e-05	5	9.561672e-05	3.56705061202763e-05	25	5
GLU2SOR1	pbs2d0	-2482	13	OFF	0.0001169364	3.15372642488216e-05	5	9.887012e-05	3.42282952337682e-05	25	5
GLU2SOR1	pbs2d0	-2122	14	OFF	8.50812e-05	3.55495578411321e-05	5	9.754816e-05	3.32512453935688e-05	25	5
GLU2SOR1	pbs2d0	-1762	15	OFF	0.0001022838	2.71104443932592e-05	5	9.91828e-05	3.17736381494156e-05	25	5
GLU2SOR1	pbs2d0	-1402	16	OFF	8.1888e-05	2.039719882729e-05	5	0.00010467936	3.7760285174903e-05	25	5
GLU2SOR1	pbs2d0	-1042	17	OFF	0.0001097246	3.8478771547439e-05	5	0.00011001796	3.81131632592118e-05	25	5
GLU2SOR1	pbs2d0	-682	18	OFF	0.0001444192	3.89505901970689e-05	5	0.0001119515	4.07488809358774e-05	20	4
GLU2SOR1	pbs2d0	-322	19	OFF	0.0001117742	4.49414451113891e-05	5	0.000121972666666667	4.1282428717428e-05	15	3
GLU2SOR1	pbs2d0	38	20	ON	2.226e-05	2.05079984396333e-05	5	2.01306666666667e-05	1.61978920439256e-05	15	3
GLU2SOR1	pbs2d0	398	21	ON	2.248e-05	1.41144252451171e-05	5	1.8333e-05	1.47487951693475e-05	20	4
GLU2SOR1	pbs2d0	758	22	ON	1.5652e-05	1.6151350407938e-05	5	1.75864e-05	1.38850239706911e-05	25	5
GLU2SOR1	pbs2d0	1118	23	ON	1.294e-05	8.15340419702102e-06	5	1.94984e-05	1.41537685441016e-05	25	5
GLU2SOR1	pbs2d0	1478	24	ON	1.46e-05	1.04678077934207e-05	5	2.19504e-05	1.65044167018004e-05	25	5
GLU2SOR1	pbs2d0	1838	25	ON	3.182e-05	1.62079301577962e-05	5	2.89156e-05	2.26369646227875e-05	25	5
GLU2SOR1	pbs2d0	2198	26	ON	3.474e-05	1.97464680386139e-05	5	3.40316e-05	2.22357961554487e-05	25	5
GLU2SOR1	pbs2d0	2558	27	ON	5.0478e-05	3.21963417176548e-05	5	4.31196e-05	2.30409440778801e-05	25	5
GLU2SOR1	pbs2d0	2918	28	ON	3.852e-05	1.80491551048796e-05	5	4.63516e-05	2.23567938369227e-05	25	5
GLU2SOR1	pbs2d0	3278	29	ON	6.004e-05	2.17011059626002e-05	5	4.87756e-05	2.03547713652925e-05	25	5
GLU2SOR1	pbs2d0	3638	30	ON	4.798e-05	1.64833855745717e-05	5	4.9236e-05	1.70379693625737e-05	25	5
GLU2SOR1	pbs2d0	3998	31	ON	4.686e-05	9.04450109182369e-06	5	4.8368e-05	1.85458378079827e-05	25	5
GLU2SOR1	pbs2d0	4358	32	ON	5.278e-05	1.66541886623156e-05	5	4.6588e-05	1.5597470948843e-05	25	5
GLU2SOR1	pbs2d0	4718	33	ON	3.418e-05	2.26407155363959e-05	5	4.6492e-05	1.48155582637532e-05	25	5
GLU2SOR1	pbs2d0	5078	34	ON	5.114e-05	6.88679896613804e-06	5	4.916948e-05	1.86027304024615e-05	25	5
GLU2SOR1	pbs2d0	5438	35	ON	4.75e-05	1.14219087721799e-05	5	5.134548e-05	1.92623813626457e-05	25	5
GLU2SOR1	pbs2d0	5798	36	ON	6.02474e-05	2.54878203030389e-05	5	5.624948e-05	1.69354681588671e-05	25	5
GLU2SOR1	pbs2d0	6158	37	ON	6.366e-05	1.45137176491759e-05	5	6.357672e-05	2.10034195440489e-05	25	5
GLU2SOR1	pbs2d0	6518	38	ON	5.87e-05	2.14065410564154e-05	5	6.847672e-05	2.15325246052725e-05	25	5
GLU2SOR1	pbs2d0	6878	39	ON	8.77762e-05	9.95981838187826e-06	5	7.052324e-05	1.97681708167448e-05	25	5
GLU2SOR1	pbs2d0	7238	40	ON	7.2e-05	2.54940189064023e-05	5	7.024064e-05	2.12830320675885e-05	25	5
GLU2SOR1	pbs2d0	7598	41	ON	7.048e-05	1.7838918128631e-05	5	7.157264e-05	2.07277658706866e-05	25	5
GLU2SOR1	pbs2d0	7958	42	ON	6.2247e-05	2.3612037078575e-05	5	6.36174e-05	2.05532425016914e-05	25	5
GLU2SOR1	pbs2d0	8318	43	ON	6.536e-05	2.15887239085593e-05	5	5.93734e-05	1.87324724031115e-05	25	5
GLU2SOR1	pbs2d0	8678	44	ON	4.8e-05	9.22577909989178e-06	5	5.69934e-05	1.91082956853823e-05	25	5
GLU2SOR1	pbs2d0	9038	45	ON	5.078e-05	1.46687422773733e-05	5	5.4364e-05	1.74231139581878e-05	25	5
GLU2SOR1	pbs2d0	9398	46	ON	5.858e-05	2.43385907562455e-05	5	4.8396e-05	1.6896781744857e-05	25	5
GLU2SOR1	pbs2d0	9758	47	ON	4.91e-05	1.37107621961728e-05	5	4.936e-05	1.739185633182e-05	25	5
GLU2SOR1	pbs2d0	10118	48	ON	3.552e-05	1.69578005649318e-05	5	4.7336e-05	1.8091155297548e-05	25	5
GLU2SOR1	pbs2d0	10478	49	ON	5.282e-05	1.29810246128724e-05	5	4.00932e-05	1.76912239825287e-05	25	5
GLU2SOR1	pbs2d0	10838	50	ON	4.066e-05	1.72500144927475e-05	5	3.79452e-05	1.82860577854641e-05	25	5
GLU2SOR1	pbs2d0	11198	51	ON	2.2366e-05	1.45954027008507e-05	5	3.63812e-05	1.83233117275963e-05	25	5
GLU2SOR1	pbs2d0	11558	52	ON	3.836e-05	2.1044547987543e-05	5	3.22715e-05	1.7312694847849e-05	20	4
GLU2SOR1	pbs2d0	11918	53	ON	2.77e-05	1.36815569289464e-05	5	2.94753333333333e-05	1.69779137481051e-05	15	3
GLU2.HOG1	hog1d0	-7188.5	0	OFF	0.0001185485	1.94122024639143e-05	2	0.00010696375	9.44983184209453e-05	12	3
GLU2.HOG1	hog1d0	-6842	1	OFF	7.94176e-05	8.03870231772517e-05	5	0.000103076294117647	8.5915148354179e-05	17	4
GLU2.HOG1	hog1d0	-6482	2	OFF	0.000129876	0.00012778586157905	5	0.000103788454545455	8.37881314045118e-05	22	5
GLU2.HOG1	hog1d0	-6122	3	OFF	9.37464e-05	6.93843769504346e-05	5	9.214596e-05	8.22303185330083e-05	25	5
GLU2.HOG1	hog1d0	-5762	4	OFF	0.0001062098	8.55700448182657e-05	5	9.560528e-05	7.71491867604146e-05	25	5
GLU2.HOG1	hog1d0	-5402	5	OFF	5.148e-05	3.66562000212788e-05	5	9.602752e-05	6.24336860951415e-05	25	5
GLU2.HOG1	hog1d0	-5042	6	OFF	9.67142e-05	4.30618728482633e-05	5	0.00010238376	6.75413617214666e-05	25	5
GLU2.HOG1	hog1d0	-4682	7	OFF	0.0001319872	6.18036992719692e-05	5	0.00010045248	5.83257942952916e-05	25	5
GLU2.HOG1	hog1d0	-4322	8	OFF	0.0001255276	8.92670780372025e-05	5	0.00011169512	5.38843562148917e-05	25	5
GLU2.HOG1	hog1d0	-3962	9	OFF	9.65534e-05	1.90191314943664e-05	5	0.00010509236	5.61577667646248e-05	25	5
GLU2.HOG1	hog1d0	-3602	10	OFF	0.0001076932	4.55604660281257e-05	5	9.38774e-05	5.44127990833345e-05	25	5
GLU2.HOG1	hog1d0	-3242	11	OFF	6.37004e-05	3.20779784400451e-05	5	8.789024e-05	5.38448642988045e-05	25	5
GLU2.HOG1	hog1d0	-2882	12	OFF	7.59124e-05	5.73408109490963e-05	5	9.13456e-05	5.89411618805851e-05	25	5
GLU2.HOG1	hog1d0	-2522	13	OFF	9.55918e-05	9.52483306215915e-05	5	9.077804e-05	6.1822762292352e-05	25	5
GLU2.HOG1	hog1d0	-2162	14	OFF	0.0001138302	5.60161338607012e-05	5	9.333736e-05	6.61570421679103e-05	25	5
GLU2.HOG1	hog1d0	-1802	15	OFF	0.0001048554	6.53577940707916e-05	5	9.820624e-05	6.51500743695406e-05	25	5
GLU2.HOG1	hog1d0	-1442	16	OFF	7.6497e-05	7.11315667970276e-05	5	0.00010141492	6.43343052525375e-05	25	5
GLU2.HOG1	hog1d0	-1082	17	OFF	0.0001002568	5.44287336909467e-05	5	9.0717e-05	6.49459369251328e-05	25	5
GLU2.HOG1	hog1d0	-722	18	OFF	0.0001116352	9.10271328846515e-05	5	8.56238260869565e-05	6.19655202487291e-05	23	5
GLU2.HOG1	hog1d0	-362	19	OFF	6.03406e-05	4.91052155254409e-05	5	8.81590555555556e-05	6.12146553237744e-05	18	4
GLU2.HOG1	hog1d0	-2	20	OFF	8.23158e-05	2.45853767146245e-05	5	8.35060769230769e-05	6.50895539551234e-05	13	3
GLU2.HOG1	hog1d0	358	21	ON	7.55448e-05	4.74908563325615e-05	5	9.72718235294118e-05	5.03013960122322e-05	17	4
GLU2.HOG1	hog1d0	718	22	ON	7.33604e-05	3.1497497373601e-05	5	0.000112165409090909	6.02997141418314e-05	22	5
GLU2.HOG1	hog1d0	1078	23	ON	0.0001446432	5.04513934316982e-05	5	0.00011124696	6.04042108545147e-05	25	5
GLU2.HOG1	hog1d0	1438	24	ON	0.0001628036	6.94287871620987e-05	5	0.00011444112	5.86027470817424e-05	25	5
GLU2.HOG1	hog1d0	1798	25	ON	9.98828e-05	5.48918852536511e-05	5	0.00011789584	5.57383465374004e-05	25	5
GLU2.HOG1	hog1d0	2158	26	ON	9.15156e-05	4.62544569128208e-05	5	0.00011323536	5.34570355830113e-05	25	5
GLU2.HOG1	hog1d0	2518	27	ON	9.0634e-05	2.24194725963837e-05	5	9.86658e-05	4.02269304073776e-05	25	5
GLU2.HOG1	hog1d0	2878	28	ON	0.0001213408	4.54519936768455e-05	5	9.584252e-05	3.93155094938372e-05	25	5
GLU2.HOG1	hog1d0	3238	29	ON	8.99558e-05	3.32295842089545e-05	5	9.39602e-05	3.57969885407046e-05	25	5
GLU2.HOG1	hog1d0	3598	30	ON	8.57664e-05	4.92119457581185e-05	5	9.5837e-05	4.46717127199454e-05	25	5
GLU2.HOG1	hog1d0	3958	31	ON	8.2104e-05	1.90625045573765e-05	5	9.391856e-05	4.06225503846899e-05	25	5
GLU2.HOG1	hog1d0	4318	32	ON	0.000100018	6.91189635338957e-05	5	9.324436e-05	4.06435183310123e-05	25	5
GLU2.HOG1	hog1d0	4678	33	ON	0.0001117486	2.26549199689604e-05	5	9.911884e-05	3.84913240502324e-05	25	5
GLU2.HOG1	hog1d0	5038	34	ON	8.65848e-05	3.27058001155758e-05	5	0.0001019386	4.23753400291176e-05	25	5
GLU2.HOG1	hog1d0	5398	35	ON	0.0001151388	3.29592244022823e-05	5	0.00010157944	3.33440308852024e-05	25	5
GLU2.HOG1	hog1d0	5758	36	ON	9.62028e-05	5.14669746215959e-05	5	0.0001021286	3.72871663131789e-05	25	5
GLU2.HOG1	hog1d0	6118	37	ON	9.82222e-05	2.57393357956261e-05	5	0.00010955816	3.50987299481524e-05	25	5
GLU2.HOG1	hog1d0	6478	38	ON	0.0001144944	4.59015254463291e-05	5	0.00011209812	3.563108673186e-05	25	5
GLU2.HOG1	hog1d0	6838	39	ON	0.0001237326	1.35197516360324e-05	5	0.00011850968	3.02779776511466e-05	25	5
GLU2.HOG1	hog1d0	7198	40	ON	0.0001278386	3.12051920327371e-05	5	0.0001171394	3.57423138205964e-05	25	5
GLU2.HOG1	hog1d0	7558	41	ON	0.0001282606	2.78955004131491e-05	5	0.00011369672	3.53185680279274e-05	25	5
GLU2.HOG1	hog1d0	7918	42	ON	9.13708e-05	4.93215979434973e-05	5	0.00011542744	3.93635878753872e-05	25	5
GLU2.HOG1	hog1d0	8278	43	ON	9.7281e-05	3.89378324127063e-05	5	0.00011175696	3.83676361430655e-05	25	5
GLU2.HOG1	hog1d0	8638	44	ON	0.0001323862	4.12713881605647e-05	5	0.00010873012	3.85930387962216e-05	25	5
GLU2.HOG1	hog1d0	8998	45	ON	0.0001094862	2.72376682684109e-05	5	0.00011603268	3.35758833623183e-05	25	5
GLU2.HOG1	hog1d0	9358	46	ON	0.0001131264	3.57438280938122e-05	5	0.00011320624	3.39300031502111e-05	25	5
GLU2.HOG1	hog1d0	9718	47	ON	0.0001278836	2.26170888555534e-05	5	0.00011035544	3.00194171288629e-05	25	5
GLU2.HOG1	hog1d0	10078	48	ON	8.31488e-05	2.82375726152231e-05	5	0.00010546352	3.16703845165585e-05	25	5
GLU2.HOG1	hog1d0	10438	49	ON	0.0001181322	2.61371495232361e-05	5	0.00010498828	3.00706372805765e-05	25	5
GLU2.HOG1	hog1d0	10798	50	ON	8.50266e-05	2.64868361228743e-05	5	0.00010146564	2.92167207546752e-05	25	5
GLU2.HOG1	hog1d0	11158	51	ON	0.0001107502	2.69235228972733e-05	5	0.00011035224	2.818967818233e-05	25	5
GLU2.HOG1	hog1d0	11518	52	ON	0.0001102704	3.0094829967953e-05	5	0.00010840725	2.89835615785278e-05	20	4
GLU2.HOG1	hog1d0	11878	53	ON	0.0001275818	2.24498664517186e-05	5	0.0001162008	2.60635415124543e-05	15	3
GLU2SOR1.HOG1	hog1d0	-7157	0	OFF	9.41218e-05	4.72067217268897e-05	5	8.84630666666667e-05	4.76144561323654e-05	15	3
GLU2SOR1.HOG1	hog1d0	-6797	1	OFF	0.0001020178	2.07595655349528e-05	5	9.68735e-05	5.76271615660349e-05	20	4
GLU2SOR1.HOG1	hog1d0	-6437	2	OFF	6.92496e-05	6.74122146001747e-05	5	9.15188e-05	5.42991890907835e-05	25	5
GLU2SOR1.HOG1	hog1d0	-6077	3	OFF	0.0001221048	8.23299335946532e-05	5	9.051528e-05	5.45813761815939e-05	25	5
GLU2SOR1.HOG1	hog1d0	-5717	4	OFF	7.01e-05	3.46318495030225e-05	5	7.8137e-05	6.15115956642865e-05	25	5
GLU2SOR1.HOG1	hog1d0	-5357	5	OFF	8.91042e-05	4.91965287210388e-05	5	8.389812e-05	6.09419334232185e-05	25	5
GLU2SOR1.HOG1	hog1d0	-4997	6	OFF	4.01264e-05	5.66346226684702e-05	5	7.2778e-05	5.33462201941243e-05	25	5
GLU2SOR1.HOG1	hog1d0	-4637	7	OFF	9.80552e-05	6.27384921615112e-05	5	7.624468e-05	5.58824439849106e-05	25	5
GLU2SOR1.HOG1	hog1d0	-4277	8	OFF	6.65042e-05	6.15546654056376e-05	5	7.910176e-05	5.77105362421514e-05	25	5
GLU2SOR1.HOG1	hog1d0	-3917	9	OFF	8.74334e-05	5.17410415221804e-05	5	8.806328e-05	5.06968543579711e-05	25	5
GLU2SOR1.HOG1	hog1d0	-3557	10	OFF	0.0001033896	5.47988868801183e-05	5	8.666648e-05	5.02985973662288e-05	25	5
GLU2SOR1.HOG1	hog1d0	-3197	11	OFF	8.4934e-05	3.16817078059249e-05	5	9.897236e-05	5.71209004392438e-05	25	5
GLU2SOR1.HOG1	hog1d0	-2837	12	OFF	9.10712e-05	6.18099360718e-05	5	0.00010270412	5.34829898934543e-05	25	5
GLU2SOR1.HOG1	hog1d0	-2477	13	OFF	0.0001280336	8.6611964914208e-05	5	0.00010479352	5.10970139205153e-05	25	5
GLU2SOR1.HOG1	hog1d0	-2117	14	OFF	0.0001060922	2.12847380345636e-05	5	0.00011053456	5.05696323515737e-05	25	5
GLU2SOR1.HOG1	hog1d0	-1757	15	OFF	0.0001138366	3.71311582407552e-05	5	0.00010545588	5.18045355031134e-05	25	5
GLU2SOR1.HOG1	hog1d0	-1397	16	OFF	0.0001136392	3.58220343322375e-05	5	0.00010357272	4.19517282972545e-05	25	5
GLU2SOR1.HOG1	hog1d0	-1037	17	OFF	6.56778e-05	5.1947803747608e-05	5	0.0001055034	4.42807842419636e-05	25	5
GLU2SOR1.HOG1	hog1d0	-677	18	OFF	0.0001186178	4.90088672303288e-05	5	0.0001034201	4.65154207230474e-05	20	4
GLU2SOR1.HOG1	hog1d0	-317	19	OFF	0.0001157456	3.87826010834756e-05	5	0.000100013733333333	5.02002634661081e-05	15	3
GLU2SOR1.HOG1	hog1d0	43	20	ON	1.238e-05	2.01291331159591e-05	5	2.69933333333333e-05	2.93161453972445e-05	15	3
GLU2SOR1.HOG1	hog1d0	403	21	ON	2.098e-05	2.34047431090367e-05	5	2.946e-05	2.9994813586773e-05	20	4
GLU2SOR1.HOG1	hog1d0	763	22	ON	4.762e-05	3.48008907931967e-05	5	3.1144e-05	2.77457816613625e-05	25	5
GLU2SOR1.HOG1	hog1d0	1123	23	ON	3.686e-05	3.42670103744111e-05	5	3.5116e-05	2.62189606964121e-05	25	5
GLU2SOR1.HOG1	hog1d0	1483	24	ON	3.788e-05	1.65696107377331e-05	5	4.1988e-05	2.62649214733264e-05	25	5
GLU2SOR1.HOG1	hog1d0	1843	25	ON	3.224e-05	2.11666719160098e-05	5	4.26174e-05	2.88887295324665e-05	25	5
GLU2SOR1.HOG1	hog1d0	2203	26	ON	5.534e-05	2.44116365694724e-05	5	5.34954e-05	3.71765131926956e-05	25	5
GLU2SOR1.HOG1	hog1d0	2563	27	ON	5.0767e-05	4.50018243519082e-05	5	6.234748e-05	3.90675776541111e-05	25	5
GLU2SOR1.HOG1	hog1d0	2923	28	ON	9.125e-05	4.77914741350379e-05	5	6.759548e-05	3.73646549887279e-05	25	5
GLU2SOR1.HOG1	hog1d0	3283	29	ON	8.21404e-05	3.01417245823792e-05	5	6.894348e-05	3.68529203197431e-05	25	5
GLU2SOR1.HOG1	hog1d0	3643	30	ON	5.848e-05	3.08802849727783e-05	5	7.106608e-05	3.25326695670675e-05	25	5
GLU2SOR1.HOG1	hog1d0	4003	31	ON	6.208e-05	2.30027607038807e-05	5	6.194808e-05	2.78164560196538e-05	25	5
GLU2SOR1.HOG1	hog1d0	4363	32	ON	6.138e-05	2.44175551601711e-05	5	5.6072e-05	2.5528521957476e-05	25	5
GLU2SOR1.HOG1	hog1d0	4723	33	ON	4.566e-05	2.8254610243286e-05	5	5.863892e-05	2.67225747729019e-05	25	5
GLU2SOR1.HOG1	hog1d0	5083	34	ON	5.276e-05	2.82163605023752e-05	5	5.628692e-05	2.78454540364012e-05	25	5
GLU2SOR1.HOG1	hog1d0	5443	35	ON	7.13146e-05	3.29536669552874e-05	5	5.771504e-05	3.2156251957538e-05	25	5
GLU2SOR1.HOG1	hog1d0	5803	36	ON	5.032e-05	2.9319566845368e-05	5	6.063104e-05	3.00106159876246e-05	25	5
GLU2SOR1.HOG1	hog1d0	6163	37	ON	6.85206e-05	4.47910827152013e-05	5	7.077756e-05	3.49787972981252e-05	25	5
GLU2SOR1.HOG1	hog1d0	6523	38	ON	6.024e-05	1.4994265570544e-05	5	7.434024e-05	3.67357360019732e-05	25	5
GLU2SOR1.HOG1	hog1d0	6883	39	ON	0.0001034926	3.40284768657076e-05	5	8.11388e-05	3.58988068778058e-05	25	5
GLU2SOR1.HOG1	hog1d0	7243	40	ON	8.9128e-05	3.87388553070428e-05	5	8.677332e-05	3.41403788957201e-05	25	5
GLU2SOR1.HOG1	hog1d0	7603	41	ON	8.43128e-05	3.71574326037201e-05	5	8.967376e-05	3.40854633058337e-05	25	5
GLU2SOR1.HOG1	hog1d0	7963	42	ON	9.66932e-05	3.69095010627345e-05	5	8.071524e-05	3.39477986476787e-05	25	5
GLU2SOR1.HOG1	hog1d0	8323	43	ON	7.47422e-05	3.08871009355038e-05	5	7.81006e-05	3.32232074660671e-05	25	5
GLU2SOR1.HOG1	hog1d0	8683	44	ON	5.87e-05	2.53538951642543e-05	5	7.948336e-05	3.05141171630444e-05	25	5
GLU2SOR1.HOG1	hog1d0	9043	45	ON	7.60548e-05	3.62314155837168e-05	5	7.142872e-05	2.75479010884072e-05	25	5
GLU2SOR1.HOG1	hog1d0	9403	46	ON	9.12266e-05	1.37651148850999e-05	5	6.312028e-05	3.12027492932914e-05	25	5
GLU2SOR1.HOG1	hog1d0	9763	47	ON	5.642e-05	2.09707415224164e-05	5	6.242828e-05	3.09743426154616e-05	25	5
GLU2SOR1.HOG1	hog1d0	10123	48	ON	3.32e-05	2.93382003538049e-05	5	5.583332e-05	2.74739996280119e-05	25	5
GLU2SOR1.HOG1	hog1d0	10483	49	ON	5.524e-05	2.25256076499614e-05	5	4.456e-05	2.17101934583734e-05	25	5
GLU2SOR1.HOG1	hog1d0	10843	50	ON	4.308e-05	1.1007815405429e-05	5	3.8112e-05	2.11351468727646e-05	25	5
GLU2SOR1.HOG1	hog1d0	11203	51	ON	3.486e-05	1.72873653284704e-05	5	3.7688e-05	2.15147298379506e-05	25	5
GLU2SOR1.HOG1	hog1d0	11563	52	ON	2.418e-05	1.44375205627559e-05	5	3.33e-05	1.9404475880851e-05	20	4
GLU2SOR1.HOG1	hog1d0	11923	53	ON	3.108e-05	3.0452208458501e-05	5	3.004e-05	2.07567476120073e-05	15	3
