# Supplementary material for: Yeast cell responses and survival during periodic osmotic stress are controlled by glucose availability
Source: eLife. 2024 Apr 3;12:RP88750. doi: 10.7554/eLife.88750 (PMC10990491; doi:10.7554/eLife.88750)
Supplement: Figure 2—figure supplement 3—source data 1. [file elife-88750-fig2-figsupp3-data1.zip › Summary.Data.Figure.2.Supplement.3e.txt]

Strain	Genotype	Environment.1	Environment.2	Switch.Period	Switch.Frequency	Growth.Rate.Mean	Growth.Rate.SD	N.Positions
yPH_132	WT	Glu2	Glu2Sor1	480	0.002083333	0.0070816858	0.000735860429018778	5
yPH_132	WT	Glu2	Glu2Sor1	384	0.002604167	0.0064252064	0.000512876423758492	5
yPH_132	WT	Glu2	Glu2Sor1	288	0.003472222	0.0060517084	0.000721334442968933	5
yPH_445	ste11d0	Glu2	Glu2Sor1	192	0.005208333	0.00523801022222222	0.000591223403116956	9
yPH_132	WT	Glu2	Glu2Sor1	192	0.005208333	0.005265956	0.00117203122765624	11
yPH_132	WT	Glu2	Glu2Sor1	144	0.006944444	0.0060092936	0.000333590293532051	5
yPH_132	WT	Glu2	Glu2Sor1	120	0.008333333	0.0053241572	0.000269910366975224	5
yPH_445	ste11d0	Glu2	Glu2Sor1	96	0.010416667	0.005373723	0.000314056175056311	3
yPH_132	WT	Glu2	Glu2Sor1	96	0.010416667	0.00569979392307692	0.000524446155977342	13
yPH_132	WT	Glu2	Glu2Sor1	72	0.013888889	0.0053423136	0.000487210054397793	5
yPH_445	ste11d0	Glu2	Glu2Sor1	48	0.020833333	0.00407607014285714	0.000295350927107866	7
yPH_132	WT	Glu2	Glu2Sor1	48	0.020833333	0.00465016385714286	0.00107798570359868	7
yPH_132	WT	Glu2	Glu2Sor1	36	0.027777778	0.003881509	0.000385233140855638	5
yPH_445	ste11d0	Glu2	Glu2Sor1	24	0.041666667	0.00341216771428571	0.000467243301676873	7
yPH_132	WT	Glu2	Glu2Sor1	24	0.041666667	0.00409159275	0.000732738606326928	8
yPH_445	ste11d0	Glu2	Glu2Sor1	12	0.083333333	0.002990437	0.0004715951670371	9
yPH_132	WT	Glu2	Glu2Sor1	12	0.083333333	0.0025369196	0.000485063696247823	10
