# Supplementary material for: Yeast cell responses and survival during periodic osmotic stress are controlled by glucose availability
Source: eLife. 2024 Apr 3;12:RP88750. doi: 10.7554/eLife.88750 (PMC10990491; doi:10.7554/eLife.88750)
Supplement: Figure 3—source data 1. [file elife-88750-fig3-data1.zip › Data.Figure.3a.txt]

Experiment	Strain	Genotype	Position	Treatment	Env.1	Env.2	Switch.Period	Switch.Frequency	N.Frame.Absolute	N.Frame.Relative	Duration.Absolute	Duration.Relative	First.Frame	Last.Frame	N.Cells.Start	N.Cells.End	N.Cells.In.Start	N.Cells.In.End	N.New.Total	N.Switch	N.Period	Average.Growth.t	Average.Division.t	Growth.Relative.New	Division.Relative.New	Growth.Relative.New.Death	Division.Relative.New.Death	Growth.Exponential	Division.Exponential	Death.Rate	Death.Time
12	yPH_132	WT	16	A	Glu2	Glu0	24	0.041666667	120	120	716.25	732.55	0	119	33	761	33	656	578	60	31	0.004264033	162.5566923	0.004533637	152.889874	0.004533637	152.889874	0.004324989	160.2656482	0	NA
12	yPH_132	WT	17	A	Glu2	Glu0	24	0.041666667	120	118	704.4	720.7	0	117	15	379	15	352	320	59	30	0.004547463	152.4250292	0.004771611	145.2648004	0.004771611	145.2648004	0.004657387	148.8274911	0	NA
12	yPH_132	WT	18	A	Glu2	Glu0	24	0.041666667	120	118	704.55	720.85	0	117	21	476	17	414	385	59	30	0.004569993	151.6735923	0.004634845	149.5513211	0.004634845	149.5513211	0.004573521	151.5565905	0	NA
12	yPH_132	WT	19	A	Glu2	Glu0	24	0.041666667	120	120	716.7	733	0	119	19	511	19	462	429	60	31	0.00468733	147.8767523	0.004773964	145.1932012	0.004773964	145.1932012	0.004461287	155.369315	0	NA
12	yPH_132	WT	20	A	Glu2	Glu0	24	0.041666667	120	120	716.85	733.15	0	119	36	910	32	807	715	60	31	0.004454157	155.618043	0.004729666	146.5531023	0.004729666	146.5531023	0.004675276	148.2580311	0	NA
11	yPH_132	WT	17	B	Glu2	Glu2Sor1	24	0.041666667	112	100	704.4	644.35	10	109	26	341	24	300	237	54	27	0.003683385	188.182124	0.003906881	177.4170044	0.003906881	177.4170044	0.004104076	168.8923906	0	NA
11	yPH_132	WT	18	B	Glu2	Glu2Sor1	24	0.041666667	119	107	704.55	644.5	10	116	27	495	26	430	359	54	27	0.004066691	170.4450003	0.004499266	154.0578503	0.004499266	154.0578503	0.004452532	155.6748358	0	NA
11	yPH_132	WT	20	B	Glu2	Glu2Sor1	24	0.041666667	120	108	704.85	644.8	10	117	17	214	15	186	155	54	27	0.003948484	175.5476543	0.004224272	164.0867879	0.004224272	164.0867879	0.004052886	171.0255878	0	NA
47	yPH_132	WT	16	B	Glu2	Glu2Sor1	24	0.041666667	118	106	704.25	644.3333333	10	115	21	229	21	187	147	54	27	0.004446318	155.8923978	0.004671299	148.3842485	0.004671299	148.3842485	0.003168912	218.7334912	0	NA
47	yPH_132	WT	17	B	Glu2	Glu2Sor1	24	0.041666667	120	108	704.4	644.4833333	10	117	20	376	20	351	60	54	27	0.002187493	316.8682659	0.002483803	279.0669377	0.002483803	279.0669377	0.002430263	285.2148923	0	NA
47	yPH_132	WT	18	B	Glu2	Glu2Sor1	24	0.041666667	120	108	704.55	644.6333333	10	117	26	396	25	365	197	54	27	0.003472448	199.613437	0.003986493	173.8739137	0.003986493	173.8739137	0.003793039	182.7419272	0	NA
47	yPH_132	WT	19	B	Glu2	Glu2Sor1	24	0.041666667	119	107	704.7	644.7833333	10	116	18	304	18	304	285	54	27	0.00457335	151.5622509	0.004871543	142.2849441	0.004871543	142.2849441	0.004650888	149.0354444	0	NA
47	yPH_132	WT	20	B	Glu2	Glu2Sor1	24	0.041666667	120	108	704.85	644.9333333	10	117	16	256	15	213	131	54	27	0.003477215	199.3397533	0.004089185	169.5074205	0.004089185	169.5074205	0.004160416	166.6052535	0	NA
31	yPH_132	WT	1	C	Glu2	Glu0Sor1	24	0.041666667	120	109	708	649.3333333	10	118	21	67	20	60	38	54	27	0.001741557	398.0042094	0.001639685	422.7318081	0.001741647	397.9837243	0.001540127	450.0585666	0.00012966	7712.476454
31	yPH_132	WT	2	C	Glu2	Glu0Sor1	24	0.041666667	120	109	708.15	649.4833333	10	118	26	70	25	59	40	54	27	0.001676454	413.4602197	0.001532636	452.2580932	0.001666869	415.8378805	0.001269338	546.0697354	0.000143843	6952.03346
31	yPH_132	WT	3	C	Glu2	Glu0Sor1	24	0.041666667	120	109	708.3	649.6333333	10	118	29	83	29	81	55	54	27	0.001724359	401.9738715	0.001580437	438.57939	0.001683381	411.7588221	0.001493111	464.2300608	0.000231198	4325.305818
31	yPH_132	WT	4	C	Glu2	Glu0Sor1	24	0.041666667	120	108	702.45	643.7833333	10	117	17	42	17	42	28	54	27	0.001660471	417.4401447	0.001563537	443.3199978	0.001647866	420.6330928	0.001328544	521.7344887	0.000222988	4484.549735
31	yPH_132	WT	5	C	Glu2	Glu0Sor1	24	0.041666667	120	108	702.6	643.9333333	10	117	27	65	23	55	39	54	27	0.001812993	382.3220581	0.001541541	449.6456926	0.001642274	422.0654607	0.001335335	519.080955	0.000194821	5132.926613
31	yPH_132	WT	6	D	Glu2Sor1	Glu0	24	0.041666667	120	108	702.75	644.0833333	10	117	43	74	37	67	24	54	27	0.00074746	927.3364526	0.0005542	1250.716307	0.000872381	794.5468399	0.000563677	1229.687578	0.002348984	425.7159276
31	yPH_132	WT	7	D	Glu2Sor1	Glu0	24	0.041666667	120	108	702.9	644.2333333	10	117	31	59	27	54	21	54	27	0.000802565	863.6646802	0.000532898	1300.711556	0.00138041	502.1315364	0.000548425	1263.88685	0.002809568	355.9265643
31	yPH_132	WT	8	D	Glu2Sor1	Glu0	24	0.041666667	120	108	703.05	644.3833333	10	117	16	32	16	25	13	54	27	0.000976965	709.4904443	0.000643321	1077.451415	0.001328589	521.7168822	0.000546595	1268.118221	0.002611597	382.9075182
31	yPH_132	WT	9	D	Glu2Sor1	Glu0	24	0.041666667	120	108	703.2	644.5333333	10	117	20	43	20	39	12	54	27	0.000643908	1076.468459	0.000439455	1577.288657	0.001160918	597.0682779	0.000478848	1447.529254	0.00287379	347.972593
31	yPH_132	WT	10	D	Glu2Sor1	Glu0	24	0.041666667	120	108	703.35	644.6833333	10	117	29	36	25	26	11	54	27	0.000673757	1028.778849	0.000484449	1430.7952	0.001257681	551.131108	0.000410077	1690.287466	0.003160062	316.4495046
46	yPH_132	WT	1	C	Glu2	Glu0Sor1	24	0.041666667	120	108	702	646.25	10	117	32	98	31	88	64	54	27	0.001948103	355.806316	0.001863805	371.8990166	0.001901854	364.4586845	0.001698669	408.0531764	4.54E-06	220124.9709
46	yPH_132	WT	2	C	Glu2	Glu0Sor1	24	0.041666667	118	106	702.15	646.4	10	115	22	63	21	61	39	54	27	0.001678784	412.8864169	0.001581559	438.2682568	0.001627727	425.8375264	0.001552996	446.3291173	1.11E-05	90425.54135
46	yPH_132	WT	3	C	Glu2	Glu0Sor1	24	0.041666667	118	106	702.3	646.55	10	115	39	99	37	90	37	54	27	0.001140433	607.7928198	0.001102595	628.6509875	0.00116895	592.9656217	0.001012179	684.8067336	4.29E-05	23290.95001
46	yPH_132	WT	4	C	Glu2	Glu0Sor1	24	0.041666667	116	105	702.45	646.7	9	113	14	43	14	31	22	54	27	0.001623087	427.0549799	0.001801759	384.7057908	0.001801759	384.7057908	0.001689028	410.3822256	0	NA
46	yPH_132	WT	5	C	Glu2	Glu0Sor1	24	0.041666667	118	106	702.6	646.85	10	115	18	55	17	48	33	54	27	0.001846097	375.4662722	0.001777352	389.9886042	0.001845999	375.4861658	0.001563652	443.2873845	4.59E-05	21803.53186
46	yPH_132	WT	6	D	Glu2Sor1	Glu0	24	0.041666667	120	108	702.75	647	10	117	50	60	42	56	20	54	27	0.000636226	1089.467712	0.000546141	1269.171446	0.000724449	956.7917373	0.000485172	1428.663315	0.001637738	610.5982288
46	yPH_132	WT	7	D	Glu2Sor1	Glu0	24	0.041666667	115	104	702.9	647.15	10	113	24	24	22	23	5	54	27	0.000364822	1899.957971	0.000335401	2066.621257	0.000794188	872.7746056	0.000301574	2298.432522	0.004262398	234.609734
46	yPH_132	WT	8	D	Glu2Sor1	Glu0	24	0.041666667	114	103	703.05	647.3	10	112	44	60	37	53	19	54	27	0.000594996	1164.961951	0.000469154	1477.440242	0.000656792	1055.352536	0.000447028	1550.568876	0.00193187	517.6332265
46	yPH_132	WT	9	D	Glu2Sor1	Glu0	24	0.041666667	120	108	703.2	647.45	10	117	31	39	31	39	13	54	27	0.000603055	1149.39213	0.000361268	1918.652539	0.000522331	1327.02788	0.000341847	2027.655292	0.002067238	483.7372492
46	yPH_132	WT	10	D	Glu2Sor1	Glu0	24	0.041666667	120	108	703.35	647.6	10	117	30	37	30	37	13	54	27	0.000559015	1239.944072	0.000481342	1440.030428	0.000745199	930.1504007	0.000431688	1605.667088	0.002160756	462.8009144
