# Supplementary material for: Yeast cell responses and survival during periodic osmotic stress are controlled by glucose availability
Source: eLife. 2024 Apr 3;12:RP88750. doi: 10.7554/eLife.88750 (PMC10990491; doi:10.7554/eLife.88750)
Supplement: Figure 3—source data 1. [file elife-88750-fig3-data1.zip › Data.Figure.3b.txt]

Experiment	Strain	Genotype	Position	Treatment	Env.1	Env.2	Switch.Period	Switch.Frequency	N.Frame.Absolute	N.Frame.Relative	Duration.Absolute	Duration.Relative	First.Frame	Last.Frame	N.Cells.Start	N.Cells.End	N.Cells.In.Start	N.Cells.In.End	N.New.Total	N.Switch	N.Period	Average.Growth.t	Average.Division.t	Growth.Relative.New	Division.Relative.New	Growth.Relative.New.Death	Division.Relative.New.Death	Growth.Exponential	Division.Exponential	Death.Rate	Death.Time
12	yPH_132	WT	21	A	Glu2	Glu0	96	0.010416667	120	114	681	697.3	0	113	42	258	35	218	178	15	8	0.002697675	256.9424111	0.002631864	263.3674445	0.002631864	263.3674445	0.002594488	267.1614144	0	NA
12	yPH_132	WT	22	A	Glu2	Glu0	96	0.010416667	120	112	669.15	685.45	0	111	34	212	34	198	169	15	8	0.00276624	250.5738111	0.002633395	263.2142751	0.002633395	263.2142751	0.002555528	271.2344068	0	NA
12	yPH_132	WT	23	A	Glu2	Glu0	96	0.010416667	120	112	669.3	685.6	0	111	25	160	22	138	116	15	8	0.002864941	241.9411749	0.002697755	256.9348143	0.002697755	256.9348143	0.002600558	266.5378538	0	NA
12	yPH_132	WT	24	A	Glu2	Glu0	96	0.010416667	120	112	669.45	685.75	0	111	35	250	35	216	174	15	8	0.002796251	247.8844494	0.002614348	265.1319167	0.002614348	265.1319167	0.002511204	276.0218655	0	NA
12	yPH_132	WT	25	A	Glu2	Glu0	96	0.010416667	120	112	669.6	685.9	0	111	41	305	40	281	219	15	8	0.002791145	248.3379646	0.002661852	260.400334	0.002661852	260.400334	0.002648602	261.7030617	0	NA
16	yPH_132	WT	21	A	Glu2	Glu0	96	0.010416667	120	96	633	573.0333333	10	105	29	137	29	131	98	12	6	0.002770168	250.2184987	0.002889399	239.8932367	0.002889399	239.8932367	0.002607456	265.8327631	0	NA
16	yPH_132	WT	22	A	Glu2	Glu0	96	0.010416667	120	96	633.15	573.1833333	10	105	20	75	17	64	45	12	6	0.002442907	283.7386945	0.002373886	291.9883597	0.002373886	291.9883597	0.002197588	315.4127189	0	NA
16	yPH_132	WT	23	A	Glu2	Glu0	96	0.010416667	120	96	633.3	573.3333333	10	105	64	242	57	194	159	12	6	0.002451343	282.7622419	0.002548949	271.9345257	0.002548949	271.9345257	0.002325965	298.0040768	0	NA
16	yPH_132	WT	24	A	Glu2	Glu0	96	0.010416667	120	96	633.45	573.4833333	10	105	33	98	30	88	67	12	6	0.00244876	283.0604917	0.002346727	295.3676453	0.002346727	295.3676453	0.002022588	342.7030841	0	NA
16	yPH_132	WT	25	A	Glu2	Glu0	96	0.010416667	120	96	633.6	573.6333333	10	105	19	77	19	55	41	12	6	0.002425049	285.8280818	0.002507201	276.4625259	0.002507201	276.4625259	0.0020615	336.2344233	0	NA
11	yPH_132	WT	23	B	Glu2	Glu2Sor1	96	0.010416667	114	104	717.3	657.25	10	113	26	1003	24	861	557	14	7	0.005047738	137.3183811	0.004992246	138.8447637	0.004992246	138.8447637	0.004842498	143.1383598	0	NA
11	yPH_132	WT	24	B	Glu2	Glu2Sor1	96	0.010416667	106	97	717.45	657.4	9	105	26	700	25	604	469	13	7	0.005518098	125.6134306	0.005300129	130.7793075	0.005300129	130.7793075	0.004853552	142.8123397	0	NA
11	yPH_132	WT	25	B	Glu2	Glu2Sor1	96	0.010416667	110	100	717.6	657.55	10	109	26	1028	25	843	599	13	7	0.005444022	127.3226207	0.005468288	126.7576189	0.005468288	126.7576189	0.005236694	132.3635014	0	NA
47	yPH_132	WT	21	B	Glu2	Glu2Sor1	96	0.010416667	120	96	633	573.0833333	10	105	20	945	20	849	709	12	6	0.006541099	105.9680049	0.006562693	105.6193256	0.006562693	105.6193256	0.006413557	108.0753116	0	NA
47	yPH_132	WT	22	B	Glu2	Glu2Sor1	96	0.010416667	117	93	633.15	573.2333333	10	102	40	1196	34	1041	951	12	6	0.005705179	121.4943877	0.006282086	110.3371007	0.006282086	110.3371007	0.00656121	105.6431918	0	NA
47	yPH_132	WT	23	B	Glu2	Glu2Sor1	96	0.010416667	120	96	633.3	573.3833333	10	105	34	798	34	686	575	12	6	0.005636407	122.9767759	0.0051316	135.0742919	0.0051316	135.0742919	0.004547244	152.4323645	0	NA
47	yPH_132	WT	24	B	Glu2	Glu2Sor1	96	0.010416667	120	96	633.45	573.5333333	10	105	38	1140	37	982	877	12	6	0.005632096	123.0709154	0.006128514	113.1019923	0.006128514	113.1019923	0.006071476	114.1645297	0	NA
47	yPH_132	WT	25	B	Glu2	Glu2Sor1	96	0.010416667	120	96	633.6	573.6833333	10	105	38	1193	38	1041	932	12	6	0.005696698	121.6752578	0.006436729	107.6862486	0.006436729	107.6862486	0.006442217	107.5945068	0	NA
51	yPH_132	WT	1	C	Glu2	Glu0Sor1	96	0.010416667	120	111	714	661.8833333	9	119	40	217	35	184	169	14	7	0.002692096	257.4749172	0.002890406	239.8096042	0.003091884	224.1827598	0.002852097	243.0307335	0.000210702	4746.030575
51	yPH_132	WT	2	C	Glu2	Glu0Sor1	96	0.010416667	115	106	714.15	662.0333333	9	114	20	196	17	142	97	14	7	0.003078443	225.1615798	0.002929395	236.6178369	0.003035857	228.320081	0.002813223	246.3889793	0	NA
51	yPH_132	WT	3	C	Glu2	Glu0Sor1	96	0.010416667	118	109	714.3	662.1833333	9	117	33	167	26	131	86	14	7	0.002436026	284.5400896	0.00234475	295.6166315	0.002704053	256.3363768	0.00205888	336.6622815	0.000370834	2696.62252
51	yPH_132	WT	4	C	Glu2	Glu0Sor1	96	0.010416667	108	99	714.45	662.3333333	9	107	18	192	13	142	104	14	7	0.003415367	202.9495352	0.002830154	244.9150026	0.003284057	211.0643064	0.003157153	219.5481918	0.000269941	3704.512641
51	yPH_132	WT	5	C	Glu2	Glu0Sor1	96	0.010416667	120	111	714.6	662.4833333	9	119	59	313	44	256	175	14	7	0.00254105	272.7798281	0.002673962	259.221029	0.002775458	249.741523	0.002375032	291.8475463	7.14E-05	13997.29478
51	yPH_132	WT	6	D	Glu2Sor1	Glu0	96	0.010416667	101	92	714.75	662.6333333	9	100	29	63	28	50	38	14	7	0.001550075	447.1699491	0.001471659	470.9969945	0.002114628	327.7868766	0.001195745	579.6782035	0.001277766	782.6162007
51	yPH_132	WT	7	D	Glu2Sor1	Glu0	96	0.010416667	115	106	714.9	662.7833333	9	114	12	15	12	13	8	14	7	0.000815084	850.3992863	0.00096725	716.6165951	0.001712394	404.7826253	0.000671795	1031.784094	0.00131214	762.1138476
51	yPH_132	WT	8	D	Glu2Sor1	Glu0	96	0.010416667	89	80	709.05	656.9333333	9	88	12	27	11	21	12	14	7	0.000984303	704.2006985	0.000809343	856.4316329	0.001790983	387.0204876	0.000762409	909.1541997	0.002738333	365.1856623
51	yPH_132	WT	9	D	Glu2Sor1	Glu0	96	0.010416667	120	111	715.2	663.0833333	9	119	19	51	19	45	31	14	7	0.001507651	459.7530087	0.001369875	505.9929055	0.00174853	396.4169891	0.001269497	546.0016261	0.0012741	784.8678628
51	yPH_132	WT	10	D	Glu2Sor1	Glu0	96	0.010416667	93	84	715.35	663.2333333	9	92	22	49	22	47	26	14	7	0.001430046	484.7026898	0.001126595	615.2582703	0.001759165	394.0205221	0.001033227	670.8564195	0.001981463	504.6775161
