# Supplementary material for: Yeast cell responses and survival during periodic osmotic stress are controlled by glucose availability
Source: eLife. 2024 Apr 3;12:RP88750. doi: 10.7554/eLife.88750 (PMC10990491; doi:10.7554/eLife.88750)
Supplement: Figure 3—source data 1. [file elife-88750-fig3-data1.zip › Summary.Data.Figure.3a.txt]

Treatment	Strain	Genotype	Env.1	Env.2	Period	Growth.Rate.Mean	Growth.Rate.SD	N
A	yPH_132	WT	Glu2	Glu0	24	0.004688745	0.000103401	5
B	yPH_132	WT	Glu2	Glu2Sor1	24	0.004091593	0.000732739	8
C	yPH_132	WT	Glu2	Glu0Sor1	24	0.001672833	0.000200397	10
D	yPH_132	WT	Glu2Sor1	Glu0	24	0.000944294	0.000309013	10
