# Supplementary material for: Yeast cell responses and survival during periodic osmotic stress are controlled by glucose availability
Source: eLife. 2024 Apr 3;12:RP88750. doi: 10.7554/eLife.88750 (PMC10990491; doi:10.7554/eLife.88750)
Supplement: Figure 3—source data 1. [file elife-88750-fig3-data1.zip › Summary.Data.Figure.3b.txt]

Treatment	Strain	Genotype	Env.1	Env.2	Period	Growth.Rate.Mean	Growth.Rate.SD	N
A	yPH_132	WT	Glu2	Glu0	96	0.002590538	0.000158137	10
B	yPH_132	WT	Glu2	Glu2Sor1	96	0.005787786	0.000630803	8
C	yPH_132	WT	Glu2	Glu0Sor1	96	0.002978262	0.000237728	5
D	yPH_132	WT	Glu2Sor1	Glu0	96	0.00182514	0.000164243	5
