# Supplementary material for: Yeast cell responses and survival during periodic osmotic stress are controlled by glucose availability
Source: eLife. 2024 Apr 3;12:RP88750. doi: 10.7554/eLife.88750 (PMC10990491; doi:10.7554/eLife.88750)
Supplement: Figure 3—source data 1. [file elife-88750-fig3-data1.zip › Summary.Data.Figure.3c-d.txt]

STRAIN	GENOTYPE	PHASE	MEDIUM	PERIOD	TIME.PERIOD	GR.MEAN	GR.SD	GR.N
yPH_132	WT	Antiphase	Glu2	96	131	4.89E-05	0.000254034	27
yPH_132	WT	Antiphase	Glu2	96	491	0.00177186	0.002741293	29
yPH_132	WT	Antiphase	Glu2	96	851	0.004828342	0.003042915	30
yPH_132	WT	Antiphase	Glu2	96	1211	0.005272302	0.003369072	30
yPH_132	WT	Antiphase	Glu2	96	1571	0.00646842	0.004198673	30
yPH_132	WT	Antiphase	Glu2	96	1931	0.006873568	0.005093041	30
yPH_132	WT	Antiphase	Glu2	96	2291	0.005733228	0.004544495	30
yPH_132	WT	Antiphase	Glu2	96	2651	0.007918846	0.003996563	30
yPH_132	WT	Antiphase	Glu0Sor1	96	3011	0.00713645	0.005225419	25
yPH_132	WT	Antiphase	Glu0Sor1	96	3371	0.001513216	0.00273806	30
yPH_132	WT	Antiphase	Glu0Sor1	96	3731	0.000849627	0.002905816	27
yPH_132	WT	Antiphase	Glu0Sor1	96	4091	0.000729126	0.001732209	29
yPH_132	WT	Antiphase	Glu0Sor1	96	4451	0.0001574	0.000611326	30
yPH_132	WT	Antiphase	Glu0Sor1	96	4811	0	0	28
yPH_132	WT	Antiphase	Glu0Sor1	96	5171	0.000257077	0.000955492	26
yPH_132	WT	Antiphase	Glu0Sor1	96	5531	8.22E-05	0.000427239	27
yPH_132	WT	Inphase	Glu2Sor1	96	176	0	0	25
yPH_132	WT	Inphase	Glu2Sor1	96	536	0.000508286	0.00136803	21
yPH_132	WT	Inphase	Glu2Sor1	96	896	0.002347384	0.006187221	16
yPH_132	WT	Inphase	Glu2Sor1	96	1256	0.000970533	0.002627037	20
yPH_132	WT	Inphase	Glu2Sor1	96	1616	0.002035304	0.005222436	23
yPH_132	WT	Inphase	Glu2Sor1	96	1976	0.00086926	0.001997507	21
yPH_132	WT	Inphase	Glu2Sor1	96	2336	0.002996974	0.006783071	21
yPH_132	WT	Inphase	Glu2Sor1	96	2696	0.003779562	0.005336487	23
yPH_132	WT	Inphase	Glu0	96	3056	0.002343953	0.006576837	26
yPH_132	WT	Inphase	Glu0	96	3416	0.001200083	0.003158071	29
yPH_132	WT	Inphase	Glu0	96	3776	0.001410934	0.00541424	30
yPH_132	WT	Inphase	Glu0	96	4136	0.004092306	0.007787061	30
yPH_132	WT	Inphase	Glu0	96	4496	0.001896084	0.003251476	30
yPH_132	WT	Inphase	Glu0	96	4856	0.00152123	0.003147094	30
yPH_132	WT	Inphase	Glu0	96	5216	0.001822291	0.004538218	30
yPH_132	WT	Inphase	Glu0	96	5576	0.00079686	0.002214782	29
