# Supplementary material for: Yeast cell responses and survival during periodic osmotic stress are controlled by glucose availability
Source: eLife. 2024 Apr 3;12:RP88750. doi: 10.7554/eLife.88750 (PMC10990491; doi:10.7554/eLife.88750)
Supplement: Figure 3—figure supplement 1—source data 1. [file elife-88750-fig3-figsupp1-data1.zip › Data.Figure.3.Supplement.1a-b.txt]

Experiment	Strain	Genotype	Position	Env.1	Env.2	Frame	Time.Absolute	Time.Relative	Medium	Switch	Period	Cumulative.Relative.New
46	yPH_132	WT	5	Glu2	Glu0Sor1	10	3636	291	ON	1	1	0.0625
46	yPH_132	WT	5	Glu2	Glu0Sor1	11	3996	651	ON	1	1	0.0625
46	yPH_132	WT	5	Glu2	Glu0Sor1	12	4356	1011	OFF	2	1	0.0625
46	yPH_132	WT	5	Glu2	Glu0Sor1	13	4716	1371	OFF	2	1	0.121323529
46	yPH_132	WT	5	Glu2	Glu0Sor1	14	5076	1731	ON	3	2	0.121323529
46	yPH_132	WT	5	Glu2	Glu0Sor1	15	5436	2091	ON	3	2	0.121323529
46	yPH_132	WT	5	Glu2	Glu0Sor1	16	5796	2451	OFF	4	2	0.176879085
46	yPH_132	WT	5	Glu2	Glu0Sor1	17	6156	2811	OFF	4	2	0.176879085
46	yPH_132	WT	5	Glu2	Glu0Sor1	18	6516	3171	ON	5	3	0.176879085
46	yPH_132	WT	5	Glu2	Glu0Sor1	19	6876	3531	ON	5	3	0.176879085
46	yPH_132	WT	5	Glu2	Glu0Sor1	20	7236	3891	OFF	6	3	0.176879085
46	yPH_132	WT	5	Glu2	Glu0Sor1	21	7596	4251	OFF	6	3	0.176879085
46	yPH_132	WT	5	Glu2	Glu0Sor1	22	7956	4611	ON	7	4	0.176879085
46	yPH_132	WT	5	Glu2	Glu0Sor1	23	8316	4971	ON	7	4	0.176879085
46	yPH_132	WT	5	Glu2	Glu0Sor1	24	8676	5331	OFF	8	4	0.343545752
46	yPH_132	WT	5	Glu2	Glu0Sor1	25	9036	5691	OFF	8	4	0.343545752
46	yPH_132	WT	5	Glu2	Glu0Sor1	26	9396	6051	ON	9	5	0.343545752
46	yPH_132	WT	5	Glu2	Glu0Sor1	27	9756	6411	ON	9	5	0.343545752
46	yPH_132	WT	5	Glu2	Glu0Sor1	28	10116	6771	OFF	10	5	0.343545752
46	yPH_132	WT	5	Glu2	Glu0Sor1	29	10476	7131	OFF	10	5	0.343545752
46	yPH_132	WT	5	Glu2	Glu0Sor1	30	10836	7491	ON	11	6	0.343545752
46	yPH_132	WT	5	Glu2	Glu0Sor1	31	11196	7851	ON	11	6	0.343545752
46	yPH_132	WT	5	Glu2	Glu0Sor1	32	11556	8211	OFF	12	6	0.343545752
46	yPH_132	WT	5	Glu2	Glu0Sor1	33	11916	8571	OFF	12	6	0.343545752
46	yPH_132	WT	5	Glu2	Glu0Sor1	34	12276	8931	ON	13	7	0.343545752
46	yPH_132	WT	5	Glu2	Glu0Sor1	35	12636	9291	ON	13	7	0.343545752
46	yPH_132	WT	5	Glu2	Glu0Sor1	36	12996	9651	OFF	14	7	0.393545752
46	yPH_132	WT	5	Glu2	Glu0Sor1	37	13356	10011	OFF	14	7	0.441164799
46	yPH_132	WT	5	Glu2	Glu0Sor1	38	13716	10371	ON	15	8	0.441164799
46	yPH_132	WT	5	Glu2	Glu0Sor1	39	14076	10731	ON	15	8	0.441164799
46	yPH_132	WT	5	Glu2	Glu0Sor1	40	14436	11091	OFF	16	8	0.441164799
46	yPH_132	WT	5	Glu2	Glu0Sor1	41	14796	11451	OFF	16	8	0.441164799
46	yPH_132	WT	5	Glu2	Glu0Sor1	42	15156	11811	ON	17	9	0.441164799
46	yPH_132	WT	5	Glu2	Glu0Sor1	43	15516	12171	ON	17	9	0.441164799
46	yPH_132	WT	5	Glu2	Glu0Sor1	44	15876	12531	OFF	18	9	0.441164799
46	yPH_132	WT	5	Glu2	Glu0Sor1	45	16236	12891	OFF	18	9	0.441164799
46	yPH_132	WT	5	Glu2	Glu0Sor1	46	16596	13251	ON	19	10	0.441164799
46	yPH_132	WT	5	Glu2	Glu0Sor1	47	16956	13611	ON	19	10	0.48464306
46	yPH_132	WT	5	Glu2	Glu0Sor1	48	17316	13971	OFF	20	10	0.48464306
46	yPH_132	WT	5	Glu2	Glu0Sor1	49	17676	14331	OFF	20	10	0.48464306
46	yPH_132	WT	5	Glu2	Glu0Sor1	50	18036	14691	ON	21	11	0.48464306
46	yPH_132	WT	5	Glu2	Glu0Sor1	51	18396	15051	ON	21	11	0.48464306
46	yPH_132	WT	5	Glu2	Glu0Sor1	52	18756	15411	OFF	22	11	0.526309727
46	yPH_132	WT	5	Glu2	Glu0Sor1	53	19116	15771	OFF	22	11	0.60964306
46	yPH_132	WT	5	Glu2	Glu0Sor1	54	19476	16131	ON	23	12	0.60964306
46	yPH_132	WT	5	Glu2	Glu0Sor1	55	19836	16491	ON	23	12	0.60964306
46	yPH_132	WT	5	Glu2	Glu0Sor1	56	20196	16851	OFF	24	12	0.60964306
46	yPH_132	WT	5	Glu2	Glu0Sor1	57	20556	17211	OFF	24	12	0.68964306
46	yPH_132	WT	5	Glu2	Glu0Sor1	58	20916	17571	ON	25	13	0.68964306
46	yPH_132	WT	5	Glu2	Glu0Sor1	59	21276	17931	ON	25	13	0.68964306
46	yPH_132	WT	5	Glu2	Glu0Sor1	60	21636	18291	OFF	26	13	0.68964306
46	yPH_132	WT	5	Glu2	Glu0Sor1	61	21996	18651	OFF	26	13	0.68964306
46	yPH_132	WT	5	Glu2	Glu0Sor1	62	22356	19011	ON	27	14	0.68964306
46	yPH_132	WT	5	Glu2	Glu0Sor1	63	22716	19371	ON	27	14	0.68964306
46	yPH_132	WT	5	Glu2	Glu0Sor1	64	23076	19731	OFF	28	14	0.68964306
46	yPH_132	WT	5	Glu2	Glu0Sor1	65	23436	20091	OFF	28	14	0.68964306
46	yPH_132	WT	5	Glu2	Glu0Sor1	66	24156	20811	ON	29	15	0.68964306
46	yPH_132	WT	5	Glu2	Glu0Sor1	67	24516	21171	OFF	30	15	0.724125819
46	yPH_132	WT	5	Glu2	Glu0Sor1	68	24876	21531	OFF	30	15	0.724125819
46	yPH_132	WT	5	Glu2	Glu0Sor1	69	25236	21891	ON	31	16	0.724125819
46	yPH_132	WT	5	Glu2	Glu0Sor1	70	25596	22251	ON	31	16	0.724125819
46	yPH_132	WT	5	Glu2	Glu0Sor1	71	25956	22611	OFF	32	16	0.758608577
46	yPH_132	WT	5	Glu2	Glu0Sor1	72	26316	22971	OFF	32	16	0.791941911
46	yPH_132	WT	5	Glu2	Glu0Sor1	73	26676	23331	ON	33	17	0.791941911
46	yPH_132	WT	5	Glu2	Glu0Sor1	74	27036	23691	ON	33	17	0.791941911
46	yPH_132	WT	5	Glu2	Glu0Sor1	75	27396	24051	OFF	34	17	0.791941911
46	yPH_132	WT	5	Glu2	Glu0Sor1	76	27756	24411	OFF	34	17	0.791941911
46	yPH_132	WT	5	Glu2	Glu0Sor1	77	28116	24771	ON	35	18	0.791941911
46	yPH_132	WT	5	Glu2	Glu0Sor1	78	28476	25131	ON	35	18	0.791941911
46	yPH_132	WT	5	Glu2	Glu0Sor1	79	28836	25491	OFF	36	18	0.85645804
46	yPH_132	WT	5	Glu2	Glu0Sor1	80	29196	25851	OFF	36	18	0.85645804
46	yPH_132	WT	5	Glu2	Glu0Sor1	81	29556	26211	ON	37	19	0.85645804
46	yPH_132	WT	5	Glu2	Glu0Sor1	82	29916	26571	ON	37	19	0.85645804
46	yPH_132	WT	5	Glu2	Glu0Sor1	83	30276	26931	OFF	38	19	0.88676107
46	yPH_132	WT	5	Glu2	Glu0Sor1	84	30636	27291	OFF	38	19	0.916172835
46	yPH_132	WT	5	Glu2	Glu0Sor1	85	30996	27651	ON	39	20	0.916172835
46	yPH_132	WT	5	Glu2	Glu0Sor1	86	31356	28011	ON	39	20	0.916172835
46	yPH_132	WT	5	Glu2	Glu0Sor1	87	31716	28371	OFF	40	20	0.916172835
46	yPH_132	WT	5	Glu2	Glu0Sor1	88	32076	28731	OFF	40	20	0.945584599
46	yPH_132	WT	5	Glu2	Glu0Sor1	89	32436	29091	ON	41	21	0.945584599
46	yPH_132	WT	5	Glu2	Glu0Sor1	90	32796	29451	ON	41	21	0.945584599
46	yPH_132	WT	5	Glu2	Glu0Sor1	91	33156	29811	OFF	42	21	0.974156028
46	yPH_132	WT	5	Glu2	Glu0Sor1	92	33516	30171	OFF	42	21	1.029711584
46	yPH_132	WT	5	Glu2	Glu0Sor1	93	33876	30531	ON	43	22	1.029711584
46	yPH_132	WT	5	Glu2	Glu0Sor1	94	34596	31251	OFF	44	22	1.029711584
46	yPH_132	WT	5	Glu2	Glu0Sor1	95	34956	31611	OFF	44	22	1.029711584
46	yPH_132	WT	5	Glu2	Glu0Sor1	96	35316	31971	ON	45	23	1.029711584
46	yPH_132	WT	5	Glu2	Glu0Sor1	97	35676	32331	ON	45	23	1.029711584
46	yPH_132	WT	5	Glu2	Glu0Sor1	98	36036	32691	OFF	46	23	1.080993635
46	yPH_132	WT	5	Glu2	Glu0Sor1	99	36396	33051	OFF	46	23	1.080993635
46	yPH_132	WT	5	Glu2	Glu0Sor1	100	36756	33411	ON	47	24	1.080993635
46	yPH_132	WT	5	Glu2	Glu0Sor1	101	37116	33771	ON	47	24	1.080993635
46	yPH_132	WT	5	Glu2	Glu0Sor1	102	37476	34131	OFF	48	24	1.105383879
46	yPH_132	WT	5	Glu2	Glu0Sor1	103	37836	34491	OFF	48	24	1.105383879
46	yPH_132	WT	5	Glu2	Glu0Sor1	104	38196	34851	ON	49	25	1.105383879
46	yPH_132	WT	5	Glu2	Glu0Sor1	105	38556	35211	ON	49	25	1.105383879
46	yPH_132	WT	5	Glu2	Glu0Sor1	106	38916	35571	OFF	50	25	1.151895507
46	yPH_132	WT	5	Glu2	Glu0Sor1	107	39276	35931	OFF	50	25	1.174117729
46	yPH_132	WT	5	Glu2	Glu0Sor1	108	39636	36291	ON	51	26	1.174117729
46	yPH_132	WT	5	Glu2	Glu0Sor1	109	39996	36651	ON	51	26	1.174117729
46	yPH_132	WT	5	Glu2	Glu0Sor1	110	40356	37011	OFF	52	26	1.215784396
46	yPH_132	WT	5	Glu2	Glu0Sor1	111	40716	37371	OFF	52	26	1.215784396
46	yPH_132	WT	5	Glu2	Glu0Sor1	112	41076	37731	ON	53	27	1.215784396
46	yPH_132	WT	5	Glu2	Glu0Sor1	113	41436	38091	ON	53	27	1.215784396
46	yPH_132	WT	5	Glu2	Glu0Sor1	114	41796	38451	OFF	54	27	1.215784396
46	yPH_132	WT	5	Glu2	Glu0Sor1	115	42156	38811	OFF	54	27	1.236617729
46	yPH_132	WT	5	Glu2	Glu0Sor1	116	42516	39171	ON	55	28	1.236617729
46	yPH_132	WT	9	Glu2Sor1	Glu0	10	3672	327	ON	1	1	0.064516129
46	yPH_132	WT	9	Glu2Sor1	Glu0	11	4032	687	ON	1	1	0.094819159
46	yPH_132	WT	9	Glu2Sor1	Glu0	12	4392	1047	OFF	2	1	0.153642689
46	yPH_132	WT	9	Glu2Sor1	Glu0	13	4752	1407	OFF	2	1	0.153642689
46	yPH_132	WT	9	Glu2Sor1	Glu0	14	5112	1767	ON	3	2	0.153642689
46	yPH_132	WT	9	Glu2Sor1	Glu0	15	5472	2127	ON	3	2	0.153642689
46	yPH_132	WT	9	Glu2Sor1	Glu0	16	5832	2487	OFF	4	2	0.153642689
46	yPH_132	WT	9	Glu2Sor1	Glu0	17	6192	2847	OFF	4	2	0.153642689
46	yPH_132	WT	9	Glu2Sor1	Glu0	18	6552	3207	ON	5	3	0.153642689
46	yPH_132	WT	9	Glu2Sor1	Glu0	19	6912	3567	ON	5	3	0.153642689
46	yPH_132	WT	9	Glu2Sor1	Glu0	20	7272	3927	OFF	6	3	0.153642689
46	yPH_132	WT	9	Glu2Sor1	Glu0	21	7632	4287	OFF	6	3	0.153642689
46	yPH_132	WT	9	Glu2Sor1	Glu0	22	7992	4647	ON	7	4	0.153642689
46	yPH_132	WT	9	Glu2Sor1	Glu0	23	8352	5007	ON	7	4	0.153642689
46	yPH_132	WT	9	Glu2Sor1	Glu0	24	8712	5367	OFF	8	4	0.153642689
46	yPH_132	WT	9	Glu2Sor1	Glu0	25	9072	5727	OFF	8	4	0.153642689
46	yPH_132	WT	9	Glu2Sor1	Glu0	26	9432	6087	ON	9	5	0.181420467
46	yPH_132	WT	9	Glu2Sor1	Glu0	27	9792	6447	ON	9	5	0.181420467
46	yPH_132	WT	9	Glu2Sor1	Glu0	28	10152	6807	OFF	10	5	0.181420467
46	yPH_132	WT	9	Glu2Sor1	Glu0	29	10512	7167	OFF	10	5	0.181420467
46	yPH_132	WT	9	Glu2Sor1	Glu0	30	10872	7527	ON	11	6	0.181420467
46	yPH_132	WT	9	Glu2Sor1	Glu0	31	11232	7887	ON	11	6	0.208447494
46	yPH_132	WT	9	Glu2Sor1	Glu0	32	11592	8247	OFF	12	6	0.208447494
46	yPH_132	WT	9	Glu2Sor1	Glu0	33	11952	8607	OFF	12	6	0.208447494
46	yPH_132	WT	9	Glu2Sor1	Glu0	34	12312	8967	ON	13	7	0.208447494
46	yPH_132	WT	9	Glu2Sor1	Glu0	35	12672	9327	ON	13	7	0.234763283
46	yPH_132	WT	9	Glu2Sor1	Glu0	36	13032	9687	OFF	14	7	0.234763283
46	yPH_132	WT	9	Glu2Sor1	Glu0	37	13392	10047	OFF	14	7	0.234763283
46	yPH_132	WT	9	Glu2Sor1	Glu0	38	13752	10407	ON	15	8	0.234763283
46	yPH_132	WT	9	Glu2Sor1	Glu0	39	14112	10767	ON	15	8	0.234763283
46	yPH_132	WT	9	Glu2Sor1	Glu0	40	14472	11127	OFF	16	8	0.260404309
46	yPH_132	WT	9	Glu2Sor1	Glu0	41	14832	11487	OFF	16	8	0.260404309
46	yPH_132	WT	9	Glu2Sor1	Glu0	42	15192	11847	ON	17	9	0.260404309
46	yPH_132	WT	9	Glu2Sor1	Glu0	43	15552	12207	ON	17	9	0.260404309
46	yPH_132	WT	9	Glu2Sor1	Glu0	44	15912	12567	OFF	18	9	0.260404309
46	yPH_132	WT	9	Glu2Sor1	Glu0	45	16272	12927	OFF	18	9	0.260404309
46	yPH_132	WT	9	Glu2Sor1	Glu0	46	16632	13287	ON	19	10	0.260404309
46	yPH_132	WT	9	Glu2Sor1	Glu0	47	16992	13647	ON	19	10	0.260404309
46	yPH_132	WT	9	Glu2Sor1	Glu0	48	17352	14007	OFF	20	10	0.260404309
46	yPH_132	WT	9	Glu2Sor1	Glu0	49	17712	14367	OFF	20	10	0.260404309
46	yPH_132	WT	9	Glu2Sor1	Glu0	50	18072	14727	ON	21	11	0.260404309
46	yPH_132	WT	9	Glu2Sor1	Glu0	51	18432	15087	ON	21	11	0.260404309
46	yPH_132	WT	9	Glu2Sor1	Glu0	52	18792	15447	OFF	22	11	0.260404309
46	yPH_132	WT	9	Glu2Sor1	Glu0	53	19152	15807	OFF	22	11	0.260404309
46	yPH_132	WT	9	Glu2Sor1	Glu0	54	19512	16167	ON	23	12	0.260404309
46	yPH_132	WT	9	Glu2Sor1	Glu0	55	19872	16527	ON	23	12	0.260404309
46	yPH_132	WT	9	Glu2Sor1	Glu0	56	20232	16887	OFF	24	12	0.260404309
46	yPH_132	WT	9	Glu2Sor1	Glu0	57	20592	17247	OFF	24	12	0.260404309
46	yPH_132	WT	9	Glu2Sor1	Glu0	58	20952	17607	ON	25	13	0.260404309
46	yPH_132	WT	9	Glu2Sor1	Glu0	59	21312	17967	ON	25	13	0.286720098
46	yPH_132	WT	9	Glu2Sor1	Glu0	60	21672	18327	OFF	26	13	0.286720098
46	yPH_132	WT	9	Glu2Sor1	Glu0	61	22032	18687	OFF	26	13	0.286720098
46	yPH_132	WT	9	Glu2Sor1	Glu0	62	22392	19047	ON	27	14	0.286720098
46	yPH_132	WT	9	Glu2Sor1	Glu0	63	22752	19407	ON	27	14	0.286720098
46	yPH_132	WT	9	Glu2Sor1	Glu0	64	23112	19767	OFF	28	14	0.286720098
46	yPH_132	WT	9	Glu2Sor1	Glu0	65	23472	20127	OFF	28	14	0.286720098
46	yPH_132	WT	9	Glu2Sor1	Glu0	66	23832	20487	ON	29	15	0.286720098
46	yPH_132	WT	9	Glu2Sor1	Glu0	67	24192	20847	ON	29	15	0.286720098
46	yPH_132	WT	9	Glu2Sor1	Glu0	68	24552	21207	OFF	30	15	0.286720098
46	yPH_132	WT	9	Glu2Sor1	Glu0	69	24912	21567	OFF	30	15	0.286720098
46	yPH_132	WT	9	Glu2Sor1	Glu0	70	25272	21927	ON	31	16	0.286720098
46	yPH_132	WT	9	Glu2Sor1	Glu0	71	25632	22287	ON	31	16	0.286720098
46	yPH_132	WT	9	Glu2Sor1	Glu0	72	25992	22647	OFF	32	16	0.286720098
46	yPH_132	WT	9	Glu2Sor1	Glu0	73	26352	23007	OFF	32	16	0.286720098
46	yPH_132	WT	9	Glu2Sor1	Glu0	74	26712	23367	ON	33	17	0.286720098
46	yPH_132	WT	9	Glu2Sor1	Glu0	75	27072	23727	ON	33	17	0.286720098
46	yPH_132	WT	9	Glu2Sor1	Glu0	76	27432	24087	OFF	34	17	0.286720098
46	yPH_132	WT	9	Glu2Sor1	Glu0	77	27792	24447	OFF	34	17	0.286720098
46	yPH_132	WT	9	Glu2Sor1	Glu0	78	28152	24807	ON	35	18	0.286720098
46	yPH_132	WT	9	Glu2Sor1	Glu0	79	28512	25167	ON	35	18	0.286720098
46	yPH_132	WT	9	Glu2Sor1	Glu0	80	28872	25527	OFF	36	18	0.286720098
46	yPH_132	WT	9	Glu2Sor1	Glu0	81	29232	25887	OFF	36	18	0.286720098
46	yPH_132	WT	9	Glu2Sor1	Glu0	82	29592	26247	ON	37	19	0.314497876
46	yPH_132	WT	9	Glu2Sor1	Glu0	83	29952	26607	ON	37	19	0.314497876
46	yPH_132	WT	9	Glu2Sor1	Glu0	84	30312	26967	OFF	38	19	0.314497876
46	yPH_132	WT	9	Glu2Sor1	Glu0	85	30672	27327	OFF	38	19	0.314497876
46	yPH_132	WT	9	Glu2Sor1	Glu0	86	31032	27687	ON	39	20	0.314497876
46	yPH_132	WT	9	Glu2Sor1	Glu0	87	31392	28047	ON	39	20	0.314497876
46	yPH_132	WT	9	Glu2Sor1	Glu0	88	31752	28407	OFF	40	20	0.314497876
46	yPH_132	WT	9	Glu2Sor1	Glu0	89	32112	28767	OFF	40	20	0.314497876
46	yPH_132	WT	9	Glu2Sor1	Glu0	90	32472	29127	ON	41	21	0.314497876
46	yPH_132	WT	9	Glu2Sor1	Glu0	91	32832	29487	ON	41	21	0.314497876
46	yPH_132	WT	9	Glu2Sor1	Glu0	92	33192	29847	OFF	42	21	0.314497876
46	yPH_132	WT	9	Glu2Sor1	Glu0	93	33552	30207	OFF	42	21	0.314497876
46	yPH_132	WT	9	Glu2Sor1	Glu0	94	33912	30567	ON	43	22	0.314497876
46	yPH_132	WT	9	Glu2Sor1	Glu0	95	34272	30927	ON	43	22	0.314497876
46	yPH_132	WT	9	Glu2Sor1	Glu0	96	34632	31287	OFF	44	22	0.314497876
46	yPH_132	WT	9	Glu2Sor1	Glu0	97	34992	31647	OFF	44	22	0.340138902
46	yPH_132	WT	9	Glu2Sor1	Glu0	98	35352	32007	ON	45	23	0.340138902
46	yPH_132	WT	9	Glu2Sor1	Glu0	99	35712	32367	ON	45	23	0.340138902
46	yPH_132	WT	9	Glu2Sor1	Glu0	100	36072	32727	OFF	46	23	0.340138902
46	yPH_132	WT	9	Glu2Sor1	Glu0	101	36432	33087	OFF	46	23	0.340138902
46	yPH_132	WT	9	Glu2Sor1	Glu0	102	36792	33447	ON	47	24	0.365138902
46	yPH_132	WT	9	Glu2Sor1	Glu0	103	37152	33807	ON	47	24	0.365138902
46	yPH_132	WT	9	Glu2Sor1	Glu0	104	37512	34167	OFF	48	24	0.365138902
46	yPH_132	WT	9	Glu2Sor1	Glu0	105	37872	34527	OFF	48	24	0.365138902
46	yPH_132	WT	9	Glu2Sor1	Glu0	106	38232	34887	ON	49	25	0.365138902
46	yPH_132	WT	9	Glu2Sor1	Glu0	107	38592	35247	ON	49	25	0.365138902
46	yPH_132	WT	9	Glu2Sor1	Glu0	108	38952	35607	OFF	50	25	0.365138902
46	yPH_132	WT	9	Glu2Sor1	Glu0	109	39312	35967	OFF	50	25	0.365138902
46	yPH_132	WT	9	Glu2Sor1	Glu0	110	39672	36327	ON	51	26	0.365138902
46	yPH_132	WT	9	Glu2Sor1	Glu0	111	40032	36687	ON	51	26	0.365138902
46	yPH_132	WT	9	Glu2Sor1	Glu0	112	40392	37047	OFF	52	26	0.365138902
46	yPH_132	WT	9	Glu2Sor1	Glu0	113	40752	37407	OFF	52	26	0.365138902
46	yPH_132	WT	9	Glu2Sor1	Glu0	114	41112	37767	ON	53	27	0.365138902
46	yPH_132	WT	9	Glu2Sor1	Glu0	115	41472	38127	ON	53	27	0.365138902
46	yPH_132	WT	9	Glu2Sor1	Glu0	116	41832	38487	OFF	54	27	0.365138902
46	yPH_132	WT	9	Glu2Sor1	Glu0	117	42192	38847	OFF	54	27	0.390779927
46	yPH_132	WT	9	Glu2Sor1	Glu0	118	42552	39207	ON	55	28	0.390779927
