# Supplementary material for: Yeast cell responses and survival during periodic osmotic stress are controlled by glucose availability
Source: eLife. 2024 Apr 3;12:RP88750. doi: 10.7554/eLife.88750 (PMC10990491; doi:10.7554/eLife.88750)
Supplement: Figure 3—figure supplement 1—source data 1. [file elife-88750-fig3-figsupp1-data1.zip › Data.Figure.3.Supplement.1c.txt]

Experiment	Strain	Genotype	Position	Treatment	Env.1	Env.2	Period	N.Frame.Absolute	N.Frame.Relative	Duration.Absolute	Duration.Relative	First.Frame	Last.Frame	N.Cells.Start	N.Cells.End	N.Cells.In.Start	N.Cells.In.End	N.New.Total	N.Switch	N.Period	Average.Growth.t	Average.Division.t	Growth.Relative.New	Division.Relative.New	Growth.Relative.New.Death	Division.Relative.New.Death	Growth.Exponential	Division.Exponential	Death.Rate	Death.Time
16	yPH_132	WT	16	A	Glu0.1	Glu0	24	120	100	716.25	596.3333333	20	119	36	178	36	170	147	50	25	0.002943984	235.4453337	0.002877812	240.859083	0.002877812	240.859083	0.002606513	265.9288975	0	NA
16	yPH_132	WT	17	A	Glu0.1	Glu0	24	120	100	716.4	596.4833333	20	119	30	128	29	128	99	50	25	0.002757749	251.3452994	0.002668305	259.7705738	0.002668305	259.7705738	0.002402892	288.4637499	0	NA
16	yPH_132	WT	18	A	Glu0.1	Glu0	24	120	100	716.55	596.6333333	20	119	23	126	23	116	96	50	25	0.002828337	245.0723175	0.002788861	248.5412863	0.002788861	248.5412863	0.002668053	259.7951083	0	NA
16	yPH_132	WT	19	A	Glu0.1	Glu0	24	120	100	716.7	596.7833333	20	119	38	181	38	168	147	50	25	0.002895023	239.4271695	0.002829603	244.9626692	0.002829603	244.9626692	0.002588753	267.7532625	0	NA
16	yPH_132	WT	20	A	Glu0.1	Glu0	24	120	100	716.85	596.9333333	20	119	22	72	22	65	46	50	25	0.001973492	351.2287908	0.00197624	350.7404189	0.00197624	350.7404189	0.001910945	362.7248078	0	NA
25	yPH_132	WT	16	B	Glu0.1	Glu0.1Sor1	24	121	109	728.25	668.4833333	10	118	49	304	44	265	206	56	28	0.002674014	259.2160122	0.002674497	259.169137	0.002674497	259.169137	0.002560289	270.730032	0	NA
25	yPH_132	WT	17	B	Glu0.1	Glu0.1Sor1	24	124	112	728.4	668.6333333	10	121	17	120	17	102	74	56	28	0.002484127	279.0305262	0.002587254	267.9084518	0.002587254	267.9084518	0.002662201	260.3662342	0	NA
25	yPH_132	WT	18	B	Glu0.1	Glu0.1Sor1	24	124	112	728.55	668.7833333	10	121	41	215	41	195	163	56	28	0.002806517	246.9776813	0.002919843	237.3919007	0.002919843	237.3919007	0.002410982	287.4958043	0	NA
25	yPH_132	WT	19	B	Glu0.1	Glu0.1Sor1	24	124	112	728.7	668.9333333	10	121	10	58	10	53	45	56	28	0.002677558	258.8728472	0.00259081	267.5406745	0.00259081	267.5406745	0.002493476	277.9843269	0	NA
25	yPH_132	WT	20	B	Glu0.1	Glu0.1Sor1	24	124	112	728.85	669.0833333	10	121	21	162	18	126	107	56	28	0.00289614	239.3348068	0.002786761	248.728618	0.002786761	248.728618	0.002805261	247.0882627	0	NA
31	yPH_132	WT	11	C	Glu0.1	Glu0Sor1	24	120	108	703.5	644.8333333	10	117	13	22	13	20	11	54	27	0.001036124	668.9812011	0.000792662	874.4554626	0.000879715	787.9227683	0.000698708	992.0417822	0.00037968	2633.79756
31	yPH_132	WT	12	C	Glu0.1	Glu0Sor1	24	120	108	703.65	644.9833333	10	117	28	46	28	42	19	54	27	0.000788998	878.5160207	0.000576705	1201.90919	0.000614573	1127.852081	0.000490638	1412.747839	0.000298358	3351.673175
31	yPH_132	WT	13	C	Glu0.1	Glu0Sor1	24	120	108	703.8	645.1333333	10	117	28	52	27	48	24	54	27	0.000974478	711.3007067	0.000786272	881.5619301	0.000828215	836.9170406	0.000699073	991.5239775	0.000247606	4038.670841
31	yPH_132	WT	14	C	Glu0.1	Glu0Sor1	24	120	108	703.95	645.2833333	10	117	38	86	34	81	42	54	27	0.001165988	594.472119	0.000860942	805.103474	0.000904055	766.7093222	0.000860438	805.5752178	0.000137754	7259.296786
31	yPH_132	WT	15	C	Glu0.1	Glu0Sor1	24	120	108	704.1	645.4333333	10	117	18	36	18	31	14	54	27	0.000777193	891.8597716	0.000559727	1238.366708	0.00064761	1070.315131	0.000531453	1304.249634	0.000351678	2843.512948
31	yPH_132	WT	16	D	Glu0.1Sor1	Glu0	24	120	108	704.25	645.5833333	10	117	16	24	16	23	8	54	27	0.000684871	1012.084359	0.000636583	1088.856716	0.000789586	877.8611963	0.000582186	1190.594546	0.000714879	1398.838921
31	yPH_132	WT	17	D	Glu0.1Sor1	Glu0	24	120	108	704.4	645.7333333	10	117	12	11	12	10	2	54	27	0.000325789	2127.59703	0.000304461	2276.638752	0.000431485	1606.423112	0.000230137	3011.889186	0.001722591	580.5207337
31	yPH_132	WT	18	D	Glu0.1Sor1	Glu0	24	120	108	704.55	645.8833333	10	117	11	12	11	9	4	54	27	0.000690732	1003.497143	0.000301501	2298.990594	0.000404752	1712.52306	0.000285564	2427.28906	0.001900235	526.2506275
31	yPH_132	WT	19	D	Glu0.1Sor1	Glu0	24	120	108	704.7	646.0333333	10	117	8	15	8	11	4	54	27	0.000690158	1004.331517	0.000381319	1817.761324	0.000514836	1346.346832	0.000334493	2072.231908	0.001153721	866.7608443
31	yPH_132	WT	20	D	Glu0.1Sor1	Glu0	24	120	108	704.85	646.1833333	10	117	9	17	9	17	7	54	27	0.000959474	722.423886	0.000542264	1278.246976	0.000668492	1036.881596	0.00051247	1352.561537	0.000738544	1354.015831
46	yPH_132	WT	11	C	Glu0.1	Glu0Sor1	24	120	108	703.5	647.75	10	117	31	71	27	59	35	54	27	0.001326898	522.3815907	0.001047722	661.575339	0.001085546	638.5238058	0.001018687	680.4319234	7.21E-05	13871.21021
46	yPH_132	WT	12	C	Glu0.1	Glu0Sor1	24	120	108	703.65	647.9	10	117	41	78	36	63	36	54	27	0.001211634	572.076471	0.000989039	700.8289804	0.001010871	685.6928956	0.000906506	764.6360093	4.11E-06	243602.6604
46	yPH_132	WT	13	C	Glu0.1	Glu0Sor1	24	118	107	703.8	648.05	9	115	28	50	27	49	24	54	27	0.000974248	711.4686228	0.000862007	804.1082598	0.000891902	777.1563063	0.000830234	834.8816076	5.58E-05	17918.39397
46	yPH_132	WT	14	C	Glu0.1	Glu0Sor1	24	119	108	703.95	648.2	9	116	30	61	29	52	23	54	27	0.000914456	757.9882921	0.000724672	956.497468	0.000786967	880.7829232	0.000699077	991.5182048	0.000166699	5998.834556
46	yPH_132	WT	15	C	Glu0.1	Glu0Sor1	24	120	109	704.1	648.35	9	117	51	97	38	72	35	54	27	0.000995424	696.3334885	0.000703537	985.2326972	0.000768656	901.7647739	0.000711348	974.4131942	5.34E-05	18725.67918
46	yPH_132	WT	16	D	Glu0.1Sor1	Glu0	24	120	109	704.25	648.5	9	117	29	40	27	38	12	54	27	0.000532198	1302.422445	0.000427911	1619.838468	0.000450468	1538.725873	0.000407947	1699.110338	0.0009452	1057.977132
46	yPH_132	WT	17	D	Glu0.1Sor1	Glu0	24	120	109	704.4	648.65	9	117	32	41	25	33	14	54	27	0.000676821	1024.122188	0.000550114	1260.007379	0.000590338	1174.152293	0.000497852	1392.27692	0.000423355	2362.085683
46	yPH_132	WT	18	D	Glu0.1Sor1	Glu0	24	120	109	704.55	648.8	9	117	33	44	32	40	17	54	27	0.00067251	1030.686345	0.000448674	1544.880057	0.000524774	1320.850155	0.000391995	1768.255592	0.000947073	1055.885155
46	yPH_132	WT	19	D	Glu0.1Sor1	Glu0	24	120	109	704.7	648.95	9	117	49	67	42	58	17	54	27	0.000535654	1294.020289	0.000437067	1585.906854	0.000499558	1387.519851	0.000417326	1660.926702	0.000716996	1394.707418
46	yPH_132	WT	20	D	Glu0.1Sor1	Glu0	24	120	109	704.85	649.1	9	117	38	50	33	44	17	54	27	0.000610833	1134.757795	0.000447955	1547.358965	0.000493543	1404.432264	0.000401554	1726.160625	0.001054175	948.6094948
