# Supplementary material for: Yeast cell responses and survival during periodic osmotic stress are controlled by glucose availability
Source: eLife. 2024 Apr 3;12:RP88750. doi: 10.7554/eLife.88750 (PMC10990491; doi:10.7554/eLife.88750)
Supplement: Figure 3—figure supplement 1—source data 1. [file elife-88750-fig3-figsupp1-data1.zip › Summary.Data.Figure.3.Supplement.1d.txt]

Treatment	Strain	Genotype	Env.1	Env.2	Period	Growth.Rate.Mean	Growth.Rate.SD	N
A	yPH_132	WT	Glu0.1	Glu0	96	0.002626907	0.000176103	5
B	yPH_132	WT	Glu0.1	Glu0.1Sor1	96	0.00519474	0.000310694	5
C	yPH_132	WT	Glu0.1	Glu0Sor1	96	0.00224454	0.000237276	5
D	yPH_132	WT	Glu0.1Sor1	Glu0	96	0.001665974	0.000265562	5
