# Supplementary material for: Yeast cell responses and survival during periodic osmotic stress are controlled by glucose availability
Source: eLife. 2024 Apr 3;12:RP88750. doi: 10.7554/eLife.88750 (PMC10990491; doi:10.7554/eLife.88750)
Supplement: Figure 3—figure supplement 1—source data 1. [file elife-88750-fig3-figsupp1-data1.zip › Data.Figure.3.Supplement.1d.txt]

Experiment	Strain	Genotype	Position	Treatment	Env.1	Env.2	Period	N.Frame.Absolute	N.Frame.Relative	Duration.Absolute	Duration.Relative	First.Frame	Last.Frame	N.Cells.Start	N.Cells.End	N.Cells.In.Start	N.Cells.In.End	N.New.Total	N.Switch	N.Period	Average.Growth.t	Average.Division.t	Growth.Relative.New	Division.Relative.New	Growth.Relative.New.Death	Division.Relative.New.Death	Growth.Exponential	Division.Exponential	Death.Rate	Death.Time
16	yPH_132	WT	21	A	Glu0.1	Glu0	96	120	96	693	573.0833333	20	115	21	79	21	75	54	12	6	0.002444931	283.5038058	0.002432771	284.9208892	0.002432771	284.9208892	0.002230421	310.7696412	0	NA
16	yPH_132	WT	22	A	Glu0.1	Glu0	96	120	96	693.15	573.2333333	20	115	18	85	18	76	54	12	6	0.002470863	280.528425	0.002466456	281.0296463	0.002466456	281.0296463	0.002401108	288.6780508	0	NA
16	yPH_132	WT	23	A	Glu0.1	Glu0	96	120	96	693.3	573.3833333	20	115	17	72	17	64	56	12	6	0.002716906	255.1237587	0.002683474	258.3021496	0.002683474	258.3021496	0.002395197	289.3904246	0	NA
16	yPH_132	WT	24	A	Glu0.1	Glu0	96	120	96	693.45	573.5333333	20	115	13	58	13	58	42	12	6	0.002680501	258.5886938	0.002695271	257.1716202	0.002695271	257.1716202	0.00259874	266.7243705	0	NA
16	yPH_132	WT	25	A	Glu0.1	Glu0	96	120	96	693.6	573.6833333	20	115	14	86	13	81	59	12	6	0.002879957	240.6797396	0.002856563	242.6507728	0.002856563	242.6507728	0.002985506	232.1707864	0	NA
25	yPH_132	WT	21	B	Glu0.1	Glu0.1Sor1	96	123	111	729	669.2333333	10	120	12	297	12	270	269	14	7	0.00498047	139.173049	0.004976178	139.2930932	0.004976178	139.2930932	0.004803369	144.3043794	0	NA
25	yPH_132	WT	22	B	Glu0.1	Glu0.1Sor1	96	120	108	729.15	669.3833333	10	117	27	640	26	546	506	14	7	0.004900275	141.4506565	0.005002609	138.5571237	0.005002609	138.5571237	0.004508512	153.7419027	0	NA
25	yPH_132	WT	23	B	Glu0.1	Glu0.1Sor1	96	124	112	729.3	669.5333333	10	121	19	635	14	556	525	14	7	0.005584419	124.1216206	0.005735962	120.8423574	0.005735962	120.8423574	0.005661455	122.4327015	0	NA
25	yPH_132	WT	24	B	Glu0.1	Glu0.1Sor1	96	124	112	729.45	669.6833333	10	121	25	538	25	463	466	14	7	0.004945084	140.1689276	0.005129794	135.1218279	0.005129794	135.1218279	0.004655392	148.8912485	0	NA
25	yPH_132	WT	25	B	Glu0.1	Glu0.1Sor1	96	124	112	729.6	669.8333333	10	121	35	801	33	685	650	14	7	0.004905578	141.297764	0.005129158	135.138584	0.005129158	135.138584	0.00468448	147.9667384	0	NA
51	yPH_132	WT	11	C	Glu0.1	Glu0Sor1	96	114	105	715.5	663.3833333	9	113	24	84	24	79	56	14	7	0.002053195	337.5943711	0.001964894	352.7656273	0.002289551	302.7437709	0.001840251	376.6590538	0.000236968	4219.983607
51	yPH_132	WT	12	C	Glu0.1	Glu0Sor1	96	118	109	715.65	663.5333333	9	117	13	51	13	51	38	14	7	0.002178467	318.1811983	0.002191586	316.2764701	0.002327312	297.8316787	0.002123386	326.4347872	0.000165706	6034.782769
51	yPH_132	WT	13	C	Glu0.1	Glu0Sor1	96	95	87	715.8	663.6833333	8	94	24	111	23	93	68	14	7	0.002834571	244.533332	0.002230346	310.7801274	0.002473161	280.2677199	0.00203945	339.8696849	0.000346689	2884.428617
51	yPH_132	WT	14	C	Glu0.1	Glu0Sor1	96	119	110	715.95	663.8333333	9	118	26	87	26	80	64	14	7	0.002126771	325.9152902	0.002073576	334.2761964	0.002290552	302.6113692	0.001787416	387.7928806	0.000336018	2976.033828
51	yPH_132	WT	15	C	Glu0.1	Glu0Sor1	96	115	106	716.1	663.9833333	9	114	24	60	24	48	39	14	7	0.001754199	395.1361021	0.001707516	405.9389018	0.001842125	376.2758835	0.00142314	487.054948	0.00020345	4915.223526
51	yPH_132	WT	16	D	Glu0.1Sor1	Glu0	96	116	107	716.25	664.1333333	9	115	20	65	20	62	42	14	7	0.001795097	386.1335589	0.001487668	465.9287792	0.001487668	465.9287792	0.001418255	488.7323092	0	Inf
51	yPH_132	WT	17	D	Glu0.1Sor1	Glu0	96	120	111	716.4	664.2833333	9	119	29	76	29	71	43	14	7	0.001445038	479.6740134	0.001436274	482.6010657	0.001780403	389.3203424	0.001369092	506.2825192	0.000782261	1278.34496
51	yPH_132	WT	18	D	Glu0.1Sor1	Glu0	96	114	105	716.55	664.4333333	9	113	16	45	16	39	26	14	7	0.001688653	410.4733981	0.001470442	471.3868195	0.001720433	402.8910189	0.001356838	510.8548734	0.000628956	1589.935723
51	yPH_132	WT	19	D	Glu0.1Sor1	Glu0	96	120	111	716.7	664.5833333	9	119	16	37	16	34	19	14	7	0.001297291	534.3036442	0.001133472	611.5258404	0.001328488	521.7566314	0.001040045	666.4586545	0.000521127	1918.916575
51	yPH_132	WT	20	D	Glu0.1Sor1	Glu0	96	120	111	716.85	664.7333333	9	119	55	184	52	164	118	14	7	0.001830646	378.6352318	0.001847853	375.1095809	0.00201288	344.3559071	0.001824515	379.9076662	0.000317127	3153.313896
