# Supplementary material for: Yeast cell responses and survival during periodic osmotic stress are controlled by glucose availability
Source: eLife. 2024 Apr 3;12:RP88750. doi: 10.7554/eLife.88750 (PMC10990491; doi:10.7554/eLife.88750)
Supplement: Figure 4—source data 1. [file elife-88750-fig4-data1.zip › Data.Figure.4b-c.txt]

Experiment	Strain	Genotype	Environment.1	Environment.2	Switch.Period	Switch.Frequency	Position	Frame	Time.Absolute	Time.Relative	Medium	Switch	Period	Switch.Duration	Total.Cells	N.Cells.In	N.Cells.Out	N.Cells.Tracked	N.Cells.Not.Tracked	N.Divisions	N.Cells.Tracked.In	N.Cells.Tracked.Out	N.Dead.In	N.Dead.Out	N.New.Dead.In	N.New.Dead.Out	Cumulative.New.Dead	Relative.New.Dead	N.Cells.Tracked.In.t+1	N.Cells.Pop.In	Flux.In	N.Cells.Pop.Out	Flux.Out	N.Cells.New	Relative.Cells.New	Relative.Cells.New.Death	Growth.Rate.t	Growth.Rate.Death.t	Cumulative.N.Divisions	Cumulative.N.New	Cumulative.Relative.New	Cumulative.Relative.New.Death	Cumulative.Relative.Death
51	yPH_132	WT	Glu2	Glu0Sor1	96	0.010416667	1	0	0	-3127	OFF	0	0	3610	26	24	2	26	0	0	24	2	0	0	0	0	0	0	24	0	0	0	0	0	0	0	0	0	NA	NA	NA	NA	NA
51	yPH_132	WT	Glu2	Glu0Sor1	96	0.010416667	1	1	360	-2767	OFF	0	0	3610	26	24	2	26	0	0	24	2	0	0	0	0	0	0	24	0	0	0	0	0	0	0	0	0	NA	NA	NA	NA	NA
51	yPH_132	WT	Glu2	Glu0Sor1	96	0.010416667	1	2	720	-2407	OFF	0	0	3610	26	24	2	26	0	0	24	2	0	0	0	0	0	0	26	0	1	0	0	1	0.041666667	0.041666667	0.000115741	0.000115741	NA	NA	NA	NA	NA
51	yPH_132	WT	Glu2	Glu0Sor1	96	0.010416667	1	3	1080	-2047	OFF	0	0	3610	29	27	2	28	1	2	26	2	0	0	0	0	0	0	30	0	1	0	0	3	0.115384615	0.115384615	0.000320513	0.000320513	NA	NA	NA	NA	NA
51	yPH_132	WT	Glu2	Glu0Sor1	96	0.010416667	1	4	1440	-1687	OFF	0	0	3610	32	31	1	31	1	3	30	1	0	0	0	0	0	0	29	0	0	0	2	1	0.033333333	0.033333333	9.26E-05	9.26E-05	NA	NA	NA	NA	NA
51	yPH_132	WT	Glu2	Glu0Sor1	96	0.010416667	1	5	1800	-1327	OFF	0	0	3610	33	29	4	32	1	1	29	3	0	0	0	0	0	0	32	0	1	0	0	2	0.068965517	0.068965517	0.000191571	0.000191571	NA	NA	NA	NA	NA
51	yPH_132	WT	Glu2	Glu0Sor1	96	0.010416667	1	6	2160	-967	OFF	0	0	3610	36	32	4	35	1	2	32	3	0	0	0	0	0	0	34	0	0	0	0	2	0.0625	0.0625	0.000173611	0.000173611	NA	NA	NA	NA	NA
51	yPH_132	WT	Glu2	Glu0Sor1	96	0.010416667	1	7	2520	-607	OFF	0	0	3610	38	35	3	37	1	2	34	3	0	0	0	0	0	0	34	0	0	0	1	1	0.029411765	0.029411765	8.17E-05	8.17E-05	NA	NA	NA	NA	NA
51	yPH_132	WT	Glu2	Glu0Sor1	96	0.010416667	1	8	2880	-247	OFF	0	0	3610	40	35	5	38	2	1	34	4	0	0	0	0	0	0	35	0	0	0	0	1	0.029411765	0.029411765	8.17E-05	8.17E-05	NA	NA	NA	NA	NA
51	yPH_132	WT	Glu2	Glu0Sor1	96	0.010416667	1	9	3240	113	ON	1	1	2887	40	35	5	39	1	1	35	4	0	0	0	0	0	0	35	0	0	0	0	0	0	0	0	0	2	1	0.029411765	0.029411765	0
51	yPH_132	WT	Glu2	Glu0Sor1	96	0.010416667	1	10	3600	473	ON	1	1	2887	39	35	4	39	0	0	35	4	0	0	0	0	0	0	35	0	0	0	0	0	0	0	0	0	2	1	0.029411765	0.029411765	0
51	yPH_132	WT	Glu2	Glu0Sor1	96	0.010416667	1	11	3960	833	ON	1	1	2887	39	35	4	39	0	0	35	4	0	0	0	0	0	0	35	0	0	0	0	0	0	0	0	0	2	1	0.029411765	0.029411765	0
51	yPH_132	WT	Glu2	Glu0Sor1	96	0.010416667	1	12	4320	1193	ON	1	1	2887	39	35	4	39	0	0	35	4	0	0	0	0	0	0	34	0	0	0	1	0	0	0	0	0	2	1	0.029411765	0.029411765	0
51	yPH_132	WT	Glu2	Glu0Sor1	96	0.010416667	1	13	4680	1553	ON	1	1	2887	39	34	5	39	0	0	34	5	0	0	0	0	0	0	34	0	0	0	0	0	0	0	0	0	2	1	0.029411765	0.029411765	0
51	yPH_132	WT	Glu2	Glu0Sor1	96	0.010416667	1	14	5040	1913	ON	1	1	2887	39	34	5	39	0	0	34	5	0	0	0	0	0	0	34	0	0	0	0	0	0	0	0	0	2	1	0.029411765	0.029411765	0
51	yPH_132	WT	Glu2	Glu0Sor1	96	0.010416667	1	15	5400	2273	ON	1	1	2887	39	34	5	39	0	0	34	5	0	0	0	0	0	0	34	0	0	0	0	0	0	0	0	0	2	1	0.029411765	0.029411765	0
51	yPH_132	WT	Glu2	Glu0Sor1	96	0.010416667	1	16	5760	2633	ON	1	1	2887	39	34	5	39	0	0	34	5	0	0	0	0	0	0	35	0	1	0	0	0	0	0	0	0	2	1	0.029411765	0.029411765	0
51	yPH_132	WT	Glu2	Glu0Sor1	96	0.010416667	1	17	6120	2993	OFF	2	1	2888	39	35	4	39	0	0	35	4	0	0	0	0	0	0	36	0	1	0	1	1	0.028571429	0.028571429	7.94E-05	7.94E-05	2	2	0.057983193	0.057983193	0
51	yPH_132	WT	Glu2	Glu0Sor1	96	0.010416667	1	18	6480	3353	OFF	2	1	2888	45	37	8	42	3	2	36	6	1	0	1	0	1	0.023809524	38	0	1	0	0	1	0.027777778	0.028571429	7.72E-05	7.94E-05	4	3	0.085760971	0.086554622	0.023809524
51	yPH_132	WT	Glu2	Glu0Sor1	96	0.010416667	1	19	6840	3713	OFF	2	1	2888	45	39	6	43	2	1	38	5	2	0	2	0	2	0.023809524	35	0	0	0	4	1	0.026315789	0.027777778	7.31E-05	7.72E-05	5	4	0.112076761	0.1143324	0.047619048
51	yPH_132	WT	Glu2	Glu0Sor1	96	0.010416667	1	20	7200	4073	OFF	2	1	2888	47	35	12	45	2	1	35	10	2	0	2	0	2	0	37	0	2	0	0	0	0	0	0	0	6	4	0.112076761	0.1143324	0.047619048
51	yPH_132	WT	Glu2	Glu0Sor1	96	0.010416667	1	21	7560	4433	OFF	2	1	2888	47	38	9	45	2	0	37	8	2	0	2	0	2	0	38	0	1	0	0	0	0	0	0	0	6	4	0.112076761	0.1143324	0.047619048
51	yPH_132	WT	Glu2	Glu0Sor1	96	0.010416667	1	22	7920	4793	OFF	2	1	2888	45	38	7	44	1	0	38	6	2	0	2	0	2	0	39	0	0	0	1	2	0.052631579	0.055555556	0.000146199	0.000154321	6	6	0.164708339	0.169887955	0.047619048
51	yPH_132	WT	Glu2	Glu0Sor1	96	0.010416667	1	23	8280	5153	OFF	2	1	2888	47	39	8	46	1	2	39	7	3	0	3	0	3	0.022727273	40	0	0	0	0	1	0.025641026	0.027777778	7.12E-05	7.72E-05	8	7	0.190349365	0.197665733	0.07034632
51	yPH_132	WT	Glu2	Glu0Sor1	96	0.010416667	1	24	8640	5513	OFF	2	1	2888	48	40	8	47	1	1	40	7	3	0	3	0	3	0	42	0	0	0	0	2	0.05	0.054054054	0.000138889	0.00015015	9	9	0.240349365	0.251719787	0.07034632
51	yPH_132	WT	Glu2	Glu0Sor1	96	0.010416667	1	25	9000	5873	ON	3	2	2888	50	42	8	49	1	2	42	7	3	0	3	0	3	0	40	0	0	0	2	0	0	0	0	0	11	9	0.240349365	0.251719787	0.07034632
51	yPH_132	WT	Glu2	Glu0Sor1	96	0.010416667	1	26	9360	6233	ON	3	2	2888	51	41	10	50	1	1	40	10	3	0	3	0	3	0	41	0	2	0	1	0	0	0	0	0	12	9	0.240349365	0.251719787	0.07034632
51	yPH_132	WT	Glu2	Glu0Sor1	96	0.010416667	1	27	9720	6593	ON	3	2	2888	52	42	10	50	2	0	41	9	3	0	3	0	3	0	41	0	0	0	0	0	0	0	0	0	12	9	0.240349365	0.251719787	0.07034632
51	yPH_132	WT	Glu2	Glu0Sor1	96	0.010416667	1	28	10080	6953	ON	3	2	2888	52	41	11	50	2	0	41	9	3	0	3	0	3	0	41	0	0	0	0	0	0	0	0	0	12	9	0.240349365	0.251719787	0.07034632
51	yPH_132	WT	Glu2	Glu0Sor1	96	0.010416667	1	29	10440	7313	ON	3	2	2888	54	42	12	51	3	1	41	10	3	0	3	0	3	0	41	0	0	0	0	0	0	0	0	0	13	9	0.240349365	0.251719787	0.07034632
51	yPH_132	WT	Glu2	Glu0Sor1	96	0.010416667	1	30	10800	7673	ON	3	2	2888	53	42	11	51	2	0	41	10	3	0	3	0	3	0	39	0	0	0	2	0	0	0	0	0	13	9	0.240349365	0.251719787	0.07034632
51	yPH_132	WT	Glu2	Glu0Sor1	96	0.010416667	1	31	11160	8033	ON	3	2	2888	52	39	13	51	1	0	39	12	3	0	3	0	3	0	42	0	3	0	0	0	0	0	0	0	13	9	0.240349365	0.251719787	0.07034632
51	yPH_132	WT	Glu2	Glu0Sor1	96	0.010416667	1	32	11520	8393	ON	3	2	2888	52	42	10	51	1	0	42	9	3	0	3	0	3	0	41	0	0	0	1	0	0	0	0	0	13	9	0.240349365	0.251719787	0.07034632
51	yPH_132	WT	Glu2	Glu0Sor1	96	0.010416667	1	33	11880	8753	OFF	4	2	2888	54	42	12	52	2	1	41	11	3	0	3	0	3	0	42	0	1	0	0	0	0	0	0	0	14	9	0.240349365	0.251719787	0.07034632
51	yPH_132	WT	Glu2	Glu0Sor1	96	0.010416667	1	34	12240	9113	OFF	4	2	2888	53	43	10	52	1	0	42	10	4	0	4	0	4	0.020408163	45	0	1	0	0	2	0.047619048	0.052631579	0.000132275	0.000146199	14	11	0.287968413	0.304351366	0.090754484
51	yPH_132	WT	Glu2	Glu0Sor1	96	0.010416667	1	35	12600	9473	OFF	4	2	2888	56	47	9	54	2	2	45	9	4	0	4	0	4	0	46	0	1	0	1	1	0.022222222	0.024390244	6.17E-05	6.78E-05	16	12	0.310190635	0.32874161	0.090754484
51	yPH_132	WT	Glu2	Glu0Sor1	96	0.010416667	1	36	12960	9833	OFF	4	2	2888	56	46	10	56	0	2	46	10	4	0	4	0	4	0	46	0	0	0	1	1	0.02173913	0.023809524	6.04E-05	6.61E-05	18	13	0.331929765	0.352551134	0.090754484
51	yPH_132	WT	Glu2	Glu0Sor1	96	0.010416667	1	37	13320	10193	OFF	4	2	2888	57	46	11	57	0	1	46	11	4	0	4	0	4	0	48	0	1	0	0	1	0.02173913	0.023809524	6.04E-05	6.61E-05	19	14	0.353668896	0.376360657	0.090754484
51	yPH_132	WT	Glu2	Glu0Sor1	96	0.010416667	1	38	13680	10553	OFF	4	2	2888	58	48	10	58	0	1	48	10	4	0	4	0	4	0	49	0	0	0	0	1	0.020833333	0.022727273	5.79E-05	6.31E-05	20	15	0.374502229	0.39908793	0.090754484
51	yPH_132	WT	Glu2	Glu0Sor1	96	0.010416667	1	39	14040	10913	OFF	4	2	2888	58	49	9	58	0	1	49	9	4	0	4	0	4	0	53	0	2	0	0	2	0.040816327	0.044444444	0.000113379	0.000123457	21	17	0.415318556	0.443532375	0.090754484
51	yPH_132	WT	Glu2	Glu0Sor1	96	0.010416667	1	40	14400	11273	OFF	4	2	2888	62	53	9	61	1	3	53	8	4	0	4	0	4	0	55	0	0	0	0	2	0.037735849	0.040816327	0.000104822	0.000113379	24	19	0.453054405	0.484348701	0.090754484
51	yPH_132	WT	Glu2	Glu0Sor1	96	0.010416667	1	41	14760	11633	ON	5	3	2888	66	55	11	63	3	2	55	8	4	0	4	0	4	0	56	0	0	0	0	1	0.018181818	0.019607843	5.05E-05	5.45E-05	26	20	0.471236223	0.503956544	0.090754484
51	yPH_132	WT	Glu2	Glu0Sor1	96	0.010416667	1	42	15120	11993	ON	5	3	2888	70	61	9	64	6	1	56	8	4	0	4	0	4	0	56	0	0	0	0	0	0	0	0	0	27	20	0.471236223	0.503956544	0.090754484
51	yPH_132	WT	Glu2	Glu0Sor1	96	0.010416667	1	43	15480	12353	ON	5	3	2888	66	57	9	64	2	0	56	8	4	0	4	0	4	0	57	0	1	0	0	0	0	0	0	0	27	20	0.471236223	0.503956544	0.090754484
51	yPH_132	WT	Glu2	Glu0Sor1	96	0.010416667	1	44	15840	12713	ON	5	3	2888	66	58	8	64	2	0	57	7	4	0	4	0	4	0	55	0	0	0	2	0	0	0	0	0	27	20	0.471236223	0.503956544	0.090754484
51	yPH_132	WT	Glu2	Glu0Sor1	96	0.010416667	1	45	16200	13073	ON	5	3	2888	68	59	9	64	4	0	55	9	4	0	4	0	4	0	56	0	2	0	1	0	0	0	0	0	27	20	0.471236223	0.503956544	0.090754484
51	yPH_132	WT	Glu2	Glu0Sor1	96	0.010416667	1	46	16560	13433	ON	5	3	2888	67	58	9	64	3	0	56	8	4	0	4	0	4	0	56	0	0	0	0	0	0	0	0	0	27	20	0.471236223	0.503956544	0.090754484
51	yPH_132	WT	Glu2	Glu0Sor1	96	0.010416667	1	47	16920	13793	ON	5	3	2888	65	56	9	64	1	0	56	8	4	0	4	0	4	0	56	0	0	0	0	0	0	0	0	0	27	20	0.471236223	0.503956544	0.090754484
51	yPH_132	WT	Glu2	Glu0Sor1	96	0.010416667	1	48	17280	14153	ON	5	3	2888	66	57	9	64	2	0	56	8	4	0	4	0	4	0	55	0	0	0	1	0	0	0	0	0	27	20	0.471236223	0.503956544	0.090754484
51	yPH_132	WT	Glu2	Glu0Sor1	96	0.010416667	1	49	17640	14513	OFF	6	3	2887	65	56	9	64	1	0	55	9	4	0	4	0	4	0	53	0	0	0	2	0	0	0	0	0	27	20	0.471236223	0.503956544	0.090754484
51	yPH_132	WT	Glu2	Glu0Sor1	96	0.010416667	1	50	18000	14873	OFF	6	3	2887	66	54	12	64	2	0	53	11	5	0	5	0	5	0.016666667	57	0	3	0	0	1	0.018867925	0.020833333	5.24E-05	5.79E-05	27	21	0.490104147	0.524789878	0.10742115
51	yPH_132	WT	Glu2	Glu0Sor1	96	0.010416667	1	51	18360	15233	OFF	6	3	2887	66	57	9	65	1	1	57	8	5	0	5	0	5	0	60	0	1	0	0	2	0.035087719	0.038461538	9.75E-05	0.000106838	28	23	0.525191867	0.563251416	0.10742115
51	yPH_132	WT	Glu2	Glu0Sor1	96	0.010416667	1	52	18720	15593	OFF	6	3	2887	70	61	9	67	3	2	60	7	5	0	5	0	5	0	63	0	0	0	0	3	0.05	0.054545455	0.000138889	0.000151515	30	26	0.575191867	0.617796871	0.10742115
51	yPH_132	WT	Glu2	Glu0Sor1	96	0.010416667	1	53	19080	15953	OFF	6	3	2887	74	64	10	71	3	4	63	8	5	0	5	0	5	0	64	0	0	0	1	2	0.031746032	0.034482759	8.82E-05	9.58E-05	34	28	0.606937899	0.652279629	0.10742115
51	yPH_132	WT	Glu2	Glu0Sor1	96	0.010416667	1	54	19440	16313	OFF	6	3	2887	75	65	10	73	2	2	64	9	5	0	5	0	5	0	67	0	0	0	0	3	0.046875	0.050847458	0.000130208	0.000141243	36	31	0.653812899	0.703127087	0.10742115
51	yPH_132	WT	Glu2	Glu0Sor1	96	0.010416667	1	55	19800	16673	OFF	6	3	2887	80	69	11	76	4	3	67	9	5	0	5	0	5	0	70	0	1	0	0	2	0.029850746	0.032258065	8.29E-05	8.96E-05	39	33	0.683663645	0.735385151	0.10742115
51	yPH_132	WT	Glu2	Glu0Sor1	96	0.010416667	1	56	20160	17033	OFF	6	3	2887	82	71	11	78	4	2	70	8	5	0	5	0	5	0	73	0	2	0	1	2	0.028571429	0.030769231	7.94E-05	8.55E-05	41	35	0.712235073	0.766154382	0.10742115
51	yPH_132	WT	Glu2	Glu0Sor1	96	0.010416667	1	57	20520	17393	ON	7	4	2888	85	74	11	81	4	3	73	8	5	0	5	0	5	0	74	0	0	0	0	1	0.01369863	0.014705882	3.81E-05	4.08E-05	44	36	0.725933703	0.780860265	0.10742115
51	yPH_132	WT	Glu2	Glu0Sor1	96	0.010416667	1	58	20880	17753	ON	7	4	2888	88	78	10	82	6	1	74	8	5	0	5	0	5	0	75	0	1	0	1	1	0.013513514	0.014492754	3.75E-05	4.03E-05	45	37	0.739447217	0.795353018	0.10742115
51	yPH_132	WT	Glu2	Glu0Sor1	96	0.010416667	1	59	21240	18113	ON	7	4	2888	86	76	10	83	3	1	75	8	5	0	5	0	5	0	77	0	1	0	0	1	0.013333333	0.014285714	3.70E-05	3.97E-05	46	38	0.75278055	0.809638732	0.10742115
51	yPH_132	WT	Glu2	Glu0Sor1	96	0.010416667	1	60	21600	18473	ON	7	4	2888	87	79	8	83	4	1	77	6	5	0	5	0	5	0	76	0	0	0	1	0	0	0	0	0	47	38	0.75278055	0.809638732	0.10742115
51	yPH_132	WT	Glu2	Glu0Sor1	96	0.010416667	1	61	21960	18833	ON	7	4	2888	86	78	8	83	3	0	76	7	5	0	5	0	5	0	76	0	0	0	0	0	0	0	0	0	47	38	0.75278055	0.809638732	0.10742115
51	yPH_132	WT	Glu2	Glu0Sor1	96	0.010416667	1	62	22320	19193	ON	7	4	2888	86	78	8	83	3	0	76	7	5	0	5	0	5	0	76	0	0	0	0	0	0	0	0	0	47	38	0.75278055	0.809638732	0.10742115
51	yPH_132	WT	Glu2	Glu0Sor1	96	0.010416667	1	63	22680	19553	ON	7	4	2888	86	78	8	83	3	0	76	7	5	0	5	0	5	0	77	0	1	0	0	0	0	0	0	0	47	38	0.75278055	0.809638732	0.10742115
51	yPH_132	WT	Glu2	Glu0Sor1	96	0.010416667	1	64	23040	19913	ON	7	4	2888	85	79	6	83	2	0	77	6	5	0	5	0	5	0	73	0	1	0	5	0	0	0	0	0	47	38	0.75278055	0.809638732	0.10742115
51	yPH_132	WT	Glu2	Glu0Sor1	96	0.010416667	1	65	23400	20273	OFF	8	4	2888	87	76	11	83	4	0	73	10	5	0	5	0	5	0	73	0	3	5	5	2	0.02739726	0.029411765	7.61E-05	8.17E-05	47	40	0.780177811	0.839050497	0.10742115
51	yPH_132	WT	Glu2	Glu0Sor1	96	0.010416667	1	66	23760	20633	OFF	8	4	2888	85	77	8	80	5	2	73	7	5	0	5	0	6	0.013157895	78	0	2	0	0	3	0.04109589	0.044117647	0.000114155	0.000122549	49	43	0.821273701	0.883168144	0.120579045
51	yPH_132	WT	Glu2	Glu0Sor1	96	0.010416667	1	67	24120	20993	OFF	8	4	2888	85	79	6	84	1	4	78	6	6	0	6	0	7	0.012658228	81	0	0	0	0	3	0.038461538	0.041666667	0.000106838	0.000115741	53	46	0.859735239	0.924834811	0.133237273
51	yPH_132	WT	Glu2	Glu0Sor1	96	0.010416667	1	68	24480	21353	OFF	8	4	2888	87	81	6	87	0	3	81	6	6	0	6	0	7	0	86	0	1	0	0	4	0.049382716	0.053333333	0.000137174	0.000148148	56	50	0.909117956	0.978168144	0.133237273
51	yPH_132	WT	Glu2	Glu0Sor1	96	0.010416667	1	69	24840	21713	OFF	8	4	2888	91	86	5	91	0	4	86	5	6	0	6	0	7	0	89	0	1	0	0	2	0.023255814	0.025	6.46E-05	6.94E-05	60	52	0.932373769	1.003168144	0.133237273
51	yPH_132	WT	Glu2	Glu0Sor1	96	0.010416667	1	70	25200	22073	OFF	8	4	2888	96	91	5	94	2	3	89	5	6	0	6	0	7	0	92	0	0	0	1	4	0.04494382	0.048192771	0.000124844	0.000133869	63	56	0.97731759	1.051360915	0.133237273
51	yPH_132	WT	Glu2	Glu0Sor1	96	0.010416667	1	71	25560	22433	OFF	8	4	2888	99	92	7	99	0	5	92	7	6	0	6	0	7	0	97	0	1	0	0	4	0.043478261	0.046511628	0.000120773	0.000129199	68	60	1.020795851	1.097872543	0.133237273
51	yPH_132	WT	Glu2	Glu0Sor1	96	0.010416667	1	72	25920	22793	OFF	8	4	2888	108	100	8	103	5	4	97	6	6	0	6	0	7	0	108	0	2	0	0	9	0.092783505	0.098901099	0.000257732	0.000274725	72	69	1.113579356	1.196773642	0.133237273
51	yPH_132	WT	Glu2	Glu0Sor1	96	0.010416667	1	73	26280	23153	ON	9	5	2888	117	111	6	112	5	9	108	4	6	0	6	0	7	0	108	0	0	0	1	1	0.009259259	0.009803922	2.57E-05	2.72E-05	81	70	1.122838615	1.206577564	0.133237273
51	yPH_132	WT	Glu2	Glu0Sor1	96	0.010416667	1	74	26640	23513	ON	9	5	2888	118	111	7	113	5	1	108	5	6	0	6	0	7	0	108	0	0	0	0	0	0	0	0	0	82	70	1.122838615	1.206577564	0.133237273
51	yPH_132	WT	Glu2	Glu0Sor1	96	0.010416667	1	75	27000	23873	ON	9	5	2888	120	113	7	113	7	0	108	5	6	0	6	0	7	0	108	0	0	0	0	0	0	0	0	0	82	70	1.122838615	1.206577564	0.133237273
51	yPH_132	WT	Glu2	Glu0Sor1	96	0.010416667	1	76	27360	24233	ON	9	5	2888	119	112	7	113	6	0	108	5	6	0	6	0	7	0	108	0	0	0	0	0	0	0	0	0	82	70	1.122838615	1.206577564	0.133237273
51	yPH_132	WT	Glu2	Glu0Sor1	96	0.010416667	1	77	27720	24593	ON	9	5	2888	120	113	7	113	7	0	108	5	6	0	6	0	7	0	108	0	0	0	0	0	0	0	0	0	82	70	1.122838615	1.206577564	0.133237273
51	yPH_132	WT	Glu2	Glu0Sor1	96	0.010416667	1	78	28080	24953	ON	9	5	2888	119	112	7	113	6	0	108	5	6	0	6	0	7	0	108	0	0	0	0	0	0	0	0	0	82	70	1.122838615	1.206577564	0.133237273
51	yPH_132	WT	Glu2	Glu0Sor1	96	0.010416667	1	79	28440	25313	ON	9	5	2888	119	112	7	113	6	0	108	5	6	0	6	0	7	0	108	0	0	0	0	0	0	0	0	0	82	70	1.122838615	1.206577564	0.133237273
51	yPH_132	WT	Glu2	Glu0Sor1	96	0.010416667	1	80	28800	25673	ON	9	5	2888	118	111	7	113	5	0	108	5	6	0	6	0	7	0	108	0	0	0	0	0	0	0	0	0	82	70	1.122838615	1.206577564	0.133237273
51	yPH_132	WT	Glu2	Glu0Sor1	96	0.010416667	1	81	29160	26033	OFF	10	5	2888	119	112	7	113	6	0	108	5	6	0	6	0	7	0	111	0	1	0	3	5	0.046296296	0.049019608	0.000128601	0.000136166	82	75	1.169134911	1.255597172	0.133237273
51	yPH_132	WT	Glu2	Glu0Sor1	96	0.010416667	1	82	29520	26393	OFF	10	5	2888	118	111	7	118	0	5	111	7	5	0	5	0	7	0	114	0	3	0	0	0	0	0	0	0	87	75	1.169134911	1.255597172	0.133237273
51	yPH_132	WT	Glu2	Glu0Sor1	96	0.010416667	1	83	29880	26753	OFF	10	5	2888	118	114	4	118	0	0	114	4	5	0	5	0	7	0	117	0	0	0	0	3	0.026315789	0.027522936	7.31E-05	7.65E-05	87	78	1.195450701	1.283120107	0.133237273
51	yPH_132	WT	Glu2	Glu0Sor1	96	0.010416667	1	84	30240	27113	OFF	10	5	2888	122	118	4	121	1	3	117	4	6	0	6	0	8	0.00862069	122	0	0	0	0	5	0.042735043	0.045045045	0.000118708	0.000125125	90	83	1.238185743	1.328165152	0.141857963
51	yPH_132	WT	Glu2	Glu0Sor1	96	0.010416667	1	85	30600	27473	OFF	10	5	2888	126	122	4	126	0	5	122	4	6	0	6	0	8	0	130	0	1	0	0	7	0.057377049	0.060344828	0.000159381	0.000167625	95	90	1.295562793	1.38850998	0.141857963
51	yPH_132	WT	Glu2	Glu0Sor1	96	0.010416667	1	86	30960	27833	OFF	10	5	2888	136	131	5	134	2	8	130	4	6	0	6	0	8	0	131	0	0	0	0	1	0.007692308	0.008064516	2.14E-05	2.24E-05	103	91	1.3032551	1.396574496	0.141857963
51	yPH_132	WT	Glu2	Glu0Sor1	96	0.010416667	1	87	31320	28193	OFF	10	5	2888	135	131	4	135	0	1	131	4	6	0	6	0	8	0	136	0	0	0	1	6	0.045801527	0.048	0.000127226	0.000133333	104	97	1.349056627	1.444574496	0.141857963
51	yPH_132	WT	Glu2	Glu0Sor1	96	0.010416667	1	88	31680	28553	OFF	10	5	2888	143	138	5	141	2	6	136	5	6	0	6	0	8	0	140	0	0	0	0	4	0.029411765	0.030769231	8.17E-05	8.55E-05	110	101	1.378468392	1.475343727	0.141857963
51	yPH_132	WT	Glu2	Glu0Sor1	96	0.010416667	1	89	32040	28913	ON	11	6	2888	148	142	6	145	3	4	140	5	6	0	6	0	8	0	139	0	0	0	1	0	0	0	0	0	114	101	1.378468392	1.475343727	0.141857963
51	yPH_132	WT	Glu2	Glu0Sor1	96	0.010416667	1	90	32400	29273	ON	11	6	2888	151	144	7	145	6	0	139	6	6	0	6	0	8	0	139	0	0	0	0	0	0	0	0	0	114	101	1.378468392	1.475343727	0.141857963
51	yPH_132	WT	Glu2	Glu0Sor1	96	0.010416667	1	91	32760	29633	ON	11	6	2888	149	142	7	145	4	0	139	6	6	0	6	0	8	0	139	0	0	0	0	0	0	0	0	0	114	101	1.378468392	1.475343727	0.141857963
51	yPH_132	WT	Glu2	Glu0Sor1	96	0.010416667	1	92	33120	29993	ON	11	6	2888	151	144	7	145	6	0	139	6	6	0	6	0	8	0	139	0	0	0	0	0	0	0	0	0	114	101	1.378468392	1.475343727	0.141857963
51	yPH_132	WT	Glu2	Glu0Sor1	96	0.010416667	1	93	33480	30353	ON	11	6	2888	152	145	7	145	7	0	139	6	6	0	6	0	8	0	139	0	0	0	0	0	0	0	0	0	114	101	1.378468392	1.475343727	0.141857963
51	yPH_132	WT	Glu2	Glu0Sor1	96	0.010416667	1	94	33840	30713	ON	11	6	2888	150	143	7	145	5	0	139	6	6	0	6	0	8	0	139	0	0	0	0	0	0	0	0	0	114	101	1.378468392	1.475343727	0.141857963
51	yPH_132	WT	Glu2	Glu0Sor1	96	0.010416667	1	95	34200	31073	ON	11	6	2888	148	142	6	145	3	0	139	6	6	0	6	0	8	0	139	0	0	0	0	0	0	0	0	0	114	101	1.378468392	1.475343727	0.141857963
51	yPH_132	WT	Glu2	Glu0Sor1	96	0.010416667	1	96	34560	31433	ON	11	6	2888	149	142	7	145	4	0	139	6	6	0	6	0	8	0	139	0	0	0	0	0	0	0	0	0	114	101	1.378468392	1.475343727	0.141857963
51	yPH_132	WT	Glu2	Glu0Sor1	96	0.010416667	1	97	34920	31793	OFF	12	6	2887	149	142	7	145	4	0	139	6	6	0	6	0	8	0	138	0	1	0	3	1	0.007194245	0.007518797	2.00E-05	2.09E-05	114	102	1.385662636	1.482862524	0.141857963
51	yPH_132	WT	Glu2	Glu0Sor1	96	0.010416667	1	98	35280	32153	OFF	12	6	2887	149	141	8	146	3	1	138	8	7	0	7	0	9	0.007142857	141	0	3	0	4	4	0.028985507	0.030534351	8.05E-05	8.48E-05	115	106	1.414648144	1.513396875	0.14900082
51	yPH_132	WT	Glu2	Glu0Sor1	96	0.010416667	1	99	35640	32513	OFF	12	6	2887	153	142	11	150	3	4	141	9	5	2	5	2	9	0	145	0	2	0	1	3	0.021276596	0.022058824	5.91E-05	6.13E-05	119	109	1.435924739	1.535455699	0.14900082
51	yPH_132	WT	Glu2	Glu0Sor1	96	0.010416667	1	100	36000	32873	OFF	12	6	2887	155	147	8	153	2	3	145	8	6	1	6	1	9	0	150	0	1	0	2	6	0.04137931	0.043165468	0.000114943	0.000119904	122	115	1.47730405	1.578621166	0.14900082
51	yPH_132	WT	Glu2	Glu0Sor1	96	0.010416667	1	101	36360	33233	OFF	12	6	2887	165	153	12	159	6	6	150	9	6	2	6	1	9	0	153	0	0	0	3	6	0.04	0.041666667	0.000111111	0.000115741	128	121	1.51730405	1.620287833	0.14900082
51	yPH_132	WT	Glu2	Glu0Sor1	96	0.010416667	1	102	36720	33593	OFF	12	6	2887	170	156	14	165	5	6	153	12	6	2	6	1	9	0	155	0	0	0	2	4	0.026143791	0.027210884	7.26E-05	7.56E-05	134	125	1.543447841	1.647498717	0.14900082
51	yPH_132	WT	Glu2	Glu0Sor1	96	0.010416667	1	103	37080	33953	OFF	12	6	2887	176	162	14	169	7	4	155	14	6	2	6	1	9	0	164	0	4	0	1	6	0.038709677	0.040268456	0.000107527	0.000111857	138	131	1.582157518	1.687767174	0.14900082
51	yPH_132	WT	Glu2	Glu0Sor1	96	0.010416667	1	104	37440	34313	OFF	12	6	2887	182	170	12	175	7	6	164	11	6	2	6	1	9	0	166	0	1	0	3	4	0.024390244	0.025316456	6.78E-05	7.03E-05	144	135	1.606547762	1.713083629	0.14900082
51	yPH_132	WT	Glu2	Glu0Sor1	96	0.010416667	1	105	37800	34673	ON	13	7	2888	188	173	15	179	9	4	166	13	6	2	6	1	9	0	174	0	2	0	0	6	0.036144578	0.0375	0.000100402	0.000104167	148	141	1.64269234	1.750583629	0.14900082
51	yPH_132	WT	Glu2	Glu0Sor1	96	0.010416667	1	106	38160	35033	ON	13	7	2888	195	181	14	185	10	6	174	11	6	2	6	1	9	0	173	0	0	0	1	0	0	0	0	0	154	141	1.64269234	1.750583629	0.14900082
51	yPH_132	WT	Glu2	Glu0Sor1	96	0.010416667	1	107	38520	35393	ON	13	7	2888	193	178	15	185	8	0	173	12	6	2	6	1	9	0	172	0	0	0	1	0	0	0	0	0	154	141	1.64269234	1.750583629	0.14900082
51	yPH_132	WT	Glu2	Glu0Sor1	96	0.010416667	1	108	38880	35753	ON	13	7	2888	191	175	16	185	6	0	172	13	6	2	6	1	9	0	173	0	1	0	0	0	0	0	0	0	154	141	1.64269234	1.750583629	0.14900082
51	yPH_132	WT	Glu2	Glu0Sor1	96	0.010416667	1	109	39240	36113	ON	13	7	2888	197	182	15	185	12	0	173	12	6	2	6	1	9	0	172	0	0	0	1	0	0	0	0	0	154	141	1.64269234	1.750583629	0.14900082
51	yPH_132	WT	Glu2	Glu0Sor1	96	0.010416667	1	110	39600	36473	ON	13	7	2888	195	179	16	185	10	0	172	13	6	2	6	1	9	0	173	0	0	0	0	1	0.005813953	0.006024096	1.61E-05	1.67E-05	154	142	1.648506294	1.756607726	0.14900082
51	yPH_132	WT	Glu2	Glu0Sor1	96	0.010416667	1	111	39960	36833	ON	13	7	2888	197	181	16	185	12	1	173	12	6	2	6	1	9	0	172	0	1	0	2	0	0	0	0	0	155	142	1.648506294	1.756607726	0.14900082
51	yPH_132	WT	Glu2	Glu0Sor1	96	0.010416667	1	112	40320	37193	ON	13	7	2888	196	178	18	185	11	0	172	13	6	2	6	1	9	0	169	0	0	0	3	0	0	0	0	0	155	142	1.648506294	1.756607726	0.14900082
51	yPH_132	WT	Glu2	Glu0Sor1	96	0.010416667	1	113	40680	37553	OFF	14	7	2888	193	174	19	185	8	0	169	16	6	2	6	1	9	0	156	0	0	0	13	0	0	0	0	0	155	142	1.648506294	1.756607726	0.14900082
51	yPH_132	WT	Glu2	Glu0Sor1	96	0.010416667	1	114	41040	37913	OFF	14	7	2888	188	157	31	184	4	0	156	28	5	3	5	2	9	0	165	0	9	0	1	1	0.006410256	0.006622517	1.78E-05	1.84E-05	155	143	1.65491655	1.763230242	0.14900082
51	yPH_132	WT	Glu2	Glu0Sor1	96	0.010416667	1	115	41400	38273	OFF	14	7	2888	191	167	24	184	7	1	165	19	6	2	6	1	9	0	172	0	2	0	1	6	0.036363636	0.037735849	0.00010101	0.000104822	156	149	1.691280186	1.800966091	0.14900082
51	yPH_132	WT	Glu2	Glu0Sor1	96	0.010416667	1	116	41760	38633	OFF	14	7	2888	198	174	24	190	8	6	172	18	6	2	6	1	9	0	172	0	1	0	7	6	0.034883721	0.036144578	9.69E-05	0.000100402	162	155	1.726163907	1.83711067	0.14900082
51	yPH_132	WT	Glu2	Glu0Sor1	96	0.010416667	1	117	42120	38993	OFF	14	7	2888	202	173	29	196	6	6	172	24	6	2	6	1	9	0	179	0	2	0	3	8	0.046511628	0.048192771	0.000129199	0.000133869	168	163	1.772675535	1.885303441	0.14900082
51	yPH_132	WT	Glu2	Glu0Sor1	96	0.010416667	1	118	42480	39353	OFF	14	7	2888	211	180	31	204	7	8	179	25	6	2	6	1	9	0	182	0	1	0	4	6	0.033519553	0.034682081	9.31E-05	9.63E-05	176	169	1.806195088	1.919985522	0.14900082
51	yPH_132	WT	Glu2	Glu0Sor1	96	0.010416667	1	119	42840	39713	OFF	14	7	2888	217	184	33	211	6	7	182	29	6	2	6	1	9	0	NA	NA	NA	NA	NA	NA	NA	NA	NA	NA	NA	NA	NA	NA	NA
51	yPH_132	WT	Glu2	Glu0Sor1	96	0.010416667	2	0	9	-3118	OFF	0	0	3610	14	13	1	13	1	0	12	1	1	0	0	0	0	0	14	0	1	0	0	1	0.083333333	0.090909091	0.000231481	0.000252525	NA	NA	NA	NA	NA
51	yPH_132	WT	Glu2	Glu0Sor1	96	0.010416667	2	1	369	-2758	OFF	0	0	3610	16	15	1	15	1	1	14	1	1	0	0	0	0	0	15	0	0	0	0	1	0.071428571	0.076923077	0.000198413	0.000213675	NA	NA	NA	NA	NA
51	yPH_132	WT	Glu2	Glu0Sor1	96	0.010416667	2	2	729	-2398	OFF	0	0	3610	17	15	2	16	1	1	15	1	1	0	0	0	0	0	16	0	0	0	0	1	0.066666667	0.071428571	0.000185185	0.000198413	NA	NA	NA	NA	NA
51	yPH_132	WT	Glu2	Glu0Sor1	96	0.010416667	2	3	1089	-2038	OFF	0	0	3610	18	16	2	17	1	1	16	1	1	0	0	0	0	0	16	0	0	0	0	0	0	0	0	0	NA	NA	NA	NA	NA
51	yPH_132	WT	Glu2	Glu0Sor1	96	0.010416667	2	4	1449	-1678	OFF	0	0	3610	18	16	2	17	1	0	16	1	1	0	0	0	0	0	16	0	0	0	0	0	0	0	0	0	NA	NA	NA	NA	NA
51	yPH_132	WT	Glu2	Glu0Sor1	96	0.010416667	2	5	1809	-1318	OFF	0	0	3610	18	16	2	18	0	1	16	2	1	0	0	0	0	0	16	0	0	0	0	0	0	0	0	0	NA	NA	NA	NA	NA
51	yPH_132	WT	Glu2	Glu0Sor1	96	0.010416667	2	6	2169	-958	OFF	0	0	3610	19	16	3	19	0	1	16	3	1	0	0	0	0	0	16	0	0	0	0	0	0	0	0	0	NA	NA	NA	NA	NA
51	yPH_132	WT	Glu2	Glu0Sor1	96	0.010416667	2	7	2529	-598	OFF	0	0	3610	19	16	3	19	0	0	16	3	1	0	0	0	0	0	16	0	0	0	0	0	0	0	0	0	NA	NA	NA	NA	NA
51	yPH_132	WT	Glu2	Glu0Sor1	96	0.010416667	2	8	2889	-238	OFF	0	0	3610	19	16	3	19	0	0	16	3	1	0	0	0	0	0	16	0	0	0	0	0	0	0	0	0	NA	NA	NA	NA	NA
51	yPH_132	WT	Glu2	Glu0Sor1	96	0.010416667	2	9	3249	122	ON	1	1	2887	20	17	3	19	1	0	16	3	1	0	0	0	0	0	16	0	0	0	0	0	0	0	0	0	0	0	0	0	0
51	yPH_132	WT	Glu2	Glu0Sor1	96	0.010416667	2	10	3609	482	ON	1	1	2887	20	17	3	19	1	0	16	3	1	0	0	0	0	0	16	0	0	0	0	0	0	0	0	0	0	0	0	0	0
51	yPH_132	WT	Glu2	Glu0Sor1	96	0.010416667	2	11	3969	842	ON	1	1	2887	20	17	3	19	1	0	16	3	1	0	0	0	0	0	16	0	0	0	0	0	0	0	0	0	0	0	0	0	0
51	yPH_132	WT	Glu2	Glu0Sor1	96	0.010416667	2	12	4689	1562	ON	1	1	2887	20	17	3	19	1	0	16	3	1	0	0	0	0	0	16	0	0	0	0	0	0	0	0	0	0	0	0	0	0
51	yPH_132	WT	Glu2	Glu0Sor1	96	0.010416667	2	13	5049	1922	ON	1	1	2887	20	17	3	19	1	0	16	3	1	0	0	0	0	0	16	0	0	0	0	0	0	0	0	0	0	0	0	0	0
51	yPH_132	WT	Glu2	Glu0Sor1	96	0.010416667	2	14	5409	2282	ON	1	1	2887	21	17	4	19	2	0	16	3	1	0	0	0	0	0	16	0	0	0	0	0	0	0	0	0	0	0	0	0	0
51	yPH_132	WT	Glu2	Glu0Sor1	96	0.010416667	2	15	5769	2642	ON	1	1	2887	21	17	4	19	2	0	16	3	1	0	0	0	0	0	16	0	0	0	0	0	0	0	0	0	0	0	0	0	0
51	yPH_132	WT	Glu2	Glu0Sor1	96	0.010416667	2	16	6129	3002	OFF	2	1	2888	21	17	4	20	1	1	16	4	1	0	0	0	0	0	16	0	0	0	0	0	0	0	0	0	1	0	0	0	0
51	yPH_132	WT	Glu2	Glu0Sor1	96	0.010416667	2	17	6489	3362	OFF	2	1	2888	21	17	4	20	1	0	16	4	1	0	0	0	0	0	16	0	0	0	0	0	0	0	0	0	1	0	0	0	0
51	yPH_132	WT	Glu2	Glu0Sor1	96	0.010416667	2	18	6849	3722	OFF	2	1	2888	20	16	4	20	0	0	16	4	1	0	0	0	0	0	17	0	0	0	0	1	0.0625	0.066666667	0.000173611	0.000185185	1	1	0.0625	0.066666667	0
51	yPH_132	WT	Glu2	Glu0Sor1	96	0.010416667	2	19	7209	4082	OFF	2	1	2888	22	18	4	21	1	1	17	4	1	0	0	0	0	0	17	0	0	0	0	0	0	0	0	0	2	1	0.0625	0.066666667	0
51	yPH_132	WT	Glu2	Glu0Sor1	96	0.010416667	2	20	7569	4442	OFF	2	1	2888	21	17	4	21	0	0	17	4	1	0	0	0	0	0	18	0	0	0	0	1	0.058823529	0.0625	0.000163399	0.000173611	2	2	0.121323529	0.129166667	0
51	yPH_132	WT	Glu2	Glu0Sor1	96	0.010416667	2	21	7929	4802	OFF	2	1	2888	22	18	4	22	0	1	18	4	1	0	0	0	0	0	20	0	0	0	0	2	0.111111111	0.117647059	0.000308642	0.000326797	3	4	0.232434641	0.246813725	0
51	yPH_132	WT	Glu2	Glu0Sor1	96	0.010416667	2	22	8289	5162	OFF	2	1	2888	24	20	4	24	0	2	20	4	1	0	0	0	0	0	21	0	0	0	0	1	0.05	0.052631579	0.000138889	0.000146199	5	5	0.282434641	0.299445304	0
51	yPH_132	WT	Glu2	Glu0Sor1	96	0.010416667	2	23	8649	5522	OFF	2	1	2888	25	21	4	25	0	1	21	4	1	0	0	0	0	0	22	0	0	0	0	1	0.047619048	0.05	0.000132275	0.000138889	6	6	0.330053688	0.349445304	0
51	yPH_132	WT	Glu2	Glu0Sor1	96	0.010416667	2	24	9009	5882	ON	3	2	2888	26	22	4	26	0	1	22	4	1	0	0	0	0	0	23	0	1	0	0	0	0	0	0	0	7	6	0.330053688	0.349445304	0
51	yPH_132	WT	Glu2	Glu0Sor1	96	0.010416667	2	25	9369	6242	ON	3	2	2888	27	24	3	26	1	0	23	3	1	0	0	0	0	0	23	0	0	0	0	0	0	0	0	0	7	6	0.330053688	0.349445304	0
51	yPH_132	WT	Glu2	Glu0Sor1	96	0.010416667	2	26	9729	6602	ON	3	2	2888	27	24	3	26	1	0	23	3	1	0	0	0	0	0	23	0	0	0	0	0	0	0	0	0	7	6	0.330053688	0.349445304	0
51	yPH_132	WT	Glu2	Glu0Sor1	96	0.010416667	2	27	10089	6962	ON	3	2	2888	27	24	3	26	1	0	23	3	1	0	0	0	0	0	23	0	0	0	0	0	0	0	0	0	7	6	0.330053688	0.349445304	0
51	yPH_132	WT	Glu2	Glu0Sor1	96	0.010416667	2	28	10449	7322	ON	3	2	2888	27	24	3	26	1	0	23	3	1	0	0	0	0	0	23	0	0	0	0	0	0	0	0	0	7	6	0.330053688	0.349445304	0
51	yPH_132	WT	Glu2	Glu0Sor1	96	0.010416667	2	29	10809	7682	ON	3	2	2888	28	25	3	26	2	0	23	3	1	0	0	0	0	0	23	0	0	0	0	0	0	0	0	0	7	6	0.330053688	0.349445304	0
51	yPH_132	WT	Glu2	Glu0Sor1	96	0.010416667	2	30	11169	8042	ON	3	2	2888	27	24	3	26	1	0	23	3	1	0	0	0	0	0	23	0	0	0	0	0	0	0	0	0	7	6	0.330053688	0.349445304	0
51	yPH_132	WT	Glu2	Glu0Sor1	96	0.010416667	2	31	11529	8402	ON	3	2	2888	27	24	3	26	1	0	23	3	1	0	0	0	0	0	23	0	0	0	0	0	0	0	0	0	7	6	0.330053688	0.349445304	0
51	yPH_132	WT	Glu2	Glu0Sor1	96	0.010416667	2	32	11889	8762	OFF	4	2	2888	28	24	4	26	2	0	23	3	1	0	0	0	0	0	23	0	0	0	0	0	0	0	0	0	7	6	0.330053688	0.349445304	0
51	yPH_132	WT	Glu2	Glu0Sor1	96	0.010416667	2	33	12249	9122	OFF	4	2	2888	26	23	3	26	0	0	23	3	1	0	0	0	0	0	24	0	0	0	0	1	0.043478261	0.045454545	0.000120773	0.000126263	7	7	0.373531949	0.39489985	0
51	yPH_132	WT	Glu2	Glu0Sor1	96	0.010416667	2	34	12609	9482	OFF	4	2	2888	27	24	3	27	0	1	24	3	1	0	0	0	0	0	24	0	0	0	0	0	0	0	0	0	8	7	0.373531949	0.39489985	0
51	yPH_132	WT	Glu2	Glu0Sor1	96	0.010416667	2	35	12969	9842	OFF	4	2	2888	28	24	4	27	1	0	24	3	1	0	0	0	0	0	25	0	0	0	1	2	0.083333333	0.086956522	0.000231481	0.000241546	8	9	0.456865282	0.481856372	0
51	yPH_132	WT	Glu2	Glu0Sor1	96	0.010416667	2	36	13329	10202	OFF	4	2	2888	30	26	4	29	1	2	25	4	1	0	0	0	0	0	26	0	1	0	0	0	0	0	0	0	10	9	0.456865282	0.481856372	0
51	yPH_132	WT	Glu2	Glu0Sor1	96	0.010416667	2	37	13689	10562	OFF	4	2	2888	29	26	3	29	0	0	26	3	1	0	0	0	0	0	26	0	0	0	0	0	0	0	0	0	10	9	0.456865282	0.481856372	0
51	yPH_132	WT	Glu2	Glu0Sor1	96	0.010416667	2	38	14049	10922	OFF	4	2	2888	31	27	4	29	2	0	26	3	1	0	0	0	0	0	27	0	1	0	0	0	0	0	0	0	10	9	0.456865282	0.481856372	0
51	yPH_132	WT	Glu2	Glu0Sor1	96	0.010416667	2	39	14409	11282	OFF	4	2	2888	32	27	5	30	2	1	27	3	1	0	0	0	0	0	27	0	0	0	1	1	0.037037037	0.038461538	0.000102881	0.000106838	11	10	0.493902319	0.52031791	0
51	yPH_132	WT	Glu2	Glu0Sor1	96	0.010416667	2	40	14769	11642	ON	5	3	2888	32	27	5	32	0	1	27	5	1	0	0	0	0	0	29	0	1	0	0	1	0.037037037	0.038461538	0.000102881	0.000106838	12	11	0.530939356	0.558779449	0
51	yPH_132	WT	Glu2	Glu0Sor1	96	0.010416667	2	41	15129	12002	ON	5	3	2888	35	30	5	33	2	1	29	4	1	0	0	0	0	0	29	0	0	0	0	0	0	0	0	0	13	11	0.530939356	0.558779449	0
51	yPH_132	WT	Glu2	Glu0Sor1	96	0.010416667	2	42	15489	12362	ON	5	3	2888	34	29	5	34	0	1	29	5	1	0	0	0	0	0	29	0	0	0	0	0	0	0	0	0	14	11	0.530939356	0.558779449	0
51	yPH_132	WT	Glu2	Glu0Sor1	96	0.010416667	2	43	15849	12722	ON	5	3	2888	34	29	5	34	0	0	29	5	1	0	0	0	0	0	29	0	0	0	0	0	0	0	0	0	14	11	0.530939356	0.558779449	0
51	yPH_132	WT	Glu2	Glu0Sor1	96	0.010416667	2	44	16209	13082	ON	5	3	2888	35	30	5	34	1	0	29	5	1	0	0	0	0	0	29	0	0	0	0	0	0	0	0	0	14	11	0.530939356	0.558779449	0
51	yPH_132	WT	Glu2	Glu0Sor1	96	0.010416667	2	45	16569	13442	ON	5	3	2888	35	29	6	35	0	0	29	6	1	0	0	0	0	0	29	0	0	0	0	0	0	0	0	0	14	11	0.530939356	0.558779449	0
51	yPH_132	WT	Glu2	Glu0Sor1	96	0.010416667	2	46	16929	13802	ON	5	3	2888	35	29	6	35	0	0	29	6	1	1	0	0	0	0	29	0	0	0	0	0	0	0	0	0	14	11	0.530939356	0.558779449	0
51	yPH_132	WT	Glu2	Glu0Sor1	96	0.010416667	2	47	17289	14162	ON	5	3	2888	35	29	6	35	0	0	29	6	1	1	0	0	0	0	29	0	0	0	0	0	0	0	0	0	14	11	0.530939356	0.558779449	0
51	yPH_132	WT	Glu2	Glu0Sor1	96	0.010416667	2	48	17649	14522	OFF	6	3	2887	36	29	7	35	1	0	29	6	1	1	0	0	0	0	29	0	0	0	0	0	0	0	0	0	14	11	0.530939356	0.558779449	0
51	yPH_132	WT	Glu2	Glu0Sor1	96	0.010416667	2	49	18009	14882	OFF	6	3	2887	36	29	7	36	0	1	29	7	1	1	0	0	0	0	30	0	0	0	0	1	0.034482759	0.035714286	9.58E-05	9.92E-05	15	12	0.565422115	0.594493734	0
51	yPH_132	WT	Glu2	Glu0Sor1	96	0.010416667	2	50	18369	15242	OFF	6	3	2887	37	30	7	37	0	1	30	7	1	1	0	0	0	0	31	0	0	0	0	1	0.033333333	0.034482759	9.26E-05	9.58E-05	16	13	0.598755448	0.628976493	0
51	yPH_132	WT	Glu2	Glu0Sor1	96	0.010416667	2	51	18729	15602	OFF	6	3	2887	39	31	8	38	1	1	31	7	1	1	0	0	0	0	31	0	0	0	0	0	0	0	0	0	17	13	0.598755448	0.628976493	0
51	yPH_132	WT	Glu2	Glu0Sor1	96	0.010416667	2	52	19089	15962	OFF	6	3	2887	40	32	8	38	2	0	31	7	1	1	0	0	0	0	35	0	1	0	1	4	0.129032258	0.133333333	0.000358423	0.00037037	17	17	0.727787706	0.762309826	0
51	yPH_132	WT	Glu2	Glu0Sor1	96	0.010416667	2	53	19449	16322	OFF	6	3	2887	43	35	8	43	0	5	35	8	1	1	0	0	0	0	35	0	0	0	0	0	0	0	0	0	22	17	0.727787706	0.762309826	0
51	yPH_132	WT	Glu2	Glu0Sor1	96	0.010416667	2	54	19809	16682	OFF	6	3	2887	45	37	8	43	2	0	35	8	1	1	0	0	0	0	38	0	0	0	0	3	0.085714286	0.088235294	0.000238095	0.000245098	22	20	0.813501992	0.85054512	0
51	yPH_132	WT	Glu2	Glu0Sor1	96	0.010416667	2	55	20169	17042	OFF	6	3	2887	48	39	9	46	2	3	38	8	1	1	0	0	0	0	38	0	0	0	0	0	0	0	0	0	25	20	0.813501992	0.85054512	0
51	yPH_132	WT	Glu2	Glu0Sor1	96	0.010416667	2	56	20529	17402	ON	7	4	2888	49	40	9	46	3	0	38	8	1	1	0	0	0	0	38	0	0	0	0	0	0	0	0	0	25	20	0.813501992	0.85054512	0
51	yPH_132	WT	Glu2	Glu0Sor1	96	0.010416667	2	57	20889	17762	ON	7	4	2888	49	39	10	46	3	0	38	8	1	1	0	0	0	0	38	0	0	0	0	0	0	0	0	0	25	20	0.813501992	0.85054512	0
51	yPH_132	WT	Glu2	Glu0Sor1	96	0.010416667	2	58	21249	18122	ON	7	4	2888	48	40	8	46	2	0	38	8	1	1	0	0	0	0	38	0	0	0	1	1	0.026315789	0.027027027	7.31E-05	7.51E-05	25	21	0.839817782	0.877572147	0
51	yPH_132	WT	Glu2	Glu0Sor1	96	0.010416667	2	59	21609	18482	ON	7	4	2888	49	39	10	48	1	2	38	10	1	1	0	0	0	0	38	0	0	0	0	0	0	0	0	0	27	21	0.839817782	0.877572147	0
51	yPH_132	WT	Glu2	Glu0Sor1	96	0.010416667	2	60	21969	18842	ON	7	4	2888	49	39	10	48	1	0	38	10	1	1	0	0	0	0	38	0	0	0	0	0	0	0	0	0	27	21	0.839817782	0.877572147	0
51	yPH_132	WT	Glu2	Glu0Sor1	96	0.010416667	2	61	22329	19202	ON	7	4	2888	48	38	10	48	0	0	38	10	1	1	0	0	0	0	37	0	1	0	2	0	0	0	0	0	27	21	0.839817782	0.877572147	0
51	yPH_132	WT	Glu2	Glu0Sor1	96	0.010416667	2	62	22689	19562	ON	7	4	2888	49	38	11	48	1	0	37	11	2	0	0	0	0	0	39	0	2	0	0	0	0	0	0	0	27	21	0.839817782	0.877572147	0
51	yPH_132	WT	Glu2	Glu0Sor1	96	0.010416667	2	63	23049	19922	ON	7	4	2888	49	40	9	48	1	0	39	9	2	0	0	0	0	0	39	0	0	0	0	0	0	0	0	0	27	21	0.839817782	0.877572147	0
51	yPH_132	WT	Glu2	Glu0Sor1	96	0.010416667	2	64	23409	20282	OFF	8	4	2888	49	40	9	48	1	0	39	9	2	0	0	0	0	0	40	0	0	0	0	1	0.025641026	0.027027027	7.12E-05	7.51E-05	27	22	0.865458807	0.904599174	0
51	yPH_132	WT	Glu2	Glu0Sor1	96	0.010416667	2	65	23769	20642	OFF	8	4	2888	50	41	9	49	1	1	40	9	2	0	0	0	0	0	41	0	0	0	0	1	0.025	0.026315789	6.94E-05	7.31E-05	28	23	0.890458807	0.930914964	0
51	yPH_132	WT	Glu2	Glu0Sor1	96	0.010416667	2	66	24129	21002	OFF	8	4	2888	54	44	10	50	4	1	41	9	2	0	0	0	0	0	40	0	0	0	2	1	0.024390244	0.025641026	6.78E-05	7.12E-05	29	24	0.914849051	0.95655599	0
51	yPH_132	WT	Glu2	Glu0Sor1	96	0.010416667	2	67	24489	21362	OFF	8	4	2888	55	42	13	51	4	1	40	11	1	1	0	0	0	0	42	0	1	0	0	1	0.025	0.025641026	6.94E-05	7.12E-05	30	25	0.939849051	0.982197015	0
51	yPH_132	WT	Glu2	Glu0Sor1	96	0.010416667	2	68	24849	21722	OFF	8	4	2888	56	44	12	52	4	1	42	10	2	0	0	0	0	0	42	0	0	0	0	0	0	0	0	0	31	25	0.939849051	0.982197015	0
51	yPH_132	WT	Glu2	Glu0Sor1	96	0.010416667	2	69	25209	22082	OFF	8	4	2888	59	47	12	52	7	0	42	10	2	0	0	0	0	0	42	0	0	0	0	0	0	0	0	0	31	25	0.939849051	0.982197015	0
51	yPH_132	WT	Glu2	Glu0Sor1	96	0.010416667	2	70	25569	22442	OFF	8	4	2888	61	44	17	52	9	0	42	10	2	0	0	0	0	0	42	0	1	0	3	2	0.047619048	0.05	0.000132275	0.000138889	31	27	0.987468099	1.032197015	0
51	yPH_132	WT	Glu2	Glu0Sor1	96	0.010416667	2	71	25929	22802	OFF	8	4	2888	67	47	20	55	12	3	42	13	2	0	0	0	0	0	42	0	0	0	1	1	0.023809524	0.025	6.61E-05	6.94E-05	34	28	1.011277623	1.057197015	0
51	yPH_132	WT	Glu2	Glu0Sor1	96	0.010416667	2	72	26289	23162	ON	9	5	2888	64	44	20	55	9	1	42	13	2	0	0	0	0	0	37	0	1	0	6	0	0	0	0	0	35	28	1.011277623	1.057197015	0
51	yPH_132	WT	Glu2	Glu0Sor1	96	0.010416667	2	73	27009	23882	ON	9	5	2888	62	37	25	56	6	1	37	19	2	0	0	0	0	0	37	0	0	0	0	0	0	0	0	0	36	28	1.011277623	1.057197015	0
51	yPH_132	WT	Glu2	Glu0Sor1	96	0.010416667	2	74	27369	24242	ON	9	5	2888	62	37	25	57	5	1	37	20	2	0	0	0	0	0	37	0	0	0	0	0	0	0	0	0	37	28	1.011277623	1.057197015	0
51	yPH_132	WT	Glu2	Glu0Sor1	96	0.010416667	2	75	27729	24602	ON	9	5	2888	61	37	24	57	4	0	37	20	2	0	0	0	0	0	37	0	0	0	0	0	0	0	0	0	37	28	1.011277623	1.057197015	0
51	yPH_132	WT	Glu2	Glu0Sor1	96	0.010416667	2	76	28089	24962	ON	9	5	2888	62	37	25	57	5	0	37	20	2	0	0	0	0	0	36	0	0	0	2	1	0.027027027	0.028571429	7.51E-05	7.94E-05	37	29	1.03830465	1.085768444	0
51	yPH_132	WT	Glu2	Glu0Sor1	96	0.010416667	2	77	28449	25322	ON	9	5	2888	62	36	26	58	4	1	36	22	2	0	0	0	0	0	37	0	2	0	1	0	0	0	0	0	38	29	1.03830465	1.085768444	0
51	yPH_132	WT	Glu2	Glu0Sor1	96	0.010416667	2	78	29529	26402	OFF	10	5	2888	67	38	29	60	7	2	37	23	2	0	0	0	0	0	39	0	1	0	1	2	0.054054054	0.057142857	0.00015015	0.00015873	40	31	1.092358704	1.142911301	0
51	yPH_132	WT	Glu2	Glu0Sor1	96	0.010416667	2	79	29889	26762	OFF	10	5	2888	72	40	32	64	8	4	39	25	2	0	0	0	0	0	42	0	1	0	1	3	0.076923077	0.081081081	0.000213675	0.000225225	44	34	1.169281781	1.223992382	0
51	yPH_132	WT	Glu2	Glu0Sor1	96	0.010416667	2	80	30249	27122	OFF	10	5	2888	80	43	37	72	8	8	42	30	2	0	0	0	0	0	48	0	5	0	1	2	0.047619048	0.05	0.000132275	0.000138889	52	36	1.216900828	1.273992382	0
51	yPH_132	WT	Glu2	Glu0Sor1	96	0.010416667	2	81	30609	27482	OFF	10	5	2888	82	48	34	78	4	6	48	30	2	0	0	0	0	0	49	0	3	0	4	2	0.041666667	0.043478261	0.000115741	0.000120773	58	38	1.258567495	1.317470643	0
51	yPH_132	WT	Glu2	Glu0Sor1	96	0.010416667	2	82	30969	27842	OFF	10	5	2888	88	49	39	81	7	3	49	32	2	0	0	0	0	0	53	0	5	0	2	1	0.020408163	0.021276596	5.67E-05	5.91E-05	61	39	1.278975658	1.338747239	0
51	yPH_132	WT	Glu2	Glu0Sor1	96	0.010416667	2	83	31329	28202	OFF	10	5	2888	95	54	41	84	11	3	53	31	2	0	0	0	0	0	61	0	4	0	0	4	0.075471698	0.078431373	0.000209644	0.000217865	64	43	1.354447356	1.417178611	0
51	yPH_132	WT	Glu2	Glu0Sor1	96	0.010416667	2	84	31689	28562	OFF	10	5	2888	103	64	39	89	14	5	61	28	1	0	0	0	0	0	65	0	4	0	1	1	0.016393443	0.016666667	4.55E-05	4.63E-05	69	44	1.370840799	1.433845278	0
51	yPH_132	WT	Glu2	Glu0Sor1	96	0.010416667	2	85	32049	28922	ON	11	6	2888	106	66	40	91	15	2	65	26	1	0	0	0	0	0	59	0	0	0	6	0	0	0	0	0	71	44	1.370840799	1.433845278	0
51	yPH_132	WT	Glu2	Glu0Sor1	96	0.010416667	2	86	32409	29282	ON	11	6	2888	98	61	37	91	7	0	59	32	1	0	0	0	0	0	60	0	1	0	0	0	0	0	0	0	71	44	1.370840799	1.433845278	0
51	yPH_132	WT	Glu2	Glu0Sor1	96	0.010416667	2	87	32769	29642	ON	11	6	2888	95	60	35	91	4	0	60	31	1	0	0	0	0	0	60	0	0	0	0	0	0	0	0	0	71	44	1.370840799	1.433845278	0
51	yPH_132	WT	Glu2	Glu0Sor1	96	0.010416667	2	88	33129	30002	ON	11	6	2888	94	60	34	91	3	0	60	31	1	0	0	0	0	0	63	0	2	0	0	1	0.016666667	0.016949153	4.63E-05	4.71E-05	71	45	1.387507466	1.45079443	0
51	yPH_132	WT	Glu2	Glu0Sor1	96	0.010416667	2	89	33489	30362	ON	11	6	2888	101	64	37	93	8	2	63	30	1	0	0	0	0	0	61	0	0	0	2	0	0	0	0	0	73	45	1.387507466	1.45079443	0
51	yPH_132	WT	Glu2	Glu0Sor1	96	0.010416667	2	90	34209	31082	ON	11	6	2888	102	61	41	93	9	0	61	32	1	0	0	0	0	0	62	0	1	0	0	0	0	0	0	0	73	45	1.387507466	1.45079443	0
51	yPH_132	WT	Glu2	Glu0Sor1	96	0.010416667	2	91	34569	31442	ON	11	6	2888	103	63	40	93	10	0	62	31	1	0	0	0	0	0	61	0	0	0	1	0	0	0	0	0	73	45	1.387507466	1.45079443	0
51	yPH_132	WT	Glu2	Glu0Sor1	96	0.010416667	2	92	34929	31802	OFF	12	6	2887	99	62	37	93	6	0	61	32	1	0	0	0	0	0	66	0	5	0	1	1	0.016393443	0.016666667	4.55E-05	4.63E-05	73	46	1.403900908	1.467461097	0
51	yPH_132	WT	Glu2	Glu0Sor1	96	0.010416667	2	93	35289	32162	OFF	12	6	2887	108	68	40	98	10	5	66	32	0	0	0	0	0	0	70	0	3	0	1	2	0.03030303	0.03030303	8.42E-05	8.42E-05	78	48	1.434203938	1.497764127	0
51	yPH_132	WT	Glu2	Glu0Sor1	96	0.010416667	2	94	35649	32522	OFF	12	6	2887	110	70	40	104	6	6	70	34	0	0	0	0	0	0	76	0	3	0	1	4	0.057142857	0.057142857	0.00015873	0.00015873	84	52	1.491346796	1.554906984	0
51	yPH_132	WT	Glu2	Glu0Sor1	96	0.010416667	2	95	36009	32882	OFF	12	6	2887	117	76	41	109	8	5	76	33	0	0	0	0	0	0	79	0	1	0	2	4	0.052631579	0.052631579	0.000146199	0.000146199	89	56	1.543978375	1.607538563	0
51	yPH_132	WT	Glu2	Glu0Sor1	96	0.010416667	2	96	36369	33242	OFF	12	6	2887	121	80	41	114	7	5	79	35	0	0	0	0	0	0	85	0	5	0	0	1	0.012658228	0.012658228	3.52E-05	3.52E-05	94	57	1.556636602	1.620196791	0
51	yPH_132	WT	Glu2	Glu0Sor1	96	0.010416667	2	97	36729	33602	OFF	12	6	2887	125	86	39	117	8	3	85	32	0	0	0	0	0	0	90	0	5	0	4	4	0.047058824	0.047058824	0.000130719	0.000130719	97	61	1.603695426	1.667255615	0
51	yPH_132	WT	Glu2	Glu0Sor1	96	0.010416667	2	98	37089	33962	OFF	12	6	2887	137	93	44	124	13	7	90	34	0	0	0	0	0	0	94	0	4	0	3	3	0.033333333	0.033333333	9.26E-05	9.26E-05	104	64	1.637028759	1.700588948	0
51	yPH_132	WT	Glu2	Glu0Sor1	96	0.010416667	2	99	37449	34322	OFF	12	6	2887	137	95	42	128	9	4	94	34	0	0	0	0	0	0	104	0	5	0	2	7	0.074468085	0.074468085	0.000206856	0.000206856	108	71	1.711496844	1.775057033	0
51	yPH_132	WT	Glu2	Glu0Sor1	96	0.010416667	2	100	37809	34682	ON	13	7	2888	154	110	44	137	17	9	104	33	0	0	0	0	0	0	97	0	2	0	9	0	0	0	0	0	117	71	1.711496844	1.775057033	0
51	yPH_132	WT	Glu2	Glu0Sor1	96	0.010416667	2	101	38169	35042	ON	13	7	2888	153	103	50	137	16	0	97	40	0	0	0	0	0	0	97	0	1	0	1	0	0	0	0	0	117	71	1.711496844	1.775057033	0
51	yPH_132	WT	Glu2	Glu0Sor1	96	0.010416667	2	102	38529	35402	ON	13	7	2888	156	103	53	137	19	0	97	40	0	0	0	0	0	0	97	0	0	0	0	0	0	0	0	0	117	71	1.711496844	1.775057033	0
51	yPH_132	WT	Glu2	Glu0Sor1	96	0.010416667	2	103	38889	35762	ON	13	7	2888	153	104	49	137	16	0	97	40	0	0	0	0	0	0	95	0	0	0	2	0	0	0	0	0	117	71	1.711496844	1.775057033	0
51	yPH_132	WT	Glu2	Glu0Sor1	96	0.010416667	2	104	39249	36122	ON	13	7	2888	148	101	47	137	11	0	95	42	0	0	0	0	0	0	96	0	2	0	1	0	0	0	0	0	117	71	1.711496844	1.775057033	0
51	yPH_132	WT	Glu2	Glu0Sor1	96	0.010416667	2	105	39609	36482	ON	13	7	2888	151	102	49	138	13	1	96	42	0	0	0	0	0	0	95	0	0	0	1	0	0	0	0	0	118	71	1.711496844	1.775057033	0
51	yPH_132	WT	Glu2	Glu0Sor1	96	0.010416667	2	106	39969	36842	ON	13	7	2888	149	101	48	139	10	1	95	44	0	0	0	0	0	0	96	0	1	0	0	0	0	0	0	0	119	71	1.711496844	1.775057033	0
51	yPH_132	WT	Glu2	Glu0Sor1	96	0.010416667	2	107	40329	37202	ON	13	7	2888	150	103	47	139	11	0	96	43	0	0	0	0	0	0	94	0	0	0	2	0	0	0	0	0	119	71	1.711496844	1.775057033	0
51	yPH_132	WT	Glu2	Glu0Sor1	96	0.010416667	2	108	40689	37562	OFF	14	7	2888	150	97	53	139	11	0	94	45	0	0	0	0	0	0	109	0	13	0	2	4	0.042553191	0.042553191	0.000118203	0.000118203	119	75	1.754050036	1.817610225	0
51	yPH_132	WT	Glu2	Glu0Sor1	96	0.010416667	2	109	41049	37922	OFF	14	7	2888	154	112	42	145	9	6	109	36	0	0	0	0	0	0	113	0	2	0	1	3	0.027522936	0.027522936	7.65E-05	7.65E-05	125	78	1.781572972	1.84513316	0
51	yPH_132	WT	Glu2	Glu0Sor1	96	0.010416667	2	110	41409	38282	OFF	14	7	2888	156	115	41	151	5	6	113	38	0	0	0	0	0	0	120	0	1	0	1	7	0.061946903	0.061946903	0.000172075	0.000172075	131	85	1.843519874	1.907080063	0
51	yPH_132	WT	Glu2	Glu0Sor1	96	0.010416667	2	111	41769	38642	OFF	14	7	2888	171	124	47	158	13	7	120	38	0	0	0	0	0	0	126	0	3	0	0	3	0.025	0.025	6.94E-05	6.94E-05	138	88	1.868519874	1.932080063	0
51	yPH_132	WT	Glu2	Glu0Sor1	96	0.010416667	2	112	42129	39002	OFF	14	7	2888	175	128	47	163	12	5	126	37	0	0	0	0	0	0	135	0	2	0	1	8	0.063492063	0.063492063	0.000176367	0.000176367	143	96	1.932011938	1.995572127	0
51	yPH_132	WT	Glu2	Glu0Sor1	96	0.010416667	2	113	42489	39362	OFF	14	7	2888	186	136	50	173	13	10	135	38	0	0	0	0	0	0	139	0	4	0	1	1	0.007407407	0.007407407	2.06E-05	2.06E-05	153	97	1.939419345	2.002979534	0
51	yPH_132	WT	Glu2	Glu0Sor1	96	0.010416667	2	114	42849	39722	OFF	14	7	2888	196	142	54	175	21	2	139	36	0	0	0	0	0	0	NA	NA	NA	NA	NA	NA	NA	NA	NA	NA	NA	NA	NA	NA	NA
51	yPH_132	WT	Glu2	Glu0Sor1	96	0.010416667	3	0	18	-3109	OFF	0	0	3610	25	21	4	21	4	0	20	1	0	0	0	0	0	0	20	0	0	0	1	1	0.05	0.05	0.000138889	0.000138889	NA	NA	NA	NA	NA
51	yPH_132	WT	Glu2	Glu0Sor1	96	0.010416667	3	1	378	-2749	OFF	0	0	3610	23	20	3	22	1	1	20	2	0	0	0	0	0	0	20	0	0	0	0	0	0	0	0	0	NA	NA	NA	NA	NA
51	yPH_132	WT	Glu2	Glu0Sor1	96	0.010416667	3	2	738	-2389	OFF	0	0	3610	23	20	3	22	1	0	20	2	0	0	0	0	0	0	20	0	0	0	1	1	0.05	0.05	0.000138889	0.000138889	NA	NA	NA	NA	NA
51	yPH_132	WT	Glu2	Glu0Sor1	96	0.010416667	3	3	1098	-2029	OFF	0	0	3610	26	21	5	23	3	1	20	3	0	0	0	0	0	0	20	0	0	0	1	1	0.05	0.05	0.000138889	0.000138889	NA	NA	NA	NA	NA
51	yPH_132	WT	Glu2	Glu0Sor1	96	0.010416667	3	4	1458	-1669	OFF	0	0	3610	26	21	5	24	2	1	20	4	0	0	0	0	0	0	20	0	0	0	0	0	0	0	0	0	NA	NA	NA	NA	NA
51	yPH_132	WT	Glu2	Glu0Sor1	96	0.010416667	3	5	1818	-1309	OFF	0	0	3610	26	21	5	24	2	0	20	4	0	0	0	0	0	0	20	0	0	0	0	0	0	0	0	0	NA	NA	NA	NA	NA
51	yPH_132	WT	Glu2	Glu0Sor1	96	0.010416667	3	6	2178	-949	OFF	0	0	3610	25	20	5	24	1	0	20	4	0	0	0	0	0	0	21	0	0	0	1	2	0.1	0.1	0.000277778	0.000277778	NA	NA	NA	NA	NA
51	yPH_132	WT	Glu2	Glu0Sor1	96	0.010416667	3	7	2538	-589	OFF	0	0	3610	26	21	5	26	0	2	21	5	0	0	0	0	0	0	23	0	0	0	1	3	0.142857143	0.142857143	0.000396825	0.000396825	NA	NA	NA	NA	NA
51	yPH_132	WT	Glu2	Glu0Sor1	96	0.010416667	3	8	2898	-229	OFF	0	0	3610	29	23	6	29	0	3	23	6	0	0	0	0	0	0	25	0	0	0	0	2	0.086956522	0.086956522	0.000241546	0.000241546	NA	NA	NA	NA	NA
51	yPH_132	WT	Glu2	Glu0Sor1	96	0.010416667	3	9	3258	131	ON	1	1	2887	33	26	7	31	2	2	25	6	0	0	0	0	0	0	25	0	0	0	0	0	0	0	0	0	5	2	0.086956522	0.086956522	0
51	yPH_132	WT	Glu2	Glu0Sor1	96	0.010416667	3	10	3618	491	ON	1	1	2887	33	27	6	31	2	0	25	6	0	0	0	0	0	0	25	0	0	0	0	0	0	0	0	0	5	2	0.086956522	0.086956522	0
51	yPH_132	WT	Glu2	Glu0Sor1	96	0.010416667	3	11	3978	851	ON	1	1	2887	33	27	6	31	2	0	25	6	0	0	0	0	0	0	25	0	0	0	0	0	0	0	0	0	5	2	0.086956522	0.086956522	0
51	yPH_132	WT	Glu2	Glu0Sor1	96	0.010416667	3	12	4698	1571	ON	1	1	2887	34	26	8	32	2	0	25	7	0	0	0	0	0	0	25	0	0	0	0	0	0	0	0	0	5	2	0.086956522	0.086956522	0
51	yPH_132	WT	Glu2	Glu0Sor1	96	0.010416667	3	13	5058	1931	ON	1	1	2887	34	26	8	32	2	0	25	7	0	0	0	0	0	0	25	0	0	0	0	0	0	0	0	0	5	2	0.086956522	0.086956522	0
51	yPH_132	WT	Glu2	Glu0Sor1	96	0.010416667	3	14	5418	2291	ON	1	1	2887	32	26	6	31	1	0	25	6	0	0	0	0	0	0	25	0	0	0	0	0	0	0	0	0	5	2	0.086956522	0.086956522	0
51	yPH_132	WT	Glu2	Glu0Sor1	96	0.010416667	3	15	5778	2651	ON	1	1	2887	33	27	6	31	2	0	25	6	0	0	0	0	0	0	25	0	0	0	0	0	0	0	0	0	5	2	0.086956522	0.086956522	0
51	yPH_132	WT	Glu2	Glu0Sor1	96	0.010416667	3	16	6138	3011	OFF	2	1	2888	31	25	6	31	0	0	25	6	0	0	0	0	0	0	24	0	0	0	1	0	0	0	0	0	5	2	0.086956522	0.086956522	0
51	yPH_132	WT	Glu2	Glu0Sor1	96	0.010416667	3	17	6498	3371	OFF	2	1	2888	31	24	7	30	1	0	24	6	1	0	1	0	1	0.033333333	24	0	0	0	0	0	0	0	0	0	5	2	0.086956522	0.086956522	0.033333333
51	yPH_132	WT	Glu2	Glu0Sor1	96	0.010416667	3	18	6858	3731	OFF	2	1	2888	31	25	6	30	1	0	24	6	1	0	1	0	1	0	24	0	0	0	0	0	0	0	0	0	5	2	0.086956522	0.086956522	0.033333333
51	yPH_132	WT	Glu2	Glu0Sor1	96	0.010416667	3	19	7218	4091	OFF	2	1	2888	33	27	6	30	3	0	24	6	1	0	1	0	1	0	26	0	0	0	0	2	0.083333333	0.086956522	0.000231481	0.000241546	5	4	0.170289855	0.173913043	0.033333333
51	yPH_132	WT	Glu2	Glu0Sor1	96	0.010416667	3	20	7578	4451	OFF	2	1	2888	32	26	6	32	0	2	26	6	1	0	1	0	1	0	27	0	0	0	0	1	0.038461538	0.04	0.000106838	0.000111111	7	5	0.208751394	0.213913043	0.033333333
51	yPH_132	WT	Glu2	Glu0Sor1	96	0.010416667	3	21	7938	4811	OFF	2	1	2888	33	27	6	33	0	1	27	6	2	0	2	0	2	0.03125	28	0	0	0	0	1	0.037037037	0.04	0.000102881	0.000111111	8	6	0.245788431	0.253913043	0.064583333
51	yPH_132	WT	Glu2	Glu0Sor1	96	0.010416667	3	22	8298	5171	OFF	2	1	2888	34	28	6	34	0	1	28	6	2	0	2	0	2	0	29	0	0	0	0	1	0.035714286	0.038461538	9.92E-05	0.000106838	9	7	0.281502716	0.292374582	0.064583333
51	yPH_132	WT	Glu2	Glu0Sor1	96	0.010416667	3	23	8658	5531	OFF	2	1	2888	36	30	6	34	2	1	29	5	3	0	3	0	3	0.03125	28	0	0	0	1	0	0	0	0	0	10	7	0.281502716	0.292374582	0.095833333
51	yPH_132	WT	Glu2	Glu0Sor1	96	0.010416667	3	24	9018	5891	ON	3	2	2888	36	29	7	34	2	0	28	6	3	0	3	0	3	0	28	0	0	0	0	0	0	0	0	0	10	7	0.281502716	0.292374582	0.095833333
51	yPH_132	WT	Glu2	Glu0Sor1	96	0.010416667	3	25	9738	6611	ON	3	2	2888	40	31	9	33	7	1	28	5	3	0	3	0	3	0	29	0	0	0	0	1	0.035714286	0.04	9.92E-05	0.000111111	11	8	0.317217002	0.332374582	0.095833333
51	yPH_132	WT	Glu2	Glu0Sor1	96	0.010416667	3	26	10098	6971	ON	3	2	2888	39	32	7	34	5	1	29	5	3	0	3	0	3	0	29	0	0	0	0	0	0	0	0	0	12	8	0.317217002	0.332374582	0.095833333
51	yPH_132	WT	Glu2	Glu0Sor1	96	0.010416667	3	27	10458	7331	ON	3	2	2888	38	30	8	35	3	1	29	6	3	0	3	0	3	0	28	0	1	0	2	0	0	0	0	0	13	8	0.317217002	0.332374582	0.095833333
51	yPH_132	WT	Glu2	Glu0Sor1	96	0.010416667	3	28	10818	7691	ON	3	2	2888	39	29	10	36	3	1	28	8	3	0	3	0	3	0	28	0	0	0	0	0	0	0	0	0	14	8	0.317217002	0.332374582	0.095833333
51	yPH_132	WT	Glu2	Glu0Sor1	96	0.010416667	3	29	11178	8051	ON	3	2	2888	40	29	11	37	3	1	28	9	3	0	3	0	3	0	30	0	2	0	0	0	0	0	0	0	15	8	0.317217002	0.332374582	0.095833333
51	yPH_132	WT	Glu2	Glu0Sor1	96	0.010416667	3	30	11538	8411	ON	3	2	2888	41	33	8	38	3	1	30	8	3	0	3	0	3	0	31	0	1	0	0	0	0	0	0	0	16	8	0.317217002	0.332374582	0.095833333
51	yPH_132	WT	Glu2	Glu0Sor1	96	0.010416667	3	31	11898	8771	OFF	4	2	2888	39	31	8	38	1	0	31	7	3	0	3	0	3	0	31	0	0	0	0	0	0	0	0	0	16	8	0.317217002	0.332374582	0.095833333
51	yPH_132	WT	Glu2	Glu0Sor1	96	0.010416667	3	32	12258	9131	OFF	4	2	2888	39	31	8	38	1	0	31	7	3	0	3	0	3	0	31	0	0	0	0	0	0	0	0	0	16	8	0.317217002	0.332374582	0.095833333
51	yPH_132	WT	Glu2	Glu0Sor1	96	0.010416667	3	33	12618	9491	OFF	4	2	2888	39	31	8	38	1	0	31	7	6	0	6	0	6	0.085714286	32	0	0	0	0	1	0.032258065	0.04	8.96E-05	0.000111111	16	9	0.349475067	0.372374582	0.181547619
51	yPH_132	WT	Glu2	Glu0Sor1	96	0.010416667	3	34	12978	9851	OFF	4	2	2888	39	32	7	39	0	1	32	7	6	0	6	0	6	0	32	0	0	0	0	0	0	0	0	0	17	9	0.349475067	0.372374582	0.181547619
51	yPH_132	WT	Glu2	Glu0Sor1	96	0.010416667	3	35	13338	10211	OFF	4	2	2888	40	32	8	39	1	0	32	7	6	0	6	0	6	0	33	0	0	0	0	1	0.03125	0.038461538	8.68E-05	0.000106838	17	10	0.380725067	0.41083612	0.181547619
51	yPH_132	WT	Glu2	Glu0Sor1	96	0.010416667	3	36	13698	10571	OFF	4	2	2888	44	33	11	40	4	1	33	7	6	0	6	0	6	0	32	0	0	0	1	0	0	0	0	0	18	10	0.380725067	0.41083612	0.181547619
51	yPH_132	WT	Glu2	Glu0Sor1	96	0.010416667	3	37	14058	10931	OFF	4	2	2888	41	32	9	40	1	0	32	8	6	0	6	0	6	0	34	0	0	0	0	2	0.0625	0.076923077	0.000173611	0.000213675	18	12	0.443225067	0.487759197	0.181547619
51	yPH_132	WT	Glu2	Glu0Sor1	96	0.010416667	3	38	14418	11291	OFF	4	2	2888	44	35	9	43	1	2	34	9	6	0	6	0	6	0	35	0	1	0	0	0	0	0	0	0	20	12	0.443225067	0.487759197	0.181547619
51	yPH_132	WT	Glu2	Glu0Sor1	96	0.010416667	3	39	14778	11651	ON	5	3	2888	46	37	9	43	3	0	35	8	6	0	6	0	6	0	35	0	0	0	0	0	0	0	0	0	20	12	0.443225067	0.487759197	0.181547619
51	yPH_132	WT	Glu2	Glu0Sor1	96	0.010416667	3	40	15138	12011	ON	5	3	2888	50	41	9	43	7	0	35	8	6	0	6	0	6	0	35	0	0	0	0	0	0	0	0	0	20	12	0.443225067	0.487759197	0.181547619
51	yPH_132	WT	Glu2	Glu0Sor1	96	0.010416667	3	41	15498	12371	ON	5	3	2888	50	40	10	43	7	0	35	8	6	0	6	0	6	0	35	0	0	0	0	0	0	0	0	0	20	12	0.443225067	0.487759197	0.181547619
51	yPH_132	WT	Glu2	Glu0Sor1	96	0.010416667	3	42	15858	12731	ON	5	3	2888	47	38	9	43	4	0	35	8	6	0	6	0	6	0	35	0	0	0	0	0	0	0	0	0	20	12	0.443225067	0.487759197	0.181547619
51	yPH_132	WT	Glu2	Glu0Sor1	96	0.010416667	3	43	16218	13091	ON	5	3	2888	48	40	8	43	5	0	35	8	6	0	6	0	6	0	35	0	0	0	0	0	0	0	0	0	20	12	0.443225067	0.487759197	0.181547619
51	yPH_132	WT	Glu2	Glu0Sor1	96	0.010416667	3	44	16578	13451	ON	5	3	2888	50	40	10	43	7	0	35	8	6	0	6	0	6	0	35	0	0	0	0	0	0	0	0	0	20	12	0.443225067	0.487759197	0.181547619
51	yPH_132	WT	Glu2	Glu0Sor1	96	0.010416667	3	45	16938	13811	ON	5	3	2888	49	40	9	43	6	0	35	8	6	0	6	0	6	0	35	0	0	0	0	0	0	0	0	0	20	12	0.443225067	0.487759197	0.181547619
51	yPH_132	WT	Glu2	Glu0Sor1	96	0.010416667	3	46	17298	14171	ON	5	3	2888	47	39	8	43	4	0	35	8	6	0	6	0	6	0	35	0	0	0	0	0	0	0	0	0	20	12	0.443225067	0.487759197	0.181547619
51	yPH_132	WT	Glu2	Glu0Sor1	96	0.010416667	3	47	17658	14531	OFF	6	3	2887	43	35	8	42	1	0	35	7	6	0	6	0	6	0	33	0	0	0	2	0	0	0	0	0	20	12	0.443225067	0.487759197	0.181547619
51	yPH_132	WT	Glu2	Glu0Sor1	96	0.010416667	3	48	18018	14891	OFF	6	3	2887	42	33	9	42	0	0	33	9	7	0	7	0	7	0.027777778	34	0	0	0	0	1	0.03030303	0.038461538	8.42E-05	0.000106838	20	13	0.473528097	0.526220736	0.209325397
51	yPH_132	WT	Glu2	Glu0Sor1	96	0.010416667	3	49	18378	15251	OFF	6	3	2887	45	36	9	43	2	1	34	9	7	0	7	0	7	0	34	0	0	0	1	1	0.029411765	0.037037037	8.17E-05	0.000102881	21	14	0.502939862	0.563257773	0.209325397
51	yPH_132	WT	Glu2	Glu0Sor1	96	0.010416667	3	50	18738	15611	OFF	6	3	2887	46	36	10	44	2	1	34	10	6	0	6	0	7	0	38	0	3	0	0	1	0.029411765	0.035714286	8.17E-05	9.92E-05	22	15	0.532351626	0.598972059	0.209325397
51	yPH_132	WT	Glu2	Glu0Sor1	96	0.010416667	3	51	19098	15971	OFF	6	3	2887	48	40	8	45	3	1	38	7	6	0	6	0	7	0	40	0	0	0	0	2	0.052631579	0.0625	0.000146199	0.000173611	23	17	0.584983205	0.661472059	0.209325397
51	yPH_132	WT	Glu2	Glu0Sor1	96	0.010416667	3	52	19458	16331	OFF	6	3	2887	51	42	9	46	5	2	40	6	7	0	7	0	8	0.025	42	0	0	0	2	4	0.1	0.121212121	0.000277778	0.0003367	25	21	0.684983205	0.78268418	0.234325397
51	yPH_132	WT	Glu2	Glu0Sor1	96	0.010416667	3	53	19818	16691	OFF	6	3	2887	53	43	10	50	3	4	42	8	6	1	6	1	8	0	46	0	2	0	0	2	0.047619048	0.055555556	0.000132275	0.000154321	29	23	0.732602253	0.838239735	0.234325397
51	yPH_132	WT	Glu2	Glu0Sor1	96	0.010416667	3	54	20178	17051	OFF	6	3	2887	55	46	9	52	3	2	46	6	7	0	7	0	8	0	47	0	0	0	0	1	0.02173913	0.025641026	6.04E-05	7.12E-05	31	24	0.754341383	0.863880761	0.234325397
51	yPH_132	WT	Glu2	Glu0Sor1	96	0.010416667	3	55	20538	17411	ON	7	4	2888	59	49	10	53	6	1	47	6	7	0	7	0	8	0	47	0	0	0	0	0	0	0	0	0	32	24	0.754341383	0.863880761	0.234325397
51	yPH_132	WT	Glu2	Glu0Sor1	96	0.010416667	3	56	20898	17771	ON	7	4	2888	58	50	8	53	5	0	47	6	7	0	7	0	8	0	47	0	0	0	0	0	0	0	0	0	32	24	0.754341383	0.863880761	0.234325397
51	yPH_132	WT	Glu2	Glu0Sor1	96	0.010416667	3	57	21258	18131	ON	7	4	2888	60	50	10	53	7	0	47	6	7	0	7	0	8	0	47	0	0	0	0	0	0	0	0	0	32	24	0.754341383	0.863880761	0.234325397
51	yPH_132	WT	Glu2	Glu0Sor1	96	0.010416667	3	58	21618	18491	ON	7	4	2888	60	51	9	54	6	1	47	7	7	0	7	0	8	0	46	0	1	0	2	0	0	0	0	0	33	24	0.754341383	0.863880761	0.234325397
51	yPH_132	WT	Glu2	Glu0Sor1	96	0.010416667	3	59	21978	18851	ON	7	4	2888	59	47	12	55	4	1	46	9	6	1	6	1	8	0	46	0	0	0	0	0	0	0	0	0	34	24	0.754341383	0.863880761	0.234325397
51	yPH_132	WT	Glu2	Glu0Sor1	96	0.010416667	3	60	22338	19211	ON	7	4	2888	58	47	11	55	3	0	46	9	6	1	6	1	8	0	47	0	2	0	1	0	0	0	0	0	34	24	0.754341383	0.863880761	0.234325397
51	yPH_132	WT	Glu2	Glu0Sor1	96	0.010416667	3	61	22698	19571	ON	7	4	2888	61	50	11	55	6	0	47	8	7	0	7	0	8	0	47	0	0	0	0	0	0	0	0	0	34	24	0.754341383	0.863880761	0.234325397
51	yPH_132	WT	Glu2	Glu0Sor1	96	0.010416667	3	62	23058	19931	ON	7	4	2888	61	49	12	55	6	0	47	8	7	0	7	0	8	0	48	0	2	0	1	0	0	0	0	0	34	24	0.754341383	0.863880761	0.234325397
51	yPH_132	WT	Glu2	Glu0Sor1	96	0.010416667	3	63	23418	20291	OFF	8	4	2888	59	48	11	55	4	0	48	7	7	0	7	0	8	0	48	0	0	0	0	0	0	0	0	0	34	24	0.754341383	0.863880761	0.234325397
51	yPH_132	WT	Glu2	Glu0Sor1	96	0.010416667	3	64	23778	20651	OFF	8	4	2888	61	49	12	55	6	0	48	7	7	0	7	0	8	0	50	0	0	0	0	2	0.041666667	0.048780488	0.000115741	0.000135501	34	26	0.79600805	0.912661249	0.234325397
51	yPH_132	WT	Glu2	Glu0Sor1	96	0.010416667	3	65	24138	21011	OFF	8	4	2888	60	52	8	57	3	2	50	7	7	0	7	0	8	0	50	0	0	0	1	1	0.02	0.023255814	5.56E-05	6.46E-05	36	27	0.81600805	0.935917063	0.234325397
51	yPH_132	WT	Glu2	Glu0Sor1	96	0.010416667	3	66	24498	21371	OFF	8	4	2888	60	51	9	58	2	1	50	8	7	0	7	0	8	0	51	0	0	0	0	1	0.02	0.023255814	5.56E-05	6.46E-05	37	28	0.83600805	0.959172877	0.234325397
51	yPH_132	WT	Glu2	Glu0Sor1	96	0.010416667	3	67	24858	21731	OFF	8	4	2888	65	54	11	60	5	2	51	9	7	0	7	0	8	0	52	0	1	0	0	0	0	0	0	0	39	28	0.83600805	0.959172877	0.234325397
51	yPH_132	WT	Glu2	Glu0Sor1	96	0.010416667	3	68	25218	22091	OFF	8	4	2888	62	53	9	60	2	0	52	8	7	0	7	0	8	0	53	0	0	0	0	1	0.019230769	0.022222222	5.34E-05	6.17E-05	39	29	0.855238819	0.981395099	0.234325397
51	yPH_132	WT	Glu2	Glu0Sor1	96	0.010416667	3	69	25578	22451	OFF	8	4	2888	62	54	8	61	1	1	53	8	7	0	7	0	8	0	56	0	0	0	0	3	0.056603774	0.065217391	0.000157233	0.000181159	40	32	0.911842593	1.04661249	0.234325397
51	yPH_132	WT	Glu2	Glu0Sor1	96	0.010416667	3	70	25938	22811	OFF	8	4	2888	64	56	8	64	0	3	56	8	7	0	7	0	8	0	55	0	0	0	3	2	0.035714286	0.040816327	9.92E-05	0.000113379	43	34	0.947556878	1.087428817	0.234325397
51	yPH_132	WT	Glu2	Glu0Sor1	96	0.010416667	3	71	26298	23171	ON	9	5	2888	71	60	11	66	5	2	55	11	7	0	12	0	9	0.016666667	54	0	0	0	1	0	0	0	0	0	45	34	0.947556878	1.087428817	0.250992063
51	yPH_132	WT	Glu2	Glu0Sor1	96	0.010416667	3	72	26658	23531	ON	9	5	2888	70	59	11	65	5	0	54	11	7	0	12	0	9	0	55	0	0	0	0	1	0.018518519	0.021276596	5.14E-05	5.91E-05	45	35	0.966075397	1.108705412	0.250992063
51	yPH_132	WT	Glu2	Glu0Sor1	96	0.010416667	3	73	27018	23891	ON	9	5	2888	71	59	12	66	5	1	55	11	7	0	11	1	9	0	55	0	0	0	0	0	0	0	0	0	46	35	0.966075397	1.108705412	0.250992063
51	yPH_132	WT	Glu2	Glu0Sor1	96	0.010416667	3	74	27378	24251	ON	9	5	2888	69	59	10	64	5	0	55	9	7	0	11	1	9	0	53	0	0	0	2	0	0	0	0	0	46	35	0.966075397	1.108705412	0.250992063
51	yPH_132	WT	Glu2	Glu0Sor1	96	0.010416667	3	75	27738	24611	ON	9	5	2888	68	56	12	64	4	0	53	11	7	0	10	1	9	0	52	0	2	0	3	0	0	0	0	0	46	35	0.966075397	1.108705412	0.250992063
51	yPH_132	WT	Glu2	Glu0Sor1	96	0.010416667	3	76	28098	24971	ON	9	5	2888	68	55	13	64	4	0	52	12	6	1	9	2	9	0	52	0	0	0	0	0	0	0	0	0	46	35	0.966075397	1.108705412	0.250992063
51	yPH_132	WT	Glu2	Glu0Sor1	96	0.010416667	3	77	28458	25331	ON	9	5	2888	66	53	13	63	3	0	52	11	6	1	7	3	9	0	52	0	0	0	0	0	0	0	0	0	46	35	0.966075397	1.108705412	0.250992063
51	yPH_132	WT	Glu2	Glu0Sor1	96	0.010416667	3	78	28818	25691	ON	9	5	2888	69	55	14	62	7	0	52	10	6	1	9	5	9	0	49	0	1	0	4	0	0	0	0	0	46	35	0.966075397	1.108705412	0.250992063
51	yPH_132	WT	Glu2	Glu0Sor1	96	0.010416667	3	79	29178	26051	OFF	10	5	2888	63	50	13	61	2	0	49	12	6	0	7	1	9	0	47	0	1	0	3	0	0	0	0	0	46	35	0.966075397	1.108705412	0.250992063
51	yPH_132	WT	Glu2	Glu0Sor1	96	0.010416667	3	80	29538	26411	OFF	10	5	2888	62	47	15	61	1	0	47	14	5	1	5	2	9	0	50	0	2	0	0	1	0.021276596	0.023809524	5.91E-05	6.61E-05	46	36	0.987351993	1.132514936	0.250992063
51	yPH_132	WT	Glu2	Glu0Sor1	96	0.010416667	3	81	29898	26771	OFF	10	5	2888	65	50	15	63	2	2	50	13	5	1	5	3	9	0	53	0	3	0	0	0	0	0	0	0	48	36	0.987351993	1.132514936	0.250992063
51	yPH_132	WT	Glu2	Glu0Sor1	96	0.010416667	3	82	30258	27131	OFF	10	5	2888	65	54	11	63	2	0	53	10	6	0	7	1	9	0	52	0	0	0	2	1	0.018867925	0.021276596	5.24E-05	5.91E-05	48	37	1.006219917	1.153791532	0.250992063
51	yPH_132	WT	Glu2	Glu0Sor1	96	0.010416667	3	83	30618	27491	OFF	10	5	2888	66	53	13	64	2	1	52	12	5	1	6	2	9	0	54	0	2	0	2	2	0.038461538	0.042553191	0.000106838	0.000118203	49	39	1.044681456	1.196344724	0.250992063
51	yPH_132	WT	Glu2	Glu0Sor1	96	0.010416667	3	84	30978	27851	OFF	10	5	2888	69	55	14	66	3	2	54	12	6	0	7	2	9	0	57	0	0	0	0	3	0.055555556	0.0625	0.000154321	0.000173611	51	42	1.100237011	1.258844724	0.250992063
51	yPH_132	WT	Glu2	Glu0Sor1	96	0.010416667	3	85	31338	28211	OFF	10	5	2888	70	58	12	69	1	3	57	12	6	0	7	0	9	0	60	0	2	0	0	1	0.01754386	0.019607843	4.87E-05	5.45E-05	54	43	1.117780871	1.278452567	0.250992063
51	yPH_132	WT	Glu2	Glu0Sor1	96	0.010416667	3	86	31698	28571	OFF	10	5	2888	79	64	15	71	8	2	60	11	6	0	10	4	9	0	61	0	0	0	1	2	0.033333333	0.037037037	9.26E-05	0.000102881	56	45	1.151114204	1.315489604	0.250992063
51	yPH_132	WT	Glu2	Glu0Sor1	96	0.010416667	3	87	32058	28931	ON	11	6	2888	78	64	14	73	5	2	61	12	6	0	9	2	9	0	60	0	1	0	3	1	0.016393443	0.018181818	4.55E-05	5.05E-05	58	46	1.167507647	1.333671422	0.250992063
51	yPH_132	WT	Glu2	Glu0Sor1	96	0.010416667	3	88	32418	29291	ON	11	6	2888	80	64	16	73	7	1	60	13	6	0	10	3	9	0	60	0	2	0	2	0	0	0	0	0	59	46	1.167507647	1.333671422	0.250992063
51	yPH_132	WT	Glu2	Glu0Sor1	96	0.010416667	3	89	32778	29651	ON	11	6	2888	81	66	15	72	9	0	60	12	6	0	12	3	9	0	59	0	1	0	2	0	0	0	0	0	59	46	1.167507647	1.333671422	0.250992063
51	yPH_132	WT	Glu2	Glu0Sor1	96	0.010416667	3	90	33138	30011	ON	11	6	2888	80	63	17	72	8	0	59	13	6	0	10	4	9	0	61	0	2	0	0	0	0	0	0	0	59	46	1.167507647	1.333671422	0.250992063
51	yPH_132	WT	Glu2	Glu0Sor1	96	0.010416667	3	91	33498	30371	ON	11	6	2888	80	66	14	72	8	0	61	11	6	0	11	3	9	0	60	0	1	0	2	0	0	0	0	0	59	46	1.167507647	1.333671422	0.250992063
51	yPH_132	WT	Glu2	Glu0Sor1	96	0.010416667	3	92	33858	30731	ON	11	6	2888	84	69	15	71	13	0	60	11	6	0	15	4	9	0	60	0	0	0	0	0	0	0	0	0	59	46	1.167507647	1.333671422	0.250992063
51	yPH_132	WT	Glu2	Glu0Sor1	96	0.010416667	3	93	34218	31091	ON	11	6	2888	81	66	15	71	10	0	60	11	6	0	12	4	9	0	60	0	0	0	0	0	0	0	0	0	59	46	1.167507647	1.333671422	0.250992063
51	yPH_132	WT	Glu2	Glu0Sor1	96	0.010416667	3	94	34578	31451	ON	11	6	2888	80	65	15	71	9	0	60	11	6	0	11	4	9	0	60	0	0	0	0	0	0	0	0	0	59	46	1.167507647	1.333671422	0.250992063
51	yPH_132	WT	Glu2	Glu0Sor1	96	0.010416667	3	95	34938	31811	OFF	12	6	2887	78	63	15	71	7	0	60	11	6	0	9	4	9	0	58	0	2	0	4	0	0	0	0	0	59	46	1.167507647	1.333671422	0.250992063
51	yPH_132	WT	Glu2	Glu0Sor1	96	0.010416667	3	96	35298	32171	OFF	12	6	2887	77	60	17	72	5	0	58	14	5	1	7	4	9	0	63	0	5	0	0	0	0	0	0	0	59	46	1.167507647	1.333671422	0.250992063
51	yPH_132	WT	Glu2	Glu0Sor1	96	0.010416667	3	97	35658	32531	OFF	12	6	2887	78	65	13	72	6	0	63	9	6	0	8	4	9	0	64	0	0	0	0	1	0.015873016	0.01754386	4.41E-05	4.87E-05	59	47	1.183380663	1.351215282	0.250992063
51	yPH_132	WT	Glu2	Glu0Sor1	96	0.010416667	3	98	36018	32891	OFF	12	6	2887	81	67	14	74	7	2	64	10	6	0	9	4	9	0	66	0	1	0	1	2	0.03125	0.034482759	8.68E-05	9.58E-05	61	49	1.214630663	1.38569804	0.250992063
51	yPH_132	WT	Glu2	Glu0Sor1	96	0.010416667	3	99	36378	33251	OFF	12	6	2887	83	69	14	77	6	3	66	11	6	0	9	3	9	0	69	0	1	0	2	4	0.060606061	0.066666667	0.00016835	0.000185185	64	53	1.275236723	1.452364707	0.250992063
51	yPH_132	WT	Glu2	Glu0Sor1	96	0.010416667	3	100	36738	33611	OFF	12	6	2887	91	75	16	82	9	5	69	13	6	0	12	3	9	0	73	0	0	0	1	5	0.072463768	0.079365079	0.000201288	0.000220459	69	58	1.347700491	1.531729786	0.250992063
51	yPH_132	WT	Glu2	Glu0Sor1	96	0.010416667	3	101	37098	33971	OFF	12	6	2887	99	78	21	89	10	7	73	16	5	0	10	5	9	0	76	0	3	0	3	3	0.04109589	0.044117647	0.000114155	0.000122549	76	61	1.388796382	1.575847433	0.250992063
51	yPH_132	WT	Glu2	Glu0Sor1	96	0.010416667	3	102	37458	34331	OFF	12	6	2887	108	84	24	92	16	3	76	16	5	0	13	8	9	0	80	0	4	0	1	1	0.013157895	0.014084507	3.65E-05	3.91E-05	79	62	1.401954277	1.58993194	0.250992063
51	yPH_132	WT	Glu2	Glu0Sor1	96	0.010416667	3	103	37818	34691	ON	13	7	2888	116	88	28	96	20	4	80	16	5	0	13	12	9	0	81	0	0	0	1	2	0.025	0.026666667	6.94E-05	7.41E-05	83	64	1.426954277	1.616598607	0.250992063
51	yPH_132	WT	Glu2	Glu0Sor1	96	0.010416667	3	104	38178	35051	ON	13	7	2888	117	88	29	101	16	5	81	20	5	0	12	9	9	0	81	0	0	0	0	0	0	0	0	0	88	64	1.426954277	1.616598607	0.250992063
51	yPH_132	WT	Glu2	Glu0Sor1	96	0.010416667	3	105	38538	35411	ON	13	7	2888	117	89	28	101	16	0	81	20	5	0	13	8	9	0	80	0	0	0	1	0	0	0	0	0	88	64	1.426954277	1.616598607	0.250992063
51	yPH_132	WT	Glu2	Glu0Sor1	96	0.010416667	3	106	38898	35771	ON	13	7	2888	112	85	27	101	11	0	80	21	5	0	10	6	9	0	79	0	0	0	1	0	0	0	0	0	88	64	1.426954277	1.616598607	0.250992063
51	yPH_132	WT	Glu2	Glu0Sor1	96	0.010416667	3	107	39258	36131	ON	13	7	2888	111	86	25	101	10	0	79	22	5	0	12	3	9	0	80	0	1	0	0	0	0	0	0	0	88	64	1.426954277	1.616598607	0.250992063
51	yPH_132	WT	Glu2	Glu0Sor1	96	0.010416667	3	108	39618	36491	ON	13	7	2888	110	85	25	101	9	1	80	21	5	0	10	4	9	0	80	0	0	0	0	0	0	0	0	0	89	64	1.426954277	1.616598607	0.250992063
51	yPH_132	WT	Glu2	Glu0Sor1	96	0.010416667	3	109	39978	36851	ON	13	7	2888	110	85	25	102	8	1	80	22	5	0	10	3	9	0	81	0	0	0	0	1	0.0125	0.013333333	3.47E-05	3.70E-05	90	65	1.439454277	1.62993194	0.250992063
51	yPH_132	WT	Glu2	Glu0Sor1	96	0.010416667	3	110	40338	37211	ON	13	7	2888	111	86	25	103	8	1	81	22	5	0	10	3	9	0	79	0	0	0	2	0	0	0	0	0	91	65	1.439454277	1.62993194	0.250992063
51	yPH_132	WT	Glu2	Glu0Sor1	96	0.010416667	3	111	40698	37571	OFF	14	7	2888	110	85	25	103	7	0	79	24	5	0	11	1	9	0	84	0	4	0	0	1	0.012658228	0.013513514	3.52E-05	3.75E-05	91	66	1.452112504	1.643445454	0.250992063
51	yPH_132	WT	Glu2	Glu0Sor1	96	0.010416667	3	112	41058	37931	OFF	14	7	2888	116	90	26	107	9	4	84	23	5	0	11	3	9	0	88	0	4	0	1	1	0.011904762	0.012658228	3.31E-05	3.52E-05	95	67	1.464017266	1.656103682	0.250992063
51	yPH_132	WT	Glu2	Glu0Sor1	96	0.010416667	3	113	41418	38291	OFF	14	7	2888	118	94	24	108	10	1	88	20	5	0	11	4	9	0	90	0	2	0	1	1	0.011363636	0.012048193	3.16E-05	3.35E-05	96	68	1.475380903	1.668151874	0.250992063
51	yPH_132	WT	Glu2	Glu0Sor1	96	0.010416667	3	114	41778	38651	OFF	14	7	2888	125	96	29	110	15	2	90	20	5	0	11	9	9	0	93	0	2	0	4	5	0.055555556	0.058823529	0.000154321	0.000163399	98	73	1.530936458	1.726975404	0.250992063
51	yPH_132	WT	Glu2	Glu0Sor1	96	0.010416667	3	115	42138	39011	OFF	14	7	2888	136	103	33	116	20	6	93	23	5	0	15	10	9	0	103	0	4	0	2	8	0.086021505	0.090909091	0.000238949	0.000252525	104	81	1.616957964	1.817884495	0.250992063
51	yPH_132	WT	Glu2	Glu0Sor1	96	0.010416667	3	116	42498	39371	OFF	14	7	2888	151	114	37	125	26	9	103	22	5	0	16	15	9	0	109	0	2	0	1	5	0.048543689	0.051020408	0.000134844	0.000141723	113	86	1.665501653	1.868904903	0.250992063
51	yPH_132	WT	Glu2	Glu0Sor1	96	0.010416667	3	117	42858	39731	OFF	14	7	2888	167	131	36	130	37	5	109	21	4	0	26	15	9	0	NA	NA	NA	NA	NA	NA	NA	NA	NA	NA	NA	NA	NA	NA	NA
51	yPH_132	WT	Glu2	Glu0Sor1	96	0.010416667	4	0	27	-3100	OFF	0	0	3610	14	11	3	13	1	0	11	2	1	0	0	0	0	0	11	0	0	0	0	0	0	0	0	0	NA	NA	NA	NA	NA
51	yPH_132	WT	Glu2	Glu0Sor1	96	0.010416667	4	1	387	-2740	OFF	0	0	3610	15	11	4	14	1	0	11	3	1	0	0	0	0	0	11	0	0	0	0	0	0	0	0	0	NA	NA	NA	NA	NA
51	yPH_132	WT	Glu2	Glu0Sor1	96	0.010416667	4	2	747	-2380	OFF	0	0	3610	15	11	4	14	1	0	11	3	1	0	0	0	0	0	11	0	0	0	0	0	0	0	0	0	NA	NA	NA	NA	NA
51	yPH_132	WT	Glu2	Glu0Sor1	96	0.010416667	4	3	1107	-2020	OFF	0	0	3610	17	12	5	15	2	0	11	4	1	1	0	0	0	0	11	0	0	0	0	0	0	0	0	0	NA	NA	NA	NA	NA
51	yPH_132	WT	Glu2	Glu0Sor1	96	0.010416667	4	4	1467	-1660	OFF	0	0	3610	17	12	5	15	2	0	11	4	1	1	0	0	0	0	11	0	0	0	0	0	0	0	0	0	NA	NA	NA	NA	NA
51	yPH_132	WT	Glu2	Glu0Sor1	96	0.010416667	4	5	1827	-1300	OFF	0	0	3610	15	11	4	15	0	0	11	4	1	1	0	0	0	0	11	0	0	0	0	0	0	0	0	0	NA	NA	NA	NA	NA
51	yPH_132	WT	Glu2	Glu0Sor1	96	0.010416667	4	6	2187	-940	OFF	0	0	3610	17	12	5	15	2	0	11	4	1	1	0	0	0	0	13	0	0	0	0	2	0.181818182	0.2	0.000505051	0.000555556	NA	NA	NA	NA	NA
51	yPH_132	WT	Glu2	Glu0Sor1	96	0.010416667	4	7	2547	-580	OFF	0	0	3610	20	15	5	17	3	2	13	4	1	1	0	0	0	0	13	0	0	0	0	0	0	0	0	0	NA	NA	NA	NA	NA
51	yPH_132	WT	Glu2	Glu0Sor1	96	0.010416667	4	8	2907	-220	OFF	0	0	3610	21	16	5	17	4	0	13	4	1	1	0	0	0	0	13	0	0	0	0	0	0	0	0	0	NA	NA	NA	NA	NA
51	yPH_132	WT	Glu2	Glu0Sor1	96	0.010416667	4	9	3267	140	ON	1	1	2887	18	13	5	17	1	0	13	4	1	1	0	0	0	0	13	0	0	0	0	0	0	0	0	0	0	0	0	0	0
51	yPH_132	WT	Glu2	Glu0Sor1	96	0.010416667	4	10	3627	500	ON	1	1	2887	17	13	4	17	0	0	13	4	1	1	0	0	0	0	13	0	0	0	0	0	0	0	0	0	0	0	0	0	0
51	yPH_132	WT	Glu2	Glu0Sor1	96	0.010416667	4	11	3987	860	ON	1	1	2887	18	14	4	17	1	0	13	4	1	1	0	0	0	0	13	0	0	0	0	0	0	0	0	0	0	0	0	0	0
51	yPH_132	WT	Glu2	Glu0Sor1	96	0.010416667	4	12	4347	1220	ON	1	1	2887	18	13	5	18	0	1	13	5	1	1	0	0	0	0	13	0	0	0	0	0	0	0	0	0	1	0	0	0	0
51	yPH_132	WT	Glu2	Glu0Sor1	96	0.010416667	4	13	4707	1580	ON	1	1	2887	20	15	5	18	2	0	13	5	1	1	0	0	0	0	13	0	0	0	0	0	0	0	0	0	1	0	0	0	0
51	yPH_132	WT	Glu2	Glu0Sor1	96	0.010416667	4	14	5067	1940	ON	1	1	2887	19	14	5	18	1	0	13	5	1	1	0	0	0	0	13	0	0	0	0	0	0	0	0	0	1	0	0	0	0
51	yPH_132	WT	Glu2	Glu0Sor1	96	0.010416667	4	15	5427	2300	ON	1	1	2887	22	17	5	18	4	0	13	5	1	1	0	0	0	0	14	0	1	0	0	0	0	0	0	0	1	0	0	0	0
51	yPH_132	WT	Glu2	Glu0Sor1	96	0.010416667	4	16	5787	2660	ON	1	1	2887	19	15	4	18	1	0	14	4	2	0	0	0	0	0	14	0	0	0	0	0	0	0	0	0	1	0	0	0	0
51	yPH_132	WT	Glu2	Glu0Sor1	96	0.010416667	4	17	6147	3020	OFF	2	1	2888	18	14	4	18	0	0	14	4	2	0	0	0	0	0	17	0	2	0	0	1	0.071428571	0.083333333	0.000198413	0.000231481	1	1	0.071428571	0.083333333	0
51	yPH_132	WT	Glu2	Glu0Sor1	96	0.010416667	4	18	6507	3380	OFF	2	1	2888	20	18	2	19	1	1	17	2	3	1	1	0	1	0.0625	18	0	0	0	0	1	0.058823529	0.071428571	0.000163399	0.000198413	2	2	0.130252101	0.154761905	0.0625
51	yPH_132	WT	Glu2	Glu0Sor1	96	0.010416667	4	19	6867	3740	OFF	2	1	2888	22	20	2	20	2	1	18	2	3	1	1	0	1	0	18	0	0	0	0	0	0	0	0	0	3	2	0.130252101	0.154761905	0.0625
51	yPH_132	WT	Glu2	Glu0Sor1	96	0.010416667	4	20	7227	4100	OFF	2	1	2888	21	19	2	20	1	0	18	2	3	1	1	0	1	0	18	0	0	0	1	1	0.055555556	0.066666667	0.000154321	0.000185185	3	3	0.185807656	0.221428571	0.0625
51	yPH_132	WT	Glu2	Glu0Sor1	96	0.010416667	4	21	7587	4460	OFF	2	1	2888	23	19	4	21	2	1	18	3	3	1	1	0	1	0	20	0	1	0	0	1	0.055555556	0.066666667	0.000154321	0.000185185	4	4	0.241363212	0.288095238	0.0625
51	yPH_132	WT	Glu2	Glu0Sor1	96	0.010416667	4	22	7947	4820	OFF	2	1	2888	24	21	3	22	2	1	20	2	3	1	1	0	1	0	18	0	0	0	2	0	0	0	0	0	5	4	0.241363212	0.288095238	0.0625
51	yPH_132	WT	Glu2	Glu0Sor1	96	0.010416667	4	23	8307	5180	OFF	2	1	2888	25	21	4	22	3	0	18	4	3	1	1	0	1	0	19	0	1	0	0	0	0	0	0	0	5	4	0.241363212	0.288095238	0.0625
51	yPH_132	WT	Glu2	Glu0Sor1	96	0.010416667	4	24	8667	5540	OFF	2	1	2888	26	21	5	24	2	1	19	5	3	1	1	0	1	0	19	0	0	0	0	0	0	0	0	0	6	4	0.241363212	0.288095238	0.0625
51	yPH_132	WT	Glu2	Glu0Sor1	96	0.010416667	4	25	9027	5900	ON	3	2	2888	23	19	4	23	0	0	19	4	3	1	1	0	1	0	19	0	0	0	0	0	0	0	0	0	6	4	0.241363212	0.288095238	0.0625
51	yPH_132	WT	Glu2	Glu0Sor1	96	0.010416667	4	26	9387	6260	ON	3	2	2888	26	20	6	24	2	0	19	5	3	1	1	0	1	0	19	0	0	0	0	0	0	0	0	0	6	4	0.241363212	0.288095238	0.0625
51	yPH_132	WT	Glu2	Glu0Sor1	96	0.010416667	4	27	9747	6620	ON	3	2	2888	25	19	6	24	1	0	19	5	3	1	1	0	1	0	19	0	0	0	0	0	0	0	0	0	6	4	0.241363212	0.288095238	0.0625
51	yPH_132	WT	Glu2	Glu0Sor1	96	0.010416667	4	28	10107	6980	ON	3	2	2888	26	20	6	25	1	1	19	6	3	1	1	0	1	0	20	0	1	0	0	0	0	0	0	0	7	4	0.241363212	0.288095238	0.0625
51	yPH_132	WT	Glu2	Glu0Sor1	96	0.010416667	4	29	10467	7340	ON	3	2	2888	26	21	5	25	1	0	20	5	3	1	1	0	1	0	20	0	0	0	0	0	0	0	0	0	7	4	0.241363212	0.288095238	0.0625
51	yPH_132	WT	Glu2	Glu0Sor1	96	0.010416667	4	30	10827	7700	ON	3	2	2888	25	20	5	25	0	0	20	5	3	1	1	0	1	0	20	0	0	0	0	0	0	0	0	0	7	4	0.241363212	0.288095238	0.0625
51	yPH_132	WT	Glu2	Glu0Sor1	96	0.010416667	4	31	11187	8060	ON	3	2	2888	25	20	5	25	0	0	20	5	3	1	1	0	1	0	21	0	1	0	0	0	0	0	0	0	7	4	0.241363212	0.288095238	0.0625
51	yPH_132	WT	Glu2	Glu0Sor1	96	0.010416667	4	32	11547	8420	ON	3	2	2888	25	21	4	25	0	0	21	4	4	0	1	0	1	0	21	0	0	0	0	0	0	0	0	0	7	4	0.241363212	0.288095238	0.0625
51	yPH_132	WT	Glu2	Glu0Sor1	96	0.010416667	4	33	11907	8780	OFF	4	2	2888	25	21	4	25	0	0	21	4	4	0	1	0	1	0	20	0	0	0	1	0	0	0	0	0	7	4	0.241363212	0.288095238	0.0625
51	yPH_132	WT	Glu2	Glu0Sor1	96	0.010416667	4	34	12267	9140	OFF	4	2	2888	27	21	6	25	2	0	20	5	4	1	2	0	2	0.047619048	22	0	1	0	0	1	0.05	0.0625	0.000138889	0.000173611	7	5	0.291363212	0.350595238	0.110119048
51	yPH_132	WT	Glu2	Glu0Sor1	96	0.010416667	4	35	12627	9500	OFF	4	2	2888	28	23	5	26	2	1	22	4	6	0	3	0	3	0.047619048	23	0	0	0	0	1	0.045454545	0.0625	0.000126263	0.000173611	8	6	0.336817757	0.413095238	0.157738095
51	yPH_132	WT	Glu2	Glu0Sor1	96	0.010416667	4	36	12987	9860	OFF	4	2	2888	29	24	5	27	2	1	23	4	6	0	3	0	3	0	23	0	0	0	0	0	0	0	0	0	9	6	0.336817757	0.413095238	0.157738095
51	yPH_132	WT	Glu2	Glu0Sor1	96	0.010416667	4	37	13347	10220	OFF	4	2	2888	29	24	5	27	2	0	23	4	6	0	3	0	3	0	23	0	0	0	0	0	0	0	0	0	9	6	0.336817757	0.413095238	0.157738095
51	yPH_132	WT	Glu2	Glu0Sor1	96	0.010416667	4	38	13707	10580	OFF	4	2	2888	28	23	5	27	1	0	23	4	6	0	3	0	3	0	24	0	0	0	0	1	0.043478261	0.058823529	0.000120773	0.000163399	9	7	0.380296018	0.471918768	0.157738095
51	yPH_132	WT	Glu2	Glu0Sor1	96	0.010416667	4	39	14067	10940	OFF	4	2	2888	34	26	8	28	6	1	24	4	6	0	3	0	3	0	24	0	0	0	0	0	0	0	0	0	10	7	0.380296018	0.471918768	0.157738095
51	yPH_132	WT	Glu2	Glu0Sor1	96	0.010416667	4	40	14427	11300	OFF	4	2	2888	33	25	8	29	4	1	24	5	6	0	3	0	3	0	26	0	0	0	0	2	0.083333333	0.111111111	0.000231481	0.000308642	11	9	0.463629352	0.583029879	0.157738095
51	yPH_132	WT	Glu2	Glu0Sor1	96	0.010416667	4	41	14787	11660	ON	5	3	2888	39	30	9	32	7	3	26	6	5	0	2	0	3	0	26	0	0	0	0	0	0	0	0	0	14	9	0.463629352	0.583029879	0.157738095
51	yPH_132	WT	Glu2	Glu0Sor1	96	0.010416667	4	42	15507	12380	ON	5	3	2888	37	28	9	33	4	1	26	7	5	0	2	0	3	0	26	0	0	0	0	0	0	0	0	0	15	9	0.463629352	0.583029879	0.157738095
51	yPH_132	WT	Glu2	Glu0Sor1	96	0.010416667	4	43	15867	12740	ON	5	3	2888	36	27	9	33	3	0	26	7	5	0	2	0	3	0	27	0	1	0	0	0	0	0	0	0	15	9	0.463629352	0.583029879	0.157738095
51	yPH_132	WT	Glu2	Glu0Sor1	96	0.010416667	4	44	16227	13100	ON	5	3	2888	38	30	8	33	5	0	27	6	5	0	2	0	3	0	28	0	1	0	0	0	0	0	0	0	15	9	0.463629352	0.583029879	0.157738095
51	yPH_132	WT	Glu2	Glu0Sor1	96	0.010416667	4	45	17667	14540	OFF	6	3	2887	37	28	9	33	4	0	28	5	5	0	2	0	3	0	28	0	0	0	0	0	0	0	0	0	15	9	0.463629352	0.583029879	0.157738095
51	yPH_132	WT	Glu2	Glu0Sor1	96	0.010416667	4	46	18027	14900	OFF	6	3	2887	37	29	8	33	4	0	28	5	5	0	2	0	3	0	29	0	0	0	0	1	0.035714286	0.043478261	9.92E-05	0.000120773	15	10	0.499343637	0.626508139	0.157738095
51	yPH_132	WT	Glu2	Glu0Sor1	96	0.010416667	4	47	18387	15260	OFF	6	3	2887	36	29	7	34	2	1	29	5	5	0	2	0	3	0	30	0	0	0	0	1	0.034482759	0.041666667	9.58E-05	0.000115741	16	11	0.533826396	0.668174806	0.157738095
51	yPH_132	WT	Glu2	Glu0Sor1	96	0.010416667	4	48	18747	15620	OFF	6	3	2887	38	30	8	35	3	1	30	5	5	0	2	0	3	0	33	0	0	0	0	3	0.1	0.12	0.000277778	0.000333333	17	14	0.633826396	0.788174806	0.157738095
51	yPH_132	WT	Glu2	Glu0Sor1	96	0.010416667	4	49	19107	15980	OFF	6	3	2887	40	33	7	38	2	3	33	5	5	0	2	0	3	0	33	0	0	0	0	0	0	0	0	0	20	14	0.633826396	0.788174806	0.157738095
51	yPH_132	WT	Glu2	Glu0Sor1	96	0.010416667	4	50	19467	16340	OFF	6	3	2887	42	33	9	38	4	0	33	5	5	0	2	0	3	0	35	0	1	0	0	1	0.03030303	0.035714286	8.42E-05	9.92E-05	20	15	0.664129426	0.823889092	0.157738095
51	yPH_132	WT	Glu2	Glu0Sor1	96	0.010416667	4	51	19827	16700	OFF	6	3	2887	43	35	8	39	4	1	35	4	5	0	2	0	3	0	37	0	0	0	0	2	0.057142857	0.066666667	0.00015873	0.000185185	21	17	0.721272283	0.890555759	0.157738095
51	yPH_132	WT	Glu2	Glu0Sor1	96	0.010416667	4	52	20187	17060	OFF	6	3	2887	44	37	7	41	3	2	37	4	5	0	2	0	3	0	35	0	0	0	2	0	0	0	0	0	23	17	0.721272283	0.890555759	0.157738095
51	yPH_132	WT	Glu2	Glu0Sor1	96	0.010416667	4	53	20547	17420	ON	7	4	2888	45	36	9	41	4	0	35	6	5	0	2	0	3	0	34	0	0	0	1	0	0	0	0	0	23	17	0.721272283	0.890555759	0.157738095
51	yPH_132	WT	Glu2	Glu0Sor1	96	0.010416667	4	54	20907	17780	ON	7	4	2888	43	34	9	41	2	0	34	7	4	1	1	1	3	0	34	0	0	0	0	0	0	0	0	0	23	17	0.721272283	0.890555759	0.157738095
51	yPH_132	WT	Glu2	Glu0Sor1	96	0.010416667	4	55	21627	18500	ON	7	4	2888	43	34	9	41	2	0	34	7	4	1	1	1	3	0	34	0	0	0	0	0	0	0	0	0	23	17	0.721272283	0.890555759	0.157738095
51	yPH_132	WT	Glu2	Glu0Sor1	96	0.010416667	4	56	23427	20300	OFF	8	4	2888	43	34	9	41	2	0	34	7	4	1	1	1	3	0	34	0	0	0	0	0	0	0	0	0	23	17	0.721272283	0.890555759	0.157738095
51	yPH_132	WT	Glu2	Glu0Sor1	96	0.010416667	4	57	23787	20660	OFF	8	4	2888	42	34	8	41	1	0	34	7	4	1	1	1	3	0	35	0	0	0	0	1	0.029411765	0.033333333	8.17E-05	9.26E-05	23	18	0.750684048	0.923889092	0.157738095
51	yPH_132	WT	Glu2	Glu0Sor1	96	0.010416667	4	58	24147	21020	OFF	8	4	2888	42	35	7	42	0	1	35	7	5	1	2	1	4	0.027027027	36	0	0	0	0	1	0.028571429	0.033333333	7.94E-05	9.26E-05	24	19	0.779255477	0.957222425	0.184765122
51	yPH_132	WT	Glu2	Glu0Sor1	96	0.010416667	4	59	24507	21380	OFF	8	4	2888	45	37	8	43	2	1	36	7	5	1	2	1	4	0	37	0	0	0	0	1	0.027777778	0.032258065	7.72E-05	8.96E-05	25	20	0.807033254	0.98948049	0.184765122
51	yPH_132	WT	Glu2	Glu0Sor1	96	0.010416667	4	60	24867	21740	OFF	8	4	2888	44	37	7	43	1	1	37	6	5	1	2	1	4	0	38	0	0	0	0	1	0.027027027	0.03125	7.51E-05	8.68E-05	26	21	0.834060281	1.02073049	0.184765122
51	yPH_132	WT	Glu2	Glu0Sor1	96	0.010416667	4	61	25227	22100	OFF	8	4	2888	48	40	8	44	4	1	38	6	5	1	2	1	4	0	40	0	0	0	0	2	0.052631579	0.060606061	0.000146199	0.00016835	27	23	0.88669186	1.08133655	0.184765122
51	yPH_132	WT	Glu2	Glu0Sor1	96	0.010416667	4	62	25587	22460	OFF	8	4	2888	50	42	8	46	4	2	40	6	5	1	2	1	4	0	42	0	1	0	0	1	0.025	0.028571429	6.94E-05	7.94E-05	29	24	0.91169186	1.109907979	0.184765122
51	yPH_132	WT	Glu2	Glu0Sor1	96	0.010416667	4	63	25947	22820	OFF	8	4	2888	52	44	8	48	4	2	42	6	5	1	2	1	4	0	44	0	0	0	0	2	0.047619048	0.054054054	0.000132275	0.00015015	31	26	0.959310908	1.163962033	0.184765122
51	yPH_132	WT	Glu2	Glu0Sor1	96	0.010416667	4	64	26307	23180	ON	9	5	2888	57	48	9	50	7	2	44	6	5	1	2	1	4	0	40	0	0	0	4	0	0	0	0	0	33	26	0.959310908	1.163962033	0.184765122
51	yPH_132	WT	Glu2	Glu0Sor1	96	0.010416667	4	65	26667	23540	ON	9	5	2888	55	43	12	50	5	0	40	10	5	1	2	1	4	0	42	0	2	0	0	0	0	0	0	0	33	26	0.959310908	1.163962033	0.184765122
51	yPH_132	WT	Glu2	Glu0Sor1	96	0.010416667	4	66	27027	23900	ON	9	5	2888	56	47	9	50	6	0	42	8	5	1	2	1	4	0	40	0	0	0	2	0	0	0	0	0	33	26	0.959310908	1.163962033	0.184765122
51	yPH_132	WT	Glu2	Glu0Sor1	96	0.010416667	4	67	27387	24260	ON	9	5	2888	53	43	10	49	4	0	40	9	5	1	2	1	4	0	42	0	2	0	0	0	0	0	0	0	33	26	0.959310908	1.163962033	0.184765122
51	yPH_132	WT	Glu2	Glu0Sor1	96	0.010416667	4	68	28467	25340	ON	9	5	2888	53	45	8	48	5	0	42	6	5	1	2	1	4	0	40	0	0	0	2	0	0	0	0	0	33	26	0.959310908	1.163962033	0.184765122
51	yPH_132	WT	Glu2	Glu0Sor1	96	0.010416667	4	69	28827	25700	ON	9	5	2888	51	43	8	48	3	0	40	8	5	1	2	1	4	0	40	0	2	0	2	0	0	0	0	0	33	26	0.959310908	1.163962033	0.184765122
51	yPH_132	WT	Glu2	Glu0Sor1	96	0.010416667	4	70	29187	26060	OFF	10	5	2888	51	41	10	48	3	0	40	8	5	1	2	1	4	0	43	0	2	0	1	2	0.05	0.057142857	0.000138889	0.00015873	33	28	1.009310908	1.22110489	0.184765122
51	yPH_132	WT	Glu2	Glu0Sor1	96	0.010416667	4	71	29547	26420	OFF	10	5	2888	53	44	9	50	3	2	43	7	5	1	2	1	4	0	42	0	0	0	1	0	0	0	0	0	35	28	1.009310908	1.22110489	0.184765122
51	yPH_132	WT	Glu2	Glu0Sor1	96	0.010416667	4	72	29907	26780	OFF	10	5	2888	54	43	11	52	2	1	42	10	5	1	2	1	4	0	44	0	2	0	0	0	0	0	0	0	36	28	1.009310908	1.22110489	0.184765122
51	yPH_132	WT	Glu2	Glu0Sor1	96	0.010416667	4	73	30267	27140	OFF	10	5	2888	54	45	9	53	1	1	44	9	5	1	2	1	4	0	45	0	0	0	0	1	0.022727273	0.025641026	6.31E-05	7.12E-05	37	29	1.032038181	1.246745916	0.184765122
51	yPH_132	WT	Glu2	Glu0Sor1	96	0.010416667	4	74	30627	27500	OFF	10	5	2888	55	45	10	54	1	1	45	9	5	1	2	1	4	0	46	0	2	0	1	0	0	0	0	0	38	29	1.032038181	1.246745916	0.184765122
51	yPH_132	WT	Glu2	Glu0Sor1	96	0.010416667	4	75	30987	27860	OFF	10	5	2888	56	46	10	55	1	1	46	9	5	1	2	1	4	0	48	0	0	0	0	2	0.043478261	0.048780488	0.000120773	0.000135501	39	31	1.075516442	1.295526404	0.184765122
51	yPH_132	WT	Glu2	Glu0Sor1	96	0.010416667	4	76	31347	28220	OFF	10	5	2888	61	50	11	58	3	3	48	10	5	1	2	1	4	0	53	0	3	0	0	2	0.041666667	0.046511628	0.000115741	0.000129199	42	33	1.117183108	1.342038031	0.184765122
51	yPH_132	WT	Glu2	Glu0Sor1	96	0.010416667	4	77	31707	28580	OFF	10	5	2888	66	56	10	61	5	2	53	8	5	1	2	1	4	0	53	0	0	0	3	3	0.056603774	0.0625	0.000157233	0.000173611	44	36	1.173786882	1.404538031	0.184765122
51	yPH_132	WT	Glu2	Glu0Sor1	96	0.010416667	4	78	32067	28940	ON	11	6	2888	66	53	13	64	2	3	53	11	5	1	2	1	4	0	55	0	2	0	0	0	0	0	0	0	47	36	1.173786882	1.404538031	0.184765122
51	yPH_132	WT	Glu2	Glu0Sor1	96	0.010416667	4	79	32427	29300	ON	11	6	2888	73	62	11	64	9	0	55	9	5	1	2	1	4	0	53	0	0	0	2	0	0	0	0	0	47	36	1.173786882	1.404538031	0.184765122
51	yPH_132	WT	Glu2	Glu0Sor1	96	0.010416667	4	80	32787	29660	ON	11	6	2888	70	57	13	64	6	0	53	11	5	1	2	1	4	0	54	0	0	0	0	1	0.018867925	0.020833333	5.24E-05	5.79E-05	47	37	1.192654806	1.425371365	0.184765122
51	yPH_132	WT	Glu2	Glu0Sor1	96	0.010416667	4	81	33147	30020	ON	11	6	2888	69	56	13	65	4	1	54	11	5	1	2	1	4	0	54	0	0	0	0	0	0	0	0	0	48	37	1.192654806	1.425371365	0.184765122
51	yPH_132	WT	Glu2	Glu0Sor1	96	0.010416667	4	82	33507	30380	ON	11	6	2888	72	58	14	65	7	0	54	11	5	1	2	1	4	0	54	0	0	0	0	0	0	0	0	0	48	37	1.192654806	1.425371365	0.184765122
51	yPH_132	WT	Glu2	Glu0Sor1	96	0.010416667	4	83	33867	30740	ON	11	6	2888	68	56	12	65	3	0	54	11	5	1	2	1	4	0	53	0	0	0	1	0	0	0	0	0	48	37	1.192654806	1.425371365	0.184765122
51	yPH_132	WT	Glu2	Glu0Sor1	96	0.010416667	4	84	34587	31460	ON	11	6	2888	65	53	12	65	0	0	53	12	5	1	2	1	4	0	54	0	1	0	0	0	0	0	0	0	48	37	1.192654806	1.425371365	0.184765122
51	yPH_132	WT	Glu2	Glu0Sor1	96	0.010416667	4	85	34947	31820	OFF	12	6	2887	66	54	12	65	1	0	54	11	5	1	2	1	4	0	55	0	1	0	1	1	0.018518519	0.020408163	5.14E-05	5.67E-05	48	38	1.211173325	1.445779528	0.184765122
51	yPH_132	WT	Glu2	Glu0Sor1	96	0.010416667	4	86	35307	32180	OFF	12	6	2887	68	56	12	66	2	1	55	11	5	1	2	1	4	0	59	0	4	0	1	1	0.018181818	0.02	5.05E-05	5.56E-05	49	39	1.229355143	1.465779528	0.184765122
51	yPH_132	WT	Glu2	Glu0Sor1	96	0.010416667	4	87	35667	32540	OFF	12	6	2887	73	60	13	70	3	4	59	11	5	1	2	1	4	0	61	0	0	0	0	2	0.033898305	0.037037037	9.42E-05	0.000102881	53	41	1.263253448	1.502816565	0.184765122
51	yPH_132	WT	Glu2	Glu0Sor1	96	0.010416667	4	88	36027	32900	OFF	12	6	2887	80	63	17	74	6	4	61	13	5	1	2	1	4	0	64	0	2	0	1	2	0.032786885	0.035714286	9.11E-05	9.92E-05	57	43	1.296040333	1.538530851	0.184765122
51	yPH_132	WT	Glu2	Glu0Sor1	96	0.010416667	4	89	36387	33260	OFF	12	6	2887	84	68	16	76	8	2	64	12	5	1	2	1	4	0	70	0	3	0	1	4	0.0625	0.06779661	0.000173611	0.000188324	59	47	1.358540333	1.606327461	0.184765122
51	yPH_132	WT	Glu2	Glu0Sor1	96	0.010416667	4	90	36747	33620	OFF	12	6	2887	99	77	22	82	17	6	70	12	5	1	2	1	4	0	76	0	3	0	1	4	0.057142857	0.061538462	0.00015873	0.00017094	65	51	1.415683191	1.667865923	0.184765122
51	yPH_132	WT	Glu2	Glu0Sor1	96	0.010416667	4	91	37107	33980	OFF	12	6	2887	106	84	22	91	15	9	76	15	5	1	2	1	4	0	81	0	2	0	3	6	0.078947368	0.084507042	0.000219298	0.000234742	74	57	1.494630559	1.752372965	0.184765122
51	yPH_132	WT	Glu2	Glu0Sor1	96	0.010416667	4	92	37467	34340	OFF	12	6	2887	121	94	27	99	22	8	81	18	5	1	2	1	4	0	87	0	3	0	5	8	0.098765432	0.105263158	0.000274348	0.000292398	82	65	1.593395991	1.857636123	0.184765122
51	yPH_132	WT	Glu2	Glu0Sor1	96	0.010416667	4	93	37827	34700	ON	13	7	2888	134	105	29	109	25	10	87	22	4	1	2	1	4	0	83	0	5	10	15	6	0.068965517	0.072289157	0.000191571	0.000200803	92	71	1.662361508	1.929925279	0.184765122
51	yPH_132	WT	Glu2	Glu0Sor1	96	0.010416667	4	94	38187	35060	ON	13	7	2888	140	110	30	109	31	9	83	26	4	1	2	1	4	0	84	0	5	1	11	7	0.084337349	0.088607595	0.00023427	0.000246132	101	78	1.746698858	2.018532874	0.184765122
51	yPH_132	WT	Glu2	Glu0Sor1	96	0.010416667	4	95	38547	35420	ON	13	7	2888	140	103	37	116	24	8	84	32	3	1	2	1	4	0	91	0	9	0	4	2	0.023809524	0.024691358	6.61E-05	6.86E-05	109	80	1.770508382	2.043224232	0.184765122
51	yPH_132	WT	Glu2	Glu0Sor1	96	0.010416667	4	96	38907	35780	ON	13	7	2888	137	99	38	118	19	2	91	27	3	1	2	1	4	0	95	0	3	0	0	1	0.010989011	0.011363636	3.05E-05	3.16E-05	111	81	1.781497393	2.054587869	0.184765122
51	yPH_132	WT	Glu2	Glu0Sor1	96	0.010416667	4	97	39267	36140	ON	13	7	2888	131	97	34	119	12	1	95	24	3	1	2	1	4	0	90	0	0	0	5	0	0	0	0	0	112	81	1.781497393	2.054587869	0.184765122
51	yPH_132	WT	Glu2	Glu0Sor1	96	0.010416667	4	98	39627	36500	ON	13	7	2888	130	92	38	119	11	0	90	29	3	1	2	1	4	0	89	0	0	0	1	0	0	0	0	0	112	81	1.781497393	2.054587869	0.184765122
51	yPH_132	WT	Glu2	Glu0Sor1	96	0.010416667	4	99	39987	36860	ON	13	7	2888	130	93	37	119	11	0	89	30	3	1	2	1	4	0	89	0	0	0	0	0	0	0	0	0	112	81	1.781497393	2.054587869	0.184765122
51	yPH_132	WT	Glu2	Glu0Sor1	96	0.010416667	4	100	40347	37220	ON	13	7	2888	125	91	34	119	6	0	89	30	3	1	2	1	4	0	87	0	0	0	2	0	0	0	0	0	112	81	1.781497393	2.054587869	0.184765122
51	yPH_132	WT	Glu2	Glu0Sor1	96	0.010416667	4	101	40707	37580	OFF	14	7	2888	128	94	34	119	9	0	87	32	3	1	2	1	4	0	90	0	5	0	4	2	0.022988506	0.023809524	6.39E-05	6.61E-05	112	83	1.804485898	2.078397392	0.184765122
51	yPH_132	WT	Glu2	Glu0Sor1	96	0.010416667	4	102	41067	37940	OFF	14	7	2888	126	91	35	123	3	3	90	33	4	2	3	2	6	0.016806723	96	0	3	0	0	3	0.033333333	0.034883721	9.26E-05	9.69E-05	115	86	1.837819232	2.113281113	0.201571845
51	yPH_132	WT	Glu2	Glu0Sor1	96	0.010416667	4	103	41427	38300	OFF	14	7	2888	134	97	37	127	7	4	96	31	5	1	4	1	6	0	100	0	4	0	3	3	0.03125	0.032967033	8.68E-05	9.16E-05	119	89	1.869069232	2.146248146	0.201571845
51	yPH_132	WT	Glu2	Glu0Sor1	96	0.010416667	4	104	41787	38660	OFF	14	7	2888	143	104	39	133	10	6	100	33	5	1	4	1	6	0	112	0	6	0	0	6	0.06	0.063157895	0.000166667	0.000175439	125	95	1.929069232	2.209406041	0.201571845
51	yPH_132	WT	Glu2	Glu0Sor1	96	0.010416667	4	105	42147	39020	OFF	14	7	2888	153	117	36	143	10	10	112	31	5	1	4	1	6	0	120	0	2	0	1	7	0.0625	0.065420561	0.000173611	0.000181724	135	102	1.991569232	2.274826602	0.201571845
51	yPH_132	WT	Glu2	Glu0Sor1	96	0.010416667	4	106	42507	39380	OFF	14	7	2888	168	125	43	151	17	8	120	31	6	1	5	1	7	0.006896552	129	0	9	0	2	2	0.016666667	0.01754386	4.63E-05	4.87E-05	143	104	2.008235898	2.292370461	0.208468397
51	yPH_132	WT	Glu2	Glu0Sor1	96	0.010416667	4	107	42867	39740	OFF	14	7	2888	192	142	50	154	38	3	129	25	6	1	5	1	7	0	NA	NA	NA	NA	NA	NA	NA	NA	NA	NA	NA	NA	NA	NA	NA
51	yPH_132	WT	Glu2	Glu0Sor1	96	0.010416667	5	0	36	-3091	OFF	0	0	3610	40	32	8	37	3	0	32	5	3	0	0	0	0	0	32	0	1	0	1	0	0	0	0	0	NA	NA	NA	NA	NA
51	yPH_132	WT	Glu2	Glu0Sor1	96	0.010416667	5	1	396	-2731	OFF	0	0	3610	43	32	11	39	4	2	32	7	3	0	0	0	0	0	31	0	0	0	1	0	0	0	0	0	NA	NA	NA	NA	NA
51	yPH_132	WT	Glu2	Glu0Sor1	96	0.010416667	5	2	756	-2371	OFF	0	0	3610	44	31	13	40	4	1	31	9	3	0	0	0	0	0	33	0	0	0	0	2	0.064516129	0.071428571	0.000179211	0.000198413	NA	NA	NA	NA	NA
51	yPH_132	WT	Glu2	Glu0Sor1	96	0.010416667	5	3	1116	-2011	OFF	0	0	3610	47	33	14	43	4	3	33	10	3	0	0	0	0	0	33	0	0	0	1	1	0.03030303	0.033333333	8.42E-05	9.26E-05	NA	NA	NA	NA	NA
51	yPH_132	WT	Glu2	Glu0Sor1	96	0.010416667	5	4	1476	-1651	OFF	0	0	3610	47	33	14	45	2	2	33	12	2	1	0	0	0	0	36	0	3	0	0	0	0	0	0	0	NA	NA	NA	NA	NA
51	yPH_132	WT	Glu2	Glu0Sor1	96	0.010416667	5	5	1836	-1291	OFF	0	0	3610	47	36	11	45	2	0	36	9	2	1	0	0	0	0	36	0	0	0	2	2	0.055555556	0.058823529	0.000154321	0.000163399	NA	NA	NA	NA	NA
51	yPH_132	WT	Glu2	Glu0Sor1	96	0.010416667	5	6	2196	-931	OFF	0	0	3610	48	36	12	47	1	2	36	11	2	1	0	0	0	0	37	0	1	0	1	1	0.027777778	0.029411765	7.72E-05	8.17E-05	NA	NA	NA	NA	NA
51	yPH_132	WT	Glu2	Glu0Sor1	96	0.010416667	5	7	2556	-571	OFF	0	0	3610	51	37	14	49	2	1	37	12	1	2	0	0	0	0	40	0	1	0	0	2	0.054054054	0.055555556	0.00015015	0.000154321	NA	NA	NA	NA	NA
51	yPH_132	WT	Glu2	Glu0Sor1	96	0.010416667	5	8	2916	-211	OFF	0	0	3610	54	40	14	51	3	2	40	11	1	2	0	0	0	0	44	0	0	0	0	4	0.1	0.102564103	0.000277778	0.0002849	NA	NA	NA	NA	NA
51	yPH_132	WT	Glu2	Glu0Sor1	96	0.010416667	5	9	3276	149	ON	1	1	2887	59	44	15	56	3	5	44	12	1	2	0	0	0	0	45	0	1	0	0	0	0	0	0	0	7	4	0.1	0.102564103	0
51	yPH_132	WT	Glu2	Glu0Sor1	96	0.010416667	5	10	3636	509	ON	1	1	2887	59	45	14	56	3	0	45	11	1	2	0	0	0	0	45	0	0	0	0	0	0	0	0	0	7	4	0.1	0.102564103	0
51	yPH_132	WT	Glu2	Glu0Sor1	96	0.010416667	5	11	3996	869	ON	1	1	2887	59	45	14	57	2	1	45	12	1	2	0	0	0	0	44	0	0	0	1	0	0	0	0	0	8	4	0.1	0.102564103	0
51	yPH_132	WT	Glu2	Glu0Sor1	96	0.010416667	5	12	4356	1229	ON	1	1	2887	59	44	15	57	2	0	44	13	1	2	0	0	0	0	44	0	0	0	0	0	0	0	0	0	8	4	0.1	0.102564103	0
51	yPH_132	WT	Glu2	Glu0Sor1	96	0.010416667	5	13	4716	1589	ON	1	1	2887	59	44	15	57	2	0	44	13	1	2	0	0	0	0	44	0	0	0	0	0	0	0	0	0	8	4	0.1	0.102564103	0
51	yPH_132	WT	Glu2	Glu0Sor1	96	0.010416667	5	14	5076	1949	ON	1	1	2887	59	44	15	57	2	0	44	13	1	2	0	0	0	0	44	0	0	0	0	0	0	0	0	0	8	4	0.1	0.102564103	0
51	yPH_132	WT	Glu2	Glu0Sor1	96	0.010416667	5	15	5436	2309	ON	1	1	2887	58	44	14	57	1	0	44	13	1	2	0	0	0	0	44	0	0	0	0	0	0	0	0	0	8	4	0.1	0.102564103	0
51	yPH_132	WT	Glu2	Glu0Sor1	96	0.010416667	5	16	5796	2669	ON	1	1	2887	58	44	14	57	1	0	44	13	1	2	0	0	0	0	43	0	1	0	2	0	0	0	0	0	8	4	0.1	0.102564103	0
51	yPH_132	WT	Glu2	Glu0Sor1	96	0.010416667	5	17	6156	3029	OFF	2	1	2888	58	43	15	57	1	0	43	14	1	2	0	0	0	0	46	0	2	0	0	1	0.023255814	0.023809524	6.46E-05	6.61E-05	8	5	0.123255814	0.126373626	0
51	yPH_132	WT	Glu2	Glu0Sor1	96	0.010416667	5	18	6516	3389	OFF	2	1	2888	58	46	12	56	2	1	46	10	4	2	3	0	3	0.056603774	48	0	1	0	0	1	0.02173913	0.023809524	6.04E-05	6.61E-05	9	6	0.144994944	0.15018315	0.056603774
51	yPH_132	WT	Glu2	Glu0Sor1	96	0.010416667	5	19	6876	3749	OFF	2	1	2888	59	48	11	57	2	1	48	9	4	2	3	0	3	0	49	0	0	0	0	1	0.020833333	0.022727273	5.79E-05	6.31E-05	10	7	0.165828278	0.172910423	0.056603774
51	yPH_132	WT	Glu2	Glu0Sor1	96	0.010416667	5	20	7236	4109	OFF	2	1	2888	60	49	11	58	2	1	49	9	4	2	3	0	3	0	49	0	0	0	0	0	0	0	0	0	11	7	0.165828278	0.172910423	0.056603774
51	yPH_132	WT	Glu2	Glu0Sor1	96	0.010416667	5	21	7596	4469	OFF	2	1	2888	59	49	10	58	1	0	49	9	4	2	3	0	3	0	50	0	0	0	0	1	0.020408163	0.022222222	5.67E-05	6.17E-05	11	8	0.186236441	0.195132645	0.056603774
51	yPH_132	WT	Glu2	Glu0Sor1	96	0.010416667	5	22	7956	4829	OFF	2	1	2888	59	50	9	58	1	1	50	8	4	1	3	0	3	0	52	0	0	0	0	2	0.04	0.043478261	0.000111111	0.000120773	12	10	0.226236441	0.238610906	0.056603774
51	yPH_132	WT	Glu2	Glu0Sor1	96	0.010416667	5	23	8316	5189	OFF	2	1	2888	63	52	11	60	3	2	52	8	4	1	3	0	3	0	54	0	0	0	0	2	0.038461538	0.041666667	0.000106838	0.000115741	14	12	0.264697979	0.280277573	0.056603774
51	yPH_132	WT	Glu2	Glu0Sor1	96	0.010416667	5	24	8676	5549	OFF	2	1	2888	63	54	9	62	1	2	54	8	4	1	3	0	3	0	49	0	0	0	6	1	0.018518519	0.02	5.14E-05	5.56E-05	16	13	0.283216498	0.300277573	0.056603774
51	yPH_132	WT	Glu2	Glu0Sor1	96	0.010416667	5	25	9036	5909	ON	3	2	2888	65	49	16	63	2	1	49	14	3	2	2	1	3	0	50	0	1	0	0	0	0	0	0	0	17	13	0.283216498	0.300277573	0.056603774
51	yPH_132	WT	Glu2	Glu0Sor1	96	0.010416667	5	26	9396	6269	ON	3	2	2888	63	50	13	62	1	0	50	12	3	1	2	0	3	0	51	0	1	0	0	0	0	0	0	0	17	13	0.283216498	0.300277573	0.056603774
51	yPH_132	WT	Glu2	Glu0Sor1	96	0.010416667	5	27	9756	6629	ON	3	2	2888	63	51	12	62	1	0	51	11	3	1	2	0	3	0	49	0	0	0	2	0	0	0	0	0	17	13	0.283216498	0.300277573	0.056603774
51	yPH_132	WT	Glu2	Glu0Sor1	96	0.010416667	5	28	10116	6989	ON	3	2	2888	62	49	13	61	1	0	49	12	3	0	2	0	3	0	49	0	0	0	0	0	0	0	0	0	17	13	0.283216498	0.300277573	0.056603774
51	yPH_132	WT	Glu2	Glu0Sor1	96	0.010416667	5	29	10476	7349	ON	3	2	2888	62	49	13	61	1	0	49	12	3	0	2	0	3	0	49	0	0	0	0	0	0	0	0	0	17	13	0.283216498	0.300277573	0.056603774
51	yPH_132	WT	Glu2	Glu0Sor1	96	0.010416667	5	30	10836	7709	ON	3	2	2888	62	49	13	61	1	0	49	12	3	0	2	0	3	0	50	0	1	0	0	0	0	0	0	0	17	13	0.283216498	0.300277573	0.056603774
51	yPH_132	WT	Glu2	Glu0Sor1	96	0.010416667	5	31	11196	8069	ON	3	2	2888	62	50	12	61	1	0	50	11	3	0	2	0	3	0	50	0	0	0	0	0	0	0	0	0	17	13	0.283216498	0.300277573	0.056603774
51	yPH_132	WT	Glu2	Glu0Sor1	96	0.010416667	5	32	11556	8429	ON	3	2	2888	61	50	11	60	1	0	50	10	3	0	2	0	3	0	50	0	2	0	2	0	0	0	0	0	17	13	0.283216498	0.300277573	0.056603774
51	yPH_132	WT	Glu2	Glu0Sor1	96	0.010416667	5	33	11916	8789	OFF	4	2	2888	61	50	11	60	1	0	50	10	3	0	2	0	3	0	53	0	3	0	0	0	0	0	0	0	17	13	0.283216498	0.300277573	0.056603774
51	yPH_132	WT	Glu2	Glu0Sor1	96	0.010416667	5	34	12276	9149	OFF	4	2	2888	62	53	9	61	1	1	53	8	3	0	2	0	3	0	57	0	2	0	1	3	0.056603774	0.06	0.000157233	0.000166667	18	16	0.339820272	0.360277573	0.056603774
51	yPH_132	WT	Glu2	Glu0Sor1	96	0.010416667	5	35	12636	9509	OFF	4	2	2888	65	57	8	64	1	3	57	7	3	0	2	0	3	0	58	0	1	0	3	3	0.052631579	0.055555556	0.000146199	0.000154321	21	19	0.39245185	0.415833128	0.056603774
51	yPH_132	WT	Glu2	Glu0Sor1	96	0.010416667	5	36	12996	9869	OFF	4	2	2888	68	58	10	67	1	3	58	9	3	0	2	0	3	0	59	0	0	0	0	1	0.017241379	0.018181818	4.79E-05	5.05E-05	24	20	0.40969323	0.434014946	0.056603774
51	yPH_132	WT	Glu2	Glu0Sor1	96	0.010416667	5	37	13356	10229	OFF	4	2	2888	69	59	10	68	1	1	59	9	3	0	2	0	3	0	64	0	2	0	1	4	0.06779661	0.071428571	0.000188324	0.000198413	25	24	0.47748984	0.505443518	0.056603774
51	yPH_132	WT	Glu2	Glu0Sor1	96	0.010416667	5	38	13716	10589	OFF	4	2	2888	75	65	10	72	3	4	64	8	3	0	2	0	3	0	63	0	0	0	2	1	0.015625	0.016393443	4.34E-05	4.55E-05	29	25	0.49311484	0.52183696	0.056603774
51	yPH_132	WT	Glu2	Glu0Sor1	96	0.010416667	5	39	14076	10949	OFF	4	2	2888	78	65	13	73	5	1	63	10	3	0	2	0	3	0	63	0	0	0	1	1	0.015873016	0.016666667	4.41E-05	4.63E-05	30	26	0.508987856	0.538503627	0.056603774
51	yPH_132	WT	Glu2	Glu0Sor1	96	0.010416667	5	40	14436	11309	OFF	4	2	2888	78	65	13	74	4	1	63	11	3	0	2	0	3	0	64	0	0	0	1	2	0.031746032	0.033333333	8.82E-05	9.26E-05	31	28	0.540733888	0.57183696	0.056603774
51	yPH_132	WT	Glu2	Glu0Sor1	96	0.010416667	5	41	14796	11669	ON	5	3	2888	80	66	14	76	4	2	64	12	3	0	2	0	3	0	66	0	1	0	0	1	0.015625	0.016393443	4.34E-05	4.55E-05	33	29	0.556358888	0.588230403	0.056603774
51	yPH_132	WT	Glu2	Glu0Sor1	96	0.010416667	5	42	15156	12029	ON	5	3	2888	81	69	12	76	5	1	66	10	3	0	2	0	3	0	66	0	0	0	0	0	0	0	0	0	34	29	0.556358888	0.588230403	0.056603774
51	yPH_132	WT	Glu2	Glu0Sor1	96	0.010416667	5	43	15516	12389	ON	5	3	2888	79	68	11	76	3	0	66	10	3	0	2	0	3	0	63	0	0	0	3	0	0	0	0	0	34	29	0.556358888	0.588230403	0.056603774
51	yPH_132	WT	Glu2	Glu0Sor1	96	0.010416667	5	44	15876	12749	ON	5	3	2888	79	65	14	76	3	0	63	13	3	0	2	0	3	0	64	0	1	0	0	0	0	0	0	0	34	29	0.556358888	0.588230403	0.056603774
51	yPH_132	WT	Glu2	Glu0Sor1	96	0.010416667	5	45	16236	13109	ON	5	3	2888	78	65	13	76	2	0	64	12	3	0	2	0	3	0	65	0	2	0	1	0	0	0	0	0	34	29	0.556358888	0.588230403	0.056603774
51	yPH_132	WT	Glu2	Glu0Sor1	96	0.010416667	5	46	16596	13469	ON	5	3	2888	79	67	12	76	3	0	65	11	3	0	2	0	3	0	64	0	0	0	1	0	0	0	0	0	34	29	0.556358888	0.588230403	0.056603774
51	yPH_132	WT	Glu2	Glu0Sor1	96	0.010416667	5	47	16956	13829	ON	5	3	2888	78	65	13	76	2	0	64	12	3	0	2	0	3	0	64	0	0	0	0	0	0	0	0	0	34	29	0.556358888	0.588230403	0.056603774
51	yPH_132	WT	Glu2	Glu0Sor1	96	0.010416667	5	48	17316	14189	ON	5	3	2888	78	65	13	76	2	0	64	12	3	0	2	0	3	0	62	0	0	0	2	0	0	0	0	0	34	29	0.556358888	0.588230403	0.056603774
51	yPH_132	WT	Glu2	Glu0Sor1	96	0.010416667	5	49	17676	14549	OFF	6	3	2887	78	63	15	76	2	0	62	14	3	0	2	0	3	0	64	0	3	0	1	0	0	0	0	0	34	29	0.556358888	0.588230403	0.056603774
51	yPH_132	WT	Glu2	Glu0Sor1	96	0.010416667	5	50	18036	14909	OFF	6	3	2887	79	65	14	76	3	0	64	12	3	0	2	0	3	0	64	0	1	0	2	1	0.015625	0.016393443	4.34E-05	4.55E-05	34	30	0.571983888	0.604623846	0.056603774
51	yPH_132	WT	Glu2	Glu0Sor1	96	0.010416667	5	51	18396	15269	OFF	6	3	2887	82	66	16	78	4	2	64	14	3	0	2	0	3	0	65	0	3	0	2	0	0	0	0	0	36	30	0.571983888	0.604623846	0.056603774
51	yPH_132	WT	Glu2	Glu0Sor1	96	0.010416667	5	52	18756	15629	OFF	6	3	2887	81	66	15	78	3	0	65	13	3	0	2	0	3	0	69	0	2	0	2	4	0.061538462	0.064516129	0.00017094	0.000179211	36	34	0.633522349	0.669139975	0.056603774
51	yPH_132	WT	Glu2	Glu0Sor1	96	0.010416667	5	53	19116	15989	OFF	6	3	2887	85	70	15	81	4	4	69	12	3	0	2	0	3	0	70	0	1	0	3	3	0.043478261	0.045454545	0.000120773	0.000126263	40	37	0.67700061	0.71459452	0.056603774
51	yPH_132	WT	Glu2	Glu0Sor1	96	0.010416667	5	54	19476	16349	OFF	6	3	2887	91	73	18	84	7	3	70	14	3	0	2	0	3	0	72	0	0	0	0	2	0.028571429	0.029850746	7.94E-05	8.29E-05	43	39	0.705572039	0.744445266	0.056603774
51	yPH_132	WT	Glu2	Glu0Sor1	96	0.010416667	5	55	19836	16709	OFF	6	3	2887	91	73	18	86	5	2	72	14	3	0	2	0	3	0	76	0	0	0	0	4	0.055555556	0.057971014	0.000154321	0.000161031	45	43	0.761127594	0.802416281	0.056603774
51	yPH_132	WT	Glu2	Glu0Sor1	96	0.010416667	5	56	20196	17069	OFF	6	3	2887	95	78	17	90	5	4	76	14	3	0	2	0	3	0	82	0	4	0	4	6	0.078947368	0.082191781	0.000219298	0.000228311	49	49	0.840074963	0.884608062	0.056603774
51	yPH_132	WT	Glu2	Glu0Sor1	96	0.010416667	5	57	20556	17429	ON	7	4	2888	102	83	19	96	6	6	82	14	2	0	2	0	3	0	80	0	0	0	2	0	0	0	0	0	55	49	0.840074963	0.884608062	0.056603774
51	yPH_132	WT	Glu2	Glu0Sor1	96	0.010416667	5	58	20916	17789	ON	7	4	2888	98	80	18	96	2	0	80	16	2	0	2	0	3	0	80	0	0	0	0	0	0	0	0	0	55	49	0.840074963	0.884608062	0.056603774
51	yPH_132	WT	Glu2	Glu0Sor1	96	0.010416667	5	59	21276	18149	ON	7	4	2888	97	80	17	96	1	0	80	16	2	0	2	0	3	0	80	0	1	0	1	0	0	0	0	0	55	49	0.840074963	0.884608062	0.056603774
51	yPH_132	WT	Glu2	Glu0Sor1	96	0.010416667	5	60	21636	18509	ON	7	4	2888	100	82	18	97	3	0	80	17	2	0	2	0	3	0	78	0	0	0	2	0	0	0	0	0	55	49	0.840074963	0.884608062	0.056603774
51	yPH_132	WT	Glu2	Glu0Sor1	96	0.010416667	5	61	21996	18869	ON	7	4	2888	102	79	23	97	5	0	78	19	2	0	2	0	3	0	79	0	2	0	1	0	0	0	0	0	55	49	0.840074963	0.884608062	0.056603774
51	yPH_132	WT	Glu2	Glu0Sor1	96	0.010416667	5	62	22356	19229	ON	7	4	2888	100	80	20	98	2	1	79	19	2	0	2	0	3	0	77	0	0	0	2	0	0	0	0	0	56	49	0.840074963	0.884608062	0.056603774
51	yPH_132	WT	Glu2	Glu0Sor1	96	0.010416667	5	63	22716	19589	ON	7	4	2888	98	78	20	96	2	0	77	19	2	0	2	0	3	0	79	0	2	0	0	0	0	0	0	0	56	49	0.840074963	0.884608062	0.056603774
51	yPH_132	WT	Glu2	Glu0Sor1	96	0.010416667	5	64	23076	19949	ON	7	4	2888	98	80	18	96	2	0	79	17	2	0	2	0	3	0	77	0	0	0	2	0	0	0	0	0	56	49	0.840074963	0.884608062	0.056603774
51	yPH_132	WT	Glu2	Glu0Sor1	96	0.010416667	5	65	23436	20309	OFF	8	4	2888	102	78	24	97	5	1	77	20	2	0	2	0	3	0	79	0	3	0	1	0	0	0	0	0	57	49	0.840074963	0.884608062	0.056603774
51	yPH_132	WT	Glu2	Glu0Sor1	96	0.010416667	5	66	23796	20669	OFF	8	4	2888	98	79	19	97	1	0	79	18	3	0	3	0	4	0.010526316	83	0	3	0	1	2	0.025316456	0.026315789	7.03E-05	7.31E-05	57	51	0.865391418	0.910923851	0.067130089
51	yPH_132	WT	Glu2	Glu0Sor1	96	0.010416667	5	67	24156	21029	OFF	8	4	2888	103	84	19	100	3	3	83	17	3	0	3	0	4	0	80	0	1	0	5	1	0.012048193	0.0125	3.35E-05	3.47E-05	60	52	0.877439611	0.923423851	0.067130089
51	yPH_132	WT	Glu2	Glu0Sor1	96	0.010416667	5	68	24516	21389	OFF	8	4	2888	101	80	21	101	0	1	80	21	3	0	3	0	4	0	86	0	3	0	1	4	0.05	0.051948052	0.000138889	0.0001443	61	56	0.927439611	0.975371903	0.067130089
51	yPH_132	WT	Glu2	Glu0Sor1	96	0.010416667	5	69	24876	21749	OFF	8	4	2888	107	86	21	106	1	5	86	20	3	0	3	0	4	0	92	0	2	0	0	4	0.046511628	0.048192771	0.000129199	0.000133869	66	60	0.973951239	1.023564674	0.067130089
51	yPH_132	WT	Glu2	Glu0Sor1	96	0.010416667	5	70	25236	22109	OFF	8	4	2888	112	92	20	110	2	4	92	18	3	0	3	0	4	0	93	0	1	0	2	2	0.02173913	0.02247191	6.04E-05	6.24E-05	70	62	0.995690369	1.046036584	0.067130089
51	yPH_132	WT	Glu2	Glu0Sor1	96	0.010416667	5	71	25596	22469	OFF	8	4	2888	117	93	24	114	3	4	93	21	3	0	3	0	4	0	97	0	1	0	2	5	0.053763441	0.055555556	0.000149343	0.000154321	74	67	1.04945381	1.10159214	0.067130089
51	yPH_132	WT	Glu2	Glu0Sor1	96	0.010416667	5	72	25956	22829	OFF	8	4	2888	125	98	27	120	5	6	97	23	2	1	2	1	4	0	101	0	0	0	1	5	0.051546392	0.052631579	0.000143184	0.000146199	80	72	1.101000202	1.154223719	0.067130089
51	yPH_132	WT	Glu2	Glu0Sor1	96	0.010416667	5	73	26316	23189	ON	9	5	2888	132	103	29	125	7	5	101	24	2	1	2	1	4	0	100	0	0	0	1	0	0	0	0	0	85	72	1.101000202	1.154223719	0.067130089
51	yPH_132	WT	Glu2	Glu0Sor1	96	0.010416667	5	74	26676	23549	ON	9	5	2888	130	102	28	125	5	0	100	25	2	1	2	1	4	0	100	0	0	0	0	0	0	0	0	0	85	72	1.101000202	1.154223719	0.067130089
51	yPH_132	WT	Glu2	Glu0Sor1	96	0.010416667	5	75	27036	23909	ON	9	5	2888	126	100	26	125	1	0	100	25	2	1	2	1	4	0	100	0	0	0	0	0	0	0	0	0	85	72	1.101000202	1.154223719	0.067130089
51	yPH_132	WT	Glu2	Glu0Sor1	96	0.010416667	5	76	27396	24269	ON	9	5	2888	128	101	27	125	3	0	100	25	2	1	2	1	4	0	100	0	0	0	0	0	0	0	0	0	85	72	1.101000202	1.154223719	0.067130089
51	yPH_132	WT	Glu2	Glu0Sor1	96	0.010416667	5	77	27756	24629	ON	9	5	2888	127	100	27	126	1	1	100	26	2	1	2	1	4	0	99	0	0	0	1	0	0	0	0	0	86	72	1.101000202	1.154223719	0.067130089
51	yPH_132	WT	Glu2	Glu0Sor1	96	0.010416667	5	78	28116	24989	ON	9	5	2888	128	99	29	126	2	0	99	27	2	1	2	1	4	0	100	0	1	0	0	0	0	0	0	0	86	72	1.101000202	1.154223719	0.067130089
51	yPH_132	WT	Glu2	Glu0Sor1	96	0.010416667	5	79	28476	25349	ON	9	5	2888	128	100	28	126	2	0	100	26	2	1	2	1	4	0	98	0	0	0	2	0	0	0	0	0	86	72	1.101000202	1.154223719	0.067130089
51	yPH_132	WT	Glu2	Glu0Sor1	96	0.010416667	5	80	28836	25709	ON	9	5	2888	128	99	29	126	2	0	98	28	2	1	2	1	4	0	96	0	1	0	3	0	0	0	0	0	86	72	1.101000202	1.154223719	0.067130089
51	yPH_132	WT	Glu2	Glu0Sor1	96	0.010416667	5	81	29196	26069	OFF	10	5	2888	127	96	31	127	0	1	96	31	2	1	2	1	4	0	100	0	4	0	0	0	0	0	0	0	87	72	1.101000202	1.154223719	0.067130089
51	yPH_132	WT	Glu2	Glu0Sor1	96	0.010416667	5	82	29556	26429	OFF	10	5	2888	127	100	27	127	0	0	100	27	2	1	2	1	4	0	104	0	3	0	0	1	0.01	0.010204082	2.78E-05	2.83E-05	87	73	1.111000202	1.164427801	0.067130089
51	yPH_132	WT	Glu2	Glu0Sor1	96	0.010416667	5	83	29916	26789	OFF	10	5	2888	131	105	26	129	2	2	104	25	2	0	2	0	4	0	105	0	0	0	1	2	0.019230769	0.019607843	5.34E-05	5.45E-05	89	75	1.130230971	1.184035644	0.067130089
51	yPH_132	WT	Glu2	Glu0Sor1	96	0.010416667	5	84	30276	27149	OFF	10	5	2888	132	106	26	131	1	2	105	26	2	0	2	0	4	0	108	0	1	0	0	2	0.019047619	0.019417476	5.29E-05	5.39E-05	91	77	1.14927859	1.203453119	0.067130089
51	yPH_132	WT	Glu2	Glu0Sor1	96	0.010416667	5	85	30636	27509	OFF	10	5	2888	137	109	28	134	3	3	108	26	2	0	2	0	4	0	116	0	3	0	0	5	0.046296296	0.047169811	0.000128601	0.000131027	94	82	1.195574887	1.250622931	0.067130089
51	yPH_132	WT	Glu2	Glu0Sor1	96	0.010416667	5	86	30996	27869	OFF	10	5	2888	141	116	25	140	1	6	116	24	2	0	2	0	4	0	120	0	1	0	1	4	0.034482759	0.035087719	9.58E-05	9.75E-05	100	86	1.230057645	1.28571065	0.067130089
51	yPH_132	WT	Glu2	Glu0Sor1	96	0.010416667	5	87	31356	28229	OFF	10	5	2888	149	121	28	145	4	5	120	25	2	0	2	0	4	0	125	0	2	0	1	4	0.033333333	0.033898305	9.26E-05	9.42E-05	105	90	1.263390979	1.319608955	0.067130089
51	yPH_132	WT	Glu2	Glu0Sor1	96	0.010416667	5	88	31716	28589	OFF	10	5	2888	153	125	28	150	3	5	125	25	2	0	2	0	4	0	130	0	3	0	1	3	0.024	0.024390244	6.67E-05	6.78E-05	110	93	1.287390979	1.343999199	0.067130089
51	yPH_132	WT	Glu2	Glu0Sor1	96	0.010416667	5	89	32076	28949	ON	11	6	2888	163	134	29	154	9	4	130	24	2	0	2	0	4	0	130	0	0	0	1	1	0.007692308	0.0078125	2.14E-05	2.17E-05	114	94	1.295083286	1.351811699	0.067130089
51	yPH_132	WT	Glu2	Glu0Sor1	96	0.010416667	5	90	32436	29309	ON	11	6	2888	162	132	30	155	7	1	130	25	2	0	2	0	4	0	127	0	0	0	4	1	0.007692308	0.0078125	2.14E-05	2.17E-05	115	95	1.302775594	1.359624199	0.067130089
51	yPH_132	WT	Glu2	Glu0Sor1	96	0.010416667	5	91	32796	29669	ON	11	6	2888	163	128	35	157	6	2	127	30	2	0	2	0	4	0	126	0	1	0	2	0	0	0	0	0	117	95	1.302775594	1.359624199	0.067130089
51	yPH_132	WT	Glu2	Glu0Sor1	96	0.010416667	5	92	33156	30029	ON	11	6	2888	162	129	33	156	6	0	126	30	2	0	2	0	4	0	125	0	2	0	3	0	0	0	0	0	117	95	1.302775594	1.359624199	0.067130089
51	yPH_132	WT	Glu2	Glu0Sor1	96	0.010416667	5	93	33516	30389	ON	11	6	2888	160	127	33	156	4	0	125	31	2	0	2	0	4	0	123	0	2	0	4	0	0	0	0	0	117	95	1.302775594	1.359624199	0.067130089
51	yPH_132	WT	Glu2	Glu0Sor1	96	0.010416667	5	94	33876	30749	ON	11	6	2888	159	125	34	156	3	0	123	33	2	0	2	0	4	0	121	0	0	0	2	0	0	0	0	0	117	95	1.302775594	1.359624199	0.067130089
51	yPH_132	WT	Glu2	Glu0Sor1	96	0.010416667	5	95	34236	31109	ON	11	6	2888	158	123	35	156	2	0	121	35	2	0	2	0	4	0	128	0	7	0	0	0	0	0	0	0	117	95	1.302775594	1.359624199	0.067130089
51	yPH_132	WT	Glu2	Glu0Sor1	96	0.010416667	5	96	34596	31469	ON	11	6	2888	161	131	30	157	4	1	128	29	2	0	2	0	4	0	129	0	1	0	1	1	0.0078125	0.007936508	2.17E-05	2.20E-05	118	96	1.310588094	1.367560707	0.067130089
51	yPH_132	WT	Glu2	Glu0Sor1	96	0.010416667	5	97	34956	31829	OFF	12	6	2887	159	130	29	158	1	1	129	29	2	0	2	0	4	0	131	0	4	0	4	2	0.015503876	0.015748031	4.31E-05	4.37E-05	119	98	1.32609197	1.383308738	0.067130089
51	yPH_132	WT	Glu2	Glu0Sor1	96	0.010416667	5	98	35316	32189	OFF	12	6	2887	166	133	33	160	6	2	131	29	3	0	3	0	5	0.006329114	140	0	7	0	1	3	0.022900763	0.0234375	6.36E-05	6.51E-05	121	101	1.348992733	1.406746238	0.073459203
51	yPH_132	WT	Glu2	Glu0Sor1	96	0.010416667	5	99	35676	32549	OFF	12	6	2887	169	141	28	165	4	4	140	25	4	0	3	0	5	0	147	0	2	0	2	7	0.05	0.051470588	0.000138889	0.000142974	125	108	1.398992733	1.458216827	0.073459203
51	yPH_132	WT	Glu2	Glu0Sor1	96	0.010416667	5	100	36036	32909	OFF	12	6	2887	183	149	34	175	8	9	147	28	3	0	2	0	5	0	152	0	1	0	1	5	0.034013605	0.034722222	9.45E-05	9.65E-05	134	113	1.433006339	1.492939049	0.073459203
51	yPH_132	WT	Glu2	Glu0Sor1	96	0.010416667	5	101	36396	33269	OFF	12	6	2887	193	154	39	183	10	8	152	31	3	0	2	0	5	0	157	0	0	0	1	6	0.039473684	0.040268456	0.000109649	0.000111857	142	119	1.472480023	1.533207505	0.073459203
51	yPH_132	WT	Glu2	Glu0Sor1	96	0.010416667	5	102	36756	33629	OFF	12	6	2887	200	161	39	189	11	6	157	32	3	0	2	0	5	0	164	0	3	0	1	5	0.031847134	0.032467532	8.85E-05	9.02E-05	148	124	1.504327157	1.565675038	0.073459203
51	yPH_132	WT	Glu2	Glu0Sor1	96	0.010416667	5	103	37116	33989	OFF	12	6	2887	211	168	43	198	13	9	164	34	3	0	2	0	5	0	176	0	2	0	2	12	0.073170732	0.074534161	0.000203252	0.000207039	157	136	1.577497888	1.640209199	0.073459203
51	yPH_132	WT	Glu2	Glu0Sor1	96	0.010416667	5	104	37476	34349	OFF	12	6	2887	225	179	46	213	12	15	176	37	3	0	2	0	5	0	185	0	2	0	1	8	0.045454545	0.046242775	0.000126263	0.000128452	172	144	1.622952434	1.686451974	0.073459203
51	yPH_132	WT	Glu2	Glu0Sor1	96	0.010416667	5	105	37836	34709	ON	13	7	2888	236	192	44	222	14	9	185	37	3	0	2	0	5	0	187	0	3	0	3	2	0.010810811	0.010989011	3.00E-05	3.05E-05	181	146	1.633763245	1.697440985	0.073459203
51	yPH_132	WT	Glu2	Glu0Sor1	96	0.010416667	5	106	38196	35069	ON	13	7	2888	233	191	42	224	9	3	187	37	3	0	2	0	5	0	186	0	0	0	2	1	0.005347594	0.005434783	1.49E-05	1.51E-05	184	147	1.639110838	1.702875767	0.073459203
51	yPH_132	WT	Glu2	Glu0Sor1	96	0.010416667	5	107	38556	35429	ON	13	7	2888	232	190	42	225	7	1	186	39	3	0	2	0	5	0	186	0	1	0	1	0	0	0	0	0	185	147	1.639110838	1.702875767	0.073459203
51	yPH_132	WT	Glu2	Glu0Sor1	96	0.010416667	5	108	38916	35789	ON	13	7	2888	229	188	41	225	4	0	186	39	3	0	2	0	5	0	185	0	1	0	2	0	0	0	0	0	185	147	1.639110838	1.702875767	0.073459203
51	yPH_132	WT	Glu2	Glu0Sor1	96	0.010416667	5	109	39276	36149	ON	13	7	2888	230	187	43	225	5	0	185	40	3	0	2	0	5	0	185	0	1	0	1	0	0	0	0	0	185	147	1.639110838	1.702875767	0.073459203
51	yPH_132	WT	Glu2	Glu0Sor1	96	0.010416667	5	110	39636	36509	ON	13	7	2888	229	186	43	225	4	0	185	40	3	0	2	0	5	0	184	0	0	0	2	1	0.005405405	0.005494505	1.50E-05	1.53E-05	185	148	1.644516244	1.708370273	0.073459203
51	yPH_132	WT	Glu2	Glu0Sor1	96	0.010416667	5	111	39996	36869	ON	13	7	2888	230	185	45	226	4	1	184	42	3	0	2	0	5	0	185	0	3	0	2	0	0	0	0	0	186	148	1.644516244	1.708370273	0.073459203
51	yPH_132	WT	Glu2	Glu0Sor1	96	0.010416667	5	112	40356	37229	ON	13	7	2888	232	189	43	226	6	0	185	41	3	0	2	0	5	0	184	0	1	0	2	0	0	0	0	0	186	148	1.644516244	1.708370273	0.073459203
51	yPH_132	WT	Glu2	Glu0Sor1	96	0.010416667	5	113	40716	37589	OFF	14	7	2888	232	187	45	226	6	0	184	42	3	0	2	0	5	0	189	0	7	0	3	1	0.005434783	0.005524862	1.51E-05	1.53E-05	186	149	1.649951026	1.713895135	0.073459203
51	yPH_132	WT	Glu2	Glu0Sor1	96	0.010416667	5	114	41076	37949	OFF	14	7	2888	236	192	44	228	8	2	189	39	3	0	2	0	5	0	199	0	6	0	3	7	0.037037037	0.037634409	0.000102881	0.00010454	188	156	1.686988063	1.751529543	0.073459203
51	yPH_132	WT	Glu2	Glu0Sor1	96	0.010416667	5	115	41436	38309	OFF	14	7	2888	249	202	47	239	10	11	199	40	2	0	1	0	5	0	209	0	6	0	0	4	0.020100503	0.020304569	5.58E-05	5.64E-05	199	160	1.707088566	1.771834112	0.073459203
51	yPH_132	WT	Glu2	Glu0Sor1	96	0.010416667	5	116	41796	38669	OFF	14	7	2888	262	213	49	246	16	6	209	37	2	0	1	0	5	0	216	0	2	0	1	6	0.028708134	0.028985507	7.97E-05	8.05E-05	205	166	1.7357967	1.800819619	0.073459203
51	yPH_132	WT	Glu2	Glu0Sor1	96	0.010416667	5	117	42156	39029	OFF	14	7	2888	270	223	47	253	17	7	216	37	2	0	1	0	5	0	225	0	3	0	1	7	0.032407407	0.03271028	9.00E-05	9.09E-05	212	173	1.768204107	1.8335299	0.073459203
51	yPH_132	WT	Glu2	Glu0Sor1	96	0.010416667	5	118	42516	39389	OFF	14	7	2888	290	234	56	261	29	8	225	36	2	0	1	0	5	0	233	0	9	0	3	2	0.008888889	0.00896861	2.47E-05	2.49E-05	220	175	1.777092996	1.842498509	0.073459203
51	yPH_132	WT	Glu2	Glu0Sor1	96	0.010416667	5	119	42876	39749	OFF	14	7	2888	313	256	57	263	50	2	233	30	1	1	24	27	6	0.003816794	NA	NA	NA	NA	NA	NA	NA	NA	NA	NA	NA	NA	NA	NA	NA
51	yPH_132	WT	Glu2Sor1	Glu0	96	0.010416667	6	0	45	-3082	OFF	0	0	3610	18	18	0	18	0	0	18	0	1	0	0	0	0	0	21	0	0	0	0	3	0.166666667	0.176470588	0.000462963	0.000490196	NA	NA	NA	NA	NA
51	yPH_132	WT	Glu2Sor1	Glu0	96	0.010416667	6	1	405	-2722	OFF	0	0	3610	21	21	0	21	0	3	21	0	1	0	0	0	0	0	21	0	0	0	0	0	0	0	0	0	NA	NA	NA	NA	NA
51	yPH_132	WT	Glu2Sor1	Glu0	96	0.010416667	6	2	765	-2362	OFF	0	0	3610	21	21	0	21	0	0	21	0	1	0	0	0	0	0	22	0	0	0	0	1	0.047619048	0.05	0.000132275	0.000138889	NA	NA	NA	NA	NA
51	yPH_132	WT	Glu2Sor1	Glu0	96	0.010416667	6	3	1125	-2002	OFF	0	0	3610	22	22	0	22	0	1	22	0	1	0	0	0	0	0	22	0	0	0	0	0	0	0	0	0	NA	NA	NA	NA	NA
51	yPH_132	WT	Glu2Sor1	Glu0	96	0.010416667	6	4	1485	-1642	OFF	0	0	3610	23	22	1	22	1	0	22	0	1	0	0	0	0	0	23	0	0	0	0	1	0.045454545	0.047619048	0.000126263	0.000132275	NA	NA	NA	NA	NA
51	yPH_132	WT	Glu2Sor1	Glu0	96	0.010416667	6	5	1845	-1282	OFF	0	0	3610	24	23	1	23	1	1	23	0	1	0	0	0	0	0	24	0	0	0	0	1	0.043478261	0.045454545	0.000120773	0.000126263	NA	NA	NA	NA	NA
51	yPH_132	WT	Glu2Sor1	Glu0	96	0.010416667	6	6	2205	-922	OFF	0	0	3610	25	24	1	24	1	1	24	0	1	0	0	0	0	0	25	0	0	0	0	1	0.041666667	0.043478261	0.000115741	0.000120773	NA	NA	NA	NA	NA
51	yPH_132	WT	Glu2Sor1	Glu0	96	0.010416667	6	7	2565	-562	OFF	0	0	3610	26	25	1	25	1	1	25	0	1	0	0	0	0	0	25	0	0	0	0	0	0	0	0	0	NA	NA	NA	NA	NA
51	yPH_132	WT	Glu2Sor1	Glu0	96	0.010416667	6	8	2925	-202	OFF	0	0	3610	26	25	1	25	1	0	25	0	1	0	0	0	0	0	27	0	0	0	0	2	0.08	0.083333333	7.41E-05	7.72E-05	NA	NA	NA	NA	NA
51	yPH_132	WT	Glu2Sor1	Glu0	96	0.010416667	6	9	4005	878	ON	1	1	2887	29	28	1	27	2	2	27	0	1	0	0	0	0	0	27	0	0	0	0	0	0	0	0	0	2	2	0.08	0.083333333	0
51	yPH_132	WT	Glu2Sor1	Glu0	96	0.010416667	6	10	4365	1238	ON	1	1	2887	29	28	1	27	2	0	27	0	1	0	0	0	0	0	27	0	0	0	0	0	0	0	0	0	2	2	0.08	0.083333333	0
51	yPH_132	WT	Glu2Sor1	Glu0	96	0.010416667	6	11	5085	1958	ON	1	1	2887	28	28	0	27	1	0	27	0	1	0	0	0	0	0	27	0	0	0	0	0	0	0	0	0	2	2	0.08	0.083333333	0
51	yPH_132	WT	Glu2Sor1	Glu0	96	0.010416667	6	12	5445	2318	ON	1	1	2887	28	28	0	27	1	0	27	0	1	0	0	0	0	0	26	0	0	0	1	0	0	0	0	0	2	2	0.08	0.083333333	0
51	yPH_132	WT	Glu2Sor1	Glu0	96	0.010416667	6	13	5805	2678	ON	1	1	2887	28	27	1	27	1	0	26	1	1	0	0	0	0	0	26	0	0	0	0	0	0	0	0	0	2	2	0.08	0.083333333	0
51	yPH_132	WT	Glu2Sor1	Glu0	96	0.010416667	6	14	6165	3038	OFF	2	1	2888	28	27	1	27	1	0	26	1	1	0	1	0	1	0.037037037	27	0	0	0	0	1	0.038461538	0.04	0.000106838	0.000111111	2	3	0.118461538	0.123333333	0.037037037
51	yPH_132	WT	Glu2Sor1	Glu0	96	0.010416667	6	15	6525	3398	OFF	2	1	2888	29	28	1	28	1	1	27	1	1	0	1	0	1	0	28	0	0	0	1	2	0.074074074	0.076923077	0.000205761	0.000213675	3	5	0.192535613	0.20025641	0.037037037
51	yPH_132	WT	Glu2Sor1	Glu0	96	0.010416667	6	16	6885	3758	OFF	2	1	2888	31	29	2	30	1	2	28	2	1	0	1	0	1	0	31	0	1	0	0	2	0.071428571	0.074074074	0.000198413	0.000205761	5	7	0.263964184	0.274330484	0.037037037
51	yPH_132	WT	Glu2Sor1	Glu0	96	0.010416667	6	17	7245	4118	OFF	2	1	2888	33	32	1	32	1	2	31	1	1	0	1	0	1	0	30	0	0	0	1	0	0	0	0	0	7	7	0.263964184	0.274330484	0.037037037
51	yPH_132	WT	Glu2Sor1	Glu0	96	0.010416667	6	18	7605	4478	OFF	2	1	2888	33	31	2	32	1	0	30	2	1	0	1	0	1	0	31	0	1	0	0	0	0	0	0	0	7	7	0.263964184	0.274330484	0.037037037
51	yPH_132	WT	Glu2Sor1	Glu0	96	0.010416667	6	19	7965	4838	OFF	2	1	2888	33	32	1	32	1	0	31	1	1	0	1	0	1	0	30	0	0	0	1	0	0	0	0	0	7	7	0.263964184	0.274330484	0.037037037
51	yPH_132	WT	Glu2Sor1	Glu0	96	0.010416667	6	20	8325	5198	OFF	2	1	2888	33	31	2	32	1	0	30	2	1	0	1	0	1	0	30	0	0	0	0	0	0	0	0	0	7	7	0.263964184	0.274330484	0.037037037
51	yPH_132	WT	Glu2Sor1	Glu0	96	0.010416667	6	21	8685	5558	OFF	2	1	2888	33	31	2	32	1	0	30	2	1	0	1	0	1	0	30	0	0	0	1	1	0.033333333	0.034482759	1.85E-05	1.92E-05	7	8	0.297297517	0.308813243	0.037037037
51	yPH_132	WT	Glu2Sor1	Glu0	96	0.010416667	6	22	10485	7358	ON	3	2	2888	34	31	3	33	1	1	30	3	0	0	1	0	1	0	31	0	0	0	0	1	0.033333333	0.033333333	4.63E-05	4.63E-05	8	9	0.330630851	0.342146576	0.037037037
51	yPH_132	WT	Glu2Sor1	Glu0	96	0.010416667	6	23	11205	8078	ON	3	2	2888	34	32	2	33	1	1	31	2	0	0	1	0	1	0	32	0	0	0	0	1	0.032258065	0.032258065	8.96E-05	8.96E-05	9	10	0.362888915	0.374404641	0.037037037
51	yPH_132	WT	Glu2Sor1	Glu0	96	0.010416667	6	24	11565	8438	ON	3	2	2888	36	33	3	34	2	1	32	2	0	0	1	1	1	0	31	0	0	0	1	0	0	0	0	0	10	10	0.362888915	0.374404641	0.037037037
51	yPH_132	WT	Glu2Sor1	Glu0	96	0.010416667	6	25	11925	8798	OFF	4	2	2888	36	32	4	34	2	0	31	3	4	0	5	1	5	0.117647059	32	0	1	0	0	0	0	0	0	0	10	10	0.362888915	0.374404641	0.154684096
51	yPH_132	WT	Glu2Sor1	Glu0	96	0.010416667	6	26	12285	9158	OFF	4	2	2888	35	33	2	34	1	0	32	2	4	0	5	0	5	0	33	0	1	0	0	0	0	0	0	0	10	10	0.362888915	0.374404641	0.154684096
51	yPH_132	WT	Glu2Sor1	Glu0	96	0.010416667	6	27	12645	9518	OFF	4	2	2888	37	34	3	35	2	1	33	2	4	0	5	1	5	0	32	0	0	0	1	0	0	0	0	0	11	10	0.362888915	0.374404641	0.154684096
51	yPH_132	WT	Glu2Sor1	Glu0	96	0.010416667	6	28	13005	9878	OFF	4	2	2888	36	33	3	35	1	0	32	3	4	0	5	0	5	0	32	0	0	0	0	0	0	0	0	0	11	10	0.362888915	0.374404641	0.154684096
51	yPH_132	WT	Glu2Sor1	Glu0	96	0.010416667	6	29	13365	10238	OFF	4	2	2888	36	33	3	35	1	0	32	3	4	0	5	0	5	0	32	0	0	0	1	1	0.03125	0.035714286	8.68E-05	9.92E-05	11	11	0.394138915	0.410118927	0.154684096
51	yPH_132	WT	Glu2Sor1	Glu0	96	0.010416667	6	30	13725	10598	OFF	4	2	2888	37	33	4	36	1	1	32	4	4	0	5	0	5	0	32	0	0	0	0	0	0	0	0	0	12	11	0.394138915	0.410118927	0.154684096
51	yPH_132	WT	Glu2Sor1	Glu0	96	0.010416667	6	31	14085	10958	OFF	4	2	2888	37	33	4	36	1	0	32	4	4	0	5	0	5	0	32	0	0	0	0	0	0	0	0	0	12	11	0.394138915	0.410118927	0.154684096
51	yPH_132	WT	Glu2Sor1	Glu0	96	0.010416667	6	32	14445	11318	OFF	4	2	2888	38	33	5	36	2	0	32	4	4	0	5	1	5	0	31	0	0	0	1	0	0	0	0	0	12	11	0.394138915	0.410118927	0.154684096
51	yPH_132	WT	Glu2Sor1	Glu0	96	0.010416667	6	33	15165	12038	ON	5	3	2888	36	31	5	36	0	0	31	5	4	0	4	0	5	0	32	0	0	0	0	1	0.032258065	0.037037037	8.96E-05	0.000102881	12	12	0.42639698	0.447155964	0.154684096
51	yPH_132	WT	Glu2Sor1	Glu0	96	0.010416667	6	34	15525	12398	ON	5	3	2888	38	33	5	37	1	1	32	5	4	0	5	0	5	0	32	0	0	0	0	0	0	0	0	0	13	12	0.42639698	0.447155964	0.154684096
51	yPH_132	WT	Glu2Sor1	Glu0	96	0.010416667	6	35	15885	12758	ON	5	3	2888	37	32	5	37	0	0	32	5	4	0	4	0	5	0	32	0	0	0	0	0	0	0	0	0	13	12	0.42639698	0.447155964	0.154684096
51	yPH_132	WT	Glu2Sor1	Glu0	96	0.010416667	6	36	16245	13118	ON	5	3	2888	37	33	4	36	1	0	32	4	4	0	5	0	5	0	32	0	0	0	0	0	0	0	0	0	13	12	0.42639698	0.447155964	0.154684096
51	yPH_132	WT	Glu2Sor1	Glu0	96	0.010416667	6	37	16605	13478	ON	5	3	2888	37	33	4	36	1	0	32	4	4	0	5	0	5	0	32	0	0	0	0	0	0	0	0	0	13	12	0.42639698	0.447155964	0.154684096
51	yPH_132	WT	Glu2Sor1	Glu0	96	0.010416667	6	38	16965	13838	ON	5	3	2888	37	33	4	36	1	0	32	4	4	0	5	0	5	0	33	0	0	0	0	1	0.03125	0.035714286	8.68E-05	9.92E-05	13	13	0.45764698	0.482870249	0.154684096
51	yPH_132	WT	Glu2Sor1	Glu0	96	0.010416667	6	39	17325	14198	ON	5	3	2888	38	34	4	37	1	1	33	4	4	0	5	0	5	0	33	0	0	0	0	0	0	0	0	0	14	13	0.45764698	0.482870249	0.154684096
51	yPH_132	WT	Glu2Sor1	Glu0	96	0.010416667	6	40	17685	14558	OFF	6	3	2887	38	34	4	37	1	0	33	4	9	0	10	0	10	0.151515152	33	0	0	0	0	0	0	0	0	0	14	13	0.45764698	0.482870249	0.306199247
51	yPH_132	WT	Glu2Sor1	Glu0	96	0.010416667	6	41	18045	14918	OFF	6	3	2887	38	34	4	37	1	0	33	4	9	0	10	0	10	0	33	0	0	0	0	0	0	0	0	0	14	13	0.45764698	0.482870249	0.306199247
51	yPH_132	WT	Glu2Sor1	Glu0	96	0.010416667	6	42	18405	15278	OFF	6	3	2887	38	34	4	37	1	0	33	4	9	0	10	0	10	0	36	0	2	0	0	1	0.03030303	0.041666667	8.42E-05	0.000115741	14	14	0.48795001	0.524536916	0.306199247
51	yPH_132	WT	Glu2Sor1	Glu0	96	0.010416667	6	43	18765	15638	OFF	6	3	2887	39	37	2	38	1	1	36	2	9	0	10	0	10	0	37	0	0	0	0	1	0.027777778	0.037037037	7.72E-05	0.000102881	15	15	0.515727788	0.561573953	0.306199247
51	yPH_132	WT	Glu2Sor1	Glu0	96	0.010416667	6	44	19125	15998	OFF	6	3	2887	41	38	3	39	2	1	37	2	9	0	10	1	10	0	37	0	0	0	0	0	0	0	0	0	16	15	0.515727788	0.561573953	0.306199247
51	yPH_132	WT	Glu2Sor1	Glu0	96	0.010416667	6	45	19485	16358	OFF	6	3	2887	40	38	2	39	1	0	37	2	9	0	10	0	10	0	37	0	0	0	0	0	0	0	0	0	16	15	0.515727788	0.561573953	0.306199247
51	yPH_132	WT	Glu2Sor1	Glu0	96	0.010416667	6	46	19845	16718	OFF	6	3	2887	41	39	2	39	2	0	37	2	9	0	11	0	10	0	37	0	0	0	0	0	0	0	0	0	16	15	0.515727788	0.561573953	0.306199247
51	yPH_132	WT	Glu2Sor1	Glu0	96	0.010416667	6	47	20205	17078	OFF	6	3	2887	42	39	3	39	3	0	37	2	9	0	11	1	10	0	35	0	0	0	2	0	0	0	0	0	16	15	0.515727788	0.561573953	0.306199247
51	yPH_132	WT	Glu2Sor1	Glu0	96	0.010416667	6	48	21645	18518	ON	7	4	2888	40	36	4	39	1	0	35	4	9	0	10	0	10	0	39	0	2	0	0	2	0.057142857	0.076923077	5.29E-05	7.12E-05	16	17	0.572870645	0.63849703	0.306199247
51	yPH_132	WT	Glu2Sor1	Glu0	96	0.010416667	6	49	22725	19598	ON	7	4	2888	43	41	2	41	2	2	39	2	9	0	11	0	10	0	38	0	0	0	1	0	0	0	0	0	18	17	0.572870645	0.63849703	0.306199247
51	yPH_132	WT	Glu2Sor1	Glu0	96	0.010416667	6	50	23085	19958	ON	7	4	2888	44	41	3	41	3	0	38	3	9	0	12	0	10	0	37	0	0	0	1	0	0	0	0	0	18	17	0.572870645	0.63849703	0.306199247
51	yPH_132	WT	Glu2Sor1	Glu0	96	0.010416667	6	51	23445	20318	OFF	8	4	2888	42	38	4	41	1	0	37	4	13	1	14	1	15	0.15625	38	0	1	0	0	0	0	0	0	0	18	17	0.572870645	0.63849703	0.462449247
51	yPH_132	WT	Glu2Sor1	Glu0	96	0.010416667	6	52	23805	20678	OFF	8	4	2888	43	40	3	41	2	0	38	3	15	1	15	1	15	0	38	0	0	0	0	0	0	0	0	0	18	17	0.572870645	0.63849703	0.462449247
51	yPH_132	WT	Glu2Sor1	Glu0	96	0.010416667	6	53	24165	21038	OFF	8	4	2888	44	41	3	41	3	0	38	3	15	1	16	1	15	0	39	0	0	0	0	1	0.026315789	0.043478261	7.31E-05	0.000120773	18	18	0.599186434	0.681975291	0.462449247
51	yPH_132	WT	Glu2Sor1	Glu0	96	0.010416667	6	54	24525	21398	OFF	8	4	2888	44	41	3	42	2	1	39	3	15	1	15	1	15	0	39	0	0	0	0	0	0	0	0	0	19	18	0.599186434	0.681975291	0.462449247
51	yPH_132	WT	Glu2Sor1	Glu0	96	0.010416667	6	55	24885	21758	OFF	8	4	2888	45	42	3	42	3	0	39	3	15	1	16	1	15	0	40	0	0	0	0	1	0.025641026	0.041666667	7.12E-05	0.000115741	19	19	0.62482746	0.723641957	0.462449247
51	yPH_132	WT	Glu2Sor1	Glu0	96	0.010416667	6	56	25245	22118	OFF	8	4	2888	45	42	3	43	2	1	40	3	15	1	15	1	15	0	42	0	0	0	0	2	0.05	0.08	0.000138889	0.000222222	20	21	0.67482746	0.803641957	0.462449247
51	yPH_132	WT	Glu2Sor1	Glu0	96	0.010416667	6	57	25605	22478	OFF	8	4	2888	49	45	4	45	4	2	42	3	15	1	16	2	15	0	42	0	0	0	0	0	0	0	0	0	22	21	0.67482746	0.803641957	0.462449247
51	yPH_132	WT	Glu2Sor1	Glu0	96	0.010416667	6	58	25965	22838	OFF	8	4	2888	47	44	3	45	2	0	42	3	15	1	15	1	15	0	42	0	0	0	0	0	0	0	0	0	22	21	0.67482746	0.803641957	0.462449247
51	yPH_132	WT	Glu2Sor1	Glu0	96	0.010416667	6	59	26325	23198	ON	9	5	2888	46	43	3	44	2	0	42	2	15	1	14	2	15	0	44	0	0	0	0	2	0.047619048	0.074074074	4.41E-05	6.86E-05	22	23	0.722446508	0.877716032	0.462449247
51	yPH_132	WT	Glu2Sor1	Glu0	96	0.010416667	6	60	27405	24278	ON	9	5	2888	47	45	2	46	1	2	44	2	15	1	14	1	15	0	43	0	0	0	1	0	0	0	0	0	24	23	0.722446508	0.877716032	0.462449247
51	yPH_132	WT	Glu2Sor1	Glu0	96	0.010416667	6	61	27765	24638	ON	9	5	2888	46	43	3	46	0	0	43	3	15	1	13	1	15	0	44	0	0	0	0	1	0.023255814	0.035714286	3.23E-05	4.96E-05	24	24	0.745702322	0.913430317	0.462449247
51	yPH_132	WT	Glu2Sor1	Glu0	96	0.010416667	6	62	28485	25358	ON	9	5	2888	49	45	4	47	2	1	44	3	15	1	14	2	15	0	44	0	0	0	0	0	0	0	0	0	25	24	0.745702322	0.913430317	0.462449247
51	yPH_132	WT	Glu2Sor1	Glu0	96	0.010416667	6	63	28845	25718	ON	9	5	2888	51	47	4	47	4	0	44	3	15	1	16	2	15	0	43	0	0	0	2	1	0.022727273	0.034482759	6.31E-05	9.58E-05	25	25	0.768429594	0.947913076	0.462449247
51	yPH_132	WT	Glu2Sor1	Glu0	96	0.010416667	6	64	29205	26078	OFF	10	5	2888	49	44	5	48	1	1	43	5	18	2	17	2	20	0.151515152	43	0	0	0	0	0	0	0	0	0	26	25	0.768429594	0.947913076	0.613964399
51	yPH_132	WT	Glu2Sor1	Glu0	96	0.010416667	6	65	29565	26438	OFF	10	5	2888	50	45	5	48	2	0	43	5	18	2	18	2	20	0	43	0	1	0	1	0	0	0	0	0	26	25	0.768429594	0.947913076	0.613964399
51	yPH_132	WT	Glu2Sor1	Glu0	96	0.010416667	6	66	29925	26798	OFF	10	5	2888	52	45	7	48	4	0	43	5	19	2	19	4	21	0.035714286	45	0	0	0	0	2	0.046511628	0.083333333	0.000129199	0.000231481	26	27	0.814941222	1.031246409	0.649678685
51	yPH_132	WT	Glu2Sor1	Glu0	96	0.010416667	6	67	30285	27158	OFF	10	5	2888	54	47	7	50	4	2	45	5	19	2	19	4	21	0	46	0	0	0	0	1	0.022222222	0.038461538	6.17E-05	0.000106838	28	28	0.837163444	1.069707948	0.649678685
51	yPH_132	WT	Glu2Sor1	Glu0	96	0.010416667	6	68	30645	27518	OFF	10	5	2888	53	47	6	51	2	1	46	5	19	2	18	3	21	0	46	0	1	0	1	0	0	0	0	0	29	28	0.837163444	1.069707948	0.649678685
51	yPH_132	WT	Glu2Sor1	Glu0	96	0.010416667	6	69	31005	27878	OFF	10	5	2888	53	47	6	51	2	0	46	5	19	2	18	3	21	0	48	0	0	0	1	3	0.065217391	0.111111111	0.000181159	0.000308642	29	31	0.902380836	1.180819059	0.649678685
51	yPH_132	WT	Glu2Sor1	Glu0	96	0.010416667	6	70	31365	28238	OFF	10	5	2888	57	50	7	54	3	3	48	6	18	2	18	3	21	0	49	0	1	0	0	0	0	0	0	0	32	31	0.902380836	1.180819059	0.649678685
51	yPH_132	WT	Glu2Sor1	Glu0	96	0.010416667	6	71	31725	28598	OFF	10	5	2888	58	52	6	54	4	0	49	5	18	2	19	3	21	0	49	0	0	0	0	0	0	0	0	0	32	31	0.902380836	1.180819059	0.649678685
51	yPH_132	WT	Glu2Sor1	Glu0	96	0.010416667	6	72	32085	28958	ON	11	6	2888	57	51	6	54	3	0	49	5	18	2	18	3	21	0	47	0	0	0	3	1	0.020408163	0.032258065	1.89E-05	2.99E-05	32	32	0.922788999	1.213077123	0.649678685
51	yPH_132	WT	Glu2Sor1	Glu0	96	0.010416667	6	73	33165	30038	ON	11	6	2888	56	48	8	55	1	1	47	8	16	3	15	3	21	0	49	0	2	0	0	0	0	0	0	0	33	32	0.922788999	1.213077123	0.649678685
51	yPH_132	WT	Glu2Sor1	Glu0	96	0.010416667	6	74	33525	30398	ON	11	6	2888	56	50	6	55	1	0	49	6	16	3	15	3	21	0	47	0	0	0	2	0	0	0	0	0	33	32	0.922788999	1.213077123	0.649678685
51	yPH_132	WT	Glu2Sor1	Glu0	96	0.010416667	6	75	33885	30758	ON	11	6	2888	55	47	8	55	0	0	47	8	16	3	14	3	21	0	46	0	0	0	1	0	0	0	0	0	33	32	0.922788999	1.213077123	0.649678685
51	yPH_132	WT	Glu2Sor1	Glu0	96	0.010416667	6	76	34245	31118	ON	11	6	2888	56	47	9	55	1	0	46	9	16	3	15	3	21	0	47	0	3	0	2	0	0	0	0	0	33	32	0.922788999	1.213077123	0.649678685
51	yPH_132	WT	Glu2Sor1	Glu0	96	0.010416667	6	77	34605	31478	ON	11	6	2888	56	49	7	54	2	0	47	7	16	3	16	3	21	0	46	0	2	0	3	0	0	0	0	0	33	32	0.922788999	1.213077123	0.649678685
51	yPH_132	WT	Glu2Sor1	Glu0	96	0.010416667	6	78	34965	31838	OFF	12	6	2887	57	48	9	54	3	0	46	8	16	3	16	4	21	0	43	0	1	0	4	0	0	0	0	0	33	32	0.922788999	1.213077123	0.649678685
51	yPH_132	WT	Glu2Sor1	Glu0	96	0.010416667	6	79	35325	32198	OFF	12	6	2887	59	47	12	54	5	0	43	11	16	3	18	4	21	0	44	0	4	0	3	0	0	0	0	0	33	32	0.922788999	1.213077123	0.649678685
51	yPH_132	WT	Glu2Sor1	Glu0	96	0.010416667	6	80	35685	32558	OFF	12	6	2887	60	49	11	54	6	0	44	10	14	5	17	6	21	0	44	0	0	0	0	0	0	0	0	0	33	32	0.922788999	1.213077123	0.649678685
51	yPH_132	WT	Glu2Sor1	Glu0	96	0.010416667	6	81	36045	32918	OFF	12	6	2887	57	47	10	54	3	0	44	10	14	5	15	5	21	0	50	0	6	0	1	1	0.022727273	0.033333333	6.31E-05	9.26E-05	33	33	0.945516272	1.246410457	0.649678685
51	yPH_132	WT	Glu2Sor1	Glu0	96	0.010416667	6	82	36405	33278	OFF	12	6	2887	57	51	6	55	2	1	50	5	15	3	14	4	21	0	49	0	1	0	2	0	0	0	0	0	34	33	0.945516272	1.246410457	0.649678685
51	yPH_132	WT	Glu2Sor1	Glu0	96	0.010416667	6	83	36765	33638	OFF	12	6	2887	59	51	8	55	4	0	49	6	13	5	13	7	21	0	46	0	0	0	3	0	0	0	0	0	34	33	0.945516272	1.246410457	0.649678685
51	yPH_132	WT	Glu2Sor1	Glu0	96	0.010416667	6	84	37125	33998	OFF	12	6	2887	58	48	10	55	3	0	46	9	13	5	13	6	21	0	46	0	2	0	2	0	0	0	0	0	34	33	0.945516272	1.246410457	0.649678685
51	yPH_132	WT	Glu2Sor1	Glu0	96	0.010416667	6	85	37485	34358	OFF	12	6	2887	57	47	10	55	2	0	46	9	13	5	12	6	21	0	47	0	1	0	0	0	0	0	0	0	34	33	0.945516272	1.246410457	0.649678685
51	yPH_132	WT	Glu2Sor1	Glu0	96	0.010416667	6	86	37845	34718	ON	13	7	2888	57	48	9	56	1	1	47	9	13	4	12	4	21	0	47	0	2	0	2	0	0	0	0	0	35	33	0.945516272	1.246410457	0.649678685
51	yPH_132	WT	Glu2Sor1	Glu0	96	0.010416667	6	87	38205	35078	ON	13	7	2888	58	49	9	56	2	0	47	9	15	2	15	2	21	0	47	0	0	0	0	0	0	0	0	0	35	33	0.945516272	1.246410457	0.649678685
51	yPH_132	WT	Glu2Sor1	Glu0	96	0.010416667	6	88	38565	35438	ON	13	7	2888	59	50	9	56	3	0	47	9	15	2	16	2	21	0	45	0	0	0	2	0	0	0	0	0	35	33	0.945516272	1.246410457	0.649678685
51	yPH_132	WT	Glu2Sor1	Glu0	96	0.010416667	6	89	38925	35798	ON	13	7	2888	55	45	10	55	0	0	45	10	15	1	13	1	21	0	47	0	2	0	0	0	0	0	0	0	35	33	0.945516272	1.246410457	0.649678685
51	yPH_132	WT	Glu2Sor1	Glu0	96	0.010416667	6	90	39285	36158	ON	13	7	2888	58	50	8	55	3	0	47	8	15	1	16	1	21	0	44	0	0	0	3	0	0	0	0	0	35	33	0.945516272	1.246410457	0.649678685
51	yPH_132	WT	Glu2Sor1	Glu0	96	0.010416667	6	91	39645	36518	ON	13	7	2888	56	45	11	55	1	0	44	11	15	1	14	1	21	0	44	0	1	0	1	0	0	0	0	0	35	33	0.945516272	1.246410457	0.649678685
51	yPH_132	WT	Glu2Sor1	Glu0	96	0.010416667	6	92	40005	36878	ON	13	7	2888	56	44	12	55	1	0	44	11	15	1	13	2	21	0	44	0	0	0	1	1	0.022727273	0.034482759	6.31E-05	9.58E-05	35	34	0.968243544	1.280893215	0.649678685
51	yPH_132	WT	Glu2Sor1	Glu0	96	0.010416667	6	93	40365	37238	ON	13	7	2888	58	45	13	56	2	1	44	12	15	1	14	2	21	0	44	0	0	0	0	0	0	0	0	0	36	34	0.968243544	1.280893215	0.649678685
51	yPH_132	WT	Glu2Sor1	Glu0	96	0.010416667	6	94	40725	37598	OFF	14	7	2888	61	47	14	56	5	0	44	12	15	1	16	3	21	0	43	0	2	0	3	0	0	0	0	0	36	34	0.968243544	1.280893215	0.649678685
51	yPH_132	WT	Glu2Sor1	Glu0	96	0.010416667	6	95	41085	37958	OFF	14	7	2888	63	46	17	56	7	0	43	13	18	1	19	5	24	0.075	39	0	0	0	4	0	0	0	0	0	36	34	0.968243544	1.280893215	0.724678685
51	yPH_132	WT	Glu2Sor1	Glu0	96	0.010416667	6	96	41445	38318	OFF	14	7	2888	64	43	21	56	8	0	39	17	16	3	18	7	24	0	41	0	1	0	1	2	0.051282051	0.086956522	0.00014245	0.000241546	36	36	1.019525596	1.367849737	0.724678685
51	yPH_132	WT	Glu2Sor1	Glu0	96	0.010416667	6	97	41805	38678	OFF	14	7	2888	62	42	20	58	4	2	41	17	16	3	15	6	24	0	44	0	2	0	0	1	0.024390244	0.04	6.78E-05	0.000111111	38	37	1.04391584	1.407849737	0.724678685
51	yPH_132	WT	Glu2Sor1	Glu0	96	0.010416667	6	98	42165	39038	OFF	14	7	2888	64	46	18	59	5	1	44	15	16	3	16	6	24	0	48	0	4	0	0	0	0	0	0	0	39	37	1.04391584	1.407849737	0.724678685
51	yPH_132	WT	Glu2Sor1	Glu0	96	0.010416667	6	99	42525	39398	OFF	14	7	2888	62	49	13	59	3	0	48	11	18	1	17	3	24	0	49	0	0	0	0	1	0.020833333	0.033333333	5.79E-05	9.26E-05	39	38	1.064749173	1.44118307	0.724678685
51	yPH_132	WT	Glu2Sor1	Glu0	96	0.010416667	6	100	42885	39758	OFF	14	7	2888	63	50	13	60	3	1	49	11	17	1	16	3	24	0	NA	NA	NA	NA	NA	NA	NA	NA	NA	NA	NA	NA	NA	NA	NA
51	yPH_132	WT	Glu2Sor1	Glu0	96	0.010416667	7	0	54	-3073	OFF	0	0	3610	8	8	0	8	0	0	8	0	1	0	0	0	0	0	8	0	0	0	0	0	0	0	0	0	NA	NA	NA	NA	NA
51	yPH_132	WT	Glu2Sor1	Glu0	96	0.010416667	7	1	414	-2713	OFF	0	0	3610	8	8	0	8	0	0	8	0	1	0	0	0	0	0	9	0	0	0	0	1	0.125	0.142857143	0.000347222	0.000396825	NA	NA	NA	NA	NA
51	yPH_132	WT	Glu2Sor1	Glu0	96	0.010416667	7	2	774	-2353	OFF	0	0	3610	9	9	0	9	0	1	9	0	1	0	0	0	0	0	9	0	0	0	0	0	0	0	0	0	NA	NA	NA	NA	NA
51	yPH_132	WT	Glu2Sor1	Glu0	96	0.010416667	7	3	1134	-1993	OFF	0	0	3610	9	9	0	9	0	0	9	0	1	0	0	0	0	0	9	0	0	0	0	0	0	0	0	0	NA	NA	NA	NA	NA
51	yPH_132	WT	Glu2Sor1	Glu0	96	0.010416667	7	4	1494	-1633	OFF	0	0	3610	9	9	0	9	0	0	9	0	1	0	0	0	0	0	10	0	0	0	0	1	0.111111111	0.125	0.000308642	0.000347222	NA	NA	NA	NA	NA
51	yPH_132	WT	Glu2Sor1	Glu0	96	0.010416667	7	5	1854	-1273	OFF	0	0	3610	10	10	0	10	0	1	10	0	1	0	0	0	0	0	10	0	0	0	0	0	0	0	0	0	NA	NA	NA	NA	NA
51	yPH_132	WT	Glu2Sor1	Glu0	96	0.010416667	7	6	2214	-913	OFF	0	0	3610	10	10	0	10	0	0	10	0	1	0	0	0	0	0	10	0	0	0	0	0	0	0	0	0	NA	NA	NA	NA	NA
51	yPH_132	WT	Glu2Sor1	Glu0	96	0.010416667	7	7	2574	-553	OFF	0	0	3610	10	10	0	10	0	0	10	0	1	0	0	0	0	0	10	0	0	0	0	0	0	0	0	0	NA	NA	NA	NA	NA
51	yPH_132	WT	Glu2Sor1	Glu0	96	0.010416667	7	8	2934	-193	OFF	0	0	3610	10	10	0	10	0	0	10	0	1	0	0	0	0	0	12	0	0	0	0	2	0.2	0.222222222	0.000277778	0.000308642	NA	NA	NA	NA	NA
51	yPH_132	WT	Glu2Sor1	Glu0	96	0.010416667	7	9	3654	527	ON	1	1	2887	12	12	0	12	0	2	12	0	1	0	0	0	0	0	12	0	0	0	0	0	0	0	0	0	2	2	0.2	0.222222222	0
51	yPH_132	WT	Glu2Sor1	Glu0	96	0.010416667	7	10	4014	887	ON	1	1	2887	12	12	0	12	0	0	12	0	1	0	0	0	0	0	12	0	0	0	0	0	0	0	0	0	2	2	0.2	0.222222222	0
51	yPH_132	WT	Glu2Sor1	Glu0	96	0.010416667	7	11	4374	1247	ON	1	1	2887	12	12	0	12	0	0	12	0	1	0	0	0	0	0	12	0	0	0	0	0	0	0	0	0	2	2	0.2	0.222222222	0
51	yPH_132	WT	Glu2Sor1	Glu0	96	0.010416667	7	12	4734	1607	ON	1	1	2887	12	12	0	12	0	0	12	0	1	0	0	0	0	0	12	0	0	0	0	0	0	0	0	0	2	2	0.2	0.222222222	0
51	yPH_132	WT	Glu2Sor1	Glu0	96	0.010416667	7	13	5094	1967	ON	1	1	2887	12	12	0	12	0	0	12	0	1	0	0	0	0	0	12	0	0	0	0	0	0	0	0	0	2	2	0.2	0.222222222	0
51	yPH_132	WT	Glu2Sor1	Glu0	96	0.010416667	7	14	5454	2327	ON	1	1	2887	12	12	0	12	0	0	12	0	1	0	0	0	0	0	12	0	0	0	0	0	0	0	0	0	2	2	0.2	0.222222222	0
51	yPH_132	WT	Glu2Sor1	Glu0	96	0.010416667	7	15	5814	2687	ON	1	1	2887	12	12	0	12	0	0	12	0	1	0	0	0	0	0	10	0	0	0	2	0	0	0	0	0	2	2	0.2	0.222222222	0
51	yPH_132	WT	Glu2Sor1	Glu0	96	0.010416667	7	16	6174	3047	OFF	2	1	2888	12	10	2	12	0	0	10	2	1	0	0	0	0	0	10	0	0	0	0	0	0	0	0	0	2	2	0.2	0.222222222	0
51	yPH_132	WT	Glu2Sor1	Glu0	96	0.010416667	7	17	6534	3407	OFF	2	1	2888	12	10	2	12	0	0	10	2	2	0	1	0	1	0.090909091	12	0	2	0	0	0	0	0	0	0	2	2	0.2	0.222222222	0.090909091
51	yPH_132	WT	Glu2Sor1	Glu0	96	0.010416667	7	18	6894	3767	OFF	2	1	2888	12	12	0	12	0	0	12	0	2	0	1	0	1	0	12	0	0	0	0	0	0	0	0	0	2	2	0.2	0.222222222	0.090909091
51	yPH_132	WT	Glu2Sor1	Glu0	96	0.010416667	7	19	7254	4127	OFF	2	1	2888	12	12	0	12	0	0	12	0	2	0	1	0	1	0	11	0	0	0	1	0	0	0	0	0	2	2	0.2	0.222222222	0.090909091
51	yPH_132	WT	Glu2Sor1	Glu0	96	0.010416667	7	20	7614	4487	OFF	2	1	2888	14	13	1	12	2	0	11	1	2	0	1	0	1	0	11	0	0	0	0	0	0	0	0	0	2	2	0.2	0.222222222	0.090909091
51	yPH_132	WT	Glu2Sor1	Glu0	96	0.010416667	7	21	7974	4847	OFF	2	1	2888	13	12	1	12	1	0	11	1	2	0	1	0	1	0	11	0	0	0	0	0	0	0	0	0	2	2	0.2	0.222222222	0.090909091
51	yPH_132	WT	Glu2Sor1	Glu0	96	0.010416667	7	22	8334	5207	OFF	2	1	2888	13	12	1	12	1	0	11	1	2	0	1	0	1	0	11	0	0	0	0	0	0	0	0	0	2	2	0.2	0.222222222	0.090909091
51	yPH_132	WT	Glu2Sor1	Glu0	96	0.010416667	7	23	8694	5567	OFF	2	1	2888	13	12	1	12	1	0	11	1	2	0	1	0	1	0	11	0	0	0	0	0	0	0	0	0	2	2	0.2	0.222222222	0.090909091
51	yPH_132	WT	Glu2Sor1	Glu0	96	0.010416667	7	24	9054	5927	ON	3	2	2888	12	11	1	12	0	0	11	1	2	0	1	0	1	0	10	0	0	0	1	0	0	0	0	0	2	2	0.2	0.222222222	0.090909091
51	yPH_132	WT	Glu2Sor1	Glu0	96	0.010416667	7	25	9414	6287	ON	3	2	2888	12	10	2	12	0	0	10	2	2	0	1	0	1	0	10	0	0	0	0	0	0	0	0	0	2	2	0.2	0.222222222	0.090909091
51	yPH_132	WT	Glu2Sor1	Glu0	96	0.010416667	7	26	9774	6647	ON	3	2	2888	12	10	2	12	0	0	10	2	2	0	1	0	1	0	10	0	0	0	0	0	0	0	0	0	2	2	0.2	0.222222222	0.090909091
51	yPH_132	WT	Glu2Sor1	Glu0	96	0.010416667	7	27	10134	7007	ON	3	2	2888	12	10	2	12	0	0	10	2	2	0	1	0	1	0	10	0	0	0	0	0	0	0	0	0	2	2	0.2	0.222222222	0.090909091
51	yPH_132	WT	Glu2Sor1	Glu0	96	0.010416667	7	28	10494	7367	ON	3	2	2888	12	10	2	12	0	0	10	2	2	0	1	0	1	0	10	0	0	0	0	0	0	0	0	0	2	2	0.2	0.222222222	0.090909091
51	yPH_132	WT	Glu2Sor1	Glu0	96	0.010416667	7	29	10854	7727	ON	3	2	2888	12	10	2	12	0	0	10	2	2	0	1	0	1	0	10	0	0	0	0	0	0	0	0	0	2	2	0.2	0.222222222	0.090909091
51	yPH_132	WT	Glu2Sor1	Glu0	96	0.010416667	7	30	11214	8087	ON	3	2	2888	13	11	2	12	1	0	10	2	2	0	1	0	1	0	11	0	0	0	0	1	0.1	0.125	0.000277778	0.000347222	2	3	0.3	0.347222222	0.090909091
51	yPH_132	WT	Glu2Sor1	Glu0	96	0.010416667	7	31	11574	8447	ON	3	2	2888	14	12	2	13	1	1	11	2	2	0	1	0	1	0	11	0	0	0	0	0	0	0	0	0	3	3	0.3	0.347222222	0.090909091
51	yPH_132	WT	Glu2Sor1	Glu0	96	0.010416667	7	32	11934	8807	OFF	4	2	2888	13	11	2	13	0	0	11	2	4	0	3	0	3	0.181818182	11	0	0	0	0	0	0	0	0	0	3	3	0.3	0.347222222	0.272727273
51	yPH_132	WT	Glu2Sor1	Glu0	96	0.010416667	7	33	12294	9167	OFF	4	2	2888	14	12	2	13	1	0	11	2	4	0	3	0	3	0	12	0	0	0	0	1	0.090909091	0.142857143	0.000252525	0.000396825	3	4	0.390909091	0.490079365	0.272727273
51	yPH_132	WT	Glu2Sor1	Glu0	96	0.010416667	7	34	12654	9527	OFF	4	2	2888	15	13	2	14	1	1	12	2	4	0	3	0	3	0	12	0	0	0	0	0	0	0	0	0	4	4	0.390909091	0.490079365	0.272727273
51	yPH_132	WT	Glu2Sor1	Glu0	96	0.010416667	7	35	13014	9887	OFF	4	2	2888	16	14	2	14	2	0	12	2	4	0	3	0	3	0	12	0	0	0	0	0	0	0	0	0	4	4	0.390909091	0.490079365	0.272727273
51	yPH_132	WT	Glu2Sor1	Glu0	96	0.010416667	7	36	13374	10247	OFF	4	2	2888	16	14	2	14	2	0	12	2	4	0	3	0	3	0	11	0	0	0	1	0	0	0	0	0	4	4	0.390909091	0.490079365	0.272727273
51	yPH_132	WT	Glu2Sor1	Glu0	96	0.010416667	7	37	13734	10607	OFF	4	2	2888	15	12	3	14	1	0	11	3	4	0	3	0	3	0	11	0	0	0	0	0	0	0	0	0	4	4	0.390909091	0.490079365	0.272727273
51	yPH_132	WT	Glu2Sor1	Glu0	96	0.010416667	7	38	14094	10967	OFF	4	2	2888	15	12	3	14	1	0	11	3	4	0	3	0	3	0	12	0	1	0	0	0	0	0	0	0	4	4	0.390909091	0.490079365	0.272727273
51	yPH_132	WT	Glu2Sor1	Glu0	96	0.010416667	7	39	14454	11327	OFF	4	2	2888	16	14	2	14	2	0	12	2	4	0	3	0	3	0	11	0	0	0	1	0	0	0	0	0	4	4	0.390909091	0.490079365	0.272727273
51	yPH_132	WT	Glu2Sor1	Glu0	96	0.010416667	7	40	14814	11687	ON	5	3	2888	15	12	3	14	1	0	11	3	4	0	3	0	3	0	11	0	0	0	0	0	0	0	0	0	4	4	0.390909091	0.490079365	0.272727273
51	yPH_132	WT	Glu2Sor1	Glu0	96	0.010416667	7	41	15174	12047	ON	5	3	2888	14	11	3	14	0	0	11	3	4	0	3	0	3	0	12	0	0	0	0	1	0.090909091	0.142857143	0.000252525	0.000396825	4	5	0.481818182	0.632936508	0.272727273
51	yPH_132	WT	Glu2Sor1	Glu0	96	0.010416667	7	42	15534	12407	ON	5	3	2888	16	13	3	15	1	1	12	3	4	0	3	0	3	0	12	0	0	0	0	0	0	0	0	0	5	5	0.481818182	0.632936508	0.272727273
51	yPH_132	WT	Glu2Sor1	Glu0	96	0.010416667	7	43	15894	12767	ON	5	3	2888	16	13	3	15	1	0	12	3	5	0	4	0	4	0.090909091	12	0	0	0	0	0	0	0	0	0	5	5	0.481818182	0.632936508	0.363636364
51	yPH_132	WT	Glu2Sor1	Glu0	96	0.010416667	7	44	16254	13127	ON	5	3	2888	15	12	3	15	0	0	12	3	5	0	4	0	4	0	12	0	0	0	0	0	0	0	0	0	5	5	0.481818182	0.632936508	0.363636364
51	yPH_132	WT	Glu2Sor1	Glu0	96	0.010416667	7	45	16614	13487	ON	5	3	2888	16	13	3	15	1	0	12	3	5	0	4	0	4	0	12	0	0	0	0	0	0	0	0	0	5	5	0.481818182	0.632936508	0.363636364
51	yPH_132	WT	Glu2Sor1	Glu0	96	0.010416667	7	46	16974	13847	ON	5	3	2888	16	13	3	14	2	0	12	2	5	0	4	0	4	0	12	0	0	0	0	0	0	0	0	0	5	5	0.481818182	0.632936508	0.363636364
51	yPH_132	WT	Glu2Sor1	Glu0	96	0.010416667	7	47	17334	14207	ON	5	3	2888	15	13	2	14	1	0	12	2	5	0	4	0	4	0	13	0	0	0	0	1	0.083333333	0.142857143	0.000231481	0.000396825	5	6	0.565151515	0.775793651	0.363636364
51	yPH_132	WT	Glu2Sor1	Glu0	96	0.010416667	7	48	17694	14567	OFF	6	3	2887	15	13	2	15	0	1	13	2	7	0	6	0	6	0.2	13	0	0	0	0	0	0	0	0	0	6	6	0.565151515	0.775793651	0.563636364
51	yPH_132	WT	Glu2Sor1	Glu0	96	0.010416667	7	49	18054	14927	OFF	6	3	2887	14	13	1	14	0	0	13	1	7	0	6	0	6	0	13	0	0	0	0	0	0	0	0	0	6	6	0.565151515	0.775793651	0.563636364
51	yPH_132	WT	Glu2Sor1	Glu0	96	0.010416667	7	50	18414	15287	OFF	6	3	2887	16	13	3	14	2	0	13	1	7	0	6	0	6	0	13	0	0	0	0	0	0	0	0	0	6	6	0.565151515	0.775793651	0.563636364
51	yPH_132	WT	Glu2Sor1	Glu0	96	0.010416667	7	51	18774	15647	OFF	6	3	2887	17	14	3	14	3	0	13	1	7	0	6	0	6	0	13	0	0	0	0	0	0	0	0	0	6	6	0.565151515	0.775793651	0.563636364
51	yPH_132	WT	Glu2Sor1	Glu0	96	0.010416667	7	52	19134	16007	OFF	6	3	2887	14	13	1	14	0	0	13	1	7	0	6	0	6	0	13	0	0	0	0	0	0	0	0	0	6	6	0.565151515	0.775793651	0.563636364
51	yPH_132	WT	Glu2Sor1	Glu0	96	0.010416667	7	53	19494	16367	OFF	6	3	2887	15	13	2	14	1	0	13	1	7	0	6	0	6	0	13	0	0	0	0	0	0	0	0	0	6	6	0.565151515	0.775793651	0.563636364
51	yPH_132	WT	Glu2Sor1	Glu0	96	0.010416667	7	54	19854	16727	OFF	6	3	2887	15	13	2	14	1	0	13	1	7	0	6	0	6	0	13	0	0	0	0	0	0	0	0	0	6	6	0.565151515	0.775793651	0.563636364
51	yPH_132	WT	Glu2Sor1	Glu0	96	0.010416667	7	55	20214	17087	OFF	6	3	2887	15	14	1	14	1	0	13	1	7	0	6	0	6	0	13	0	0	0	0	0	0	0	0	0	6	6	0.565151515	0.775793651	0.563636364
51	yPH_132	WT	Glu2Sor1	Glu0	96	0.010416667	7	56	20574	17447	ON	7	4	2888	14	13	1	14	0	0	13	1	7	0	6	0	6	0	13	0	0	0	0	0	0	0	0	0	6	6	0.565151515	0.775793651	0.563636364
51	yPH_132	WT	Glu2Sor1	Glu0	96	0.010416667	7	57	20934	17807	ON	7	4	2888	14	13	1	14	0	0	13	1	7	0	6	0	6	0	13	0	0	0	0	0	0	0	0	0	6	6	0.565151515	0.775793651	0.563636364
51	yPH_132	WT	Glu2Sor1	Glu0	96	0.010416667	7	58	21294	18167	ON	7	4	2888	14	13	1	14	0	0	13	1	7	0	6	0	6	0	13	0	0	0	0	0	0	0	0	0	6	6	0.565151515	0.775793651	0.563636364
51	yPH_132	WT	Glu2Sor1	Glu0	96	0.010416667	7	59	21654	18527	ON	7	4	2888	14	13	1	14	0	0	13	1	7	0	6	0	6	0	13	0	0	0	0	0	0	0	0	0	6	6	0.565151515	0.775793651	0.563636364
51	yPH_132	WT	Glu2Sor1	Glu0	96	0.010416667	7	60	22014	18887	ON	7	4	2888	14	13	1	14	0	0	13	1	7	0	6	0	6	0	13	0	0	0	0	0	0	0	0	0	6	6	0.565151515	0.775793651	0.563636364
51	yPH_132	WT	Glu2Sor1	Glu0	96	0.010416667	7	61	22374	19247	ON	7	4	2888	14	13	1	14	0	0	13	1	7	0	6	0	6	0	13	0	0	0	0	0	0	0	0	0	6	6	0.565151515	0.775793651	0.563636364
51	yPH_132	WT	Glu2Sor1	Glu0	96	0.010416667	7	62	23094	19967	ON	7	4	2888	14	13	1	14	0	0	13	1	7	0	6	0	6	0	13	0	0	0	0	0	0	0	0	0	6	6	0.565151515	0.775793651	0.563636364
51	yPH_132	WT	Glu2Sor1	Glu0	96	0.010416667	7	63	23454	20327	OFF	8	4	2888	15	14	1	14	1	0	13	1	7	0	6	0	6	0	13	0	0	0	0	0	0	0	0	0	6	6	0.565151515	0.775793651	0.563636364
51	yPH_132	WT	Glu2Sor1	Glu0	96	0.010416667	7	64	23814	20687	OFF	8	4	2888	14	13	1	14	0	0	13	1	7	0	6	0	6	0	13	0	0	0	0	0	0	0	0	0	6	6	0.565151515	0.775793651	0.563636364
51	yPH_132	WT	Glu2Sor1	Glu0	96	0.010416667	7	65	24174	21047	OFF	8	4	2888	14	13	1	14	0	0	13	1	7	0	6	0	6	0	14	0	0	0	0	1	0.076923077	0.166666667	0.000213675	0.000462963	6	7	0.642074592	0.942460317	0.563636364
51	yPH_132	WT	Glu2Sor1	Glu0	96	0.010416667	7	66	24534	21407	OFF	8	4	2888	15	14	1	15	0	1	14	1	7	0	6	0	6	0	14	0	0	0	0	0	0	0	0	0	7	7	0.642074592	0.942460317	0.563636364
51	yPH_132	WT	Glu2Sor1	Glu0	96	0.010416667	7	67	24894	21767	OFF	8	4	2888	15	14	1	15	0	0	14	1	7	0	6	0	6	0	14	0	0	0	0	0	0	0	0	0	7	7	0.642074592	0.942460317	0.563636364
51	yPH_132	WT	Glu2Sor1	Glu0	96	0.010416667	7	68	25254	22127	OFF	8	4	2888	16	15	1	15	1	0	14	1	7	0	6	0	6	0	14	0	0	0	0	0	0	0	0	0	7	7	0.642074592	0.942460317	0.563636364
51	yPH_132	WT	Glu2Sor1	Glu0	96	0.010416667	7	69	25614	22487	OFF	8	4	2888	15	14	1	15	0	0	14	1	7	0	6	0	6	0	14	0	0	0	0	0	0	0	0	0	7	7	0.642074592	0.942460317	0.563636364
51	yPH_132	WT	Glu2Sor1	Glu0	96	0.010416667	7	70	25974	22847	OFF	8	4	2888	16	15	1	15	1	0	14	1	7	0	6	0	6	0	14	0	0	0	0	0	0	0	0	0	7	7	0.642074592	0.942460317	0.563636364
51	yPH_132	WT	Glu2Sor1	Glu0	96	0.010416667	7	71	26334	23207	ON	9	5	2888	15	14	1	15	0	0	14	1	7	0	6	0	6	0	14	0	0	0	0	0	0	0	0	0	7	7	0.642074592	0.942460317	0.563636364
51	yPH_132	WT	Glu2Sor1	Glu0	96	0.010416667	7	72	26694	23567	ON	9	5	2888	15	14	1	15	0	0	14	1	7	0	6	0	6	0	14	0	0	0	0	0	0	0	0	0	7	7	0.642074592	0.942460317	0.563636364
51	yPH_132	WT	Glu2Sor1	Glu0	96	0.010416667	7	73	27054	23927	ON	9	5	2888	15	14	1	15	0	0	14	1	7	0	6	0	6	0	14	0	0	0	0	0	0	0	0	0	7	7	0.642074592	0.942460317	0.563636364
51	yPH_132	WT	Glu2Sor1	Glu0	96	0.010416667	7	74	27414	24287	ON	9	5	2888	15	14	1	15	0	0	14	1	7	0	6	0	6	0	14	0	0	0	0	0	0	0	0	0	7	7	0.642074592	0.942460317	0.563636364
51	yPH_132	WT	Glu2Sor1	Glu0	96	0.010416667	7	75	27774	24647	ON	9	5	2888	15	14	1	15	0	0	14	1	7	0	6	0	6	0	14	0	0	0	0	0	0	0	0	0	7	7	0.642074592	0.942460317	0.563636364
51	yPH_132	WT	Glu2Sor1	Glu0	96	0.010416667	7	76	28134	25007	ON	9	5	2888	14	14	0	14	0	0	14	0	7	0	6	0	6	0	14	0	0	0	0	0	0	0	0	0	7	7	0.642074592	0.942460317	0.563636364
51	yPH_132	WT	Glu2Sor1	Glu0	96	0.010416667	7	77	28494	25367	ON	9	5	2888	16	15	1	14	2	0	14	0	7	0	6	0	6	0	14	0	0	0	0	0	0	0	0	0	7	7	0.642074592	0.942460317	0.563636364
51	yPH_132	WT	Glu2Sor1	Glu0	96	0.010416667	7	78	28854	25727	ON	9	5	2888	14	14	0	14	0	0	14	0	7	0	6	0	6	0	14	0	0	0	0	0	0	0	0	0	7	7	0.642074592	0.942460317	0.563636364
51	yPH_132	WT	Glu2Sor1	Glu0	96	0.010416667	7	79	29214	26087	OFF	10	5	2888	14	14	0	14	0	0	14	0	8	0	7	0	7	0.142857143	14	0	0	0	0	0	0	0	0	0	7	7	0.642074592	0.942460317	0.706493506
51	yPH_132	WT	Glu2Sor1	Glu0	96	0.010416667	7	80	29574	26447	OFF	10	5	2888	15	14	1	14	1	0	14	0	8	0	7	0	7	0	14	0	0	0	0	0	0	0	0	0	7	7	0.642074592	0.942460317	0.706493506
51	yPH_132	WT	Glu2Sor1	Glu0	96	0.010416667	7	81	29934	26807	OFF	10	5	2888	15	14	1	14	1	0	14	0	8	0	7	0	7	0	15	0	0	0	0	1	0.071428571	0.166666667	0.000198413	0.000462963	7	8	0.713503164	1.109126984	0.706493506
51	yPH_132	WT	Glu2Sor1	Glu0	96	0.010416667	7	82	30294	27167	OFF	10	5	2888	16	15	1	15	1	1	15	0	8	0	7	0	7	0	15	0	0	0	0	0	0	0	0	0	8	8	0.713503164	1.109126984	0.706493506
51	yPH_132	WT	Glu2Sor1	Glu0	96	0.010416667	7	83	30654	27527	OFF	10	5	2888	16	15	1	15	1	0	15	0	8	0	7	0	7	0	15	0	0	0	0	0	0	0	0	0	8	8	0.713503164	1.109126984	0.706493506
51	yPH_132	WT	Glu2Sor1	Glu0	96	0.010416667	7	84	31014	27887	OFF	10	5	2888	16	15	1	15	1	0	15	0	8	0	7	0	7	0	15	0	0	0	0	0	0	0	0	0	8	8	0.713503164	1.109126984	0.706493506
51	yPH_132	WT	Glu2Sor1	Glu0	96	0.010416667	7	85	31374	28247	OFF	10	5	2888	16	15	1	15	1	0	15	0	8	0	7	0	7	0	15	0	0	0	0	0	0	0	0	0	8	8	0.713503164	1.109126984	0.706493506
51	yPH_132	WT	Glu2Sor1	Glu0	96	0.010416667	7	86	31734	28607	OFF	10	5	2888	16	15	1	15	1	0	15	0	8	0	7	0	7	0	15	0	0	0	0	0	0	0	0	0	8	8	0.713503164	1.109126984	0.706493506
51	yPH_132	WT	Glu2Sor1	Glu0	96	0.010416667	7	87	32094	28967	ON	11	6	2888	16	15	1	15	1	0	15	0	8	0	7	0	7	0	15	0	0	0	0	0	0	0	0	0	8	8	0.713503164	1.109126984	0.706493506
51	yPH_132	WT	Glu2Sor1	Glu0	96	0.010416667	7	88	32454	29327	ON	11	6	2888	16	15	1	15	1	0	15	0	8	0	7	0	7	0	15	0	0	0	0	0	0	0	0	0	8	8	0.713503164	1.109126984	0.706493506
51	yPH_132	WT	Glu2Sor1	Glu0	96	0.010416667	7	89	32814	29687	ON	11	6	2888	16	16	0	15	1	0	15	0	8	0	7	0	7	0	15	0	0	0	0	0	0	0	0	0	8	8	0.713503164	1.109126984	0.706493506
51	yPH_132	WT	Glu2Sor1	Glu0	96	0.010416667	7	90	33174	30047	ON	11	6	2888	15	15	0	15	0	0	15	0	8	0	7	0	7	0	15	0	0	0	0	0	0	0	0	0	8	8	0.713503164	1.109126984	0.706493506
51	yPH_132	WT	Glu2Sor1	Glu0	96	0.010416667	7	91	33534	30407	ON	11	6	2888	15	15	0	15	0	0	15	0	8	0	7	0	7	0	15	0	0	0	0	0	0	0	0	0	8	8	0.713503164	1.109126984	0.706493506
51	yPH_132	WT	Glu2Sor1	Glu0	96	0.010416667	7	92	33894	30767	ON	11	6	2888	15	15	0	15	0	0	15	0	8	0	7	0	7	0	15	0	0	0	0	0	0	0	0	0	8	8	0.713503164	1.109126984	0.706493506
51	yPH_132	WT	Glu2Sor1	Glu0	96	0.010416667	7	93	34254	31127	ON	11	6	2888	15	15	0	15	0	0	15	0	8	0	7	0	7	0	15	0	0	0	0	0	0	0	0	0	8	8	0.713503164	1.109126984	0.706493506
51	yPH_132	WT	Glu2Sor1	Glu0	96	0.010416667	7	94	34614	31487	ON	11	6	2888	15	15	0	15	0	0	15	0	8	0	7	0	7	0	15	0	0	0	0	0	0	0	0	0	8	8	0.713503164	1.109126984	0.706493506
51	yPH_132	WT	Glu2Sor1	Glu0	96	0.010416667	7	95	34974	31847	OFF	12	6	2887	15	15	0	15	0	0	15	0	8	0	7	0	7	0	15	0	0	0	0	0	0	0	0	0	8	8	0.713503164	1.109126984	0.706493506
51	yPH_132	WT	Glu2Sor1	Glu0	96	0.010416667	7	96	35334	32207	OFF	12	6	2887	15	15	0	15	0	0	15	0	8	0	7	0	7	0	15	0	0	0	0	0	0	0	0	0	8	8	0.713503164	1.109126984	0.706493506
51	yPH_132	WT	Glu2Sor1	Glu0	96	0.010416667	7	97	35694	32567	OFF	12	6	2887	15	15	0	15	0	0	15	0	8	0	7	0	7	0	15	0	0	0	0	0	0	0	0	0	8	8	0.713503164	1.109126984	0.706493506
51	yPH_132	WT	Glu2Sor1	Glu0	96	0.010416667	7	98	36054	32927	OFF	12	6	2887	15	15	0	15	0	0	15	0	8	0	7	0	7	0	15	0	0	0	0	0	0	0	0	0	8	8	0.713503164	1.109126984	0.706493506
51	yPH_132	WT	Glu2Sor1	Glu0	96	0.010416667	7	99	36414	33287	OFF	12	6	2887	15	15	0	15	0	0	15	0	8	0	7	0	7	0	15	0	0	0	0	0	0	0	0	0	8	8	0.713503164	1.109126984	0.706493506
51	yPH_132	WT	Glu2Sor1	Glu0	96	0.010416667	7	100	36774	33647	OFF	12	6	2887	15	15	0	15	0	0	15	0	8	0	7	0	7	0	15	0	0	0	0	0	0	0	0	0	8	8	0.713503164	1.109126984	0.706493506
51	yPH_132	WT	Glu2Sor1	Glu0	96	0.010416667	7	101	37134	34007	OFF	12	6	2887	15	15	0	15	0	0	15	0	8	0	7	0	7	0	15	0	0	0	0	0	0	0	0	0	8	8	0.713503164	1.109126984	0.706493506
51	yPH_132	WT	Glu2Sor1	Glu0	96	0.010416667	7	102	37494	34367	OFF	12	6	2887	15	15	0	15	0	0	15	0	8	0	7	0	7	0	15	0	0	0	0	0	0	0	0	0	8	8	0.713503164	1.109126984	0.706493506
51	yPH_132	WT	Glu2Sor1	Glu0	96	0.010416667	7	103	38214	35087	ON	13	7	2888	15	15	0	15	0	0	15	0	8	0	7	0	7	0	15	0	0	0	0	0	0	0	0	0	8	8	0.713503164	1.109126984	0.706493506
51	yPH_132	WT	Glu2Sor1	Glu0	96	0.010416667	7	104	38934	35807	ON	13	7	2888	15	15	0	15	0	0	15	0	8	0	7	0	7	0	15	0	0	0	0	0	0	0	0	0	8	8	0.713503164	1.109126984	0.706493506
51	yPH_132	WT	Glu2Sor1	Glu0	96	0.010416667	7	105	39654	36527	ON	13	7	2888	15	15	0	15	0	0	15	0	8	0	7	0	7	0	15	0	0	0	0	0	0	0	0	0	8	8	0.713503164	1.109126984	0.706493506
51	yPH_132	WT	Glu2Sor1	Glu0	96	0.010416667	7	106	40014	36887	ON	13	7	2888	15	15	0	15	0	0	15	0	8	0	7	0	7	0	15	0	0	0	0	0	0	0	0	0	8	8	0.713503164	1.109126984	0.706493506
51	yPH_132	WT	Glu2Sor1	Glu0	96	0.010416667	7	107	40374	37247	ON	13	7	2888	15	15	0	15	0	0	15	0	8	0	7	0	7	0	15	0	0	0	0	0	0	0	0	0	8	8	0.713503164	1.109126984	0.706493506
51	yPH_132	WT	Glu2Sor1	Glu0	96	0.010416667	7	108	40734	37607	OFF	14	7	2888	15	15	0	15	0	0	15	0	8	0	7	0	7	0	13	0	0	0	2	0	0	0	0	0	8	8	0.713503164	1.109126984	0.706493506
51	yPH_132	WT	Glu2Sor1	Glu0	96	0.010416667	7	109	41094	37967	OFF	14	7	2888	15	13	2	15	0	0	13	2	8	1	7	1	8	0.142857143	13	0	0	0	0	0	0	0	0	0	8	8	0.713503164	1.109126984	0.849350649
51	yPH_132	WT	Glu2Sor1	Glu0	96	0.010416667	7	110	41454	38327	OFF	14	7	2888	15	13	2	15	0	0	13	2	8	1	7	1	8	0	13	0	0	0	0	0	0	0	0	0	8	8	0.713503164	1.109126984	0.849350649
51	yPH_132	WT	Glu2Sor1	Glu0	96	0.010416667	7	111	41814	38687	OFF	14	7	2888	15	13	2	15	0	0	13	2	8	1	7	1	8	0	13	0	0	0	0	0	0	0	0	0	8	8	0.713503164	1.109126984	0.849350649
51	yPH_132	WT	Glu2Sor1	Glu0	96	0.010416667	7	112	42174	39047	OFF	14	7	2888	15	13	2	15	0	0	13	2	8	1	7	1	8	0	13	0	0	0	0	0	0	0	0	0	8	8	0.713503164	1.109126984	0.849350649
51	yPH_132	WT	Glu2Sor1	Glu0	96	0.010416667	7	113	42534	39407	OFF	14	7	2888	15	13	2	15	0	0	13	2	8	1	7	1	8	0	13	0	0	0	0	0	0	0	0	0	8	8	0.713503164	1.109126984	0.849350649
51	yPH_132	WT	Glu2Sor1	Glu0	96	0.010416667	7	114	42894	39767	OFF	14	7	2888	15	13	2	15	0	0	13	2	8	1	7	1	8	0	NA	NA	NA	NA	NA	NA	NA	NA	NA	NA	NA	NA	NA	NA	NA
51	yPH_132	WT	Glu2Sor1	Glu0	96	0.010416667	8	0	63	-3064	OFF	0	0	3610	9	9	0	9	0	0	9	0	0	0	0	0	0	0	9	0	0	0	0	0	0	0	0	0	NA	NA	NA	NA	NA
51	yPH_132	WT	Glu2Sor1	Glu0	96	0.010416667	8	1	423	-2704	OFF	0	0	3610	9	9	0	9	0	0	9	0	0	0	0	0	0	0	9	0	0	0	0	0	0	0	0	0	NA	NA	NA	NA	NA
51	yPH_132	WT	Glu2Sor1	Glu0	96	0.010416667	8	2	783	-2344	OFF	0	0	3610	9	9	0	9	0	0	9	0	0	0	0	0	0	0	9	0	0	0	0	0	0	0	0	0	NA	NA	NA	NA	NA
51	yPH_132	WT	Glu2Sor1	Glu0	96	0.010416667	8	3	1143	-1984	OFF	0	0	3610	9	9	0	9	0	0	9	0	0	0	0	0	0	0	9	0	0	0	0	0	0	0	0	0	NA	NA	NA	NA	NA
51	yPH_132	WT	Glu2Sor1	Glu0	96	0.010416667	8	4	1503	-1624	OFF	0	0	3610	10	9	1	10	0	0	9	1	0	0	0	0	0	0	9	0	0	0	0	0	0	0	0	0	NA	NA	NA	NA	NA
51	yPH_132	WT	Glu2Sor1	Glu0	96	0.010416667	8	5	1863	-1264	OFF	0	0	3610	10	9	1	10	0	0	9	1	1	0	1	0	1	0.1	9	0	0	0	0	0	0	0	0	0	NA	NA	NA	NA	NA
51	yPH_132	WT	Glu2Sor1	Glu0	96	0.010416667	8	6	2223	-904	OFF	0	0	3610	10	9	1	10	0	0	9	1	1	0	1	0	1	0	9	0	0	0	0	0	0	0	0	0	NA	NA	NA	NA	NA
51	yPH_132	WT	Glu2Sor1	Glu0	96	0.010416667	8	7	2583	-544	OFF	0	0	3610	10	9	1	10	0	0	9	1	1	0	1	0	1	0	10	0	0	0	0	1	0.111111111	0.125	0.000308642	0.000347222	NA	NA	NA	NA	NA
51	yPH_132	WT	Glu2Sor1	Glu0	96	0.010416667	8	8	2943	-184	OFF	0	0	3610	11	10	1	11	0	1	10	1	1	0	1	0	1	0	11	0	0	0	0	1	0.1	0.111111111	0.000277778	0.000308642	NA	NA	NA	NA	NA
51	yPH_132	WT	Glu2Sor1	Glu0	96	0.010416667	8	9	3303	176	ON	1	1	2887	12	11	1	12	0	1	11	1	1	0	1	0	1	0	11	0	0	0	0	0	0	0	0	0	2	1	0.1	0.111111111	0
51	yPH_132	WT	Glu2Sor1	Glu0	96	0.010416667	8	10	3663	536	ON	1	1	2887	12	11	1	12	0	0	11	1	1	0	1	0	1	0	11	0	0	0	0	0	0	0	0	0	2	1	0.1	0.111111111	0
51	yPH_132	WT	Glu2Sor1	Glu0	96	0.010416667	8	11	4023	896	ON	1	1	2887	12	11	1	12	0	0	11	1	1	0	1	0	1	0	11	0	0	0	0	0	0	0	0	0	2	1	0.1	0.111111111	0
51	yPH_132	WT	Glu2Sor1	Glu0	96	0.010416667	8	12	5463	2336	ON	1	1	2887	12	11	1	12	0	0	11	1	1	0	1	0	1	0	14	0	0	0	0	3	0.272727273	0.3	0.000378788	0.000416667	2	4	0.372727273	0.411111111	0
51	yPH_132	WT	Glu2Sor1	Glu0	96	0.010416667	8	13	6183	3056	OFF	2	1	2888	16	14	2	15	1	3	14	1	4	0	4	0	4	0.214285714	14	0	0	0	0	0	0	0	0	0	5	4	0.372727273	0.411111111	0.214285714
51	yPH_132	WT	Glu2Sor1	Glu0	96	0.010416667	8	14	6543	3416	OFF	2	1	2888	16	14	2	15	1	0	14	1	4	0	4	0	4	0	15	0	0	0	0	1	0.071428571	0.1	0.000198413	0.000277778	5	5	0.444155844	0.511111111	0.214285714
51	yPH_132	WT	Glu2Sor1	Glu0	96	0.010416667	8	15	6903	3776	OFF	2	1	2888	17	15	2	16	1	1	15	1	4	0	4	0	4	0	15	0	0	0	0	0	0	0	0	0	6	5	0.444155844	0.511111111	0.214285714
51	yPH_132	WT	Glu2Sor1	Glu0	96	0.010416667	8	16	7263	4136	OFF	2	1	2888	17	15	2	16	1	0	15	1	4	0	4	0	4	0	15	0	0	0	0	0	0	0	0	0	6	5	0.444155844	0.511111111	0.214285714
51	yPH_132	WT	Glu2Sor1	Glu0	96	0.010416667	8	17	7623	4496	OFF	2	1	2888	18	15	3	17	1	0	15	2	4	0	4	0	4	0	15	0	0	0	0	0	0	0	0	0	6	5	0.444155844	0.511111111	0.214285714
51	yPH_132	WT	Glu2Sor1	Glu0	96	0.010416667	8	18	7983	4856	OFF	2	1	2888	18	15	3	17	1	0	15	2	4	0	4	0	4	0	15	0	0	0	0	0	0	0	0	0	6	5	0.444155844	0.511111111	0.214285714
51	yPH_132	WT	Glu2Sor1	Glu0	96	0.010416667	8	19	8343	5216	OFF	2	1	2888	17	15	2	17	0	0	15	2	4	0	4	0	4	0	15	0	0	0	0	0	0	0	0	0	6	5	0.444155844	0.511111111	0.214285714
51	yPH_132	WT	Glu2Sor1	Glu0	96	0.010416667	8	20	8703	5576	OFF	2	1	2888	18	15	3	18	0	1	15	3	4	0	4	0	4	0	15	0	0	0	0	0	0	0	0	0	7	5	0.444155844	0.511111111	0.214285714
51	yPH_132	WT	Glu2Sor1	Glu0	96	0.010416667	8	21	9063	5936	ON	3	2	2888	18	15	3	18	0	0	15	3	4	0	4	0	4	0	16	0	1	0	0	0	0	0	0	0	7	5	0.444155844	0.511111111	0.214285714
51	yPH_132	WT	Glu2Sor1	Glu0	96	0.010416667	8	22	9783	6656	ON	3	2	2888	18	16	2	18	0	0	16	2	4	0	4	0	4	0	16	0	0	0	0	0	0	0	0	0	7	5	0.444155844	0.511111111	0.214285714
51	yPH_132	WT	Glu2Sor1	Glu0	96	0.010416667	8	23	10143	7016	ON	3	2	2888	18	16	2	18	0	0	16	2	4	0	4	0	4	0	16	0	0	0	0	0	0	0	0	0	7	5	0.444155844	0.511111111	0.214285714
51	yPH_132	WT	Glu2Sor1	Glu0	96	0.010416667	8	24	10503	7376	ON	3	2	2888	18	16	2	18	0	0	16	2	4	0	4	0	4	0	16	0	0	0	0	0	0	0	0	0	7	5	0.444155844	0.511111111	0.214285714
51	yPH_132	WT	Glu2Sor1	Glu0	96	0.010416667	8	25	10863	7736	ON	3	2	2888	18	16	2	18	0	0	16	2	4	0	4	0	4	0	14	0	0	0	2	0	0	0	0	0	7	5	0.444155844	0.511111111	0.214285714
51	yPH_132	WT	Glu2Sor1	Glu0	96	0.010416667	8	26	11583	8456	ON	3	2	2888	18	14	4	18	0	0	14	4	5	0	5	0	5	0.071428571	14	0	1	0	1	0	0	0	0	0	7	5	0.444155844	0.511111111	0.285714286
51	yPH_132	WT	Glu2Sor1	Glu0	96	0.010416667	8	27	11943	8816	OFF	4	2	2888	18	14	4	18	0	0	14	4	5	1	5	1	6	0.076923077	14	0	0	0	0	0	0	0	0	0	7	5	0.444155844	0.511111111	0.362637363
51	yPH_132	WT	Glu2Sor1	Glu0	96	0.010416667	8	28	12303	9176	OFF	4	2	2888	18	14	4	18	0	0	14	4	5	1	5	1	6	0	16	0	2	0	0	0	0	0	0	0	7	5	0.444155844	0.511111111	0.362637363
51	yPH_132	WT	Glu2Sor1	Glu0	96	0.010416667	8	29	12663	9536	OFF	4	2	2888	18	16	2	18	0	0	16	2	5	1	5	1	6	0	16	0	0	0	0	0	0	0	0	0	7	5	0.444155844	0.511111111	0.362637363
51	yPH_132	WT	Glu2Sor1	Glu0	96	0.010416667	8	30	13023	9896	OFF	4	2	2888	18	16	2	18	0	0	16	2	5	1	5	1	6	0	16	0	0	0	0	0	0	0	0	0	7	5	0.444155844	0.511111111	0.362637363
51	yPH_132	WT	Glu2Sor1	Glu0	96	0.010416667	8	31	13383	10256	OFF	4	2	2888	18	16	2	18	0	0	16	2	5	1	5	1	6	0	17	0	1	0	0	0	0	0	0	0	7	5	0.444155844	0.511111111	0.362637363
51	yPH_132	WT	Glu2Sor1	Glu0	96	0.010416667	8	32	13743	10616	OFF	4	2	2888	18	17	1	18	0	0	17	1	6	0	6	0	6	0	17	0	0	0	0	0	0	0	0	0	7	5	0.444155844	0.511111111	0.362637363
51	yPH_132	WT	Glu2Sor1	Glu0	96	0.010416667	8	33	14103	10976	OFF	4	2	2888	18	17	1	18	0	0	17	1	6	0	6	0	6	0	17	0	0	0	0	0	0	0	0	0	7	5	0.444155844	0.511111111	0.362637363
51	yPH_132	WT	Glu2Sor1	Glu0	96	0.010416667	8	34	14463	11336	OFF	4	2	2888	18	17	1	18	0	0	17	1	6	0	6	0	6	0	17	0	0	0	0	0	0	0	0	0	7	5	0.444155844	0.511111111	0.362637363
51	yPH_132	WT	Glu2Sor1	Glu0	96	0.010416667	8	35	15543	12416	ON	5	3	2888	19	17	2	18	1	0	17	1	6	0	6	0	6	0	17	0	0	0	0	0	0	0	0	0	7	5	0.444155844	0.511111111	0.362637363
51	yPH_132	WT	Glu2Sor1	Glu0	96	0.010416667	8	36	17343	14216	ON	5	3	2888	20	17	3	18	2	0	17	1	6	0	6	0	6	0	17	0	0	0	0	0	0	0	0	0	7	5	0.444155844	0.511111111	0.362637363
51	yPH_132	WT	Glu2Sor1	Glu0	96	0.010416667	8	37	17703	14576	OFF	6	3	2887	21	19	2	18	3	0	17	1	10	0	12	1	11	0.384615385	17	0	0	0	0	0	0	0	0	0	7	5	0.444155844	0.511111111	0.747252747
51	yPH_132	WT	Glu2Sor1	Glu0	96	0.010416667	8	38	18063	14936	OFF	6	3	2887	22	20	2	18	4	0	17	1	10	0	13	1	11	0	17	0	0	0	0	0	0	0	0	0	7	5	0.444155844	0.511111111	0.747252747
51	yPH_132	WT	Glu2Sor1	Glu0	96	0.010416667	8	39	18423	15296	OFF	6	3	2887	22	20	2	18	4	0	17	1	10	0	13	1	11	0	17	0	0	0	0	0	0	0	0	0	7	5	0.444155844	0.511111111	0.747252747
51	yPH_132	WT	Glu2Sor1	Glu0	96	0.010416667	8	40	18783	15656	OFF	6	3	2887	22	20	2	18	4	0	17	1	10	0	13	1	11	0	17	0	0	0	0	0	0	0	0	0	7	5	0.444155844	0.511111111	0.747252747
51	yPH_132	WT	Glu2Sor1	Glu0	96	0.010416667	8	41	19143	16016	OFF	6	3	2887	22	20	2	18	4	0	17	1	10	0	13	1	11	0	17	0	0	0	0	0	0	0	0	0	7	5	0.444155844	0.511111111	0.747252747
51	yPH_132	WT	Glu2Sor1	Glu0	96	0.010416667	8	42	19503	16376	OFF	6	3	2887	22	20	2	18	4	0	17	1	10	0	13	1	11	0	17	0	0	0	0	0	0	0	0	0	7	5	0.444155844	0.511111111	0.747252747
51	yPH_132	WT	Glu2Sor1	Glu0	96	0.010416667	8	43	19863	16736	OFF	6	3	2887	23	20	3	18	5	0	17	1	10	0	13	2	11	0	17	0	0	0	0	0	0	0	0	0	7	5	0.444155844	0.511111111	0.747252747
51	yPH_132	WT	Glu2Sor1	Glu0	96	0.010416667	8	44	20223	17096	OFF	6	3	2887	22	20	2	18	4	0	17	1	10	0	13	1	11	0	17	0	0	0	0	0	0	0	0	0	7	5	0.444155844	0.511111111	0.747252747
51	yPH_132	WT	Glu2Sor1	Glu0	96	0.010416667	8	45	20583	17456	ON	7	4	2888	22	19	3	18	4	0	17	1	10	0	12	2	11	0	16	0	0	0	2	1	0.058823529	0.142857143	3.27E-05	7.94E-05	7	6	0.502979374	0.653968254	0.747252747
51	yPH_132	WT	Glu2Sor1	Glu0	96	0.010416667	8	46	22383	19256	ON	7	4	2888	20	17	3	19	1	1	16	3	8	2	9	2	11	0	17	0	0	0	0	1	0.0625	0.125	0.000173611	0.000347222	8	7	0.565479374	0.778968254	0.747252747
51	yPH_132	WT	Glu2Sor1	Glu0	96	0.010416667	8	47	22743	19616	ON	7	4	2888	21	18	3	20	1	1	17	3	8	2	9	2	11	0	13	0	0	0	4	0	0	0	0	0	9	7	0.565479374	0.778968254	0.747252747
51	yPH_132	WT	Glu2Sor1	Glu0	96	0.010416667	8	48	23463	20336	OFF	8	4	2888	23	16	7	20	3	0	13	7	11	2	14	2	15	0.363636364	15	0	2	0	0	0	0	0	0	0	9	7	0.565479374	0.778968254	1.110889111
51	yPH_132	WT	Glu2Sor1	Glu0	96	0.010416667	8	49	23823	20696	OFF	8	4	2888	23	18	5	20	3	0	15	5	11	2	14	2	15	0	15	0	0	0	0	0	0	0	0	0	9	7	0.565479374	0.778968254	1.110889111
51	yPH_132	WT	Glu2Sor1	Glu0	96	0.010416667	8	50	24183	21056	OFF	8	4	2888	24	19	5	20	4	0	15	5	11	2	15	2	15	0	13	0	0	0	2	0	0	0	0	0	9	7	0.565479374	0.778968254	1.110889111
51	yPH_132	WT	Glu2Sor1	Glu0	96	0.010416667	8	51	24543	21416	OFF	8	4	2888	23	16	7	20	3	0	13	7	11	2	14	2	15	0	15	0	2	0	0	0	0	0	0	0	9	7	0.565479374	0.778968254	1.110889111
51	yPH_132	WT	Glu2Sor1	Glu0	96	0.010416667	8	52	24903	21776	OFF	8	4	2888	23	18	5	20	3	0	15	5	11	2	14	2	15	0	17	0	2	0	0	0	0	0	0	0	9	7	0.565479374	0.778968254	1.110889111
51	yPH_132	WT	Glu2Sor1	Glu0	96	0.010416667	8	53	25263	22136	OFF	8	4	2888	23	20	3	20	3	0	17	3	11	2	14	2	15	0	17	0	0	0	0	0	0	0	0	0	9	7	0.565479374	0.778968254	1.110889111
51	yPH_132	WT	Glu2Sor1	Glu0	96	0.010416667	8	54	25623	22496	OFF	8	4	2888	23	20	3	19	4	0	17	2	11	1	14	2	15	0	17	0	0	0	0	0	0	0	0	0	9	7	0.565479374	0.778968254	1.110889111
51	yPH_132	WT	Glu2Sor1	Glu0	96	0.010416667	8	55	25983	22856	OFF	8	4	2888	23	20	3	19	4	0	17	2	11	1	14	2	15	0	17	0	0	0	0	0	0	0	0	0	9	7	0.565479374	0.778968254	1.110889111
51	yPH_132	WT	Glu2Sor1	Glu0	96	0.010416667	8	56	26343	23216	ON	9	5	2888	23	20	3	19	4	0	17	2	11	1	14	2	15	0	17	0	0	0	0	0	0	0	0	0	9	7	0.565479374	0.778968254	1.110889111
51	yPH_132	WT	Glu2Sor1	Glu0	96	0.010416667	8	57	26703	23576	ON	9	5	2888	20	17	3	19	1	0	17	2	11	1	11	2	15	0	18	0	1	0	0	0	0	0	0	0	9	7	0.565479374	0.778968254	1.110889111
51	yPH_132	WT	Glu2Sor1	Glu0	96	0.010416667	8	58	27783	24656	ON	9	5	2888	20	18	2	19	1	0	18	1	11	1	11	2	15	0	18	0	0	0	0	0	0	0	0	0	9	7	0.565479374	0.778968254	1.110889111
51	yPH_132	WT	Glu2Sor1	Glu0	96	0.010416667	8	59	28863	25736	ON	9	5	2888	21	19	2	19	2	0	18	1	11	1	12	2	15	0	18	0	0	0	1	1	0.055555556	0.142857143	0.000154321	0.000396825	9	8	0.621034929	0.921825397	1.110889111
51	yPH_132	WT	Glu2Sor1	Glu0	96	0.010416667	8	60	29223	26096	OFF	10	5	2888	23	21	2	20	3	1	18	2	12	2	15	2	17	0.25	18	0	0	0	0	0	0	0	0	0	10	8	0.621034929	0.921825397	1.360889111
51	yPH_132	WT	Glu2Sor1	Glu0	96	0.010416667	8	61	29583	26456	OFF	10	5	2888	23	21	2	20	3	0	18	2	12	2	15	2	17	0	18	0	0	0	0	0	0	0	0	0	10	8	0.621034929	0.921825397	1.360889111
51	yPH_132	WT	Glu2Sor1	Glu0	96	0.010416667	8	62	29943	26816	OFF	10	5	2888	23	21	2	20	3	0	18	2	12	2	15	2	17	0	19	0	1	0	0	0	0	0	0	0	10	8	0.621034929	0.921825397	1.360889111
51	yPH_132	WT	Glu2Sor1	Glu0	96	0.010416667	8	63	30303	27176	OFF	10	5	2888	23	22	1	20	3	0	19	1	13	1	16	1	17	0	18	0	0	0	1	0	0	0	0	0	10	8	0.621034929	0.921825397	1.360889111
51	yPH_132	WT	Glu2Sor1	Glu0	96	0.010416667	8	64	30663	27536	OFF	10	5	2888	23	21	2	20	3	0	18	2	12	2	15	2	17	0	18	0	1	0	1	0	0	0	0	0	10	8	0.621034929	0.921825397	1.360889111
51	yPH_132	WT	Glu2Sor1	Glu0	96	0.010416667	8	65	31023	27896	OFF	10	5	2888	23	20	3	21	2	1	18	3	12	1	14	1	17	0	18	0	0	0	0	0	0	0	0	0	11	8	0.621034929	0.921825397	1.360889111
51	yPH_132	WT	Glu2Sor1	Glu0	96	0.010416667	8	66	31383	28256	OFF	10	5	2888	24	21	3	21	3	0	18	3	12	1	15	1	17	0	16	0	0	0	2	0	0	0	0	0	11	8	0.621034929	0.921825397	1.360889111
51	yPH_132	WT	Glu2Sor1	Glu0	96	0.010416667	8	67	31743	28616	OFF	10	5	2888	24	19	5	21	3	0	16	5	11	2	14	2	17	0	19	0	3	0	0	0	0	0	0	0	11	8	0.621034929	0.921825397	1.360889111
51	yPH_132	WT	Glu2Sor1	Glu0	96	0.010416667	8	68	32823	29696	ON	11	6	2888	21	19	2	21	0	0	19	2	12	1	12	1	17	0	19	0	0	0	0	0	0	0	0	0	11	8	0.621034929	0.921825397	1.360889111
51	yPH_132	WT	Glu2Sor1	Glu0	96	0.010416667	8	69	33183	30056	ON	11	6	2888	22	20	2	21	1	0	19	2	12	1	13	1	17	0	20	0	0	0	0	1	0.052631579	0.142857143	0.000146199	0.000396825	11	9	0.673666508	1.06468254	1.360889111
51	yPH_132	WT	Glu2Sor1	Glu0	96	0.010416667	8	70	33543	30416	ON	11	6	2888	22	20	2	22	0	1	20	2	12	1	12	1	17	0	20	0	0	0	0	0	0	0	0	0	12	9	0.673666508	1.06468254	1.360889111
51	yPH_132	WT	Glu2Sor1	Glu0	96	0.010416667	8	71	33903	30776	ON	11	6	2888	22	20	2	22	0	0	20	2	12	1	12	1	17	0	20	0	0	0	2	2	0.1	0.25	0.000138889	0.000347222	12	11	0.773666508	1.31468254	1.360889111
51	yPH_132	WT	Glu2Sor1	Glu0	96	0.010416667	8	72	34623	31496	ON	11	6	2888	24	20	4	24	0	2	20	4	12	1	12	1	17	0	20	0	0	0	0	0	0	0	0	0	14	11	0.773666508	1.31468254	1.360889111
51	yPH_132	WT	Glu2Sor1	Glu0	96	0.010416667	8	73	34983	31856	OFF	12	6	2887	27	23	4	24	3	0	20	4	13	1	16	1	18	0.090909091	20	0	0	0	0	0	0	0	0	0	14	11	0.773666508	1.31468254	1.451798202
51	yPH_132	WT	Glu2Sor1	Glu0	96	0.010416667	8	74	35343	32216	OFF	12	6	2887	26	23	3	23	3	0	20	3	13	1	16	1	18	0	20	0	0	0	0	0	0	0	0	0	14	11	0.773666508	1.31468254	1.451798202
51	yPH_132	WT	Glu2Sor1	Glu0	96	0.010416667	8	75	35703	32576	OFF	12	6	2887	26	23	3	23	3	0	20	3	13	1	16	1	18	0	20	0	1	0	1	0	0	0	0	0	14	11	0.773666508	1.31468254	1.451798202
51	yPH_132	WT	Glu2Sor1	Glu0	96	0.010416667	8	76	36063	32936	OFF	12	6	2887	26	23	3	23	3	0	20	3	12	2	15	2	18	0	20	0	0	0	0	0	0	0	0	0	14	11	0.773666508	1.31468254	1.451798202
51	yPH_132	WT	Glu2Sor1	Glu0	96	0.010416667	8	77	36423	33296	OFF	12	6	2887	27	23	4	23	4	0	20	3	12	2	15	3	18	0	21	0	1	0	0	0	0	0	0	0	14	11	0.773666508	1.31468254	1.451798202
51	yPH_132	WT	Glu2Sor1	Glu0	96	0.010416667	8	78	36783	33656	OFF	12	6	2887	27	24	3	23	4	0	21	2	13	1	16	2	18	0	20	0	0	0	1	0	0	0	0	0	14	11	0.773666508	1.31468254	1.451798202
51	yPH_132	WT	Glu2Sor1	Glu0	96	0.010416667	8	79	37143	34016	OFF	12	6	2887	26	23	3	23	3	0	20	3	12	2	15	2	18	0	20	0	0	0	0	0	0	0	0	0	14	11	0.773666508	1.31468254	1.451798202
51	yPH_132	WT	Glu2Sor1	Glu0	96	0.010416667	8	80	37503	34376	OFF	12	6	2887	26	23	3	23	3	0	20	3	12	2	15	2	18	0	20	0	0	0	0	0	0	0	0	0	14	11	0.773666508	1.31468254	1.451798202
51	yPH_132	WT	Glu2Sor1	Glu0	96	0.010416667	8	81	37863	34736	ON	13	7	2888	25	22	3	23	2	0	20	3	12	2	14	2	18	0	19	0	0	0	1	0	0	0	0	0	14	11	0.773666508	1.31468254	1.451798202
51	yPH_132	WT	Glu2Sor1	Glu0	96	0.010416667	8	82	38583	35456	ON	13	7	2888	23	19	4	23	0	0	19	4	11	3	11	3	18	0	20	0	0	0	0	1	0.052631579	0.125	7.31E-05	0.000173611	14	12	0.826298087	1.43968254	1.451798202
51	yPH_132	WT	Glu2Sor1	Glu0	96	0.010416667	8	83	39303	36176	ON	13	7	2888	24	20	4	24	0	1	20	4	11	3	11	3	18	0	19	0	0	0	1	0	0	0	0	0	15	12	0.826298087	1.43968254	1.451798202
51	yPH_132	WT	Glu2Sor1	Glu0	96	0.010416667	8	84	41103	37976	OFF	14	7	2888	28	22	6	24	4	0	19	5	11	4	14	5	20	0.181818182	19	0	0	0	0	0	0	0	0	0	15	12	0.826298087	1.43968254	1.633616384
51	yPH_132	WT	Glu2Sor1	Glu0	96	0.010416667	8	85	41463	38336	OFF	14	7	2888	27	21	6	24	3	0	19	5	11	4	13	5	20	0	19	0	0	0	0	0	0	0	0	0	15	12	0.826298087	1.43968254	1.633616384
51	yPH_132	WT	Glu2Sor1	Glu0	96	0.010416667	8	86	41823	38696	OFF	14	7	2888	28	22	6	24	4	0	19	5	11	4	14	5	20	0	19	0	0	0	0	0	0	0	0	0	15	12	0.826298087	1.43968254	1.633616384
51	yPH_132	WT	Glu2Sor1	Glu0	96	0.010416667	8	87	42183	39056	OFF	14	7	2888	28	22	6	24	4	0	19	5	11	4	14	5	20	0	19	0	0	0	0	0	0	0	0	0	15	12	0.826298087	1.43968254	1.633616384
51	yPH_132	WT	Glu2Sor1	Glu0	96	0.010416667	8	88	42543	39416	OFF	14	7	2888	27	21	6	24	3	0	19	5	11	4	13	5	20	0	NA	NA	NA	NA	NA	NA	NA	NA	NA	NA	NA	NA	NA	NA	NA
51	yPH_132	WT	Glu2Sor1	Glu0	96	0.010416667	9	0	72	-3055	OFF	0	0	3610	15	15	0	15	0	0	15	0	0	0	0	0	0	0	15	0	0	0	0	0	0	0	0	0	NA	NA	NA	NA	NA
51	yPH_132	WT	Glu2Sor1	Glu0	96	0.010416667	9	1	432	-2695	OFF	0	0	3610	15	15	0	15	0	0	15	0	0	0	0	0	0	0	15	0	0	0	0	0	0	0	0	0	NA	NA	NA	NA	NA
51	yPH_132	WT	Glu2Sor1	Glu0	96	0.010416667	9	2	792	-2335	OFF	0	0	3610	15	15	0	15	0	0	15	0	0	0	0	0	0	0	16	0	0	0	0	1	0.066666667	0.066666667	0.000185185	0.000185185	NA	NA	NA	NA	NA
51	yPH_132	WT	Glu2Sor1	Glu0	96	0.010416667	9	3	1152	-1975	OFF	0	0	3610	16	16	0	16	0	1	16	0	0	0	0	0	0	0	16	0	0	0	0	0	0	0	0	0	NA	NA	NA	NA	NA
51	yPH_132	WT	Glu2Sor1	Glu0	96	0.010416667	9	4	1512	-1615	OFF	0	0	3610	16	16	0	16	0	0	16	0	0	0	0	0	0	0	16	0	0	0	0	0	0	0	0	0	NA	NA	NA	NA	NA
51	yPH_132	WT	Glu2Sor1	Glu0	96	0.010416667	9	5	1872	-1255	OFF	0	0	3610	16	16	0	16	0	0	16	0	0	0	0	0	0	0	16	0	0	0	0	0	0	0	0	0	NA	NA	NA	NA	NA
51	yPH_132	WT	Glu2Sor1	Glu0	96	0.010416667	9	6	2232	-895	OFF	0	0	3610	16	16	0	16	0	0	16	0	0	0	0	0	0	0	16	0	0	0	0	0	0	0	0	0	NA	NA	NA	NA	NA
51	yPH_132	WT	Glu2Sor1	Glu0	96	0.010416667	9	7	2592	-535	OFF	0	0	3610	16	16	0	16	0	0	16	0	0	0	0	0	0	0	18	0	0	0	0	2	0.125	0.125	0.000347222	0.000347222	NA	NA	NA	NA	NA
51	yPH_132	WT	Glu2Sor1	Glu0	96	0.010416667	9	8	2952	-175	OFF	0	0	3610	18	18	0	18	0	2	18	0	0	0	0	0	0	0	19	0	0	0	0	1	0.055555556	0.055555556	0.000154321	0.000154321	NA	NA	NA	NA	NA
51	yPH_132	WT	Glu2Sor1	Glu0	96	0.010416667	9	9	3312	185	ON	1	1	2887	19	19	0	19	0	1	19	0	0	0	0	0	0	0	19	0	0	0	0	0	0	0	0	0	3	1	0.055555556	0.055555556	0
51	yPH_132	WT	Glu2Sor1	Glu0	96	0.010416667	9	10	3672	545	ON	1	1	2887	19	19	0	19	0	0	19	0	0	0	0	0	0	0	19	0	0	0	0	0	0	0	0	0	3	1	0.055555556	0.055555556	0
51	yPH_132	WT	Glu2Sor1	Glu0	96	0.010416667	9	11	4032	905	ON	1	1	2887	19	19	0	19	0	0	19	0	0	0	0	0	0	0	21	0	0	0	0	2	0.105263158	0.105263158	0.000292398	0.000292398	3	3	0.160818713	0.160818713	0
51	yPH_132	WT	Glu2Sor1	Glu0	96	0.010416667	9	12	4392	1265	ON	1	1	2887	21	21	0	21	0	2	21	0	0	0	0	0	0	0	21	0	0	0	0	0	0	0	0	0	5	3	0.160818713	0.160818713	0
51	yPH_132	WT	Glu2Sor1	Glu0	96	0.010416667	9	13	4752	1625	ON	1	1	2887	21	21	0	21	0	0	21	0	0	0	0	0	0	0	22	0	0	0	0	1	0.047619048	0.047619048	0.000132275	0.000132275	5	4	0.208437761	0.208437761	0
51	yPH_132	WT	Glu2Sor1	Glu0	96	0.010416667	9	14	5112	1985	ON	1	1	2887	22	22	0	22	0	1	22	0	0	0	0	0	0	0	22	0	0	0	0	0	0	0	0	0	6	4	0.208437761	0.208437761	0
51	yPH_132	WT	Glu2Sor1	Glu0	96	0.010416667	9	15	5472	2345	ON	1	1	2887	22	22	0	22	0	0	22	0	0	0	0	0	0	0	23	0	0	0	0	1	0.045454545	0.045454545	0.000126263	0.000126263	6	5	0.253892307	0.253892307	0
51	yPH_132	WT	Glu2Sor1	Glu0	96	0.010416667	9	16	5832	2705	ON	1	1	2887	23	23	0	23	0	1	23	0	0	0	0	0	0	0	24	0	0	0	0	1	0.043478261	0.043478261	0.000120773	0.000120773	7	6	0.297370567	0.297370567	0
51	yPH_132	WT	Glu2Sor1	Glu0	96	0.010416667	9	17	6192	3065	OFF	2	1	2888	24	24	0	24	0	1	24	0	1	0	1	0	1	0.041666667	24	0	0	0	0	0	0	0	0	0	8	6	0.297370567	0.297370567	0.041666667
51	yPH_132	WT	Glu2Sor1	Glu0	96	0.010416667	9	18	6552	3425	OFF	2	1	2888	24	24	0	24	0	0	24	0	2	0	2	0	2	0.043478261	24	0	0	0	0	0	0	0	0	0	8	6	0.297370567	0.297370567	0.085144928
51	yPH_132	WT	Glu2Sor1	Glu0	96	0.010416667	9	19	6912	3785	OFF	2	1	2888	24	24	0	24	0	0	24	0	2	0	2	0	2	0	24	0	0	0	0	0	0	0	0	0	8	6	0.297370567	0.297370567	0.085144928
51	yPH_132	WT	Glu2Sor1	Glu0	96	0.010416667	9	20	7272	4145	OFF	2	1	2888	24	24	0	24	0	0	24	0	2	0	2	0	2	0	24	0	0	0	0	0	0	0	0	0	8	6	0.297370567	0.297370567	0.085144928
51	yPH_132	WT	Glu2Sor1	Glu0	96	0.010416667	9	21	7632	4505	OFF	2	1	2888	24	24	0	24	0	0	24	0	2	0	2	0	2	0	24	0	0	0	0	0	0	0	0	0	8	6	0.297370567	0.297370567	0.085144928
51	yPH_132	WT	Glu2Sor1	Glu0	96	0.010416667	9	22	7992	4865	OFF	2	1	2888	24	24	0	24	0	0	24	0	3	0	3	0	3	0.045454545	24	0	0	0	0	0	0	0	0	0	8	6	0.297370567	0.297370567	0.130599473
51	yPH_132	WT	Glu2Sor1	Glu0	96	0.010416667	9	23	8352	5225	OFF	2	1	2888	24	24	0	24	0	0	24	0	3	0	3	0	3	0	24	0	0	0	0	0	0	0	0	0	8	6	0.297370567	0.297370567	0.130599473
51	yPH_132	WT	Glu2Sor1	Glu0	96	0.010416667	9	24	8712	5585	OFF	2	1	2888	25	25	0	24	1	0	24	0	3	0	3	0	3	0	24	0	0	0	0	0	0	0	0	0	8	6	0.297370567	0.297370567	0.130599473
51	yPH_132	WT	Glu2Sor1	Glu0	96	0.010416667	9	25	9072	5945	ON	3	2	2888	25	25	0	24	1	0	24	0	3	0	3	0	3	0	24	0	0	0	0	0	0	0	0	0	8	6	0.297370567	0.297370567	0.130599473
51	yPH_132	WT	Glu2Sor1	Glu0	96	0.010416667	9	26	9432	6305	ON	3	2	2888	25	25	0	24	1	0	24	0	3	0	3	0	3	0	24	0	0	0	0	0	0	0	0	0	8	6	0.297370567	0.297370567	0.130599473
51	yPH_132	WT	Glu2Sor1	Glu0	96	0.010416667	9	27	9792	6665	ON	3	2	2888	24	24	0	24	0	0	24	0	3	0	3	0	3	0	24	0	0	0	0	0	0	0	0	0	8	6	0.297370567	0.297370567	0.130599473
51	yPH_132	WT	Glu2Sor1	Glu0	96	0.010416667	9	28	10152	7025	ON	3	2	2888	25	25	0	24	1	0	24	0	3	0	3	0	3	0	25	0	0	0	0	1	0.041666667	0.047619048	0.000115741	0.000132275	8	7	0.339037234	0.344989615	0.130599473
51	yPH_132	WT	Glu2Sor1	Glu0	96	0.010416667	9	29	10512	7385	ON	3	2	2888	26	26	0	25	1	1	25	0	3	0	3	0	3	0	25	0	0	0	0	0	0	0	0	0	9	7	0.339037234	0.344989615	0.130599473
51	yPH_132	WT	Glu2Sor1	Glu0	96	0.010416667	9	30	10872	7745	ON	3	2	2888	26	26	0	25	1	0	25	0	3	0	3	0	3	0	25	0	0	0	0	0	0	0	0	0	9	7	0.339037234	0.344989615	0.130599473
51	yPH_132	WT	Glu2Sor1	Glu0	96	0.010416667	9	31	11232	8105	ON	3	2	2888	26	26	0	25	1	0	25	0	3	0	3	0	3	0	26	0	0	0	0	1	0.04	0.045454545	0.000111111	0.000126263	9	8	0.379037234	0.39044416	0.130599473
51	yPH_132	WT	Glu2Sor1	Glu0	96	0.010416667	9	32	11592	8465	ON	3	2	2888	27	27	0	26	1	1	26	0	3	0	3	0	3	0	26	0	0	0	0	0	0	0	0	0	10	8	0.379037234	0.39044416	0.130599473
51	yPH_132	WT	Glu2Sor1	Glu0	96	0.010416667	9	33	11952	8825	OFF	4	2	2888	29	29	0	26	3	0	26	0	5	0	5	0	5	0.086956522	26	0	0	0	0	0	0	0	0	0	10	8	0.379037234	0.39044416	0.217555995
51	yPH_132	WT	Glu2Sor1	Glu0	96	0.010416667	9	34	12312	9185	OFF	4	2	2888	29	29	0	26	3	0	26	0	5	0	5	0	5	0	26	0	0	0	0	0	0	0	0	0	10	8	0.379037234	0.39044416	0.217555995
51	yPH_132	WT	Glu2Sor1	Glu0	96	0.010416667	9	35	12672	9545	OFF	4	2	2888	28	28	0	26	2	0	26	0	5	0	5	0	5	0	26	0	0	0	0	0	0	0	0	0	10	8	0.379037234	0.39044416	0.217555995
51	yPH_132	WT	Glu2Sor1	Glu0	96	0.010416667	9	36	13032	9905	OFF	4	2	2888	30	30	0	26	4	0	26	0	5	0	5	0	5	0	27	0	0	0	0	1	0.038461538	0.047619048	0.000106838	0.000132275	10	9	0.417498773	0.438063208	0.217555995
51	yPH_132	WT	Glu2Sor1	Glu0	96	0.010416667	9	37	13392	10265	OFF	4	2	2888	31	31	0	27	4	1	27	0	5	0	5	0	5	0	27	0	0	0	0	0	0	0	0	0	11	9	0.417498773	0.438063208	0.217555995
51	yPH_132	WT	Glu2Sor1	Glu0	96	0.010416667	9	38	13752	10625	OFF	4	2	2888	33	33	0	27	6	0	27	0	5	0	5	0	5	0	27	0	0	0	0	0	0	0	0	0	11	9	0.417498773	0.438063208	0.217555995
51	yPH_132	WT	Glu2Sor1	Glu0	96	0.010416667	9	39	14112	10985	OFF	4	2	2888	32	32	0	27	5	0	27	0	5	0	5	0	5	0	28	0	0	0	0	1	0.037037037	0.045454545	0.000102881	0.000126263	11	10	0.45453581	0.483517754	0.217555995
51	yPH_132	WT	Glu2Sor1	Glu0	96	0.010416667	9	40	14472	11345	OFF	4	2	2888	31	31	0	28	3	1	28	0	5	0	5	0	5	0	28	0	0	0	0	0	0	0	0	0	12	10	0.45453581	0.483517754	0.217555995
51	yPH_132	WT	Glu2Sor1	Glu0	96	0.010416667	9	41	14832	11705	ON	5	3	2888	31	31	0	28	3	0	28	0	5	0	5	0	5	0	26	0	0	0	2	0	0	0	0	0	12	10	0.45453581	0.483517754	0.217555995
51	yPH_132	WT	Glu2Sor1	Glu0	96	0.010416667	9	42	15192	12065	ON	5	3	2888	29	27	2	28	1	0	26	2	4	1	4	1	5	0	29	0	2	0	0	1	0.038461538	0.045454545	0.000106838	0.000126263	12	11	0.492997348	0.528972299	0.217555995
51	yPH_132	WT	Glu2Sor1	Glu0	96	0.010416667	9	43	15552	12425	ON	5	3	2888	30	30	0	29	1	1	29	0	5	0	5	0	5	0	29	0	0	0	0	0	0	0	0	0	13	11	0.492997348	0.528972299	0.217555995
51	yPH_132	WT	Glu2Sor1	Glu0	96	0.010416667	9	44	15912	12785	ON	5	3	2888	30	30	0	29	1	0	29	0	5	0	5	0	5	0	29	0	0	0	0	0	0	0	0	0	13	11	0.492997348	0.528972299	0.217555995
51	yPH_132	WT	Glu2Sor1	Glu0	96	0.010416667	9	45	16272	13145	ON	5	3	2888	31	31	0	29	2	0	29	0	5	0	5	0	5	0	29	0	0	0	0	0	0	0	0	0	13	11	0.492997348	0.528972299	0.217555995
51	yPH_132	WT	Glu2Sor1	Glu0	96	0.010416667	9	46	16632	13505	ON	5	3	2888	31	31	0	29	2	0	29	0	5	0	5	0	5	0	29	0	0	0	0	0	0	0	0	0	13	11	0.492997348	0.528972299	0.217555995
51	yPH_132	WT	Glu2Sor1	Glu0	96	0.010416667	9	47	16992	13865	ON	5	3	2888	31	31	0	29	2	0	29	0	5	0	5	0	5	0	29	0	0	0	0	0	0	0	0	0	13	11	0.492997348	0.528972299	0.217555995
51	yPH_132	WT	Glu2Sor1	Glu0	96	0.010416667	9	48	17352	14225	ON	5	3	2888	31	31	0	29	2	0	29	0	5	0	5	0	5	0	29	0	0	0	0	0	0	0	0	0	13	11	0.492997348	0.528972299	0.217555995
51	yPH_132	WT	Glu2Sor1	Glu0	96	0.010416667	9	49	17712	14585	OFF	6	3	2887	33	33	0	29	4	0	29	0	5	0	9	0	6	0.04	29	0	0	0	0	0	0	0	0	0	13	11	0.492997348	0.528972299	0.257555995
51	yPH_132	WT	Glu2Sor1	Glu0	96	0.010416667	9	50	18072	14945	OFF	6	3	2887	33	33	0	29	4	0	29	0	5	0	9	0	6	0	29	0	0	0	0	0	0	0	0	0	13	11	0.492997348	0.528972299	0.257555995
51	yPH_132	WT	Glu2Sor1	Glu0	96	0.010416667	9	51	18432	15305	OFF	6	3	2887	31	31	0	29	2	0	29	0	5	0	7	0	6	0	29	0	0	0	0	0	0	0	0	0	13	11	0.492997348	0.528972299	0.257555995
51	yPH_132	WT	Glu2Sor1	Glu0	96	0.010416667	9	52	18792	15665	OFF	6	3	2887	31	31	0	29	2	0	29	0	5	0	7	0	6	0	30	0	0	0	0	1	0.034482759	0.041666667	9.58E-05	0.000115741	13	12	0.527480107	0.570638966	0.257555995
51	yPH_132	WT	Glu2Sor1	Glu0	96	0.010416667	9	53	19152	16025	OFF	6	3	2887	32	32	0	30	2	1	30	0	5	0	7	0	6	0	31	0	0	0	0	1	0.033333333	0.04	9.26E-05	0.000111111	14	13	0.56081344	0.610638966	0.257555995
51	yPH_132	WT	Glu2Sor1	Glu0	96	0.010416667	9	54	19512	16385	OFF	6	3	2887	35	35	0	31	4	1	31	0	4	0	8	0	6	0	31	0	0	0	0	0	0	0	0	0	15	13	0.56081344	0.610638966	0.257555995
51	yPH_132	WT	Glu2Sor1	Glu0	96	0.010416667	9	55	19872	16745	OFF	6	3	2887	32	32	0	31	1	0	31	0	4	0	5	0	6	0	32	0	0	0	0	1	0.032258065	0.037037037	8.96E-05	0.000102881	15	14	0.593071504	0.647676003	0.257555995
51	yPH_132	WT	Glu2Sor1	Glu0	96	0.010416667	9	56	20232	17105	OFF	6	3	2887	36	36	0	32	4	1	32	0	4	0	8	0	6	0	32	0	0	0	0	0	0	0	0	0	16	14	0.593071504	0.647676003	0.257555995
51	yPH_132	WT	Glu2Sor1	Glu0	96	0.010416667	9	57	20592	17465	ON	7	4	2888	37	37	0	32	5	0	32	0	4	0	9	0	6	0	32	0	0	0	0	0	0	0	0	0	16	14	0.593071504	0.647676003	0.257555995
51	yPH_132	WT	Glu2Sor1	Glu0	96	0.010416667	9	58	20952	17825	ON	7	4	2888	34	34	0	32	2	0	32	0	4	0	6	0	6	0	32	0	0	0	0	0	0	0	0	0	16	14	0.593071504	0.647676003	0.257555995
51	yPH_132	WT	Glu2Sor1	Glu0	96	0.010416667	9	59	21312	18185	ON	7	4	2888	34	34	0	32	2	0	32	0	4	0	6	0	6	0	32	0	0	0	0	0	0	0	0	0	16	14	0.593071504	0.647676003	0.257555995
51	yPH_132	WT	Glu2Sor1	Glu0	96	0.010416667	9	60	21672	18545	ON	7	4	2888	33	33	0	32	1	0	32	0	4	0	5	0	6	0	33	0	0	0	0	1	0.03125	0.035714286	8.68E-05	9.92E-05	16	15	0.624321504	0.683390288	0.257555995
51	yPH_132	WT	Glu2Sor1	Glu0	96	0.010416667	9	61	22032	18905	ON	7	4	2888	35	35	0	33	2	1	33	0	3	0	5	0	6	0	34	0	0	0	0	1	0.03030303	0.033333333	8.42E-05	9.26E-05	17	16	0.654624535	0.716723622	0.257555995
51	yPH_132	WT	Glu2Sor1	Glu0	96	0.010416667	9	62	22392	19265	ON	7	4	2888	38	38	0	34	4	1	34	0	3	0	7	0	6	0	34	0	0	0	0	0	0	0	0	0	18	16	0.654624535	0.716723622	0.257555995
51	yPH_132	WT	Glu2Sor1	Glu0	96	0.010416667	9	63	22752	19625	ON	7	4	2888	36	36	0	34	2	0	34	0	3	0	5	0	6	0	35	0	0	0	0	1	0.029411765	0.032258065	8.17E-05	8.96E-05	18	17	0.684036299	0.748981686	0.257555995
51	yPH_132	WT	Glu2Sor1	Glu0	96	0.010416667	9	64	23112	19985	ON	7	4	2888	38	38	0	35	3	1	35	0	3	0	6	0	6	0	35	0	0	0	0	0	0	0	0	0	19	17	0.684036299	0.748981686	0.257555995
51	yPH_132	WT	Glu2Sor1	Glu0	96	0.010416667	9	65	23472	20345	OFF	8	4	2888	40	39	1	35	5	0	35	0	11	0	15	1	14	0.25	34	0	0	0	2	1	0.028571429	0.041666667	7.94E-05	0.000115741	19	18	0.712607728	0.790648353	0.507555995
51	yPH_132	WT	Glu2Sor1	Glu0	96	0.010416667	9	66	23832	20705	OFF	8	4	2888	40	37	3	36	4	1	34	2	10	1	13	2	14	0	34	0	0	0	0	0	0	0	0	0	20	18	0.712607728	0.790648353	0.507555995
51	yPH_132	WT	Glu2Sor1	Glu0	96	0.010416667	9	67	24192	21065	OFF	8	4	2888	39	36	3	36	3	0	34	2	10	1	12	2	14	0	34	0	0	0	0	0	0	0	0	0	20	18	0.712607728	0.790648353	0.507555995
51	yPH_132	WT	Glu2Sor1	Glu0	96	0.010416667	9	68	24552	21425	OFF	8	4	2888	39	36	3	36	3	0	34	2	10	1	12	2	14	0	34	0	0	0	0	0	0	0	0	0	20	18	0.712607728	0.790648353	0.507555995
51	yPH_132	WT	Glu2Sor1	Glu0	96	0.010416667	9	69	24912	21785	OFF	8	4	2888	40	37	3	36	4	0	34	2	10	1	13	2	14	0	36	0	2	0	0	0	0	0	0	0	20	18	0.712607728	0.790648353	0.507555995
51	yPH_132	WT	Glu2Sor1	Glu0	96	0.010416667	9	70	25272	22145	OFF	8	4	2888	39	38	1	36	3	0	36	0	11	0	13	1	14	0	37	0	0	0	0	1	0.027777778	0.04	7.72E-05	0.000111111	20	19	0.740385506	0.830648353	0.507555995
51	yPH_132	WT	Glu2Sor1	Glu0	96	0.010416667	9	71	25632	22505	OFF	8	4	2888	40	39	1	37	3	1	37	0	11	0	13	1	14	0	37	0	0	0	0	0	0	0	0	0	21	19	0.740385506	0.830648353	0.507555995
51	yPH_132	WT	Glu2Sor1	Glu0	96	0.010416667	9	72	25992	22865	OFF	8	4	2888	41	40	1	37	4	0	37	0	11	0	14	1	14	0	37	0	0	0	0	0	0	0	0	0	21	19	0.740385506	0.830648353	0.507555995
51	yPH_132	WT	Glu2Sor1	Glu0	96	0.010416667	9	73	26352	23225	ON	9	5	2888	40	39	1	37	3	0	37	0	11	0	13	1	14	0	37	0	0	0	0	0	0	0	0	0	21	19	0.740385506	0.830648353	0.507555995
51	yPH_132	WT	Glu2Sor1	Glu0	96	0.010416667	9	74	26712	23585	ON	9	5	2888	38	38	0	37	1	0	37	0	11	0	12	0	14	0	37	0	0	0	0	0	0	0	0	0	21	19	0.740385506	0.830648353	0.507555995
51	yPH_132	WT	Glu2Sor1	Glu0	96	0.010416667	9	75	27072	23945	ON	9	5	2888	37	37	0	37	0	0	37	0	11	0	11	0	14	0	37	0	0	0	0	0	0	0	0	0	21	19	0.740385506	0.830648353	0.507555995
51	yPH_132	WT	Glu2Sor1	Glu0	96	0.010416667	9	76	27432	24305	ON	9	5	2888	40	39	1	37	3	0	37	0	11	0	13	1	14	0	37	0	0	0	0	0	0	0	0	0	21	19	0.740385506	0.830648353	0.507555995
51	yPH_132	WT	Glu2Sor1	Glu0	96	0.010416667	9	77	27792	24665	ON	9	5	2888	40	40	0	37	3	0	37	0	11	0	14	0	14	0	37	0	0	0	0	0	0	0	0	0	21	19	0.740385506	0.830648353	0.507555995
51	yPH_132	WT	Glu2Sor1	Glu0	96	0.010416667	9	78	28152	25025	ON	9	5	2888	41	40	1	37	4	0	37	0	11	0	14	1	14	0	37	0	0	0	0	0	0	0	0	0	21	19	0.740385506	0.830648353	0.507555995
51	yPH_132	WT	Glu2Sor1	Glu0	96	0.010416667	9	79	28512	25385	ON	9	5	2888	42	41	1	37	5	0	37	0	11	0	15	1	14	0	38	0	0	0	0	1	0.027027027	0.038461538	7.51E-05	0.000106838	21	20	0.767412533	0.869109891	0.507555995
51	yPH_132	WT	Glu2Sor1	Glu0	96	0.010416667	9	80	28872	25745	ON	9	5	2888	42	42	0	38	4	1	38	0	11	0	15	0	14	0	34	0	0	0	4	0	0	0	0	0	22	20	0.767412533	0.869109891	0.507555995
51	yPH_132	WT	Glu2Sor1	Glu0	96	0.010416667	9	81	29232	26105	OFF	10	5	2888	43	38	5	38	5	0	34	4	13	1	17	2	19	0.172413793	39	0	4	0	0	1	0.029411765	0.047619048	8.17E-05	0.000132275	22	21	0.796824298	0.916728939	0.679969788
51	yPH_132	WT	Glu2Sor1	Glu0	96	0.010416667	9	82	29592	26465	OFF	10	5	2888	43	42	1	39	4	1	39	0	14	0	17	1	19	0	37	0	0	0	2	0	0	0	0	0	23	21	0.796824298	0.916728939	0.679969788
51	yPH_132	WT	Glu2Sor1	Glu0	96	0.010416667	9	83	29952	26825	OFF	10	5	2888	45	42	3	39	6	0	37	2	13	1	18	2	19	0	35	0	0	0	2	0	0	0	0	0	23	21	0.796824298	0.916728939	0.679969788
51	yPH_132	WT	Glu2Sor1	Glu0	96	0.010416667	9	84	30312	27185	OFF	10	5	2888	45	40	5	39	6	0	35	4	12	2	17	3	19	0	36	0	2	0	1	0	0	0	0	0	23	21	0.796824298	0.916728939	0.679969788
51	yPH_132	WT	Glu2Sor1	Glu0	96	0.010416667	9	85	30672	27545	OFF	10	5	2888	46	42	4	39	7	0	36	3	12	2	18	3	19	0	37	0	1	0	0	0	0	0	0	0	23	21	0.796824298	0.916728939	0.679969788
51	yPH_132	WT	Glu2Sor1	Glu0	96	0.010416667	9	86	31032	27905	OFF	10	5	2888	45	42	3	39	6	0	37	2	13	1	18	2	19	0	36	0	0	0	1	0	0	0	0	0	23	21	0.796824298	0.916728939	0.679969788
51	yPH_132	WT	Glu2Sor1	Glu0	96	0.010416667	9	87	31392	28265	OFF	10	5	2888	45	41	4	39	6	0	36	3	12	2	17	3	19	0	36	0	0	0	0	0	0	0	0	0	23	21	0.796824298	0.916728939	0.679969788
51	yPH_132	WT	Glu2Sor1	Glu0	96	0.010416667	9	88	31752	28625	OFF	10	5	2888	45	41	4	39	6	0	36	3	12	2	17	3	19	0	34	0	0	0	2	0	0	0	0	0	23	21	0.796824298	0.916728939	0.679969788
51	yPH_132	WT	Glu2Sor1	Glu0	96	0.010416667	9	89	32112	28985	ON	11	6	2888	46	40	6	39	7	0	34	5	11	3	17	4	19	0	36	0	2	0	0	0	0	0	0	0	23	21	0.796824298	0.916728939	0.679969788
51	yPH_132	WT	Glu2Sor1	Glu0	96	0.010416667	9	90	32472	29345	ON	11	6	2888	42	39	3	39	3	0	36	3	12	2	15	2	19	0	36	0	0	0	0	0	0	0	0	0	23	21	0.796824298	0.916728939	0.679969788
51	yPH_132	WT	Glu2Sor1	Glu0	96	0.010416667	9	91	32832	29705	ON	11	6	2888	42	39	3	39	3	0	36	3	12	2	15	2	19	0	34	0	0	0	2	0	0	0	0	0	23	21	0.796824298	0.916728939	0.679969788
51	yPH_132	WT	Glu2Sor1	Glu0	96	0.010416667	9	92	33192	30065	ON	11	6	2888	40	35	5	39	1	0	34	5	11	3	12	3	19	0	36	0	2	0	0	0	0	0	0	0	23	21	0.796824298	0.916728939	0.679969788
51	yPH_132	WT	Glu2Sor1	Glu0	96	0.010416667	9	93	33552	30425	ON	11	6	2888	39	36	3	39	0	0	36	3	12	2	12	2	19	0	37	0	0	0	0	1	0.027777778	0.041666667	7.72E-05	0.000115741	23	22	0.824602075	0.958395606	0.679969788
51	yPH_132	WT	Glu2Sor1	Glu0	96	0.010416667	9	94	33912	30785	ON	11	6	2888	40	37	3	40	0	1	37	3	12	2	12	2	19	0	37	0	0	0	2	2	0.054054054	0.08	0.00015015	0.000222222	24	24	0.878656129	1.038395606	0.679969788
51	yPH_132	WT	Glu2Sor1	Glu0	96	0.010416667	9	95	34272	31145	ON	11	6	2888	44	39	5	42	2	2	37	5	11	3	13	3	19	0	39	0	2	0	0	0	0	0	0	0	26	24	0.878656129	1.038395606	0.679969788
51	yPH_132	WT	Glu2Sor1	Glu0	96	0.010416667	9	96	34632	31505	ON	11	6	2888	44	41	3	42	2	0	39	3	12	2	14	2	19	0	39	0	0	0	0	0	0	0	0	0	26	24	0.878656129	1.038395606	0.679969788
51	yPH_132	WT	Glu2Sor1	Glu0	96	0.010416667	9	97	34992	31865	OFF	12	6	2887	45	42	3	42	3	0	39	3	12	2	15	2	19	0	41	0	0	0	0	2	0.051282051	0.074074074	0.00014245	0.000205761	26	26	0.929938181	1.11246968	0.679969788
51	yPH_132	WT	Glu2Sor1	Glu0	96	0.010416667	9	98	35352	32225	OFF	12	6	2887	46	43	3	44	2	2	41	3	12	2	14	2	19	0	39	0	0	0	2	0	0	0	0	0	28	26	0.929938181	1.11246968	0.679969788
51	yPH_132	WT	Glu2Sor1	Glu0	96	0.010416667	9	99	35712	32585	OFF	12	6	2887	48	43	5	44	4	0	39	5	11	3	15	3	19	0	42	0	2	0	0	1	0.025641026	0.035714286	7.12E-05	9.92E-05	28	27	0.955579206	1.148183965	0.679969788
51	yPH_132	WT	Glu2Sor1	Glu0	96	0.010416667	9	100	36072	32945	OFF	12	6	2887	49	46	3	45	4	1	42	3	12	2	16	2	19	0	40	0	0	0	2	0	0	0	0	0	29	27	0.955579206	1.148183965	0.679969788
51	yPH_132	WT	Glu2Sor1	Glu0	96	0.010416667	9	101	36432	33305	OFF	12	6	2887	46	41	5	45	1	0	40	5	11	3	12	3	19	0	42	0	2	0	0	0	0	0	0	0	29	27	0.955579206	1.148183965	0.679969788
51	yPH_132	WT	Glu2Sor1	Glu0	96	0.010416667	9	102	36792	33665	OFF	12	6	2887	48	45	3	45	3	0	42	3	12	2	15	2	19	0	38	0	0	0	4	0	0	0	0	0	29	27	0.955579206	1.148183965	0.679969788
51	yPH_132	WT	Glu2Sor1	Glu0	96	0.010416667	9	103	37152	34025	OFF	12	6	2887	47	40	7	45	2	0	38	7	11	3	13	3	19	0	43	0	4	0	0	1	0.026315789	0.037037037	7.31E-05	0.000102881	29	28	0.981894996	1.185221003	0.679969788
51	yPH_132	WT	Glu2Sor1	Glu0	96	0.010416667	9	104	37512	34385	OFF	12	6	2887	48	45	3	46	2	1	43	3	11	2	13	2	19	0	43	0	0	0	0	0	0	0	0	0	30	28	0.981894996	1.185221003	0.679969788
51	yPH_132	WT	Glu2Sor1	Glu0	96	0.010416667	9	105	37872	34745	ON	13	7	2888	49	46	3	46	3	0	43	3	11	2	14	2	19	0	43	0	0	0	0	0	0	0	0	0	30	28	0.981894996	1.185221003	0.679969788
51	yPH_132	WT	Glu2Sor1	Glu0	96	0.010416667	9	106	38232	35105	ON	13	7	2888	49	46	3	46	3	0	43	3	11	2	14	2	19	0	43	0	0	0	0	0	0	0	0	0	30	28	0.981894996	1.185221003	0.679969788
51	yPH_132	WT	Glu2Sor1	Glu0	96	0.010416667	9	107	38592	35465	ON	13	7	2888	48	45	3	46	2	0	43	3	11	2	13	2	19	0	44	0	0	0	0	1	0.023255814	0.03125	6.46E-05	8.68E-05	30	29	1.00515081	1.216471003	0.679969788
51	yPH_132	WT	Glu2Sor1	Glu0	96	0.010416667	9	108	38952	35825	ON	13	7	2888	48	45	3	47	1	1	44	3	11	2	12	2	19	0	42	0	0	0	2	0	0	0	0	0	31	29	1.00515081	1.216471003	0.679969788
51	yPH_132	WT	Glu2Sor1	Glu0	96	0.010416667	9	109	39312	36185	ON	13	7	2888	50	45	5	47	3	0	42	5	11	2	14	2	19	0	44	0	2	0	0	0	0	0	0	0	31	29	1.00515081	1.216471003	0.679969788
51	yPH_132	WT	Glu2Sor1	Glu0	96	0.010416667	9	110	39672	36545	ON	13	7	2888	50	47	3	47	3	0	44	3	12	2	15	2	20	0.029411765	44	0	0	0	0	0	0	0	0	0	31	29	1.00515081	1.216471003	0.709381553
51	yPH_132	WT	Glu2Sor1	Glu0	96	0.010416667	9	111	40032	36905	ON	13	7	2888	50	47	3	47	3	0	44	3	12	2	15	2	20	0	42	0	0	0	2	0	0	0	0	0	31	29	1.00515081	1.216471003	0.709381553
51	yPH_132	WT	Glu2Sor1	Glu0	96	0.010416667	9	112	40392	37265	ON	13	7	2888	48	43	5	47	1	0	42	5	12	2	13	2	20	0	44	0	2	0	0	0	0	0	0	0	31	29	1.00515081	1.216471003	0.709381553
51	yPH_132	WT	Glu2Sor1	Glu0	96	0.010416667	9	113	40752	37625	OFF	14	7	2888	50	47	3	47	3	0	44	3	13	2	16	2	21	0.03030303	43	0	0	0	1	0	0	0	0	0	31	29	1.00515081	1.216471003	0.739684583
51	yPH_132	WT	Glu2Sor1	Glu0	96	0.010416667	9	114	41112	37985	OFF	14	7	2888	49	45	4	47	2	0	43	4	12	3	14	3	21	0	44	0	1	0	0	0	0	0	0	0	31	29	1.00515081	1.216471003	0.739684583
51	yPH_132	WT	Glu2Sor1	Glu0	96	0.010416667	9	115	41472	38345	OFF	14	7	2888	54	51	3	47	7	0	44	3	13	2	20	2	21	0	46	0	0	0	0	2	0.045454545	0.064516129	0.000126263	0.000179211	31	31	1.050605355	1.280987132	0.739684583
51	yPH_132	WT	Glu2Sor1	Glu0	96	0.010416667	9	116	41832	38705	OFF	14	7	2888	54	51	3	49	5	2	46	3	13	2	18	2	21	0	44	0	0	0	2	0	0	0	0	0	33	31	1.050605355	1.280987132	0.739684583
51	yPH_132	WT	Glu2Sor1	Glu0	96	0.010416667	9	117	42192	39065	OFF	14	7	2888	49	44	5	49	0	0	44	5	13	2	13	2	21	0	43	0	2	0	3	0	0	0	0	0	33	31	1.050605355	1.280987132	0.739684583
51	yPH_132	WT	Glu2Sor1	Glu0	96	0.010416667	9	118	42552	39425	OFF	14	7	2888	51	45	6	49	2	0	43	6	12	3	14	3	21	0	43	0	0	0	0	0	0	0	0	0	33	31	1.050605355	1.280987132	0.739684583
51	yPH_132	WT	Glu2Sor1	Glu0	96	0.010416667	9	119	42912	39785	OFF	14	7	2888	51	45	6	49	2	0	43	6	12	3	14	3	21	0	NA	NA	NA	NA	NA	NA	NA	NA	NA	NA	NA	NA	NA	NA	NA
51	yPH_132	WT	Glu2Sor1	Glu0	96	0.010416667	10	0	81	-3046	OFF	0	0	3610	15	15	0	15	0	0	15	0	0	0	0	0	0	0	16	0	0	0	0	1	0.066666667	0.066666667	0.000185185	0.000185185	NA	NA	NA	NA	NA
51	yPH_132	WT	Glu2Sor1	Glu0	96	0.010416667	10	1	441	-2686	OFF	0	0	3610	16	16	0	16	0	1	16	0	0	0	0	0	0	0	16	0	0	0	0	0	0	0	0	0	NA	NA	NA	NA	NA
51	yPH_132	WT	Glu2Sor1	Glu0	96	0.010416667	10	2	801	-2326	OFF	0	0	3610	16	16	0	16	0	0	16	0	0	0	0	0	0	0	17	0	0	0	0	1	0.0625	0.0625	0.000173611	0.000173611	NA	NA	NA	NA	NA
51	yPH_132	WT	Glu2Sor1	Glu0	96	0.010416667	10	3	1161	-1966	OFF	0	0	3610	18	18	0	17	1	1	17	0	0	0	0	0	0	0	18	0	0	0	0	1	0.058823529	0.058823529	0.000163399	0.000163399	NA	NA	NA	NA	NA
51	yPH_132	WT	Glu2Sor1	Glu0	96	0.010416667	10	4	1521	-1606	OFF	0	0	3610	18	18	0	18	0	1	18	0	0	0	0	0	0	0	19	0	0	0	0	1	0.055555556	0.055555556	0.000154321	0.000154321	NA	NA	NA	NA	NA
51	yPH_132	WT	Glu2Sor1	Glu0	96	0.010416667	10	5	1881	-1246	OFF	0	0	3610	19	19	0	19	0	1	19	0	0	0	0	0	0	0	20	0	0	0	0	1	0.052631579	0.052631579	0.000146199	0.000146199	NA	NA	NA	NA	NA
51	yPH_132	WT	Glu2Sor1	Glu0	96	0.010416667	10	6	2241	-886	OFF	0	0	3610	20	20	0	20	0	1	20	0	0	0	0	0	0	0	20	0	0	0	0	0	0	0	0	0	NA	NA	NA	NA	NA
51	yPH_132	WT	Glu2Sor1	Glu0	96	0.010416667	10	7	2601	-526	OFF	0	0	3610	20	20	0	20	0	0	20	0	1	0	1	0	1	0.05	21	0	0	0	0	1	0.05	0.052631579	0.000138889	0.000146199	NA	NA	NA	NA	NA
51	yPH_132	WT	Glu2Sor1	Glu0	96	0.010416667	10	8	2961	-166	OFF	0	0	3610	21	21	0	21	0	1	21	0	1	0	1	0	1	0	21	0	0	0	0	0	0	0	0	0	NA	NA	NA	NA	NA
51	yPH_132	WT	Glu2Sor1	Glu0	96	0.010416667	10	9	3681	554	ON	1	1	2887	22	22	0	21	1	0	21	0	1	0	1	0	1	0	22	0	0	0	0	1	0.047619048	0.05	6.61E-05	6.94E-05	1	1	0.047619048	0.05	0
51	yPH_132	WT	Glu2Sor1	Glu0	96	0.010416667	10	10	4401	1274	ON	1	1	2887	22	22	0	22	0	1	22	0	1	0	1	0	1	0	22	0	0	0	0	0	0	0	0	0	2	1	0.047619048	0.05	0
51	yPH_132	WT	Glu2Sor1	Glu0	96	0.010416667	10	11	4761	1634	ON	1	1	2887	22	22	0	22	0	0	22	0	1	0	1	0	1	0	22	0	0	0	0	0	0	0	0	0	2	1	0.047619048	0.05	0
51	yPH_132	WT	Glu2Sor1	Glu0	96	0.010416667	10	12	5121	1994	ON	1	1	2887	22	22	0	22	0	0	22	0	1	0	1	0	1	0	23	0	0	0	0	1	0.045454545	0.047619048	6.31E-05	6.61E-05	2	2	0.093073593	0.097619048	0
51	yPH_132	WT	Glu2Sor1	Glu0	96	0.010416667	10	13	5841	2714	ON	1	1	2887	23	23	0	23	0	1	23	0	1	0	1	0	1	0	23	0	0	0	0	0	0	0	0	0	3	2	0.093073593	0.097619048	0
51	yPH_132	WT	Glu2Sor1	Glu0	96	0.010416667	10	14	6201	3074	OFF	2	1	2888	23	23	0	23	0	0	23	0	3	0	3	0	3	0.090909091	25	0	0	0	0	2	0.086956522	0.1	0.000241546	0.000277778	3	4	0.180030115	0.197619048	0.090909091
51	yPH_132	WT	Glu2Sor1	Glu0	96	0.010416667	10	15	6561	3434	OFF	2	1	2888	25	25	0	25	0	2	25	0	4	0	4	0	4	0.045454545	26	0	0	0	0	1	0.04	0.047619048	0.000111111	0.000132275	5	5	0.220030115	0.245238095	0.136363636
51	yPH_132	WT	Glu2Sor1	Glu0	96	0.010416667	10	16	6921	3794	OFF	2	1	2888	26	26	0	26	0	1	26	0	5	0	5	0	5	0.045454545	26	0	0	0	0	0	0	0	0	0	6	5	0.220030115	0.245238095	0.181818182
51	yPH_132	WT	Glu2Sor1	Glu0	96	0.010416667	10	17	7281	4154	OFF	2	1	2888	26	26	0	26	0	0	26	0	5	0	5	0	5	0	26	0	0	0	0	0	0	0	0	0	6	5	0.220030115	0.245238095	0.181818182
51	yPH_132	WT	Glu2Sor1	Glu0	96	0.010416667	10	18	7641	4514	OFF	2	1	2888	26	26	0	26	0	0	26	0	5	0	5	0	5	0	25	0	0	0	1	0	0	0	0	0	6	5	0.220030115	0.245238095	0.181818182
51	yPH_132	WT	Glu2Sor1	Glu0	96	0.010416667	10	19	8001	4874	OFF	2	1	2888	26	25	1	26	0	0	25	1	5	0	5	0	5	0	26	0	0	0	0	1	0.04	0.05	0.000111111	0.000138889	6	6	0.260030115	0.295238095	0.181818182
51	yPH_132	WT	Glu2Sor1	Glu0	96	0.010416667	10	20	8361	5234	OFF	2	1	2888	27	26	1	27	0	1	26	1	5	0	5	0	5	0	25	0	1	0	2	0	0	0	0	0	7	6	0.260030115	0.295238095	0.181818182
51	yPH_132	WT	Glu2Sor1	Glu0	96	0.010416667	10	21	8721	5594	OFF	2	1	2888	27	25	2	27	0	0	25	2	5	0	5	0	5	0	27	0	2	0	0	0	0	0	0	0	7	6	0.260030115	0.295238095	0.181818182
51	yPH_132	WT	Glu2Sor1	Glu0	96	0.010416667	10	22	9801	6674	ON	3	2	2888	27	27	0	27	0	0	27	0	5	0	5	0	5	0	26	0	0	0	1	0	0	0	0	0	7	6	0.260030115	0.295238095	0.181818182
51	yPH_132	WT	Glu2Sor1	Glu0	96	0.010416667	10	23	10161	7034	ON	3	2	2888	27	26	1	27	0	0	26	1	5	0	5	0	5	0	26	0	0	0	0	0	0	0	0	0	7	6	0.260030115	0.295238095	0.181818182
51	yPH_132	WT	Glu2Sor1	Glu0	96	0.010416667	10	24	10881	7754	ON	3	2	2888	27	26	1	27	0	0	26	1	5	0	5	0	5	0	27	0	0	0	0	1	0.038461538	0.047619048	0.000106838	0.000132275	7	7	0.298491653	0.342857143	0.181818182
51	yPH_132	WT	Glu2Sor1	Glu0	96	0.010416667	10	25	11241	8114	ON	3	2	2888	28	27	1	28	0	1	27	1	5	0	5	0	5	0	27	0	0	0	0	0	0	0	0	0	8	7	0.298491653	0.342857143	0.181818182
51	yPH_132	WT	Glu2Sor1	Glu0	96	0.010416667	10	26	11601	8474	ON	3	2	2888	28	27	1	28	0	0	27	1	5	0	5	0	5	0	28	0	0	0	0	1	0.037037037	0.045454545	0.000102881	0.000126263	8	8	0.33552869	0.388311688	0.181818182
51	yPH_132	WT	Glu2Sor1	Glu0	96	0.010416667	10	27	11961	8834	OFF	4	2	2888	29	28	1	29	0	1	28	1	6	0	6	0	6	0.041666667	29	0	0	0	0	1	0.035714286	0.045454545	9.92E-05	0.000126263	9	9	0.371242976	0.433766234	0.223484848
51	yPH_132	WT	Glu2Sor1	Glu0	96	0.010416667	10	28	12321	9194	OFF	4	2	2888	30	29	1	30	0	1	29	1	8	0	8	0	8	0.083333333	29	0	0	0	0	0	0	0	0	0	10	9	0.371242976	0.433766234	0.306818182
51	yPH_132	WT	Glu2Sor1	Glu0	96	0.010416667	10	29	12681	9554	OFF	4	2	2888	30	29	1	30	0	0	29	1	8	0	8	0	8	0	29	0	0	0	0	0	0	0	0	0	10	9	0.371242976	0.433766234	0.306818182
51	yPH_132	WT	Glu2Sor1	Glu0	96	0.010416667	10	30	13041	9914	OFF	4	2	2888	30	29	1	30	0	0	29	1	8	0	8	0	8	0	30	0	0	0	0	1	0.034482759	0.047619048	9.58E-05	0.000132275	10	10	0.405725735	0.481385281	0.306818182
51	yPH_132	WT	Glu2Sor1	Glu0	96	0.010416667	10	31	13401	10274	OFF	4	2	2888	31	30	1	31	0	1	30	1	8	0	8	0	8	0	30	0	0	0	0	0	0	0	0	0	11	10	0.405725735	0.481385281	0.306818182
51	yPH_132	WT	Glu2Sor1	Glu0	96	0.010416667	10	32	13761	10634	OFF	4	2	2888	31	30	1	31	0	0	30	1	8	0	8	0	8	0	30	0	0	0	0	0	0	0	0	0	11	10	0.405725735	0.481385281	0.306818182
51	yPH_132	WT	Glu2Sor1	Glu0	96	0.010416667	10	33	14121	10994	OFF	4	2	2888	31	30	1	31	0	0	30	1	8	0	8	0	8	0	30	0	0	0	0	0	0	0	0	0	11	10	0.405725735	0.481385281	0.306818182
51	yPH_132	WT	Glu2Sor1	Glu0	96	0.010416667	10	34	14481	11354	OFF	4	2	2888	31	30	1	31	0	0	30	1	8	0	8	0	8	0	30	0	0	0	0	0	0	0	0	0	11	10	0.405725735	0.481385281	0.306818182
51	yPH_132	WT	Glu2Sor1	Glu0	96	0.010416667	10	35	14841	11714	ON	5	3	2888	31	30	1	31	0	0	30	1	8	0	8	0	8	0	30	0	0	0	0	0	0	0	0	0	11	10	0.405725735	0.481385281	0.306818182
51	yPH_132	WT	Glu2Sor1	Glu0	96	0.010416667	10	36	15201	12074	ON	5	3	2888	31	30	1	31	0	0	30	1	8	0	8	0	8	0	30	0	0	0	0	0	0	0	0	0	11	10	0.405725735	0.481385281	0.306818182
51	yPH_132	WT	Glu2Sor1	Glu0	96	0.010416667	10	37	15561	12434	ON	5	3	2888	31	30	1	31	0	0	30	1	8	0	8	0	8	0	31	0	0	0	0	1	0.033333333	0.045454545	4.63E-05	6.31E-05	11	11	0.439059068	0.526839827	0.306818182
51	yPH_132	WT	Glu2Sor1	Glu0	96	0.010416667	10	38	16281	13154	ON	5	3	2888	32	31	1	32	0	1	31	1	8	0	8	0	8	0	31	0	0	0	0	0	0	0	0	0	12	11	0.439059068	0.526839827	0.306818182
51	yPH_132	WT	Glu2Sor1	Glu0	96	0.010416667	10	39	16641	13514	ON	5	3	2888	32	31	1	32	0	0	31	1	8	0	8	0	8	0	31	0	0	0	0	0	0	0	0	0	12	11	0.439059068	0.526839827	0.306818182
51	yPH_132	WT	Glu2Sor1	Glu0	96	0.010416667	10	40	17001	13874	ON	5	3	2888	32	31	1	32	0	0	31	1	8	0	8	0	8	0	32	0	0	0	0	1	0.032258065	0.043478261	4.48E-05	6.04E-05	12	12	0.471317132	0.570318088	0.306818182
51	yPH_132	WT	Glu2Sor1	Glu0	96	0.010416667	10	41	17721	14594	OFF	6	3	2887	34	33	1	33	1	1	32	1	10	0	10	0	10	0.08	32	0	0	0	0	0	0	0	0	0	13	12	0.471317132	0.570318088	0.386818182
51	yPH_132	WT	Glu2Sor1	Glu0	96	0.010416667	10	42	18081	14954	OFF	6	3	2887	34	33	1	33	1	0	32	1	11	0	11	0	11	0.043478261	32	0	0	0	0	0	0	0	0	0	13	12	0.471317132	0.570318088	0.430296443
51	yPH_132	WT	Glu2Sor1	Glu0	96	0.010416667	10	43	18441	15314	OFF	6	3	2887	34	33	1	33	1	0	32	1	11	0	11	0	11	0	30	0	0	0	2	0	0	0	0	0	13	12	0.471317132	0.570318088	0.430296443
51	yPH_132	WT	Glu2Sor1	Glu0	96	0.010416667	10	44	18801	15674	OFF	6	3	2887	34	31	3	33	1	0	30	3	9	2	9	2	11	0	30	0	0	0	0	0	0	0	0	0	13	12	0.471317132	0.570318088	0.430296443
51	yPH_132	WT	Glu2Sor1	Glu0	96	0.010416667	10	45	19161	16034	OFF	6	3	2887	35	32	3	33	2	0	30	3	9	2	9	2	11	0	31	0	0	0	0	1	0.033333333	0.047619048	9.26E-05	0.000132275	13	13	0.504650466	0.617937135	0.430296443
51	yPH_132	WT	Glu2Sor1	Glu0	96	0.010416667	10	46	19521	16394	OFF	6	3	2887	35	32	3	34	1	1	31	3	9	2	9	2	11	0	33	0	2	0	0	0	0	0	0	0	14	13	0.504650466	0.617937135	0.430296443
51	yPH_132	WT	Glu2Sor1	Glu0	96	0.010416667	10	47	19881	16754	OFF	6	3	2887	35	34	1	34	1	0	33	1	11	0	11	0	11	0	33	0	0	0	0	0	0	0	0	0	14	13	0.504650466	0.617937135	0.430296443
51	yPH_132	WT	Glu2Sor1	Glu0	96	0.010416667	10	48	20241	17114	OFF	6	3	2887	35	34	1	34	1	0	33	1	11	0	11	0	11	0	31	0	0	0	2	0	0	0	0	0	14	13	0.504650466	0.617937135	0.430296443
51	yPH_132	WT	Glu2Sor1	Glu0	96	0.010416667	10	49	21321	18194	ON	7	4	2888	35	32	3	33	2	0	31	2	9	2	9	2	11	0	31	0	0	0	0	0	0	0	0	0	14	13	0.504650466	0.617937135	0.430296443
51	yPH_132	WT	Glu2Sor1	Glu0	96	0.010416667	10	50	21681	18554	ON	7	4	2888	34	32	2	33	1	0	31	2	9	2	9	2	11	0	34	0	2	0	0	1	0.032258065	0.045454545	2.99E-05	4.21E-05	14	14	0.53690853	0.663391681	0.430296443
51	yPH_132	WT	Glu2Sor1	Glu0	96	0.010416667	10	51	22761	19634	ON	7	4	2888	37	37	0	34	3	1	34	0	11	0	11	0	11	0	30	0	0	0	6	2	0.058823529	0.086956522	0.000163399	0.000241546	15	16	0.59573206	0.750348203	0.430296443
51	yPH_132	WT	Glu2Sor1	Glu0	96	0.010416667	10	52	23121	19994	ON	7	4	2888	42	35	7	36	6	2	30	6	8	3	8	3	11	0	34	0	5	0	1	0	0	0	0	0	17	16	0.59573206	0.750348203	0.430296443
51	yPH_132	WT	Glu2Sor1	Glu0	96	0.010416667	10	53	23481	20354	OFF	8	4	2888	37	35	2	36	1	0	34	2	15	1	15	1	17	0.230769231	34	0	0	0	0	0	0	0	0	0	17	16	0.59573206	0.750348203	0.661065673
51	yPH_132	WT	Glu2Sor1	Glu0	96	0.010416667	10	54	23841	20714	OFF	8	4	2888	38	36	2	36	2	0	34	2	15	1	15	1	17	0	34	0	0	0	0	0	0	0	0	0	17	16	0.59573206	0.750348203	0.661065673
51	yPH_132	WT	Glu2Sor1	Glu0	96	0.010416667	10	55	24201	21074	OFF	8	4	2888	38	36	2	36	2	0	34	2	15	1	15	1	17	0	34	0	0	0	0	0	0	0	0	0	17	16	0.59573206	0.750348203	0.661065673
51	yPH_132	WT	Glu2Sor1	Glu0	96	0.010416667	10	56	24561	21434	OFF	8	4	2888	37	35	2	36	1	0	34	2	15	1	15	1	17	0	34	0	2	0	2	0	0	0	0	0	17	16	0.59573206	0.750348203	0.661065673
51	yPH_132	WT	Glu2Sor1	Glu0	96	0.010416667	10	57	24921	21794	OFF	8	4	2888	38	36	2	36	2	0	34	2	14	2	14	2	17	0	35	0	0	0	0	1	0.029411765	0.05	8.17E-05	0.000138889	17	17	0.625143824	0.800348203	0.661065673
51	yPH_132	WT	Glu2Sor1	Glu0	96	0.010416667	10	58	25281	22154	OFF	8	4	2888	39	37	2	37	2	1	35	2	14	2	14	2	17	0	37	0	2	0	0	0	0	0	0	0	18	17	0.625143824	0.800348203	0.661065673
51	yPH_132	WT	Glu2Sor1	Glu0	96	0.010416667	10	59	25641	22514	OFF	8	4	2888	39	39	0	37	2	0	37	0	16	0	16	0	17	0	35	0	0	0	2	0	0	0	0	0	18	17	0.625143824	0.800348203	0.661065673
51	yPH_132	WT	Glu2Sor1	Glu0	96	0.010416667	10	60	26001	22874	OFF	8	4	2888	40	38	2	37	3	0	35	2	14	2	14	2	17	0	37	0	2	0	0	0	0	0	0	0	18	17	0.625143824	0.800348203	0.661065673
51	yPH_132	WT	Glu2Sor1	Glu0	96	0.010416667	10	61	26361	23234	ON	9	5	2888	38	38	0	37	1	0	37	0	16	0	16	0	17	0	35	0	0	0	2	0	0	0	0	0	18	17	0.625143824	0.800348203	0.661065673
51	yPH_132	WT	Glu2Sor1	Glu0	96	0.010416667	10	62	28521	25394	ON	9	5	2888	38	35	3	37	1	0	35	2	14	2	14	2	17	0	36	0	2	0	2	1	0.028571429	0.047619048	3.97E-05	6.61E-05	18	18	0.653715253	0.84796725	0.661065673
51	yPH_132	WT	Glu2Sor1	Glu0	96	0.010416667	10	63	29241	26114	OFF	10	5	2888	40	37	3	39	1	1	36	3	19	2	19	2	22	0.217391304	39	0	3	0	0	0	0	0	0	0	19	18	0.653715253	0.84796725	0.878456978
51	yPH_132	WT	Glu2Sor1	Glu0	96	0.010416667	10	64	29601	26474	OFF	10	5	2888	39	39	0	39	0	0	39	0	21	0	21	0	22	0	41	0	0	0	0	2	0.051282051	0.111111111	0.00014245	0.000308642	19	20	0.704997304	0.959078361	0.878456978
51	yPH_132	WT	Glu2Sor1	Glu0	96	0.010416667	10	65	29961	26834	OFF	10	5	2888	41	41	0	41	0	2	41	0	20	0	20	0	22	0	40	0	0	0	2	1	0.024390244	0.047619048	6.78E-05	0.000132275	21	21	0.729387548	1.006697409	0.878456978
51	yPH_132	WT	Glu2Sor1	Glu0	96	0.010416667	10	66	30321	27194	OFF	10	5	2888	43	41	2	42	1	1	40	2	19	1	19	1	22	0	42	0	2	0	0	0	0	0	0	0	22	21	0.729387548	1.006697409	0.878456978
51	yPH_132	WT	Glu2Sor1	Glu0	96	0.010416667	10	67	30681	27554	OFF	10	5	2888	43	42	1	42	1	0	42	0	20	0	20	0	22	0	42	0	0	0	0	0	0	0	0	0	22	21	0.729387548	1.006697409	0.878456978
51	yPH_132	WT	Glu2Sor1	Glu0	96	0.010416667	10	68	31041	27914	OFF	10	5	2888	43	43	0	42	1	0	42	0	20	0	20	0	22	0	40	0	0	0	2	0	0	0	0	0	22	21	0.729387548	1.006697409	0.878456978
51	yPH_132	WT	Glu2Sor1	Glu0	96	0.010416667	10	69	31401	28274	OFF	10	5	2888	44	41	3	42	2	0	40	2	19	1	19	1	22	0	38	0	0	0	2	0	0	0	0	0	22	21	0.729387548	1.006697409	0.878456978
51	yPH_132	WT	Glu2Sor1	Glu0	96	0.010416667	10	70	31761	28634	OFF	10	5	2888	43	38	5	43	0	0	38	5	17	3	17	3	22	0	42	0	4	0	0	0	0	0	0	0	22	21	0.729387548	1.006697409	0.878456978
51	yPH_132	WT	Glu2Sor1	Glu0	96	0.010416667	10	71	33201	30074	ON	11	6	2888	45	43	2	43	2	0	42	1	20	0	20	0	22	0	42	0	0	0	0	0	0	0	0	0	22	21	0.729387548	1.006697409	0.878456978
51	yPH_132	WT	Glu2Sor1	Glu0	96	0.010416667	10	72	33921	30794	ON	11	6	2888	45	43	2	43	2	0	42	1	20	0	20	0	22	0	40	0	0	0	2	0	0	0	0	0	22	21	0.729387548	1.006697409	0.878456978
51	yPH_132	WT	Glu2Sor1	Glu0	96	0.010416667	10	73	34281	31154	ON	11	6	2888	44	40	4	44	0	1	40	4	18	2	18	2	22	0	43	0	2	0	0	1	0.025	0.045454545	6.94E-05	0.000126263	23	22	0.754387548	1.052151954	0.878456978
51	yPH_132	WT	Glu2Sor1	Glu0	96	0.010416667	10	74	34641	31514	ON	11	6	2888	47	45	2	45	2	1	43	2	20	0	20	0	22	0	43	0	0	0	0	0	0	0	0	0	24	22	0.754387548	1.052151954	0.878456978
51	yPH_132	WT	Glu2Sor1	Glu0	96	0.010416667	10	75	35001	31874	OFF	12	6	2887	45	43	2	45	0	0	43	2	26	1	26	0	28	0.25	43	0	0	0	0	0	0	0	0	0	24	22	0.754387548	1.052151954	1.128456978
51	yPH_132	WT	Glu2Sor1	Glu0	96	0.010416667	10	76	35361	32234	OFF	12	6	2887	46	44	2	45	1	0	43	2	26	1	26	0	28	0	43	0	0	0	0	0	0	0	0	0	24	22	0.754387548	1.052151954	1.128456978
51	yPH_132	WT	Glu2Sor1	Glu0	96	0.010416667	10	77	35721	32594	OFF	12	6	2887	48	46	2	45	3	0	43	2	26	1	26	0	28	0	41	0	0	0	2	0	0	0	0	0	24	22	0.754387548	1.052151954	1.128456978
51	yPH_132	WT	Glu2Sor1	Glu0	96	0.010416667	10	78	36081	32954	OFF	12	6	2887	49	45	4	45	4	0	41	4	24	3	24	2	28	0	43	0	2	0	0	0	0	0	0	0	24	22	0.754387548	1.052151954	1.128456978
51	yPH_132	WT	Glu2Sor1	Glu0	96	0.010416667	10	79	36441	33314	OFF	12	6	2887	46	44	2	45	1	0	43	2	26	1	26	0	28	0	40	0	0	0	4	1	0.023255814	0.058823529	6.46E-05	0.000163399	24	23	0.777643362	1.110975484	1.128456978
51	yPH_132	WT	Glu2Sor1	Glu0	96	0.010416667	10	80	36801	33674	OFF	12	6	2887	47	41	6	46	1	1	40	6	23	4	23	3	28	0	40	0	2	0	2	0	0	0	0	0	25	23	0.777643362	1.110975484	1.128456978
51	yPH_132	WT	Glu2Sor1	Glu0	96	0.010416667	10	81	37161	34034	OFF	12	6	2887	47	41	6	46	1	0	40	6	23	4	23	3	28	0	42	0	2	0	0	0	0	0	0	0	25	23	0.777643362	1.110975484	1.128456978
51	yPH_132	WT	Glu2Sor1	Glu0	96	0.010416667	10	82	37521	34394	OFF	12	6	2887	48	44	4	46	2	0	42	4	25	2	25	1	28	0	40	0	0	0	2	0	0	0	0	0	25	23	0.777643362	1.110975484	1.128456978
51	yPH_132	WT	Glu2Sor1	Glu0	96	0.010416667	10	83	37881	34754	ON	13	7	2888	47	41	6	46	1	0	40	6	23	4	23	3	28	0	44	0	4	0	0	0	0	0	0	0	25	23	0.777643362	1.110975484	1.128456978
51	yPH_132	WT	Glu2Sor1	Glu0	96	0.010416667	10	84	38961	35834	ON	13	7	2888	47	45	2	46	1	0	44	2	26	1	26	0	28	0	45	0	0	0	0	1	0.022727273	0.055555556	1.58E-05	3.86E-05	25	24	0.800370635	1.166531039	1.128456978
51	yPH_132	WT	Glu2Sor1	Glu0	96	0.010416667	10	85	40401	37274	ON	13	7	2888	48	46	2	47	1	1	45	2	25	1	25	0	28	0	45	0	0	0	0	0	0	0	0	0	26	24	0.800370635	1.166531039	1.128456978
51	yPH_132	WT	Glu2Sor1	Glu0	96	0.010416667	10	86	40761	37634	OFF	14	7	2888	48	45	3	47	1	0	45	2	27	1	27	0	30	0.095238095	45	0	0	0	0	0	0	0	0	0	26	24	0.800370635	1.166531039	1.223695073
51	yPH_132	WT	Glu2Sor1	Glu0	96	0.010416667	10	87	41121	37994	OFF	14	7	2888	48	45	3	47	1	0	45	2	27	1	27	0	30	0	45	0	0	0	0	0	0	0	0	0	26	24	0.800370635	1.166531039	1.223695073
51	yPH_132	WT	Glu2Sor1	Glu0	96	0.010416667	10	88	41481	38354	OFF	14	7	2888	49	46	3	47	2	0	45	2	27	1	27	0	30	0	45	0	0	0	0	0	0	0	0	0	26	24	0.800370635	1.166531039	1.223695073
51	yPH_132	WT	Glu2Sor1	Glu0	96	0.010416667	10	89	41841	38714	OFF	14	7	2888	48	45	3	47	1	0	45	2	27	1	27	0	30	0	46	0	0	0	0	1	0.022222222	0.055555556	6.17E-05	0.000154321	26	25	0.822592857	1.222086595	1.223695073
51	yPH_132	WT	Glu2Sor1	Glu0	96	0.010416667	10	90	42201	39074	OFF	14	7	2888	50	47	3	48	2	1	46	2	27	1	27	0	30	0	46	0	0	0	0	0	0	0	0	0	27	25	0.822592857	1.222086595	1.223695073
51	yPH_132	WT	Glu2Sor1	Glu0	96	0.010416667	10	91	42561	39434	OFF	14	7	2888	49	46	3	48	1	0	46	2	27	1	27	0	30	0	47	0	0	0	0	1	0.02173913	0.052631579	6.04E-05	0.000146199	27	26	0.844331988	1.274718174	1.223695073
51	yPH_132	WT	Glu2Sor1	Glu0	96	0.010416667	10	92	42921	39794	OFF	14	7	2888	49	47	2	49	0	1	47	2	27	1	27	0	30	0	NA	NA	NA	NA	NA	NA	NA	NA	NA	NA	NA	NA	NA	NA	NA
52	yPH_403	pbs2d0	Glu2	Glu0Sor1	96	0.010416667	1	0	0	-2941	OFF	0	0	3610	24	21	3	20	4	0	19	1	0	0	0	0	0	0	20	0	0	0	0	1	0.052631579	0.052631579	0.000146199	0.000146199	NA	NA	NA	NA	NA
52	yPH_403	pbs2d0	Glu2	Glu0Sor1	96	0.010416667	1	1	360	-2581	OFF	0	0	3610	25	22	3	21	4	1	20	1	0	0	0	0	0	0	22	0	0	0	0	2	0.1	0.1	0.000277778	0.000277778	NA	NA	NA	NA	NA
52	yPH_403	pbs2d0	Glu2	Glu0Sor1	96	0.010416667	1	2	720	-2221	OFF	0	0	3610	27	24	3	23	4	2	22	1	0	0	0	0	0	0	23	0	0	0	0	1	0.045454545	0.045454545	0.000126263	0.000126263	NA	NA	NA	NA	NA
52	yPH_403	pbs2d0	Glu2	Glu0Sor1	96	0.010416667	1	3	1080	-1861	OFF	0	0	3610	28	25	3	24	4	1	23	1	0	0	0	0	0	0	24	0	0	0	0	1	0.043478261	0.043478261	0.000120773	0.000120773	NA	NA	NA	NA	NA
52	yPH_403	pbs2d0	Glu2	Glu0Sor1	96	0.010416667	1	4	1440	-1501	OFF	0	0	3610	26	24	2	25	1	1	24	1	0	0	0	0	0	0	24	0	0	0	0	0	0	0	0	0	NA	NA	NA	NA	NA
52	yPH_403	pbs2d0	Glu2	Glu0Sor1	96	0.010416667	1	5	1800	-1141	OFF	0	0	3610	25	24	1	25	0	0	24	1	0	0	0	0	0	0	24	0	0	0	0	0	0	0	0	0	NA	NA	NA	NA	NA
52	yPH_403	pbs2d0	Glu2	Glu0Sor1	96	0.010416667	1	6	2160	-781	OFF	0	0	3610	27	25	2	25	2	0	24	1	0	0	0	0	0	0	24	0	0	0	0	0	0	0	0	0	NA	NA	NA	NA	NA
52	yPH_403	pbs2d0	Glu2	Glu0Sor1	96	0.010416667	1	7	2520	-421	OFF	0	0	3610	26	24	2	25	1	0	24	1	0	0	0	0	0	0	24	0	0	0	0	0	0	0	0	0	NA	NA	NA	NA	NA
52	yPH_403	pbs2d0	Glu2	Glu0Sor1	96	0.010416667	1	8	2880	-61	OFF	0	0	3610	27	24	3	25	2	0	24	1	0	0	0	0	0	0	24	0	0	0	0	0	0	0	0	0	NA	NA	NA	NA	NA
52	yPH_403	pbs2d0	Glu2	Glu0Sor1	96	0.010416667	1	9	3240	299	ON	1	1	2888	28	25	3	25	3	0	24	1	0	0	0	0	0	0	24	0	0	0	0	0	0	0	0	0	0	0	0	0	0
52	yPH_403	pbs2d0	Glu2	Glu0Sor1	96	0.010416667	1	10	3600	659	ON	1	1	2888	29	26	3	25	4	0	24	1	0	0	0	0	0	0	24	0	0	0	0	0	0	0	0	0	0	0	0	0	0
52	yPH_403	pbs2d0	Glu2	Glu0Sor1	96	0.010416667	1	11	3960	1019	ON	1	1	2888	28	25	3	25	3	0	24	1	0	0	0	0	0	0	24	0	0	0	0	0	0	0	0	0	0	0	0	0	0
52	yPH_403	pbs2d0	Glu2	Glu0Sor1	96	0.010416667	1	12	4320	1379	ON	1	1	2888	29	26	3	25	4	0	24	1	0	0	0	0	0	0	24	0	0	0	0	0	0	0	0	0	0	0	0	0	0
52	yPH_403	pbs2d0	Glu2	Glu0Sor1	96	0.010416667	1	13	4680	1739	ON	1	1	2888	28	26	2	25	3	0	24	1	0	0	0	0	0	0	24	0	0	0	0	0	0	0	0	0	0	0	0	0	0
52	yPH_403	pbs2d0	Glu2	Glu0Sor1	96	0.010416667	1	14	5040	2099	ON	1	1	2888	28	25	3	25	3	0	24	1	0	0	0	0	0	0	24	0	0	0	0	0	0	0	0	0	0	0	0	0	0
52	yPH_403	pbs2d0	Glu2	Glu0Sor1	96	0.010416667	1	15	5400	2459	ON	1	1	2888	29	26	3	25	4	0	24	1	0	0	0	0	0	0	24	0	0	0	0	0	0	0	0	0	0	0	0	0	0
52	yPH_403	pbs2d0	Glu2	Glu0Sor1	96	0.010416667	1	16	5760	2819	ON	1	1	2888	28	25	3	25	3	0	24	1	0	0	0	0	0	0	24	0	0	0	0	0	0	0	0	0	0	0	0	0	0
52	yPH_403	pbs2d0	Glu2	Glu0Sor1	96	0.010416667	1	17	6120	3179	OFF	2	1	2888	27	25	2	25	2	0	24	1	1	0	1	0	1	0.04	25	0	0	0	0	1	0.041666667	0.043478261	0.000115741	0.000120773	0	1	0.041666667	0.043478261	0.04
52	yPH_403	pbs2d0	Glu2	Glu0Sor1	96	0.010416667	1	18	6480	3539	OFF	2	1	2888	28	25	3	26	2	1	25	1	2	0	2	0	2	0.04	27	0	0	0	0	2	0.08	0.086956522	0.000222222	0.000241546	1	3	0.121666667	0.130434783	0.08
52	yPH_403	pbs2d0	Glu2	Glu0Sor1	96	0.010416667	1	19	6840	3899	OFF	2	1	2888	32	27	5	30	2	3	27	3	2	0	2	0	2	0	28	0	0	0	0	1	0.037037037	0.04	0.000102881	0.000111111	4	4	0.158703704	0.170434783	0.08
52	yPH_403	pbs2d0	Glu2	Glu0Sor1	96	0.010416667	1	20	7200	4259	OFF	2	1	2888	31	28	3	31	0	1	28	3	2	0	2	0	2	0	30	0	0	0	0	2	0.071428571	0.076923077	0.000198413	0.000213675	5	6	0.230132275	0.24735786	0.08
52	yPH_403	pbs2d0	Glu2	Glu0Sor1	96	0.010416667	1	21	7560	4619	OFF	2	1	2888	34	30	4	34	0	3	30	4	2	0	2	0	2	0	30	0	0	0	0	0	0	0	0	0	8	6	0.230132275	0.24735786	0.08
52	yPH_403	pbs2d0	Glu2	Glu0Sor1	96	0.010416667	1	22	7920	4979	OFF	2	1	2888	36	31	5	35	1	1	30	5	2	0	2	0	2	0	32	0	0	0	0	2	0.066666667	0.071428571	0.000185185	0.000198413	9	8	0.296798942	0.318786431	0.08
52	yPH_403	pbs2d0	Glu2	Glu0Sor1	96	0.010416667	1	23	8280	5339	OFF	2	1	2888	38	33	5	37	1	2	32	5	2	0	2	0	2	0	32	0	0	0	0	0	0	0	0	0	11	8	0.296798942	0.318786431	0.08
52	yPH_403	pbs2d0	Glu2	Glu0Sor1	96	0.010416667	1	24	8640	5699	OFF	2	1	2888	38	32	6	37	1	0	32	5	2	0	2	0	2	0	33	0	0	0	0	1	0.03125	0.033333333	8.68E-05	9.26E-05	11	9	0.328048942	0.352119764	0.08
52	yPH_403	pbs2d0	Glu2	Glu0Sor1	96	0.010416667	1	25	9000	6059	ON	3	2	2888	38	33	5	38	0	1	33	5	2	0	2	0	2	0	33	0	0	0	0	0	0	0	0	0	12	9	0.328048942	0.352119764	0.08
52	yPH_403	pbs2d0	Glu2	Glu0Sor1	96	0.010416667	1	26	9360	6419	ON	3	2	2888	40	33	7	38	2	0	33	5	2	0	2	0	2	0	33	0	0	0	0	0	0	0	0	0	12	9	0.328048942	0.352119764	0.08
52	yPH_403	pbs2d0	Glu2	Glu0Sor1	96	0.010416667	1	27	9720	6779	ON	3	2	2888	38	33	5	38	0	0	33	5	2	0	2	0	2	0	33	0	0	0	0	0	0	0	0	0	12	9	0.328048942	0.352119764	0.08
52	yPH_403	pbs2d0	Glu2	Glu0Sor1	96	0.010416667	1	28	10080	7139	ON	3	2	2888	38	33	5	38	0	0	33	5	2	0	2	0	2	0	33	0	0	0	0	0	0	0	0	0	12	9	0.328048942	0.352119764	0.08
52	yPH_403	pbs2d0	Glu2	Glu0Sor1	96	0.010416667	1	29	11160	8219	ON	3	2	2888	38	33	5	38	0	0	33	5	2	0	2	0	2	0	33	0	0	0	0	0	0	0	0	0	12	9	0.328048942	0.352119764	0.08
52	yPH_403	pbs2d0	Glu2	Glu0Sor1	96	0.010416667	1	30	11520	8579	ON	3	2	2888	40	33	7	38	2	0	33	5	2	0	2	0	2	0	34	0	0	0	0	1	0.03030303	0.032258065	8.42E-05	8.96E-05	12	10	0.358351972	0.384377829	0.08
52	yPH_403	pbs2d0	Glu2	Glu0Sor1	96	0.010416667	1	31	11880	8939	OFF	4	2	2888	41	34	7	39	2	1	34	5	3	0	3	0	3	0.027027027	34	0	0	0	0	0	0	0	0	0	13	10	0.358351972	0.384377829	0.107027027
52	yPH_403	pbs2d0	Glu2	Glu0Sor1	96	0.010416667	1	32	12240	9299	OFF	4	2	2888	41	34	7	39	2	0	34	5	4	0	4	0	4	0.027777778	34	0	0	0	0	0	0	0	0	0	13	10	0.358351972	0.384377829	0.134804805
52	yPH_403	pbs2d0	Glu2	Glu0Sor1	96	0.010416667	1	33	12600	9659	OFF	4	2	2888	41	34	7	39	2	0	34	5	4	0	4	0	4	0	34	0	0	0	0	0	0	0	0	0	13	10	0.358351972	0.384377829	0.134804805
52	yPH_403	pbs2d0	Glu2	Glu0Sor1	96	0.010416667	1	34	12960	10019	OFF	4	2	2888	41	34	7	39	2	0	34	5	4	0	4	0	4	0	36	0	1	0	0	1	0.029411765	0.033333333	8.17E-05	9.26E-05	13	11	0.387763737	0.417711162	0.134804805
52	yPH_403	pbs2d0	Glu2	Glu0Sor1	96	0.010416667	1	35	13320	10379	OFF	4	2	2888	44	36	8	40	4	1	36	4	4	0	4	0	4	0	37	0	0	0	0	1	0.027777778	0.03125	7.72E-05	8.68E-05	14	12	0.415541515	0.448961162	0.134804805
52	yPH_403	pbs2d0	Glu2	Glu0Sor1	96	0.010416667	1	36	13680	10739	OFF	4	2	2888	46	38	8	41	5	1	37	4	4	0	4	0	4	0	38	0	1	0	1	1	0.027027027	0.03030303	7.51E-05	8.42E-05	15	13	0.442568542	0.479264192	0.134804805
52	yPH_403	pbs2d0	Glu2	Glu0Sor1	96	0.010416667	1	37	14040	11099	OFF	4	2	2888	46	40	6	42	4	1	38	4	4	0	4	0	4	0	39	0	0	0	0	1	0.026315789	0.029411765	7.31E-05	8.17E-05	16	14	0.468884331	0.508675957	0.134804805
52	yPH_403	pbs2d0	Glu2	Glu0Sor1	96	0.010416667	1	38	14400	11459	OFF	4	2	2888	49	41	8	43	6	1	39	4	5	0	5	0	5	0.025641026	39	0	0	0	0	0	0	0	0	0	17	14	0.468884331	0.508675957	0.16044583
52	yPH_403	pbs2d0	Glu2	Glu0Sor1	96	0.010416667	1	39	14760	11819	ON	5	3	2888	47	41	6	43	4	0	39	4	5	0	5	0	5	0	38	0	0	0	1	0	0	0	0	0	17	14	0.468884331	0.508675957	0.16044583
52	yPH_403	pbs2d0	Glu2	Glu0Sor1	96	0.010416667	1	40	15120	12179	ON	5	3	2888	46	40	6	43	3	0	38	5	5	0	5	0	5	0	39	0	1	0	0	0	0	0	0	0	17	14	0.468884331	0.508675957	0.16044583
52	yPH_403	pbs2d0	Glu2	Glu0Sor1	96	0.010416667	1	41	15480	12539	ON	5	3	2888	46	40	6	43	3	0	39	4	5	0	5	0	5	0	38	0	0	0	1	0	0	0	0	0	17	14	0.468884331	0.508675957	0.16044583
52	yPH_403	pbs2d0	Glu2	Glu0Sor1	96	0.010416667	1	42	15840	12899	ON	5	3	2888	45	40	5	43	2	0	38	5	5	0	5	0	5	0	38	0	0	0	0	0	0	0	0	0	17	14	0.468884331	0.508675957	0.16044583
52	yPH_403	pbs2d0	Glu2	Glu0Sor1	96	0.010416667	1	43	16200	13259	ON	5	3	2888	45	40	5	43	2	0	38	5	5	0	5	0	5	0	39	0	1	0	0	0	0	0	0	0	17	14	0.468884331	0.508675957	0.16044583
52	yPH_403	pbs2d0	Glu2	Glu0Sor1	96	0.010416667	1	44	16560	13619	ON	5	3	2888	47	41	6	43	4	0	39	4	5	0	5	0	5	0	38	0	0	0	1	0	0	0	0	0	17	14	0.468884331	0.508675957	0.16044583
52	yPH_403	pbs2d0	Glu2	Glu0Sor1	96	0.010416667	1	45	16920	13979	ON	5	3	2888	45	40	5	43	2	0	38	5	5	0	5	0	5	0	39	0	1	0	0	0	0	0	0	0	17	14	0.468884331	0.508675957	0.16044583
52	yPH_403	pbs2d0	Glu2	Glu0Sor1	96	0.010416667	1	46	17280	14339	ON	5	3	2888	47	41	6	44	3	0	39	5	5	0	5	0	5	0	39	0	0	0	0	0	0	0	0	0	17	14	0.468884331	0.508675957	0.16044583
52	yPH_403	pbs2d0	Glu2	Glu0Sor1	96	0.010416667	1	47	17640	14699	OFF	6	3	2888	47	40	7	45	2	1	39	6	5	0	5	0	5	0	39	0	0	0	0	0	0	0	0	0	18	14	0.468884331	0.508675957	0.16044583
52	yPH_403	pbs2d0	Glu2	Glu0Sor1	96	0.010416667	1	48	18000	15059	OFF	6	3	2888	48	41	7	45	3	0	39	6	5	0	5	0	5	0	39	0	0	0	0	0	0	0	0	0	18	14	0.468884331	0.508675957	0.16044583
52	yPH_403	pbs2d0	Glu2	Glu0Sor1	96	0.010416667	1	49	18360	15419	OFF	6	3	2888	47	41	6	45	2	0	39	6	5	0	5	0	5	0	41	0	0	0	0	2	0.051282051	0.058823529	0.00014245	0.000163399	18	16	0.520166382	0.567499487	0.16044583
52	yPH_403	pbs2d0	Glu2	Glu0Sor1	96	0.010416667	1	50	18720	15779	OFF	6	3	2888	50	44	6	47	3	2	41	6	5	0	5	0	5	0	43	0	0	0	0	2	0.048780488	0.055555556	0.000135501	0.000154321	20	18	0.56894687	0.623055042	0.16044583
52	yPH_403	pbs2d0	Glu2	Glu0Sor1	96	0.010416667	1	51	19080	16139	OFF	6	3	2888	52	45	7	49	3	2	43	6	5	0	5	0	5	0	44	0	0	0	0	1	0.023255814	0.026315789	6.46E-05	7.31E-05	22	19	0.592202684	0.649370832	0.16044583
52	yPH_403	pbs2d0	Glu2	Glu0Sor1	96	0.010416667	1	52	19440	16499	OFF	6	3	2888	54	46	8	50	4	1	44	6	5	0	5	0	5	0	47	0	0	0	0	3	0.068181818	0.076923077	0.000189394	0.000213675	23	22	0.660384502	0.726293909	0.16044583
52	yPH_403	pbs2d0	Glu2	Glu0Sor1	96	0.010416667	1	53	19800	16859	OFF	6	3	2888	60	52	8	53	7	3	47	6	5	0	5	0	5	0	49	0	0	0	0	2	0.042553191	0.047619048	0.000118203	0.000132275	26	24	0.702937694	0.773912956	0.16044583
52	yPH_403	pbs2d0	Glu2	Glu0Sor1	96	0.010416667	1	54	20160	17219	OFF	6	3	2888	59	51	8	55	4	2	49	6	6	0	6	0	6	0.02	49	0	0	0	0	0	0	0	0	0	28	24	0.702937694	0.773912956	0.18044583
52	yPH_403	pbs2d0	Glu2	Glu0Sor1	96	0.010416667	1	55	20520	17579	ON	7	4	2888	58	52	6	55	3	0	49	6	6	0	6	0	6	0	49	0	0	0	0	0	0	0	0	0	28	24	0.702937694	0.773912956	0.18044583
52	yPH_403	pbs2d0	Glu2	Glu0Sor1	96	0.010416667	1	56	20880	17939	ON	7	4	2888	60	52	8	55	5	0	49	6	6	0	6	0	6	0	49	0	0	0	0	0	0	0	0	0	28	24	0.702937694	0.773912956	0.18044583
52	yPH_403	pbs2d0	Glu2	Glu0Sor1	96	0.010416667	1	57	21240	18299	ON	7	4	2888	60	53	7	55	5	0	49	6	6	0	6	0	6	0	49	0	0	0	0	0	0	0	0	0	28	24	0.702937694	0.773912956	0.18044583
52	yPH_403	pbs2d0	Glu2	Glu0Sor1	96	0.010416667	1	58	21600	18659	ON	7	4	2888	57	50	7	55	2	0	49	6	6	0	6	0	6	0	49	0	0	0	0	0	0	0	0	0	28	24	0.702937694	0.773912956	0.18044583
52	yPH_403	pbs2d0	Glu2	Glu0Sor1	96	0.010416667	1	59	21960	19019	ON	7	4	2888	56	49	7	55	1	0	49	6	6	0	6	0	6	0	49	0	0	0	0	0	0	0	0	0	28	24	0.702937694	0.773912956	0.18044583
52	yPH_403	pbs2d0	Glu2	Glu0Sor1	96	0.010416667	1	60	22320	19379	ON	7	4	2888	57	50	7	55	2	0	49	6	6	0	6	0	6	0	49	0	0	0	0	0	0	0	0	0	28	24	0.702937694	0.773912956	0.18044583
52	yPH_403	pbs2d0	Glu2	Glu0Sor1	96	0.010416667	1	61	22680	19739	ON	7	4	2888	59	51	8	55	4	0	49	6	6	0	6	0	6	0	49	0	0	0	0	0	0	0	0	0	28	24	0.702937694	0.773912956	0.18044583
52	yPH_403	pbs2d0	Glu2	Glu0Sor1	96	0.010416667	1	62	23040	20099	ON	7	4	2888	59	51	8	56	3	0	49	7	6	0	6	0	6	0	50	0	1	0	0	0	0	0	0	0	28	24	0.702937694	0.773912956	0.18044583
52	yPH_403	pbs2d0	Glu2	Glu0Sor1	96	0.010416667	1	63	23400	20459	OFF	8	4	2888	58	51	7	56	2	0	50	6	6	0	6	0	6	0	51	0	0	0	0	1	0.02	0.022727273	5.56E-05	6.31E-05	28	25	0.722937694	0.796640229	0.18044583
52	yPH_403	pbs2d0	Glu2	Glu0Sor1	96	0.010416667	1	64	23760	20819	OFF	8	4	2888	59	53	6	57	2	1	51	6	6	0	6	0	6	0	51	0	0	0	1	1	0.019607843	0.022222222	5.45E-05	6.17E-05	29	26	0.742545537	0.818862451	0.18044583
52	yPH_403	pbs2d0	Glu2	Glu0Sor1	96	0.010416667	1	65	24120	21179	OFF	8	4	2888	60	51	9	58	2	1	51	7	6	0	6	0	6	0	54	0	0	0	0	3	0.058823529	0.066666667	0.000163399	0.000185185	30	29	0.801369066	0.885529118	0.18044583
52	yPH_403	pbs2d0	Glu2	Glu0Sor1	96	0.010416667	1	66	24480	21539	OFF	8	4	2888	64	57	7	61	3	3	54	7	6	0	6	0	6	0	52	0	0	0	2	0	0	0	0	0	33	29	0.801369066	0.885529118	0.18044583
52	yPH_403	pbs2d0	Glu2	Glu0Sor1	96	0.010416667	1	67	24840	21899	OFF	8	4	2888	64	53	11	61	3	0	52	9	6	0	6	0	6	0	56	0	2	0	0	2	0.038461538	0.043478261	0.000106838	0.000120773	33	31	0.839830605	0.929007379	0.18044583
52	yPH_403	pbs2d0	Glu2	Glu0Sor1	96	0.010416667	1	68	25200	22259	OFF	8	4	2888	68	57	11	65	3	4	56	9	6	0	6	0	6	0	59	0	1	0	0	2	0.035714286	0.04	9.92E-05	0.000111111	37	33	0.875544891	0.969007379	0.18044583
52	yPH_403	pbs2d0	Glu2	Glu0Sor1	96	0.010416667	1	69	25560	22619	OFF	8	4	2888	70	61	9	67	3	2	59	8	6	0	6	0	6	0	59	0	0	0	0	0	0	0	0	0	39	33	0.875544891	0.969007379	0.18044583
52	yPH_403	pbs2d0	Glu2	Glu0Sor1	96	0.010416667	1	70	25920	22979	OFF	8	4	2888	70	61	9	67	3	0	59	8	7	0	7	0	7	0.016393443	60	0	0	0	0	1	0.016949153	0.019230769	4.71E-05	5.34E-05	39	34	0.892494043	0.988238148	0.196839273
52	yPH_403	pbs2d0	Glu2	Glu0Sor1	96	0.010416667	1	71	26280	23339	ON	9	5	2887	73	63	10	69	4	2	60	9	7	0	7	0	7	0	60	0	0	0	0	0	0	0	0	0	41	34	0.892494043	0.988238148	0.196839273
52	yPH_403	pbs2d0	Glu2	Glu0Sor1	96	0.010416667	1	72	26640	23699	ON	9	5	2887	72	62	10	69	3	0	60	9	7	0	7	0	7	0	59	0	0	0	1	0	0	0	0	0	41	34	0.892494043	0.988238148	0.196839273
52	yPH_403	pbs2d0	Glu2	Glu0Sor1	96	0.010416667	1	73	27000	24059	ON	9	5	2887	73	62	11	69	4	0	59	10	7	0	7	0	7	0	60	0	1	0	0	0	0	0	0	0	41	34	0.892494043	0.988238148	0.196839273
52	yPH_403	pbs2d0	Glu2	Glu0Sor1	96	0.010416667	1	74	27360	24419	ON	9	5	2887	73	62	11	69	4	0	60	9	7	0	7	0	7	0	59	0	0	0	1	0	0	0	0	0	41	34	0.892494043	0.988238148	0.196839273
52	yPH_403	pbs2d0	Glu2	Glu0Sor1	96	0.010416667	1	75	27720	24779	ON	9	5	2887	72	60	12	69	3	0	59	10	7	0	7	0	7	0	59	0	0	0	0	0	0	0	0	0	41	34	0.892494043	0.988238148	0.196839273
52	yPH_403	pbs2d0	Glu2	Glu0Sor1	96	0.010416667	1	76	28080	25139	ON	9	5	2887	71	60	11	70	1	0	59	11	7	0	7	0	7	0	60	0	1	0	0	0	0	0	0	0	41	34	0.892494043	0.988238148	0.196839273
52	yPH_403	pbs2d0	Glu2	Glu0Sor1	96	0.010416667	1	77	28440	25499	ON	9	5	2887	73	63	10	70	3	0	60	10	7	0	7	0	7	0	60	0	0	0	0	0	0	0	0	0	41	34	0.892494043	0.988238148	0.196839273
52	yPH_403	pbs2d0	Glu2	Glu0Sor1	96	0.010416667	1	78	28800	25859	ON	9	5	2887	72	62	10	70	2	0	60	10	7	0	7	0	7	0	60	0	0	0	0	0	0	0	0	0	41	34	0.892494043	0.988238148	0.196839273
52	yPH_403	pbs2d0	Glu2	Glu0Sor1	96	0.010416667	1	79	29160	26219	OFF	10	5	2888	72	60	12	71	1	1	60	11	8	0	8	0	8	0.015625	60	0	0	0	0	0	0	0	0	0	42	34	0.892494043	0.988238148	0.212464273
52	yPH_403	pbs2d0	Glu2	Glu0Sor1	96	0.010416667	1	80	29520	26579	OFF	10	5	2888	71	60	11	71	0	0	60	11	8	0	8	0	8	0	62	0	1	0	0	1	0.016666667	0.019230769	4.63E-05	5.34E-05	42	35	0.90916071	1.007468917	0.212464273
52	yPH_403	pbs2d0	Glu2	Glu0Sor1	96	0.010416667	1	81	29880	26939	OFF	10	5	2888	74	62	12	73	1	2	62	11	8	0	8	0	8	0	65	0	1	0	0	2	0.032258065	0.037037037	8.96E-05	0.000102881	44	37	0.941418774	1.044505954	0.212464273
52	yPH_403	pbs2d0	Glu2	Glu0Sor1	96	0.010416667	1	82	30240	27299	OFF	10	5	2888	76	65	11	76	0	3	65	11	8	0	8	0	8	0	65	0	0	0	0	0	0	0	0	0	47	37	0.941418774	1.044505954	0.212464273
52	yPH_403	pbs2d0	Glu2	Glu0Sor1	96	0.010416667	1	83	30600	27659	OFF	10	5	2888	78	67	11	76	2	0	65	11	8	0	8	0	8	0	66	0	0	0	2	3	0.046153846	0.052631579	0.000128205	0.000146199	47	40	0.98757262	1.097137533	0.212464273
52	yPH_403	pbs2d0	Glu2	Glu0Sor1	96	0.010416667	1	84	30960	28019	OFF	10	5	2888	82	69	13	79	3	3	66	13	7	1	7	1	9	0.013888889	70	1	2	0	0	2	0.03030303	0.033898305	8.42E-05	9.42E-05	50	42	1.017875651	1.131035838	0.226353162
52	yPH_403	pbs2d0	Glu2	Glu0Sor1	96	0.010416667	1	85	31320	28379	OFF	10	5	2888	85	72	13	83	2	3	70	13	7	1	7	1	9	0	73	0	1	0	3	5	0.071428571	0.079365079	0.000198413	0.000220459	53	47	1.089304222	1.210400918	0.226353162
52	yPH_403	pbs2d0	Glu2	Glu0Sor1	96	0.010416667	1	86	31680	28739	OFF	10	5	2888	93	75	18	88	5	5	73	15	8	1	8	1	10	0.0125	77	0	5	0	2	1	0.01369863	0.015384615	3.81E-05	4.27E-05	58	48	1.103002852	1.225785533	0.238853162
52	yPH_403	pbs2d0	Glu2	Glu0Sor1	96	0.010416667	1	87	32040	29099	ON	11	6	2888	98	85	13	89	9	1	77	12	8	1	8	1	10	0	76	0	0	0	1	0	0	0	0	0	59	48	1.103002852	1.225785533	0.238853162
52	yPH_403	pbs2d0	Glu2	Glu0Sor1	96	0.010416667	1	88	32400	29459	ON	11	6	2888	97	83	14	89	8	0	76	13	8	1	8	1	10	0	75	0	1	0	2	0	0	0	0	0	59	48	1.103002852	1.225785533	0.238853162
52	yPH_403	pbs2d0	Glu2	Glu0Sor1	96	0.010416667	1	89	32760	29819	ON	11	6	2888	98	82	16	89	9	0	75	14	7	2	7	2	10	0	73	0	0	0	2	0	0	0	0	0	59	48	1.103002852	1.225785533	0.238853162
52	yPH_403	pbs2d0	Glu2	Glu0Sor1	96	0.010416667	1	90	33120	30179	ON	11	6	2888	95	78	17	89	6	0	73	16	7	2	7	2	10	0	75	0	2	0	0	0	0	0	0	0	59	48	1.103002852	1.225785533	0.238853162
52	yPH_403	pbs2d0	Glu2	Glu0Sor1	96	0.010416667	1	91	33480	30539	ON	11	6	2888	93	78	15	89	4	0	75	14	7	2	7	2	10	0	75	0	0	0	0	0	0	0	0	0	59	48	1.103002852	1.225785533	0.238853162
52	yPH_403	pbs2d0	Glu2	Glu0Sor1	96	0.010416667	1	92	33840	30899	ON	11	6	2888	94	78	16	89	5	0	75	14	7	2	7	2	10	0	77	0	2	0	0	0	0	0	0	0	59	48	1.103002852	1.225785533	0.238853162
52	yPH_403	pbs2d0	Glu2	Glu0Sor1	96	0.010416667	1	93	34200	31259	ON	11	6	2888	96	81	15	89	7	0	77	12	7	2	7	2	10	0	75	0	0	0	2	0	0	0	0	0	59	48	1.103002852	1.225785533	0.238853162
52	yPH_403	pbs2d0	Glu2	Glu0Sor1	96	0.010416667	1	94	34560	31619	ON	11	6	2888	95	79	16	89	6	0	75	14	7	2	7	2	10	0	78	0	3	0	0	0	0	0	0	0	59	48	1.103002852	1.225785533	0.238853162
52	yPH_403	pbs2d0	Glu2	Glu0Sor1	96	0.010416667	1	95	34920	31979	OFF	12	6	2888	92	78	14	89	3	0	78	11	7	2	7	2	10	0	82	0	2	0	1	3	0.038461538	0.042253521	0.000106838	0.000117371	59	51	1.141464391	1.268039054	0.238853162
52	yPH_403	pbs2d0	Glu2	Glu0Sor1	96	0.010416667	1	96	35280	32339	OFF	12	6	2888	96	82	14	92	4	3	82	10	9	1	9	1	11	0.012048193	82	0	0	0	0	0	0	0	0	0	62	51	1.141464391	1.268039054	0.250901355
52	yPH_403	pbs2d0	Glu2	Glu0Sor1	96	0.010416667	1	97	35640	32699	OFF	12	6	2888	97	84	13	92	5	0	82	10	9	1	9	1	11	0	88	0	0	0	0	6	0.073170732	0.082191781	0.000203252	0.000228311	62	57	1.214635122	1.350230835	0.250901355
52	yPH_403	pbs2d0	Glu2	Glu0Sor1	96	0.010416667	1	98	36000	33059	OFF	12	6	2888	102	89	13	99	3	7	88	11	9	1	9	1	11	0	92	0	2	0	0	2	0.022727273	0.025316456	6.31E-05	7.03E-05	69	59	1.237362395	1.375547291	0.250901355
52	yPH_403	pbs2d0	Glu2	Glu0Sor1	96	0.010416667	1	99	36360	33419	OFF	12	6	2888	104	92	12	102	2	3	92	10	9	1	9	1	11	0	93	0	1	0	2	2	0.02173913	0.024096386	6.04E-05	6.69E-05	72	61	1.259101526	1.399643676	0.250901355
52	yPH_403	pbs2d0	Glu2	Glu0Sor1	96	0.010416667	1	100	36720	33779	OFF	12	6	2888	108	95	13	105	3	3	93	12	11	0	10	0	11	0	95	0	1	0	0	1	0.010752688	0.012195122	2.99E-05	3.39E-05	75	62	1.269854214	1.411838798	0.250901355
52	yPH_403	pbs2d0	Glu2	Glu0Sor1	96	0.010416667	1	101	37080	34139	OFF	12	6	2888	107	96	11	106	1	1	95	11	11	0	10	0	11	0	98	0	1	0	1	3	0.031578947	0.035714286	8.77E-05	9.92E-05	76	65	1.301433161	1.447553084	0.250901355
52	yPH_403	pbs2d0	Glu2	Glu0Sor1	96	0.010416667	1	102	37440	34499	OFF	12	6	2888	111	99	12	109	2	3	98	11	12	0	11	0	12	0.010204082	97	0	0	0	1	0	0	0	0	0	79	65	1.301433161	1.447553084	0.261105436
52	yPH_403	pbs2d0	Glu2	Glu0Sor1	96	0.010416667	1	103	37800	34859	ON	13	7	2888	111	99	12	109	2	0	97	12	12	0	11	0	12	0	97	0	0	0	0	0	0	0	0	0	79	65	1.301433161	1.447553084	0.261105436
52	yPH_403	pbs2d0	Glu2	Glu0Sor1	96	0.010416667	1	104	38160	35219	ON	13	7	2888	114	102	12	109	5	0	97	12	12	0	11	0	12	0	96	0	0	0	1	0	0	0	0	0	79	65	1.301433161	1.447553084	0.261105436
52	yPH_403	pbs2d0	Glu2	Glu0Sor1	96	0.010416667	1	105	38520	35579	ON	13	7	2888	112	99	13	109	3	0	96	13	11	1	10	1	12	0	97	0	1	0	0	0	0	0	0	0	79	65	1.301433161	1.447553084	0.261105436
52	yPH_403	pbs2d0	Glu2	Glu0Sor1	96	0.010416667	1	106	38880	35939	ON	13	7	2888	111	99	12	109	2	0	97	12	12	0	11	0	12	0	97	0	0	0	0	0	0	0	0	0	79	65	1.301433161	1.447553084	0.261105436
52	yPH_403	pbs2d0	Glu2	Glu0Sor1	96	0.010416667	1	107	39240	36299	ON	13	7	2888	110	98	12	109	1	0	97	12	12	0	11	0	12	0	97	0	0	0	0	0	0	0	0	0	79	65	1.301433161	1.447553084	0.261105436
52	yPH_403	pbs2d0	Glu2	Glu0Sor1	96	0.010416667	1	108	39600	36659	ON	13	7	2888	110	98	12	109	1	0	97	12	12	0	11	0	12	0	97	0	0	0	0	0	0	0	0	0	79	65	1.301433161	1.447553084	0.261105436
52	yPH_403	pbs2d0	Glu2	Glu0Sor1	96	0.010416667	1	109	39960	37019	ON	13	7	2888	110	98	12	109	1	0	97	12	12	0	11	0	12	0	97	0	0	0	0	0	0	0	0	0	79	65	1.301433161	1.447553084	0.261105436
52	yPH_403	pbs2d0	Glu2	Glu0Sor1	96	0.010416667	1	110	40320	37379	ON	13	7	2888	111	99	12	109	2	0	97	12	12	0	11	0	12	0	100	0	3	0	0	0	0	0	0	0	79	65	1.301433161	1.447553084	0.261105436
52	yPH_403	pbs2d0	Glu2	Glu0Sor1	96	0.010416667	1	111	40680	37739	OFF	14	7	2888	109	100	9	109	0	0	100	9	12	0	11	0	12	0	101	0	0	0	0	1	0.01	0.011363636	2.78E-05	3.16E-05	79	66	1.311433161	1.45891672	0.261105436
52	yPH_403	pbs2d0	Glu2	Glu0Sor1	96	0.010416667	1	112	41040	38099	OFF	14	7	2888	113	103	10	110	3	1	101	9	12	0	11	0	12	0	103	0	0	0	0	2	0.01980198	0.02247191	5.50E-05	6.24E-05	80	68	1.331235141	1.48138863	0.261105436
52	yPH_403	pbs2d0	Glu2	Glu0Sor1	96	0.010416667	1	113	41400	38459	OFF	14	7	2888	116	107	9	112	4	2	103	9	12	0	11	0	12	0	100	0	1	0	5	1	0.009708738	0.010989011	2.70E-05	3.05E-05	82	69	1.340943879	1.492377641	0.261105436
52	yPH_403	pbs2d0	Glu2	Glu0Sor1	96	0.010416667	1	114	41760	38819	OFF	14	7	2888	118	105	13	113	5	1	100	13	11	1	10	1	12	0	103	0	3	0	2	2	0.02	0.02247191	5.56E-05	6.24E-05	83	71	1.360943879	1.514849551	0.261105436
52	yPH_403	pbs2d0	Glu2	Glu0Sor1	96	0.010416667	1	115	42120	39179	OFF	14	7	2888	119	106	13	116	3	3	103	13	11	1	10	1	12	0	109	0	3	0	3	6	0.058252427	0.065217391	0.000161812	0.000181159	86	77	1.419196306	1.580066943	0.261105436
52	yPH_403	pbs2d0	Glu2	Glu0Sor1	96	0.010416667	1	116	42480	39539	OFF	14	7	2888	125	112	13	122	3	6	109	13	12	0	11	0	12	0	113	0	1	0	1	4	0.036697248	0.041237113	0.000101937	0.000114548	92	81	1.455893554	1.621304056	0.261105436
52	yPH_403	pbs2d0	Glu2	Glu0Sor1	96	0.010416667	1	117	42840	39899	OFF	14	7	2888	134	120	14	126	8	4	113	13	12	0	11	0	12	0	NA	NA	NA	NA	NA	NA	NA	NA	NA	NA	NA	NA	NA	NA	NA
52	yPH_403	pbs2d0	Glu2	Glu0Sor1	96	0.010416667	2	0	9	-2932	OFF	0	0	3610	10	10	0	10	0	0	10	0	0	0	0	0	0	0	10	0	0	0	0	0	0	0	0	0	NA	NA	NA	NA	NA
52	yPH_403	pbs2d0	Glu2	Glu0Sor1	96	0.010416667	2	1	369	-2572	OFF	0	0	3610	10	10	0	10	0	0	10	0	0	0	0	0	0	0	10	0	0	0	0	0	0	0	0	0	NA	NA	NA	NA	NA
52	yPH_403	pbs2d0	Glu2	Glu0Sor1	96	0.010416667	2	2	729	-2212	OFF	0	0	3610	10	10	0	10	0	0	10	0	0	0	0	0	0	0	10	0	0	0	0	0	0	0	0	0	NA	NA	NA	NA	NA
52	yPH_403	pbs2d0	Glu2	Glu0Sor1	96	0.010416667	2	3	1089	-1852	OFF	0	0	3610	10	10	0	10	0	0	10	0	0	0	0	0	0	0	10	0	0	0	0	0	0	0	0	0	NA	NA	NA	NA	NA
52	yPH_403	pbs2d0	Glu2	Glu0Sor1	96	0.010416667	2	4	1449	-1492	OFF	0	0	3610	11	11	0	10	1	0	10	0	0	0	0	0	0	0	11	0	0	0	0	1	0.1	0.1	0.000277778	0.000277778	NA	NA	NA	NA	NA
52	yPH_403	pbs2d0	Glu2	Glu0Sor1	96	0.010416667	2	5	1809	-1132	OFF	0	0	3610	13	13	0	11	2	1	11	0	0	0	0	0	0	0	11	0	0	0	0	0	0	0	0	0	NA	NA	NA	NA	NA
52	yPH_403	pbs2d0	Glu2	Glu0Sor1	96	0.010416667	2	6	2169	-772	OFF	0	0	3610	13	13	0	11	2	0	11	0	0	0	0	0	0	0	12	0	0	0	0	1	0.090909091	0.090909091	0.000252525	0.000252525	NA	NA	NA	NA	NA
52	yPH_403	pbs2d0	Glu2	Glu0Sor1	96	0.010416667	2	7	2529	-412	OFF	0	0	3610	13	13	0	12	1	1	12	0	0	0	0	0	0	0	13	0	0	0	0	1	0.083333333	0.083333333	0.000231481	0.000231481	NA	NA	NA	NA	NA
52	yPH_403	pbs2d0	Glu2	Glu0Sor1	96	0.010416667	2	8	2889	-52	OFF	0	0	3610	15	15	0	13	2	1	13	0	0	0	0	0	0	0	13	0	0	0	0	0	0	0	0	0	NA	NA	NA	NA	NA
52	yPH_403	pbs2d0	Glu2	Glu0Sor1	96	0.010416667	2	9	3249	308	ON	1	1	2888	14	14	0	13	1	0	13	0	0	0	0	0	0	0	13	0	0	0	0	0	0	0	0	0	1	0	0	0	0
52	yPH_403	pbs2d0	Glu2	Glu0Sor1	96	0.010416667	2	10	3609	668	ON	1	1	2888	14	14	0	13	1	0	13	0	0	0	0	0	0	0	13	0	0	0	0	0	0	0	0	0	1	0	0	0	0
52	yPH_403	pbs2d0	Glu2	Glu0Sor1	96	0.010416667	2	11	3969	1028	ON	1	1	2888	14	14	0	13	1	0	13	0	0	0	0	0	0	0	13	0	0	0	0	0	0	0	0	0	1	0	0	0	0
52	yPH_403	pbs2d0	Glu2	Glu0Sor1	96	0.010416667	2	12	4329	1388	ON	1	1	2888	14	14	0	13	1	0	13	0	0	0	0	0	0	0	13	0	0	0	0	0	0	0	0	0	1	0	0	0	0
52	yPH_403	pbs2d0	Glu2	Glu0Sor1	96	0.010416667	2	13	4689	1748	ON	1	1	2888	14	14	0	13	1	0	13	0	0	0	0	0	0	0	13	0	0	0	0	0	0	0	0	0	1	0	0	0	0
52	yPH_403	pbs2d0	Glu2	Glu0Sor1	96	0.010416667	2	14	5049	2108	ON	1	1	2888	13	13	0	13	0	0	13	0	0	0	0	0	0	0	13	0	0	0	0	0	0	0	0	0	1	0	0	0	0
52	yPH_403	pbs2d0	Glu2	Glu0Sor1	96	0.010416667	2	15	5409	2468	ON	1	1	2888	13	13	0	13	0	0	13	0	0	0	0	0	0	0	13	0	0	0	0	0	0	0	0	0	1	0	0	0	0
52	yPH_403	pbs2d0	Glu2	Glu0Sor1	96	0.010416667	2	16	5769	2828	ON	1	1	2888	13	13	0	13	0	0	13	0	0	0	0	0	0	0	13	0	0	0	0	0	0	0	0	0	1	0	0	0	0
52	yPH_403	pbs2d0	Glu2	Glu0Sor1	96	0.010416667	2	17	6129	3188	OFF	2	1	2888	14	14	0	13	1	0	13	0	0	0	0	0	0	0	13	0	0	0	0	0	0	0	0	0	1	0	0	0	0
52	yPH_403	pbs2d0	Glu2	Glu0Sor1	96	0.010416667	2	18	6489	3548	OFF	2	1	2888	13	13	0	13	0	0	13	0	0	0	0	0	0	0	14	0	0	0	0	1	0.076923077	0.076923077	0.000213675	0.000213675	1	1	0.076923077	0.076923077	0
52	yPH_403	pbs2d0	Glu2	Glu0Sor1	96	0.010416667	2	19	6849	3908	OFF	2	1	2888	14	14	0	14	0	1	14	0	0	0	0	0	0	0	15	0	0	0	0	1	0.071428571	0.071428571	0.000198413	0.000198413	2	2	0.148351648	0.148351648	0
52	yPH_403	pbs2d0	Glu2	Glu0Sor1	96	0.010416667	2	20	7209	4268	OFF	2	1	2888	15	15	0	15	0	1	15	0	0	0	0	0	0	0	15	0	0	0	0	0	0	0	0	0	3	2	0.148351648	0.148351648	0
52	yPH_403	pbs2d0	Glu2	Glu0Sor1	96	0.010416667	2	21	7569	4628	OFF	2	1	2888	15	15	0	15	0	0	15	0	0	0	0	0	0	0	15	0	0	0	0	0	0	0	0	0	3	2	0.148351648	0.148351648	0
52	yPH_403	pbs2d0	Glu2	Glu0Sor1	96	0.010416667	2	22	7929	4988	OFF	2	1	2888	15	15	0	15	0	0	15	0	0	0	0	0	0	0	15	0	0	0	0	0	0	0	0	0	3	2	0.148351648	0.148351648	0
52	yPH_403	pbs2d0	Glu2	Glu0Sor1	96	0.010416667	2	23	8289	5348	OFF	2	1	2888	15	15	0	15	0	0	15	0	1	0	1	0	1	0.066666667	15	0	0	0	0	0	0	0	0	0	3	2	0.148351648	0.148351648	0.066666667
52	yPH_403	pbs2d0	Glu2	Glu0Sor1	96	0.010416667	2	24	8649	5708	OFF	2	1	2888	15	15	0	15	0	0	15	0	1	0	1	0	1	0	16	0	0	0	0	1	0.066666667	0.071428571	0.000185185	0.000198413	3	3	0.215018315	0.21978022	0.066666667
52	yPH_403	pbs2d0	Glu2	Glu0Sor1	96	0.010416667	2	25	9009	6068	ON	3	2	2888	17	17	0	16	1	1	16	0	1	0	1	0	1	0	16	0	0	0	0	0	0	0	0	0	4	3	0.215018315	0.21978022	0.066666667
52	yPH_403	pbs2d0	Glu2	Glu0Sor1	96	0.010416667	2	26	9369	6428	ON	3	2	2888	17	17	0	16	1	0	16	0	1	0	1	0	1	0	16	0	0	0	0	0	0	0	0	0	4	3	0.215018315	0.21978022	0.066666667
52	yPH_403	pbs2d0	Glu2	Glu0Sor1	96	0.010416667	2	27	9729	6788	ON	3	2	2888	16	16	0	16	0	0	16	0	1	0	1	0	1	0	16	0	0	0	0	0	0	0	0	0	4	3	0.215018315	0.21978022	0.066666667
52	yPH_403	pbs2d0	Glu2	Glu0Sor1	96	0.010416667	2	28	10089	7148	ON	3	2	2888	16	16	0	16	0	0	16	0	1	0	1	0	1	0	16	0	0	0	0	0	0	0	0	0	4	3	0.215018315	0.21978022	0.066666667
52	yPH_403	pbs2d0	Glu2	Glu0Sor1	96	0.010416667	2	29	10449	7508	ON	3	2	2888	16	16	0	16	0	0	16	0	1	0	1	0	1	0	16	0	0	0	0	0	0	0	0	0	4	3	0.215018315	0.21978022	0.066666667
52	yPH_403	pbs2d0	Glu2	Glu0Sor1	96	0.010416667	2	30	10809	7868	ON	3	2	2888	17	17	0	16	1	0	16	0	1	0	1	0	1	0	16	0	0	0	0	0	0	0	0	0	4	3	0.215018315	0.21978022	0.066666667
52	yPH_403	pbs2d0	Glu2	Glu0Sor1	96	0.010416667	2	31	11169	8228	ON	3	2	2888	17	17	0	16	1	0	16	0	1	0	1	0	1	0	16	0	0	0	0	0	0	0	0	0	4	3	0.215018315	0.21978022	0.066666667
52	yPH_403	pbs2d0	Glu2	Glu0Sor1	96	0.010416667	2	32	11529	8588	ON	3	2	2888	18	18	0	16	2	0	16	0	1	0	1	0	1	0	16	0	0	0	0	0	0	0	0	0	4	3	0.215018315	0.21978022	0.066666667
52	yPH_403	pbs2d0	Glu2	Glu0Sor1	96	0.010416667	2	33	11889	8948	OFF	4	2	2888	16	16	0	16	0	0	16	0	2	0	2	0	2	0.066666667	16	0	0	0	0	0	0	0	0	0	4	3	0.215018315	0.21978022	0.133333333
52	yPH_403	pbs2d0	Glu2	Glu0Sor1	96	0.010416667	2	34	12249	9308	OFF	4	2	2888	16	16	0	16	0	0	16	0	4	0	4	0	4	0.142857143	16	0	0	0	0	0	0	0	0	0	4	3	0.215018315	0.21978022	0.276190476
52	yPH_403	pbs2d0	Glu2	Glu0Sor1	96	0.010416667	2	35	12609	9668	OFF	4	2	2888	16	16	0	16	0	0	16	0	4	0	4	0	4	0	16	0	0	0	0	0	0	0	0	0	4	3	0.215018315	0.21978022	0.276190476
52	yPH_403	pbs2d0	Glu2	Glu0Sor1	96	0.010416667	2	36	12969	10028	OFF	4	2	2888	16	16	0	16	0	0	16	0	4	0	4	0	4	0	18	0	0	0	0	2	0.125	0.166666667	0.000347222	0.000462963	4	5	0.340018315	0.386446886	0.276190476
52	yPH_403	pbs2d0	Glu2	Glu0Sor1	96	0.010416667	2	37	13329	10388	OFF	4	2	2888	18	18	0	18	0	2	18	0	4	0	4	0	4	0	18	0	0	0	0	0	0	0	0	0	6	5	0.340018315	0.386446886	0.276190476
52	yPH_403	pbs2d0	Glu2	Glu0Sor1	96	0.010416667	2	38	13689	10748	OFF	4	2	2888	19	19	0	18	1	0	18	0	4	0	4	0	4	0	18	0	0	0	0	0	0	0	0	0	6	5	0.340018315	0.386446886	0.276190476
52	yPH_403	pbs2d0	Glu2	Glu0Sor1	96	0.010416667	2	39	14049	11108	OFF	4	2	2888	19	19	0	18	1	0	18	0	4	0	4	0	4	0	19	0	0	0	0	1	0.055555556	0.071428571	0.000154321	0.000198413	6	6	0.395573871	0.457875458	0.276190476
52	yPH_403	pbs2d0	Glu2	Glu0Sor1	96	0.010416667	2	40	14409	11468	OFF	4	2	2888	22	22	0	19	3	1	19	0	4	0	4	0	4	0	19	0	0	0	0	0	0	0	0	0	7	6	0.395573871	0.457875458	0.276190476
52	yPH_403	pbs2d0	Glu2	Glu0Sor1	96	0.010416667	2	41	14769	11828	ON	5	3	2888	21	21	0	19	2	0	19	0	4	0	4	0	4	0	19	0	0	0	0	0	0	0	0	0	7	6	0.395573871	0.457875458	0.276190476
52	yPH_403	pbs2d0	Glu2	Glu0Sor1	96	0.010416667	2	42	15129	12188	ON	5	3	2888	20	20	0	19	1	0	19	0	4	0	4	0	4	0	19	0	0	0	0	0	0	0	0	0	7	6	0.395573871	0.457875458	0.276190476
52	yPH_403	pbs2d0	Glu2	Glu0Sor1	96	0.010416667	2	43	15489	12548	ON	5	3	2888	20	20	0	19	1	0	19	0	4	0	4	0	4	0	19	0	0	0	0	0	0	0	0	0	7	6	0.395573871	0.457875458	0.276190476
52	yPH_403	pbs2d0	Glu2	Glu0Sor1	96	0.010416667	2	44	15849	12908	ON	5	3	2888	19	19	0	19	0	0	19	0	4	0	4	0	4	0	19	0	0	0	0	0	0	0	0	0	7	6	0.395573871	0.457875458	0.276190476
52	yPH_403	pbs2d0	Glu2	Glu0Sor1	96	0.010416667	2	45	16209	13268	ON	5	3	2888	19	19	0	19	0	0	19	0	4	0	4	0	4	0	19	0	0	0	0	0	0	0	0	0	7	6	0.395573871	0.457875458	0.276190476
52	yPH_403	pbs2d0	Glu2	Glu0Sor1	96	0.010416667	2	46	16569	13628	ON	5	3	2888	19	19	0	19	0	0	19	0	4	0	4	0	4	0	19	0	0	0	0	0	0	0	0	0	7	6	0.395573871	0.457875458	0.276190476
52	yPH_403	pbs2d0	Glu2	Glu0Sor1	96	0.010416667	2	47	16929	13988	ON	5	3	2888	19	19	0	19	0	0	19	0	4	0	4	0	4	0	19	0	0	0	0	0	0	0	0	0	7	6	0.395573871	0.457875458	0.276190476
52	yPH_403	pbs2d0	Glu2	Glu0Sor1	96	0.010416667	2	48	17289	14348	ON	5	3	2888	19	19	0	19	0	0	19	0	4	0	4	0	4	0	20	0	0	0	0	1	0.052631579	0.066666667	0.000146199	0.000185185	7	7	0.44820545	0.524542125	0.276190476
52	yPH_403	pbs2d0	Glu2	Glu0Sor1	96	0.010416667	2	49	17649	14708	OFF	6	3	2888	20	20	0	20	0	1	20	0	4	0	4	0	4	0	20	0	0	0	0	0	0	0	0	0	8	7	0.44820545	0.524542125	0.276190476
52	yPH_403	pbs2d0	Glu2	Glu0Sor1	96	0.010416667	2	50	18009	15068	OFF	6	3	2888	20	20	0	20	0	0	20	0	4	0	4	0	4	0	20	0	0	0	0	0	0	0	0	0	8	7	0.44820545	0.524542125	0.276190476
52	yPH_403	pbs2d0	Glu2	Glu0Sor1	96	0.010416667	2	51	18369	15428	OFF	6	3	2888	21	21	0	20	1	0	20	0	4	0	4	0	4	0	20	0	0	0	0	0	0	0	0	0	8	7	0.44820545	0.524542125	0.276190476
52	yPH_403	pbs2d0	Glu2	Glu0Sor1	96	0.010416667	2	52	18729	15788	OFF	6	3	2888	21	21	0	20	1	0	20	0	4	0	4	0	4	0	21	0	0	0	0	1	0.05	0.0625	0.000138889	0.000173611	8	8	0.49820545	0.587042125	0.276190476
52	yPH_403	pbs2d0	Glu2	Glu0Sor1	96	0.010416667	2	53	19089	16148	OFF	6	3	2888	22	22	0	21	1	1	21	0	4	0	4	0	4	0	22	0	0	0	0	1	0.047619048	0.058823529	0.000132275	0.000163399	9	9	0.545824497	0.645865654	0.276190476
52	yPH_403	pbs2d0	Glu2	Glu0Sor1	96	0.010416667	2	54	19449	16508	OFF	6	3	2888	23	23	0	22	1	1	22	0	4	0	4	0	4	0	23	0	0	0	0	1	0.045454545	0.055555556	0.000126263	0.000154321	10	10	0.591279043	0.70142121	0.276190476
52	yPH_403	pbs2d0	Glu2	Glu0Sor1	96	0.010416667	2	55	19809	16868	OFF	6	3	2888	23	23	0	23	0	1	23	0	4	0	4	0	4	0	23	0	0	0	0	0	0	0	0	0	11	10	0.591279043	0.70142121	0.276190476
52	yPH_403	pbs2d0	Glu2	Glu0Sor1	96	0.010416667	2	56	20169	17228	OFF	6	3	2888	24	24	0	23	1	0	23	0	4	0	4	0	4	0	23	0	0	0	0	0	0	0	0	0	11	10	0.591279043	0.70142121	0.276190476
52	yPH_403	pbs2d0	Glu2	Glu0Sor1	96	0.010416667	2	57	20529	17588	ON	7	4	2888	24	24	0	23	1	0	23	0	4	0	4	0	4	0	23	0	0	0	0	0	0	0	0	0	11	10	0.591279043	0.70142121	0.276190476
52	yPH_403	pbs2d0	Glu2	Glu0Sor1	96	0.010416667	2	58	20889	17948	ON	7	4	2888	25	25	0	23	2	0	23	0	4	0	4	0	4	0	23	0	0	0	0	0	0	0	0	0	11	10	0.591279043	0.70142121	0.276190476
52	yPH_403	pbs2d0	Glu2	Glu0Sor1	96	0.010416667	2	59	21249	18308	ON	7	4	2888	25	25	0	23	2	0	23	0	4	0	4	0	4	0	23	0	0	0	0	0	0	0	0	0	11	10	0.591279043	0.70142121	0.276190476
52	yPH_403	pbs2d0	Glu2	Glu0Sor1	96	0.010416667	2	60	21609	18668	ON	7	4	2888	25	25	0	23	2	0	23	0	4	0	4	0	4	0	23	0	0	0	0	0	0	0	0	0	11	10	0.591279043	0.70142121	0.276190476
52	yPH_403	pbs2d0	Glu2	Glu0Sor1	96	0.010416667	2	61	21969	19028	ON	7	4	2888	24	24	0	23	1	0	23	0	4	0	4	0	4	0	23	0	0	0	0	0	0	0	0	0	11	10	0.591279043	0.70142121	0.276190476
52	yPH_403	pbs2d0	Glu2	Glu0Sor1	96	0.010416667	2	62	22329	19388	ON	7	4	2888	24	24	0	23	1	0	23	0	4	0	4	0	4	0	23	0	0	0	0	0	0	0	0	0	11	10	0.591279043	0.70142121	0.276190476
52	yPH_403	pbs2d0	Glu2	Glu0Sor1	96	0.010416667	2	63	22689	19748	ON	7	4	2888	23	23	0	23	0	0	23	0	4	0	4	0	4	0	23	0	0	0	0	0	0	0	0	0	11	10	0.591279043	0.70142121	0.276190476
52	yPH_403	pbs2d0	Glu2	Glu0Sor1	96	0.010416667	2	64	23049	20108	ON	7	4	2888	23	23	0	23	0	0	23	0	4	0	4	0	4	0	23	0	0	0	0	0	0	0	0	0	11	10	0.591279043	0.70142121	0.276190476
52	yPH_403	pbs2d0	Glu2	Glu0Sor1	96	0.010416667	2	65	23409	20468	OFF	8	4	2888	23	23	0	23	0	0	23	0	4	0	4	0	4	0	24	0	0	0	0	1	0.043478261	0.052631579	0.000120773	0.000146199	11	11	0.634757303	0.754052788	0.276190476
52	yPH_403	pbs2d0	Glu2	Glu0Sor1	96	0.010416667	2	66	23769	20828	OFF	8	4	2888	24	24	0	24	0	1	24	0	5	0	5	0	5	0.05	24	0	0	0	0	0	0	0	0	0	12	11	0.634757303	0.754052788	0.326190476
52	yPH_403	pbs2d0	Glu2	Glu0Sor1	96	0.010416667	2	67	24129	21188	OFF	8	4	2888	25	25	0	24	1	0	24	0	5	0	5	0	5	0	24	0	0	0	0	0	0	0	0	0	12	11	0.634757303	0.754052788	0.326190476
52	yPH_403	pbs2d0	Glu2	Glu0Sor1	96	0.010416667	2	68	24489	21548	OFF	8	4	2888	24	24	0	24	0	0	24	0	5	0	5	0	5	0	25	0	0	0	0	1	0.041666667	0.052631579	0.000115741	0.000146199	12	12	0.67642397	0.806684367	0.326190476
52	yPH_403	pbs2d0	Glu2	Glu0Sor1	96	0.010416667	2	69	24849	21908	OFF	8	4	2888	25	25	0	25	0	1	25	0	5	0	5	0	5	0	25	0	0	0	0	0	0	0	0	0	13	12	0.67642397	0.806684367	0.326190476
52	yPH_403	pbs2d0	Glu2	Glu0Sor1	96	0.010416667	2	70	25209	22268	OFF	8	4	2888	26	26	0	25	1	0	25	0	5	0	5	0	5	0	25	0	0	0	0	0	0	0	0	0	13	12	0.67642397	0.806684367	0.326190476
52	yPH_403	pbs2d0	Glu2	Glu0Sor1	96	0.010416667	2	71	25569	22628	OFF	8	4	2888	26	26	0	25	1	0	25	0	5	0	5	0	5	0	26	0	0	0	0	1	0.04	0.05	0.000111111	0.000138889	13	13	0.71642397	0.856684367	0.326190476
52	yPH_403	pbs2d0	Glu2	Glu0Sor1	96	0.010416667	2	72	25929	22988	OFF	8	4	2888	28	28	0	26	2	1	26	0	5	0	5	0	5	0	26	0	0	0	0	0	0	0	0	0	14	13	0.71642397	0.856684367	0.326190476
52	yPH_403	pbs2d0	Glu2	Glu0Sor1	96	0.010416667	2	73	26289	23348	ON	9	5	2887	28	28	0	26	2	0	26	0	5	0	5	0	5	0	26	0	0	0	0	0	0	0	0	0	14	13	0.71642397	0.856684367	0.326190476
52	yPH_403	pbs2d0	Glu2	Glu0Sor1	96	0.010416667	2	74	26649	23708	ON	9	5	2887	29	29	0	26	3	0	26	0	5	0	5	0	5	0	26	0	0	0	0	0	0	0	0	0	14	13	0.71642397	0.856684367	0.326190476
52	yPH_403	pbs2d0	Glu2	Glu0Sor1	96	0.010416667	2	75	27009	24068	ON	9	5	2887	28	28	0	26	2	0	26	0	5	0	5	0	5	0	26	0	0	0	0	0	0	0	0	0	14	13	0.71642397	0.856684367	0.326190476
52	yPH_403	pbs2d0	Glu2	Glu0Sor1	96	0.010416667	2	76	27369	24428	ON	9	5	2887	29	29	0	26	3	0	26	0	5	0	5	0	5	0	26	0	0	0	0	0	0	0	0	0	14	13	0.71642397	0.856684367	0.326190476
52	yPH_403	pbs2d0	Glu2	Glu0Sor1	96	0.010416667	2	77	27729	24788	ON	9	5	2887	28	28	0	26	2	0	26	0	5	0	5	0	5	0	26	0	0	0	0	0	0	0	0	0	14	13	0.71642397	0.856684367	0.326190476
52	yPH_403	pbs2d0	Glu2	Glu0Sor1	96	0.010416667	2	78	28089	25148	ON	9	5	2887	29	29	0	26	3	0	26	0	5	0	5	0	5	0	26	0	0	0	0	0	0	0	0	0	14	13	0.71642397	0.856684367	0.326190476
52	yPH_403	pbs2d0	Glu2	Glu0Sor1	96	0.010416667	2	79	28449	25508	ON	9	5	2887	27	27	0	26	1	0	26	0	5	0	5	0	5	0	26	0	0	0	0	0	0	0	0	0	14	13	0.71642397	0.856684367	0.326190476
52	yPH_403	pbs2d0	Glu2	Glu0Sor1	96	0.010416667	2	80	28809	25868	ON	9	5	2887	26	26	0	26	0	0	26	0	5	0	5	0	5	0	26	0	0	0	0	0	0	0	0	0	14	13	0.71642397	0.856684367	0.326190476
52	yPH_403	pbs2d0	Glu2	Glu0Sor1	96	0.010416667	2	81	29169	26228	OFF	10	5	2888	26	26	0	26	0	0	26	0	6	0	6	0	6	0.047619048	26	0	0	0	0	0	0	0	0	0	14	13	0.71642397	0.856684367	0.373809524
52	yPH_403	pbs2d0	Glu2	Glu0Sor1	96	0.010416667	2	82	29529	26588	OFF	10	5	2888	26	26	0	26	0	0	26	0	6	0	6	0	6	0	26	0	0	0	0	0	0	0	0	0	14	13	0.71642397	0.856684367	0.373809524
52	yPH_403	pbs2d0	Glu2	Glu0Sor1	96	0.010416667	2	83	29889	26948	OFF	10	5	2888	27	27	0	26	1	0	26	0	6	0	6	0	6	0	28	0	0	0	0	2	0.076923077	0.1	0.000213675	0.000277778	14	15	0.793347047	0.956684367	0.373809524
52	yPH_403	pbs2d0	Glu2	Glu0Sor1	96	0.010416667	2	84	30249	27308	OFF	10	5	2888	29	29	0	28	1	2	28	0	6	0	6	0	6	0	30	0	0	0	0	2	0.071428571	0.090909091	0.000198413	0.000252525	16	17	0.864775618	1.047593458	0.373809524
52	yPH_403	pbs2d0	Glu2	Glu0Sor1	96	0.010416667	2	85	30609	27668	OFF	10	5	2888	31	31	0	30	1	2	30	0	6	0	6	0	6	0	32	0	0	0	0	2	0.066666667	0.083333333	0.000185185	0.000231481	18	19	0.931442285	1.130926792	0.373809524
52	yPH_403	pbs2d0	Glu2	Glu0Sor1	96	0.010416667	2	86	30969	28028	OFF	10	5	2888	34	34	0	32	2	2	32	0	6	0	6	0	6	0	33	0	0	0	0	1	0.03125	0.038461538	8.68E-05	0.000106838	20	20	0.962692285	1.16938833	0.373809524
52	yPH_403	pbs2d0	Glu2	Glu0Sor1	96	0.010416667	2	87	31329	28388	OFF	10	5	2888	36	36	0	33	3	1	33	0	5	0	5	0	6	0	33	0	0	0	0	0	0	0	0	0	21	20	0.962692285	1.16938833	0.373809524
52	yPH_403	pbs2d0	Glu2	Glu0Sor1	96	0.010416667	2	88	31689	28748	OFF	10	5	2888	35	35	0	33	2	0	33	0	6	0	6	0	7	0.035714286	33	0	0	0	0	0	0	0	0	0	21	20	0.962692285	1.16938833	0.40952381
52	yPH_403	pbs2d0	Glu2	Glu0Sor1	96	0.010416667	2	89	32049	29108	ON	11	6	2888	36	36	0	33	3	0	33	0	6	0	6	0	7	0	33	0	0	0	0	0	0	0	0	0	21	20	0.962692285	1.16938833	0.40952381
52	yPH_403	pbs2d0	Glu2	Glu0Sor1	96	0.010416667	2	90	32409	29468	ON	11	6	2888	35	35	0	33	2	0	33	0	6	0	6	0	7	0	33	0	0	0	0	0	0	0	0	0	21	20	0.962692285	1.16938833	0.40952381
52	yPH_403	pbs2d0	Glu2	Glu0Sor1	96	0.010416667	2	91	32769	29828	ON	11	6	2888	36	36	0	33	3	0	33	0	6	0	6	0	7	0	33	0	0	0	0	0	0	0	0	0	21	20	0.962692285	1.16938833	0.40952381
52	yPH_403	pbs2d0	Glu2	Glu0Sor1	96	0.010416667	2	92	33129	30188	ON	11	6	2888	37	37	0	33	4	0	33	0	6	0	6	0	7	0	33	0	0	0	0	0	0	0	0	0	21	20	0.962692285	1.16938833	0.40952381
52	yPH_403	pbs2d0	Glu2	Glu0Sor1	96	0.010416667	2	93	33489	30548	ON	11	6	2888	35	35	0	33	2	0	33	0	6	0	6	0	7	0	33	0	0	0	0	0	0	0	0	0	21	20	0.962692285	1.16938833	0.40952381
52	yPH_403	pbs2d0	Glu2	Glu0Sor1	96	0.010416667	2	94	33849	30908	ON	11	6	2888	35	35	0	33	2	0	33	0	6	0	6	0	7	0	33	0	0	0	0	0	0	0	0	0	21	20	0.962692285	1.16938833	0.40952381
52	yPH_403	pbs2d0	Glu2	Glu0Sor1	96	0.010416667	2	95	34209	31268	ON	11	6	2888	36	36	0	33	3	0	33	0	6	0	6	0	7	0	33	0	0	0	0	0	0	0	0	0	21	20	0.962692285	1.16938833	0.40952381
52	yPH_403	pbs2d0	Glu2	Glu0Sor1	96	0.010416667	2	96	34569	31628	ON	11	6	2888	36	36	0	33	3	0	33	0	6	0	6	0	7	0	33	0	0	0	0	0	0	0	0	0	21	20	0.962692285	1.16938833	0.40952381
52	yPH_403	pbs2d0	Glu2	Glu0Sor1	96	0.010416667	2	97	34929	31988	OFF	12	6	2888	34	34	0	33	1	0	33	0	6	0	6	0	7	0	33	0	0	0	0	0	0	0	0	0	21	20	0.962692285	1.16938833	0.40952381
52	yPH_403	pbs2d0	Glu2	Glu0Sor1	96	0.010416667	2	98	35289	32348	OFF	12	6	2888	34	34	0	33	1	0	33	0	6	0	6	0	7	0	31	0	0	0	2	0	0	0	0	0	21	20	0.962692285	1.16938833	0.40952381
52	yPH_403	pbs2d0	Glu2	Glu0Sor1	96	0.010416667	2	99	35649	32708	OFF	12	6	2888	36	34	2	33	3	0	31	2	4	2	4	2	7	0	33	0	0	0	0	2	0.064516129	0.074074074	0.000179211	0.000205761	21	22	1.027208414	1.243462404	0.40952381
52	yPH_403	pbs2d0	Glu2	Glu0Sor1	96	0.010416667	2	100	36009	33068	OFF	12	6	2888	37	35	2	35	2	2	33	2	4	2	4	2	7	0	35	0	2	0	0	0	0	0	0	0	23	22	1.027208414	1.243462404	0.40952381
52	yPH_403	pbs2d0	Glu2	Glu0Sor1	96	0.010416667	2	101	36369	33428	OFF	12	6	2888	38	38	0	35	3	0	35	0	6	0	6	0	7	0	36	0	0	0	0	1	0.028571429	0.034482759	7.94E-05	9.58E-05	23	23	1.055779843	1.277945163	0.40952381
52	yPH_403	pbs2d0	Glu2	Glu0Sor1	96	0.010416667	2	102	36729	33788	OFF	12	6	2888	39	39	0	36	3	1	36	0	6	0	6	0	7	0	37	0	0	0	0	1	0.027777778	0.033333333	7.72E-05	9.26E-05	24	24	1.083557621	1.311278496	0.40952381
52	yPH_403	pbs2d0	Glu2	Glu0Sor1	96	0.010416667	2	103	37089	34148	OFF	12	6	2888	39	39	0	37	2	1	37	0	6	0	6	0	7	0	38	0	0	0	0	1	0.027027027	0.032258065	7.51E-05	8.96E-05	25	25	1.110584648	1.343536561	0.40952381
52	yPH_403	pbs2d0	Glu2	Glu0Sor1	96	0.010416667	2	104	37449	34508	OFF	12	6	2888	39	39	0	38	1	1	38	0	6	0	6	0	7	0	38	0	0	0	0	0	0	0	0	0	26	25	1.110584648	1.343536561	0.40952381
52	yPH_403	pbs2d0	Glu2	Glu0Sor1	96	0.010416667	2	105	37809	34868	ON	13	7	2888	42	42	0	38	4	0	38	0	6	0	6	0	7	0	38	0	0	0	0	0	0	0	0	0	26	25	1.110584648	1.343536561	0.40952381
52	yPH_403	pbs2d0	Glu2	Glu0Sor1	96	0.010416667	2	106	38169	35228	ON	13	7	2888	39	39	0	38	1	0	38	0	6	0	6	0	7	0	38	0	0	0	0	0	0	0	0	0	26	25	1.110584648	1.343536561	0.40952381
52	yPH_403	pbs2d0	Glu2	Glu0Sor1	96	0.010416667	2	107	38529	35588	ON	13	7	2888	41	41	0	38	3	0	38	0	6	0	6	0	7	0	38	0	0	0	0	0	0	0	0	0	26	25	1.110584648	1.343536561	0.40952381
52	yPH_403	pbs2d0	Glu2	Glu0Sor1	96	0.010416667	2	108	38889	35948	ON	13	7	2888	41	41	0	38	3	0	38	0	6	0	6	0	7	0	38	0	0	0	0	0	0	0	0	0	26	25	1.110584648	1.343536561	0.40952381
52	yPH_403	pbs2d0	Glu2	Glu0Sor1	96	0.010416667	2	109	39249	36308	ON	13	7	2888	41	41	0	38	3	0	38	0	6	0	6	0	7	0	38	0	0	0	0	0	0	0	0	0	26	25	1.110584648	1.343536561	0.40952381
52	yPH_403	pbs2d0	Glu2	Glu0Sor1	96	0.010416667	2	110	39609	36668	ON	13	7	2888	42	42	0	38	4	0	38	0	6	0	6	0	7	0	38	0	0	0	0	0	0	0	0	0	26	25	1.110584648	1.343536561	0.40952381
52	yPH_403	pbs2d0	Glu2	Glu0Sor1	96	0.010416667	2	111	39969	37028	ON	13	7	2888	42	42	0	38	4	0	38	0	6	0	6	0	7	0	38	0	0	0	0	0	0	0	0	0	26	25	1.110584648	1.343536561	0.40952381
52	yPH_403	pbs2d0	Glu2	Glu0Sor1	96	0.010416667	2	112	40329	37388	ON	13	7	2888	42	42	0	38	4	0	38	0	6	0	6	0	7	0	38	0	0	0	0	0	0	0	0	0	26	25	1.110584648	1.343536561	0.40952381
52	yPH_403	pbs2d0	Glu2	Glu0Sor1	96	0.010416667	2	113	40689	37748	OFF	14	7	2888	39	39	0	38	1	0	38	0	7	0	7	0	8	0.03125	39	0	0	0	0	1	0.026315789	0.032258065	7.31E-05	8.96E-05	26	26	1.136900437	1.375794625	0.44077381
52	yPH_403	pbs2d0	Glu2	Glu0Sor1	96	0.010416667	2	114	41049	38108	OFF	14	7	2888	40	40	0	39	1	1	39	0	8	0	8	0	9	0.03125	39	0	0	0	0	0	0	0	0	0	27	26	1.136900437	1.375794625	0.47202381
52	yPH_403	pbs2d0	Glu2	Glu0Sor1	96	0.010416667	2	115	41409	38468	OFF	14	7	2888	39	39	0	39	0	0	39	0	8	0	8	0	9	0	39	0	0	0	0	0	0	0	0	0	27	26	1.136900437	1.375794625	0.47202381
52	yPH_403	pbs2d0	Glu2	Glu0Sor1	96	0.010416667	2	116	41769	38828	OFF	14	7	2888	39	39	0	39	0	0	39	0	8	0	8	0	9	0	42	0	0	0	0	3	0.076923077	0.096774194	0.000213675	0.000268817	27	29	1.213823514	1.472568819	0.47202381
52	yPH_403	pbs2d0	Glu2	Glu0Sor1	96	0.010416667	2	117	42129	39188	OFF	14	7	2888	42	42	0	42	0	3	42	0	8	0	8	0	9	0	42	0	0	0	0	0	0	0	0	0	30	29	1.213823514	1.472568819	0.47202381
52	yPH_403	pbs2d0	Glu2	Glu0Sor1	96	0.010416667	2	118	42489	39548	OFF	14	7	2888	43	43	0	42	1	0	42	0	8	0	8	0	9	0	44	0	0	0	0	2	0.047619048	0.058823529	0.000132275	0.000163399	30	31	1.261442562	1.531392348	0.47202381
52	yPH_403	pbs2d0	Glu2	Glu0Sor1	96	0.010416667	2	119	42849	39908	OFF	14	7	2888	45	45	0	44	1	2	44	0	8	0	8	0	9	0	NA	NA	NA	NA	NA	NA	NA	NA	NA	NA	NA	NA	NA	NA	NA
52	yPH_403	pbs2d0	Glu2	Glu0Sor1	96	0.010416667	3	0	18	-2923	OFF	0	0	3610	30	23	7	26	4	0	23	3	0	0	0	0	0	0	24	0	0	0	0	1	0.043478261	0.043478261	0.000120773	0.000120773	NA	NA	NA	NA	NA
52	yPH_403	pbs2d0	Glu2	Glu0Sor1	96	0.010416667	3	1	378	-2563	OFF	0	0	3610	30	24	6	27	3	1	24	3	0	0	0	0	0	0	24	0	0	0	0	0	0	0	0	0	NA	NA	NA	NA	NA
52	yPH_403	pbs2d0	Glu2	Glu0Sor1	96	0.010416667	3	2	738	-2203	OFF	0	0	3610	30	24	6	27	3	0	24	3	0	0	0	0	0	0	23	0	0	0	1	0	0	0	0	0	NA	NA	NA	NA	NA
52	yPH_403	pbs2d0	Glu2	Glu0Sor1	96	0.010416667	3	3	1098	-1843	OFF	0	0	3610	31	23	8	27	4	0	23	4	1	0	1	0	1	0.037037037	24	0	0	0	0	1	0.043478261	0.045454545	0.000120773	0.000126263	NA	NA	NA	NA	NA
52	yPH_403	pbs2d0	Glu2	Glu0Sor1	96	0.010416667	3	4	1458	-1483	OFF	0	0	3610	34	25	9	28	6	1	24	4	1	0	1	0	1	0	26	0	0	0	0	2	0.083333333	0.086956522	0.000231481	0.000241546	NA	NA	NA	NA	NA
52	yPH_403	pbs2d0	Glu2	Glu0Sor1	96	0.010416667	3	5	1818	-1123	OFF	0	0	3610	33	26	7	31	2	3	26	5	1	0	1	0	1	0	26	0	0	0	0	0	0	0	0	0	NA	NA	NA	NA	NA
52	yPH_403	pbs2d0	Glu2	Glu0Sor1	96	0.010416667	3	6	2178	-763	OFF	0	0	3610	36	27	9	32	4	1	26	6	1	0	1	0	1	0	30	0	1	0	0	3	0.115384615	0.12	0.000320513	0.000333333	NA	NA	NA	NA	NA
52	yPH_403	pbs2d0	Glu2	Glu0Sor1	96	0.010416667	3	7	2538	-403	OFF	0	0	3610	38	30	8	35	3	3	30	5	1	0	1	0	1	0	31	0	0	0	1	2	0.066666667	0.068965517	0.000185185	0.000191571	NA	NA	NA	NA	NA
52	yPH_403	pbs2d0	Glu2	Glu0Sor1	96	0.010416667	3	8	2898	-43	OFF	0	0	3610	40	31	9	37	3	2	31	6	1	0	1	0	1	0	31	0	0	0	0	0	0	0	0	0	NA	NA	NA	NA	NA
52	yPH_403	pbs2d0	Glu2	Glu0Sor1	96	0.010416667	3	9	3258	317	ON	1	1	2888	41	31	10	38	3	1	31	7	1	0	1	0	1	0	31	0	0	0	0	0	0	0	0	0	3	0	0	0	0
52	yPH_403	pbs2d0	Glu2	Glu0Sor1	96	0.010416667	3	10	3618	677	ON	1	1	2888	41	31	10	38	3	0	31	7	1	0	1	0	1	0	32	0	1	0	0	0	0	0	0	0	3	0	0	0	0
52	yPH_403	pbs2d0	Glu2	Glu0Sor1	96	0.010416667	3	11	3978	1037	ON	1	1	2888	41	32	9	38	3	0	32	6	1	0	1	0	1	0	31	0	0	0	1	0	0	0	0	0	3	0	0	0	0
52	yPH_403	pbs2d0	Glu2	Glu0Sor1	96	0.010416667	3	12	4338	1397	ON	1	1	2888	41	31	10	39	2	0	31	8	1	0	1	0	1	0	32	0	1	0	0	0	0	0	0	0	3	0	0	0	0
52	yPH_403	pbs2d0	Glu2	Glu0Sor1	96	0.010416667	3	13	4698	1757	ON	1	1	2888	43	32	11	39	4	0	32	7	1	0	1	0	1	0	31	0	0	0	1	0	0	0	0	0	3	0	0	0	0
52	yPH_403	pbs2d0	Glu2	Glu0Sor1	96	0.010416667	3	14	5058	2117	ON	1	1	2888	41	31	10	39	2	0	31	8	1	0	1	0	1	0	32	0	1	0	0	0	0	0	0	0	3	0	0	0	0
52	yPH_403	pbs2d0	Glu2	Glu0Sor1	96	0.010416667	3	15	5418	2477	ON	1	1	2888	42	32	10	39	3	0	32	7	1	0	1	0	1	0	31	0	0	0	1	0	0	0	0	0	3	0	0	0	0
52	yPH_403	pbs2d0	Glu2	Glu0Sor1	96	0.010416667	3	16	5778	2837	ON	1	1	2888	41	31	10	39	2	0	31	8	1	0	1	0	1	0	32	0	1	0	0	0	0	0	0	0	3	0	0	0	0
52	yPH_403	pbs2d0	Glu2	Glu0Sor1	96	0.010416667	3	17	6138	3197	OFF	2	1	2888	42	32	10	39	3	0	32	7	1	0	1	0	1	0	33	0	1	0	1	1	0.03125	0.032258065	8.68E-05	8.96E-05	3	1	0.03125	0.032258065	0
52	yPH_403	pbs2d0	Glu2	Glu0Sor1	96	0.010416667	3	18	6498	3557	OFF	2	1	2888	43	33	10	41	2	1	33	8	1	0	1	0	1	0	32	0	0	0	1	0	0	0	0	0	4	1	0.03125	0.032258065	0
52	yPH_403	pbs2d0	Glu2	Glu0Sor1	96	0.010416667	3	19	6858	3917	OFF	2	1	2888	44	32	12	41	3	0	32	9	1	0	1	0	1	0	32	0	0	0	0	0	0	0	0	0	4	1	0.03125	0.032258065	0
52	yPH_403	pbs2d0	Glu2	Glu0Sor1	96	0.010416667	3	20	7218	4277	OFF	2	1	2888	44	32	12	41	3	0	32	9	1	0	1	0	1	0	33	0	0	0	0	1	0.03125	0.032258065	8.68E-05	8.96E-05	4	2	0.0625	0.064516129	0
52	yPH_403	pbs2d0	Glu2	Glu0Sor1	96	0.010416667	3	21	7578	4637	OFF	2	1	2888	46	33	13	42	4	1	33	9	1	0	1	0	1	0	36	0	1	0	0	2	0.060606061	0.0625	0.00016835	0.000173611	5	4	0.123106061	0.127016129	0
52	yPH_403	pbs2d0	Glu2	Glu0Sor1	96	0.010416667	3	22	7938	4997	OFF	2	1	2888	49	37	12	46	3	4	36	10	1	0	1	0	1	0	38	0	0	0	0	2	0.055555556	0.057142857	0.000154321	0.00015873	9	6	0.178661616	0.184158986	0
52	yPH_403	pbs2d0	Glu2	Glu0Sor1	96	0.010416667	3	23	8298	5357	OFF	2	1	2888	50	38	12	48	2	2	38	10	2	0	2	0	2	0.021276596	40	0	0	0	0	2	0.052631579	0.055555556	0.000146199	0.000154321	11	8	0.231293195	0.239714542	0.021276596
52	yPH_403	pbs2d0	Glu2	Glu0Sor1	96	0.010416667	3	24	8658	5717	OFF	2	1	2888	51	40	11	50	1	2	40	10	2	0	2	0	2	0	40	0	0	0	0	0	0	0	0	0	13	8	0.231293195	0.239714542	0.021276596
52	yPH_403	pbs2d0	Glu2	Glu0Sor1	96	0.010416667	3	25	9018	6077	ON	3	2	2888	53	41	12	50	3	0	40	10	3	0	3	0	3	0.020833333	40	0	0	0	0	0	0	0	0	0	13	8	0.231293195	0.239714542	0.042109929
52	yPH_403	pbs2d0	Glu2	Glu0Sor1	96	0.010416667	3	26	9378	6437	ON	3	2	2888	53	41	12	50	3	0	40	10	3	0	3	0	3	0	40	0	0	0	0	0	0	0	0	0	13	8	0.231293195	0.239714542	0.042109929
52	yPH_403	pbs2d0	Glu2	Glu0Sor1	96	0.010416667	3	27	9738	6797	ON	3	2	2888	54	42	12	50	4	0	40	10	3	0	3	0	3	0	40	0	0	0	0	0	0	0	0	0	13	8	0.231293195	0.239714542	0.042109929
52	yPH_403	pbs2d0	Glu2	Glu0Sor1	96	0.010416667	3	28	10098	7157	ON	3	2	2888	52	40	12	50	2	0	40	10	3	0	3	0	3	0	40	0	0	0	0	0	0	0	0	0	13	8	0.231293195	0.239714542	0.042109929
52	yPH_403	pbs2d0	Glu2	Glu0Sor1	96	0.010416667	3	29	10458	7517	ON	3	2	2888	52	40	12	50	2	0	40	10	3	0	3	0	3	0	40	0	0	0	0	0	0	0	0	0	13	8	0.231293195	0.239714542	0.042109929
52	yPH_403	pbs2d0	Glu2	Glu0Sor1	96	0.010416667	3	30	10818	7877	ON	3	2	2888	51	41	10	49	2	0	40	9	3	0	3	0	3	0	40	0	0	0	0	0	0	0	0	0	13	8	0.231293195	0.239714542	0.042109929
52	yPH_403	pbs2d0	Glu2	Glu0Sor1	96	0.010416667	3	31	11178	8237	ON	3	2	2888	52	40	12	48	4	0	40	8	3	0	3	0	3	0	40	0	0	0	0	0	0	0	0	0	13	8	0.231293195	0.239714542	0.042109929
52	yPH_403	pbs2d0	Glu2	Glu0Sor1	96	0.010416667	3	32	11538	8597	ON	3	2	2888	50	40	10	48	2	0	40	8	3	0	3	0	3	0	38	0	0	0	2	0	0	0	0	0	13	8	0.231293195	0.239714542	0.042109929
52	yPH_403	pbs2d0	Glu2	Glu0Sor1	96	0.010416667	3	33	11898	8957	OFF	4	2	2888	50	38	12	49	1	1	38	11	3	0	3	0	3	0	38	0	0	0	0	0	0	0	0	0	14	8	0.231293195	0.239714542	0.042109929
52	yPH_403	pbs2d0	Glu2	Glu0Sor1	96	0.010416667	3	34	12258	9317	OFF	4	2	2888	50	38	12	49	1	0	38	11	3	0	3	0	3	0	37	0	0	0	1	0	0	0	0	0	14	8	0.231293195	0.239714542	0.042109929
52	yPH_403	pbs2d0	Glu2	Glu0Sor1	96	0.010416667	3	35	12618	9677	OFF	4	2	2888	50	37	13	49	1	0	37	12	3	0	3	0	3	0	37	0	0	0	0	0	0	0	0	0	14	8	0.231293195	0.239714542	0.042109929
52	yPH_403	pbs2d0	Glu2	Glu0Sor1	96	0.010416667	3	36	12978	10037	OFF	4	2	2888	51	38	13	49	2	1	37	12	3	0	3	0	3	0	38	0	0	0	0	1	0.027027027	0.029411765	7.51E-05	8.17E-05	15	9	0.258320222	0.269126306	0.042109929
52	yPH_403	pbs2d0	Glu2	Glu0Sor1	96	0.010416667	3	37	13338	10397	OFF	4	2	2888	52	39	13	50	2	1	38	12	3	0	3	0	3	0	39	0	0	0	0	1	0.026315789	0.028571429	7.31E-05	7.94E-05	16	10	0.284636012	0.297697735	0.042109929
52	yPH_403	pbs2d0	Glu2	Glu0Sor1	96	0.010416667	3	38	13698	10757	OFF	4	2	2888	53	39	14	52	1	2	39	13	3	0	3	0	3	0	40	0	0	0	0	1	0.025641026	0.027777778	7.12E-05	7.72E-05	18	11	0.310277037	0.325475513	0.042109929
52	yPH_403	pbs2d0	Glu2	Glu0Sor1	96	0.010416667	3	39	14058	11117	OFF	4	2	2888	57	42	15	53	4	1	40	13	3	0	3	0	3	0	41	0	0	0	0	1	0.025	0.027027027	6.94E-05	7.51E-05	19	12	0.335277037	0.35250254	0.042109929
52	yPH_403	pbs2d0	Glu2	Glu0Sor1	96	0.010416667	3	40	14418	11477	OFF	4	2	2888	55	42	13	54	1	1	41	13	4	0	4	0	4	0.019607843	41	0	0	0	0	0	0	0	0	0	20	12	0.335277037	0.35250254	0.061717772
52	yPH_403	pbs2d0	Glu2	Glu0Sor1	96	0.010416667	3	41	14778	11837	ON	5	3	2888	57	42	15	54	3	0	41	13	4	0	4	0	4	0	41	0	0	0	0	0	0	0	0	0	20	12	0.335277037	0.35250254	0.061717772
52	yPH_403	pbs2d0	Glu2	Glu0Sor1	96	0.010416667	3	42	15138	12197	ON	5	3	2888	58	42	16	54	4	0	41	13	4	0	4	0	4	0	41	0	0	0	0	0	0	0	0	0	20	12	0.335277037	0.35250254	0.061717772
52	yPH_403	pbs2d0	Glu2	Glu0Sor1	96	0.010416667	3	43	15498	12557	ON	5	3	2888	56	42	14	54	2	0	41	13	4	0	4	0	4	0	41	0	0	0	0	0	0	0	0	0	20	12	0.335277037	0.35250254	0.061717772
52	yPH_403	pbs2d0	Glu2	Glu0Sor1	96	0.010416667	3	44	15858	12917	ON	5	3	2888	57	42	15	54	3	0	41	13	4	0	4	0	4	0	41	0	0	0	0	0	0	0	0	0	20	12	0.335277037	0.35250254	0.061717772
52	yPH_403	pbs2d0	Glu2	Glu0Sor1	96	0.010416667	3	45	16218	13277	ON	5	3	2888	56	42	14	54	2	0	41	13	4	0	4	0	4	0	41	0	0	0	0	0	0	0	0	0	20	12	0.335277037	0.35250254	0.061717772
52	yPH_403	pbs2d0	Glu2	Glu0Sor1	96	0.010416667	3	46	16578	13637	ON	5	3	2888	56	43	13	54	2	0	41	13	4	0	4	0	4	0	41	0	0	0	0	0	0	0	0	0	20	12	0.335277037	0.35250254	0.061717772
52	yPH_403	pbs2d0	Glu2	Glu0Sor1	96	0.010416667	3	47	16938	13997	ON	5	3	2888	58	42	16	53	5	0	41	12	4	0	4	0	4	0	41	0	0	0	0	0	0	0	0	0	20	12	0.335277037	0.35250254	0.061717772
52	yPH_403	pbs2d0	Glu2	Glu0Sor1	96	0.010416667	3	48	17298	14357	ON	5	3	2888	56	42	14	53	3	0	41	12	4	0	4	0	4	0	41	0	0	0	0	0	0	0	0	0	20	12	0.335277037	0.35250254	0.061717772
52	yPH_403	pbs2d0	Glu2	Glu0Sor1	96	0.010416667	3	49	17658	14717	OFF	6	3	2888	55	42	13	53	2	0	41	12	4	0	4	0	4	0	41	0	0	0	0	0	0	0	0	0	20	12	0.335277037	0.35250254	0.061717772
52	yPH_403	pbs2d0	Glu2	Glu0Sor1	96	0.010416667	3	50	18018	15077	OFF	6	3	2888	55	42	13	53	2	0	41	12	4	0	4	0	4	0	43	0	1	0	0	1	0.024390244	0.027027027	6.78E-05	7.51E-05	20	13	0.359667281	0.379529567	0.061717772
52	yPH_403	pbs2d0	Glu2	Glu0Sor1	96	0.010416667	3	51	18378	15437	OFF	6	3	2888	58	45	13	55	3	2	43	12	4	0	4	0	4	0	46	0	0	0	0	3	0.069767442	0.076923077	0.000193798	0.000213675	22	16	0.429434723	0.456452644	0.061717772
52	yPH_403	pbs2d0	Glu2	Glu0Sor1	96	0.010416667	3	52	18738	15797	OFF	6	3	2888	59	46	13	58	1	3	46	12	4	0	4	0	4	0	46	0	0	0	0	0	0	0	0	0	25	16	0.429434723	0.456452644	0.061717772
52	yPH_403	pbs2d0	Glu2	Glu0Sor1	96	0.010416667	3	53	19098	16157	OFF	6	3	2888	62	47	15	60	2	2	46	14	4	0	4	0	4	0	52	0	1	0	0	5	0.108695652	0.119047619	0.000301932	0.000330688	27	21	0.538130375	0.575500263	0.061717772
52	yPH_403	pbs2d0	Glu2	Glu0Sor1	96	0.010416667	3	54	19458	16517	OFF	6	3	2888	66	53	13	65	1	5	52	13	4	0	4	0	4	0	54	0	2	0	0	0	0	0	0	0	32	21	0.538130375	0.575500263	0.061717772
52	yPH_403	pbs2d0	Glu2	Glu0Sor1	96	0.010416667	3	55	19818	16877	OFF	6	3	2888	67	55	12	66	1	2	54	12	4	0	4	0	4	0	56	0	0	0	0	2	0.037037037	0.04	0.000102881	0.000111111	34	23	0.575167412	0.615500263	0.061717772
52	yPH_403	pbs2d0	Glu2	Glu0Sor1	96	0.010416667	3	56	20178	17237	OFF	6	3	2888	69	56	13	69	0	3	56	13	5	0	5	0	5	0.015384615	57	0	0	0	0	1	0.017857143	0.019607843	4.96E-05	5.45E-05	37	24	0.593024555	0.635108106	0.077102388
52	yPH_403	pbs2d0	Glu2	Glu0Sor1	96	0.010416667	3	57	20538	17597	ON	7	4	2888	80	64	16	70	10	1	57	13	5	0	5	0	5	0	56	0	0	0	1	0	0	0	0	0	38	24	0.593024555	0.635108106	0.077102388
52	yPH_403	pbs2d0	Glu2	Glu0Sor1	96	0.010416667	3	58	20898	17957	ON	7	4	2888	76	61	15	69	7	0	56	13	5	0	5	0	5	0	56	0	0	0	0	0	0	0	0	0	38	24	0.593024555	0.635108106	0.077102388
52	yPH_403	pbs2d0	Glu2	Glu0Sor1	96	0.010416667	3	59	21258	18317	ON	7	4	2888	73	59	14	69	4	0	56	13	5	0	5	0	5	0	56	0	0	0	0	0	0	0	0	0	38	24	0.593024555	0.635108106	0.077102388
52	yPH_403	pbs2d0	Glu2	Glu0Sor1	96	0.010416667	3	60	21618	18677	ON	7	4	2888	73	59	14	69	4	0	56	13	5	0	5	0	5	0	56	0	0	0	0	0	0	0	0	0	38	24	0.593024555	0.635108106	0.077102388
52	yPH_403	pbs2d0	Glu2	Glu0Sor1	96	0.010416667	3	61	21978	19037	ON	7	4	2888	71	57	14	69	2	0	56	13	5	0	5	0	5	0	56	0	0	0	0	0	0	0	0	0	38	24	0.593024555	0.635108106	0.077102388
52	yPH_403	pbs2d0	Glu2	Glu0Sor1	96	0.010416667	3	62	22338	19397	ON	7	4	2888	72	58	14	69	3	0	56	13	5	0	5	0	5	0	56	0	0	0	0	0	0	0	0	0	38	24	0.593024555	0.635108106	0.077102388
52	yPH_403	pbs2d0	Glu2	Glu0Sor1	96	0.010416667	3	63	22698	19757	ON	7	4	2888	73	59	14	69	4	0	56	13	5	0	5	0	5	0	56	0	0	0	0	0	0	0	0	0	38	24	0.593024555	0.635108106	0.077102388
52	yPH_403	pbs2d0	Glu2	Glu0Sor1	96	0.010416667	3	64	23058	20117	ON	7	4	2888	73	59	14	69	4	0	56	13	5	0	5	0	5	0	57	0	1	0	0	0	0	0	0	0	38	24	0.593024555	0.635108106	0.077102388
52	yPH_403	pbs2d0	Glu2	Glu0Sor1	96	0.010416667	3	65	23418	20477	OFF	8	4	2888	69	57	12	69	0	0	57	12	5	0	5	0	5	0	58	0	1	0	1	1	0.01754386	0.019230769	4.87E-05	5.34E-05	38	25	0.610568415	0.654338875	0.077102388
52	yPH_403	pbs2d0	Glu2	Glu0Sor1	96	0.010416667	3	66	23778	20837	OFF	8	4	2888	72	60	12	70	2	1	58	12	5	1	5	1	6	0.015384615	60	0	1	0	0	1	0.017241379	0.018867925	4.79E-05	5.24E-05	39	26	0.627809794	0.6732068	0.092487003
52	yPH_403	pbs2d0	Glu2	Glu0Sor1	96	0.010416667	3	67	24138	21197	OFF	8	4	2888	72	61	11	71	1	1	60	11	5	1	5	1	6	0	62	0	1	0	0	1	0.016666667	0.018181818	4.63E-05	5.05E-05	40	27	0.644476461	0.691388618	0.092487003
52	yPH_403	pbs2d0	Glu2	Glu0Sor1	96	0.010416667	3	68	24498	21557	OFF	8	4	2888	76	63	13	73	3	2	62	11	5	1	5	1	6	0	67	0	2	0	0	3	0.048387097	0.052631579	0.000134409	0.000146199	42	30	0.692863557	0.744020197	0.092487003
52	yPH_403	pbs2d0	Glu2	Glu0Sor1	96	0.010416667	3	69	24858	21917	OFF	8	4	2888	79	67	12	77	2	3	67	10	6	0	6	0	6	0	68	0	0	0	2	3	0.044776119	0.049180328	0.000124378	0.000136612	45	33	0.737639677	0.793200525	0.092487003
52	yPH_403	pbs2d0	Glu2	Glu0Sor1	96	0.010416667	3	70	25218	22277	OFF	8	4	2888	82	68	14	80	2	3	68	12	6	0	6	0	6	0	72	0	1	0	0	3	0.044117647	0.048387097	0.000122549	0.000134409	48	36	0.781757324	0.841587621	0.092487003
52	yPH_403	pbs2d0	Glu2	Glu0Sor1	96	0.010416667	3	71	25578	22637	OFF	8	4	2888	88	72	16	83	5	3	72	11	5	0	5	0	6	0	73	0	1	0	1	1	0.013888889	0.014925373	3.86E-05	4.15E-05	51	37	0.795646213	0.856512995	0.092487003
52	yPH_403	pbs2d0	Glu2	Glu0Sor1	96	0.010416667	3	72	25938	22997	OFF	8	4	2888	87	73	14	85	2	1	73	12	4	1	4	1	6	0	68	0	0	0	6	1	0.01369863	0.014492754	3.81E-05	4.03E-05	52	38	0.809344843	0.871005748	0.092487003
52	yPH_403	pbs2d0	Glu2	Glu0Sor1	96	0.010416667	3	73	26298	23357	ON	9	5	2887	93	71	22	86	7	1	68	18	4	1	4	1	6	0	70	0	2	0	0	0	0	0	0	0	53	38	0.809344843	0.871005748	0.092487003
52	yPH_403	pbs2d0	Glu2	Glu0Sor1	96	0.010416667	3	74	26658	23717	ON	9	5	2887	89	71	18	86	3	0	70	16	4	1	4	1	6	0	70	0	0	0	0	0	0	0	0	0	53	38	0.809344843	0.871005748	0.092487003
52	yPH_403	pbs2d0	Glu2	Glu0Sor1	96	0.010416667	3	75	27018	24077	ON	9	5	2887	89	72	17	86	3	0	70	16	4	1	4	1	6	0	70	0	0	0	0	0	0	0	0	0	53	38	0.809344843	0.871005748	0.092487003
52	yPH_403	pbs2d0	Glu2	Glu0Sor1	96	0.010416667	3	76	27378	24437	ON	9	5	2887	90	72	18	86	4	0	70	16	4	1	4	1	6	0	70	0	0	0	0	0	0	0	0	0	53	38	0.809344843	0.871005748	0.092487003
52	yPH_403	pbs2d0	Glu2	Glu0Sor1	96	0.010416667	3	77	27738	24797	ON	9	5	2887	89	71	18	86	3	0	70	16	4	1	4	1	6	0	70	0	0	0	0	0	0	0	0	0	53	38	0.809344843	0.871005748	0.092487003
52	yPH_403	pbs2d0	Glu2	Glu0Sor1	96	0.010416667	3	78	28098	25157	ON	9	5	2887	90	71	19	86	4	0	70	16	4	1	4	1	6	0	70	0	0	0	0	0	0	0	0	0	53	38	0.809344843	0.871005748	0.092487003
52	yPH_403	pbs2d0	Glu2	Glu0Sor1	96	0.010416667	3	79	28458	25517	ON	9	5	2887	91	72	19	86	5	0	70	16	4	1	4	1	6	0	71	0	0	0	0	1	0.014285714	0.015151515	3.97E-05	4.21E-05	53	39	0.823630557	0.886157263	0.092487003
52	yPH_403	pbs2d0	Glu2	Glu0Sor1	96	0.010416667	3	80	28818	25877	ON	9	5	2887	94	74	20	87	7	1	71	16	4	1	4	1	6	0	71	0	1	0	1	0	0	0	0	0	54	39	0.823630557	0.886157263	0.092487003
52	yPH_403	pbs2d0	Glu2	Glu0Sor1	96	0.010416667	3	81	29178	26237	OFF	10	5	2888	90	71	19	87	3	0	71	16	5	1	5	1	7	0.012195122	69	0	0	0	2	0	0	0	0	0	54	39	0.823630557	0.886157263	0.104682125
52	yPH_403	pbs2d0	Glu2	Glu0Sor1	96	0.010416667	3	82	29538	26597	OFF	10	5	2888	91	71	20	87	4	0	69	18	7	1	7	1	9	0.024691358	70	0	0	0	0	1	0.014492754	0.016129032	4.03E-05	4.48E-05	54	40	0.838123311	0.902286296	0.129373483
52	yPH_403	pbs2d0	Glu2	Glu0Sor1	96	0.010416667	3	83	29898	26957	OFF	10	5	2888	92	70	22	88	4	1	70	18	7	1	7	1	9	0	74	0	0	0	0	4	0.057142857	0.063492063	0.00015873	0.000176367	55	44	0.895266168	0.965778359	0.129373483
52	yPH_403	pbs2d0	Glu2	Glu0Sor1	96	0.010416667	3	84	30258	27317	OFF	10	5	2888	96	74	22	93	3	5	74	19	7	1	7	1	9	0	75	0	2	0	2	1	0.013513514	0.014925373	3.75E-05	4.15E-05	60	45	0.908779682	0.980703732	0.129373483
52	yPH_403	pbs2d0	Glu2	Glu0Sor1	96	0.010416667	3	85	30618	27677	OFF	10	5	2888	99	77	22	94	5	1	75	19	7	1	7	1	9	0	79	0	2	0	0	2	0.026666667	0.029411765	7.41E-05	8.17E-05	61	47	0.935446348	1.010115497	0.129373483
52	yPH_403	pbs2d0	Glu2	Glu0Sor1	96	0.010416667	3	86	30978	28037	OFF	10	5	2888	101	80	21	96	5	2	79	17	7	1	7	1	9	0	81	0	0	0	0	2	0.025316456	0.027777778	7.03E-05	7.72E-05	63	49	0.960762804	1.037893275	0.129373483
52	yPH_403	pbs2d0	Glu2	Glu0Sor1	96	0.010416667	3	87	31338	28397	OFF	10	5	2888	104	83	21	99	5	3	81	18	6	1	6	1	9	0	83	0	1	0	0	1	0.012345679	0.013333333	3.43E-05	3.70E-05	66	50	0.973108483	1.051226608	0.129373483
52	yPH_403	pbs2d0	Glu2	Glu0Sor1	96	0.010416667	3	88	31698	28757	OFF	10	5	2888	107	85	22	101	6	2	83	18	6	1	6	1	9	0	86	0	2	0	0	1	0.012048193	0.012987013	3.35E-05	3.61E-05	68	51	0.985156676	1.064213621	0.129373483
52	yPH_403	pbs2d0	Glu2	Glu0Sor1	96	0.010416667	3	89	32058	29117	ON	11	6	2888	114	94	20	103	11	2	86	17	6	1	6	1	9	0	87	0	0	0	0	1	0.011627907	0.0125	3.23E-05	3.47E-05	70	52	0.996784583	1.076713621	0.129373483
52	yPH_403	pbs2d0	Glu2	Glu0Sor1	96	0.010416667	3	90	32418	29477	ON	11	6	2888	117	96	21	104	13	1	87	17	6	1	6	1	9	0	88	0	1	0	0	0	0	0	0	0	71	52	0.996784583	1.076713621	0.129373483
52	yPH_403	pbs2d0	Glu2	Glu0Sor1	96	0.010416667	3	91	32778	29837	ON	11	6	2888	115	95	20	104	11	0	88	16	6	1	6	1	9	0	88	0	0	0	0	0	0	0	0	0	71	52	0.996784583	1.076713621	0.129373483
52	yPH_403	pbs2d0	Glu2	Glu0Sor1	96	0.010416667	3	92	33138	30197	ON	11	6	2888	116	97	19	104	12	0	88	16	6	1	6	1	9	0	87	0	0	0	1	0	0	0	0	0	71	52	0.996784583	1.076713621	0.129373483
52	yPH_403	pbs2d0	Glu2	Glu0Sor1	96	0.010416667	3	93	33498	30557	ON	11	6	2888	113	92	21	104	9	0	87	17	6	1	6	1	9	0	88	0	1	0	0	0	0	0	0	0	71	52	0.996784583	1.076713621	0.129373483
52	yPH_403	pbs2d0	Glu2	Glu0Sor1	96	0.010416667	3	94	33858	30917	ON	11	6	2888	117	97	20	104	13	0	88	16	6	1	6	1	9	0	85	0	0	0	3	0	0	0	0	0	71	52	0.996784583	1.076713621	0.129373483
52	yPH_403	pbs2d0	Glu2	Glu0Sor1	96	0.010416667	3	95	34218	31277	ON	11	6	2888	111	90	21	104	7	0	85	19	6	1	6	1	9	0	86	0	2	0	1	0	0	0	0	0	71	52	0.996784583	1.076713621	0.129373483
52	yPH_403	pbs2d0	Glu2	Glu0Sor1	96	0.010416667	3	96	34578	31637	ON	11	6	2888	112	93	19	104	8	0	86	18	6	1	6	1	9	0	85	0	1	0	2	0	0	0	0	0	71	52	0.996784583	1.076713621	0.129373483
52	yPH_403	pbs2d0	Glu2	Glu0Sor1	96	0.010416667	3	97	34938	31997	OFF	12	6	2888	109	87	22	104	5	0	85	19	7	1	7	1	10	0.010309278	87	0	0	0	0	2	0.023529412	0.025641026	6.54E-05	7.12E-05	71	54	1.020313994	1.102354647	0.139682761
52	yPH_403	pbs2d0	Glu2	Glu0Sor1	96	0.010416667	3	98	35298	32357	OFF	12	6	2888	111	88	23	106	5	2	87	19	7	2	7	2	11	0.010204082	90	0	3	0	1	1	0.011494253	0.0125	3.19E-05	3.47E-05	73	55	1.031808247	1.114854647	0.149886843
52	yPH_403	pbs2d0	Glu2	Glu0Sor1	96	0.010416667	3	99	35658	32717	OFF	12	6	2888	110	92	18	107	3	1	90	17	7	2	7	2	11	0	97	0	1	0	0	6	0.066666667	0.072289157	0.000185185	0.000200803	74	61	1.098474914	1.187143803	0.149886843
52	yPH_403	pbs2d0	Glu2	Glu0Sor1	96	0.010416667	3	100	36018	33077	OFF	12	6	2888	119	99	20	114	5	7	97	17	7	2	7	2	11	0	105	0	2	0	1	7	0.072164948	0.077777778	0.000200458	0.000216049	81	68	1.170639862	1.264921581	0.149886843
52	yPH_403	pbs2d0	Glu2	Glu0Sor1	96	0.010416667	3	101	36378	33437	OFF	12	6	2888	125	106	19	123	2	9	105	18	7	1	7	1	11	0	109	0	1	0	1	4	0.038095238	0.040816327	0.00010582	0.000113379	90	72	1.208735101	1.305737908	0.149886843
52	yPH_403	pbs2d0	Glu2	Glu0Sor1	96	0.010416667	3	102	36738	33797	OFF	12	6	2888	134	112	22	129	5	5	109	20	7	1	7	1	11	0	113	0	2	0	0	2	0.018348624	0.019607843	5.10E-05	5.45E-05	95	74	1.227083724	1.325345751	0.149886843
52	yPH_403	pbs2d0	Glu2	Glu0Sor1	96	0.010416667	3	103	37098	34157	OFF	12	6	2888	136	115	21	132	4	3	113	19	7	1	7	1	11	0	116	0	0	0	0	3	0.026548673	0.028301887	7.37E-05	7.86E-05	98	77	1.253632397	1.353647638	0.149886843
52	yPH_403	pbs2d0	Glu2	Glu0Sor1	96	0.010416667	3	104	37458	34517	OFF	12	6	2888	138	117	21	135	3	3	116	19	7	1	7	1	11	0	115	0	0	0	1	0	0	0	0	0	101	77	1.253632397	1.353647638	0.149886843
52	yPH_403	pbs2d0	Glu2	Glu0Sor1	96	0.010416667	3	105	37818	34877	ON	13	7	2888	140	117	23	135	5	0	115	20	8	1	8	1	12	0.007874016	115	0	0	0	0	0	0	0	0	0	101	77	1.253632397	1.353647638	0.157760859
52	yPH_403	pbs2d0	Glu2	Glu0Sor1	96	0.010416667	3	106	38178	35237	ON	13	7	2888	146	124	22	135	11	0	115	20	8	1	8	1	12	0	115	0	0	0	0	0	0	0	0	0	101	77	1.253632397	1.353647638	0.157760859
52	yPH_403	pbs2d0	Glu2	Glu0Sor1	96	0.010416667	3	107	38538	35597	ON	13	7	2888	140	118	22	135	5	0	115	20	8	1	8	1	12	0	113	0	0	0	2	0	0	0	0	0	101	77	1.253632397	1.353647638	0.157760859
52	yPH_403	pbs2d0	Glu2	Glu0Sor1	96	0.010416667	3	108	38898	35957	ON	13	7	2888	139	116	23	135	4	0	113	22	8	1	8	1	12	0	114	0	1	0	0	0	0	0	0	0	101	77	1.253632397	1.353647638	0.157760859
52	yPH_403	pbs2d0	Glu2	Glu0Sor1	96	0.010416667	3	109	39258	36317	ON	13	7	2888	139	117	22	135	4	0	114	21	8	1	8	1	12	0	113	0	0	0	1	0	0	0	0	0	101	77	1.253632397	1.353647638	0.157760859
52	yPH_403	pbs2d0	Glu2	Glu0Sor1	96	0.010416667	3	110	39618	36677	ON	13	7	2888	138	115	23	135	3	0	113	22	8	1	8	1	12	0	113	0	0	0	0	0	0	0	0	0	101	77	1.253632397	1.353647638	0.157760859
52	yPH_403	pbs2d0	Glu2	Glu0Sor1	96	0.010416667	3	111	39978	37037	ON	13	7	2888	142	118	24	135	7	0	113	22	8	1	8	1	12	0	113	0	0	0	0	0	0	0	0	0	101	77	1.253632397	1.353647638	0.157760859
52	yPH_403	pbs2d0	Glu2	Glu0Sor1	96	0.010416667	3	112	40338	37397	ON	13	7	2888	139	115	24	135	4	0	113	22	8	1	8	1	12	0	112	0	2	0	4	1	0.008849558	0.00952381	2.46E-05	2.65E-05	101	78	1.262481954	1.363171447	0.157760859
52	yPH_403	pbs2d0	Glu2	Glu0Sor1	96	0.010416667	3	113	40698	37757	OFF	14	7	2888	140	113	27	137	3	2	112	25	9	1	9	1	13	0.0078125	119	0	5	0	0	2	0.017857143	0.019417476	4.96E-05	5.39E-05	103	80	1.280339097	1.382588923	0.165573359
52	yPH_403	pbs2d0	Glu2	Glu0Sor1	96	0.010416667	3	114	41058	38117	OFF	14	7	2888	144	119	25	140	4	3	119	21	9	1	9	1	13	0	119	0	1	0	2	1	0.008403361	0.009090909	2.33E-05	2.53E-05	106	81	1.288742459	1.391679832	0.165573359
52	yPH_403	pbs2d0	Glu2	Glu0Sor1	96	0.010416667	3	115	41418	38477	OFF	14	7	2888	148	123	25	142	6	2	119	23	10	0	10	0	13	0	127	0	2	0	1	7	0.058823529	0.064220183	0.000163399	0.000178389	108	88	1.347565988	1.455900015	0.165573359
52	yPH_403	pbs2d0	Glu2	Glu0Sor1	96	0.010416667	3	116	41778	38837	OFF	14	7	2888	156	132	24	150	6	8	127	23	10	0	10	0	13	0	134	0	5	0	0	2	0.015748031	0.017094017	4.37E-05	4.75E-05	116	90	1.36331402	1.472994033	0.165573359
52	yPH_403	pbs2d0	Glu2	Glu0Sor1	96	0.010416667	3	117	42138	39197	OFF	14	7	2888	157	137	20	153	4	3	134	19	10	0	10	0	13	0	142	0	1	0	1	8	0.059701493	0.064516129	0.000165837	0.000179211	119	98	1.423015512	1.537510162	0.165573359
52	yPH_403	pbs2d0	Glu2	Glu0Sor1	96	0.010416667	3	118	42498	39557	OFF	14	7	2888	165	144	21	162	3	9	142	20	10	0	10	0	13	0	149	0	3	0	0	4	0.028169014	0.03030303	7.82E-05	8.42E-05	128	102	1.451184526	1.567813192	0.165573359
52	yPH_403	pbs2d0	Glu2	Glu0Sor1	96	0.010416667	3	119	42858	39917	OFF	14	7	2888	173	153	20	166	7	4	149	17	10	0	10	0	13	0	NA	NA	NA	NA	NA	NA	NA	NA	NA	NA	NA	NA	NA	NA	NA
52	yPH_403	pbs2d0	Glu2	Glu0Sor1	96	0.010416667	4	0	27	-2914	OFF	0	0	3610	25	18	7	21	4	0	17	4	0	0	0	0	0	0	16	0	1	0	2	0	0	0	0	0	NA	NA	NA	NA	NA
52	yPH_403	pbs2d0	Glu2	Glu0Sor1	96	0.010416667	4	1	387	-2554	OFF	0	0	3610	25	18	7	21	4	0	16	5	0	0	0	0	0	0	17	0	1	0	0	0	0	0	0	0	NA	NA	NA	NA	NA
52	yPH_403	pbs2d0	Glu2	Glu0Sor1	96	0.010416667	4	2	747	-2194	OFF	0	0	3610	27	19	8	21	6	0	17	4	0	0	0	0	0	0	17	0	0	0	0	0	0	0	0	0	NA	NA	NA	NA	NA
52	yPH_403	pbs2d0	Glu2	Glu0Sor1	96	0.010416667	4	3	1107	-1834	OFF	0	0	3610	25	19	6	21	4	0	17	4	0	0	0	0	0	0	17	0	0	0	1	1	0.058823529	0.058823529	0.000163399	0.000163399	NA	NA	NA	NA	NA
52	yPH_403	pbs2d0	Glu2	Glu0Sor1	96	0.010416667	4	4	1467	-1474	OFF	0	0	3610	27	18	9	23	4	2	17	6	0	0	0	0	0	0	18	0	0	0	0	1	0.058823529	0.058823529	0.000163399	0.000163399	NA	NA	NA	NA	NA
52	yPH_403	pbs2d0	Glu2	Glu0Sor1	96	0.010416667	4	5	1827	-1114	OFF	0	0	3610	29	18	11	25	4	2	18	7	0	0	0	0	0	0	18	0	0	0	0	0	0	0	0	0	NA	NA	NA	NA	NA
52	yPH_403	pbs2d0	Glu2	Glu0Sor1	96	0.010416667	4	6	2187	-754	OFF	0	0	3610	31	19	12	25	6	0	18	7	0	0	0	0	0	0	19	0	1	0	0	0	0	0	0	0	NA	NA	NA	NA	NA
52	yPH_403	pbs2d0	Glu2	Glu0Sor1	96	0.010416667	4	7	2547	-394	OFF	0	0	3610	30	20	10	25	5	0	19	6	0	0	0	0	0	0	19	0	0	0	1	1	0.052631579	0.052631579	0.000146199	0.000146199	NA	NA	NA	NA	NA
52	yPH_403	pbs2d0	Glu2	Glu0Sor1	96	0.010416667	4	8	2907	-34	OFF	0	0	3610	32	20	12	26	6	1	19	7	0	0	0	0	0	0	20	0	1	0	0	0	0	0	0	0	NA	NA	NA	NA	NA
52	yPH_403	pbs2d0	Glu2	Glu0Sor1	96	0.010416667	4	9	3267	326	ON	1	1	2888	34	21	13	26	8	0	20	6	0	0	0	0	0	0	20	0	0	0	0	0	0	0	0	0	1	0	0	0	0
52	yPH_403	pbs2d0	Glu2	Glu0Sor1	96	0.010416667	4	10	3627	686	ON	1	1	2888	32	20	12	26	6	0	20	6	0	0	0	0	0	0	19	0	0	0	1	0	0	0	0	0	1	0	0	0	0
52	yPH_403	pbs2d0	Glu2	Glu0Sor1	96	0.010416667	4	11	3987	1046	ON	1	1	2888	34	21	13	26	8	0	19	7	0	0	0	0	0	0	19	0	0	0	0	0	0	0	0	0	1	0	0	0	0
52	yPH_403	pbs2d0	Glu2	Glu0Sor1	96	0.010416667	4	12	4347	1406	ON	1	1	2888	34	21	13	26	8	0	19	7	0	0	0	0	0	0	19	0	0	0	0	0	0	0	0	0	1	0	0	0	0
52	yPH_403	pbs2d0	Glu2	Glu0Sor1	96	0.010416667	4	13	4707	1766	ON	1	1	2888	33	20	13	26	7	0	19	7	0	0	0	0	0	0	20	0	1	0	0	0	0	0	0	0	1	0	0	0	0
52	yPH_403	pbs2d0	Glu2	Glu0Sor1	96	0.010416667	4	14	5067	2126	ON	1	1	2888	35	22	13	26	9	0	20	6	0	0	0	0	0	0	19	0	0	0	1	0	0	0	0	0	1	0	0	0	0
52	yPH_403	pbs2d0	Glu2	Glu0Sor1	96	0.010416667	4	15	5427	2486	ON	1	1	2888	33	21	12	26	7	0	19	7	0	0	0	0	0	0	19	0	0	0	0	0	0	0	0	0	1	0	0	0	0
52	yPH_403	pbs2d0	Glu2	Glu0Sor1	96	0.010416667	4	16	5787	2846	ON	1	1	2888	35	21	14	26	9	0	19	7	0	0	0	0	0	0	19	0	0	0	0	0	0	0	0	0	1	0	0	0	0
52	yPH_403	pbs2d0	Glu2	Glu0Sor1	96	0.010416667	4	17	6147	3206	OFF	2	1	2888	30	19	11	26	4	0	19	7	0	0	0	0	0	0	19	0	0	0	0	0	0	0	0	0	1	0	0	0	0
52	yPH_403	pbs2d0	Glu2	Glu0Sor1	96	0.010416667	4	18	6507	3566	OFF	2	1	2888	33	19	14	26	7	0	19	7	0	0	0	0	0	0	21	0	0	0	0	2	0.105263158	0.105263158	0.000292398	0.000292398	1	2	0.105263158	0.105263158	0
52	yPH_403	pbs2d0	Glu2	Glu0Sor1	96	0.010416667	4	19	6867	3926	OFF	2	1	2888	33	21	12	28	5	2	21	7	0	0	0	0	0	0	21	0	0	0	1	1	0.047619048	0.047619048	0.000132275	0.000132275	3	3	0.152882206	0.152882206	0
52	yPH_403	pbs2d0	Glu2	Glu0Sor1	96	0.010416667	4	20	7227	4286	OFF	2	1	2888	33	21	12	29	4	1	21	8	0	0	0	0	0	0	22	0	0	0	0	1	0.047619048	0.047619048	0.000132275	0.000132275	4	4	0.200501253	0.200501253	0
52	yPH_403	pbs2d0	Glu2	Glu0Sor1	96	0.010416667	4	21	7587	4646	OFF	2	1	2888	37	22	15	31	6	1	22	9	0	0	0	0	0	0	22	0	0	0	0	0	0	0	0	0	5	4	0.200501253	0.200501253	0
52	yPH_403	pbs2d0	Glu2	Glu0Sor1	96	0.010416667	4	22	7947	5006	OFF	2	1	2888	36	22	14	31	5	0	22	9	0	0	0	0	0	0	23	0	1	0	0	0	0	0	0	0	5	4	0.200501253	0.200501253	0
52	yPH_403	pbs2d0	Glu2	Glu0Sor1	96	0.010416667	4	23	8307	5366	OFF	2	1	2888	37	23	14	31	6	0	23	8	0	0	0	0	0	0	25	0	0	0	1	3	0.130434783	0.130434783	0.000362319	0.000362319	5	7	0.330936036	0.330936036	0
52	yPH_403	pbs2d0	Glu2	Glu0Sor1	96	0.010416667	4	24	8667	5726	OFF	2	1	2888	39	25	14	35	4	4	25	10	0	1	0	1	1	0.028571429	25	0	0	0	0	0	0	0	0	0	9	7	0.330936036	0.330936036	0.028571429
52	yPH_403	pbs2d0	Glu2	Glu0Sor1	96	0.010416667	4	25	9027	6086	ON	3	2	2888	40	26	14	36	4	1	25	11	0	0	0	0	1	0	25	0	0	0	0	0	0	0	0	0	10	7	0.330936036	0.330936036	0.028571429
52	yPH_403	pbs2d0	Glu2	Glu0Sor1	96	0.010416667	4	26	9387	6446	ON	3	2	2888	42	26	16	36	6	0	25	11	0	0	0	0	1	0	25	0	0	0	0	0	0	0	0	0	10	7	0.330936036	0.330936036	0.028571429
52	yPH_403	pbs2d0	Glu2	Glu0Sor1	96	0.010416667	4	27	9747	6806	ON	3	2	2888	39	25	14	36	3	0	25	11	0	0	0	0	1	0	25	0	0	0	0	0	0	0	0	0	10	7	0.330936036	0.330936036	0.028571429
52	yPH_403	pbs2d0	Glu2	Glu0Sor1	96	0.010416667	4	28	10107	7166	ON	3	2	2888	42	26	16	36	6	0	25	11	0	0	0	0	1	0	25	0	0	0	0	0	0	0	0	0	10	7	0.330936036	0.330936036	0.028571429
52	yPH_403	pbs2d0	Glu2	Glu0Sor1	96	0.010416667	4	29	10467	7526	ON	3	2	2888	40	25	15	36	4	0	25	11	0	0	0	0	1	0	25	0	0	0	0	0	0	0	0	0	10	7	0.330936036	0.330936036	0.028571429
52	yPH_403	pbs2d0	Glu2	Glu0Sor1	96	0.010416667	4	30	10827	7886	ON	3	2	2888	41	25	16	36	5	0	25	11	0	0	0	0	1	0	25	0	0	0	0	0	0	0	0	0	10	7	0.330936036	0.330936036	0.028571429
52	yPH_403	pbs2d0	Glu2	Glu0Sor1	96	0.010416667	4	31	11187	8246	ON	3	2	2888	40	25	15	36	4	0	25	11	0	0	0	0	1	0	25	0	0	0	0	0	0	0	0	0	10	7	0.330936036	0.330936036	0.028571429
52	yPH_403	pbs2d0	Glu2	Glu0Sor1	96	0.010416667	4	32	11547	8606	ON	3	2	2888	39	25	14	36	3	0	25	11	0	0	0	0	1	0	23	0	0	0	2	0	0	0	0	0	10	7	0.330936036	0.330936036	0.028571429
52	yPH_403	pbs2d0	Glu2	Glu0Sor1	96	0.010416667	4	33	11907	8966	OFF	4	2	2888	40	23	17	36	4	0	23	13	0	0	0	0	1	0	23	0	2	0	2	0	0	0	0	0	10	7	0.330936036	0.330936036	0.028571429
52	yPH_403	pbs2d0	Glu2	Glu0Sor1	96	0.010416667	4	34	12267	9326	OFF	4	2	2888	38	23	15	36	2	0	23	13	1	0	1	0	2	0.027777778	23	0	0	0	0	0	0	0	0	0	10	7	0.330936036	0.330936036	0.056349206
52	yPH_403	pbs2d0	Glu2	Glu0Sor1	96	0.010416667	4	35	12627	9686	OFF	4	2	2888	38	23	15	36	2	0	23	13	1	0	1	0	2	0	27	0	2	0	0	2	0.086956522	0.090909091	0.000241546	0.000252525	10	9	0.417892557	0.421845127	0.056349206
52	yPH_403	pbs2d0	Glu2	Glu0Sor1	96	0.010416667	4	36	12987	10046	OFF	4	2	2888	39	27	12	38	1	2	27	11	1	0	1	0	2	0	28	0	0	0	0	1	0.037037037	0.038461538	0.000102881	0.000106838	12	10	0.454929595	0.460306665	0.056349206
52	yPH_403	pbs2d0	Glu2	Glu0Sor1	96	0.010416667	4	37	13347	10406	OFF	4	2	2888	41	28	13	38	3	1	28	10	1	0	1	0	2	0	30	0	1	0	0	1	0.035714286	0.037037037	9.92E-05	0.000102881	13	11	0.49064388	0.497343702	0.056349206
52	yPH_403	pbs2d0	Glu2	Glu0Sor1	96	0.010416667	4	38	13707	10766	OFF	4	2	2888	40	30	10	39	1	1	30	9	1	0	1	0	2	0	29	0	0	0	1	0	0	0	0	0	14	11	0.49064388	0.497343702	0.056349206
52	yPH_403	pbs2d0	Glu2	Glu0Sor1	96	0.010416667	4	39	14067	11126	OFF	4	2	2888	40	29	11	39	1	0	29	10	1	0	1	0	2	0	29	0	0	0	0	0	0	0	0	0	14	11	0.49064388	0.497343702	0.056349206
52	yPH_403	pbs2d0	Glu2	Glu0Sor1	96	0.010416667	4	40	14427	11486	OFF	4	2	2888	41	30	11	39	2	0	29	10	1	0	1	0	2	0	29	0	0	0	0	0	0	0	0	0	14	11	0.49064388	0.497343702	0.056349206
52	yPH_403	pbs2d0	Glu2	Glu0Sor1	96	0.010416667	4	41	14787	11846	ON	5	3	2888	43	32	11	39	4	0	29	10	1	0	1	0	2	0	29	0	0	0	0	0	0	0	0	0	14	11	0.49064388	0.497343702	0.056349206
52	yPH_403	pbs2d0	Glu2	Glu0Sor1	96	0.010416667	4	42	15147	12206	ON	5	3	2888	46	32	14	39	7	0	29	10	1	0	1	0	2	0	29	0	0	0	0	0	0	0	0	0	14	11	0.49064388	0.497343702	0.056349206
52	yPH_403	pbs2d0	Glu2	Glu0Sor1	96	0.010416667	4	43	15507	12566	ON	5	3	2888	42	30	12	39	3	0	29	10	1	0	1	0	2	0	29	0	0	0	0	0	0	0	0	0	14	11	0.49064388	0.497343702	0.056349206
52	yPH_403	pbs2d0	Glu2	Glu0Sor1	96	0.010416667	4	44	15867	12926	ON	5	3	2888	44	31	13	39	5	0	29	10	1	0	1	0	2	0	29	0	0	0	0	0	0	0	0	0	14	11	0.49064388	0.497343702	0.056349206
52	yPH_403	pbs2d0	Glu2	Glu0Sor1	96	0.010416667	4	45	16227	13286	ON	5	3	2888	44	31	13	39	5	0	29	10	1	0	1	0	2	0	29	0	0	0	0	0	0	0	0	0	14	11	0.49064388	0.497343702	0.056349206
52	yPH_403	pbs2d0	Glu2	Glu0Sor1	96	0.010416667	4	46	16587	13646	ON	5	3	2888	42	30	12	39	3	0	29	10	1	0	1	0	2	0	29	0	0	0	0	0	0	0	0	0	14	11	0.49064388	0.497343702	0.056349206
52	yPH_403	pbs2d0	Glu2	Glu0Sor1	96	0.010416667	4	47	16947	14006	ON	5	3	2888	42	30	12	39	3	0	29	10	1	0	1	0	2	0	29	0	0	0	0	0	0	0	0	0	14	11	0.49064388	0.497343702	0.056349206
52	yPH_403	pbs2d0	Glu2	Glu0Sor1	96	0.010416667	4	48	17307	14366	ON	5	3	2888	42	31	11	39	3	0	29	10	1	0	1	0	2	0	29	0	0	0	0	0	0	0	0	0	14	11	0.49064388	0.497343702	0.056349206
52	yPH_403	pbs2d0	Glu2	Glu0Sor1	96	0.010416667	4	49	17667	14726	OFF	6	3	2888	39	29	10	39	0	0	29	10	1	0	1	0	2	0	29	0	0	0	0	0	0	0	0	0	14	11	0.49064388	0.497343702	0.056349206
52	yPH_403	pbs2d0	Glu2	Glu0Sor1	96	0.010416667	4	50	18027	15086	OFF	6	3	2888	42	30	12	39	3	0	29	10	1	0	1	0	2	0	32	0	1	0	0	2	0.068965517	0.071428571	0.000191571	0.000198413	14	13	0.559609397	0.568772274	0.056349206
52	yPH_403	pbs2d0	Glu2	Glu0Sor1	96	0.010416667	4	51	18387	15446	OFF	6	3	2888	44	33	11	42	2	3	32	10	1	0	1	0	2	0	33	0	0	0	0	1	0.03125	0.032258065	8.68E-05	8.96E-05	17	14	0.590859397	0.601030338	0.056349206
52	yPH_403	pbs2d0	Glu2	Glu0Sor1	96	0.010416667	4	52	18747	15806	OFF	6	3	2888	46	34	12	43	3	1	33	10	1	0	1	0	2	0	33	0	0	0	0	0	0	0	0	0	18	14	0.590859397	0.601030338	0.056349206
52	yPH_403	pbs2d0	Glu2	Glu0Sor1	96	0.010416667	4	53	19107	16166	OFF	6	3	2888	46	34	12	43	3	0	33	10	1	0	1	0	2	0	35	0	0	0	0	2	0.060606061	0.0625	0.00016835	0.000173611	18	16	0.651465458	0.663530338	0.056349206
52	yPH_403	pbs2d0	Glu2	Glu0Sor1	96	0.010416667	4	54	19467	16526	OFF	6	3	2888	48	36	12	45	3	2	35	10	1	0	1	0	2	0	35	0	0	0	0	0	0	0	0	0	20	16	0.651465458	0.663530338	0.056349206
52	yPH_403	pbs2d0	Glu2	Glu0Sor1	96	0.010416667	4	55	19827	16886	OFF	6	3	2888	50	36	14	45	5	0	35	10	1	0	1	0	2	0	34	0	0	0	1	0	0	0	0	0	20	16	0.651465458	0.663530338	0.056349206
52	yPH_403	pbs2d0	Glu2	Glu0Sor1	96	0.010416667	4	56	20187	17246	OFF	6	3	2888	48	35	13	46	2	1	34	12	1	0	1	0	2	0	34	0	0	0	0	0	0	0	0	0	21	16	0.651465458	0.663530338	0.056349206
52	yPH_403	pbs2d0	Glu2	Glu0Sor1	96	0.010416667	4	57	20547	17606	ON	7	4	2888	50	36	14	46	4	0	34	12	1	0	1	0	2	0	34	0	0	0	0	0	0	0	0	0	21	16	0.651465458	0.663530338	0.056349206
52	yPH_403	pbs2d0	Glu2	Glu0Sor1	96	0.010416667	4	58	20907	17966	ON	7	4	2888	52	37	15	46	6	0	34	12	1	0	1	0	2	0	34	0	0	0	0	0	0	0	0	0	21	16	0.651465458	0.663530338	0.056349206
52	yPH_403	pbs2d0	Glu2	Glu0Sor1	96	0.010416667	4	59	21267	18326	ON	7	4	2888	50	36	14	46	4	0	34	12	1	0	1	0	2	0	34	0	0	0	0	0	0	0	0	0	21	16	0.651465458	0.663530338	0.056349206
52	yPH_403	pbs2d0	Glu2	Glu0Sor1	96	0.010416667	4	60	21627	18686	ON	7	4	2888	51	35	16	46	5	0	34	12	1	0	1	0	2	0	34	0	0	0	0	0	0	0	0	0	21	16	0.651465458	0.663530338	0.056349206
52	yPH_403	pbs2d0	Glu2	Glu0Sor1	96	0.010416667	4	61	21987	19046	ON	7	4	2888	49	35	14	46	3	0	34	12	1	0	1	0	2	0	34	0	0	0	0	0	0	0	0	0	21	16	0.651465458	0.663530338	0.056349206
52	yPH_403	pbs2d0	Glu2	Glu0Sor1	96	0.010416667	4	62	22347	19406	ON	7	4	2888	48	35	13	46	2	0	34	12	1	0	1	0	2	0	34	0	0	0	0	0	0	0	0	0	21	16	0.651465458	0.663530338	0.056349206
52	yPH_403	pbs2d0	Glu2	Glu0Sor1	96	0.010416667	4	63	22707	19766	ON	7	4	2888	47	34	13	46	1	0	34	12	1	0	1	0	2	0	34	0	0	0	0	0	0	0	0	0	21	16	0.651465458	0.663530338	0.056349206
52	yPH_403	pbs2d0	Glu2	Glu0Sor1	96	0.010416667	4	64	23067	20126	ON	7	4	2888	50	35	15	46	4	0	34	12	1	0	1	0	2	0	34	0	0	0	0	0	0	0	0	0	21	16	0.651465458	0.663530338	0.056349206
52	yPH_403	pbs2d0	Glu2	Glu0Sor1	96	0.010416667	4	65	23427	20486	OFF	8	4	2888	50	34	16	47	3	1	34	13	1	0	1	0	2	0	36	0	0	0	0	2	0.058823529	0.060606061	0.000163399	0.00016835	22	18	0.710288987	0.724136399	0.056349206
52	yPH_403	pbs2d0	Glu2	Glu0Sor1	96	0.010416667	4	66	23787	20846	OFF	8	4	2888	53	36	17	49	4	2	36	13	1	0	1	0	2	0	40	0	0	0	0	4	0.111111111	0.114285714	0.000308642	0.00031746	24	22	0.821400099	0.838422113	0.056349206
52	yPH_403	pbs2d0	Glu2	Glu0Sor1	96	0.010416667	4	67	24147	21206	OFF	8	4	2888	55	40	15	54	1	5	40	14	1	0	1	0	2	0	43	0	0	0	0	3	0.075	0.076923077	0.000208333	0.000213675	29	25	0.896400099	0.91534519	0.056349206
52	yPH_403	pbs2d0	Glu2	Glu0Sor1	96	0.010416667	4	68	24507	21566	OFF	8	4	2888	61	44	17	57	4	3	43	14	1	0	1	0	2	0	45	0	0	0	0	2	0.046511628	0.047619048	0.000129199	0.000132275	32	27	0.942911727	0.962964238	0.056349206
52	yPH_403	pbs2d0	Glu2	Glu0Sor1	96	0.010416667	4	69	24867	21926	OFF	8	4	2888	62	46	16	59	3	2	45	14	2	0	1	0	2	0	46	0	1	0	0	0	0	0	0	0	34	27	0.942911727	0.962964238	0.056349206
52	yPH_403	pbs2d0	Glu2	Glu0Sor1	96	0.010416667	4	70	25227	22286	OFF	8	4	2888	61	46	15	59	2	0	46	13	2	0	1	0	2	0	48	0	1	0	0	1	0.02173913	0.022727273	6.04E-05	6.31E-05	34	28	0.964650857	0.98569151	0.056349206
52	yPH_403	pbs2d0	Glu2	Glu0Sor1	96	0.010416667	4	71	25587	22646	OFF	8	4	2888	64	48	16	60	4	1	48	12	2	0	1	0	2	0	47	0	0	0	1	0	0	0	0	0	35	28	0.964650857	0.98569151	0.056349206
52	yPH_403	pbs2d0	Glu2	Glu0Sor1	96	0.010416667	4	72	25947	23006	OFF	8	4	2888	67	49	18	61	6	1	47	14	2	0	1	0	2	0	50	0	1	0	0	2	0.042553191	0.044444444	0.000118203	0.000123457	36	30	1.007204048	1.030135955	0.056349206
52	yPH_403	pbs2d0	Glu2	Glu0Sor1	96	0.010416667	4	73	26307	23366	ON	9	5	2887	70	53	17	63	7	2	50	13	2	0	1	0	2	0	50	0	0	0	0	0	0	0	0	0	38	30	1.007204048	1.030135955	0.056349206
52	yPH_403	pbs2d0	Glu2	Glu0Sor1	96	0.010416667	4	74	26667	23726	ON	9	5	2887	71	53	18	63	8	0	50	13	2	0	1	0	2	0	50	0	0	0	0	0	0	0	0	0	38	30	1.007204048	1.030135955	0.056349206
52	yPH_403	pbs2d0	Glu2	Glu0Sor1	96	0.010416667	4	75	27027	24086	ON	9	5	2887	72	52	20	63	9	0	50	13	2	0	1	0	2	0	48	0	0	0	2	0	0	0	0	0	38	30	1.007204048	1.030135955	0.056349206
52	yPH_403	pbs2d0	Glu2	Glu0Sor1	96	0.010416667	4	76	27387	24446	ON	9	5	2887	74	52	22	63	11	0	48	15	2	0	1	0	2	0	48	0	0	0	0	0	0	0	0	0	38	30	1.007204048	1.030135955	0.056349206
52	yPH_403	pbs2d0	Glu2	Glu0Sor1	96	0.010416667	4	77	27747	24806	ON	9	5	2887	73	52	21	63	10	0	48	15	2	0	1	0	2	0	48	0	0	0	0	0	0	0	0	0	38	30	1.007204048	1.030135955	0.056349206
52	yPH_403	pbs2d0	Glu2	Glu0Sor1	96	0.010416667	4	78	28107	25166	ON	9	5	2887	69	50	19	63	6	0	48	15	2	0	1	0	2	0	48	0	0	0	0	0	0	0	0	0	38	30	1.007204048	1.030135955	0.056349206
52	yPH_403	pbs2d0	Glu2	Glu0Sor1	96	0.010416667	4	79	28467	25526	ON	9	5	2887	71	50	21	63	8	0	48	15	2	0	1	0	2	0	48	0	0	0	0	0	0	0	0	0	38	30	1.007204048	1.030135955	0.056349206
52	yPH_403	pbs2d0	Glu2	Glu0Sor1	96	0.010416667	4	80	28827	25886	ON	9	5	2887	71	52	19	63	8	0	48	15	2	0	1	0	2	0	50	0	2	0	0	0	0	0	0	0	38	30	1.007204048	1.030135955	0.056349206
52	yPH_403	pbs2d0	Glu2	Glu0Sor1	96	0.010416667	4	81	29187	26246	OFF	10	5	2888	65	51	14	63	2	0	50	13	2	0	1	0	2	0	50	0	0	0	0	0	0	0	0	0	38	30	1.007204048	1.030135955	0.056349206
52	yPH_403	pbs2d0	Glu2	Glu0Sor1	96	0.010416667	4	82	29547	26606	OFF	10	5	2888	66	51	15	63	3	0	50	13	3	0	2	0	3	0.016393443	51	0	0	0	0	1	0.02	0.021276596	5.56E-05	5.91E-05	38	31	1.027204048	1.05141255	0.072742649
52	yPH_403	pbs2d0	Glu2	Glu0Sor1	96	0.010416667	4	83	29907	26966	OFF	10	5	2888	65	51	14	64	1	1	51	13	3	0	2	0	3	0	51	0	1	0	2	1	0.019607843	0.020833333	5.45E-05	5.79E-05	39	32	1.046811892	1.072245884	0.072742649
52	yPH_403	pbs2d0	Glu2	Glu0Sor1	96	0.010416667	4	84	30267	27326	OFF	10	5	2888	67	52	15	65	2	1	51	14	3	0	2	0	3	0	57	0	3	0	0	3	0.058823529	0.0625	0.000163399	0.000173611	40	35	1.105635421	1.134745884	0.072742649
52	yPH_403	pbs2d0	Glu2	Glu0Sor1	96	0.010416667	4	85	30627	27686	OFF	10	5	2888	72	59	13	70	2	5	57	13	3	0	2	0	3	0	57	0	0	0	0	0	0	0	0	0	45	35	1.105635421	1.134745884	0.072742649
52	yPH_403	pbs2d0	Glu2	Glu0Sor1	96	0.010416667	4	86	30987	28046	OFF	10	5	2888	73	58	15	71	2	1	57	14	3	0	2	0	3	0	58	0	0	0	0	1	0.01754386	0.018518519	4.87E-05	5.14E-05	46	36	1.123179281	1.153264402	0.072742649
52	yPH_403	pbs2d0	Glu2	Glu0Sor1	96	0.010416667	4	87	31347	28406	OFF	10	5	2888	76	60	16	72	4	1	58	14	3	0	2	0	3	0	61	0	0	0	0	3	0.051724138	0.054545455	0.000143678	0.000151515	47	39	1.174903419	1.207809857	0.072742649
52	yPH_403	pbs2d0	Glu2	Glu0Sor1	96	0.010416667	4	88	31707	28766	OFF	10	5	2888	78	62	16	76	2	4	61	15	3	0	2	0	3	0	61	0	0	0	0	0	0	0	0	0	51	39	1.174903419	1.207809857	0.072742649
52	yPH_403	pbs2d0	Glu2	Glu0Sor1	96	0.010416667	4	89	32067	29126	ON	11	6	2888	86	67	19	77	9	1	61	16	3	0	2	0	3	0	61	0	0	0	0	0	0	0	0	0	52	39	1.174903419	1.207809857	0.072742649
52	yPH_403	pbs2d0	Glu2	Glu0Sor1	96	0.010416667	4	90	32427	29486	ON	11	6	2888	84	64	20	77	7	0	61	16	3	0	2	0	3	0	61	0	0	0	0	0	0	0	0	0	52	39	1.174903419	1.207809857	0.072742649
52	yPH_403	pbs2d0	Glu2	Glu0Sor1	96	0.010416667	4	91	32787	29846	ON	11	6	2888	83	64	19	77	6	0	61	16	3	0	2	0	3	0	61	0	0	0	0	0	0	0	0	0	52	39	1.174903419	1.207809857	0.072742649
52	yPH_403	pbs2d0	Glu2	Glu0Sor1	96	0.010416667	4	92	33147	30206	ON	11	6	2888	84	64	20	77	7	0	61	16	3	0	2	0	3	0	61	0	0	0	0	0	0	0	0	0	52	39	1.174903419	1.207809857	0.072742649
52	yPH_403	pbs2d0	Glu2	Glu0Sor1	96	0.010416667	4	93	33507	30566	ON	11	6	2888	84	64	20	77	7	0	61	16	3	0	2	0	3	0	61	0	0	0	0	0	0	0	0	0	52	39	1.174903419	1.207809857	0.072742649
52	yPH_403	pbs2d0	Glu2	Glu0Sor1	96	0.010416667	4	94	33867	30926	ON	11	6	2888	83	64	19	77	6	0	61	16	3	0	2	0	3	0	61	0	0	0	0	0	0	0	0	0	52	39	1.174903419	1.207809857	0.072742649
52	yPH_403	pbs2d0	Glu2	Glu0Sor1	96	0.010416667	4	95	34227	31286	ON	11	6	2888	84	64	20	77	7	0	61	16	3	0	2	0	3	0	61	0	0	0	0	0	0	0	0	0	52	39	1.174903419	1.207809857	0.072742649
52	yPH_403	pbs2d0	Glu2	Glu0Sor1	96	0.010416667	4	96	34587	31646	ON	11	6	2888	84	64	20	77	7	0	61	16	3	0	2	0	3	0	61	0	0	0	0	0	0	0	0	0	52	39	1.174903419	1.207809857	0.072742649
52	yPH_403	pbs2d0	Glu2	Glu0Sor1	96	0.010416667	4	97	34947	32006	OFF	12	6	2888	79	63	16	77	2	0	61	16	4	0	3	0	4	0.013513514	61	0	0	0	1	1	0.016393443	0.01754386	4.55E-05	4.87E-05	52	40	1.191296861	1.225353716	0.086256162
52	yPH_403	pbs2d0	Glu2	Glu0Sor1	96	0.010416667	4	98	35307	32366	OFF	12	6	2888	79	63	16	77	2	1	61	16	5	0	4	0	5	0.01369863	63	0	0	0	0	2	0.032786885	0.035714286	9.11E-05	9.92E-05	53	42	1.224083746	1.261068002	0.099954793
52	yPH_403	pbs2d0	Glu2	Glu0Sor1	96	0.010416667	4	99	35667	32726	OFF	12	6	2888	84	64	20	80	4	3	63	17	5	0	4	0	5	0	66	0	0	0	0	3	0.047619048	0.051724138	0.000132275	0.000143678	56	45	1.271702794	1.31279214	0.099954793
52	yPH_403	pbs2d0	Glu2	Glu0Sor1	96	0.010416667	4	100	36027	33086	OFF	12	6	2888	87	67	20	83	4	3	66	17	5	0	4	0	5	0	71	0	1	0	1	5	0.075757576	0.081967213	0.000210438	0.000227687	59	50	1.34746037	1.394759353	0.099954793
52	yPH_403	pbs2d0	Glu2	Glu0Sor1	96	0.010416667	4	101	36387	33446	OFF	12	6	2888	93	72	21	89	4	6	71	18	4	1	4	0	5	0	71	0	2	0	2	0	0	0	0	0	65	50	1.34746037	1.394759353	0.099954793
52	yPH_403	pbs2d0	Glu2	Glu0Sor1	96	0.010416667	4	102	36747	33806	OFF	12	6	2888	92	72	20	89	3	0	71	18	4	1	4	0	5	0	72	0	2	0	2	1	0.014084507	0.014925373	3.91E-05	4.15E-05	65	51	1.361544877	1.409684726	0.099954793
52	yPH_403	pbs2d0	Glu2	Glu0Sor1	96	0.010416667	4	103	37107	34166	OFF	12	6	2888	96	75	21	91	5	2	72	19	4	1	4	0	5	0	74	0	0	0	0	2	0.027777778	0.029411765	7.72E-05	8.17E-05	67	53	1.389322655	1.439096491	0.099954793
52	yPH_403	pbs2d0	Glu2	Glu0Sor1	96	0.010416667	4	104	37467	34526	OFF	12	6	2888	98	78	20	93	5	2	74	19	4	1	4	0	5	0	76	0	0	0	0	2	0.027027027	0.028571429	7.51E-05	7.94E-05	69	55	1.416349682	1.46766792	0.099954793
52	yPH_403	pbs2d0	Glu2	Glu0Sor1	96	0.010416667	4	105	37827	34886	ON	13	7	2888	105	81	24	95	10	2	76	19	4	1	4	0	5	0	76	0	0	0	0	0	0	0	0	0	71	55	1.416349682	1.46766792	0.099954793
52	yPH_403	pbs2d0	Glu2	Glu0Sor1	96	0.010416667	4	106	38187	35246	ON	13	7	2888	107	80	27	95	12	0	76	19	4	1	4	0	5	0	76	0	0	0	0	0	0	0	0	0	71	55	1.416349682	1.46766792	0.099954793
52	yPH_403	pbs2d0	Glu2	Glu0Sor1	96	0.010416667	4	107	38547	35606	ON	13	7	2888	104	79	25	95	9	0	76	19	4	1	4	0	5	0	76	0	0	0	0	0	0	0	0	0	71	55	1.416349682	1.46766792	0.099954793
52	yPH_403	pbs2d0	Glu2	Glu0Sor1	96	0.010416667	4	108	38907	35966	ON	13	7	2888	107	81	26	96	11	1	76	20	4	1	4	0	5	0	76	0	0	0	0	0	0	0	0	0	72	55	1.416349682	1.46766792	0.099954793
52	yPH_403	pbs2d0	Glu2	Glu0Sor1	96	0.010416667	4	109	39267	36326	ON	13	7	2888	107	81	26	97	10	1	76	21	4	1	4	0	5	0	76	0	0	0	0	0	0	0	0	0	73	55	1.416349682	1.46766792	0.099954793
52	yPH_403	pbs2d0	Glu2	Glu0Sor1	96	0.010416667	4	110	39627	36686	ON	13	7	2888	108	81	27	97	11	0	76	21	4	1	4	0	5	0	76	0	0	0	0	0	0	0	0	0	73	55	1.416349682	1.46766792	0.099954793
52	yPH_403	pbs2d0	Glu2	Glu0Sor1	96	0.010416667	4	111	39987	37046	ON	13	7	2888	108	81	27	97	11	0	76	21	4	1	4	0	5	0	76	0	0	0	0	0	0	0	0	0	73	55	1.416349682	1.46766792	0.099954793
52	yPH_403	pbs2d0	Glu2	Glu0Sor1	96	0.010416667	4	112	40347	37406	ON	13	7	2888	108	83	25	97	11	0	76	21	4	1	4	0	5	0	77	0	1	0	0	0	0	0	0	0	73	55	1.416349682	1.46766792	0.099954793
52	yPH_403	pbs2d0	Glu2	Glu0Sor1	96	0.010416667	4	113	40707	37766	OFF	14	7	2888	102	79	23	97	5	0	77	20	4	1	4	0	5	0	76	0	0	0	2	1	0.012987013	0.01369863	3.61E-05	3.81E-05	73	56	1.429336695	1.48136655	0.099954793
52	yPH_403	pbs2d0	Glu2	Glu0Sor1	96	0.010416667	4	114	41067	38126	OFF	14	7	2888	103	77	26	98	5	1	76	22	5	1	5	0	6	0.010752688	77	0	0	0	0	1	0.013157895	0.014084507	3.65E-05	3.91E-05	74	57	1.442494589	1.495451057	0.110707481
52	yPH_403	pbs2d0	Glu2	Glu0Sor1	96	0.010416667	4	115	41427	38486	OFF	14	7	2888	106	82	24	98	8	1	77	21	5	0	5	0	6	0	79	0	0	0	0	2	0.025974026	0.027777778	7.22E-05	7.72E-05	75	59	1.468468615	1.523228835	0.110707481
52	yPH_403	pbs2d0	Glu2	Glu0Sor1	96	0.010416667	4	116	41787	38846	OFF	14	7	2888	107	81	26	101	6	3	79	22	5	0	5	0	6	0	82	0	1	0	2	4	0.050632911	0.054054054	0.000140647	0.00015015	78	63	1.519101527	1.577282889	0.110707481
52	yPH_403	pbs2d0	Glu2	Glu0Sor1	96	0.010416667	4	117	42147	39206	OFF	14	7	2888	108	83	25	104	4	4	82	22	5	0	5	0	6	0	80	0	0	0	3	1	0.012195122	0.012987013	3.39E-05	3.61E-05	82	64	1.531296649	1.590269902	0.110707481
52	yPH_403	pbs2d0	Glu2	Glu0Sor1	96	0.010416667	4	118	42507	39566	OFF	14	7	2888	112	81	31	105	7	1	80	25	5	0	5	0	6	0	85	0	6	0	2	1	0.0125	0.013333333	3.47E-05	3.70E-05	83	65	1.543796649	1.603603235	0.110707481
52	yPH_403	pbs2d0	Glu2	Glu0Sor1	96	0.010416667	4	119	42867	39926	OFF	14	7	2888	114	88	26	108	6	3	85	23	5	0	5	0	6	0	NA	NA	NA	NA	NA	NA	NA	NA	NA	NA	NA	NA	NA	NA	NA
52	yPH_403	pbs2d0	Glu2	Glu0Sor1	96	0.010416667	5	0	36	-2905	OFF	0	0	3610	23	22	1	22	1	0	21	1	0	0	0	0	0	0	21	0	0	0	0	0	0	0	0	0	NA	NA	NA	NA	NA
52	yPH_403	pbs2d0	Glu2	Glu0Sor1	96	0.010416667	5	1	396	-2545	OFF	0	0	3610	23	22	1	22	1	0	21	1	0	0	0	0	0	0	22	0	0	0	0	1	0.047619048	0.047619048	0.000132275	0.000132275	NA	NA	NA	NA	NA
52	yPH_403	pbs2d0	Glu2	Glu0Sor1	96	0.010416667	5	2	756	-2185	OFF	0	0	3610	23	22	1	23	0	1	22	1	0	0	0	0	0	0	22	0	0	0	0	0	0	0	0	0	NA	NA	NA	NA	NA
52	yPH_403	pbs2d0	Glu2	Glu0Sor1	96	0.010416667	5	3	1116	-1825	OFF	0	0	3610	24	23	1	23	1	0	22	1	0	0	0	0	0	0	22	0	0	0	0	0	0	0	0	0	NA	NA	NA	NA	NA
52	yPH_403	pbs2d0	Glu2	Glu0Sor1	96	0.010416667	5	4	1476	-1465	OFF	0	0	3610	24	22	2	23	1	0	22	1	0	0	0	0	0	0	23	0	0	0	0	1	0.045454545	0.045454545	0.000126263	0.000126263	NA	NA	NA	NA	NA
52	yPH_403	pbs2d0	Glu2	Glu0Sor1	96	0.010416667	5	5	1836	-1105	OFF	0	0	3610	26	25	1	24	2	1	23	1	0	0	0	0	0	0	26	0	0	0	0	3	0.130434783	0.130434783	0.000362319	0.000362319	NA	NA	NA	NA	NA
52	yPH_403	pbs2d0	Glu2	Glu0Sor1	96	0.010416667	5	6	2196	-745	OFF	0	0	3610	28	26	2	27	1	3	26	1	0	0	0	0	0	0	27	0	0	0	0	1	0.038461538	0.038461538	0.000106838	0.000106838	NA	NA	NA	NA	NA
52	yPH_403	pbs2d0	Glu2	Glu0Sor1	96	0.010416667	5	7	2556	-385	OFF	0	0	3610	28	27	1	28	0	1	27	1	0	0	0	0	0	0	27	0	0	0	0	0	0	0	0	0	NA	NA	NA	NA	NA
52	yPH_403	pbs2d0	Glu2	Glu0Sor1	96	0.010416667	5	8	2916	-25	OFF	0	0	3610	28	27	1	28	0	0	27	1	0	0	0	0	0	0	27	0	0	0	0	0	0	0	0	0	NA	NA	NA	NA	NA
52	yPH_403	pbs2d0	Glu2	Glu0Sor1	96	0.010416667	5	9	3276	335	ON	1	1	2888	28	27	1	28	0	0	27	1	0	0	0	0	0	0	27	0	0	0	0	0	0	0	0	0	0	0	0	0	0
52	yPH_403	pbs2d0	Glu2	Glu0Sor1	96	0.010416667	5	10	3636	695	ON	1	1	2888	28	27	1	28	0	0	27	1	0	0	0	0	0	0	27	0	0	0	0	0	0	0	0	0	0	0	0	0	0
52	yPH_403	pbs2d0	Glu2	Glu0Sor1	96	0.010416667	5	11	3996	1055	ON	1	1	2888	28	27	1	28	0	0	27	1	0	0	0	0	0	0	27	0	0	0	0	0	0	0	0	0	0	0	0	0	0
52	yPH_403	pbs2d0	Glu2	Glu0Sor1	96	0.010416667	5	12	4356	1415	ON	1	1	2888	28	27	1	28	0	0	27	1	0	0	0	0	0	0	27	0	0	0	0	0	0	0	0	0	0	0	0	0	0
52	yPH_403	pbs2d0	Glu2	Glu0Sor1	96	0.010416667	5	13	4716	1775	ON	1	1	2888	28	27	1	28	0	0	27	1	0	0	0	0	0	0	27	0	0	0	0	0	0	0	0	0	0	0	0	0	0
52	yPH_403	pbs2d0	Glu2	Glu0Sor1	96	0.010416667	5	14	5076	2135	ON	1	1	2888	29	28	1	28	1	0	27	1	0	0	0	0	0	0	27	0	0	0	0	0	0	0	0	0	0	0	0	0	0
52	yPH_403	pbs2d0	Glu2	Glu0Sor1	96	0.010416667	5	15	5436	2495	ON	1	1	2888	28	27	1	28	0	0	27	1	0	0	0	0	0	0	27	0	0	0	0	0	0	0	0	0	0	0	0	0	0
52	yPH_403	pbs2d0	Glu2	Glu0Sor1	96	0.010416667	5	16	5796	2855	ON	1	1	2888	29	28	1	28	1	0	27	1	0	0	0	0	0	0	27	0	0	0	0	0	0	0	0	0	0	0	0	0	0
52	yPH_403	pbs2d0	Glu2	Glu0Sor1	96	0.010416667	5	17	6156	3215	OFF	2	1	2888	28	27	1	28	0	0	27	1	1	0	1	0	1	0.035714286	25	0	0	0	2	0	0	0	0	0	0	0	0	0	0.035714286
52	yPH_403	pbs2d0	Glu2	Glu0Sor1	96	0.010416667	5	18	6516	3575	OFF	2	1	2888	28	25	3	28	0	0	25	3	1	0	1	0	1	0	26	0	0	0	0	1	0.04	0.041666667	0.000111111	0.000115741	0	1	0.04	0.041666667	0.035714286
52	yPH_403	pbs2d0	Glu2	Glu0Sor1	96	0.010416667	5	19	6876	3935	OFF	2	1	2888	29	26	3	29	0	1	26	3	1	0	1	0	1	0	31	0	2	0	0	3	0.115384615	0.12	0.000320513	0.000333333	1	4	0.155384615	0.161666667	0.035714286
52	yPH_403	pbs2d0	Glu2	Glu0Sor1	96	0.010416667	5	20	7236	4295	OFF	2	1	2888	32	31	1	32	0	3	31	1	1	0	1	0	1	0	33	0	0	0	0	2	0.064516129	0.066666667	0.000179211	0.000185185	4	6	0.219900744	0.228333333	0.035714286
52	yPH_403	pbs2d0	Glu2	Glu0Sor1	96	0.010416667	5	21	7596	4655	OFF	2	1	2888	34	33	1	34	0	2	33	1	2	0	2	0	2	0.03030303	33	0	0	0	0	0	0	0	0	0	6	6	0.219900744	0.228333333	0.066017316
52	yPH_403	pbs2d0	Glu2	Glu0Sor1	96	0.010416667	5	22	7956	5015	OFF	2	1	2888	34	33	1	34	0	0	33	1	2	0	2	0	2	0	34	0	0	0	0	1	0.03030303	0.032258065	8.42E-05	8.96E-05	6	7	0.250203775	0.260591398	0.066017316
52	yPH_403	pbs2d0	Glu2	Glu0Sor1	96	0.010416667	5	23	8316	5375	OFF	2	1	2888	36	35	1	35	1	1	34	1	2	0	2	0	2	0	35	0	0	0	0	1	0.029411765	0.03125	8.17E-05	8.68E-05	7	8	0.279615539	0.291841398	0.066017316
52	yPH_403	pbs2d0	Glu2	Glu0Sor1	96	0.010416667	5	24	8676	5735	OFF	2	1	2888	41	40	1	36	5	1	35	1	2	0	2	0	2	0	35	0	0	0	0	0	0	0	0	0	8	8	0.279615539	0.291841398	0.066017316
52	yPH_403	pbs2d0	Glu2	Glu0Sor1	96	0.010416667	5	25	9036	6095	ON	3	2	2888	39	38	1	36	3	0	35	1	2	0	2	0	2	0	35	0	0	0	0	0	0	0	0	0	8	8	0.279615539	0.291841398	0.066017316
52	yPH_403	pbs2d0	Glu2	Glu0Sor1	96	0.010416667	5	26	9396	6455	ON	3	2	2888	38	37	1	36	2	0	35	1	2	0	2	0	2	0	35	0	0	0	0	0	0	0	0	0	8	8	0.279615539	0.291841398	0.066017316
52	yPH_403	pbs2d0	Glu2	Glu0Sor1	96	0.010416667	5	27	9756	6815	ON	3	2	2888	37	36	1	36	1	0	35	1	2	0	2	0	2	0	36	0	0	0	0	1	0.028571429	0.03030303	7.94E-05	8.42E-05	8	9	0.308186968	0.322144428	0.066017316
52	yPH_403	pbs2d0	Glu2	Glu0Sor1	96	0.010416667	5	28	10116	7175	ON	3	2	2888	39	38	1	37	2	1	36	1	1	0	1	0	2	0	36	0	0	0	0	0	0	0	0	0	9	9	0.308186968	0.322144428	0.066017316
52	yPH_403	pbs2d0	Glu2	Glu0Sor1	96	0.010416667	5	29	10476	7535	ON	3	2	2888	39	38	1	37	2	0	36	1	1	0	1	0	2	0	36	0	0	0	0	0	0	0	0	0	9	9	0.308186968	0.322144428	0.066017316
52	yPH_403	pbs2d0	Glu2	Glu0Sor1	96	0.010416667	5	30	10836	7895	ON	3	2	2888	39	38	1	37	2	0	36	1	1	0	1	0	2	0	36	0	0	0	0	0	0	0	0	0	9	9	0.308186968	0.322144428	0.066017316
52	yPH_403	pbs2d0	Glu2	Glu0Sor1	96	0.010416667	5	31	11196	8255	ON	3	2	2888	40	39	1	37	3	0	36	1	1	0	1	0	2	0	36	0	0	0	0	0	0	0	0	0	9	9	0.308186968	0.322144428	0.066017316
52	yPH_403	pbs2d0	Glu2	Glu0Sor1	96	0.010416667	5	32	11556	8615	ON	3	2	2888	38	37	1	37	1	0	36	1	1	0	1	0	2	0	36	0	0	0	0	0	0	0	0	0	9	9	0.308186968	0.322144428	0.066017316
52	yPH_403	pbs2d0	Glu2	Glu0Sor1	96	0.010416667	5	33	11916	8975	OFF	4	2	2888	37	36	1	37	0	0	36	1	2	0	2	0	3	0.027777778	37	0	0	0	0	1	0.027777778	0.029411765	7.72E-05	8.17E-05	9	10	0.335964746	0.351556193	0.093795094
52	yPH_403	pbs2d0	Glu2	Glu0Sor1	96	0.010416667	5	34	12276	9335	OFF	4	2	2888	38	37	1	38	0	1	37	1	3	0	3	0	4	0.027777778	37	0	0	0	0	0	0	0	0	0	10	10	0.335964746	0.351556193	0.121572872
52	yPH_403	pbs2d0	Glu2	Glu0Sor1	96	0.010416667	5	35	12636	9695	OFF	4	2	2888	38	37	1	38	0	0	37	1	3	0	3	0	4	0	39	0	0	0	0	2	0.054054054	0.058823529	0.00015015	0.000163399	10	12	0.3900188	0.410379722	0.121572872
52	yPH_403	pbs2d0	Glu2	Glu0Sor1	96	0.010416667	5	36	12996	10055	OFF	4	2	2888	40	39	1	40	0	2	39	1	3	0	3	0	4	0	40	0	0	0	0	1	0.025641026	0.027777778	7.12E-05	7.72E-05	12	13	0.415659825	0.4381575	0.121572872
52	yPH_403	pbs2d0	Glu2	Glu0Sor1	96	0.010416667	5	37	13356	10415	OFF	4	2	2888	41	40	1	41	0	1	40	1	3	0	3	0	4	0	40	0	0	0	0	0	0	0	0	0	13	13	0.415659825	0.4381575	0.121572872
52	yPH_403	pbs2d0	Glu2	Glu0Sor1	96	0.010416667	5	38	13716	10775	OFF	4	2	2888	41	40	1	41	0	0	40	1	3	0	3	0	4	0	40	0	0	0	0	0	0	0	0	0	13	13	0.415659825	0.4381575	0.121572872
52	yPH_403	pbs2d0	Glu2	Glu0Sor1	96	0.010416667	5	39	14076	11135	OFF	4	2	2888	41	40	1	41	0	0	40	1	3	0	3	0	4	0	42	0	0	0	0	2	0.05	0.054054054	0.000138889	0.00015015	13	15	0.465659825	0.492211554	0.121572872
52	yPH_403	pbs2d0	Glu2	Glu0Sor1	96	0.010416667	5	40	14436	11495	OFF	4	2	2888	43	42	1	43	0	2	42	1	3	0	3	0	4	0	42	0	0	0	0	0	0	0	0	0	15	15	0.465659825	0.492211554	0.121572872
52	yPH_403	pbs2d0	Glu2	Glu0Sor1	96	0.010416667	5	41	14796	11855	ON	5	3	2888	45	44	1	43	2	0	42	1	3	0	3	0	4	0	42	0	0	0	0	0	0	0	0	0	15	15	0.465659825	0.492211554	0.121572872
52	yPH_403	pbs2d0	Glu2	Glu0Sor1	96	0.010416667	5	42	15156	12215	ON	5	3	2888	45	44	1	43	2	0	42	1	3	0	3	0	4	0	40	0	0	0	2	0	0	0	0	0	15	15	0.465659825	0.492211554	0.121572872
52	yPH_403	pbs2d0	Glu2	Glu0Sor1	96	0.010416667	5	43	15516	12575	ON	5	3	2888	44	41	3	43	1	0	40	3	3	0	3	0	4	0	42	0	2	0	0	0	0	0	0	0	15	15	0.465659825	0.492211554	0.121572872
52	yPH_403	pbs2d0	Glu2	Glu0Sor1	96	0.010416667	5	44	15876	12935	ON	5	3	2888	45	43	2	43	2	0	42	1	3	0	3	0	4	0	40	0	0	0	2	0	0	0	0	0	15	15	0.465659825	0.492211554	0.121572872
52	yPH_403	pbs2d0	Glu2	Glu0Sor1	96	0.010416667	5	45	16236	13295	ON	5	3	2888	44	40	4	43	1	0	40	3	3	0	3	0	4	0	42	0	2	0	0	0	0	0	0	0	15	15	0.465659825	0.492211554	0.121572872
52	yPH_403	pbs2d0	Glu2	Glu0Sor1	96	0.010416667	5	46	16596	13655	ON	5	3	2888	45	43	2	43	2	0	42	1	3	0	3	0	4	0	40	0	0	0	2	0	0	0	0	0	15	15	0.465659825	0.492211554	0.121572872
52	yPH_403	pbs2d0	Glu2	Glu0Sor1	96	0.010416667	5	47	16956	14015	ON	5	3	2888	45	41	4	43	2	0	40	3	3	0	3	0	4	0	42	0	2	0	0	0	0	0	0	0	15	15	0.465659825	0.492211554	0.121572872
52	yPH_403	pbs2d0	Glu2	Glu0Sor1	96	0.010416667	5	48	17316	14375	ON	5	3	2888	44	43	1	43	1	0	42	1	3	0	3	0	4	0	42	0	0	0	0	0	0	0	0	0	15	15	0.465659825	0.492211554	0.121572872
52	yPH_403	pbs2d0	Glu2	Glu0Sor1	96	0.010416667	5	49	17676	14735	OFF	6	3	2888	43	42	1	43	0	0	42	1	4	0	4	0	5	0.025	42	0	0	0	0	0	0	0	0	0	15	15	0.465659825	0.492211554	0.146572872
52	yPH_403	pbs2d0	Glu2	Glu0Sor1	96	0.010416667	5	50	18036	15095	OFF	6	3	2888	44	42	2	44	0	1	42	2	4	0	4	0	5	0	43	0	0	0	0	1	0.023809524	0.026315789	6.61E-05	7.31E-05	16	16	0.489469349	0.518527344	0.146572872
52	yPH_403	pbs2d0	Glu2	Glu0Sor1	96	0.010416667	5	51	18396	15455	OFF	6	3	2888	45	43	2	45	0	1	43	2	4	0	4	0	5	0	43	0	0	0	2	2	0.046511628	0.051282051	0.000129199	0.00014245	17	18	0.535980977	0.569809395	0.146572872
52	yPH_403	pbs2d0	Glu2	Glu0Sor1	96	0.010416667	5	52	18756	15815	OFF	6	3	2888	48	44	4	47	1	2	43	4	4	0	4	0	5	0	46	0	2	0	0	1	0.023255814	0.025641026	6.46E-05	7.12E-05	19	19	0.559236791	0.59545042	0.146572872
52	yPH_403	pbs2d0	Glu2	Glu0Sor1	96	0.010416667	5	53	19116	16175	OFF	6	3	2888	49	47	2	48	1	1	46	2	4	0	4	0	5	0	47	0	0	0	0	1	0.02173913	0.023809524	6.04E-05	6.61E-05	20	20	0.580975922	0.619259944	0.146572872
52	yPH_403	pbs2d0	Glu2	Glu0Sor1	96	0.010416667	5	54	19476	16535	OFF	6	3	2888	52	49	3	50	2	2	47	3	4	0	4	0	5	0	50	0	0	0	0	3	0.063829787	0.069767442	0.000177305	0.000193798	22	23	0.644805709	0.689027386	0.146572872
52	yPH_403	pbs2d0	Glu2	Glu0Sor1	96	0.010416667	5	55	19836	16895	OFF	6	3	2888	53	50	3	53	0	3	50	3	5	0	5	0	6	0.020408163	51	0	0	0	0	1	0.02	0.022222222	5.56E-05	6.17E-05	25	24	0.664805709	0.711249608	0.166981035
52	yPH_403	pbs2d0	Glu2	Glu0Sor1	96	0.010416667	5	56	20196	17255	OFF	6	3	2888	54	51	3	54	0	1	51	3	5	0	5	0	6	0	52	0	0	0	0	1	0.019607843	0.02173913	5.45E-05	6.04E-05	26	25	0.684413552	0.732988739	0.166981035
52	yPH_403	pbs2d0	Glu2	Glu0Sor1	96	0.010416667	5	57	20556	17615	ON	7	4	2888	59	56	3	55	4	1	52	3	5	0	5	0	6	0	52	0	0	0	0	0	0	0	0	0	27	25	0.684413552	0.732988739	0.166981035
52	yPH_403	pbs2d0	Glu2	Glu0Sor1	96	0.010416667	5	58	20916	17975	ON	7	4	2888	58	55	3	55	3	0	52	3	5	0	5	0	6	0	52	0	0	0	0	0	0	0	0	0	27	25	0.684413552	0.732988739	0.166981035
52	yPH_403	pbs2d0	Glu2	Glu0Sor1	96	0.010416667	5	59	21276	18335	ON	7	4	2888	57	54	3	55	2	0	52	3	5	0	5	0	6	0	52	0	0	0	0	0	0	0	0	0	27	25	0.684413552	0.732988739	0.166981035
52	yPH_403	pbs2d0	Glu2	Glu0Sor1	96	0.010416667	5	60	21636	18695	ON	7	4	2888	59	56	3	55	4	0	52	3	5	0	5	0	6	0	52	0	0	0	0	0	0	0	0	0	27	25	0.684413552	0.732988739	0.166981035
52	yPH_403	pbs2d0	Glu2	Glu0Sor1	96	0.010416667	5	61	21996	19055	ON	7	4	2888	57	54	3	55	2	0	52	3	5	0	5	0	6	0	52	0	0	0	0	0	0	0	0	0	27	25	0.684413552	0.732988739	0.166981035
52	yPH_403	pbs2d0	Glu2	Glu0Sor1	96	0.010416667	5	62	22356	19415	ON	7	4	2888	56	53	3	55	1	0	52	3	5	0	5	0	6	0	52	0	0	0	0	0	0	0	0	0	27	25	0.684413552	0.732988739	0.166981035
52	yPH_403	pbs2d0	Glu2	Glu0Sor1	96	0.010416667	5	63	22716	19775	ON	7	4	2888	58	55	3	55	3	0	52	3	5	0	5	0	6	0	52	0	0	0	0	0	0	0	0	0	27	25	0.684413552	0.732988739	0.166981035
52	yPH_403	pbs2d0	Glu2	Glu0Sor1	96	0.010416667	5	64	23076	20135	ON	7	4	2888	57	54	3	55	2	0	52	3	5	0	5	0	6	0	53	0	1	0	0	0	0	0	0	0	27	25	0.684413552	0.732988739	0.166981035
52	yPH_403	pbs2d0	Glu2	Glu0Sor1	96	0.010416667	5	65	23436	20495	OFF	8	4	2888	55	53	2	55	0	0	53	2	5	0	5	0	6	0	53	0	0	0	1	1	0.018867925	0.020833333	5.24E-05	5.79E-05	27	26	0.703281476	0.753822072	0.166981035
52	yPH_403	pbs2d0	Glu2	Glu0Sor1	96	0.010416667	5	66	23796	20855	OFF	8	4	2888	57	53	4	56	1	1	53	3	6	0	6	0	7	0.019607843	53	0	0	0	2	2	0.037735849	0.042553191	0.000104822	0.000118203	28	28	0.741017326	0.796375264	0.186588878
52	yPH_403	pbs2d0	Glu2	Glu0Sor1	96	0.010416667	5	67	24156	21215	OFF	8	4	2888	60	55	5	58	2	2	53	5	6	0	6	0	7	0	54	0	0	0	0	1	0.018867925	0.021276596	5.24E-05	5.91E-05	30	29	0.75988525	0.817651859	0.186588878
52	yPH_403	pbs2d0	Glu2	Glu0Sor1	96	0.010416667	5	68	24516	21575	OFF	8	4	2888	62	56	6	60	2	2	54	6	6	0	6	0	7	0	60	0	1	0	0	5	0.092592593	0.104166667	0.000257202	0.000289352	32	34	0.852477843	0.921818526	0.186588878
52	yPH_403	pbs2d0	Glu2	Glu0Sor1	96	0.010416667	5	69	24876	21935	OFF	8	4	2888	68	63	5	65	3	5	60	5	6	0	6	0	7	0	58	0	0	0	2	0	0	0	0	0	37	34	0.852477843	0.921818526	0.186588878
52	yPH_403	pbs2d0	Glu2	Glu0Sor1	96	0.010416667	5	70	25236	22295	OFF	8	4	2888	67	60	7	65	2	0	58	7	5	1	5	1	7	0	59	0	2	0	2	1	0.017241379	0.018867925	4.79E-05	5.24E-05	37	35	0.869719222	0.940686451	0.186588878
52	yPH_403	pbs2d0	Glu2	Glu0Sor1	96	0.010416667	5	71	25596	22655	OFF	8	4	2888	66	59	7	66	0	1	59	7	6	0	6	0	7	0	62	0	2	0	1	2	0.033898305	0.037735849	9.42E-05	0.000104822	38	37	0.903617527	0.9784223	0.186588878
52	yPH_403	pbs2d0	Glu2	Glu0Sor1	96	0.010416667	5	72	25956	23015	OFF	8	4	2888	69	63	6	68	1	2	62	6	6	0	6	0	7	0	65	0	2	0	0	1	0.016129032	0.017857143	4.48E-05	4.96E-05	40	38	0.919746559	0.996279443	0.186588878
52	yPH_403	pbs2d0	Glu2	Glu0Sor1	96	0.010416667	5	73	26316	23375	ON	9	5	2887	75	71	4	69	6	1	65	4	6	0	6	0	7	0	63	0	0	0	2	0	0	0	0	0	41	38	0.919746559	0.996279443	0.186588878
52	yPH_403	pbs2d0	Glu2	Glu0Sor1	96	0.010416667	5	74	26676	23735	ON	9	5	2887	75	69	6	69	6	0	63	6	6	0	6	0	7	0	66	0	3	0	0	0	0	0	0	0	41	38	0.919746559	0.996279443	0.186588878
52	yPH_403	pbs2d0	Glu2	Glu0Sor1	96	0.010416667	5	75	27036	24095	ON	9	5	2887	73	70	3	69	4	0	66	3	6	0	6	0	7	0	65	0	0	0	1	0	0	0	0	0	41	38	0.919746559	0.996279443	0.186588878
52	yPH_403	pbs2d0	Glu2	Glu0Sor1	96	0.010416667	5	76	27396	24455	ON	9	5	2887	76	72	4	69	7	0	65	4	6	0	6	0	7	0	65	0	0	0	0	0	0	0	0	0	41	38	0.919746559	0.996279443	0.186588878
52	yPH_403	pbs2d0	Glu2	Glu0Sor1	96	0.010416667	5	77	27756	24815	ON	9	5	2887	73	69	4	69	4	0	65	4	6	0	6	0	7	0	62	0	1	0	4	0	0	0	0	0	41	38	0.919746559	0.996279443	0.186588878
52	yPH_403	pbs2d0	Glu2	Glu0Sor1	96	0.010416667	5	78	28116	25175	ON	9	5	2887	70	63	7	69	1	0	62	7	6	0	6	0	7	0	63	0	2	0	1	0	0	0	0	0	41	38	0.919746559	0.996279443	0.186588878
52	yPH_403	pbs2d0	Glu2	Glu0Sor1	96	0.010416667	5	79	28476	25535	ON	9	5	2887	70	64	6	69	1	0	63	6	6	0	6	0	7	0	61	0	0	0	2	0	0	0	0	0	41	38	0.919746559	0.996279443	0.186588878
52	yPH_403	pbs2d0	Glu2	Glu0Sor1	96	0.010416667	5	80	28836	25895	ON	9	5	2887	71	63	8	69	2	0	61	8	6	0	6	0	7	0	64	0	3	0	0	0	0	0	0	0	41	38	0.919746559	0.996279443	0.186588878
52	yPH_403	pbs2d0	Glu2	Glu0Sor1	96	0.010416667	5	81	29196	26255	OFF	10	5	2888	69	64	5	69	0	0	64	5	6	0	6	0	7	0	64	0	0	0	0	0	0	0	0	0	41	38	0.919746559	0.996279443	0.186588878
52	yPH_403	pbs2d0	Glu2	Glu0Sor1	96	0.010416667	5	82	29556	26615	OFF	10	5	2888	70	65	5	69	1	0	64	5	7	0	7	0	9	0.03125	65	0	0	0	0	1	0.015625	0.01754386	4.34E-05	4.87E-05	41	39	0.935371559	1.013823302	0.217838878
52	yPH_403	pbs2d0	Glu2	Glu0Sor1	96	0.010416667	5	83	29916	26975	OFF	10	5	2888	71	66	5	70	1	1	65	5	7	0	7	0	9	0	67	0	0	0	0	2	0.030769231	0.034482759	8.55E-05	9.58E-05	42	41	0.96614079	1.048306061	0.217838878
52	yPH_403	pbs2d0	Glu2	Glu0Sor1	96	0.010416667	5	84	30276	27335	OFF	10	5	2888	72	67	5	72	0	2	67	5	7	0	7	0	9	0	73	0	3	0	0	3	0.044776119	0.05	0.000124378	0.000138889	44	44	1.010916909	1.098306061	0.217838878
52	yPH_403	pbs2d0	Glu2	Glu0Sor1	96	0.010416667	5	85	30636	27695	OFF	10	5	2888	77	74	3	76	1	4	73	3	7	0	7	0	9	0	75	0	0	0	0	2	0.02739726	0.03030303	7.61E-05	8.42E-05	48	46	1.03831417	1.128609091	0.217838878
52	yPH_403	pbs2d0	Glu2	Glu0Sor1	96	0.010416667	5	86	30996	28055	OFF	10	5	2888	79	76	3	78	1	2	75	3	7	0	7	0	9	0	78	0	0	0	0	3	0.04	0.044117647	0.000111111	0.000122549	50	49	1.07831417	1.172726738	0.217838878
52	yPH_403	pbs2d0	Glu2	Glu0Sor1	96	0.010416667	5	87	31356	28415	OFF	10	5	2888	82	79	3	81	1	3	78	3	7	0	7	0	9	0	80	0	0	0	0	2	0.025641026	0.028169014	7.12E-05	7.82E-05	53	51	1.103955195	1.200895752	0.217838878
52	yPH_403	pbs2d0	Glu2	Glu0Sor1	96	0.010416667	5	88	31716	28775	OFF	10	5	2888	84	81	3	83	1	2	80	3	7	0	7	0	9	0	81	0	0	0	0	1	0.0125	0.01369863	3.47E-05	3.81E-05	55	52	1.116455195	1.214594382	0.217838878
52	yPH_403	pbs2d0	Glu2	Glu0Sor1	96	0.010416667	5	89	32076	29135	ON	11	6	2888	98	94	4	84	14	1	81	3	6	0	6	0	9	0	82	0	0	0	0	1	0.012345679	0.013333333	3.43E-05	3.70E-05	56	53	1.128800874	1.227927716	0.217838878
52	yPH_403	pbs2d0	Glu2	Glu0Sor1	96	0.010416667	5	90	32436	29495	ON	11	6	2888	95	92	3	85	10	1	82	3	6	0	6	0	9	0	82	0	0	0	0	0	0	0	0	0	57	53	1.128800874	1.227927716	0.217838878
52	yPH_403	pbs2d0	Glu2	Glu0Sor1	96	0.010416667	5	91	32796	29855	ON	11	6	2888	91	88	3	85	6	0	82	3	6	0	6	0	9	0	82	0	0	0	0	0	0	0	0	0	57	53	1.128800874	1.227927716	0.217838878
52	yPH_403	pbs2d0	Glu2	Glu0Sor1	96	0.010416667	5	92	33156	30215	ON	11	6	2888	96	93	3	85	11	0	82	3	6	0	6	0	9	0	82	0	0	0	0	0	0	0	0	0	57	53	1.128800874	1.227927716	0.217838878
52	yPH_403	pbs2d0	Glu2	Glu0Sor1	96	0.010416667	5	93	33516	30575	ON	11	6	2888	92	89	3	85	7	0	82	3	6	0	6	0	9	0	82	0	0	0	0	0	0	0	0	0	57	53	1.128800874	1.227927716	0.217838878
52	yPH_403	pbs2d0	Glu2	Glu0Sor1	96	0.010416667	5	94	33876	30935	ON	11	6	2888	93	90	3	85	8	0	82	3	6	0	6	0	9	0	82	0	0	0	0	0	0	0	0	0	57	53	1.128800874	1.227927716	0.217838878
52	yPH_403	pbs2d0	Glu2	Glu0Sor1	96	0.010416667	5	95	34236	31295	ON	11	6	2888	91	88	3	85	6	0	82	3	6	0	6	0	9	0	82	0	0	0	0	0	0	0	0	0	57	53	1.128800874	1.227927716	0.217838878
52	yPH_403	pbs2d0	Glu2	Glu0Sor1	96	0.010416667	5	96	34596	31655	ON	11	6	2888	89	86	3	85	4	0	82	3	6	0	6	0	9	0	82	0	0	0	0	0	0	0	0	0	57	53	1.128800874	1.227927716	0.217838878
52	yPH_403	pbs2d0	Glu2	Glu0Sor1	96	0.010416667	5	97	34956	32015	OFF	12	6	2888	85	82	3	85	0	0	82	3	6	0	6	0	9	0	83	0	0	0	2	3	0.036585366	0.039473684	0.000101626	0.000109649	57	56	1.16538624	1.2674014	0.217838878
52	yPH_403	pbs2d0	Glu2	Glu0Sor1	96	0.010416667	5	98	35316	32375	OFF	12	6	2888	88	83	5	88	0	3	83	5	7	0	7	0	10	0.012195122	85	0	0	0	0	2	0.024096386	0.026315789	6.69E-05	7.31E-05	60	58	1.189482626	1.293717189	0.230034
52	yPH_403	pbs2d0	Glu2	Glu0Sor1	96	0.010416667	5	99	35676	32735	OFF	12	6	2888	93	88	5	90	3	2	85	5	6	0	6	0	10	0	91	0	2	0	0	4	0.047058824	0.050632911	0.000130719	0.000140647	62	62	1.236541449	1.344350101	0.230034
52	yPH_403	pbs2d0	Glu2	Glu0Sor1	96	0.010416667	5	100	36036	33095	OFF	12	6	2888	98	95	3	94	4	4	91	3	6	0	6	0	10	0	92	0	0	0	0	1	0.010989011	0.011764706	3.05E-05	3.27E-05	66	63	1.24753046	1.356114807	0.230034
52	yPH_403	pbs2d0	Glu2	Glu0Sor1	96	0.010416667	5	101	36396	33455	OFF	12	6	2888	98	95	3	95	3	1	92	3	6	0	6	0	10	0	94	0	0	0	3	5	0.054347826	0.058139535	0.000150966	0.000161499	67	68	1.301878286	1.414254342	0.230034
52	yPH_403	pbs2d0	Glu2	Glu0Sor1	96	0.010416667	5	102	36756	33815	OFF	12	6	2888	106	100	6	100	6	5	94	6	6	0	6	0	10	0	98	0	2	0	0	2	0.021276596	0.022727273	5.91E-05	6.31E-05	72	70	1.323154882	1.436981614	0.230034
52	yPH_403	pbs2d0	Glu2	Glu0Sor1	96	0.010416667	5	103	37116	34175	OFF	12	6	2888	107	101	6	103	4	3	98	5	6	0	6	0	10	0	100	0	0	0	0	2	0.020408163	0.02173913	5.67E-05	6.04E-05	75	72	1.343563045	1.458720745	0.230034
52	yPH_403	pbs2d0	Glu2	Glu0Sor1	96	0.010416667	5	104	37476	34535	OFF	12	6	2888	107	102	5	105	2	2	100	5	6	0	6	0	10	0	101	0	0	0	0	1	0.01	0.010638298	2.78E-05	2.96E-05	77	73	1.353563045	1.469359043	0.230034
52	yPH_403	pbs2d0	Glu2	Glu0Sor1	96	0.010416667	5	105	37836	34895	ON	13	7	2888	117	112	5	106	11	1	101	5	6	0	6	0	10	0	101	0	0	0	0	0	0	0	0	0	78	73	1.353563045	1.469359043	0.230034
52	yPH_403	pbs2d0	Glu2	Glu0Sor1	96	0.010416667	5	106	38196	35255	ON	13	7	2888	115	110	5	106	9	0	101	5	6	0	6	0	10	0	101	0	0	0	0	0	0	0	0	0	78	73	1.353563045	1.469359043	0.230034
52	yPH_403	pbs2d0	Glu2	Glu0Sor1	96	0.010416667	5	107	38556	35615	ON	13	7	2888	112	107	5	106	6	0	101	5	6	0	6	0	10	0	101	0	0	0	0	0	0	0	0	0	78	73	1.353563045	1.469359043	0.230034
52	yPH_403	pbs2d0	Glu2	Glu0Sor1	96	0.010416667	5	108	38916	35975	ON	13	7	2888	113	108	5	106	7	0	101	5	6	0	6	0	10	0	101	0	0	0	0	0	0	0	0	0	78	73	1.353563045	1.469359043	0.230034
52	yPH_403	pbs2d0	Glu2	Glu0Sor1	96	0.010416667	5	109	39276	36335	ON	13	7	2888	116	111	5	106	10	0	101	5	6	0	6	0	10	0	100	0	1	0	2	0	0	0	0	0	78	73	1.353563045	1.469359043	0.230034
52	yPH_403	pbs2d0	Glu2	Glu0Sor1	96	0.010416667	5	110	39636	36695	ON	13	7	2888	117	110	7	106	11	0	100	6	6	0	6	0	10	0	101	0	2	0	1	0	0	0	0	0	78	73	1.353563045	1.469359043	0.230034
52	yPH_403	pbs2d0	Glu2	Glu0Sor1	96	0.010416667	5	111	39996	37055	ON	13	7	2888	114	109	5	106	8	0	101	5	6	0	6	0	10	0	102	0	1	0	0	0	0	0	0	0	78	73	1.353563045	1.469359043	0.230034
52	yPH_403	pbs2d0	Glu2	Glu0Sor1	96	0.010416667	5	112	40356	37415	ON	13	7	2888	112	107	5	106	6	0	102	4	6	0	6	0	10	0	102	0	0	0	1	1	0.009803922	0.010416667	2.72E-05	2.89E-05	78	74	1.363366967	1.479775709	0.230034
52	yPH_403	pbs2d0	Glu2	Glu0Sor1	96	0.010416667	5	113	40716	37775	OFF	14	7	2888	109	103	6	107	2	1	102	5	6	0	6	0	10	0	103	0	1	0	2	2	0.019607843	0.020833333	5.45E-05	5.79E-05	79	76	1.38297481	1.500609043	0.230034
52	yPH_403	pbs2d0	Glu2	Glu0Sor1	96	0.010416667	5	114	41076	38135	OFF	14	7	2888	109	103	6	109	0	2	103	6	6	0	6	0	10	0	102	0	0	0	2	1	0.009708738	0.010309278	2.70E-05	2.86E-05	81	77	1.392683548	1.510918321	0.230034
52	yPH_403	pbs2d0	Glu2	Glu0Sor1	96	0.010416667	5	115	41436	38495	OFF	14	7	2888	114	105	9	111	3	1	102	9	6	0	6	0	10	0	109	0	2	0	1	6	0.058823529	0.0625	0.000163399	0.000173611	82	83	1.451507077	1.573418321	0.230034
52	yPH_403	pbs2d0	Glu2	Glu0Sor1	96	0.010416667	5	116	41796	38855	OFF	14	7	2888	119	111	8	117	2	6	109	8	6	0	6	0	10	0	116	0	3	0	0	4	0.036697248	0.038834951	0.000101937	0.000107875	88	87	1.488204325	1.612253272	0.230034
52	yPH_403	pbs2d0	Glu2	Glu0Sor1	96	0.010416667	5	117	42156	39215	OFF	14	7	2888	126	120	6	121	5	4	116	5	6	0	6	0	10	0	120	0	0	0	1	5	0.043103448	0.045454545	0.000119732	0.000126263	92	92	1.531307773	1.657707818	0.230034
52	yPH_403	pbs2d0	Glu2	Glu0Sor1	96	0.010416667	5	118	42516	39575	OFF	14	7	2888	130	122	8	126	4	5	120	6	6	0	6	0	10	0	125	0	1	0	0	4	0.033333333	0.035087719	9.26E-05	9.75E-05	97	96	1.564641107	1.692795537	0.230034
52	yPH_403	pbs2d0	Glu2	Glu0Sor1	96	0.010416667	5	119	42876	39935	OFF	14	7	2888	137	130	7	130	7	4	125	5	6	0	6	0	10	0	NA	NA	NA	NA	NA	NA	NA	NA	NA	NA	NA	NA	NA	NA	NA
52	yPH_403	pbs2d0	Glu2Sor1	Glu0	96	0.010416667	6	0	45	-2896	OFF	0	0	3610	22	22	0	22	0	0	22	0	0	0	0	0	0	0	22	0	0	0	0	0	0	0	0	0	NA	NA	NA	NA	NA
52	yPH_403	pbs2d0	Glu2Sor1	Glu0	96	0.010416667	6	1	405	-2536	OFF	0	0	3610	23	23	0	22	1	0	22	0	0	0	0	0	0	0	22	0	0	0	0	0	0	0	0	0	NA	NA	NA	NA	NA
52	yPH_403	pbs2d0	Glu2Sor1	Glu0	96	0.010416667	6	2	765	-2176	OFF	0	0	3610	22	22	0	22	0	0	22	0	0	0	0	0	0	0	23	0	0	0	0	1	0.045454545	0.045454545	0.000126263	0.000126263	NA	NA	NA	NA	NA
52	yPH_403	pbs2d0	Glu2Sor1	Glu0	96	0.010416667	6	3	1125	-1816	OFF	0	0	3610	23	23	0	23	0	1	23	0	0	0	0	0	0	0	23	0	0	0	0	0	0	0	0	0	NA	NA	NA	NA	NA
52	yPH_403	pbs2d0	Glu2Sor1	Glu0	96	0.010416667	6	4	1485	-1456	OFF	0	0	3610	24	24	0	23	1	0	23	0	0	0	0	0	0	0	25	0	0	0	0	2	0.086956522	0.086956522	0.000241546	0.000241546	NA	NA	NA	NA	NA
52	yPH_403	pbs2d0	Glu2Sor1	Glu0	96	0.010416667	6	5	1845	-1096	OFF	0	0	3610	25	25	0	25	0	2	25	0	0	0	0	0	0	0	26	0	0	0	0	1	0.04	0.04	0.000111111	0.000111111	NA	NA	NA	NA	NA
52	yPH_403	pbs2d0	Glu2Sor1	Glu0	96	0.010416667	6	6	2205	-736	OFF	0	0	3610	26	26	0	26	0	1	26	0	0	0	0	0	0	0	27	0	0	0	0	1	0.038461538	0.038461538	0.000106838	0.000106838	NA	NA	NA	NA	NA
52	yPH_403	pbs2d0	Glu2Sor1	Glu0	96	0.010416667	6	7	2565	-376	OFF	0	0	3610	27	27	0	27	0	1	27	0	0	0	0	0	0	0	27	0	0	0	0	0	0	0	0	0	NA	NA	NA	NA	NA
52	yPH_403	pbs2d0	Glu2Sor1	Glu0	96	0.010416667	6	8	2925	-16	OFF	0	0	3610	27	27	0	27	0	0	27	0	0	0	0	0	0	0	27	0	0	0	0	0	0	0	0	0	NA	NA	NA	NA	NA
52	yPH_403	pbs2d0	Glu2Sor1	Glu0	96	0.010416667	6	9	3285	344	ON	1	1	2888	28	28	0	27	1	0	27	0	0	0	0	0	0	0	27	0	0	0	0	0	0	0	0	0	0	0	0	0	0
52	yPH_403	pbs2d0	Glu2Sor1	Glu0	96	0.010416667	6	10	3645	704	ON	1	1	2888	27	27	0	27	0	0	27	0	0	0	0	0	0	0	27	0	0	0	0	0	0	0	0	0	0	0	0	0	0
52	yPH_403	pbs2d0	Glu2Sor1	Glu0	96	0.010416667	6	11	4005	1064	ON	1	1	2888	28	28	0	27	1	0	27	0	0	0	0	0	0	0	27	0	0	0	0	0	0	0	0	0	0	0	0	0	0
52	yPH_403	pbs2d0	Glu2Sor1	Glu0	96	0.010416667	6	12	4365	1424	ON	1	1	2888	28	28	0	27	1	0	27	0	0	0	0	0	0	0	27	0	0	0	0	0	0	0	0	0	0	0	0	0	0
52	yPH_403	pbs2d0	Glu2Sor1	Glu0	96	0.010416667	6	13	4725	1784	ON	1	1	2888	30	30	0	27	3	0	27	0	0	0	0	0	0	0	27	0	0	0	0	0	0	0	0	0	0	0	0	0	0
52	yPH_403	pbs2d0	Glu2Sor1	Glu0	96	0.010416667	6	14	5085	2144	ON	1	1	2888	30	30	0	27	3	0	27	0	0	0	0	0	0	0	27	0	0	0	0	0	0	0	0	0	0	0	0	0	0
52	yPH_403	pbs2d0	Glu2Sor1	Glu0	96	0.010416667	6	15	5445	2504	ON	1	1	2888	30	30	0	27	3	0	27	0	0	0	0	0	0	0	27	0	0	0	0	0	0	0	0	0	0	0	0	0	0
52	yPH_403	pbs2d0	Glu2Sor1	Glu0	96	0.010416667	6	16	5805	2864	ON	1	1	2888	27	27	0	27	0	0	27	0	0	0	0	0	0	0	27	0	0	0	0	0	0	0	0	0	0	0	0	0	0
52	yPH_403	pbs2d0	Glu2Sor1	Glu0	96	0.010416667	6	17	6165	3224	OFF	2	1	2888	27	27	0	27	0	0	27	0	0	0	0	0	0	0	27	0	0	0	0	0	0	0	0	0	0	0	0	0	0
52	yPH_403	pbs2d0	Glu2Sor1	Glu0	96	0.010416667	6	18	6525	3584	OFF	2	1	2888	27	27	0	27	0	0	27	0	2	0	2	0	2	0.074074074	27	0	0	0	0	0	0	0	0	0	0	0	0	0	0.074074074
52	yPH_403	pbs2d0	Glu2Sor1	Glu0	96	0.010416667	6	19	6885	3944	OFF	2	1	2888	27	27	0	27	0	0	27	0	2	0	2	0	2	0	27	0	0	0	0	0	0	0	0	0	0	0	0	0	0.074074074
52	yPH_403	pbs2d0	Glu2Sor1	Glu0	96	0.010416667	6	20	7245	4304	OFF	2	1	2888	28	28	0	27	1	0	27	0	2	0	2	0	2	0	27	0	0	0	0	0	0	0	0	0	0	0	0	0	0.074074074
52	yPH_403	pbs2d0	Glu2Sor1	Glu0	96	0.010416667	6	21	7605	4664	OFF	2	1	2888	27	27	0	27	0	0	27	0	2	0	2	0	2	0	28	0	0	0	0	1	0.037037037	0.04	0.000102881	0.000111111	0	1	0.037037037	0.04	0.074074074
52	yPH_403	pbs2d0	Glu2Sor1	Glu0	96	0.010416667	6	22	7965	5024	OFF	2	1	2888	28	28	0	28	0	1	28	0	2	0	2	0	2	0	28	0	0	0	0	0	0	0	0	0	1	1	0.037037037	0.04	0.074074074
52	yPH_403	pbs2d0	Glu2Sor1	Glu0	96	0.010416667	6	23	8325	5384	OFF	2	1	2888	29	29	0	28	1	0	28	0	2	0	2	0	2	0	28	0	0	0	0	0	0	0	0	0	1	1	0.037037037	0.04	0.074074074
52	yPH_403	pbs2d0	Glu2Sor1	Glu0	96	0.010416667	6	24	8685	5744	OFF	2	1	2888	28	28	0	28	0	0	28	0	2	0	2	0	2	0	26	0	0	0	2	0	0	0	0	0	1	1	0.037037037	0.04	0.074074074
52	yPH_403	pbs2d0	Glu2Sor1	Glu0	96	0.010416667	6	25	9045	6104	ON	3	2	2888	28	26	2	28	0	0	26	2	2	0	2	0	2	0	27	0	0	0	0	1	0.038461538	0.041666667	0.000106838	0.000115741	1	2	0.075498575	0.081666667	0.074074074
52	yPH_403	pbs2d0	Glu2Sor1	Glu0	96	0.010416667	6	26	9405	6464	ON	3	2	2888	29	27	2	29	0	1	27	2	2	0	2	0	2	0	29	0	2	0	0	0	0	0	0	0	2	2	0.075498575	0.081666667	0.074074074
52	yPH_403	pbs2d0	Glu2Sor1	Glu0	96	0.010416667	6	27	9765	6824	ON	3	2	2888	29	29	0	29	0	0	29	0	2	0	2	0	2	0	29	0	0	0	0	0	0	0	0	0	2	2	0.075498575	0.081666667	0.074074074
52	yPH_403	pbs2d0	Glu2Sor1	Glu0	96	0.010416667	6	28	10125	7184	ON	3	2	2888	30	30	0	29	1	0	29	0	2	0	2	0	2	0	29	0	0	0	0	0	0	0	0	0	2	2	0.075498575	0.081666667	0.074074074
52	yPH_403	pbs2d0	Glu2Sor1	Glu0	96	0.010416667	6	29	10485	7544	ON	3	2	2888	30	30	0	29	1	0	29	0	2	0	2	0	2	0	29	0	0	0	0	0	0	0	0	0	2	2	0.075498575	0.081666667	0.074074074
52	yPH_403	pbs2d0	Glu2Sor1	Glu0	96	0.010416667	6	30	10845	7904	ON	3	2	2888	30	30	0	29	1	0	29	0	2	0	2	0	2	0	30	0	0	0	0	1	0.034482759	0.037037037	9.58E-05	0.000102881	2	3	0.109981334	0.118703704	0.074074074
52	yPH_403	pbs2d0	Glu2Sor1	Glu0	96	0.010416667	6	31	11205	8264	ON	3	2	2888	32	32	0	30	2	1	30	0	2	0	2	0	2	0	31	0	0	0	0	1	0.033333333	0.035714286	9.26E-05	9.92E-05	3	4	0.143314667	0.154417989	0.074074074
52	yPH_403	pbs2d0	Glu2Sor1	Glu0	96	0.010416667	6	32	11565	8624	ON	3	2	2888	32	32	0	31	1	1	31	0	2	0	2	0	2	0	33	0	0	0	0	2	0.064516129	0.068965517	0.000179211	0.000191571	4	6	0.207830796	0.223383507	0.074074074
52	yPH_403	pbs2d0	Glu2Sor1	Glu0	96	0.010416667	6	33	11925	8984	OFF	4	2	2888	33	33	0	33	0	2	33	0	3	0	3	0	3	0.032258065	34	0	0	0	0	1	0.03030303	0.033333333	8.42E-05	9.26E-05	6	7	0.238133827	0.25671684	0.106332139
52	yPH_403	pbs2d0	Glu2Sor1	Glu0	96	0.010416667	6	34	12285	9344	OFF	4	2	2888	34	34	0	34	0	1	34	0	3	0	3	0	3	0	34	0	0	0	0	0	0	0	0	0	7	7	0.238133827	0.25671684	0.106332139
52	yPH_403	pbs2d0	Glu2Sor1	Glu0	96	0.010416667	6	35	12645	9704	OFF	4	2	2888	34	34	0	34	0	0	34	0	4	0	4	0	4	0.032258065	34	0	0	0	0	0	0	0	0	0	7	7	0.238133827	0.25671684	0.138590203
52	yPH_403	pbs2d0	Glu2Sor1	Glu0	96	0.010416667	6	36	13005	10064	OFF	4	2	2888	34	34	0	34	0	0	34	0	4	0	4	0	4	0	34	0	0	0	0	0	0	0	0	0	7	7	0.238133827	0.25671684	0.138590203
52	yPH_403	pbs2d0	Glu2Sor1	Glu0	96	0.010416667	6	37	13365	10424	OFF	4	2	2888	34	34	0	34	0	0	34	0	4	0	4	0	4	0	34	0	0	0	0	0	0	0	0	0	7	7	0.238133827	0.25671684	0.138590203
52	yPH_403	pbs2d0	Glu2Sor1	Glu0	96	0.010416667	6	38	13725	10784	OFF	4	2	2888	34	34	0	34	0	0	34	0	4	0	4	0	4	0	34	0	0	0	0	0	0	0	0	0	7	7	0.238133827	0.25671684	0.138590203
52	yPH_403	pbs2d0	Glu2Sor1	Glu0	96	0.010416667	6	39	14085	11144	OFF	4	2	2888	34	34	0	34	0	0	34	0	4	0	4	0	4	0	34	0	0	0	0	0	0	0	0	0	7	7	0.238133827	0.25671684	0.138590203
52	yPH_403	pbs2d0	Glu2Sor1	Glu0	96	0.010416667	6	40	14445	11504	OFF	4	2	2888	34	34	0	34	0	0	34	0	5	0	5	0	5	0.033333333	34	0	0	0	0	0	0	0	0	0	7	7	0.238133827	0.25671684	0.171923536
52	yPH_403	pbs2d0	Glu2Sor1	Glu0	96	0.010416667	6	41	14805	11864	ON	5	3	2888	34	34	0	34	0	0	34	0	5	0	5	0	5	0	34	0	0	0	0	0	0	0	0	0	7	7	0.238133827	0.25671684	0.171923536
52	yPH_403	pbs2d0	Glu2Sor1	Glu0	96	0.010416667	6	42	15165	12224	ON	5	3	2888	34	34	0	34	0	0	34	0	5	0	5	0	5	0	34	0	0	0	0	0	0	0	0	0	7	7	0.238133827	0.25671684	0.171923536
52	yPH_403	pbs2d0	Glu2Sor1	Glu0	96	0.010416667	6	43	15525	12584	ON	5	3	2888	34	34	0	34	0	0	34	0	5	0	5	0	5	0	35	0	0	0	0	1	0.029411765	0.034482759	8.17E-05	9.58E-05	7	8	0.267545591	0.291199599	0.171923536
52	yPH_403	pbs2d0	Glu2Sor1	Glu0	96	0.010416667	6	44	15885	12944	ON	5	3	2888	35	35	0	35	0	1	35	0	5	0	5	0	5	0	35	0	0	0	0	0	0	0	0	0	8	8	0.267545591	0.291199599	0.171923536
52	yPH_403	pbs2d0	Glu2Sor1	Glu0	96	0.010416667	6	45	16245	13304	ON	5	3	2888	35	35	0	35	0	0	35	0	5	0	5	0	5	0	35	0	0	0	0	0	0	0	0	0	8	8	0.267545591	0.291199599	0.171923536
52	yPH_403	pbs2d0	Glu2Sor1	Glu0	96	0.010416667	6	46	16605	13664	ON	5	3	2888	35	35	0	35	0	0	35	0	5	0	5	0	5	0	35	0	0	0	0	0	0	0	0	0	8	8	0.267545591	0.291199599	0.171923536
52	yPH_403	pbs2d0	Glu2Sor1	Glu0	96	0.010416667	6	47	16965	14024	ON	5	3	2888	36	36	0	35	1	0	35	0	5	0	5	0	5	0	35	0	0	0	0	0	0	0	0	0	8	8	0.267545591	0.291199599	0.171923536
52	yPH_403	pbs2d0	Glu2Sor1	Glu0	96	0.010416667	6	48	17325	14384	ON	5	3	2888	36	36	0	35	1	0	35	0	5	0	5	0	5	0	36	0	0	0	0	1	0.028571429	0.033333333	7.94E-05	9.26E-05	8	9	0.29611702	0.324532932	0.171923536
52	yPH_403	pbs2d0	Glu2Sor1	Glu0	96	0.010416667	6	49	17685	14744	OFF	6	3	2888	36	36	0	36	0	1	36	0	5	0	5	0	5	0	36	0	0	0	0	0	0	0	0	0	9	9	0.29611702	0.324532932	0.171923536
52	yPH_403	pbs2d0	Glu2Sor1	Glu0	96	0.010416667	6	50	18045	15104	OFF	6	3	2888	38	38	0	36	2	0	36	0	5	0	5	0	5	0	38	0	0	0	0	2	0.055555556	0.064516129	0.000154321	0.000179211	9	11	0.351672576	0.389049061	0.171923536
52	yPH_403	pbs2d0	Glu2Sor1	Glu0	96	0.010416667	6	51	18405	15464	OFF	6	3	2888	40	40	0	38	2	2	38	0	5	0	5	0	5	0	39	0	0	0	0	1	0.026315789	0.03030303	7.31E-05	8.42E-05	11	12	0.377988365	0.419352091	0.171923536
52	yPH_403	pbs2d0	Glu2Sor1	Glu0	96	0.010416667	6	52	18765	15824	OFF	6	3	2888	41	41	0	39	2	1	39	0	5	0	5	0	5	0	39	0	0	0	0	0	0	0	0	0	12	12	0.377988365	0.419352091	0.171923536
52	yPH_403	pbs2d0	Glu2Sor1	Glu0	96	0.010416667	6	53	19125	16184	OFF	6	3	2888	42	42	0	39	3	0	39	0	5	0	5	0	5	0	40	0	0	0	0	1	0.025641026	0.029411765	7.12E-05	8.17E-05	12	13	0.403629391	0.448763856	0.171923536
52	yPH_403	pbs2d0	Glu2Sor1	Glu0	96	0.010416667	6	54	19485	16544	OFF	6	3	2888	43	43	0	40	3	1	40	0	5	0	5	0	5	0	40	0	0	0	0	0	0	0	0	0	13	13	0.403629391	0.448763856	0.171923536
52	yPH_403	pbs2d0	Glu2Sor1	Glu0	96	0.010416667	6	55	19845	16904	OFF	6	3	2888	43	43	0	40	3	0	40	0	5	0	5	0	5	0	38	0	0	0	2	0	0	0	0	0	13	13	0.403629391	0.448763856	0.171923536
52	yPH_403	pbs2d0	Glu2Sor1	Glu0	96	0.010416667	6	56	20205	17264	OFF	6	3	2888	41	39	2	40	1	0	38	2	4	1	4	1	5	0	39	0	0	0	0	1	0.026315789	0.029411765	7.31E-05	8.17E-05	13	14	0.42994518	0.478175621	0.171923536
52	yPH_403	pbs2d0	Glu2Sor1	Glu0	96	0.010416667	6	57	20565	17624	ON	7	4	2888	42	40	2	41	1	1	39	2	4	1	4	1	5	0	39	0	0	0	0	0	0	0	0	0	14	14	0.42994518	0.478175621	0.171923536
52	yPH_403	pbs2d0	Glu2Sor1	Glu0	96	0.010416667	6	58	20925	17984	ON	7	4	2888	42	40	2	41	1	0	39	2	4	1	4	1	5	0	39	0	0	0	0	0	0	0	0	0	14	14	0.42994518	0.478175621	0.171923536
52	yPH_403	pbs2d0	Glu2Sor1	Glu0	96	0.010416667	6	59	21285	18344	ON	7	4	2888	43	41	2	41	2	0	39	2	4	1	4	1	5	0	41	0	2	0	0	0	0	0	0	0	14	14	0.42994518	0.478175621	0.171923536
52	yPH_403	pbs2d0	Glu2Sor1	Glu0	96	0.010416667	6	60	21645	18704	ON	7	4	2888	44	44	0	41	3	0	41	0	5	0	5	0	5	0	41	0	0	0	0	0	0	0	0	0	14	14	0.42994518	0.478175621	0.171923536
52	yPH_403	pbs2d0	Glu2Sor1	Glu0	96	0.010416667	6	61	22005	19064	ON	7	4	2888	43	43	0	41	2	0	41	0	5	0	5	0	5	0	41	0	0	0	0	0	0	0	0	0	14	14	0.42994518	0.478175621	0.171923536
52	yPH_403	pbs2d0	Glu2Sor1	Glu0	96	0.010416667	6	62	22365	19424	ON	7	4	2888	43	43	0	41	2	0	41	0	5	0	5	0	5	0	39	0	0	0	2	0	0	0	0	0	14	14	0.42994518	0.478175621	0.171923536
52	yPH_403	pbs2d0	Glu2Sor1	Glu0	96	0.010416667	6	63	22725	19784	ON	7	4	2888	43	41	2	41	2	0	39	2	4	1	4	1	5	0	39	0	0	0	0	0	0	0	0	0	14	14	0.42994518	0.478175621	0.171923536
52	yPH_403	pbs2d0	Glu2Sor1	Glu0	96	0.010416667	6	64	23085	20144	ON	7	4	2888	44	42	2	41	3	0	39	2	4	1	4	1	5	0	39	0	0	0	0	0	0	0	0	0	14	14	0.42994518	0.478175621	0.171923536
52	yPH_403	pbs2d0	Glu2Sor1	Glu0	96	0.010416667	6	65	23445	20504	OFF	8	4	2888	42	39	3	42	0	0	39	3	9	2	9	2	11	0.162162162	39	0	2	0	2	0	0	0	0	0	14	14	0.42994518	0.478175621	0.334085699
52	yPH_403	pbs2d0	Glu2Sor1	Glu0	96	0.010416667	6	66	23805	20864	OFF	8	4	2888	42	39	3	42	0	0	39	3	11	1	11	1	12	0.032258065	42	0	2	0	0	1	0.025641026	0.035714286	7.12E-05	9.92E-05	14	15	0.455586206	0.513889906	0.366343763
52	yPH_403	pbs2d0	Glu2Sor1	Glu0	96	0.010416667	6	67	24165	21224	OFF	8	4	2888	43	42	1	43	0	1	42	1	11	1	11	1	12	0	42	0	0	0	0	0	0	0	0	0	15	15	0.455586206	0.513889906	0.366343763
52	yPH_403	pbs2d0	Glu2Sor1	Glu0	96	0.010416667	6	68	24525	21584	OFF	8	4	2888	43	42	1	43	0	0	42	1	11	1	11	1	12	0	42	0	0	0	0	0	0	0	0	0	15	15	0.455586206	0.513889906	0.366343763
52	yPH_403	pbs2d0	Glu2Sor1	Glu0	96	0.010416667	6	69	24885	21944	OFF	8	4	2888	43	42	1	43	0	0	42	1	11	1	11	1	12	0	42	0	0	0	0	0	0	0	0	0	15	15	0.455586206	0.513889906	0.366343763
52	yPH_403	pbs2d0	Glu2Sor1	Glu0	96	0.010416667	6	70	25245	22304	OFF	8	4	2888	43	42	1	43	0	0	42	1	11	1	11	1	12	0	42	0	0	0	0	0	0	0	0	0	15	15	0.455586206	0.513889906	0.366343763
52	yPH_403	pbs2d0	Glu2Sor1	Glu0	96	0.010416667	6	71	25605	22664	OFF	8	4	2888	43	42	1	43	0	0	42	1	11	1	11	1	12	0	42	0	0	0	0	0	0	0	0	0	15	15	0.455586206	0.513889906	0.366343763
52	yPH_403	pbs2d0	Glu2Sor1	Glu0	96	0.010416667	6	72	25965	23024	OFF	8	4	2888	43	42	1	43	0	0	42	1	11	1	11	1	12	0	40	0	0	0	2	0	0	0	0	0	15	15	0.455586206	0.513889906	0.366343763
52	yPH_403	pbs2d0	Glu2Sor1	Glu0	96	0.010416667	6	73	26325	23384	ON	9	5	2887	43	40	3	43	0	0	40	3	10	2	10	2	12	0	40	0	0	0	0	0	0	0	0	0	15	15	0.455586206	0.513889906	0.366343763
52	yPH_403	pbs2d0	Glu2Sor1	Glu0	96	0.010416667	6	74	27045	24104	ON	9	5	2887	43	40	3	43	0	0	40	3	10	2	10	2	12	0	42	0	2	0	0	0	0	0	0	0	15	15	0.455586206	0.513889906	0.366343763
52	yPH_403	pbs2d0	Glu2Sor1	Glu0	96	0.010416667	6	75	27405	24464	ON	9	5	2887	43	42	1	43	0	0	42	1	11	1	11	1	12	0	42	0	0	0	0	0	0	0	0	0	15	15	0.455586206	0.513889906	0.366343763
52	yPH_403	pbs2d0	Glu2Sor1	Glu0	96	0.010416667	6	76	27765	24824	ON	9	5	2887	43	42	1	43	0	0	42	1	11	1	11	1	12	0	42	0	0	0	0	0	0	0	0	0	15	15	0.455586206	0.513889906	0.366343763
52	yPH_403	pbs2d0	Glu2Sor1	Glu0	96	0.010416667	6	77	28125	25184	ON	9	5	2887	43	42	1	43	0	0	42	1	11	1	11	1	12	0	40	0	0	0	2	0	0	0	0	0	15	15	0.455586206	0.513889906	0.366343763
52	yPH_403	pbs2d0	Glu2Sor1	Glu0	96	0.010416667	6	78	28485	25544	ON	9	5	2887	43	40	3	43	0	0	40	3	10	2	10	2	12	0	42	0	2	0	0	0	0	0	0	0	15	15	0.455586206	0.513889906	0.366343763
52	yPH_403	pbs2d0	Glu2Sor1	Glu0	96	0.010416667	6	79	28845	25904	ON	9	5	2887	43	42	1	43	0	0	42	1	11	1	11	1	12	0	42	0	0	0	0	0	0	0	0	0	15	15	0.455586206	0.513889906	0.366343763
52	yPH_403	pbs2d0	Glu2Sor1	Glu0	96	0.010416667	6	80	29205	26264	OFF	10	5	2888	43	42	1	43	0	0	42	1	11	1	11	1	12	0	42	0	0	0	0	0	0	0	0	0	15	15	0.455586206	0.513889906	0.366343763
52	yPH_403	pbs2d0	Glu2Sor1	Glu0	96	0.010416667	6	81	29565	26624	OFF	10	5	2888	43	42	1	43	0	0	42	1	11	1	11	1	12	0	42	0	0	0	0	0	0	0	0	0	15	15	0.455586206	0.513889906	0.366343763
52	yPH_403	pbs2d0	Glu2Sor1	Glu0	96	0.010416667	6	82	29925	26984	OFF	10	5	2888	43	42	1	43	0	0	42	1	11	1	11	1	12	0	42	0	0	0	0	0	0	0	0	0	15	15	0.455586206	0.513889906	0.366343763
52	yPH_403	pbs2d0	Glu2Sor1	Glu0	96	0.010416667	6	83	30285	27344	OFF	10	5	2888	44	43	1	43	1	0	42	1	11	1	11	1	12	0	42	0	0	0	0	0	0	0	0	0	15	15	0.455586206	0.513889906	0.366343763
52	yPH_403	pbs2d0	Glu2Sor1	Glu0	96	0.010416667	6	84	30645	27704	OFF	10	5	2888	44	43	1	43	1	0	42	1	11	1	11	1	12	0	42	0	0	0	0	0	0	0	0	0	15	15	0.455586206	0.513889906	0.366343763
52	yPH_403	pbs2d0	Glu2Sor1	Glu0	96	0.010416667	6	85	31005	28064	OFF	10	5	2888	43	42	1	43	0	0	42	1	11	1	11	1	12	0	40	0	0	0	2	0	0	0	0	0	15	15	0.455586206	0.513889906	0.366343763
52	yPH_403	pbs2d0	Glu2Sor1	Glu0	96	0.010416667	6	86	31365	28424	OFF	10	5	2888	43	40	3	43	0	0	40	3	10	2	10	2	12	0	42	0	2	0	0	0	0	0	0	0	15	15	0.455586206	0.513889906	0.366343763
52	yPH_403	pbs2d0	Glu2Sor1	Glu0	96	0.010416667	6	87	31725	28784	OFF	10	5	2888	43	42	1	43	0	0	42	1	11	1	11	1	12	0	40	0	0	0	2	0	0	0	0	0	15	15	0.455586206	0.513889906	0.366343763
52	yPH_403	pbs2d0	Glu2Sor1	Glu0	96	0.010416667	6	88	32085	29144	ON	11	6	2888	43	40	3	43	0	0	40	3	10	2	10	2	12	0	42	0	2	0	0	0	0	0	0	0	15	15	0.455586206	0.513889906	0.366343763
52	yPH_403	pbs2d0	Glu2Sor1	Glu0	96	0.010416667	6	89	32805	29864	ON	11	6	2888	43	42	1	43	0	0	42	1	11	1	11	1	12	0	40	0	0	0	2	0	0	0	0	0	15	15	0.455586206	0.513889906	0.366343763
52	yPH_403	pbs2d0	Glu2Sor1	Glu0	96	0.010416667	6	90	33165	30224	ON	11	6	2888	43	40	3	43	0	0	40	3	10	2	10	2	12	0	40	0	0	0	0	0	0	0	0	0	15	15	0.455586206	0.513889906	0.366343763
52	yPH_403	pbs2d0	Glu2Sor1	Glu0	96	0.010416667	6	91	33525	30584	ON	11	6	2888	43	40	3	43	0	0	40	3	10	2	10	2	12	0	40	0	0	0	0	0	0	0	0	0	15	15	0.455586206	0.513889906	0.366343763
52	yPH_403	pbs2d0	Glu2Sor1	Glu0	96	0.010416667	6	92	33885	30944	ON	11	6	2888	43	40	3	43	0	0	40	3	10	2	10	2	12	0	40	0	0	0	0	0	0	0	0	0	15	15	0.455586206	0.513889906	0.366343763
52	yPH_403	pbs2d0	Glu2Sor1	Glu0	96	0.010416667	6	93	34245	31304	ON	11	6	2888	43	40	3	43	0	0	40	3	10	2	10	2	12	0	40	0	0	0	0	0	0	0	0	0	15	15	0.455586206	0.513889906	0.366343763
52	yPH_403	pbs2d0	Glu2Sor1	Glu0	96	0.010416667	6	94	34605	31664	ON	11	6	2888	43	40	3	43	0	0	40	3	10	2	10	2	12	0	40	0	0	0	0	0	0	0	0	0	15	15	0.455586206	0.513889906	0.366343763
52	yPH_403	pbs2d0	Glu2Sor1	Glu0	96	0.010416667	6	95	34965	32024	OFF	12	6	2888	43	40	3	43	0	0	40	3	12	2	12	2	14	0.064516129	42	0	2	0	0	0	0	0	0	0	15	15	0.455586206	0.513889906	0.430859892
52	yPH_403	pbs2d0	Glu2Sor1	Glu0	96	0.010416667	6	96	35325	32384	OFF	12	6	2888	43	42	1	43	0	0	42	1	13	1	13	1	14	0	42	0	0	0	0	0	0	0	0	0	15	15	0.455586206	0.513889906	0.430859892
52	yPH_403	pbs2d0	Glu2Sor1	Glu0	96	0.010416667	6	97	35685	32744	OFF	12	6	2888	43	42	1	43	0	0	42	1	13	1	13	1	14	0	42	0	0	0	0	0	0	0	0	0	15	15	0.455586206	0.513889906	0.430859892
52	yPH_403	pbs2d0	Glu2Sor1	Glu0	96	0.010416667	6	98	36045	33104	OFF	12	6	2888	43	42	1	43	0	0	42	1	13	1	13	1	14	0	40	0	0	2	4	2	0.047619048	0.068965517	0.000132275	0.000191571	15	17	0.503205253	0.582855424	0.430859892
52	yPH_403	pbs2d0	Glu2Sor1	Glu0	96	0.010416667	6	99	36405	33464	OFF	12	6	2888	43	40	3	43	0	2	40	3	11	2	11	2	15	0.032258065	40	0	0	0	0	0	0	0	0	0	17	17	0.503205253	0.582855424	0.463117957
52	yPH_403	pbs2d0	Glu2Sor1	Glu0	96	0.010416667	6	100	36765	33824	OFF	12	6	2888	43	40	3	43	0	0	40	3	11	2	11	2	15	0	42	0	2	0	0	0	0	0	0	0	17	17	0.503205253	0.582855424	0.463117957
52	yPH_403	pbs2d0	Glu2Sor1	Glu0	96	0.010416667	6	101	37125	34184	OFF	12	6	2888	43	42	1	43	0	0	42	1	12	1	12	1	15	0	42	0	0	0	0	0	0	0	0	0	17	17	0.503205253	0.582855424	0.463117957
52	yPH_403	pbs2d0	Glu2Sor1	Glu0	96	0.010416667	6	102	37485	34544	OFF	12	6	2888	43	42	1	43	0	0	42	1	12	1	12	1	15	0	40	0	0	0	2	0	0	0	0	0	17	17	0.503205253	0.582855424	0.463117957
52	yPH_403	pbs2d0	Glu2Sor1	Glu0	96	0.010416667	6	103	37845	34904	ON	13	7	2888	43	40	3	43	0	0	40	3	11	2	11	2	15	0	42	0	2	0	0	0	0	0	0	0	17	17	0.503205253	0.582855424	0.463117957
52	yPH_403	pbs2d0	Glu2Sor1	Glu0	96	0.010416667	6	104	38205	35264	ON	13	7	2888	43	42	1	43	0	0	42	1	12	1	12	1	15	0	42	0	0	0	0	0	0	0	0	0	17	17	0.503205253	0.582855424	0.463117957
52	yPH_403	pbs2d0	Glu2Sor1	Glu0	96	0.010416667	6	105	38565	35624	ON	13	7	2888	43	42	1	43	0	0	42	1	12	1	12	1	15	0	42	0	0	0	0	0	0	0	0	0	17	17	0.503205253	0.582855424	0.463117957
52	yPH_403	pbs2d0	Glu2Sor1	Glu0	96	0.010416667	6	106	38925	35984	ON	13	7	2888	43	42	1	43	0	0	42	1	12	1	12	1	15	0	42	0	0	0	0	0	0	0	0	0	17	17	0.503205253	0.582855424	0.463117957
52	yPH_403	pbs2d0	Glu2Sor1	Glu0	96	0.010416667	6	107	39285	36344	ON	13	7	2888	43	42	1	43	0	0	42	1	12	1	12	1	15	0	42	0	0	0	0	0	0	0	0	0	17	17	0.503205253	0.582855424	0.463117957
52	yPH_403	pbs2d0	Glu2Sor1	Glu0	96	0.010416667	6	108	39645	36704	ON	13	7	2888	43	42	1	43	0	0	42	1	12	1	12	1	15	0	42	0	0	0	0	0	0	0	0	0	17	17	0.503205253	0.582855424	0.463117957
52	yPH_403	pbs2d0	Glu2Sor1	Glu0	96	0.010416667	6	109	40005	37064	ON	13	7	2888	43	42	1	43	0	0	42	1	12	1	12	1	15	0	42	0	0	0	0	0	0	0	0	0	17	17	0.503205253	0.582855424	0.463117957
52	yPH_403	pbs2d0	Glu2Sor1	Glu0	96	0.010416667	6	110	40365	37424	ON	13	7	2888	43	42	1	43	0	0	42	1	12	1	12	1	15	0	42	0	0	0	0	0	0	0	0	0	17	17	0.503205253	0.582855424	0.463117957
52	yPH_403	pbs2d0	Glu2Sor1	Glu0	96	0.010416667	6	111	40725	37784	OFF	14	7	2888	43	42	1	43	0	0	42	1	18	1	18	1	21	0.2	42	0	0	0	0	0	0	0	0	0	17	17	0.503205253	0.582855424	0.663117957
52	yPH_403	pbs2d0	Glu2Sor1	Glu0	96	0.010416667	6	112	41085	38144	OFF	14	7	2888	43	42	1	43	0	0	42	1	18	1	18	1	21	0	42	0	0	0	0	0	0	0	0	0	17	17	0.503205253	0.582855424	0.663117957
52	yPH_403	pbs2d0	Glu2Sor1	Glu0	96	0.010416667	6	113	41445	38504	OFF	14	7	2888	43	42	1	43	0	0	42	1	18	1	18	1	21	0	42	0	0	0	0	0	0	0	0	0	17	17	0.503205253	0.582855424	0.663117957
52	yPH_403	pbs2d0	Glu2Sor1	Glu0	96	0.010416667	6	114	41805	38864	OFF	14	7	2888	43	42	1	43	0	0	42	1	18	1	18	1	21	0	42	0	0	0	0	0	0	0	0	0	17	17	0.503205253	0.582855424	0.663117957
52	yPH_403	pbs2d0	Glu2Sor1	Glu0	96	0.010416667	6	115	42165	39224	OFF	14	7	2888	43	42	1	43	0	0	42	1	18	1	18	1	21	0	40	0	0	0	2	0	0	0	0	0	17	17	0.503205253	0.582855424	0.663117957
52	yPH_403	pbs2d0	Glu2Sor1	Glu0	96	0.010416667	6	116	42525	39584	OFF	14	7	2888	43	40	3	43	0	0	40	3	17	2	17	2	21	0	40	0	0	0	0	0	0	0	0	0	17	17	0.503205253	0.582855424	0.663117957
52	yPH_403	pbs2d0	Glu2Sor1	Glu0	96	0.010416667	6	117	42885	39944	OFF	14	7	2888	43	40	3	43	0	0	40	3	17	2	17	2	21	0	NA	NA	NA	NA	NA	NA	NA	NA	NA	NA	NA	NA	NA	NA	NA
52	yPH_403	pbs2d0	Glu2Sor1	Glu0	96	0.010416667	7	0	54	-2887	OFF	0	0	3610	14	13	1	14	0	0	13	1	0	0	0	0	0	0	15	0	0	0	0	2	0.153846154	0.153846154	0.00042735	0.00042735	NA	NA	NA	NA	NA
52	yPH_403	pbs2d0	Glu2Sor1	Glu0	96	0.010416667	7	1	414	-2527	OFF	0	0	3610	16	15	1	16	0	2	15	1	0	0	0	0	0	0	16	0	0	0	0	1	0.066666667	0.066666667	0.000185185	0.000185185	NA	NA	NA	NA	NA
52	yPH_403	pbs2d0	Glu2Sor1	Glu0	96	0.010416667	7	2	774	-2167	OFF	0	0	3610	18	16	2	17	1	1	16	1	0	0	0	0	0	0	17	0	0	0	0	1	0.0625	0.0625	0.000173611	0.000173611	NA	NA	NA	NA	NA
52	yPH_403	pbs2d0	Glu2Sor1	Glu0	96	0.010416667	7	3	1134	-1807	OFF	0	0	3610	18	17	1	18	0	1	17	1	0	0	0	0	0	0	17	0	0	0	0	0	0	0	0	0	NA	NA	NA	NA	NA
52	yPH_403	pbs2d0	Glu2Sor1	Glu0	96	0.010416667	7	4	1494	-1447	OFF	0	0	3610	18	17	1	18	0	0	17	1	0	0	0	0	0	0	17	0	0	0	0	0	0	0	0	0	NA	NA	NA	NA	NA
52	yPH_403	pbs2d0	Glu2Sor1	Glu0	96	0.010416667	7	5	1854	-1087	OFF	0	0	3610	18	17	1	18	0	0	17	1	0	0	0	0	0	0	18	0	0	0	0	1	0.058823529	0.058823529	0.000163399	0.000163399	NA	NA	NA	NA	NA
52	yPH_403	pbs2d0	Glu2Sor1	Glu0	96	0.010416667	7	6	2214	-727	OFF	0	0	3610	19	18	1	19	0	1	18	1	0	0	0	0	0	0	18	0	0	0	0	0	0	0	0	0	NA	NA	NA	NA	NA
52	yPH_403	pbs2d0	Glu2Sor1	Glu0	96	0.010416667	7	7	2574	-367	OFF	0	0	3610	19	18	1	19	0	0	18	1	0	0	0	0	0	0	20	0	0	0	0	2	0.111111111	0.111111111	0.000308642	0.000308642	NA	NA	NA	NA	NA
52	yPH_403	pbs2d0	Glu2Sor1	Glu0	96	0.010416667	7	8	2934	-7	OFF	0	0	3610	21	20	1	21	0	2	20	1	0	0	0	0	0	0	20	0	0	0	0	0	0	0	0	0	NA	NA	NA	NA	NA
52	yPH_403	pbs2d0	Glu2Sor1	Glu0	96	0.010416667	7	9	3294	353	ON	1	1	2888	21	20	1	21	0	0	20	1	0	0	0	0	0	0	20	0	0	0	0	0	0	0	0	0	2	0	0	0	0
52	yPH_403	pbs2d0	Glu2Sor1	Glu0	96	0.010416667	7	10	3654	713	ON	1	1	2888	21	20	1	21	0	0	20	1	0	0	0	0	0	0	20	0	0	0	0	0	0	0	0	0	2	0	0	0	0
52	yPH_403	pbs2d0	Glu2Sor1	Glu0	96	0.010416667	7	11	4374	1433	ON	1	1	2888	22	21	1	21	1	0	20	1	0	0	0	0	0	0	20	0	0	0	0	0	0	0	0	0	2	0	0	0	0
52	yPH_403	pbs2d0	Glu2Sor1	Glu0	96	0.010416667	7	12	4734	1793	ON	1	1	2888	23	22	1	21	2	0	20	1	0	0	0	0	0	0	20	0	0	0	0	0	0	0	0	0	2	0	0	0	0
52	yPH_403	pbs2d0	Glu2Sor1	Glu0	96	0.010416667	7	13	5094	2153	ON	1	1	2888	21	20	1	21	0	0	20	1	0	0	0	0	0	0	20	0	0	0	0	0	0	0	0	0	2	0	0	0	0
52	yPH_403	pbs2d0	Glu2Sor1	Glu0	96	0.010416667	7	14	5454	2513	ON	1	1	2888	21	20	1	21	0	0	20	1	0	0	0	0	0	0	20	0	0	0	0	0	0	0	0	0	2	0	0	0	0
52	yPH_403	pbs2d0	Glu2Sor1	Glu0	96	0.010416667	7	15	5814	2873	ON	1	1	2888	21	20	1	21	0	0	20	1	0	0	0	0	0	0	20	0	0	0	0	0	0	0	0	0	2	0	0	0	0
52	yPH_403	pbs2d0	Glu2Sor1	Glu0	96	0.010416667	7	16	6174	3233	OFF	2	1	2888	22	20	2	22	0	1	20	2	0	0	0	0	0	0	20	0	0	0	0	0	0	0	0	0	3	0	0	0	0
52	yPH_403	pbs2d0	Glu2Sor1	Glu0	96	0.010416667	7	17	6534	3593	OFF	2	1	2888	22	20	2	22	0	0	20	2	2	0	2	0	2	0.090909091	20	0	0	0	0	0	0	0	0	0	3	0	0	0	0.090909091
52	yPH_403	pbs2d0	Glu2Sor1	Glu0	96	0.010416667	7	18	6894	3953	OFF	2	1	2888	22	20	2	22	0	0	20	2	2	0	2	0	2	0	20	0	0	0	0	0	0	0	0	0	3	0	0	0	0.090909091
52	yPH_403	pbs2d0	Glu2Sor1	Glu0	96	0.010416667	7	19	7254	4313	OFF	2	1	2888	22	20	2	22	0	0	20	2	2	0	2	0	2	0	20	0	0	0	0	0	0	0	0	0	3	0	0	0	0.090909091
52	yPH_403	pbs2d0	Glu2Sor1	Glu0	96	0.010416667	7	20	7614	4673	OFF	2	1	2888	22	20	2	22	0	0	20	2	2	0	2	0	2	0	20	0	0	0	0	0	0	0	0	0	3	0	0	0	0.090909091
52	yPH_403	pbs2d0	Glu2Sor1	Glu0	96	0.010416667	7	21	7974	5033	OFF	2	1	2888	22	20	2	22	0	0	20	2	2	0	2	0	2	0	20	0	0	0	0	0	0	0	0	0	3	0	0	0	0.090909091
52	yPH_403	pbs2d0	Glu2Sor1	Glu0	96	0.010416667	7	22	8334	5393	OFF	2	1	2888	22	20	2	22	0	0	20	2	2	0	2	0	2	0	20	0	0	0	0	0	0	0	0	0	3	0	0	0	0.090909091
52	yPH_403	pbs2d0	Glu2Sor1	Glu0	96	0.010416667	7	23	8694	5753	OFF	2	1	2888	22	20	2	22	0	0	20	2	2	0	2	0	2	0	20	0	0	0	0	0	0	0	0	0	3	0	0	0	0.090909091
52	yPH_403	pbs2d0	Glu2Sor1	Glu0	96	0.010416667	7	24	9054	6113	ON	3	2	2888	22	20	2	22	0	0	20	2	2	0	2	0	2	0	20	0	0	0	0	0	0	0	0	0	3	0	0	0	0.090909091
52	yPH_403	pbs2d0	Glu2Sor1	Glu0	96	0.010416667	7	25	9414	6473	ON	3	2	2888	22	20	2	22	0	0	20	2	2	0	2	0	2	0	20	0	0	0	0	0	0	0	0	0	3	0	0	0	0.090909091
52	yPH_403	pbs2d0	Glu2Sor1	Glu0	96	0.010416667	7	26	9774	6833	ON	3	2	2888	22	20	2	22	0	0	20	2	2	0	2	0	2	0	20	0	0	0	0	0	0	0	0	0	3	0	0	0	0.090909091
52	yPH_403	pbs2d0	Glu2Sor1	Glu0	96	0.010416667	7	27	10134	7193	ON	3	2	2888	22	20	2	22	0	0	20	2	2	0	2	0	2	0	20	0	0	0	0	0	0	0	0	0	3	0	0	0	0.090909091
52	yPH_403	pbs2d0	Glu2Sor1	Glu0	96	0.010416667	7	28	10494	7553	ON	3	2	2888	23	20	3	22	1	0	20	2	2	0	2	0	2	0	21	0	0	0	0	1	0.05	0.055555556	0.000138889	0.000154321	3	1	0.05	0.055555556	0.090909091
52	yPH_403	pbs2d0	Glu2Sor1	Glu0	96	0.010416667	7	29	10854	7913	ON	3	2	2888	24	21	3	23	1	1	21	2	2	0	2	0	2	0	21	0	0	0	0	0	0	0	0	0	4	1	0.05	0.055555556	0.090909091
52	yPH_403	pbs2d0	Glu2Sor1	Glu0	96	0.010416667	7	30	11214	8273	ON	3	2	2888	23	21	2	23	0	0	21	2	2	0	2	0	2	0	21	0	0	0	0	0	0	0	0	0	4	1	0.05	0.055555556	0.090909091
52	yPH_403	pbs2d0	Glu2Sor1	Glu0	96	0.010416667	7	31	11574	8633	ON	3	2	2888	23	21	2	23	0	0	21	2	2	0	2	0	2	0	22	0	0	0	0	1	0.047619048	0.052631579	0.000132275	0.000146199	4	2	0.097619048	0.108187135	0.090909091
52	yPH_403	pbs2d0	Glu2Sor1	Glu0	96	0.010416667	7	32	11934	8993	OFF	4	2	2888	24	22	2	24	0	1	22	2	2	0	2	0	2	0	23	0	0	0	0	1	0.045454545	0.05	0.000126263	0.000138889	5	3	0.143073593	0.158187135	0.090909091
52	yPH_403	pbs2d0	Glu2Sor1	Glu0	96	0.010416667	7	33	12294	9353	OFF	4	2	2888	25	23	2	25	0	1	23	2	2	0	2	0	2	0	23	0	0	0	0	0	0	0	0	0	6	3	0.143073593	0.158187135	0.090909091
52	yPH_403	pbs2d0	Glu2Sor1	Glu0	96	0.010416667	7	34	12654	9713	OFF	4	2	2888	25	23	2	25	0	0	23	2	2	0	2	0	2	0	23	0	0	0	0	0	0	0	0	0	6	3	0.143073593	0.158187135	0.090909091
52	yPH_403	pbs2d0	Glu2Sor1	Glu0	96	0.010416667	7	35	13014	10073	OFF	4	2	2888	26	24	2	25	1	0	23	2	2	0	2	0	2	0	23	0	0	0	0	0	0	0	0	0	6	3	0.143073593	0.158187135	0.090909091
52	yPH_403	pbs2d0	Glu2Sor1	Glu0	96	0.010416667	7	36	13374	10433	OFF	4	2	2888	25	23	2	25	0	0	23	2	2	0	2	0	2	0	23	0	0	0	0	0	0	0	0	0	6	3	0.143073593	0.158187135	0.090909091
52	yPH_403	pbs2d0	Glu2Sor1	Glu0	96	0.010416667	7	37	13734	10793	OFF	4	2	2888	25	23	2	25	0	0	23	2	2	0	2	0	2	0	23	0	0	0	0	0	0	0	0	0	6	3	0.143073593	0.158187135	0.090909091
52	yPH_403	pbs2d0	Glu2Sor1	Glu0	96	0.010416667	7	38	14094	11153	OFF	4	2	2888	25	23	2	25	0	0	23	2	2	0	2	0	2	0	23	0	0	0	0	0	0	0	0	0	6	3	0.143073593	0.158187135	0.090909091
52	yPH_403	pbs2d0	Glu2Sor1	Glu0	96	0.010416667	7	39	14454	11513	OFF	4	2	2888	25	23	2	25	0	0	23	2	2	0	2	0	2	0	21	0	0	0	2	0	0	0	0	0	6	3	0.143073593	0.158187135	0.090909091
52	yPH_403	pbs2d0	Glu2Sor1	Glu0	96	0.010416667	7	40	14814	11873	ON	5	3	2888	25	21	4	25	0	0	21	4	2	0	2	0	2	0	23	0	2	0	0	0	0	0	0	0	6	3	0.143073593	0.158187135	0.090909091
52	yPH_403	pbs2d0	Glu2Sor1	Glu0	96	0.010416667	7	41	15174	12233	ON	5	3	2888	25	23	2	25	0	0	23	2	2	0	2	0	2	0	23	0	0	0	0	0	0	0	0	0	6	3	0.143073593	0.158187135	0.090909091
52	yPH_403	pbs2d0	Glu2Sor1	Glu0	96	0.010416667	7	42	15534	12593	ON	5	3	2888	25	23	2	25	0	0	23	2	2	0	2	0	2	0	23	0	0	0	0	0	0	0	0	0	6	3	0.143073593	0.158187135	0.090909091
52	yPH_403	pbs2d0	Glu2Sor1	Glu0	96	0.010416667	7	43	15894	12953	ON	5	3	2888	26	24	2	25	1	0	23	2	2	0	2	0	2	0	23	0	0	0	0	0	0	0	0	0	6	3	0.143073593	0.158187135	0.090909091
52	yPH_403	pbs2d0	Glu2Sor1	Glu0	96	0.010416667	7	44	16254	13313	ON	5	3	2888	25	23	2	25	0	0	23	2	2	0	2	0	2	0	23	0	0	0	0	0	0	0	0	0	6	3	0.143073593	0.158187135	0.090909091
52	yPH_403	pbs2d0	Glu2Sor1	Glu0	96	0.010416667	7	45	16614	13673	ON	5	3	2888	25	23	2	25	0	0	23	2	2	0	2	0	2	0	25	0	0	0	0	2	0.086956522	0.095238095	0.000241546	0.00026455	6	5	0.230030115	0.25342523	0.090909091
52	yPH_403	pbs2d0	Glu2Sor1	Glu0	96	0.010416667	7	46	16974	14033	ON	5	3	2888	27	25	2	27	0	2	25	2	2	0	2	0	2	0	26	0	0	0	0	1	0.04	0.043478261	0.000111111	0.000120773	8	6	0.270030115	0.296903491	0.090909091
52	yPH_403	pbs2d0	Glu2Sor1	Glu0	96	0.010416667	7	47	17334	14393	ON	5	3	2888	28	26	2	28	0	1	26	2	2	0	2	0	2	0	27	0	0	0	0	1	0.038461538	0.041666667	0.000106838	0.000115741	9	7	0.308491653	0.338570157	0.090909091
52	yPH_403	pbs2d0	Glu2Sor1	Glu0	96	0.010416667	7	48	17694	14753	OFF	6	3	2888	30	28	2	29	1	1	27	2	3	0	3	0	3	0.037037037	27	0	0	0	0	0	0	0	0	0	10	7	0.308491653	0.338570157	0.127946128
52	yPH_403	pbs2d0	Glu2Sor1	Glu0	96	0.010416667	7	49	18054	15113	OFF	6	3	2888	30	28	2	29	1	0	27	2	3	0	3	0	3	0	28	0	0	0	0	1	0.037037037	0.041666667	0.000102881	0.000115741	10	8	0.34552869	0.380236824	0.127946128
52	yPH_403	pbs2d0	Glu2Sor1	Glu0	96	0.010416667	7	50	18414	15473	OFF	6	3	2888	30	28	2	30	0	1	28	2	3	0	3	0	3	0	28	0	0	0	0	0	0	0	0	0	11	8	0.34552869	0.380236824	0.127946128
52	yPH_403	pbs2d0	Glu2Sor1	Glu0	96	0.010416667	7	51	18774	15833	OFF	6	3	2888	31	29	2	30	1	0	28	2	3	0	3	0	3	0	29	0	0	0	0	1	0.035714286	0.04	9.92E-05	0.000111111	11	9	0.381242976	0.420236824	0.127946128
52	yPH_403	pbs2d0	Glu2Sor1	Glu0	96	0.010416667	7	52	19134	16193	OFF	6	3	2888	32	30	2	31	1	1	29	2	3	0	3	0	3	0	29	0	0	0	0	0	0	0	0	0	12	9	0.381242976	0.420236824	0.127946128
52	yPH_403	pbs2d0	Glu2Sor1	Glu0	96	0.010416667	7	53	19494	16553	OFF	6	3	2888	32	30	2	31	1	0	29	2	3	0	3	0	3	0	29	0	0	0	0	0	0	0	0	0	12	9	0.381242976	0.420236824	0.127946128
52	yPH_403	pbs2d0	Glu2Sor1	Glu0	96	0.010416667	7	54	19854	16913	OFF	6	3	2888	33	31	2	31	2	0	29	2	3	0	3	0	3	0	29	0	0	0	0	0	0	0	0	0	12	9	0.381242976	0.420236824	0.127946128
52	yPH_403	pbs2d0	Glu2Sor1	Glu0	96	0.010416667	7	55	20214	17273	OFF	6	3	2888	32	30	2	31	1	0	29	2	3	0	3	0	3	0	29	0	0	0	0	0	0	0	0	0	12	9	0.381242976	0.420236824	0.127946128
52	yPH_403	pbs2d0	Glu2Sor1	Glu0	96	0.010416667	7	56	20574	17633	ON	7	4	2888	32	30	2	31	1	0	29	2	3	0	3	0	3	0	29	0	0	0	0	0	0	0	0	0	12	9	0.381242976	0.420236824	0.127946128
52	yPH_403	pbs2d0	Glu2Sor1	Glu0	96	0.010416667	7	57	20934	17993	ON	7	4	2888	32	30	2	31	1	0	29	2	3	0	3	0	3	0	29	0	0	0	0	0	0	0	0	0	12	9	0.381242976	0.420236824	0.127946128
52	yPH_403	pbs2d0	Glu2Sor1	Glu0	96	0.010416667	7	58	21294	18353	ON	7	4	2888	31	29	2	31	0	0	29	2	3	0	3	0	3	0	29	0	0	0	0	0	0	0	0	0	12	9	0.381242976	0.420236824	0.127946128
52	yPH_403	pbs2d0	Glu2Sor1	Glu0	96	0.010416667	7	59	21654	18713	ON	7	4	2888	31	29	2	31	0	0	29	2	4	0	4	0	4	0.035714286	29	0	0	0	0	0	0	0	0	0	12	9	0.381242976	0.420236824	0.163660414
52	yPH_403	pbs2d0	Glu2Sor1	Glu0	96	0.010416667	7	60	22014	19073	ON	7	4	2888	31	29	2	31	0	0	29	2	4	0	4	0	4	0	29	0	0	0	0	0	0	0	0	0	12	9	0.381242976	0.420236824	0.163660414
52	yPH_403	pbs2d0	Glu2Sor1	Glu0	96	0.010416667	7	61	22374	19433	ON	7	4	2888	32	30	2	31	1	0	29	2	4	0	4	0	4	0	29	0	0	0	0	0	0	0	0	0	12	9	0.381242976	0.420236824	0.163660414
52	yPH_403	pbs2d0	Glu2Sor1	Glu0	96	0.010416667	7	62	22734	19793	ON	7	4	2888	31	29	2	31	0	0	29	2	4	0	4	0	4	0	29	0	0	0	0	0	0	0	0	0	12	9	0.381242976	0.420236824	0.163660414
52	yPH_403	pbs2d0	Glu2Sor1	Glu0	96	0.010416667	7	63	23094	20153	ON	7	4	2888	31	29	2	31	0	0	29	2	4	0	4	0	4	0	27	0	0	0	2	0	0	0	0	0	12	9	0.381242976	0.420236824	0.163660414
52	yPH_403	pbs2d0	Glu2Sor1	Glu0	96	0.010416667	7	64	23454	20513	OFF	8	4	2888	31	27	4	31	0	0	27	4	6	0	6	0	6	0.074074074	27	0	0	0	0	0	0	0	0	0	12	9	0.381242976	0.420236824	0.237734488
52	yPH_403	pbs2d0	Glu2Sor1	Glu0	96	0.010416667	7	65	23814	20873	OFF	8	4	2888	32	28	4	31	1	0	27	4	6	0	6	0	6	0	27	0	0	0	0	0	0	0	0	0	12	9	0.381242976	0.420236824	0.237734488
52	yPH_403	pbs2d0	Glu2Sor1	Glu0	96	0.010416667	7	66	24174	21233	OFF	8	4	2888	32	28	4	31	1	0	27	4	7	0	7	0	7	0.04	29	0	2	0	0	0	0	0	0	0	12	9	0.381242976	0.420236824	0.277734488
52	yPH_403	pbs2d0	Glu2Sor1	Glu0	96	0.010416667	7	67	24534	21593	OFF	8	4	2888	32	30	2	31	1	0	29	2	7	0	7	0	7	0	27	0	0	0	2	0	0	0	0	0	12	9	0.381242976	0.420236824	0.277734488
52	yPH_403	pbs2d0	Glu2Sor1	Glu0	96	0.010416667	7	68	24894	21953	OFF	8	4	2888	32	28	4	31	1	0	27	4	7	0	7	0	7	0	29	0	2	0	0	0	0	0	0	0	12	9	0.381242976	0.420236824	0.277734488
52	yPH_403	pbs2d0	Glu2Sor1	Glu0	96	0.010416667	7	69	25254	22313	OFF	8	4	2888	32	30	2	31	1	0	29	2	7	0	7	0	7	0	27	0	0	0	2	0	0	0	0	0	12	9	0.381242976	0.420236824	0.277734488
52	yPH_403	pbs2d0	Glu2Sor1	Glu0	96	0.010416667	7	70	25614	22673	OFF	8	4	2888	32	28	4	31	1	0	27	4	7	0	7	0	7	0	27	0	0	0	0	0	0	0	0	0	12	9	0.381242976	0.420236824	0.277734488
52	yPH_403	pbs2d0	Glu2Sor1	Glu0	96	0.010416667	7	71	25974	23033	OFF	8	4	2888	33	29	4	31	2	0	27	4	7	0	7	0	7	0	27	0	0	0	0	0	0	0	0	0	12	9	0.381242976	0.420236824	0.277734488
52	yPH_403	pbs2d0	Glu2Sor1	Glu0	96	0.010416667	7	72	26334	23393	ON	9	5	2887	33	29	4	31	2	0	27	4	7	0	7	0	7	0	27	0	0	0	0	0	0	0	0	0	12	9	0.381242976	0.420236824	0.277734488
52	yPH_403	pbs2d0	Glu2Sor1	Glu0	96	0.010416667	7	73	26694	23753	ON	9	5	2887	32	28	4	31	1	0	27	4	7	0	7	0	7	0	29	0	2	0	0	0	0	0	0	0	12	9	0.381242976	0.420236824	0.277734488
52	yPH_403	pbs2d0	Glu2Sor1	Glu0	96	0.010416667	7	74	27054	24113	ON	9	5	2887	32	30	2	31	1	0	29	2	7	0	7	0	7	0	29	0	0	0	0	0	0	0	0	0	12	9	0.381242976	0.420236824	0.277734488
52	yPH_403	pbs2d0	Glu2Sor1	Glu0	96	0.010416667	7	75	27414	24473	ON	9	5	2887	32	30	2	31	1	0	29	2	7	0	7	0	7	0	27	0	0	0	2	0	0	0	0	0	12	9	0.381242976	0.420236824	0.277734488
52	yPH_403	pbs2d0	Glu2Sor1	Glu0	96	0.010416667	7	76	27774	24833	ON	9	5	2887	32	28	4	31	1	0	27	4	7	0	7	0	7	0	27	0	0	0	0	0	0	0	0	0	12	9	0.381242976	0.420236824	0.277734488
52	yPH_403	pbs2d0	Glu2Sor1	Glu0	96	0.010416667	7	77	28134	25193	ON	9	5	2887	32	28	4	31	1	0	27	4	7	0	7	0	7	0	27	0	0	0	0	0	0	0	0	0	12	9	0.381242976	0.420236824	0.277734488
52	yPH_403	pbs2d0	Glu2Sor1	Glu0	96	0.010416667	7	78	28494	25553	ON	9	5	2887	33	29	4	31	2	0	27	4	7	0	7	0	7	0	29	0	2	0	0	0	0	0	0	0	12	9	0.381242976	0.420236824	0.277734488
52	yPH_403	pbs2d0	Glu2Sor1	Glu0	96	0.010416667	7	79	28854	25913	ON	9	5	2887	32	30	2	31	1	0	29	2	7	0	7	0	7	0	27	0	0	0	2	0	0	0	0	0	12	9	0.381242976	0.420236824	0.277734488
52	yPH_403	pbs2d0	Glu2Sor1	Glu0	96	0.010416667	7	80	29214	26273	OFF	10	5	2888	31	27	4	31	0	0	27	4	8	0	8	0	8	0.041666667	27	0	0	0	0	0	0	0	0	0	12	9	0.381242976	0.420236824	0.319401154
52	yPH_403	pbs2d0	Glu2Sor1	Glu0	96	0.010416667	7	81	29574	26633	OFF	10	5	2888	31	27	4	31	0	0	27	4	8	0	8	0	8	0	29	0	2	0	0	0	0	0	0	0	12	9	0.381242976	0.420236824	0.319401154
52	yPH_403	pbs2d0	Glu2Sor1	Glu0	96	0.010416667	7	82	29934	26993	OFF	10	5	2888	31	29	2	31	0	0	29	2	8	0	8	0	8	0	29	0	0	0	0	0	0	0	0	0	12	9	0.381242976	0.420236824	0.319401154
52	yPH_403	pbs2d0	Glu2Sor1	Glu0	96	0.010416667	7	83	30294	27353	OFF	10	5	2888	31	29	2	31	0	0	29	2	8	0	8	0	8	0	27	0	0	0	2	0	0	0	0	0	12	9	0.381242976	0.420236824	0.319401154
52	yPH_403	pbs2d0	Glu2Sor1	Glu0	96	0.010416667	7	84	30654	27713	OFF	10	5	2888	31	27	4	31	0	0	27	4	8	0	8	0	8	0	27	0	0	0	0	0	0	0	0	0	12	9	0.381242976	0.420236824	0.319401154
52	yPH_403	pbs2d0	Glu2Sor1	Glu0	96	0.010416667	7	85	31014	28073	OFF	10	5	2888	31	27	4	31	0	0	27	4	8	0	8	0	8	0	27	0	0	0	0	0	0	0	0	0	12	9	0.381242976	0.420236824	0.319401154
52	yPH_403	pbs2d0	Glu2Sor1	Glu0	96	0.010416667	7	86	31374	28433	OFF	10	5	2888	31	27	4	31	0	0	27	4	8	0	8	0	8	0	27	0	0	0	0	0	0	0	0	0	12	9	0.381242976	0.420236824	0.319401154
52	yPH_403	pbs2d0	Glu2Sor1	Glu0	96	0.010416667	7	87	31734	28793	OFF	10	5	2888	31	27	4	31	0	0	27	4	8	0	8	0	8	0	27	0	0	0	0	0	0	0	0	0	12	9	0.381242976	0.420236824	0.319401154
52	yPH_403	pbs2d0	Glu2Sor1	Glu0	96	0.010416667	7	88	32094	29153	ON	11	6	2888	32	28	4	31	1	0	27	4	8	0	8	0	8	0	27	0	0	0	0	0	0	0	0	0	12	9	0.381242976	0.420236824	0.319401154
52	yPH_403	pbs2d0	Glu2Sor1	Glu0	96	0.010416667	7	89	32454	29513	ON	11	6	2888	32	28	4	31	1	0	27	4	8	0	8	0	8	0	27	0	0	0	0	0	0	0	0	0	12	9	0.381242976	0.420236824	0.319401154
52	yPH_403	pbs2d0	Glu2Sor1	Glu0	96	0.010416667	7	90	32814	29873	ON	11	6	2888	31	27	4	31	0	0	27	4	8	0	8	0	8	0	27	0	0	0	0	0	0	0	0	0	12	9	0.381242976	0.420236824	0.319401154
52	yPH_403	pbs2d0	Glu2Sor1	Glu0	96	0.010416667	7	91	33174	30233	ON	11	6	2888	31	27	4	31	0	0	27	4	8	0	8	0	8	0	27	0	0	0	0	0	0	0	0	0	12	9	0.381242976	0.420236824	0.319401154
52	yPH_403	pbs2d0	Glu2Sor1	Glu0	96	0.010416667	7	92	33534	30593	ON	11	6	2888	31	27	4	31	0	0	27	4	8	0	8	0	8	0	27	0	0	0	0	0	0	0	0	0	12	9	0.381242976	0.420236824	0.319401154
52	yPH_403	pbs2d0	Glu2Sor1	Glu0	96	0.010416667	7	93	33894	30953	ON	11	6	2888	31	27	4	31	0	0	27	4	8	0	8	0	8	0	27	0	0	0	0	0	0	0	0	0	12	9	0.381242976	0.420236824	0.319401154
52	yPH_403	pbs2d0	Glu2Sor1	Glu0	96	0.010416667	7	94	34254	31313	ON	11	6	2888	31	27	4	31	0	0	27	4	8	0	8	0	8	0	27	0	0	0	0	0	0	0	0	0	12	9	0.381242976	0.420236824	0.319401154
52	yPH_403	pbs2d0	Glu2Sor1	Glu0	96	0.010416667	7	95	34614	31673	ON	11	6	2888	31	27	4	31	0	0	27	4	8	0	8	0	8	0	27	0	0	0	0	0	0	0	0	0	12	9	0.381242976	0.420236824	0.319401154
52	yPH_403	pbs2d0	Glu2Sor1	Glu0	96	0.010416667	7	96	34974	32033	OFF	12	6	2888	32	28	4	31	1	0	27	4	9	0	9	0	9	0.043478261	27	0	0	0	0	0	0	0	0	0	12	9	0.381242976	0.420236824	0.362879415
52	yPH_403	pbs2d0	Glu2Sor1	Glu0	96	0.010416667	7	97	35334	32393	OFF	12	6	2888	32	28	4	31	1	0	27	4	9	0	9	0	9	0	27	0	0	0	0	0	0	0	0	0	12	9	0.381242976	0.420236824	0.362879415
52	yPH_403	pbs2d0	Glu2Sor1	Glu0	96	0.010416667	7	98	35694	32753	OFF	12	6	2888	31	27	4	31	0	0	27	4	9	0	9	0	9	0	27	0	0	0	0	0	0	0	0	0	12	9	0.381242976	0.420236824	0.362879415
52	yPH_403	pbs2d0	Glu2Sor1	Glu0	96	0.010416667	7	99	36054	33113	OFF	12	6	2888	31	27	4	31	0	0	27	4	9	0	9	0	9	0	27	0	0	0	0	0	0	0	0	0	12	9	0.381242976	0.420236824	0.362879415
52	yPH_403	pbs2d0	Glu2Sor1	Glu0	96	0.010416667	7	100	36414	33473	OFF	12	6	2888	33	29	4	31	2	0	27	4	9	0	9	0	9	0	27	0	0	0	0	0	0	0	0	0	12	9	0.381242976	0.420236824	0.362879415
52	yPH_403	pbs2d0	Glu2Sor1	Glu0	96	0.010416667	7	101	36774	33833	OFF	12	6	2888	32	28	4	31	1	0	27	4	9	0	9	0	9	0	27	0	0	0	0	0	0	0	0	0	12	9	0.381242976	0.420236824	0.362879415
52	yPH_403	pbs2d0	Glu2Sor1	Glu0	96	0.010416667	7	102	37134	34193	OFF	12	6	2888	31	27	4	31	0	0	27	4	9	0	9	0	9	0	27	0	0	0	0	0	0	0	0	0	12	9	0.381242976	0.420236824	0.362879415
52	yPH_403	pbs2d0	Glu2Sor1	Glu0	96	0.010416667	7	103	37494	34553	OFF	12	6	2888	32	28	4	31	1	0	27	4	9	0	9	0	9	0	27	0	0	0	0	0	0	0	0	0	12	9	0.381242976	0.420236824	0.362879415
52	yPH_403	pbs2d0	Glu2Sor1	Glu0	96	0.010416667	7	104	37854	34913	ON	13	7	2888	33	29	4	31	2	0	27	4	9	0	9	0	9	0	27	0	0	0	0	0	0	0	0	0	12	9	0.381242976	0.420236824	0.362879415
52	yPH_403	pbs2d0	Glu2Sor1	Glu0	96	0.010416667	7	105	38214	35273	ON	13	7	2888	31	27	4	31	0	0	27	4	9	0	9	0	9	0	27	0	0	0	0	0	0	0	0	0	12	9	0.381242976	0.420236824	0.362879415
52	yPH_403	pbs2d0	Glu2Sor1	Glu0	96	0.010416667	7	106	38574	35633	ON	13	7	2888	33	29	4	31	2	0	27	4	9	0	9	0	9	0	27	0	0	0	0	0	0	0	0	0	12	9	0.381242976	0.420236824	0.362879415
52	yPH_403	pbs2d0	Glu2Sor1	Glu0	96	0.010416667	7	107	38934	35993	ON	13	7	2888	31	27	4	31	0	0	27	4	9	0	9	0	9	0	27	0	0	0	0	0	0	0	0	0	12	9	0.381242976	0.420236824	0.362879415
52	yPH_403	pbs2d0	Glu2Sor1	Glu0	96	0.010416667	7	108	39294	36353	ON	13	7	2888	33	29	4	31	2	0	27	4	9	0	9	0	9	0	27	0	0	0	0	0	0	0	0	0	12	9	0.381242976	0.420236824	0.362879415
52	yPH_403	pbs2d0	Glu2Sor1	Glu0	96	0.010416667	7	109	39654	36713	ON	13	7	2888	33	29	4	31	2	0	27	4	9	0	9	0	9	0	27	0	0	0	0	0	0	0	0	0	12	9	0.381242976	0.420236824	0.362879415
52	yPH_403	pbs2d0	Glu2Sor1	Glu0	96	0.010416667	7	110	40014	37073	ON	13	7	2888	33	29	4	31	2	0	27	4	9	0	9	0	9	0	27	0	0	0	0	0	0	0	0	0	12	9	0.381242976	0.420236824	0.362879415
52	yPH_403	pbs2d0	Glu2Sor1	Glu0	96	0.010416667	7	111	40374	37433	ON	13	7	2888	33	29	4	31	2	0	27	4	9	0	9	0	9	0	27	0	0	0	0	0	0	0	0	0	12	9	0.381242976	0.420236824	0.362879415
52	yPH_403	pbs2d0	Glu2Sor1	Glu0	96	0.010416667	7	112	40734	37793	OFF	14	7	2888	31	27	4	31	0	0	27	4	11	0	11	0	11	0.090909091	27	0	0	0	0	0	0	0	0	0	12	9	0.381242976	0.420236824	0.453788506
52	yPH_403	pbs2d0	Glu2Sor1	Glu0	96	0.010416667	7	113	41094	38153	OFF	14	7	2888	31	27	4	31	0	0	27	4	11	0	11	0	12	0.047619048	27	0	0	0	0	0	0	0	0	0	12	9	0.381242976	0.420236824	0.501407554
52	yPH_403	pbs2d0	Glu2Sor1	Glu0	96	0.010416667	7	114	41454	38513	OFF	14	7	2888	32	28	4	31	1	0	27	4	11	0	11	0	12	0	28	0	0	0	0	1	0.037037037	0.0625	0.000102881	0.000173611	12	10	0.418280013	0.482736824	0.501407554
52	yPH_403	pbs2d0	Glu2Sor1	Glu0	96	0.010416667	7	115	41814	38873	OFF	14	7	2888	32	28	4	32	0	1	28	4	11	0	11	0	12	0	28	0	0	0	0	0	0	0	0	0	13	10	0.418280013	0.482736824	0.501407554
52	yPH_403	pbs2d0	Glu2Sor1	Glu0	96	0.010416667	7	116	42174	39233	OFF	14	7	2888	32	28	4	32	0	0	28	4	11	0	11	0	12	0	28	0	0	0	0	0	0	0	0	0	13	10	0.418280013	0.482736824	0.501407554
52	yPH_403	pbs2d0	Glu2Sor1	Glu0	96	0.010416667	7	117	42534	39593	OFF	14	7	2888	32	28	4	32	0	0	28	4	11	0	11	0	12	0	28	0	0	0	0	0	0	0	0	0	13	10	0.418280013	0.482736824	0.501407554
52	yPH_403	pbs2d0	Glu2Sor1	Glu0	96	0.010416667	7	118	42894	39953	OFF	14	7	2888	32	28	4	32	0	0	28	4	11	0	11	0	12	0	NA	NA	NA	NA	NA	NA	NA	NA	NA	NA	NA	NA	NA	NA	NA
52	yPH_403	pbs2d0	Glu2Sor1	Glu0	96	0.010416667	8	0	63	-2878	OFF	0	0	3610	19	19	0	19	0	0	19	0	0	0	0	0	0	0	20	0	0	0	0	1	0.052631579	0.052631579	0.000146199	0.000146199	NA	NA	NA	NA	NA
52	yPH_403	pbs2d0	Glu2Sor1	Glu0	96	0.010416667	8	1	423	-2518	OFF	0	0	3610	20	20	0	20	0	1	20	0	0	0	0	0	0	0	20	0	0	0	0	0	0	0	0	0	NA	NA	NA	NA	NA
52	yPH_403	pbs2d0	Glu2Sor1	Glu0	96	0.010416667	8	2	783	-2158	OFF	0	0	3610	21	21	0	20	1	0	20	0	0	0	0	0	0	0	20	0	0	0	0	0	0	0	0	0	NA	NA	NA	NA	NA
52	yPH_403	pbs2d0	Glu2Sor1	Glu0	96	0.010416667	8	3	1143	-1798	OFF	0	0	3610	20	20	0	20	0	0	20	0	0	0	0	0	0	0	21	0	0	0	0	1	0.05	0.05	0.000138889	0.000138889	NA	NA	NA	NA	NA
52	yPH_403	pbs2d0	Glu2Sor1	Glu0	96	0.010416667	8	4	1503	-1438	OFF	0	0	3610	22	22	0	21	1	1	21	0	0	0	0	0	0	0	21	0	0	0	0	0	0	0	0	0	NA	NA	NA	NA	NA
52	yPH_403	pbs2d0	Glu2Sor1	Glu0	96	0.010416667	8	5	1863	-1078	OFF	0	0	3610	22	22	0	21	1	0	21	0	0	0	0	0	0	0	21	0	0	0	0	0	0	0	0	0	NA	NA	NA	NA	NA
52	yPH_403	pbs2d0	Glu2Sor1	Glu0	96	0.010416667	8	6	2223	-718	OFF	0	0	3610	22	22	0	21	1	0	21	0	0	0	0	0	0	0	21	0	0	0	0	0	0	0	0	0	NA	NA	NA	NA	NA
52	yPH_403	pbs2d0	Glu2Sor1	Glu0	96	0.010416667	8	7	2583	-358	OFF	0	0	3610	22	22	0	21	1	0	21	0	0	0	0	0	0	0	24	0	0	0	0	3	0.142857143	0.142857143	0.000396825	0.000396825	NA	NA	NA	NA	NA
52	yPH_403	pbs2d0	Glu2Sor1	Glu0	96	0.010416667	8	8	2943	2	ON	1	1	2888	24	24	0	24	0	3	24	0	0	0	0	0	0	0	24	0	0	0	0	0	0	0	0	0	3	3	0.142857143	0.142857143	0
52	yPH_403	pbs2d0	Glu2Sor1	Glu0	96	0.010416667	8	9	3303	362	ON	1	1	2888	25	25	0	24	1	0	24	0	0	0	0	0	0	0	24	0	0	0	0	0	0	0	0	0	3	3	0.142857143	0.142857143	0
52	yPH_403	pbs2d0	Glu2Sor1	Glu0	96	0.010416667	8	10	3663	722	ON	1	1	2888	24	24	0	24	0	0	24	0	0	0	0	0	0	0	24	0	0	0	0	0	0	0	0	0	3	3	0.142857143	0.142857143	0
52	yPH_403	pbs2d0	Glu2Sor1	Glu0	96	0.010416667	8	11	4023	1082	ON	1	1	2888	24	24	0	24	0	0	24	0	0	0	0	0	0	0	24	0	0	0	0	0	0	0	0	0	3	3	0.142857143	0.142857143	0
52	yPH_403	pbs2d0	Glu2Sor1	Glu0	96	0.010416667	8	12	4383	1442	ON	1	1	2888	24	24	0	24	0	0	24	0	0	0	0	0	0	0	24	0	0	0	0	0	0	0	0	0	3	3	0.142857143	0.142857143	0
52	yPH_403	pbs2d0	Glu2Sor1	Glu0	96	0.010416667	8	13	4743	1802	ON	1	1	2888	25	25	0	24	1	0	24	0	0	0	0	0	0	0	24	0	0	0	0	0	0	0	0	0	3	3	0.142857143	0.142857143	0
52	yPH_403	pbs2d0	Glu2Sor1	Glu0	96	0.010416667	8	14	5103	2162	ON	1	1	2888	25	25	0	24	1	0	24	0	0	0	0	0	0	0	24	0	0	0	0	0	0	0	0	0	3	3	0.142857143	0.142857143	0
52	yPH_403	pbs2d0	Glu2Sor1	Glu0	96	0.010416667	8	15	5463	2522	ON	1	1	2888	28	28	0	24	4	0	24	0	0	0	0	0	0	0	25	0	0	0	0	1	0.041666667	0.041666667	0.000115741	0.000115741	3	4	0.18452381	0.18452381	0
52	yPH_403	pbs2d0	Glu2Sor1	Glu0	96	0.010416667	8	16	5823	2882	ON	1	1	2888	25	25	0	25	0	1	25	0	0	0	0	0	0	0	26	0	0	0	0	1	0.04	0.04	0.000111111	0.000111111	4	5	0.22452381	0.22452381	0
52	yPH_403	pbs2d0	Glu2Sor1	Glu0	96	0.010416667	8	17	6183	3242	OFF	2	1	2888	27	27	0	26	1	1	26	0	2	0	2	0	2	0.076923077	26	0	0	0	0	0	0	0	0	0	5	5	0.22452381	0.22452381	0.076923077
52	yPH_403	pbs2d0	Glu2Sor1	Glu0	96	0.010416667	8	18	6543	3602	OFF	2	1	2888	27	27	0	26	1	0	26	0	2	0	2	0	2	0	26	0	0	0	0	0	0	0	0	0	5	5	0.22452381	0.22452381	0.076923077
52	yPH_403	pbs2d0	Glu2Sor1	Glu0	96	0.010416667	8	19	6903	3962	OFF	2	1	2888	26	26	0	26	0	0	26	0	2	0	2	0	2	0	26	0	0	0	0	0	0	0	0	0	5	5	0.22452381	0.22452381	0.076923077
52	yPH_403	pbs2d0	Glu2Sor1	Glu0	96	0.010416667	8	20	7263	4322	OFF	2	1	2888	26	26	0	26	0	0	26	0	2	0	2	0	2	0	27	0	0	0	0	1	0.038461538	0.041666667	0.000106838	0.000115741	5	6	0.262985348	0.266190476	0.076923077
52	yPH_403	pbs2d0	Glu2Sor1	Glu0	96	0.010416667	8	21	7623	4682	OFF	2	1	2888	27	27	0	27	0	1	27	0	2	0	2	0	2	0	27	0	0	0	0	0	0	0	0	0	6	6	0.262985348	0.266190476	0.076923077
52	yPH_403	pbs2d0	Glu2Sor1	Glu0	96	0.010416667	8	22	7983	5042	OFF	2	1	2888	28	28	0	27	1	0	27	0	2	0	2	0	2	0	27	0	0	0	0	0	0	0	0	0	6	6	0.262985348	0.266190476	0.076923077
52	yPH_403	pbs2d0	Glu2Sor1	Glu0	96	0.010416667	8	23	8343	5402	OFF	2	1	2888	28	28	0	27	1	0	27	0	2	0	2	0	2	0	27	0	0	0	0	0	0	0	0	0	6	6	0.262985348	0.266190476	0.076923077
52	yPH_403	pbs2d0	Glu2Sor1	Glu0	96	0.010416667	8	24	8703	5762	OFF	2	1	2888	29	28	1	27	2	0	27	0	2	0	2	0	2	0	27	0	0	0	0	0	0	0	0	0	6	6	0.262985348	0.266190476	0.076923077
52	yPH_403	pbs2d0	Glu2Sor1	Glu0	96	0.010416667	8	25	9063	6122	ON	3	2	2888	28	28	0	27	1	0	27	0	2	0	2	0	2	0	27	0	0	0	0	0	0	0	0	0	6	6	0.262985348	0.266190476	0.076923077
52	yPH_403	pbs2d0	Glu2Sor1	Glu0	96	0.010416667	8	26	9423	6482	ON	3	2	2888	29	29	0	27	2	0	27	0	2	0	2	0	2	0	27	0	0	0	0	0	0	0	0	0	6	6	0.262985348	0.266190476	0.076923077
52	yPH_403	pbs2d0	Glu2Sor1	Glu0	96	0.010416667	8	27	9783	6842	ON	3	2	2888	31	31	0	27	4	0	27	0	2	0	2	0	2	0	27	0	0	0	0	0	0	0	0	0	6	6	0.262985348	0.266190476	0.076923077
52	yPH_403	pbs2d0	Glu2Sor1	Glu0	96	0.010416667	8	28	10143	7202	ON	3	2	2888	27	27	0	27	0	0	27	0	2	0	2	0	2	0	28	0	0	0	0	1	0.037037037	0.04	0.000102881	0.000111111	6	7	0.300022385	0.306190476	0.076923077
52	yPH_403	pbs2d0	Glu2Sor1	Glu0	96	0.010416667	8	29	10503	7562	ON	3	2	2888	28	28	0	28	0	1	28	0	2	0	2	0	2	0	28	0	0	0	0	0	0	0	0	0	7	7	0.300022385	0.306190476	0.076923077
52	yPH_403	pbs2d0	Glu2Sor1	Glu0	96	0.010416667	8	30	10863	7922	ON	3	2	2888	28	28	0	28	0	0	28	0	2	0	2	0	2	0	29	0	0	0	0	1	0.035714286	0.038461538	9.92E-05	0.000106838	7	8	0.335736671	0.344652015	0.076923077
52	yPH_403	pbs2d0	Glu2Sor1	Glu0	96	0.010416667	8	31	11223	8282	ON	3	2	2888	31	31	0	29	2	1	29	0	2	0	2	0	2	0	30	0	0	0	0	1	0.034482759	0.037037037	9.58E-05	0.000102881	8	9	0.370219429	0.381689052	0.076923077
52	yPH_403	pbs2d0	Glu2Sor1	Glu0	96	0.010416667	8	32	11583	8642	ON	3	2	2888	34	34	0	30	4	1	30	0	2	0	2	0	2	0	30	0	0	0	0	0	0	0	0	0	9	9	0.370219429	0.381689052	0.076923077
52	yPH_403	pbs2d0	Glu2Sor1	Glu0	96	0.010416667	8	33	11943	9002	OFF	4	2	2888	30	30	0	30	0	0	30	0	2	0	2	0	2	0	31	0	0	0	0	1	0.033333333	0.035714286	9.26E-05	9.92E-05	9	10	0.403552763	0.417403337	0.076923077
52	yPH_403	pbs2d0	Glu2Sor1	Glu0	96	0.010416667	8	34	12303	9362	OFF	4	2	2888	31	31	0	31	0	1	31	0	2	0	2	0	2	0	31	0	0	0	0	0	0	0	0	0	10	10	0.403552763	0.417403337	0.076923077
52	yPH_403	pbs2d0	Glu2Sor1	Glu0	96	0.010416667	8	35	12663	9722	OFF	4	2	2888	31	31	0	31	0	0	31	0	2	0	2	0	2	0	33	0	0	0	0	2	0.064516129	0.068965517	0.000179211	0.000191571	10	12	0.468068892	0.486368855	0.076923077
52	yPH_403	pbs2d0	Glu2Sor1	Glu0	96	0.010416667	8	36	13023	10082	OFF	4	2	2888	33	33	0	33	0	2	33	0	2	0	2	0	2	0	33	0	0	0	0	0	0	0	0	0	12	12	0.468068892	0.486368855	0.076923077
52	yPH_403	pbs2d0	Glu2Sor1	Glu0	96	0.010416667	8	37	13383	10442	OFF	4	2	2888	33	33	0	33	0	0	33	0	2	0	2	0	2	0	33	0	0	0	0	0	0	0	0	0	12	12	0.468068892	0.486368855	0.076923077
52	yPH_403	pbs2d0	Glu2Sor1	Glu0	96	0.010416667	8	38	13743	10802	OFF	4	2	2888	33	33	0	33	0	0	33	0	2	0	2	0	2	0	33	0	0	0	0	0	0	0	0	0	12	12	0.468068892	0.486368855	0.076923077
52	yPH_403	pbs2d0	Glu2Sor1	Glu0	96	0.010416667	8	39	14103	11162	OFF	4	2	2888	33	33	0	33	0	0	33	0	2	0	2	0	2	0	34	0	0	0	0	1	0.03030303	0.032258065	8.42E-05	8.96E-05	12	13	0.498371922	0.518626919	0.076923077
52	yPH_403	pbs2d0	Glu2Sor1	Glu0	96	0.010416667	8	40	14463	11522	OFF	4	2	2888	34	34	0	34	0	1	34	0	2	0	2	0	2	0	34	0	0	0	0	0	0	0	0	0	13	13	0.498371922	0.518626919	0.076923077
52	yPH_403	pbs2d0	Glu2Sor1	Glu0	96	0.010416667	8	41	14823	11882	ON	5	3	2888	34	34	0	34	0	0	34	0	2	0	2	0	2	0	34	0	0	0	0	0	0	0	0	0	13	13	0.498371922	0.518626919	0.076923077
52	yPH_403	pbs2d0	Glu2Sor1	Glu0	96	0.010416667	8	42	15183	12242	ON	5	3	2888	35	35	0	34	1	0	34	0	2	0	2	0	2	0	35	0	0	0	0	1	0.029411765	0.03125	8.17E-05	8.68E-05	13	14	0.527783687	0.549876919	0.076923077
52	yPH_403	pbs2d0	Glu2Sor1	Glu0	96	0.010416667	8	43	15543	12602	ON	5	3	2888	35	35	0	35	0	1	35	0	2	0	2	0	2	0	35	0	0	0	0	0	0	0	0	0	14	14	0.527783687	0.549876919	0.076923077
52	yPH_403	pbs2d0	Glu2Sor1	Glu0	96	0.010416667	8	44	15903	12962	ON	5	3	2888	36	35	1	35	1	0	35	0	2	0	2	0	2	0	35	0	0	0	0	0	0	0	0	0	14	14	0.527783687	0.549876919	0.076923077
52	yPH_403	pbs2d0	Glu2Sor1	Glu0	96	0.010416667	8	45	16263	13322	ON	5	3	2888	35	35	0	35	0	0	35	0	2	0	2	0	2	0	35	0	0	0	0	0	0	0	0	0	14	14	0.527783687	0.549876919	0.076923077
52	yPH_403	pbs2d0	Glu2Sor1	Glu0	96	0.010416667	8	46	16623	13682	ON	5	3	2888	35	35	0	35	0	0	35	0	2	0	2	0	2	0	35	0	0	0	0	0	0	0	0	0	14	14	0.527783687	0.549876919	0.076923077
52	yPH_403	pbs2d0	Glu2Sor1	Glu0	96	0.010416667	8	47	16983	14042	ON	5	3	2888	37	37	0	35	2	0	35	0	2	0	2	0	2	0	35	0	0	0	0	0	0	0	0	0	14	14	0.527783687	0.549876919	0.076923077
52	yPH_403	pbs2d0	Glu2Sor1	Glu0	96	0.010416667	8	48	17343	14402	ON	5	3	2888	36	36	0	35	1	0	35	0	2	0	2	0	2	0	36	0	0	0	0	1	0.028571429	0.03030303	7.94E-05	8.42E-05	14	15	0.556355115	0.580179949	0.076923077
52	yPH_403	pbs2d0	Glu2Sor1	Glu0	96	0.010416667	8	49	17703	14762	OFF	6	3	2888	36	36	0	36	0	1	36	0	4	0	4	0	4	0.058823529	37	0	0	0	0	1	0.027777778	0.03125	7.72E-05	8.68E-05	15	16	0.584132893	0.611429949	0.135746606
52	yPH_403	pbs2d0	Glu2Sor1	Glu0	96	0.010416667	8	50	18063	15122	OFF	6	3	2888	37	37	0	37	0	1	37	0	5	0	5	0	5	0.03030303	37	0	0	0	0	0	0	0	0	0	16	16	0.584132893	0.611429949	0.166049637
52	yPH_403	pbs2d0	Glu2Sor1	Glu0	96	0.010416667	8	51	18423	15482	OFF	6	3	2888	37	37	0	37	0	0	37	0	6	0	6	0	6	0.03125	37	0	0	0	0	0	0	0	0	0	16	16	0.584132893	0.611429949	0.197299637
52	yPH_403	pbs2d0	Glu2Sor1	Glu0	96	0.010416667	8	52	18783	15842	OFF	6	3	2888	38	38	0	37	1	0	37	0	6	0	6	0	6	0	37	0	0	0	0	0	0	0	0	0	16	16	0.584132893	0.611429949	0.197299637
52	yPH_403	pbs2d0	Glu2Sor1	Glu0	96	0.010416667	8	53	19143	16202	OFF	6	3	2888	37	37	0	37	0	0	37	0	6	0	6	0	6	0	37	0	0	0	0	0	0	0	0	0	16	16	0.584132893	0.611429949	0.197299637
52	yPH_403	pbs2d0	Glu2Sor1	Glu0	96	0.010416667	8	54	19503	16562	OFF	6	3	2888	37	37	0	37	0	0	37	0	6	0	6	0	6	0	37	0	0	0	0	0	0	0	0	0	16	16	0.584132893	0.611429949	0.197299637
52	yPH_403	pbs2d0	Glu2Sor1	Glu0	96	0.010416667	8	55	19863	16922	OFF	6	3	2888	37	37	0	37	0	0	37	0	6	0	6	0	6	0	37	0	0	0	0	0	0	0	0	0	16	16	0.584132893	0.611429949	0.197299637
52	yPH_403	pbs2d0	Glu2Sor1	Glu0	96	0.010416667	8	56	20223	17282	OFF	6	3	2888	37	37	0	37	0	0	37	0	6	0	6	0	6	0	37	0	0	0	0	0	0	0	0	0	16	16	0.584132893	0.611429949	0.197299637
52	yPH_403	pbs2d0	Glu2Sor1	Glu0	96	0.010416667	8	57	20583	17642	ON	7	4	2888	38	38	0	37	1	0	37	0	6	0	6	0	6	0	37	0	0	0	0	0	0	0	0	0	16	16	0.584132893	0.611429949	0.197299637
52	yPH_403	pbs2d0	Glu2Sor1	Glu0	96	0.010416667	8	58	20943	18002	ON	7	4	2888	37	37	0	37	0	0	37	0	6	0	6	0	6	0	37	0	0	0	0	0	0	0	0	0	16	16	0.584132893	0.611429949	0.197299637
52	yPH_403	pbs2d0	Glu2Sor1	Glu0	96	0.010416667	8	59	21303	18362	ON	7	4	2888	38	38	0	37	1	0	37	0	6	0	6	0	6	0	37	0	0	0	0	0	0	0	0	0	16	16	0.584132893	0.611429949	0.197299637
52	yPH_403	pbs2d0	Glu2Sor1	Glu0	96	0.010416667	8	60	21663	18722	ON	7	4	2888	38	38	0	37	1	0	37	0	6	0	6	0	6	0	38	0	0	0	0	1	0.027027027	0.032258065	7.51E-05	8.96E-05	16	17	0.61115992	0.643688014	0.197299637
52	yPH_403	pbs2d0	Glu2Sor1	Glu0	96	0.010416667	8	61	22023	19082	ON	7	4	2888	38	38	0	38	0	1	38	0	6	0	6	0	6	0	38	0	0	0	0	0	0	0	0	0	17	17	0.61115992	0.643688014	0.197299637
52	yPH_403	pbs2d0	Glu2Sor1	Glu0	96	0.010416667	8	62	22383	19442	ON	7	4	2888	39	39	0	38	1	0	38	0	6	0	6	0	6	0	39	0	0	0	0	1	0.026315789	0.03125	7.31E-05	8.68E-05	17	18	0.63747571	0.674938014	0.197299637
52	yPH_403	pbs2d0	Glu2Sor1	Glu0	96	0.010416667	8	63	22743	19802	ON	7	4	2888	39	39	0	39	0	1	39	0	6	0	6	0	6	0	39	0	0	0	0	0	0	0	0	0	18	18	0.63747571	0.674938014	0.197299637
52	yPH_403	pbs2d0	Glu2Sor1	Glu0	96	0.010416667	8	64	23103	20162	ON	7	4	2888	40	40	0	39	1	0	39	0	6	0	6	0	6	0	39	0	0	0	0	0	0	0	0	0	18	18	0.63747571	0.674938014	0.197299637
[truncated: 295 more rows]
