# Supplementary material for: Yeast cell responses and survival during periodic osmotic stress are controlled by glucose availability
Source: eLife. 2024 Apr 3;12:RP88750. doi: 10.7554/eLife.88750 (PMC10990491; doi:10.7554/eLife.88750)
Supplement: Figure 4—source data 1. [file elife-88750-fig4-data1.zip › Summary.Data.Figure.4a.txt]

Strain	Genotype	Environment.1	Environment.2	Switch.Period	Switch.Frequency	Growth.Rate.Mean	Growth.Rate.SD	N.Positions	P.Value.Conditions	P.Value.WT
yPH_132	WT	Glu2	Glu0Sor1	24	0.041666667	0.0016728326	0.000200397112466001	10	1.35388828578323e-05	1
yPH_132	WT	Glu2Sor1	Glu0	24	0.041666667	0.0009442938	0.000309012996643902	10	1.35388828578323e-05	1
yPH_445	ste11d0	Glu2	Glu0Sor1	24	0.041666667	0.0012978666	0.000108418019474624	5	0.402303963743642	0.000435747435121076
yPH_445	ste11d0	Glu2Sor1	Glu0	24	0.041666667	0.0011672998	0.000300356362038829	5	0.402303963743642	0.214903391608055
yPH_441	hog1d0	Glu2	Glu0Sor1	24	0.041666667	0.0017985226	0.000346666046724798	5	0.00746428087015015	0.484484183658468
yPH_441	hog1d0	Glu2Sor1	Glu0	24	0.041666667	0.0010998728	0.000153032509394899	5	0.00746428087015015	0.214869143703564
yPH_403	pbs2d0	Glu2	Glu0Sor1	24	0.041666667	0.0020586596	0.000328474801807181	10	9.10815831482972e-08	0.00638059224038433
yPH_403	pbs2d0	Glu2Sor1	Glu0	24	0.041666667	0.0008986252	0.00021472187271538	10	9.10815831482972e-08	0.706170719925827
yPH_412	gpd1d0	Glu2	Glu0Sor1	24	0.041666667	0.001732120375	0.000248319280469397	8	7.29259237616364e-08	0.593016074952401
yPH_412	gpd1d0	Glu2Sor1	Glu0	24	0.041666667	0.0003055668	8.89595451466564e-05	5	7.29259237616364e-08	6.80608107937867e-05
yPH_414	gpd2d0	Glu2	Glu0Sor1	24	0.041666667	0.001700471	0.000103078645642538	5	2.87143437598607e-05	0.730010601162681
yPH_414	gpd2d0	Glu2Sor1	Glu0	24	0.041666667	0.0008546372	0.000161764944684255	5	2.87143437598607e-05	0.474103749498592
yPH_421	gpd1d0_gpd2d0	Glu2	Glu0Sor1	24	0.041666667	0.00153709675	0.000252471216313695	4	0.000265420749193548	0.384264613967217
yPH_421	gpd1d0_gpd2d0	Glu2Sor1	Glu0	24	0.041666667	0.0002894536	0.000194960725540556	5	0.000265420749193548	0.000311701530488159
yPH_405	fps1d0	Glu2	Glu0Sor1	24	0.041666667	0.001672043	8.82138248320523e-05	5	0.00200700534026287	0.99172155862497
yPH_405	fps1d0	Glu2Sor1	Glu0	24	0.041666667	0.000318659	0.000304861228457583	4	0.00200700534026287	0.0148901802237488
