# Supplementary material for: Yeast cell responses and survival during periodic osmotic stress are controlled by glucose availability
Source: eLife. 2024 Apr 3;12:RP88750. doi: 10.7554/eLife.88750 (PMC10990491; doi:10.7554/eLife.88750)
Supplement: Figure 4—source data 1. [file elife-88750-fig4-data1.zip › Summary.Data.Figure.4b-c.txt]

STRAIN	GENOTYPE	PHASE	MEDIUM	PERIOD	TIME.PERIOD	GR.MEAN	GR.SD	GR.N
yPH_132	WT	Antiphase	Glu2	96	131	4.89E-05	0.000254034	27
yPH_132	WT	Antiphase	Glu2	96	491	0.00177186	0.002741293	29
yPH_132	WT	Antiphase	Glu2	96	851	0.004828342	0.003042915	30
yPH_132	WT	Antiphase	Glu2	96	1211	0.005272302	0.003369072	30
yPH_132	WT	Antiphase	Glu2	96	1571	0.00646842	0.004198673	30
yPH_132	WT	Antiphase	Glu2	96	1931	0.006873568	0.005093041	30
yPH_132	WT	Antiphase	Glu2	96	2291	0.005733228	0.004544495	30
yPH_132	WT	Antiphase	Glu2	96	2651	0.007918846	0.003996563	30
yPH_132	WT	Antiphase	Glu0Sor1	96	3011	0.00713645	0.005225419	25
yPH_132	WT	Antiphase	Glu0Sor1	96	3371	0.001513216	0.00273806	30
yPH_132	WT	Antiphase	Glu0Sor1	96	3731	0.000849627	0.002905816	27
yPH_132	WT	Antiphase	Glu0Sor1	96	4091	0.000729126	0.001732209	29
yPH_132	WT	Antiphase	Glu0Sor1	96	4451	0.0001574	0.000611326	30
yPH_132	WT	Antiphase	Glu0Sor1	96	4811	0	0	28
yPH_132	WT	Antiphase	Glu0Sor1	96	5171	0.000257077	0.000955492	26
yPH_132	WT	Antiphase	Glu0Sor1	96	5531	8.22E-05	0.000427239	27
yPH_132	WT	Inphase	Glu2Sor1	96	176	0	0	25
yPH_132	WT	Inphase	Glu2Sor1	96	536	0.000508286	0.00136803	21
yPH_132	WT	Inphase	Glu2Sor1	96	896	0.002347384	0.006187221	16
yPH_132	WT	Inphase	Glu2Sor1	96	1256	0.000970533	0.002627037	20
yPH_132	WT	Inphase	Glu2Sor1	96	1616	0.002035304	0.005222436	23
yPH_132	WT	Inphase	Glu2Sor1	96	1976	0.00086926	0.001997507	21
yPH_132	WT	Inphase	Glu2Sor1	96	2336	0.002996974	0.006783071	21
yPH_132	WT	Inphase	Glu2Sor1	96	2696	0.003779562	0.005336487	23
yPH_132	WT	Inphase	Glu0	96	3056	0.002343953	0.006576837	26
yPH_132	WT	Inphase	Glu0	96	3416	0.001200083	0.003158071	29
yPH_132	WT	Inphase	Glu0	96	3776	0.001410934	0.00541424	30
yPH_132	WT	Inphase	Glu0	96	4136	0.004092306	0.007787061	30
yPH_132	WT	Inphase	Glu0	96	4496	0.001896084	0.003251476	30
yPH_132	WT	Inphase	Glu0	96	4856	0.00152123	0.003147094	30
yPH_132	WT	Inphase	Glu0	96	5216	0.001822291	0.004538218	30
yPH_132	WT	Inphase	Glu0	96	5576	0.00079686	0.002214782	29
yPH_403	pbs2d0	Antiphase	Glu2	96	317	0.00066037	0.002234603	30
yPH_403	pbs2d0	Antiphase	Glu2	96	677	0.002377338	0.002936313	30
yPH_403	pbs2d0	Antiphase	Glu2	96	1037	0.002929552	0.004080516	30
yPH_403	pbs2d0	Antiphase	Glu2	96	1397	0.007246268	0.005166351	30
yPH_403	pbs2d0	Antiphase	Glu2	96	1757	0.007448922	0.006298896	30
yPH_403	pbs2d0	Antiphase	Glu2	96	2117	0.00567451	0.004840413	30
yPH_403	pbs2d0	Antiphase	Glu2	96	2477	0.004637296	0.003489781	30
yPH_403	pbs2d0	Antiphase	Glu2	96	2837	0.004781602	0.003765252	30
yPH_403	pbs2d0	Antiphase	Glu0Sor1	96	3197	0.001458137	0.00196683	25
yPH_403	pbs2d0	Antiphase	Glu0Sor1	96	3557	0.0001434	0.000546027	30
yPH_403	pbs2d0	Antiphase	Glu0Sor1	96	3917	0	0	30
yPH_403	pbs2d0	Antiphase	Glu0Sor1	96	4277	0.0001684	0.000922365	30
yPH_403	pbs2d0	Antiphase	Glu0Sor1	96	4637	0	0	30
yPH_403	pbs2d0	Antiphase	Glu0Sor1	96	4997	0	0	29
yPH_403	pbs2d0	Antiphase	Glu0Sor1	96	5357	0	0	29
yPH_403	pbs2d0	Antiphase	Glu0Sor1	96	5717	8.42E-05	0.000461182	30
yPH_403	pbs2d0	Inphase	Glu2Sor1	96	20	0.0006132	0.001696238	28
yPH_403	pbs2d0	Inphase	Glu2Sor1	96	380	0.000231482	0.001267879	30
yPH_403	pbs2d0	Inphase	Glu2Sor1	96	740	0	0	28
yPH_403	pbs2d0	Inphase	Glu2Sor1	96	1100	0.0003652	0.001391621	30
yPH_403	pbs2d0	Inphase	Glu2Sor1	96	1460	0.0001984	0.001086682	30
yPH_403	pbs2d0	Inphase	Glu2Sor1	96	1820	0.000901664	0.002404946	30
yPH_403	pbs2d0	Inphase	Glu2Sor1	96	2180	0.000987388	0.003312467	30
yPH_403	pbs2d0	Inphase	Glu2Sor1	96	2540	0.001694144	0.003217003	30
yPH_403	pbs2d0	Inphase	Glu0	96	2900	0.002679734	0.004567755	30
yPH_403	pbs2d0	Inphase	Glu0	96	3260	0.00185784	0.004088569	30
yPH_403	pbs2d0	Inphase	Glu0	96	3620	0.00137398	0.002914164	30
yPH_403	pbs2d0	Inphase	Glu0	96	3980	0.001299814	0.00313096	30
yPH_403	pbs2d0	Inphase	Glu0	96	4340	0.001186906	0.003226209	30
yPH_403	pbs2d0	Inphase	Glu0	96	4700	0.000337	0.001283124	30
yPH_403	pbs2d0	Inphase	Glu0	96	5060	0	0	30
yPH_403	pbs2d0	Inphase	Glu0	96	5420	0.000283446	0.001499858	30
