# Supplementary material for: Yeast cell responses and survival during periodic osmotic stress are controlled by glucose availability
Source: eLife. 2024 Apr 3;12:RP88750. doi: 10.7554/eLife.88750 (PMC10990491; doi:10.7554/eLife.88750)
Supplement: Figure 4—figure supplement 1—source data 1. [file elife-88750-fig4-figsupp1-data1.zip › Data.Figure.4.Supplement.1a.txt]

Experiment	Strain	Genotype	Position	Environment.1	Environment.2	Switch.Period	Switch.Frequency	N.Frame.Absolute	N.Frame.Relative	Duration.Absolute	Duration.Relative	First.Frame	Last.Frame	N.Cells.Start	N.Cells.End	N.Cells.In.Start	N.Cells.In.End	N.New.Total	N.Switch	N.Period	Growth.Rate	Division.Time
32	yPH_403	pbs2d0	11	Glu0.1	Glu0Sor1	24	0.041666667	120	120	715.5	719.5333333	0	119	23	129	23	124	95	60	30	0.002270715	305.2550856
32	yPH_403	pbs2d0	12	Glu0.1	Glu0Sor1	24	0.041666667	120	120	715.65	719.6833333	0	119	28	249	24	213	199	60	30	0.003003521	230.7782326
32	yPH_403	pbs2d0	13	Glu0.1	Glu0Sor1	24	0.041666667	120	120	715.8	719.8333333	0	119	31	322	27	291	227	60	30	0.002706125	256.1400999
32	yPH_403	pbs2d0	14	Glu0.1	Glu0Sor1	24	0.041666667	120	120	715.95	719.9833333	0	119	40	121	35	106	100	60	30	0.00187565	369.5504709
32	yPH_403	pbs2d0	15	Glu0.1	Glu0Sor1	24	0.041666667	120	120	716.1	720.1333333	0	119	26	38	24	36	43	60	30	0.001386126	500.0606346
32	yPH_403	pbs2d0	19	Glu0.1Sor1	Glu0	24	0.041666667	119	119	716.7	720.7333333	0	118	15	32	14	30	16	60	30	0.000907311	763.9573863
32	yPH_403	pbs2d0	20	Glu0.1Sor1	Glu0	24	0.041666667	119	116	692.85	696.8833333	0	115	16	30	14	26	14	58	29	0.000555853	1246.997473
52	yPH_403	pbs2d0	12	Glu0.1	Glu0Sor1	96	0.010416667	108	100	715.65	666.6333333	8	107	16	55	15	52	38	14	7	0.002292816	302.3126484
52	yPH_403	pbs2d0	13	Glu0.1	Glu0Sor1	96	0.010416667	115	107	715.8	666.7833333	8	114	26	144	22	127	105	14	7	0.002818964	245.8871845
52	yPH_403	pbs2d0	14	Glu0.1	Glu0Sor1	96	0.010416667	113	105	715.95	666.9333333	8	112	8	44	8	34	22	14	7	0.002431269	285.0968776
52	yPH_403	pbs2d0	15	Glu0.1	Glu0Sor1	96	0.010416667	120	112	716.1	667.0833333	8	119	23	80	19	71	53	14	7	0.002367191	292.8142275
52	yPH_403	pbs2d0	16	Glu0.1Sor1	Glu0	96	0.010416667	120	112	716.25	667.2333333	8	119	20	29	20	28	10	14	7	0.000798279	868.3018203
52	yPH_403	pbs2d0	17	Glu0.1Sor1	Glu0	96	0.010416667	120	112	716.4	667.3833333	8	119	10	19	10	19	9	14	7	0.001137759	609.2215464
52	yPH_403	pbs2d0	18	Glu0.1Sor1	Glu0	96	0.010416667	119	111	716.55	667.5333333	8	118	12	19	12	17	7	14	7	0.000604285	1147.054221
52	yPH_403	pbs2d0	19	Glu0.1Sor1	Glu0	96	0.010416667	120	112	716.7	667.6833333	8	119	11	19	11	19	8	14	7	0.00134117	516.8229106
52	yPH_403	pbs2d0	20	Glu0.1Sor1	Glu0	96	0.010416667	120	112	716.85	667.8333333	8	119	14	24	14	22	10	14	7	0.000785097	882.8805945
43	yPH_403	pbs2d0	11	Glu0.1	Glu0Sor1	24	0.041666667	118	107	709.5	649.3166667	10	116	29	110	28	108	78	54	27	0.002172801	319.0108945
43	yPH_403	pbs2d0	12	Glu0.1	Glu0Sor1	24	0.041666667	118	107	709.65	649.4666667	10	116	13	56	13	52	39	54	27	0.002189826	316.5306541
43	yPH_403	pbs2d0	14	Glu0.1	Glu0Sor1	24	0.041666667	101	91	703.95	643.7666667	8	98	14	31	14	30	18	54	27	0.001567623	442.1644844
43	yPH_403	pbs2d0	15	Glu0.1	Glu0Sor1	24	0.041666667	120	108	704.1	643.9166667	10	117	36	122	29	104	74	54	27	0.002157709	321.2422335
43	yPH_403	pbs2d0	16	Glu0.1Sor1	Glu0	24	0.041666667	119	107	704.25	644.0666667	10	116	20	18	14	14	5	54	27	0.000430459	1610.253172
43	yPH_403	pbs2d0	17	Glu0.1Sor1	Glu0	24	0.041666667	120	108	704.4	644.2166667	10	117	35	52	30	46	17	54	27	0.000618309	1121.036907
43	yPH_403	pbs2d0	18	Glu0.1Sor1	Glu0	24	0.041666667	119	107	704.55	644.3666667	10	116	30	45	30	43	16	54	27	0.000678972	1020.877856
43	yPH_403	pbs2d0	19	Glu0.1Sor1	Glu0	24	0.041666667	120	108	704.7	644.5166667	10	117	48	75	47	64	25	54	27	0.000799838	866.609227
43	yPH_403	pbs2d0	20	Glu0.1Sor1	Glu0	24	0.041666667	119	107	704.85	644.6666667	10	116	35	51	34	46	15	54	27	0.000628926	1102.111781
31	yPH_132	WT	11	Glu0.1	Glu0Sor1	24	0.041666667	120	108	703.5	644.8333333	10	117	13	22	13	20	11	54	27	0.000879715	787.9227683
31	yPH_132	WT	12	Glu0.1	Glu0Sor1	24	0.041666667	120	108	703.65	644.9833333	10	117	28	46	28	42	19	54	27	0.000614573	1127.852081
31	yPH_132	WT	13	Glu0.1	Glu0Sor1	24	0.041666667	120	108	703.8	645.1333333	10	117	28	52	27	48	24	54	27	0.000828215	836.9170406
31	yPH_132	WT	14	Glu0.1	Glu0Sor1	24	0.041666667	120	108	703.95	645.2833333	10	117	38	86	34	81	42	54	27	0.000904055	766.7093222
31	yPH_132	WT	15	Glu0.1	Glu0Sor1	24	0.041666667	120	108	704.1	645.4333333	10	117	18	36	18	31	14	54	27	0.00064761	1070.315131
31	yPH_132	WT	16	Glu0.1Sor1	Glu0	24	0.041666667	120	108	704.25	645.5833333	10	117	16	24	16	23	8	54	27	0.000789586	877.8611963
31	yPH_132	WT	17	Glu0.1Sor1	Glu0	24	0.041666667	120	108	704.4	645.7333333	10	117	12	11	12	10	2	54	27	0.000431485	1606.423112
31	yPH_132	WT	18	Glu0.1Sor1	Glu0	24	0.041666667	120	108	704.55	645.8833333	10	117	11	12	11	9	4	54	27	0.000404752	1712.52306
31	yPH_132	WT	19	Glu0.1Sor1	Glu0	24	0.041666667	120	108	704.7	646.0333333	10	117	8	15	8	11	4	54	27	0.000514836	1346.346832
31	yPH_132	WT	20	Glu0.1Sor1	Glu0	24	0.041666667	120	108	704.85	646.1833333	10	117	9	17	9	17	7	54	27	0.000668492	1036.881596
46	yPH_132	WT	11	Glu0.1	Glu0Sor1	24	0.041666667	120	108	703.5	647.75	10	117	31	71	27	59	35	54	27	0.001085546	638.5238058
46	yPH_132	WT	12	Glu0.1	Glu0Sor1	24	0.041666667	120	108	703.65	647.9	10	117	41	78	36	63	36	54	27	0.001010871	685.6928956
46	yPH_132	WT	13	Glu0.1	Glu0Sor1	24	0.041666667	118	107	703.8	648.05	9	115	28	50	27	49	24	54	27	0.000891902	777.1563063
46	yPH_132	WT	14	Glu0.1	Glu0Sor1	24	0.041666667	119	108	703.95	648.2	9	116	30	61	29	52	23	54	27	0.000786967	880.7829232
46	yPH_132	WT	15	Glu0.1	Glu0Sor1	24	0.041666667	120	109	704.1	648.35	9	117	51	97	38	72	35	54	27	0.000768656	901.7647739
46	yPH_132	WT	16	Glu0.1Sor1	Glu0	24	0.041666667	120	109	704.25	648.5	9	117	29	40	27	38	12	54	27	0.000450468	1538.725873
46	yPH_132	WT	17	Glu0.1Sor1	Glu0	24	0.041666667	120	109	704.4	648.65	9	117	32	41	25	33	14	54	27	0.000590338	1174.152293
46	yPH_132	WT	18	Glu0.1Sor1	Glu0	24	0.041666667	120	109	704.55	648.8	9	117	33	44	32	40	17	54	27	0.000524774	1320.850155
46	yPH_132	WT	19	Glu0.1Sor1	Glu0	24	0.041666667	120	109	704.7	648.95	9	117	49	67	42	58	17	54	27	0.000499558	1387.519851
46	yPH_132	WT	20	Glu0.1Sor1	Glu0	24	0.041666667	120	109	704.85	649.1	9	117	38	50	33	44	17	54	27	0.000493543	1404.432264
65	yPH_445	ste11d0	12	Glu0.1	Glu0Sor1	24	0.041666667	80	70	685.65	625.3166667	10	79	8	20	8	20	12	52	26	0.001054018	657.6235243
65	yPH_445	ste11d0	13	Glu0.1	Glu0Sor1	24	0.041666667	104	94	703.8	643.4666667	10	103	7	15	7	15	8	54	27	0.001202829	576.2642576
65	yPH_445	ste11d0	15	Glu0.1	Glu0Sor1	24	0.041666667	107	97	716.1	655.7666667	10	106	7	15	7	13	4	55	28	0.000610792	1134.832619
65	yPH_445	ste11d0	17	Glu0.1Sor1	Glu0	24	0.041666667	76	66	686.4	626.0666667	10	75	15	22	15	22	7	53	27	0.000659906	1050.372462
65	yPH_445	ste11d0	18	Glu0.1Sor1	Glu0	24	0.041666667	86	76	686.55	626.2166667	10	85	15	22	13	20	7	53	27	0.001029915	673.0141383
65	yPH_445	ste11d0	19	Glu0.1Sor1	Glu0	24	0.041666667	104	94	710.7	650.3666667	10	103	29	42	23	37	13	55	28	0.001042294	665.0208316
65	yPH_445	ste11d0	20	Glu0.1Sor1	Glu0	24	0.041666667	113	103	710.85	650.5166667	10	112	10	15	10	15	5	55	28	0.001009127	686.8780364
33	yPH_405	fps1d0	11	Glu0.1	Glu0Sor1	24	0.041666667	120	109	709.5	649.0666667	10	118	38	82	37	69	34	54	27	0.001219177	568.5368284
33	yPH_405	fps1d0	12	Glu0.1	Glu0Sor1	24	0.041666667	120	109	709.65	649.2166667	10	118	20	52	19	40	22	54	27	0.001119285	619.2767066
33	yPH_405	fps1d0	13	Glu0.1	Glu0Sor1	24	0.041666667	120	109	709.8	649.3666667	10	118	34	60	34	56	26	54	27	0.000926933	747.785448
33	yPH_405	fps1d0	14	Glu0.1	Glu0Sor1	24	0.041666667	120	109	709.95	649.5166667	10	118	40	79	36	73	35	54	27	0.001029063	673.5708978
33	yPH_405	fps1d0	15	Glu0.1	Glu0Sor1	24	0.041666667	120	109	710.1	649.6666667	10	118	37	65	30	62	35	54	27	0.00113633	609.987309
33	yPH_405	fps1d0	16	Glu0.1Sor1	Glu0	24	0.041666667	120	108	704.25	643.8166667	10	117	46	34	46	27	9	54	27	6.13E-05	11300.52974
33	yPH_405	fps1d0	17	Glu0.1Sor1	Glu0	24	0.041666667	119	107	704.4	643.9666667	10	116	56	57	48	51	9	54	27	0.000323217	2144.525722
33	yPH_405	fps1d0	18	Glu0.1Sor1	Glu0	24	0.041666667	115	101	680.55	620.1166667	10	110	44	39	39	34	12	52	26	0.000399931	1733.166137
33	yPH_405	fps1d0	19	Glu0.1Sor1	Glu0	24	0.041666667	120	108	704.7	644.2666667	10	117	44	40	36	33	14	54	27	0.000608045	1139.95958
33	yPH_405	fps1d0	20	Glu0.1Sor1	Glu0	24	0.041666667	120	108	704.85	644.4166667	10	117	32	42	29	32	10	54	27	0.00068162	1016.910972
42	yPH_412	gpd1d0	12	Glu0.1	Glu0Sor1	24	0.041666667	109	99	715.65	648.5666667	10	108	31	62	27	62	39	54	27	0.001657254	418.2503877
42	yPH_412	gpd1d0	13	Glu0.1	Glu0Sor1	24	0.041666667	110	99	715.8	648.7166667	11	109	23	38	23	27	29	54	27	0.00132088	524.7618297
42	yPH_412	gpd1d0	14	Glu0.1	Glu0Sor1	24	0.041666667	117	106	715.95	648.8666667	11	116	28	66	25	55	29	54	27	0.001245364	556.5819253
42	yPH_412	gpd1d0	15	Glu0.1	Glu0Sor1	24	0.041666667	120	109	716.1	649.0166667	11	119	34	88	34	87	54	54	27	0.001576603	439.6460221
42	yPH_412	gpd1d0	16	Glu0.1Sor1	Glu0	24	0.041666667	120	109	716.25	649.1666667	11	119	19	25	19	22	3	54	27	0.000314758	2202.158211
42	yPH_412	gpd1d0	17	Glu0.1Sor1	Glu0	24	0.041666667	117	106	716.4	649.3166667	11	116	22	20	22	11	3	54	27	0.000541354	1280.394369
42	yPH_412	gpd1d0	19	Glu0.1Sor1	Glu0	24	0.041666667	119	108	716.7	649.6166667	11	118	43	52	41	49	11	54	27	0.000372006	1863.270296
35	yPH_412	gpd1d0	11	Glu0.1	Glu0Sor1	24	0.041666667	120	110	715.5	655.1333333	10	119	38	89	37	88	47	55	28	0.001084903	638.9025451
35	yPH_412	gpd1d0	12	Glu0.1	Glu0Sor1	24	0.041666667	120	110	715.65	655.2833333	10	119	15	31	15	31	16	55	28	0.00112289	617.2886493
35	yPH_412	gpd1d0	13	Glu0.1	Glu0Sor1	24	0.041666667	120	110	715.8	655.4333333	10	119	36	88	34	84	48	55	28	0.001280401	541.3518342
35	yPH_412	gpd1d0	14	Glu0.1	Glu0Sor1	24	0.041666667	120	110	715.95	655.5833333	10	119	30	61	30	59	28	55	28	0.000901668	768.7392237
35	yPH_412	gpd1d0	15	Glu0.1	Glu0Sor1	24	0.041666667	120	110	716.1	655.7333333	10	119	28	61	28	55	28	55	28	0.001132722	611.9306079
35	yPH_412	gpd1d0	16	Glu0.1Sor1	Glu0	24	0.041666667	120	110	716.25	655.8833333	10	119	27	36	25	34	9	55	28	0.000515454	1344.731311
35	yPH_412	gpd1d0	17	Glu0.1Sor1	Glu0	24	0.041666667	120	110	716.4	656.0333333	10	119	44	71	41	65	27	55	28	0.000602435	1150.576191
35	yPH_412	gpd1d0	18	Glu0.1Sor1	Glu0	24	0.041666667	120	110	716.55	656.1833333	10	119	29	38	27	37	11	55	28	0.000419727	1651.423551
35	yPH_412	gpd1d0	19	Glu0.1Sor1	Glu0	24	0.041666667	120	110	716.7	656.3333333	10	119	38	51	36	45	10	55	28	0.00051972	1333.69355
35	yPH_412	gpd1d0	20	Glu0.1Sor1	Glu0	24	0.041666667	120	110	716.85	656.4833333	10	119	43	60	38	49	19	55	28	0.000667425	1038.540091
36	yPH_414	gpd2d0	12	Glu0.1	Glu0Sor1	24	0.041666667	114	105	715.65	654.9	9	113	15	29	15	29	12	55	28	0.001120613	618.5428034
36	yPH_414	gpd2d0	13	Glu0.1	Glu0Sor1	24	0.041666667	116	106	715.8	655.05	10	115	23	21	21	16	10	55	28	0.000824947	840.2322676
36	yPH_414	gpd2d0	14	Glu0.1	Glu0Sor1	24	0.041666667	115	105	709.95	649.2	10	114	35	69	33	61	30	54	27	0.001042006	665.2048607
36	yPH_414	gpd2d0	15	Glu0.1	Glu0Sor1	24	0.041666667	115	105	716.1	655.35	10	114	19	39	18	38	18	55	28	0.001103577	628.0910904
36	yPH_414	gpd2d0	16	Glu0.1Sor1	Glu0	24	0.041666667	115	105	716.25	655.5	10	114	29	34	28	27	7	55	28	0.000464048	1493.698417
36	yPH_414	gpd2d0	17	Glu0.1Sor1	Glu0	24	0.041666667	115	105	716.4	655.65	10	114	31	36	28	32	7	55	28	0.000425318	1629.715448
36	yPH_414	gpd2d0	18	Glu0.1Sor1	Glu0	24	0.041666667	115	105	716.55	655.8	10	114	22	21	19	19	7	55	28	0.000490445	1413.303524
36	yPH_414	gpd2d0	19	Glu0.1Sor1	Glu0	24	0.041666667	115	105	716.7	655.95	10	114	31	40	28	38	14	55	28	0.000556822	1244.826975
36	yPH_414	gpd2d0	20	Glu0.1Sor1	Glu0	24	0.041666667	115	105	716.85	656.1	10	114	64	86	64	79	25	55	28	0.000467082	1483.994107
44	yPH_421	gpd1d0_gpd2d0	11	Glu0.1	Glu0Sor1	24	0.041666667	120	107	715.5	641.7166667	13	119	24	57	19	39	18	54	27	0.000863332	802.8742392
44	yPH_421	gpd1d0_gpd2d0	12	Glu0.1	Glu0Sor1	24	0.041666667	120	107	715.65	641.8666667	13	119	43	82	38	71	48	54	27	0.001240496	558.766296
44	yPH_421	gpd1d0_gpd2d0	13	Glu0.1	Glu0Sor1	24	0.041666667	120	108	715.8	642.0166667	12	119	19	35	18	32	15	54	27	0.000907255	764.0048453
44	yPH_421	gpd1d0_gpd2d0	14	Glu0.1	Glu0Sor1	24	0.041666667	120	108	715.95	642.1666667	12	119	36	71	31	58	30	54	27	0.000984668	703.9398211
44	yPH_421	gpd1d0_gpd2d0	15	Glu0.1	Glu0Sor1	24	0.041666667	120	108	716.1	642.3166667	12	119	45	88	42	77	40	54	27	0.001091711	634.9182488
44	yPH_421	gpd1d0_gpd2d0	16	Glu0.1Sor1	Glu0	24	0.041666667	107	95	716.25	642.4666667	12	106	31	34	28	33	5	54	27	0.00029399	2357.725766
44	yPH_421	gpd1d0_gpd2d0	17	Glu0.1Sor1	Glu0	24	0.041666667	120	108	716.4	642.6166667	12	119	15	16	15	14	2	54	27	0.000209645	3306.283755
44	yPH_421	gpd1d0_gpd2d0	18	Glu0.1Sor1	Glu0	24	0.041666667	120	108	716.55	642.7666667	12	119	33	36	33	32	3	54	27	0.000183397	3779.485612
44	yPH_421	gpd1d0_gpd2d0	19	Glu0.1Sor1	Glu0	24	0.041666667	120	108	716.7	642.9166667	12	119	22	26	20	26	3	54	27	0.000211917	3270.847107
44	yPH_421	gpd1d0_gpd2d0	20	Glu0.1Sor1	Glu0	24	0.041666667	120	108	716.85	643.0666667	12	119	50	55	46	50	7	54	27	0.000159978	4332.754846
64	yPH_441	hog1d0	12	Glu0.1	Glu0Sor1	24	0.041666667	120	110	715.65	654.2666667	10	119	65	277	57	236	195	55	28	0.002092412	331.2670527
64	yPH_441	hog1d0	13	Glu0.1	Glu0Sor1	24	0.041666667	118	108	715.8	654.4166667	10	117	58	67	47	57	46	55	28	0.001639513	422.7762921
64	yPH_441	hog1d0	15	Glu0.1	Glu0Sor1	24	0.041666667	120	110	716.1	654.7166667	10	119	70	165	64	151	96	55	28	0.001673595	414.1665513
64	yPH_441	hog1d0	16	Glu0.1Sor1	Glu0	24	0.041666667	117	108	710.25	654.8666667	9	116	77	151	66	124	64	54	28	0.000758614	913.7018622
64	yPH_441	hog1d0	17	Glu0.1Sor1	Glu0	24	0.041666667	120	110	716.4	655.0166667	10	119	74	99	72	92	62	55	28	0.000696622	995.0121374
64	yPH_441	hog1d0	18	Glu0.1Sor1	Glu0	24	0.041666667	119	109	716.55	655.1666667	10	118	71	58	54	49	34	55	28	0.001131774	612.4428439
64	yPH_441	hog1d0	19	Glu0.1Sor1	Glu0	24	0.041666667	120	110	716.7	655.3166667	10	119	88	245	71	198	91	55	28	0.000996377	695.6675558
64	yPH_441	hog1d0	20	Glu0.1Sor1	Glu0	24	0.041666667	120	110	716.85	655.4666667	10	119	101	118	78	91	56	55	28	0.000910194	761.5381156
