# Supplementary material for: Yeast cell responses and survival during periodic osmotic stress are controlled by glucose availability
Source: eLife. 2024 Apr 3;12:RP88750. doi: 10.7554/eLife.88750 (PMC10990491; doi:10.7554/eLife.88750)
Supplement: Figure 4—figure supplement 1—source data 1. [file elife-88750-fig4-figsupp1-data1.zip › Data.Figure.4.Supplement.1b.txt]

Experiment	Strain	Genotype	Position	Environment.1	Environment.2	Switch.Period	Switch.Frequency	N.Frame.Absolute	N.Frame.Relative	Duration.Absolute	Duration.Relative	First.Frame	Last.Frame	N.Cells.Start	N.Cells.End	N.Cells.In.Start	N.Cells.In.End	N.New.Total	N.Switch	N.Period	Growth.Rate	Division.Time
68	yPH_445	ste11d0	1	Glu2	Glu0Sor1	96	0.041666667	118	107	714	653.75	11	117	88	344	66	267	196	14	7	0.002547967	272.0393127
68	yPH_445	ste11d0	2	Glu2	Glu0Sor1	96	0.041666667	120	105	702.15	641.9	11	117	176	746	160	663	522	14	7	0.002679867	258.649866
68	yPH_445	ste11d0	3	Glu2	Glu0Sor1	96	0.041666667	120	110	714.3	654.05	10	119	110	632	95	534	351	14	7	0.002617978	264.7643763
68	yPH_445	ste11d0	4	Glu2	Glu0Sor1	96	0.041666667	120	109	708.45	648.2	10	118	136	744	122	625	495	14	7	0.002804931	247.1173802
68	yPH_445	ste11d0	5	Glu2	Glu0Sor1	96	0.041666667	120	110	714.6	654.35	10	119	116	737	99	642	428	14	7	0.002910251	238.17439
68	yPH_445	ste11d0	6	Glu2Sor1	Glu0	96	0.041666667	99	89	714.75	654.5	10	98	30	54	30	48	18	14	7	0.001990332	348.2570688
68	yPH_445	ste11d0	7	Glu2Sor1	Glu0	96	0.041666667	114	104	714.9	654.65	10	113	31	60	29	51	21	14	7	0.001770815	391.4284527
68	yPH_445	ste11d0	8	Glu2Sor1	Glu0	96	0.041666667	117	107	715.05	654.8	10	116	50	89	48	78	41	14	7	0.001667592	415.6574388
68	yPH_445	ste11d0	9	Glu2Sor1	Glu0	96	0.041666667	119	109	715.2	654.95	10	118	50	78	44	73	25	14	7	0.001704455	406.6678904
68	yPH_445	ste11d0	10	Glu2Sor1	Glu0	96	0.041666667	120	110	715.35	655.1	10	119	46	69	41	57	28	14	7	0.001553938	446.0584762
51	yPH_132	WT	1	Glu2	Glu0Sor1	96	0.041666667	120	111	714	661.8833333	9	119	40	217	35	184	169	14	7	0.003091884	224.1827598
51	yPH_132	WT	2	Glu2	Glu0Sor1	96	0.041666667	115	106	714.15	662.0333333	9	114	20	196	17	142	97	14	7	0.003035857	228.320081
51	yPH_132	WT	3	Glu2	Glu0Sor1	96	0.041666667	118	109	714.3	662.1833333	9	117	33	167	26	131	86	14	7	0.002704053	256.3363768
51	yPH_132	WT	4	Glu2	Glu0Sor1	96	0.041666667	108	99	714.45	662.3333333	9	107	18	192	13	142	104	14	7	0.003284057	211.0643064
51	yPH_132	WT	5	Glu2	Glu0Sor1	96	0.041666667	120	111	714.6	662.4833333	9	119	59	313	44	256	175	14	7	0.002775458	249.741523
51	yPH_132	WT	6	Glu2Sor1	Glu0	96	0.041666667	101	92	714.75	662.6333333	9	100	29	63	28	50	38	14	7	0.002114628	327.7868766
51	yPH_132	WT	7	Glu2Sor1	Glu0	96	0.041666667	115	106	714.9	662.7833333	9	114	12	15	12	13	8	14	7	0.001712394	404.7826253
51	yPH_132	WT	8	Glu2Sor1	Glu0	96	0.041666667	89	80	709.05	656.9333333	9	88	12	27	11	21	12	14	7	0.001790983	387.0204876
51	yPH_132	WT	9	Glu2Sor1	Glu0	96	0.041666667	120	111	715.2	663.0833333	9	119	19	51	19	45	31	14	7	0.00174853	396.4169891
51	yPH_132	WT	10	Glu2Sor1	Glu0	96	0.041666667	93	84	715.35	663.2333333	9	92	22	49	22	47	26	14	7	0.001759165	394.0205221
52	yPH_403	pbs2d0	1	Glu2	Glu0Sor1	96	0.010416667	118	109	714	664.9833333	9	117	28	134	25	120	81	14	7	0.002397586	289.1021678
52	yPH_403	pbs2d0	2	Glu2	Glu0Sor1	96	0.010416667	120	111	714.15	665.1333333	9	119	14	45	14	45	31	14	7	0.002344098	295.6988555
52	yPH_403	pbs2d0	3	Glu2	Glu0Sor1	96	0.010416667	120	111	714.3	665.2833333	9	119	41	173	31	153	102	14	7	0.00237232	292.1812012
52	yPH_403	pbs2d0	4	Glu2	Glu0Sor1	96	0.010416667	120	111	714.45	665.4333333	9	119	34	114	21	88	65	14	7	0.002459208	281.8578991
52	yPH_403	pbs2d0	5	Glu2	Glu0Sor1	96	0.010416667	120	111	714.6	665.5833333	9	119	28	137	27	130	96	14	7	0.00249867	277.4064685
52	yPH_403	pbs2d0	6	Glu2Sor1	Glu0	96	0.010416667	118	109	714.75	665.7333333	9	117	28	43	28	40	17	14	7	0.000980153	707.1829691
52	yPH_403	pbs2d0	7	Glu2Sor1	Glu0	96	0.010416667	119	110	714.9	665.8833333	9	118	21	32	20	28	10	14	7	0.000792422	874.720162
52	yPH_403	pbs2d0	8	Glu2Sor1	Glu0	96	0.010416667	120	112	715.05	666.0333333	8	119	24	40	24	36	20	14	7	0.000972332	712.8706229
52	yPH_403	pbs2d0	9	Glu2Sor1	Glu0	96	0.010416667	120	112	715.2	666.1833333	8	119	21	34	19	31	15	14	7	0.001066654	649.833149
52	yPH_403	pbs2d0	10	Glu2Sor1	Glu0	96	0.010416667	120	112	715.35	666.3333333	8	119	30	50	30	48	19	14	7	0.000885176	783.0615708
