# Supplementary material for: Yeast cell responses and survival during periodic osmotic stress are controlled by glucose availability
Source: eLife. 2024 Apr 3;12:RP88750. doi: 10.7554/eLife.88750 (PMC10990491; doi:10.7554/eLife.88750)
Supplement: Figure 4—figure supplement 1—source data 1. [file elife-88750-fig4-figsupp1-data1.zip › Data.Figure.4.Supplement.1c.txt]

Experiment	Strain	Genotype	Position	Environment.1	Environment.2	Switch.Period	Switch.Frequency	N.Frame.Absolute	N.Frame.Relative	Duration.Absolute	Duration.Relative	First.Frame	Last.Frame	N.Cells.Start	N.Cells.End	N.Cells.In.Start	N.Cells.In.End	N.New.Total	N.Switch	N.Period	Growth.Rate	Division.Time
68	yPH_445	ste11d0	11	Glu0.1	Glu0Sor1	96	0.041666667	102	92	715.5	655.25	10	101	37	79	33	57	37	14	7	0.001836376	377.453944
68	yPH_445	ste11d0	12	Glu0.1	Glu0Sor1	96	0.041666667	116	106	715.65	655.4	10	115	23	79	22	66	49	14	7	0.002253595	307.5739388
68	yPH_445	ste11d0	13	Glu0.1	Glu0Sor1	96	0.041666667	112	102	715.8	655.55	10	111	46	124	41	105	71	14	7	0.002110078	328.4935737
68	yPH_445	ste11d0	14	Glu0.1	Glu0Sor1	96	0.041666667	120	110	715.95	655.7	10	119	44	162	39	145	95	14	7	0.002073781	334.2432063
68	yPH_445	ste11d0	15	Glu0.1	Glu0Sor1	96	0.041666667	120	110	716.1	655.85	10	119	56	203	47	170	124	14	7	0.002405491	288.1520845
68	yPH_445	ste11d0	17	Glu0.1Sor1	Glu0	96	0.041666667	103	93	698.4	638.15	10	102	28	55	22	39	19	14	7	0.001910903	362.732798
68	yPH_445	ste11d0	18	Glu0.1Sor1	Glu0	96	0.041666667	113	103	710.55	650.3	10	112	34	57	25	47	21	14	7	0.001533253	452.0761853
68	yPH_445	ste11d0	19	Glu0.1Sor1	Glu0	96	0.041666667	117	107	710.7	650.45	10	116	21	43	21	42	20	14	7	0.001766706	392.3387762
68	yPH_445	ste11d0	20	Glu0.1Sor1	Glu0	96	0.041666667	118	108	716.85	656.6	10	117	24	43	22	38	20	14	7	0.001965969	352.5727877
51	yPH_132	WT	11	Glu0.1	Glu0Sor1	96	0.041666667	114	105	715.5	663.3833333	9	113	24	84	24	79	56	14	7	0.002289551	302.7437709
51	yPH_132	WT	12	Glu0.1	Glu0Sor1	96	0.041666667	118	109	715.65	663.5333333	9	117	13	51	13	51	38	14	7	0.002327312	297.8316787
51	yPH_132	WT	13	Glu0.1	Glu0Sor1	96	0.041666667	95	87	715.8	663.6833333	8	94	24	111	23	93	68	14	7	0.002473161	280.2677199
51	yPH_132	WT	14	Glu0.1	Glu0Sor1	96	0.041666667	119	110	715.95	663.8333333	9	118	26	87	26	80	64	14	7	0.002290552	302.6113692
51	yPH_132	WT	15	Glu0.1	Glu0Sor1	96	0.041666667	115	106	716.1	663.9833333	9	114	24	60	24	48	39	14	7	0.001842125	376.2758835
51	yPH_132	WT	16	Glu0.1Sor1	Glu0	96	0.041666667	116	107	716.25	664.1333333	9	115	20	65	20	62	42	14	7	0.001487668	465.9287792
51	yPH_132	WT	17	Glu0.1Sor1	Glu0	96	0.041666667	120	111	716.4	664.2833333	9	119	29	76	29	71	43	14	7	0.001780403	389.3203424
51	yPH_132	WT	18	Glu0.1Sor1	Glu0	96	0.041666667	114	105	716.55	664.4333333	9	113	16	45	16	39	26	14	7	0.001720433	402.8910189
51	yPH_132	WT	19	Glu0.1Sor1	Glu0	96	0.041666667	120	111	716.7	664.5833333	9	119	16	37	16	34	19	14	7	0.001328488	521.7566314
51	yPH_132	WT	20	Glu0.1Sor1	Glu0	96	0.041666667	120	111	716.85	664.7333333	9	119	55	184	52	164	118	14	7	0.00201288	344.3559071
52	yPH_403	pbs2d0	12	Glu0.1	Glu0Sor1	96	0.010416667	108	100	715.65	666.6333333	8	107	16	55	15	52	38	14	7	0.002292816	302.3126484
52	yPH_403	pbs2d0	13	Glu0.1	Glu0Sor1	96	0.010416667	115	107	715.8	666.7833333	8	114	26	144	22	127	105	14	7	0.002818964	245.8871845
52	yPH_403	pbs2d0	14	Glu0.1	Glu0Sor1	96	0.010416667	113	105	715.95	666.9333333	8	112	8	44	8	34	22	14	7	0.002431269	285.0968776
52	yPH_403	pbs2d0	15	Glu0.1	Glu0Sor1	96	0.010416667	120	112	716.1	667.0833333	8	119	23	80	19	71	53	14	7	0.002367191	292.8142275
52	yPH_403	pbs2d0	16	Glu0.1Sor1	Glu0	96	0.010416667	120	112	716.25	667.2333333	8	119	20	29	20	28	10	14	7	0.000798279	868.3018203
52	yPH_403	pbs2d0	17	Glu0.1Sor1	Glu0	96	0.010416667	120	112	716.4	667.3833333	8	119	10	19	10	19	9	14	7	0.001137759	609.2215464
52	yPH_403	pbs2d0	18	Glu0.1Sor1	Glu0	96	0.010416667	119	111	716.55	667.5333333	8	118	12	19	12	17	7	14	7	0.000604285	1147.054221
52	yPH_403	pbs2d0	19	Glu0.1Sor1	Glu0	96	0.010416667	120	112	716.7	667.6833333	8	119	11	19	11	19	8	14	7	0.00134117	516.8229106
52	yPH_403	pbs2d0	20	Glu0.1Sor1	Glu0	96	0.010416667	120	112	716.85	667.8333333	8	119	14	24	14	22	10	14	7	0.000785097	882.8805945
