# Supplementary material for: Yeast cell responses and survival during periodic osmotic stress are controlled by glucose availability
Source: eLife. 2024 Apr 3;12:RP88750. doi: 10.7554/eLife.88750 (PMC10990491; doi:10.7554/eLife.88750)
Supplement: Figure 4—figure supplement 1—source data 1. [file elife-88750-fig4-figsupp1-data1.zip › Data.Figure.4.Supplement.1d-e.txt]

Experiment	Strain	Genotype	Environment.1	Environment.2	Switch.Period	Switch.Frequency	Position	Frame	Time.Absolute	Time.Relative	Medium	Switch	Period	Switch.Duration	Total.Cells	N.Cells.In	N.Cells.Out	N.Cells.Tracked	N.Cells.Not.Tracked	N.Divisions	N.Cells.Tracked.In	N.Cells.Tracked.Out	N.Dead.In	N.Dead.Out	N.New.Dead.In	N.New.Dead.Out	Cumulative.New.Dead	Relative.New.Dead	N.Cells.Tracked.In.t+1	N.Cells.Pop.In	Flux.In	N.Cells.Pop.Out	Flux.Out	N.Cells.New	Relative.Cells.New	Relative.Cells.New.Death	Growth.Rate.t	Growth.Rate.Death.t	Cumulative.N.Divisions	Cumulative.N.New	Cumulative.Relative.New	Cumulative.Relative.New.Death	Cumulative.Relative.Death
51	yPH_132	WT	Glu2	Glu0Sor1	96	0.010416667	1	0	0	-3127	OFF	0	0	3610	26	24	2	26	0	0	24	2	0	0	0	0	0	0	24	0	0	0	0	0	0	0	0	0	NA	NA	NA	NA	NA
51	yPH_132	WT	Glu2	Glu0Sor1	96	0.010416667	1	1	360	-2767	OFF	0	0	3610	26	24	2	26	0	0	24	2	0	0	0	0	0	0	24	0	0	0	0	0	0	0	0	0	NA	NA	NA	NA	NA
51	yPH_132	WT	Glu2	Glu0Sor1	96	0.010416667	1	2	720	-2407	OFF	0	0	3610	26	24	2	26	0	0	24	2	0	0	0	0	0	0	26	0	1	0	0	1	0.041666667	0.041666667	0.000115741	0.000115741	NA	NA	NA	NA	NA
51	yPH_132	WT	Glu2	Glu0Sor1	96	0.010416667	1	3	1080	-2047	OFF	0	0	3610	29	27	2	28	1	2	26	2	0	0	0	0	0	0	30	0	1	0	0	3	0.115384615	0.115384615	0.000320513	0.000320513	NA	NA	NA	NA	NA
51	yPH_132	WT	Glu2	Glu0Sor1	96	0.010416667	1	4	1440	-1687	OFF	0	0	3610	32	31	1	31	1	3	30	1	0	0	0	0	0	0	29	0	0	0	2	1	0.033333333	0.033333333	9.26E-05	9.26E-05	NA	NA	NA	NA	NA
51	yPH_132	WT	Glu2	Glu0Sor1	96	0.010416667	1	5	1800	-1327	OFF	0	0	3610	33	29	4	32	1	1	29	3	0	0	0	0	0	0	32	0	1	0	0	2	0.068965517	0.068965517	0.000191571	0.000191571	NA	NA	NA	NA	NA
51	yPH_132	WT	Glu2	Glu0Sor1	96	0.010416667	1	6	2160	-967	OFF	0	0	3610	36	32	4	35	1	2	32	3	0	0	0	0	0	0	34	0	0	0	0	2	0.0625	0.0625	0.000173611	0.000173611	NA	NA	NA	NA	NA
51	yPH_132	WT	Glu2	Glu0Sor1	96	0.010416667	1	7	2520	-607	OFF	0	0	3610	38	35	3	37	1	2	34	3	0	0	0	0	0	0	34	0	0	0	1	1	0.029411765	0.029411765	8.17E-05	8.17E-05	NA	NA	NA	NA	NA
51	yPH_132	WT	Glu2	Glu0Sor1	96	0.010416667	1	8	2880	-247	OFF	0	0	3610	40	35	5	38	2	1	34	4	0	0	0	0	0	0	35	0	0	0	0	1	0.029411765	0.029411765	8.17E-05	8.17E-05	NA	NA	NA	NA	NA
51	yPH_132	WT	Glu2	Glu0Sor1	96	0.010416667	1	9	3240	113	ON	1	1	2887	40	35	5	39	1	1	35	4	0	0	0	0	0	0	35	0	0	0	0	0	0	0	0	0	2	1	0.029411765	0.029411765	0
51	yPH_132	WT	Glu2	Glu0Sor1	96	0.010416667	1	10	3600	473	ON	1	1	2887	39	35	4	39	0	0	35	4	0	0	0	0	0	0	35	0	0	0	0	0	0	0	0	0	2	1	0.029411765	0.029411765	0
51	yPH_132	WT	Glu2	Glu0Sor1	96	0.010416667	1	11	3960	833	ON	1	1	2887	39	35	4	39	0	0	35	4	0	0	0	0	0	0	35	0	0	0	0	0	0	0	0	0	2	1	0.029411765	0.029411765	0
51	yPH_132	WT	Glu2	Glu0Sor1	96	0.010416667	1	12	4320	1193	ON	1	1	2887	39	35	4	39	0	0	35	4	0	0	0	0	0	0	34	0	0	0	1	0	0	0	0	0	2	1	0.029411765	0.029411765	0
51	yPH_132	WT	Glu2	Glu0Sor1	96	0.010416667	1	13	4680	1553	ON	1	1	2887	39	34	5	39	0	0	34	5	0	0	0	0	0	0	34	0	0	0	0	0	0	0	0	0	2	1	0.029411765	0.029411765	0
51	yPH_132	WT	Glu2	Glu0Sor1	96	0.010416667	1	14	5040	1913	ON	1	1	2887	39	34	5	39	0	0	34	5	0	0	0	0	0	0	34	0	0	0	0	0	0	0	0	0	2	1	0.029411765	0.029411765	0
51	yPH_132	WT	Glu2	Glu0Sor1	96	0.010416667	1	15	5400	2273	ON	1	1	2887	39	34	5	39	0	0	34	5	0	0	0	0	0	0	34	0	0	0	0	0	0	0	0	0	2	1	0.029411765	0.029411765	0
51	yPH_132	WT	Glu2	Glu0Sor1	96	0.010416667	1	16	5760	2633	ON	1	1	2887	39	34	5	39	0	0	34	5	0	0	0	0	0	0	35	0	1	0	0	0	0	0	0	0	2	1	0.029411765	0.029411765	0
51	yPH_132	WT	Glu2	Glu0Sor1	96	0.010416667	1	17	6120	2993	OFF	2	1	2888	39	35	4	39	0	0	35	4	0	0	0	0	0	0	36	0	1	0	1	1	0.028571429	0.028571429	7.94E-05	7.94E-05	2	2	0.057983193	0.057983193	0
51	yPH_132	WT	Glu2	Glu0Sor1	96	0.010416667	1	18	6480	3353	OFF	2	1	2888	45	37	8	42	3	2	36	6	1	0	1	0	1	0.023809524	38	0	1	0	0	1	0.027777778	0.028571429	7.72E-05	7.94E-05	4	3	0.085760971	0.086554622	0.023809524
51	yPH_132	WT	Glu2	Glu0Sor1	96	0.010416667	1	19	6840	3713	OFF	2	1	2888	45	39	6	43	2	1	38	5	2	0	2	0	2	0.023809524	35	0	0	0	4	1	0.026315789	0.027777778	7.31E-05	7.72E-05	5	4	0.112076761	0.1143324	0.047619048
51	yPH_132	WT	Glu2	Glu0Sor1	96	0.010416667	1	20	7200	4073	OFF	2	1	2888	47	35	12	45	2	1	35	10	2	0	2	0	2	0	37	0	2	0	0	0	0	0	0	0	6	4	0.112076761	0.1143324	0.047619048
51	yPH_132	WT	Glu2	Glu0Sor1	96	0.010416667	1	21	7560	4433	OFF	2	1	2888	47	38	9	45	2	0	37	8	2	0	2	0	2	0	38	0	1	0	0	0	0	0	0	0	6	4	0.112076761	0.1143324	0.047619048
51	yPH_132	WT	Glu2	Glu0Sor1	96	0.010416667	1	22	7920	4793	OFF	2	1	2888	45	38	7	44	1	0	38	6	2	0	2	0	2	0	39	0	0	0	1	2	0.052631579	0.055555556	0.000146199	0.000154321	6	6	0.164708339	0.169887955	0.047619048
51	yPH_132	WT	Glu2	Glu0Sor1	96	0.010416667	1	23	8280	5153	OFF	2	1	2888	47	39	8	46	1	2	39	7	3	0	3	0	3	0.022727273	40	0	0	0	0	1	0.025641026	0.027777778	7.12E-05	7.72E-05	8	7	0.190349365	0.197665733	0.07034632
51	yPH_132	WT	Glu2	Glu0Sor1	96	0.010416667	1	24	8640	5513	OFF	2	1	2888	48	40	8	47	1	1	40	7	3	0	3	0	3	0	42	0	0	0	0	2	0.05	0.054054054	0.000138889	0.00015015	9	9	0.240349365	0.251719787	0.07034632
51	yPH_132	WT	Glu2	Glu0Sor1	96	0.010416667	1	25	9000	5873	ON	3	2	2888	50	42	8	49	1	2	42	7	3	0	3	0	3	0	40	0	0	0	2	0	0	0	0	0	11	9	0.240349365	0.251719787	0.07034632
51	yPH_132	WT	Glu2	Glu0Sor1	96	0.010416667	1	26	9360	6233	ON	3	2	2888	51	41	10	50	1	1	40	10	3	0	3	0	3	0	41	0	2	0	1	0	0	0	0	0	12	9	0.240349365	0.251719787	0.07034632
51	yPH_132	WT	Glu2	Glu0Sor1	96	0.010416667	1	27	9720	6593	ON	3	2	2888	52	42	10	50	2	0	41	9	3	0	3	0	3	0	41	0	0	0	0	0	0	0	0	0	12	9	0.240349365	0.251719787	0.07034632
51	yPH_132	WT	Glu2	Glu0Sor1	96	0.010416667	1	28	10080	6953	ON	3	2	2888	52	41	11	50	2	0	41	9	3	0	3	0	3	0	41	0	0	0	0	0	0	0	0	0	12	9	0.240349365	0.251719787	0.07034632
51	yPH_132	WT	Glu2	Glu0Sor1	96	0.010416667	1	29	10440	7313	ON	3	2	2888	54	42	12	51	3	1	41	10	3	0	3	0	3	0	41	0	0	0	0	0	0	0	0	0	13	9	0.240349365	0.251719787	0.07034632
51	yPH_132	WT	Glu2	Glu0Sor1	96	0.010416667	1	30	10800	7673	ON	3	2	2888	53	42	11	51	2	0	41	10	3	0	3	0	3	0	39	0	0	0	2	0	0	0	0	0	13	9	0.240349365	0.251719787	0.07034632
51	yPH_132	WT	Glu2	Glu0Sor1	96	0.010416667	1	31	11160	8033	ON	3	2	2888	52	39	13	51	1	0	39	12	3	0	3	0	3	0	42	0	3	0	0	0	0	0	0	0	13	9	0.240349365	0.251719787	0.07034632
51	yPH_132	WT	Glu2	Glu0Sor1	96	0.010416667	1	32	11520	8393	ON	3	2	2888	52	42	10	51	1	0	42	9	3	0	3	0	3	0	41	0	0	0	1	0	0	0	0	0	13	9	0.240349365	0.251719787	0.07034632
51	yPH_132	WT	Glu2	Glu0Sor1	96	0.010416667	1	33	11880	8753	OFF	4	2	2888	54	42	12	52	2	1	41	11	3	0	3	0	3	0	42	0	1	0	0	0	0	0	0	0	14	9	0.240349365	0.251719787	0.07034632
51	yPH_132	WT	Glu2	Glu0Sor1	96	0.010416667	1	34	12240	9113	OFF	4	2	2888	53	43	10	52	1	0	42	10	4	0	4	0	4	0.020408163	45	0	1	0	0	2	0.047619048	0.052631579	0.000132275	0.000146199	14	11	0.287968413	0.304351366	0.090754484
51	yPH_132	WT	Glu2	Glu0Sor1	96	0.010416667	1	35	12600	9473	OFF	4	2	2888	56	47	9	54	2	2	45	9	4	0	4	0	4	0	46	0	1	0	1	1	0.022222222	0.024390244	6.17E-05	6.78E-05	16	12	0.310190635	0.32874161	0.090754484
51	yPH_132	WT	Glu2	Glu0Sor1	96	0.010416667	1	36	12960	9833	OFF	4	2	2888	56	46	10	56	0	2	46	10	4	0	4	0	4	0	46	0	0	0	1	1	0.02173913	0.023809524	6.04E-05	6.61E-05	18	13	0.331929765	0.352551134	0.090754484
51	yPH_132	WT	Glu2	Glu0Sor1	96	0.010416667	1	37	13320	10193	OFF	4	2	2888	57	46	11	57	0	1	46	11	4	0	4	0	4	0	48	0	1	0	0	1	0.02173913	0.023809524	6.04E-05	6.61E-05	19	14	0.353668896	0.376360657	0.090754484
51	yPH_132	WT	Glu2	Glu0Sor1	96	0.010416667	1	38	13680	10553	OFF	4	2	2888	58	48	10	58	0	1	48	10	4	0	4	0	4	0	49	0	0	0	0	1	0.020833333	0.022727273	5.79E-05	6.31E-05	20	15	0.374502229	0.39908793	0.090754484
51	yPH_132	WT	Glu2	Glu0Sor1	96	0.010416667	1	39	14040	10913	OFF	4	2	2888	58	49	9	58	0	1	49	9	4	0	4	0	4	0	53	0	2	0	0	2	0.040816327	0.044444444	0.000113379	0.000123457	21	17	0.415318556	0.443532375	0.090754484
51	yPH_132	WT	Glu2	Glu0Sor1	96	0.010416667	1	40	14400	11273	OFF	4	2	2888	62	53	9	61	1	3	53	8	4	0	4	0	4	0	55	0	0	0	0	2	0.037735849	0.040816327	0.000104822	0.000113379	24	19	0.453054405	0.484348701	0.090754484
51	yPH_132	WT	Glu2	Glu0Sor1	96	0.010416667	1	41	14760	11633	ON	5	3	2888	66	55	11	63	3	2	55	8	4	0	4	0	4	0	56	0	0	0	0	1	0.018181818	0.019607843	5.05E-05	5.45E-05	26	20	0.471236223	0.503956544	0.090754484
51	yPH_132	WT	Glu2	Glu0Sor1	96	0.010416667	1	42	15120	11993	ON	5	3	2888	70	61	9	64	6	1	56	8	4	0	4	0	4	0	56	0	0	0	0	0	0	0	0	0	27	20	0.471236223	0.503956544	0.090754484
51	yPH_132	WT	Glu2	Glu0Sor1	96	0.010416667	1	43	15480	12353	ON	5	3	2888	66	57	9	64	2	0	56	8	4	0	4	0	4	0	57	0	1	0	0	0	0	0	0	0	27	20	0.471236223	0.503956544	0.090754484
51	yPH_132	WT	Glu2	Glu0Sor1	96	0.010416667	1	44	15840	12713	ON	5	3	2888	66	58	8	64	2	0	57	7	4	0	4	0	4	0	55	0	0	0	2	0	0	0	0	0	27	20	0.471236223	0.503956544	0.090754484
51	yPH_132	WT	Glu2	Glu0Sor1	96	0.010416667	1	45	16200	13073	ON	5	3	2888	68	59	9	64	4	0	55	9	4	0	4	0	4	0	56	0	2	0	1	0	0	0	0	0	27	20	0.471236223	0.503956544	0.090754484
51	yPH_132	WT	Glu2	Glu0Sor1	96	0.010416667	1	46	16560	13433	ON	5	3	2888	67	58	9	64	3	0	56	8	4	0	4	0	4	0	56	0	0	0	0	0	0	0	0	0	27	20	0.471236223	0.503956544	0.090754484
51	yPH_132	WT	Glu2	Glu0Sor1	96	0.010416667	1	47	16920	13793	ON	5	3	2888	65	56	9	64	1	0	56	8	4	0	4	0	4	0	56	0	0	0	0	0	0	0	0	0	27	20	0.471236223	0.503956544	0.090754484
51	yPH_132	WT	Glu2	Glu0Sor1	96	0.010416667	1	48	17280	14153	ON	5	3	2888	66	57	9	64	2	0	56	8	4	0	4	0	4	0	55	0	0	0	1	0	0	0	0	0	27	20	0.471236223	0.503956544	0.090754484
51	yPH_132	WT	Glu2	Glu0Sor1	96	0.010416667	1	49	17640	14513	OFF	6	3	2887	65	56	9	64	1	0	55	9	4	0	4	0	4	0	53	0	0	0	2	0	0	0	0	0	27	20	0.471236223	0.503956544	0.090754484
51	yPH_132	WT	Glu2	Glu0Sor1	96	0.010416667	1	50	18000	14873	OFF	6	3	2887	66	54	12	64	2	0	53	11	5	0	5	0	5	0.016666667	57	0	3	0	0	1	0.018867925	0.020833333	5.24E-05	5.79E-05	27	21	0.490104147	0.524789878	0.10742115
51	yPH_132	WT	Glu2	Glu0Sor1	96	0.010416667	1	51	18360	15233	OFF	6	3	2887	66	57	9	65	1	1	57	8	5	0	5	0	5	0	60	0	1	0	0	2	0.035087719	0.038461538	9.75E-05	0.000106838	28	23	0.525191867	0.563251416	0.10742115
51	yPH_132	WT	Glu2	Glu0Sor1	96	0.010416667	1	52	18720	15593	OFF	6	3	2887	70	61	9	67	3	2	60	7	5	0	5	0	5	0	63	0	0	0	0	3	0.05	0.054545455	0.000138889	0.000151515	30	26	0.575191867	0.617796871	0.10742115
51	yPH_132	WT	Glu2	Glu0Sor1	96	0.010416667	1	53	19080	15953	OFF	6	3	2887	74	64	10	71	3	4	63	8	5	0	5	0	5	0	64	0	0	0	1	2	0.031746032	0.034482759	8.82E-05	9.58E-05	34	28	0.606937899	0.652279629	0.10742115
51	yPH_132	WT	Glu2	Glu0Sor1	96	0.010416667	1	54	19440	16313	OFF	6	3	2887	75	65	10	73	2	2	64	9	5	0	5	0	5	0	67	0	0	0	0	3	0.046875	0.050847458	0.000130208	0.000141243	36	31	0.653812899	0.703127087	0.10742115
51	yPH_132	WT	Glu2	Glu0Sor1	96	0.010416667	1	55	19800	16673	OFF	6	3	2887	80	69	11	76	4	3	67	9	5	0	5	0	5	0	70	0	1	0	0	2	0.029850746	0.032258065	8.29E-05	8.96E-05	39	33	0.683663645	0.735385151	0.10742115
51	yPH_132	WT	Glu2	Glu0Sor1	96	0.010416667	1	56	20160	17033	OFF	6	3	2887	82	71	11	78	4	2	70	8	5	0	5	0	5	0	73	0	2	0	1	2	0.028571429	0.030769231	7.94E-05	8.55E-05	41	35	0.712235073	0.766154382	0.10742115
51	yPH_132	WT	Glu2	Glu0Sor1	96	0.010416667	1	57	20520	17393	ON	7	4	2888	85	74	11	81	4	3	73	8	5	0	5	0	5	0	74	0	0	0	0	1	0.01369863	0.014705882	3.81E-05	4.08E-05	44	36	0.725933703	0.780860265	0.10742115
51	yPH_132	WT	Glu2	Glu0Sor1	96	0.010416667	1	58	20880	17753	ON	7	4	2888	88	78	10	82	6	1	74	8	5	0	5	0	5	0	75	0	1	0	1	1	0.013513514	0.014492754	3.75E-05	4.03E-05	45	37	0.739447217	0.795353018	0.10742115
51	yPH_132	WT	Glu2	Glu0Sor1	96	0.010416667	1	59	21240	18113	ON	7	4	2888	86	76	10	83	3	1	75	8	5	0	5	0	5	0	77	0	1	0	0	1	0.013333333	0.014285714	3.70E-05	3.97E-05	46	38	0.75278055	0.809638732	0.10742115
51	yPH_132	WT	Glu2	Glu0Sor1	96	0.010416667	1	60	21600	18473	ON	7	4	2888	87	79	8	83	4	1	77	6	5	0	5	0	5	0	76	0	0	0	1	0	0	0	0	0	47	38	0.75278055	0.809638732	0.10742115
51	yPH_132	WT	Glu2	Glu0Sor1	96	0.010416667	1	61	21960	18833	ON	7	4	2888	86	78	8	83	3	0	76	7	5	0	5	0	5	0	76	0	0	0	0	0	0	0	0	0	47	38	0.75278055	0.809638732	0.10742115
51	yPH_132	WT	Glu2	Glu0Sor1	96	0.010416667	1	62	22320	19193	ON	7	4	2888	86	78	8	83	3	0	76	7	5	0	5	0	5	0	76	0	0	0	0	0	0	0	0	0	47	38	0.75278055	0.809638732	0.10742115
51	yPH_132	WT	Glu2	Glu0Sor1	96	0.010416667	1	63	22680	19553	ON	7	4	2888	86	78	8	83	3	0	76	7	5	0	5	0	5	0	77	0	1	0	0	0	0	0	0	0	47	38	0.75278055	0.809638732	0.10742115
51	yPH_132	WT	Glu2	Glu0Sor1	96	0.010416667	1	64	23040	19913	ON	7	4	2888	85	79	6	83	2	0	77	6	5	0	5	0	5	0	73	0	1	0	5	0	0	0	0	0	47	38	0.75278055	0.809638732	0.10742115
51	yPH_132	WT	Glu2	Glu0Sor1	96	0.010416667	1	65	23400	20273	OFF	8	4	2888	87	76	11	83	4	0	73	10	5	0	5	0	5	0	73	0	3	5	5	2	0.02739726	0.029411765	7.61E-05	8.17E-05	47	40	0.780177811	0.839050497	0.10742115
51	yPH_132	WT	Glu2	Glu0Sor1	96	0.010416667	1	66	23760	20633	OFF	8	4	2888	85	77	8	80	5	2	73	7	5	0	5	0	6	0.013157895	78	0	2	0	0	3	0.04109589	0.044117647	0.000114155	0.000122549	49	43	0.821273701	0.883168144	0.120579045
51	yPH_132	WT	Glu2	Glu0Sor1	96	0.010416667	1	67	24120	20993	OFF	8	4	2888	85	79	6	84	1	4	78	6	6	0	6	0	7	0.012658228	81	0	0	0	0	3	0.038461538	0.041666667	0.000106838	0.000115741	53	46	0.859735239	0.924834811	0.133237273
51	yPH_132	WT	Glu2	Glu0Sor1	96	0.010416667	1	68	24480	21353	OFF	8	4	2888	87	81	6	87	0	3	81	6	6	0	6	0	7	0	86	0	1	0	0	4	0.049382716	0.053333333	0.000137174	0.000148148	56	50	0.909117956	0.978168144	0.133237273
51	yPH_132	WT	Glu2	Glu0Sor1	96	0.010416667	1	69	24840	21713	OFF	8	4	2888	91	86	5	91	0	4	86	5	6	0	6	0	7	0	89	0	1	0	0	2	0.023255814	0.025	6.46E-05	6.94E-05	60	52	0.932373769	1.003168144	0.133237273
51	yPH_132	WT	Glu2	Glu0Sor1	96	0.010416667	1	70	25200	22073	OFF	8	4	2888	96	91	5	94	2	3	89	5	6	0	6	0	7	0	92	0	0	0	1	4	0.04494382	0.048192771	0.000124844	0.000133869	63	56	0.97731759	1.051360915	0.133237273
51	yPH_132	WT	Glu2	Glu0Sor1	96	0.010416667	1	71	25560	22433	OFF	8	4	2888	99	92	7	99	0	5	92	7	6	0	6	0	7	0	97	0	1	0	0	4	0.043478261	0.046511628	0.000120773	0.000129199	68	60	1.020795851	1.097872543	0.133237273
51	yPH_132	WT	Glu2	Glu0Sor1	96	0.010416667	1	72	25920	22793	OFF	8	4	2888	108	100	8	103	5	4	97	6	6	0	6	0	7	0	108	0	2	0	0	9	0.092783505	0.098901099	0.000257732	0.000274725	72	69	1.113579356	1.196773642	0.133237273
51	yPH_132	WT	Glu2	Glu0Sor1	96	0.010416667	1	73	26280	23153	ON	9	5	2888	117	111	6	112	5	9	108	4	6	0	6	0	7	0	108	0	0	0	1	1	0.009259259	0.009803922	2.57E-05	2.72E-05	81	70	1.122838615	1.206577564	0.133237273
51	yPH_132	WT	Glu2	Glu0Sor1	96	0.010416667	1	74	26640	23513	ON	9	5	2888	118	111	7	113	5	1	108	5	6	0	6	0	7	0	108	0	0	0	0	0	0	0	0	0	82	70	1.122838615	1.206577564	0.133237273
51	yPH_132	WT	Glu2	Glu0Sor1	96	0.010416667	1	75	27000	23873	ON	9	5	2888	120	113	7	113	7	0	108	5	6	0	6	0	7	0	108	0	0	0	0	0	0	0	0	0	82	70	1.122838615	1.206577564	0.133237273
51	yPH_132	WT	Glu2	Glu0Sor1	96	0.010416667	1	76	27360	24233	ON	9	5	2888	119	112	7	113	6	0	108	5	6	0	6	0	7	0	108	0	0	0	0	0	0	0	0	0	82	70	1.122838615	1.206577564	0.133237273
51	yPH_132	WT	Glu2	Glu0Sor1	96	0.010416667	1	77	27720	24593	ON	9	5	2888	120	113	7	113	7	0	108	5	6	0	6	0	7	0	108	0	0	0	0	0	0	0	0	0	82	70	1.122838615	1.206577564	0.133237273
51	yPH_132	WT	Glu2	Glu0Sor1	96	0.010416667	1	78	28080	24953	ON	9	5	2888	119	112	7	113	6	0	108	5	6	0	6	0	7	0	108	0	0	0	0	0	0	0	0	0	82	70	1.122838615	1.206577564	0.133237273
51	yPH_132	WT	Glu2	Glu0Sor1	96	0.010416667	1	79	28440	25313	ON	9	5	2888	119	112	7	113	6	0	108	5	6	0	6	0	7	0	108	0	0	0	0	0	0	0	0	0	82	70	1.122838615	1.206577564	0.133237273
51	yPH_132	WT	Glu2	Glu0Sor1	96	0.010416667	1	80	28800	25673	ON	9	5	2888	118	111	7	113	5	0	108	5	6	0	6	0	7	0	108	0	0	0	0	0	0	0	0	0	82	70	1.122838615	1.206577564	0.133237273
51	yPH_132	WT	Glu2	Glu0Sor1	96	0.010416667	1	81	29160	26033	OFF	10	5	2888	119	112	7	113	6	0	108	5	6	0	6	0	7	0	111	0	1	0	3	5	0.046296296	0.049019608	0.000128601	0.000136166	82	75	1.169134911	1.255597172	0.133237273
51	yPH_132	WT	Glu2	Glu0Sor1	96	0.010416667	1	82	29520	26393	OFF	10	5	2888	118	111	7	118	0	5	111	7	5	0	5	0	7	0	114	0	3	0	0	0	0	0	0	0	87	75	1.169134911	1.255597172	0.133237273
51	yPH_132	WT	Glu2	Glu0Sor1	96	0.010416667	1	83	29880	26753	OFF	10	5	2888	118	114	4	118	0	0	114	4	5	0	5	0	7	0	117	0	0	0	0	3	0.026315789	0.027522936	7.31E-05	7.65E-05	87	78	1.195450701	1.283120107	0.133237273
51	yPH_132	WT	Glu2	Glu0Sor1	96	0.010416667	1	84	30240	27113	OFF	10	5	2888	122	118	4	121	1	3	117	4	6	0	6	0	8	0.00862069	122	0	0	0	0	5	0.042735043	0.045045045	0.000118708	0.000125125	90	83	1.238185743	1.328165152	0.141857963
51	yPH_132	WT	Glu2	Glu0Sor1	96	0.010416667	1	85	30600	27473	OFF	10	5	2888	126	122	4	126	0	5	122	4	6	0	6	0	8	0	130	0	1	0	0	7	0.057377049	0.060344828	0.000159381	0.000167625	95	90	1.295562793	1.38850998	0.141857963
51	yPH_132	WT	Glu2	Glu0Sor1	96	0.010416667	1	86	30960	27833	OFF	10	5	2888	136	131	5	134	2	8	130	4	6	0	6	0	8	0	131	0	0	0	0	1	0.007692308	0.008064516	2.14E-05	2.24E-05	103	91	1.3032551	1.396574496	0.141857963
51	yPH_132	WT	Glu2	Glu0Sor1	96	0.010416667	1	87	31320	28193	OFF	10	5	2888	135	131	4	135	0	1	131	4	6	0	6	0	8	0	136	0	0	0	1	6	0.045801527	0.048	0.000127226	0.000133333	104	97	1.349056627	1.444574496	0.141857963
51	yPH_132	WT	Glu2	Glu0Sor1	96	0.010416667	1	88	31680	28553	OFF	10	5	2888	143	138	5	141	2	6	136	5	6	0	6	0	8	0	140	0	0	0	0	4	0.029411765	0.030769231	8.17E-05	8.55E-05	110	101	1.378468392	1.475343727	0.141857963
51	yPH_132	WT	Glu2	Glu0Sor1	96	0.010416667	1	89	32040	28913	ON	11	6	2888	148	142	6	145	3	4	140	5	6	0	6	0	8	0	139	0	0	0	1	0	0	0	0	0	114	101	1.378468392	1.475343727	0.141857963
51	yPH_132	WT	Glu2	Glu0Sor1	96	0.010416667	1	90	32400	29273	ON	11	6	2888	151	144	7	145	6	0	139	6	6	0	6	0	8	0	139	0	0	0	0	0	0	0	0	0	114	101	1.378468392	1.475343727	0.141857963
51	yPH_132	WT	Glu2	Glu0Sor1	96	0.010416667	1	91	32760	29633	ON	11	6	2888	149	142	7	145	4	0	139	6	6	0	6	0	8	0	139	0	0	0	0	0	0	0	0	0	114	101	1.378468392	1.475343727	0.141857963
51	yPH_132	WT	Glu2	Glu0Sor1	96	0.010416667	1	92	33120	29993	ON	11	6	2888	151	144	7	145	6	0	139	6	6	0	6	0	8	0	139	0	0	0	0	0	0	0	0	0	114	101	1.378468392	1.475343727	0.141857963
51	yPH_132	WT	Glu2	Glu0Sor1	96	0.010416667	1	93	33480	30353	ON	11	6	2888	152	145	7	145	7	0	139	6	6	0	6	0	8	0	139	0	0	0	0	0	0	0	0	0	114	101	1.378468392	1.475343727	0.141857963
51	yPH_132	WT	Glu2	Glu0Sor1	96	0.010416667	1	94	33840	30713	ON	11	6	2888	150	143	7	145	5	0	139	6	6	0	6	0	8	0	139	0	0	0	0	0	0	0	0	0	114	101	1.378468392	1.475343727	0.141857963
51	yPH_132	WT	Glu2	Glu0Sor1	96	0.010416667	1	95	34200	31073	ON	11	6	2888	148	142	6	145	3	0	139	6	6	0	6	0	8	0	139	0	0	0	0	0	0	0	0	0	114	101	1.378468392	1.475343727	0.141857963
51	yPH_132	WT	Glu2	Glu0Sor1	96	0.010416667	1	96	34560	31433	ON	11	6	2888	149	142	7	145	4	0	139	6	6	0	6	0	8	0	139	0	0	0	0	0	0	0	0	0	114	101	1.378468392	1.475343727	0.141857963
51	yPH_132	WT	Glu2	Glu0Sor1	96	0.010416667	1	97	34920	31793	OFF	12	6	2887	149	142	7	145	4	0	139	6	6	0	6	0	8	0	138	0	1	0	3	1	0.007194245	0.007518797	2.00E-05	2.09E-05	114	102	1.385662636	1.482862524	0.141857963
51	yPH_132	WT	Glu2	Glu0Sor1	96	0.010416667	1	98	35280	32153	OFF	12	6	2887	149	141	8	146	3	1	138	8	7	0	7	0	9	0.007142857	141	0	3	0	4	4	0.028985507	0.030534351	8.05E-05	8.48E-05	115	106	1.414648144	1.513396875	0.14900082
51	yPH_132	WT	Glu2	Glu0Sor1	96	0.010416667	1	99	35640	32513	OFF	12	6	2887	153	142	11	150	3	4	141	9	5	2	5	2	9	0	145	0	2	0	1	3	0.021276596	0.022058824	5.91E-05	6.13E-05	119	109	1.435924739	1.535455699	0.14900082
51	yPH_132	WT	Glu2	Glu0Sor1	96	0.010416667	1	100	36000	32873	OFF	12	6	2887	155	147	8	153	2	3	145	8	6	1	6	1	9	0	150	0	1	0	2	6	0.04137931	0.043165468	0.000114943	0.000119904	122	115	1.47730405	1.578621166	0.14900082
51	yPH_132	WT	Glu2	Glu0Sor1	96	0.010416667	1	101	36360	33233	OFF	12	6	2887	165	153	12	159	6	6	150	9	6	2	6	1	9	0	153	0	0	0	3	6	0.04	0.041666667	0.000111111	0.000115741	128	121	1.51730405	1.620287833	0.14900082
51	yPH_132	WT	Glu2	Glu0Sor1	96	0.010416667	1	102	36720	33593	OFF	12	6	2887	170	156	14	165	5	6	153	12	6	2	6	1	9	0	155	0	0	0	2	4	0.026143791	0.027210884	7.26E-05	7.56E-05	134	125	1.543447841	1.647498717	0.14900082
51	yPH_132	WT	Glu2	Glu0Sor1	96	0.010416667	1	103	37080	33953	OFF	12	6	2887	176	162	14	169	7	4	155	14	6	2	6	1	9	0	164	0	4	0	1	6	0.038709677	0.040268456	0.000107527	0.000111857	138	131	1.582157518	1.687767174	0.14900082
51	yPH_132	WT	Glu2	Glu0Sor1	96	0.010416667	1	104	37440	34313	OFF	12	6	2887	182	170	12	175	7	6	164	11	6	2	6	1	9	0	166	0	1	0	3	4	0.024390244	0.025316456	6.78E-05	7.03E-05	144	135	1.606547762	1.713083629	0.14900082
51	yPH_132	WT	Glu2	Glu0Sor1	96	0.010416667	1	105	37800	34673	ON	13	7	2888	188	173	15	179	9	4	166	13	6	2	6	1	9	0	174	0	2	0	0	6	0.036144578	0.0375	0.000100402	0.000104167	148	141	1.64269234	1.750583629	0.14900082
51	yPH_132	WT	Glu2	Glu0Sor1	96	0.010416667	1	106	38160	35033	ON	13	7	2888	195	181	14	185	10	6	174	11	6	2	6	1	9	0	173	0	0	0	1	0	0	0	0	0	154	141	1.64269234	1.750583629	0.14900082
51	yPH_132	WT	Glu2	Glu0Sor1	96	0.010416667	1	107	38520	35393	ON	13	7	2888	193	178	15	185	8	0	173	12	6	2	6	1	9	0	172	0	0	0	1	0	0	0	0	0	154	141	1.64269234	1.750583629	0.14900082
51	yPH_132	WT	Glu2	Glu0Sor1	96	0.010416667	1	108	38880	35753	ON	13	7	2888	191	175	16	185	6	0	172	13	6	2	6	1	9	0	173	0	1	0	0	0	0	0	0	0	154	141	1.64269234	1.750583629	0.14900082
51	yPH_132	WT	Glu2	Glu0Sor1	96	0.010416667	1	109	39240	36113	ON	13	7	2888	197	182	15	185	12	0	173	12	6	2	6	1	9	0	172	0	0	0	1	0	0	0	0	0	154	141	1.64269234	1.750583629	0.14900082
51	yPH_132	WT	Glu2	Glu0Sor1	96	0.010416667	1	110	39600	36473	ON	13	7	2888	195	179	16	185	10	0	172	13	6	2	6	1	9	0	173	0	0	0	0	1	0.005813953	0.006024096	1.61E-05	1.67E-05	154	142	1.648506294	1.756607726	0.14900082
51	yPH_132	WT	Glu2	Glu0Sor1	96	0.010416667	1	111	39960	36833	ON	13	7	2888	197	181	16	185	12	1	173	12	6	2	6	1	9	0	172	0	1	0	2	0	0	0	0	0	155	142	1.648506294	1.756607726	0.14900082
51	yPH_132	WT	Glu2	Glu0Sor1	96	0.010416667	1	112	40320	37193	ON	13	7	2888	196	178	18	185	11	0	172	13	6	2	6	1	9	0	169	0	0	0	3	0	0	0	0	0	155	142	1.648506294	1.756607726	0.14900082
51	yPH_132	WT	Glu2	Glu0Sor1	96	0.010416667	1	113	40680	37553	OFF	14	7	2888	193	174	19	185	8	0	169	16	6	2	6	1	9	0	156	0	0	0	13	0	0	0	0	0	155	142	1.648506294	1.756607726	0.14900082
51	yPH_132	WT	Glu2	Glu0Sor1	96	0.010416667	1	114	41040	37913	OFF	14	7	2888	188	157	31	184	4	0	156	28	5	3	5	2	9	0	165	0	9	0	1	1	0.006410256	0.006622517	1.78E-05	1.84E-05	155	143	1.65491655	1.763230242	0.14900082
51	yPH_132	WT	Glu2	Glu0Sor1	96	0.010416667	1	115	41400	38273	OFF	14	7	2888	191	167	24	184	7	1	165	19	6	2	6	1	9	0	172	0	2	0	1	6	0.036363636	0.037735849	0.00010101	0.000104822	156	149	1.691280186	1.800966091	0.14900082
51	yPH_132	WT	Glu2	Glu0Sor1	96	0.010416667	1	116	41760	38633	OFF	14	7	2888	198	174	24	190	8	6	172	18	6	2	6	1	9	0	172	0	1	0	7	6	0.034883721	0.036144578	9.69E-05	0.000100402	162	155	1.726163907	1.83711067	0.14900082
51	yPH_132	WT	Glu2	Glu0Sor1	96	0.010416667	1	117	42120	38993	OFF	14	7	2888	202	173	29	196	6	6	172	24	6	2	6	1	9	0	179	0	2	0	3	8	0.046511628	0.048192771	0.000129199	0.000133869	168	163	1.772675535	1.885303441	0.14900082
51	yPH_132	WT	Glu2	Glu0Sor1	96	0.010416667	1	118	42480	39353	OFF	14	7	2888	211	180	31	204	7	8	179	25	6	2	6	1	9	0	182	0	1	0	4	6	0.033519553	0.034682081	9.31E-05	9.63E-05	176	169	1.806195088	1.919985522	0.14900082
51	yPH_132	WT	Glu2	Glu0Sor1	96	0.010416667	1	119	42840	39713	OFF	14	7	2888	217	184	33	211	6	7	182	29	6	2	6	1	9	0	NA	NA	NA	NA	NA	NA	NA	NA	NA	NA	NA	NA	NA	NA	NA
51	yPH_132	WT	Glu2	Glu0Sor1	96	0.010416667	2	0	9	-3118	OFF	0	0	3610	14	13	1	13	1	0	12	1	1	0	0	0	0	0	14	0	1	0	0	1	0.083333333	0.090909091	0.000231481	0.000252525	NA	NA	NA	NA	NA
51	yPH_132	WT	Glu2	Glu0Sor1	96	0.010416667	2	1	369	-2758	OFF	0	0	3610	16	15	1	15	1	1	14	1	1	0	0	0	0	0	15	0	0	0	0	1	0.071428571	0.076923077	0.000198413	0.000213675	NA	NA	NA	NA	NA
51	yPH_132	WT	Glu2	Glu0Sor1	96	0.010416667	2	2	729	-2398	OFF	0	0	3610	17	15	2	16	1	1	15	1	1	0	0	0	0	0	16	0	0	0	0	1	0.066666667	0.071428571	0.000185185	0.000198413	NA	NA	NA	NA	NA
51	yPH_132	WT	Glu2	Glu0Sor1	96	0.010416667	2	3	1089	-2038	OFF	0	0	3610	18	16	2	17	1	1	16	1	1	0	0	0	0	0	16	0	0	0	0	0	0	0	0	0	NA	NA	NA	NA	NA
51	yPH_132	WT	Glu2	Glu0Sor1	96	0.010416667	2	4	1449	-1678	OFF	0	0	3610	18	16	2	17	1	0	16	1	1	0	0	0	0	0	16	0	0	0	0	0	0	0	0	0	NA	NA	NA	NA	NA
51	yPH_132	WT	Glu2	Glu0Sor1	96	0.010416667	2	5	1809	-1318	OFF	0	0	3610	18	16	2	18	0	1	16	2	1	0	0	0	0	0	16	0	0	0	0	0	0	0	0	0	NA	NA	NA	NA	NA
51	yPH_132	WT	Glu2	Glu0Sor1	96	0.010416667	2	6	2169	-958	OFF	0	0	3610	19	16	3	19	0	1	16	3	1	0	0	0	0	0	16	0	0	0	0	0	0	0	0	0	NA	NA	NA	NA	NA
51	yPH_132	WT	Glu2	Glu0Sor1	96	0.010416667	2	7	2529	-598	OFF	0	0	3610	19	16	3	19	0	0	16	3	1	0	0	0	0	0	16	0	0	0	0	0	0	0	0	0	NA	NA	NA	NA	NA
51	yPH_132	WT	Glu2	Glu0Sor1	96	0.010416667	2	8	2889	-238	OFF	0	0	3610	19	16	3	19	0	0	16	3	1	0	0	0	0	0	16	0	0	0	0	0	0	0	0	0	NA	NA	NA	NA	NA
51	yPH_132	WT	Glu2	Glu0Sor1	96	0.010416667	2	9	3249	122	ON	1	1	2887	20	17	3	19	1	0	16	3	1	0	0	0	0	0	16	0	0	0	0	0	0	0	0	0	0	0	0	0	0
51	yPH_132	WT	Glu2	Glu0Sor1	96	0.010416667	2	10	3609	482	ON	1	1	2887	20	17	3	19	1	0	16	3	1	0	0	0	0	0	16	0	0	0	0	0	0	0	0	0	0	0	0	0	0
51	yPH_132	WT	Glu2	Glu0Sor1	96	0.010416667	2	11	3969	842	ON	1	1	2887	20	17	3	19	1	0	16	3	1	0	0	0	0	0	16	0	0	0	0	0	0	0	0	0	0	0	0	0	0
51	yPH_132	WT	Glu2	Glu0Sor1	96	0.010416667	2	12	4689	1562	ON	1	1	2887	20	17	3	19	1	0	16	3	1	0	0	0	0	0	16	0	0	0	0	0	0	0	0	0	0	0	0	0	0
51	yPH_132	WT	Glu2	Glu0Sor1	96	0.010416667	2	13	5049	1922	ON	1	1	2887	20	17	3	19	1	0	16	3	1	0	0	0	0	0	16	0	0	0	0	0	0	0	0	0	0	0	0	0	0
51	yPH_132	WT	Glu2	Glu0Sor1	96	0.010416667	2	14	5409	2282	ON	1	1	2887	21	17	4	19	2	0	16	3	1	0	0	0	0	0	16	0	0	0	0	0	0	0	0	0	0	0	0	0	0
51	yPH_132	WT	Glu2	Glu0Sor1	96	0.010416667	2	15	5769	2642	ON	1	1	2887	21	17	4	19	2	0	16	3	1	0	0	0	0	0	16	0	0	0	0	0	0	0	0	0	0	0	0	0	0
51	yPH_132	WT	Glu2	Glu0Sor1	96	0.010416667	2	16	6129	3002	OFF	2	1	2888	21	17	4	20	1	1	16	4	1	0	0	0	0	0	16	0	0	0	0	0	0	0	0	0	1	0	0	0	0
51	yPH_132	WT	Glu2	Glu0Sor1	96	0.010416667	2	17	6489	3362	OFF	2	1	2888	21	17	4	20	1	0	16	4	1	0	0	0	0	0	16	0	0	0	0	0	0	0	0	0	1	0	0	0	0
51	yPH_132	WT	Glu2	Glu0Sor1	96	0.010416667	2	18	6849	3722	OFF	2	1	2888	20	16	4	20	0	0	16	4	1	0	0	0	0	0	17	0	0	0	0	1	0.0625	0.066666667	0.000173611	0.000185185	1	1	0.0625	0.066666667	0
51	yPH_132	WT	Glu2	Glu0Sor1	96	0.010416667	2	19	7209	4082	OFF	2	1	2888	22	18	4	21	1	1	17	4	1	0	0	0	0	0	17	0	0	0	0	0	0	0	0	0	2	1	0.0625	0.066666667	0
51	yPH_132	WT	Glu2	Glu0Sor1	96	0.010416667	2	20	7569	4442	OFF	2	1	2888	21	17	4	21	0	0	17	4	1	0	0	0	0	0	18	0	0	0	0	1	0.058823529	0.0625	0.000163399	0.000173611	2	2	0.121323529	0.129166667	0
51	yPH_132	WT	Glu2	Glu0Sor1	96	0.010416667	2	21	7929	4802	OFF	2	1	2888	22	18	4	22	0	1	18	4	1	0	0	0	0	0	20	0	0	0	0	2	0.111111111	0.117647059	0.000308642	0.000326797	3	4	0.232434641	0.246813725	0
51	yPH_132	WT	Glu2	Glu0Sor1	96	0.010416667	2	22	8289	5162	OFF	2	1	2888	24	20	4	24	0	2	20	4	1	0	0	0	0	0	21	0	0	0	0	1	0.05	0.052631579	0.000138889	0.000146199	5	5	0.282434641	0.299445304	0
51	yPH_132	WT	Glu2	Glu0Sor1	96	0.010416667	2	23	8649	5522	OFF	2	1	2888	25	21	4	25	0	1	21	4	1	0	0	0	0	0	22	0	0	0	0	1	0.047619048	0.05	0.000132275	0.000138889	6	6	0.330053688	0.349445304	0
51	yPH_132	WT	Glu2	Glu0Sor1	96	0.010416667	2	24	9009	5882	ON	3	2	2888	26	22	4	26	0	1	22	4	1	0	0	0	0	0	23	0	1	0	0	0	0	0	0	0	7	6	0.330053688	0.349445304	0
51	yPH_132	WT	Glu2	Glu0Sor1	96	0.010416667	2	25	9369	6242	ON	3	2	2888	27	24	3	26	1	0	23	3	1	0	0	0	0	0	23	0	0	0	0	0	0	0	0	0	7	6	0.330053688	0.349445304	0
51	yPH_132	WT	Glu2	Glu0Sor1	96	0.010416667	2	26	9729	6602	ON	3	2	2888	27	24	3	26	1	0	23	3	1	0	0	0	0	0	23	0	0	0	0	0	0	0	0	0	7	6	0.330053688	0.349445304	0
51	yPH_132	WT	Glu2	Glu0Sor1	96	0.010416667	2	27	10089	6962	ON	3	2	2888	27	24	3	26	1	0	23	3	1	0	0	0	0	0	23	0	0	0	0	0	0	0	0	0	7	6	0.330053688	0.349445304	0
51	yPH_132	WT	Glu2	Glu0Sor1	96	0.010416667	2	28	10449	7322	ON	3	2	2888	27	24	3	26	1	0	23	3	1	0	0	0	0	0	23	0	0	0	0	0	0	0	0	0	7	6	0.330053688	0.349445304	0
51	yPH_132	WT	Glu2	Glu0Sor1	96	0.010416667	2	29	10809	7682	ON	3	2	2888	28	25	3	26	2	0	23	3	1	0	0	0	0	0	23	0	0	0	0	0	0	0	0	0	7	6	0.330053688	0.349445304	0
51	yPH_132	WT	Glu2	Glu0Sor1	96	0.010416667	2	30	11169	8042	ON	3	2	2888	27	24	3	26	1	0	23	3	1	0	0	0	0	0	23	0	0	0	0	0	0	0	0	0	7	6	0.330053688	0.349445304	0
51	yPH_132	WT	Glu2	Glu0Sor1	96	0.010416667	2	31	11529	8402	ON	3	2	2888	27	24	3	26	1	0	23	3	1	0	0	0	0	0	23	0	0	0	0	0	0	0	0	0	7	6	0.330053688	0.349445304	0
51	yPH_132	WT	Glu2	Glu0Sor1	96	0.010416667	2	32	11889	8762	OFF	4	2	2888	28	24	4	26	2	0	23	3	1	0	0	0	0	0	23	0	0	0	0	0	0	0	0	0	7	6	0.330053688	0.349445304	0
51	yPH_132	WT	Glu2	Glu0Sor1	96	0.010416667	2	33	12249	9122	OFF	4	2	2888	26	23	3	26	0	0	23	3	1	0	0	0	0	0	24	0	0	0	0	1	0.043478261	0.045454545	0.000120773	0.000126263	7	7	0.373531949	0.39489985	0
51	yPH_132	WT	Glu2	Glu0Sor1	96	0.010416667	2	34	12609	9482	OFF	4	2	2888	27	24	3	27	0	1	24	3	1	0	0	0	0	0	24	0	0	0	0	0	0	0	0	0	8	7	0.373531949	0.39489985	0
51	yPH_132	WT	Glu2	Glu0Sor1	96	0.010416667	2	35	12969	9842	OFF	4	2	2888	28	24	4	27	1	0	24	3	1	0	0	0	0	0	25	0	0	0	1	2	0.083333333	0.086956522	0.000231481	0.000241546	8	9	0.456865282	0.481856372	0
51	yPH_132	WT	Glu2	Glu0Sor1	96	0.010416667	2	36	13329	10202	OFF	4	2	2888	30	26	4	29	1	2	25	4	1	0	0	0	0	0	26	0	1	0	0	0	0	0	0	0	10	9	0.456865282	0.481856372	0
51	yPH_132	WT	Glu2	Glu0Sor1	96	0.010416667	2	37	13689	10562	OFF	4	2	2888	29	26	3	29	0	0	26	3	1	0	0	0	0	0	26	0	0	0	0	0	0	0	0	0	10	9	0.456865282	0.481856372	0
51	yPH_132	WT	Glu2	Glu0Sor1	96	0.010416667	2	38	14049	10922	OFF	4	2	2888	31	27	4	29	2	0	26	3	1	0	0	0	0	0	27	0	1	0	0	0	0	0	0	0	10	9	0.456865282	0.481856372	0
51	yPH_132	WT	Glu2	Glu0Sor1	96	0.010416667	2	39	14409	11282	OFF	4	2	2888	32	27	5	30	2	1	27	3	1	0	0	0	0	0	27	0	0	0	1	1	0.037037037	0.038461538	0.000102881	0.000106838	11	10	0.493902319	0.52031791	0
51	yPH_132	WT	Glu2	Glu0Sor1	96	0.010416667	2	40	14769	11642	ON	5	3	2888	32	27	5	32	0	1	27	5	1	0	0	0	0	0	29	0	1	0	0	1	0.037037037	0.038461538	0.000102881	0.000106838	12	11	0.530939356	0.558779449	0
51	yPH_132	WT	Glu2	Glu0Sor1	96	0.010416667	2	41	15129	12002	ON	5	3	2888	35	30	5	33	2	1	29	4	1	0	0	0	0	0	29	0	0	0	0	0	0	0	0	0	13	11	0.530939356	0.558779449	0
51	yPH_132	WT	Glu2	Glu0Sor1	96	0.010416667	2	42	15489	12362	ON	5	3	2888	34	29	5	34	0	1	29	5	1	0	0	0	0	0	29	0	0	0	0	0	0	0	0	0	14	11	0.530939356	0.558779449	0
51	yPH_132	WT	Glu2	Glu0Sor1	96	0.010416667	2	43	15849	12722	ON	5	3	2888	34	29	5	34	0	0	29	5	1	0	0	0	0	0	29	0	0	0	0	0	0	0	0	0	14	11	0.530939356	0.558779449	0
51	yPH_132	WT	Glu2	Glu0Sor1	96	0.010416667	2	44	16209	13082	ON	5	3	2888	35	30	5	34	1	0	29	5	1	0	0	0	0	0	29	0	0	0	0	0	0	0	0	0	14	11	0.530939356	0.558779449	0
51	yPH_132	WT	Glu2	Glu0Sor1	96	0.010416667	2	45	16569	13442	ON	5	3	2888	35	29	6	35	0	0	29	6	1	0	0	0	0	0	29	0	0	0	0	0	0	0	0	0	14	11	0.530939356	0.558779449	0
51	yPH_132	WT	Glu2	Glu0Sor1	96	0.010416667	2	46	16929	13802	ON	5	3	2888	35	29	6	35	0	0	29	6	1	1	0	0	0	0	29	0	0	0	0	0	0	0	0	0	14	11	0.530939356	0.558779449	0
51	yPH_132	WT	Glu2	Glu0Sor1	96	0.010416667	2	47	17289	14162	ON	5	3	2888	35	29	6	35	0	0	29	6	1	1	0	0	0	0	29	0	0	0	0	0	0	0	0	0	14	11	0.530939356	0.558779449	0
51	yPH_132	WT	Glu2	Glu0Sor1	96	0.010416667	2	48	17649	14522	OFF	6	3	2887	36	29	7	35	1	0	29	6	1	1	0	0	0	0	29	0	0	0	0	0	0	0	0	0	14	11	0.530939356	0.558779449	0
51	yPH_132	WT	Glu2	Glu0Sor1	96	0.010416667	2	49	18009	14882	OFF	6	3	2887	36	29	7	36	0	1	29	7	1	1	0	0	0	0	30	0	0	0	0	1	0.034482759	0.035714286	9.58E-05	9.92E-05	15	12	0.565422115	0.594493734	0
51	yPH_132	WT	Glu2	Glu0Sor1	96	0.010416667	2	50	18369	15242	OFF	6	3	2887	37	30	7	37	0	1	30	7	1	1	0	0	0	0	31	0	0	0	0	1	0.033333333	0.034482759	9.26E-05	9.58E-05	16	13	0.598755448	0.628976493	0
51	yPH_132	WT	Glu2	Glu0Sor1	96	0.010416667	2	51	18729	15602	OFF	6	3	2887	39	31	8	38	1	1	31	7	1	1	0	0	0	0	31	0	0	0	0	0	0	0	0	0	17	13	0.598755448	0.628976493	0
51	yPH_132	WT	Glu2	Glu0Sor1	96	0.010416667	2	52	19089	15962	OFF	6	3	2887	40	32	8	38	2	0	31	7	1	1	0	0	0	0	35	0	1	0	1	4	0.129032258	0.133333333	0.000358423	0.00037037	17	17	0.727787706	0.762309826	0
51	yPH_132	WT	Glu2	Glu0Sor1	96	0.010416667	2	53	19449	16322	OFF	6	3	2887	43	35	8	43	0	5	35	8	1	1	0	0	0	0	35	0	0	0	0	0	0	0	0	0	22	17	0.727787706	0.762309826	0
51	yPH_132	WT	Glu2	Glu0Sor1	96	0.010416667	2	54	19809	16682	OFF	6	3	2887	45	37	8	43	2	0	35	8	1	1	0	0	0	0	38	0	0	0	0	3	0.085714286	0.088235294	0.000238095	0.000245098	22	20	0.813501992	0.85054512	0
51	yPH_132	WT	Glu2	Glu0Sor1	96	0.010416667	2	55	20169	17042	OFF	6	3	2887	48	39	9	46	2	3	38	8	1	1	0	0	0	0	38	0	0	0	0	0	0	0	0	0	25	20	0.813501992	0.85054512	0
51	yPH_132	WT	Glu2	Glu0Sor1	96	0.010416667	2	56	20529	17402	ON	7	4	2888	49	40	9	46	3	0	38	8	1	1	0	0	0	0	38	0	0	0	0	0	0	0	0	0	25	20	0.813501992	0.85054512	0
51	yPH_132	WT	Glu2	Glu0Sor1	96	0.010416667	2	57	20889	17762	ON	7	4	2888	49	39	10	46	3	0	38	8	1	1	0	0	0	0	38	0	0	0	0	0	0	0	0	0	25	20	0.813501992	0.85054512	0
51	yPH_132	WT	Glu2	Glu0Sor1	96	0.010416667	2	58	21249	18122	ON	7	4	2888	48	40	8	46	2	0	38	8	1	1	0	0	0	0	38	0	0	0	1	1	0.026315789	0.027027027	7.31E-05	7.51E-05	25	21	0.839817782	0.877572147	0
51	yPH_132	WT	Glu2	Glu0Sor1	96	0.010416667	2	59	21609	18482	ON	7	4	2888	49	39	10	48	1	2	38	10	1	1	0	0	0	0	38	0	0	0	0	0	0	0	0	0	27	21	0.839817782	0.877572147	0
51	yPH_132	WT	Glu2	Glu0Sor1	96	0.010416667	2	60	21969	18842	ON	7	4	2888	49	39	10	48	1	0	38	10	1	1	0	0	0	0	38	0	0	0	0	0	0	0	0	0	27	21	0.839817782	0.877572147	0
51	yPH_132	WT	Glu2	Glu0Sor1	96	0.010416667	2	61	22329	19202	ON	7	4	2888	48	38	10	48	0	0	38	10	1	1	0	0	0	0	37	0	1	0	2	0	0	0	0	0	27	21	0.839817782	0.877572147	0
51	yPH_132	WT	Glu2	Glu0Sor1	96	0.010416667	2	62	22689	19562	ON	7	4	2888	49	38	11	48	1	0	37	11	2	0	0	0	0	0	39	0	2	0	0	0	0	0	0	0	27	21	0.839817782	0.877572147	0
51	yPH_132	WT	Glu2	Glu0Sor1	96	0.010416667	2	63	23049	19922	ON	7	4	2888	49	40	9	48	1	0	39	9	2	0	0	0	0	0	39	0	0	0	0	0	0	0	0	0	27	21	0.839817782	0.877572147	0
51	yPH_132	WT	Glu2	Glu0Sor1	96	0.010416667	2	64	23409	20282	OFF	8	4	2888	49	40	9	48	1	0	39	9	2	0	0	0	0	0	40	0	0	0	0	1	0.025641026	0.027027027	7.12E-05	7.51E-05	27	22	0.865458807	0.904599174	0
51	yPH_132	WT	Glu2	Glu0Sor1	96	0.010416667	2	65	23769	20642	OFF	8	4	2888	50	41	9	49	1	1	40	9	2	0	0	0	0	0	41	0	0	0	0	1	0.025	0.026315789	6.94E-05	7.31E-05	28	23	0.890458807	0.930914964	0
51	yPH_132	WT	Glu2	Glu0Sor1	96	0.010416667	2	66	24129	21002	OFF	8	4	2888	54	44	10	50	4	1	41	9	2	0	0	0	0	0	40	0	0	0	2	1	0.024390244	0.025641026	6.78E-05	7.12E-05	29	24	0.914849051	0.95655599	0
51	yPH_132	WT	Glu2	Glu0Sor1	96	0.010416667	2	67	24489	21362	OFF	8	4	2888	55	42	13	51	4	1	40	11	1	1	0	0	0	0	42	0	1	0	0	1	0.025	0.025641026	6.94E-05	7.12E-05	30	25	0.939849051	0.982197015	0
51	yPH_132	WT	Glu2	Glu0Sor1	96	0.010416667	2	68	24849	21722	OFF	8	4	2888	56	44	12	52	4	1	42	10	2	0	0	0	0	0	42	0	0	0	0	0	0	0	0	0	31	25	0.939849051	0.982197015	0
51	yPH_132	WT	Glu2	Glu0Sor1	96	0.010416667	2	69	25209	22082	OFF	8	4	2888	59	47	12	52	7	0	42	10	2	0	0	0	0	0	42	0	0	0	0	0	0	0	0	0	31	25	0.939849051	0.982197015	0
51	yPH_132	WT	Glu2	Glu0Sor1	96	0.010416667	2	70	25569	22442	OFF	8	4	2888	61	44	17	52	9	0	42	10	2	0	0	0	0	0	42	0	1	0	3	2	0.047619048	0.05	0.000132275	0.000138889	31	27	0.987468099	1.032197015	0
51	yPH_132	WT	Glu2	Glu0Sor1	96	0.010416667	2	71	25929	22802	OFF	8	4	2888	67	47	20	55	12	3	42	13	2	0	0	0	0	0	42	0	0	0	1	1	0.023809524	0.025	6.61E-05	6.94E-05	34	28	1.011277623	1.057197015	0
51	yPH_132	WT	Glu2	Glu0Sor1	96	0.010416667	2	72	26289	23162	ON	9	5	2888	64	44	20	55	9	1	42	13	2	0	0	0	0	0	37	0	1	0	6	0	0	0	0	0	35	28	1.011277623	1.057197015	0
51	yPH_132	WT	Glu2	Glu0Sor1	96	0.010416667	2	73	27009	23882	ON	9	5	2888	62	37	25	56	6	1	37	19	2	0	0	0	0	0	37	0	0	0	0	0	0	0	0	0	36	28	1.011277623	1.057197015	0
51	yPH_132	WT	Glu2	Glu0Sor1	96	0.010416667	2	74	27369	24242	ON	9	5	2888	62	37	25	57	5	1	37	20	2	0	0	0	0	0	37	0	0	0	0	0	0	0	0	0	37	28	1.011277623	1.057197015	0
51	yPH_132	WT	Glu2	Glu0Sor1	96	0.010416667	2	75	27729	24602	ON	9	5	2888	61	37	24	57	4	0	37	20	2	0	0	0	0	0	37	0	0	0	0	0	0	0	0	0	37	28	1.011277623	1.057197015	0
51	yPH_132	WT	Glu2	Glu0Sor1	96	0.010416667	2	76	28089	24962	ON	9	5	2888	62	37	25	57	5	0	37	20	2	0	0	0	0	0	36	0	0	0	2	1	0.027027027	0.028571429	7.51E-05	7.94E-05	37	29	1.03830465	1.085768444	0
51	yPH_132	WT	Glu2	Glu0Sor1	96	0.010416667	2	77	28449	25322	ON	9	5	2888	62	36	26	58	4	1	36	22	2	0	0	0	0	0	37	0	2	0	1	0	0	0	0	0	38	29	1.03830465	1.085768444	0
51	yPH_132	WT	Glu2	Glu0Sor1	96	0.010416667	2	78	29529	26402	OFF	10	5	2888	67	38	29	60	7	2	37	23	2	0	0	0	0	0	39	0	1	0	1	2	0.054054054	0.057142857	0.00015015	0.00015873	40	31	1.092358704	1.142911301	0
51	yPH_132	WT	Glu2	Glu0Sor1	96	0.010416667	2	79	29889	26762	OFF	10	5	2888	72	40	32	64	8	4	39	25	2	0	0	0	0	0	42	0	1	0	1	3	0.076923077	0.081081081	0.000213675	0.000225225	44	34	1.169281781	1.223992382	0
51	yPH_132	WT	Glu2	Glu0Sor1	96	0.010416667	2	80	30249	27122	OFF	10	5	2888	80	43	37	72	8	8	42	30	2	0	0	0	0	0	48	0	5	0	1	2	0.047619048	0.05	0.000132275	0.000138889	52	36	1.216900828	1.273992382	0
51	yPH_132	WT	Glu2	Glu0Sor1	96	0.010416667	2	81	30609	27482	OFF	10	5	2888	82	48	34	78	4	6	48	30	2	0	0	0	0	0	49	0	3	0	4	2	0.041666667	0.043478261	0.000115741	0.000120773	58	38	1.258567495	1.317470643	0
51	yPH_132	WT	Glu2	Glu0Sor1	96	0.010416667	2	82	30969	27842	OFF	10	5	2888	88	49	39	81	7	3	49	32	2	0	0	0	0	0	53	0	5	0	2	1	0.020408163	0.021276596	5.67E-05	5.91E-05	61	39	1.278975658	1.338747239	0
51	yPH_132	WT	Glu2	Glu0Sor1	96	0.010416667	2	83	31329	28202	OFF	10	5	2888	95	54	41	84	11	3	53	31	2	0	0	0	0	0	61	0	4	0	0	4	0.075471698	0.078431373	0.000209644	0.000217865	64	43	1.354447356	1.417178611	0
51	yPH_132	WT	Glu2	Glu0Sor1	96	0.010416667	2	84	31689	28562	OFF	10	5	2888	103	64	39	89	14	5	61	28	1	0	0	0	0	0	65	0	4	0	1	1	0.016393443	0.016666667	4.55E-05	4.63E-05	69	44	1.370840799	1.433845278	0
51	yPH_132	WT	Glu2	Glu0Sor1	96	0.010416667	2	85	32049	28922	ON	11	6	2888	106	66	40	91	15	2	65	26	1	0	0	0	0	0	59	0	0	0	6	0	0	0	0	0	71	44	1.370840799	1.433845278	0
51	yPH_132	WT	Glu2	Glu0Sor1	96	0.010416667	2	86	32409	29282	ON	11	6	2888	98	61	37	91	7	0	59	32	1	0	0	0	0	0	60	0	1	0	0	0	0	0	0	0	71	44	1.370840799	1.433845278	0
51	yPH_132	WT	Glu2	Glu0Sor1	96	0.010416667	2	87	32769	29642	ON	11	6	2888	95	60	35	91	4	0	60	31	1	0	0	0	0	0	60	0	0	0	0	0	0	0	0	0	71	44	1.370840799	1.433845278	0
51	yPH_132	WT	Glu2	Glu0Sor1	96	0.010416667	2	88	33129	30002	ON	11	6	2888	94	60	34	91	3	0	60	31	1	0	0	0	0	0	63	0	2	0	0	1	0.016666667	0.016949153	4.63E-05	4.71E-05	71	45	1.387507466	1.45079443	0
51	yPH_132	WT	Glu2	Glu0Sor1	96	0.010416667	2	89	33489	30362	ON	11	6	2888	101	64	37	93	8	2	63	30	1	0	0	0	0	0	61	0	0	0	2	0	0	0	0	0	73	45	1.387507466	1.45079443	0
51	yPH_132	WT	Glu2	Glu0Sor1	96	0.010416667	2	90	34209	31082	ON	11	6	2888	102	61	41	93	9	0	61	32	1	0	0	0	0	0	62	0	1	0	0	0	0	0	0	0	73	45	1.387507466	1.45079443	0
51	yPH_132	WT	Glu2	Glu0Sor1	96	0.010416667	2	91	34569	31442	ON	11	6	2888	103	63	40	93	10	0	62	31	1	0	0	0	0	0	61	0	0	0	1	0	0	0	0	0	73	45	1.387507466	1.45079443	0
51	yPH_132	WT	Glu2	Glu0Sor1	96	0.010416667	2	92	34929	31802	OFF	12	6	2887	99	62	37	93	6	0	61	32	1	0	0	0	0	0	66	0	5	0	1	1	0.016393443	0.016666667	4.55E-05	4.63E-05	73	46	1.403900908	1.467461097	0
51	yPH_132	WT	Glu2	Glu0Sor1	96	0.010416667	2	93	35289	32162	OFF	12	6	2887	108	68	40	98	10	5	66	32	0	0	0	0	0	0	70	0	3	0	1	2	0.03030303	0.03030303	8.42E-05	8.42E-05	78	48	1.434203938	1.497764127	0
51	yPH_132	WT	Glu2	Glu0Sor1	96	0.010416667	2	94	35649	32522	OFF	12	6	2887	110	70	40	104	6	6	70	34	0	0	0	0	0	0	76	0	3	0	1	4	0.057142857	0.057142857	0.00015873	0.00015873	84	52	1.491346796	1.554906984	0
51	yPH_132	WT	Glu2	Glu0Sor1	96	0.010416667	2	95	36009	32882	OFF	12	6	2887	117	76	41	109	8	5	76	33	0	0	0	0	0	0	79	0	1	0	2	4	0.052631579	0.052631579	0.000146199	0.000146199	89	56	1.543978375	1.607538563	0
51	yPH_132	WT	Glu2	Glu0Sor1	96	0.010416667	2	96	36369	33242	OFF	12	6	2887	121	80	41	114	7	5	79	35	0	0	0	0	0	0	85	0	5	0	0	1	0.012658228	0.012658228	3.52E-05	3.52E-05	94	57	1.556636602	1.620196791	0
51	yPH_132	WT	Glu2	Glu0Sor1	96	0.010416667	2	97	36729	33602	OFF	12	6	2887	125	86	39	117	8	3	85	32	0	0	0	0	0	0	90	0	5	0	4	4	0.047058824	0.047058824	0.000130719	0.000130719	97	61	1.603695426	1.667255615	0
51	yPH_132	WT	Glu2	Glu0Sor1	96	0.010416667	2	98	37089	33962	OFF	12	6	2887	137	93	44	124	13	7	90	34	0	0	0	0	0	0	94	0	4	0	3	3	0.033333333	0.033333333	9.26E-05	9.26E-05	104	64	1.637028759	1.700588948	0
51	yPH_132	WT	Glu2	Glu0Sor1	96	0.010416667	2	99	37449	34322	OFF	12	6	2887	137	95	42	128	9	4	94	34	0	0	0	0	0	0	104	0	5	0	2	7	0.074468085	0.074468085	0.000206856	0.000206856	108	71	1.711496844	1.775057033	0
51	yPH_132	WT	Glu2	Glu0Sor1	96	0.010416667	2	100	37809	34682	ON	13	7	2888	154	110	44	137	17	9	104	33	0	0	0	0	0	0	97	0	2	0	9	0	0	0	0	0	117	71	1.711496844	1.775057033	0
51	yPH_132	WT	Glu2	Glu0Sor1	96	0.010416667	2	101	38169	35042	ON	13	7	2888	153	103	50	137	16	0	97	40	0	0	0	0	0	0	97	0	1	0	1	0	0	0	0	0	117	71	1.711496844	1.775057033	0
51	yPH_132	WT	Glu2	Glu0Sor1	96	0.010416667	2	102	38529	35402	ON	13	7	2888	156	103	53	137	19	0	97	40	0	0	0	0	0	0	97	0	0	0	0	0	0	0	0	0	117	71	1.711496844	1.775057033	0
51	yPH_132	WT	Glu2	Glu0Sor1	96	0.010416667	2	103	38889	35762	ON	13	7	2888	153	104	49	137	16	0	97	40	0	0	0	0	0	0	95	0	0	0	2	0	0	0	0	0	117	71	1.711496844	1.775057033	0
51	yPH_132	WT	Glu2	Glu0Sor1	96	0.010416667	2	104	39249	36122	ON	13	7	2888	148	101	47	137	11	0	95	42	0	0	0	0	0	0	96	0	2	0	1	0	0	0	0	0	117	71	1.711496844	1.775057033	0
51	yPH_132	WT	Glu2	Glu0Sor1	96	0.010416667	2	105	39609	36482	ON	13	7	2888	151	102	49	138	13	1	96	42	0	0	0	0	0	0	95	0	0	0	1	0	0	0	0	0	118	71	1.711496844	1.775057033	0
51	yPH_132	WT	Glu2	Glu0Sor1	96	0.010416667	2	106	39969	36842	ON	13	7	2888	149	101	48	139	10	1	95	44	0	0	0	0	0	0	96	0	1	0	0	0	0	0	0	0	119	71	1.711496844	1.775057033	0
51	yPH_132	WT	Glu2	Glu0Sor1	96	0.010416667	2	107	40329	37202	ON	13	7	2888	150	103	47	139	11	0	96	43	0	0	0	0	0	0	94	0	0	0	2	0	0	0	0	0	119	71	1.711496844	1.775057033	0
51	yPH_132	WT	Glu2	Glu0Sor1	96	0.010416667	2	108	40689	37562	OFF	14	7	2888	150	97	53	139	11	0	94	45	0	0	0	0	0	0	109	0	13	0	2	4	0.042553191	0.042553191	0.000118203	0.000118203	119	75	1.754050036	1.817610225	0
51	yPH_132	WT	Glu2	Glu0Sor1	96	0.010416667	2	109	41049	37922	OFF	14	7	2888	154	112	42	145	9	6	109	36	0	0	0	0	0	0	113	0	2	0	1	3	0.027522936	0.027522936	7.65E-05	7.65E-05	125	78	1.781572972	1.84513316	0
51	yPH_132	WT	Glu2	Glu0Sor1	96	0.010416667	2	110	41409	38282	OFF	14	7	2888	156	115	41	151	5	6	113	38	0	0	0	0	0	0	120	0	1	0	1	7	0.061946903	0.061946903	0.000172075	0.000172075	131	85	1.843519874	1.907080063	0
51	yPH_132	WT	Glu2	Glu0Sor1	96	0.010416667	2	111	41769	38642	OFF	14	7	2888	171	124	47	158	13	7	120	38	0	0	0	0	0	0	126	0	3	0	0	3	0.025	0.025	6.94E-05	6.94E-05	138	88	1.868519874	1.932080063	0
51	yPH_132	WT	Glu2	Glu0Sor1	96	0.010416667	2	112	42129	39002	OFF	14	7	2888	175	128	47	163	12	5	126	37	0	0	0	0	0	0	135	0	2	0	1	8	0.063492063	0.063492063	0.000176367	0.000176367	143	96	1.932011938	1.995572127	0
51	yPH_132	WT	Glu2	Glu0Sor1	96	0.010416667	2	113	42489	39362	OFF	14	7	2888	186	136	50	173	13	10	135	38	0	0	0	0	0	0	139	0	4	0	1	1	0.007407407	0.007407407	2.06E-05	2.06E-05	153	97	1.939419345	2.002979534	0
51	yPH_132	WT	Glu2	Glu0Sor1	96	0.010416667	2	114	42849	39722	OFF	14	7	2888	196	142	54	175	21	2	139	36	0	0	0	0	0	0	NA	NA	NA	NA	NA	NA	NA	NA	NA	NA	NA	NA	NA	NA	NA
51	yPH_132	WT	Glu2	Glu0Sor1	96	0.010416667	3	0	18	-3109	OFF	0	0	3610	25	21	4	21	4	0	20	1	0	0	0	0	0	0	20	0	0	0	1	1	0.05	0.05	0.000138889	0.000138889	NA	NA	NA	NA	NA
51	yPH_132	WT	Glu2	Glu0Sor1	96	0.010416667	3	1	378	-2749	OFF	0	0	3610	23	20	3	22	1	1	20	2	0	0	0	0	0	0	20	0	0	0	0	0	0	0	0	0	NA	NA	NA	NA	NA
51	yPH_132	WT	Glu2	Glu0Sor1	96	0.010416667	3	2	738	-2389	OFF	0	0	3610	23	20	3	22	1	0	20	2	0	0	0	0	0	0	20	0	0	0	1	1	0.05	0.05	0.000138889	0.000138889	NA	NA	NA	NA	NA
51	yPH_132	WT	Glu2	Glu0Sor1	96	0.010416667	3	3	1098	-2029	OFF	0	0	3610	26	21	5	23	3	1	20	3	0	0	0	0	0	0	20	0	0	0	1	1	0.05	0.05	0.000138889	0.000138889	NA	NA	NA	NA	NA
51	yPH_132	WT	Glu2	Glu0Sor1	96	0.010416667	3	4	1458	-1669	OFF	0	0	3610	26	21	5	24	2	1	20	4	0	0	0	0	0	0	20	0	0	0	0	0	0	0	0	0	NA	NA	NA	NA	NA
51	yPH_132	WT	Glu2	Glu0Sor1	96	0.010416667	3	5	1818	-1309	OFF	0	0	3610	26	21	5	24	2	0	20	4	0	0	0	0	0	0	20	0	0	0	0	0	0	0	0	0	NA	NA	NA	NA	NA
51	yPH_132	WT	Glu2	Glu0Sor1	96	0.010416667	3	6	2178	-949	OFF	0	0	3610	25	20	5	24	1	0	20	4	0	0	0	0	0	0	21	0	0	0	1	2	0.1	0.1	0.000277778	0.000277778	NA	NA	NA	NA	NA
51	yPH_132	WT	Glu2	Glu0Sor1	96	0.010416667	3	7	2538	-589	OFF	0	0	3610	26	21	5	26	0	2	21	5	0	0	0	0	0	0	23	0	0	0	1	3	0.142857143	0.142857143	0.000396825	0.000396825	NA	NA	NA	NA	NA
51	yPH_132	WT	Glu2	Glu0Sor1	96	0.010416667	3	8	2898	-229	OFF	0	0	3610	29	23	6	29	0	3	23	6	0	0	0	0	0	0	25	0	0	0	0	2	0.086956522	0.086956522	0.000241546	0.000241546	NA	NA	NA	NA	NA
51	yPH_132	WT	Glu2	Glu0Sor1	96	0.010416667	3	9	3258	131	ON	1	1	2887	33	26	7	31	2	2	25	6	0	0	0	0	0	0	25	0	0	0	0	0	0	0	0	0	5	2	0.086956522	0.086956522	0
51	yPH_132	WT	Glu2	Glu0Sor1	96	0.010416667	3	10	3618	491	ON	1	1	2887	33	27	6	31	2	0	25	6	0	0	0	0	0	0	25	0	0	0	0	0	0	0	0	0	5	2	0.086956522	0.086956522	0
51	yPH_132	WT	Glu2	Glu0Sor1	96	0.010416667	3	11	3978	851	ON	1	1	2887	33	27	6	31	2	0	25	6	0	0	0	0	0	0	25	0	0	0	0	0	0	0	0	0	5	2	0.086956522	0.086956522	0
51	yPH_132	WT	Glu2	Glu0Sor1	96	0.010416667	3	12	4698	1571	ON	1	1	2887	34	26	8	32	2	0	25	7	0	0	0	0	0	0	25	0	0	0	0	0	0	0	0	0	5	2	0.086956522	0.086956522	0
51	yPH_132	WT	Glu2	Glu0Sor1	96	0.010416667	3	13	5058	1931	ON	1	1	2887	34	26	8	32	2	0	25	7	0	0	0	0	0	0	25	0	0	0	0	0	0	0	0	0	5	2	0.086956522	0.086956522	0
51	yPH_132	WT	Glu2	Glu0Sor1	96	0.010416667	3	14	5418	2291	ON	1	1	2887	32	26	6	31	1	0	25	6	0	0	0	0	0	0	25	0	0	0	0	0	0	0	0	0	5	2	0.086956522	0.086956522	0
51	yPH_132	WT	Glu2	Glu0Sor1	96	0.010416667	3	15	5778	2651	ON	1	1	2887	33	27	6	31	2	0	25	6	0	0	0	0	0	0	25	0	0	0	0	0	0	0	0	0	5	2	0.086956522	0.086956522	0
51	yPH_132	WT	Glu2	Glu0Sor1	96	0.010416667	3	16	6138	3011	OFF	2	1	2888	31	25	6	31	0	0	25	6	0	0	0	0	0	0	24	0	0	0	1	0	0	0	0	0	5	2	0.086956522	0.086956522	0
51	yPH_132	WT	Glu2	Glu0Sor1	96	0.010416667	3	17	6498	3371	OFF	2	1	2888	31	24	7	30	1	0	24	6	1	0	1	0	1	0.033333333	24	0	0	0	0	0	0	0	0	0	5	2	0.086956522	0.086956522	0.033333333
51	yPH_132	WT	Glu2	Glu0Sor1	96	0.010416667	3	18	6858	3731	OFF	2	1	2888	31	25	6	30	1	0	24	6	1	0	1	0	1	0	24	0	0	0	0	0	0	0	0	0	5	2	0.086956522	0.086956522	0.033333333
51	yPH_132	WT	Glu2	Glu0Sor1	96	0.010416667	3	19	7218	4091	OFF	2	1	2888	33	27	6	30	3	0	24	6	1	0	1	0	1	0	26	0	0	0	0	2	0.083333333	0.086956522	0.000231481	0.000241546	5	4	0.170289855	0.173913043	0.033333333
51	yPH_132	WT	Glu2	Glu0Sor1	96	0.010416667	3	20	7578	4451	OFF	2	1	2888	32	26	6	32	0	2	26	6	1	0	1	0	1	0	27	0	0	0	0	1	0.038461538	0.04	0.000106838	0.000111111	7	5	0.208751394	0.213913043	0.033333333
51	yPH_132	WT	Glu2	Glu0Sor1	96	0.010416667	3	21	7938	4811	OFF	2	1	2888	33	27	6	33	0	1	27	6	2	0	2	0	2	0.03125	28	0	0	0	0	1	0.037037037	0.04	0.000102881	0.000111111	8	6	0.245788431	0.253913043	0.064583333
51	yPH_132	WT	Glu2	Glu0Sor1	96	0.010416667	3	22	8298	5171	OFF	2	1	2888	34	28	6	34	0	1	28	6	2	0	2	0	2	0	29	0	0	0	0	1	0.035714286	0.038461538	9.92E-05	0.000106838	9	7	0.281502716	0.292374582	0.064583333
51	yPH_132	WT	Glu2	Glu0Sor1	96	0.010416667	3	23	8658	5531	OFF	2	1	2888	36	30	6	34	2	1	29	5	3	0	3	0	3	0.03125	28	0	0	0	1	0	0	0	0	0	10	7	0.281502716	0.292374582	0.095833333
51	yPH_132	WT	Glu2	Glu0Sor1	96	0.010416667	3	24	9018	5891	ON	3	2	2888	36	29	7	34	2	0	28	6	3	0	3	0	3	0	28	0	0	0	0	0	0	0	0	0	10	7	0.281502716	0.292374582	0.095833333
51	yPH_132	WT	Glu2	Glu0Sor1	96	0.010416667	3	25	9738	6611	ON	3	2	2888	40	31	9	33	7	1	28	5	3	0	3	0	3	0	29	0	0	0	0	1	0.035714286	0.04	9.92E-05	0.000111111	11	8	0.317217002	0.332374582	0.095833333
51	yPH_132	WT	Glu2	Glu0Sor1	96	0.010416667	3	26	10098	6971	ON	3	2	2888	39	32	7	34	5	1	29	5	3	0	3	0	3	0	29	0	0	0	0	0	0	0	0	0	12	8	0.317217002	0.332374582	0.095833333
51	yPH_132	WT	Glu2	Glu0Sor1	96	0.010416667	3	27	10458	7331	ON	3	2	2888	38	30	8	35	3	1	29	6	3	0	3	0	3	0	28	0	1	0	2	0	0	0	0	0	13	8	0.317217002	0.332374582	0.095833333
51	yPH_132	WT	Glu2	Glu0Sor1	96	0.010416667	3	28	10818	7691	ON	3	2	2888	39	29	10	36	3	1	28	8	3	0	3	0	3	0	28	0	0	0	0	0	0	0	0	0	14	8	0.317217002	0.332374582	0.095833333
51	yPH_132	WT	Glu2	Glu0Sor1	96	0.010416667	3	29	11178	8051	ON	3	2	2888	40	29	11	37	3	1	28	9	3	0	3	0	3	0	30	0	2	0	0	0	0	0	0	0	15	8	0.317217002	0.332374582	0.095833333
51	yPH_132	WT	Glu2	Glu0Sor1	96	0.010416667	3	30	11538	8411	ON	3	2	2888	41	33	8	38	3	1	30	8	3	0	3	0	3	0	31	0	1	0	0	0	0	0	0	0	16	8	0.317217002	0.332374582	0.095833333
51	yPH_132	WT	Glu2	Glu0Sor1	96	0.010416667	3	31	11898	8771	OFF	4	2	2888	39	31	8	38	1	0	31	7	3	0	3	0	3	0	31	0	0	0	0	0	0	0	0	0	16	8	0.317217002	0.332374582	0.095833333
51	yPH_132	WT	Glu2	Glu0Sor1	96	0.010416667	3	32	12258	9131	OFF	4	2	2888	39	31	8	38	1	0	31	7	3	0	3	0	3	0	31	0	0	0	0	0	0	0	0	0	16	8	0.317217002	0.332374582	0.095833333
51	yPH_132	WT	Glu2	Glu0Sor1	96	0.010416667	3	33	12618	9491	OFF	4	2	2888	39	31	8	38	1	0	31	7	6	0	6	0	6	0.085714286	32	0	0	0	0	1	0.032258065	0.04	8.96E-05	0.000111111	16	9	0.349475067	0.372374582	0.181547619
51	yPH_132	WT	Glu2	Glu0Sor1	96	0.010416667	3	34	12978	9851	OFF	4	2	2888	39	32	7	39	0	1	32	7	6	0	6	0	6	0	32	0	0	0	0	0	0	0	0	0	17	9	0.349475067	0.372374582	0.181547619
51	yPH_132	WT	Glu2	Glu0Sor1	96	0.010416667	3	35	13338	10211	OFF	4	2	2888	40	32	8	39	1	0	32	7	6	0	6	0	6	0	33	0	0	0	0	1	0.03125	0.038461538	8.68E-05	0.000106838	17	10	0.380725067	0.41083612	0.181547619
51	yPH_132	WT	Glu2	Glu0Sor1	96	0.010416667	3	36	13698	10571	OFF	4	2	2888	44	33	11	40	4	1	33	7	6	0	6	0	6	0	32	0	0	0	1	0	0	0	0	0	18	10	0.380725067	0.41083612	0.181547619
51	yPH_132	WT	Glu2	Glu0Sor1	96	0.010416667	3	37	14058	10931	OFF	4	2	2888	41	32	9	40	1	0	32	8	6	0	6	0	6	0	34	0	0	0	0	2	0.0625	0.076923077	0.000173611	0.000213675	18	12	0.443225067	0.487759197	0.181547619
51	yPH_132	WT	Glu2	Glu0Sor1	96	0.010416667	3	38	14418	11291	OFF	4	2	2888	44	35	9	43	1	2	34	9	6	0	6	0	6	0	35	0	1	0	0	0	0	0	0	0	20	12	0.443225067	0.487759197	0.181547619
51	yPH_132	WT	Glu2	Glu0Sor1	96	0.010416667	3	39	14778	11651	ON	5	3	2888	46	37	9	43	3	0	35	8	6	0	6	0	6	0	35	0	0	0	0	0	0	0	0	0	20	12	0.443225067	0.487759197	0.181547619
51	yPH_132	WT	Glu2	Glu0Sor1	96	0.010416667	3	40	15138	12011	ON	5	3	2888	50	41	9	43	7	0	35	8	6	0	6	0	6	0	35	0	0	0	0	0	0	0	0	0	20	12	0.443225067	0.487759197	0.181547619
51	yPH_132	WT	Glu2	Glu0Sor1	96	0.010416667	3	41	15498	12371	ON	5	3	2888	50	40	10	43	7	0	35	8	6	0	6	0	6	0	35	0	0	0	0	0	0	0	0	0	20	12	0.443225067	0.487759197	0.181547619
51	yPH_132	WT	Glu2	Glu0Sor1	96	0.010416667	3	42	15858	12731	ON	5	3	2888	47	38	9	43	4	0	35	8	6	0	6	0	6	0	35	0	0	0	0	0	0	0	0	0	20	12	0.443225067	0.487759197	0.181547619
51	yPH_132	WT	Glu2	Glu0Sor1	96	0.010416667	3	43	16218	13091	ON	5	3	2888	48	40	8	43	5	0	35	8	6	0	6	0	6	0	35	0	0	0	0	0	0	0	0	0	20	12	0.443225067	0.487759197	0.181547619
51	yPH_132	WT	Glu2	Glu0Sor1	96	0.010416667	3	44	16578	13451	ON	5	3	2888	50	40	10	43	7	0	35	8	6	0	6	0	6	0	35	0	0	0	0	0	0	0	0	0	20	12	0.443225067	0.487759197	0.181547619
51	yPH_132	WT	Glu2	Glu0Sor1	96	0.010416667	3	45	16938	13811	ON	5	3	2888	49	40	9	43	6	0	35	8	6	0	6	0	6	0	35	0	0	0	0	0	0	0	0	0	20	12	0.443225067	0.487759197	0.181547619
51	yPH_132	WT	Glu2	Glu0Sor1	96	0.010416667	3	46	17298	14171	ON	5	3	2888	47	39	8	43	4	0	35	8	6	0	6	0	6	0	35	0	0	0	0	0	0	0	0	0	20	12	0.443225067	0.487759197	0.181547619
51	yPH_132	WT	Glu2	Glu0Sor1	96	0.010416667	3	47	17658	14531	OFF	6	3	2887	43	35	8	42	1	0	35	7	6	0	6	0	6	0	33	0	0	0	2	0	0	0	0	0	20	12	0.443225067	0.487759197	0.181547619
51	yPH_132	WT	Glu2	Glu0Sor1	96	0.010416667	3	48	18018	14891	OFF	6	3	2887	42	33	9	42	0	0	33	9	7	0	7	0	7	0.027777778	34	0	0	0	0	1	0.03030303	0.038461538	8.42E-05	0.000106838	20	13	0.473528097	0.526220736	0.209325397
51	yPH_132	WT	Glu2	Glu0Sor1	96	0.010416667	3	49	18378	15251	OFF	6	3	2887	45	36	9	43	2	1	34	9	7	0	7	0	7	0	34	0	0	0	1	1	0.029411765	0.037037037	8.17E-05	0.000102881	21	14	0.502939862	0.563257773	0.209325397
51	yPH_132	WT	Glu2	Glu0Sor1	96	0.010416667	3	50	18738	15611	OFF	6	3	2887	46	36	10	44	2	1	34	10	6	0	6	0	7	0	38	0	3	0	0	1	0.029411765	0.035714286	8.17E-05	9.92E-05	22	15	0.532351626	0.598972059	0.209325397
51	yPH_132	WT	Glu2	Glu0Sor1	96	0.010416667	3	51	19098	15971	OFF	6	3	2887	48	40	8	45	3	1	38	7	6	0	6	0	7	0	40	0	0	0	0	2	0.052631579	0.0625	0.000146199	0.000173611	23	17	0.584983205	0.661472059	0.209325397
51	yPH_132	WT	Glu2	Glu0Sor1	96	0.010416667	3	52	19458	16331	OFF	6	3	2887	51	42	9	46	5	2	40	6	7	0	7	0	8	0.025	42	0	0	0	2	4	0.1	0.121212121	0.000277778	0.0003367	25	21	0.684983205	0.78268418	0.234325397
51	yPH_132	WT	Glu2	Glu0Sor1	96	0.010416667	3	53	19818	16691	OFF	6	3	2887	53	43	10	50	3	4	42	8	6	1	6	1	8	0	46	0	2	0	0	2	0.047619048	0.055555556	0.000132275	0.000154321	29	23	0.732602253	0.838239735	0.234325397
51	yPH_132	WT	Glu2	Glu0Sor1	96	0.010416667	3	54	20178	17051	OFF	6	3	2887	55	46	9	52	3	2	46	6	7	0	7	0	8	0	47	0	0	0	0	1	0.02173913	0.025641026	6.04E-05	7.12E-05	31	24	0.754341383	0.863880761	0.234325397
51	yPH_132	WT	Glu2	Glu0Sor1	96	0.010416667	3	55	20538	17411	ON	7	4	2888	59	49	10	53	6	1	47	6	7	0	7	0	8	0	47	0	0	0	0	0	0	0	0	0	32	24	0.754341383	0.863880761	0.234325397
51	yPH_132	WT	Glu2	Glu0Sor1	96	0.010416667	3	56	20898	17771	ON	7	4	2888	58	50	8	53	5	0	47	6	7	0	7	0	8	0	47	0	0	0	0	0	0	0	0	0	32	24	0.754341383	0.863880761	0.234325397
51	yPH_132	WT	Glu2	Glu0Sor1	96	0.010416667	3	57	21258	18131	ON	7	4	2888	60	50	10	53	7	0	47	6	7	0	7	0	8	0	47	0	0	0	0	0	0	0	0	0	32	24	0.754341383	0.863880761	0.234325397
51	yPH_132	WT	Glu2	Glu0Sor1	96	0.010416667	3	58	21618	18491	ON	7	4	2888	60	51	9	54	6	1	47	7	7	0	7	0	8	0	46	0	1	0	2	0	0	0	0	0	33	24	0.754341383	0.863880761	0.234325397
51	yPH_132	WT	Glu2	Glu0Sor1	96	0.010416667	3	59	21978	18851	ON	7	4	2888	59	47	12	55	4	1	46	9	6	1	6	1	8	0	46	0	0	0	0	0	0	0	0	0	34	24	0.754341383	0.863880761	0.234325397
51	yPH_132	WT	Glu2	Glu0Sor1	96	0.010416667	3	60	22338	19211	ON	7	4	2888	58	47	11	55	3	0	46	9	6	1	6	1	8	0	47	0	2	0	1	0	0	0	0	0	34	24	0.754341383	0.863880761	0.234325397
51	yPH_132	WT	Glu2	Glu0Sor1	96	0.010416667	3	61	22698	19571	ON	7	4	2888	61	50	11	55	6	0	47	8	7	0	7	0	8	0	47	0	0	0	0	0	0	0	0	0	34	24	0.754341383	0.863880761	0.234325397
51	yPH_132	WT	Glu2	Glu0Sor1	96	0.010416667	3	62	23058	19931	ON	7	4	2888	61	49	12	55	6	0	47	8	7	0	7	0	8	0	48	0	2	0	1	0	0	0	0	0	34	24	0.754341383	0.863880761	0.234325397
51	yPH_132	WT	Glu2	Glu0Sor1	96	0.010416667	3	63	23418	20291	OFF	8	4	2888	59	48	11	55	4	0	48	7	7	0	7	0	8	0	48	0	0	0	0	0	0	0	0	0	34	24	0.754341383	0.863880761	0.234325397
51	yPH_132	WT	Glu2	Glu0Sor1	96	0.010416667	3	64	23778	20651	OFF	8	4	2888	61	49	12	55	6	0	48	7	7	0	7	0	8	0	50	0	0	0	0	2	0.041666667	0.048780488	0.000115741	0.000135501	34	26	0.79600805	0.912661249	0.234325397
51	yPH_132	WT	Glu2	Glu0Sor1	96	0.010416667	3	65	24138	21011	OFF	8	4	2888	60	52	8	57	3	2	50	7	7	0	7	0	8	0	50	0	0	0	1	1	0.02	0.023255814	5.56E-05	6.46E-05	36	27	0.81600805	0.935917063	0.234325397
51	yPH_132	WT	Glu2	Glu0Sor1	96	0.010416667	3	66	24498	21371	OFF	8	4	2888	60	51	9	58	2	1	50	8	7	0	7	0	8	0	51	0	0	0	0	1	0.02	0.023255814	5.56E-05	6.46E-05	37	28	0.83600805	0.959172877	0.234325397
51	yPH_132	WT	Glu2	Glu0Sor1	96	0.010416667	3	67	24858	21731	OFF	8	4	2888	65	54	11	60	5	2	51	9	7	0	7	0	8	0	52	0	1	0	0	0	0	0	0	0	39	28	0.83600805	0.959172877	0.234325397
51	yPH_132	WT	Glu2	Glu0Sor1	96	0.010416667	3	68	25218	22091	OFF	8	4	2888	62	53	9	60	2	0	52	8	7	0	7	0	8	0	53	0	0	0	0	1	0.019230769	0.022222222	5.34E-05	6.17E-05	39	29	0.855238819	0.981395099	0.234325397
51	yPH_132	WT	Glu2	Glu0Sor1	96	0.010416667	3	69	25578	22451	OFF	8	4	2888	62	54	8	61	1	1	53	8	7	0	7	0	8	0	56	0	0	0	0	3	0.056603774	0.065217391	0.000157233	0.000181159	40	32	0.911842593	1.04661249	0.234325397
51	yPH_132	WT	Glu2	Glu0Sor1	96	0.010416667	3	70	25938	22811	OFF	8	4	2888	64	56	8	64	0	3	56	8	7	0	7	0	8	0	55	0	0	0	3	2	0.035714286	0.040816327	9.92E-05	0.000113379	43	34	0.947556878	1.087428817	0.234325397
51	yPH_132	WT	Glu2	Glu0Sor1	96	0.010416667	3	71	26298	23171	ON	9	5	2888	71	60	11	66	5	2	55	11	7	0	12	0	9	0.016666667	54	0	0	0	1	0	0	0	0	0	45	34	0.947556878	1.087428817	0.250992063
51	yPH_132	WT	Glu2	Glu0Sor1	96	0.010416667	3	72	26658	23531	ON	9	5	2888	70	59	11	65	5	0	54	11	7	0	12	0	9	0	55	0	0	0	0	1	0.018518519	0.021276596	5.14E-05	5.91E-05	45	35	0.966075397	1.108705412	0.250992063
51	yPH_132	WT	Glu2	Glu0Sor1	96	0.010416667	3	73	27018	23891	ON	9	5	2888	71	59	12	66	5	1	55	11	7	0	11	1	9	0	55	0	0	0	0	0	0	0	0	0	46	35	0.966075397	1.108705412	0.250992063
51	yPH_132	WT	Glu2	Glu0Sor1	96	0.010416667	3	74	27378	24251	ON	9	5	2888	69	59	10	64	5	0	55	9	7	0	11	1	9	0	53	0	0	0	2	0	0	0	0	0	46	35	0.966075397	1.108705412	0.250992063
51	yPH_132	WT	Glu2	Glu0Sor1	96	0.010416667	3	75	27738	24611	ON	9	5	2888	68	56	12	64	4	0	53	11	7	0	10	1	9	0	52	0	2	0	3	0	0	0	0	0	46	35	0.966075397	1.108705412	0.250992063
51	yPH_132	WT	Glu2	Glu0Sor1	96	0.010416667	3	76	28098	24971	ON	9	5	2888	68	55	13	64	4	0	52	12	6	1	9	2	9	0	52	0	0	0	0	0	0	0	0	0	46	35	0.966075397	1.108705412	0.250992063
51	yPH_132	WT	Glu2	Glu0Sor1	96	0.010416667	3	77	28458	25331	ON	9	5	2888	66	53	13	63	3	0	52	11	6	1	7	3	9	0	52	0	0	0	0	0	0	0	0	0	46	35	0.966075397	1.108705412	0.250992063
51	yPH_132	WT	Glu2	Glu0Sor1	96	0.010416667	3	78	28818	25691	ON	9	5	2888	69	55	14	62	7	0	52	10	6	1	9	5	9	0	49	0	1	0	4	0	0	0	0	0	46	35	0.966075397	1.108705412	0.250992063
51	yPH_132	WT	Glu2	Glu0Sor1	96	0.010416667	3	79	29178	26051	OFF	10	5	2888	63	50	13	61	2	0	49	12	6	0	7	1	9	0	47	0	1	0	3	0	0	0	0	0	46	35	0.966075397	1.108705412	0.250992063
51	yPH_132	WT	Glu2	Glu0Sor1	96	0.010416667	3	80	29538	26411	OFF	10	5	2888	62	47	15	61	1	0	47	14	5	1	5	2	9	0	50	0	2	0	0	1	0.021276596	0.023809524	5.91E-05	6.61E-05	46	36	0.987351993	1.132514936	0.250992063
51	yPH_132	WT	Glu2	Glu0Sor1	96	0.010416667	3	81	29898	26771	OFF	10	5	2888	65	50	15	63	2	2	50	13	5	1	5	3	9	0	53	0	3	0	0	0	0	0	0	0	48	36	0.987351993	1.132514936	0.250992063
51	yPH_132	WT	Glu2	Glu0Sor1	96	0.010416667	3	82	30258	27131	OFF	10	5	2888	65	54	11	63	2	0	53	10	6	0	7	1	9	0	52	0	0	0	2	1	0.018867925	0.021276596	5.24E-05	5.91E-05	48	37	1.006219917	1.153791532	0.250992063
51	yPH_132	WT	Glu2	Glu0Sor1	96	0.010416667	3	83	30618	27491	OFF	10	5	2888	66	53	13	64	2	1	52	12	5	1	6	2	9	0	54	0	2	0	2	2	0.038461538	0.042553191	0.000106838	0.000118203	49	39	1.044681456	1.196344724	0.250992063
51	yPH_132	WT	Glu2	Glu0Sor1	96	0.010416667	3	84	30978	27851	OFF	10	5	2888	69	55	14	66	3	2	54	12	6	0	7	2	9	0	57	0	0	0	0	3	0.055555556	0.0625	0.000154321	0.000173611	51	42	1.100237011	1.258844724	0.250992063
51	yPH_132	WT	Glu2	Glu0Sor1	96	0.010416667	3	85	31338	28211	OFF	10	5	2888	70	58	12	69	1	3	57	12	6	0	7	0	9	0	60	0	2	0	0	1	0.01754386	0.019607843	4.87E-05	5.45E-05	54	43	1.117780871	1.278452567	0.250992063
51	yPH_132	WT	Glu2	Glu0Sor1	96	0.010416667	3	86	31698	28571	OFF	10	5	2888	79	64	15	71	8	2	60	11	6	0	10	4	9	0	61	0	0	0	1	2	0.033333333	0.037037037	9.26E-05	0.000102881	56	45	1.151114204	1.315489604	0.250992063
51	yPH_132	WT	Glu2	Glu0Sor1	96	0.010416667	3	87	32058	28931	ON	11	6	2888	78	64	14	73	5	2	61	12	6	0	9	2	9	0	60	0	1	0	3	1	0.016393443	0.018181818	4.55E-05	5.05E-05	58	46	1.167507647	1.333671422	0.250992063
51	yPH_132	WT	Glu2	Glu0Sor1	96	0.010416667	3	88	32418	29291	ON	11	6	2888	80	64	16	73	7	1	60	13	6	0	10	3	9	0	60	0	2	0	2	0	0	0	0	0	59	46	1.167507647	1.333671422	0.250992063
51	yPH_132	WT	Glu2	Glu0Sor1	96	0.010416667	3	89	32778	29651	ON	11	6	2888	81	66	15	72	9	0	60	12	6	0	12	3	9	0	59	0	1	0	2	0	0	0	0	0	59	46	1.167507647	1.333671422	0.250992063
51	yPH_132	WT	Glu2	Glu0Sor1	96	0.010416667	3	90	33138	30011	ON	11	6	2888	80	63	17	72	8	0	59	13	6	0	10	4	9	0	61	0	2	0	0	0	0	0	0	0	59	46	1.167507647	1.333671422	0.250992063
51	yPH_132	WT	Glu2	Glu0Sor1	96	0.010416667	3	91	33498	30371	ON	11	6	2888	80	66	14	72	8	0	61	11	6	0	11	3	9	0	60	0	1	0	2	0	0	0	0	0	59	46	1.167507647	1.333671422	0.250992063
51	yPH_132	WT	Glu2	Glu0Sor1	96	0.010416667	3	92	33858	30731	ON	11	6	2888	84	69	15	71	13	0	60	11	6	0	15	4	9	0	60	0	0	0	0	0	0	0	0	0	59	46	1.167507647	1.333671422	0.250992063
51	yPH_132	WT	Glu2	Glu0Sor1	96	0.010416667	3	93	34218	31091	ON	11	6	2888	81	66	15	71	10	0	60	11	6	0	12	4	9	0	60	0	0	0	0	0	0	0	0	0	59	46	1.167507647	1.333671422	0.250992063
51	yPH_132	WT	Glu2	Glu0Sor1	96	0.010416667	3	94	34578	31451	ON	11	6	2888	80	65	15	71	9	0	60	11	6	0	11	4	9	0	60	0	0	0	0	0	0	0	0	0	59	46	1.167507647	1.333671422	0.250992063
51	yPH_132	WT	Glu2	Glu0Sor1	96	0.010416667	3	95	34938	31811	OFF	12	6	2887	78	63	15	71	7	0	60	11	6	0	9	4	9	0	58	0	2	0	4	0	0	0	0	0	59	46	1.167507647	1.333671422	0.250992063
51	yPH_132	WT	Glu2	Glu0Sor1	96	0.010416667	3	96	35298	32171	OFF	12	6	2887	77	60	17	72	5	0	58	14	5	1	7	4	9	0	63	0	5	0	0	0	0	0	0	0	59	46	1.167507647	1.333671422	0.250992063
51	yPH_132	WT	Glu2	Glu0Sor1	96	0.010416667	3	97	35658	32531	OFF	12	6	2887	78	65	13	72	6	0	63	9	6	0	8	4	9	0	64	0	0	0	0	1	0.015873016	0.01754386	4.41E-05	4.87E-05	59	47	1.183380663	1.351215282	0.250992063
51	yPH_132	WT	Glu2	Glu0Sor1	96	0.010416667	3	98	36018	32891	OFF	12	6	2887	81	67	14	74	7	2	64	10	6	0	9	4	9	0	66	0	1	0	1	2	0.03125	0.034482759	8.68E-05	9.58E-05	61	49	1.214630663	1.38569804	0.250992063
51	yPH_132	WT	Glu2	Glu0Sor1	96	0.010416667	3	99	36378	33251	OFF	12	6	2887	83	69	14	77	6	3	66	11	6	0	9	3	9	0	69	0	1	0	2	4	0.060606061	0.066666667	0.00016835	0.000185185	64	53	1.275236723	1.452364707	0.250992063
51	yPH_132	WT	Glu2	Glu0Sor1	96	0.010416667	3	100	36738	33611	OFF	12	6	2887	91	75	16	82	9	5	69	13	6	0	12	3	9	0	73	0	0	0	1	5	0.072463768	0.079365079	0.000201288	0.000220459	69	58	1.347700491	1.531729786	0.250992063
51	yPH_132	WT	Glu2	Glu0Sor1	96	0.010416667	3	101	37098	33971	OFF	12	6	2887	99	78	21	89	10	7	73	16	5	0	10	5	9	0	76	0	3	0	3	3	0.04109589	0.044117647	0.000114155	0.000122549	76	61	1.388796382	1.575847433	0.250992063
51	yPH_132	WT	Glu2	Glu0Sor1	96	0.010416667	3	102	37458	34331	OFF	12	6	2887	108	84	24	92	16	3	76	16	5	0	13	8	9	0	80	0	4	0	1	1	0.013157895	0.014084507	3.65E-05	3.91E-05	79	62	1.401954277	1.58993194	0.250992063
51	yPH_132	WT	Glu2	Glu0Sor1	96	0.010416667	3	103	37818	34691	ON	13	7	2888	116	88	28	96	20	4	80	16	5	0	13	12	9	0	81	0	0	0	1	2	0.025	0.026666667	6.94E-05	7.41E-05	83	64	1.426954277	1.616598607	0.250992063
51	yPH_132	WT	Glu2	Glu0Sor1	96	0.010416667	3	104	38178	35051	ON	13	7	2888	117	88	29	101	16	5	81	20	5	0	12	9	9	0	81	0	0	0	0	0	0	0	0	0	88	64	1.426954277	1.616598607	0.250992063
51	yPH_132	WT	Glu2	Glu0Sor1	96	0.010416667	3	105	38538	35411	ON	13	7	2888	117	89	28	101	16	0	81	20	5	0	13	8	9	0	80	0	0	0	1	0	0	0	0	0	88	64	1.426954277	1.616598607	0.250992063
51	yPH_132	WT	Glu2	Glu0Sor1	96	0.010416667	3	106	38898	35771	ON	13	7	2888	112	85	27	101	11	0	80	21	5	0	10	6	9	0	79	0	0	0	1	0	0	0	0	0	88	64	1.426954277	1.616598607	0.250992063
51	yPH_132	WT	Glu2	Glu0Sor1	96	0.010416667	3	107	39258	36131	ON	13	7	2888	111	86	25	101	10	0	79	22	5	0	12	3	9	0	80	0	1	0	0	0	0	0	0	0	88	64	1.426954277	1.616598607	0.250992063
51	yPH_132	WT	Glu2	Glu0Sor1	96	0.010416667	3	108	39618	36491	ON	13	7	2888	110	85	25	101	9	1	80	21	5	0	10	4	9	0	80	0	0	0	0	0	0	0	0	0	89	64	1.426954277	1.616598607	0.250992063
51	yPH_132	WT	Glu2	Glu0Sor1	96	0.010416667	3	109	39978	36851	ON	13	7	2888	110	85	25	102	8	1	80	22	5	0	10	3	9	0	81	0	0	0	0	1	0.0125	0.013333333	3.47E-05	3.70E-05	90	65	1.439454277	1.62993194	0.250992063
51	yPH_132	WT	Glu2	Glu0Sor1	96	0.010416667	3	110	40338	37211	ON	13	7	2888	111	86	25	103	8	1	81	22	5	0	10	3	9	0	79	0	0	0	2	0	0	0	0	0	91	65	1.439454277	1.62993194	0.250992063
51	yPH_132	WT	Glu2	Glu0Sor1	96	0.010416667	3	111	40698	37571	OFF	14	7	2888	110	85	25	103	7	0	79	24	5	0	11	1	9	0	84	0	4	0	0	1	0.012658228	0.013513514	3.52E-05	3.75E-05	91	66	1.452112504	1.643445454	0.250992063
51	yPH_132	WT	Glu2	Glu0Sor1	96	0.010416667	3	112	41058	37931	OFF	14	7	2888	116	90	26	107	9	4	84	23	5	0	11	3	9	0	88	0	4	0	1	1	0.011904762	0.012658228	3.31E-05	3.52E-05	95	67	1.464017266	1.656103682	0.250992063
51	yPH_132	WT	Glu2	Glu0Sor1	96	0.010416667	3	113	41418	38291	OFF	14	7	2888	118	94	24	108	10	1	88	20	5	0	11	4	9	0	90	0	2	0	1	1	0.011363636	0.012048193	3.16E-05	3.35E-05	96	68	1.475380903	1.668151874	0.250992063
51	yPH_132	WT	Glu2	Glu0Sor1	96	0.010416667	3	114	41778	38651	OFF	14	7	2888	125	96	29	110	15	2	90	20	5	0	11	9	9	0	93	0	2	0	4	5	0.055555556	0.058823529	0.000154321	0.000163399	98	73	1.530936458	1.726975404	0.250992063
51	yPH_132	WT	Glu2	Glu0Sor1	96	0.010416667	3	115	42138	39011	OFF	14	7	2888	136	103	33	116	20	6	93	23	5	0	15	10	9	0	103	0	4	0	2	8	0.086021505	0.090909091	0.000238949	0.000252525	104	81	1.616957964	1.817884495	0.250992063
51	yPH_132	WT	Glu2	Glu0Sor1	96	0.010416667	3	116	42498	39371	OFF	14	7	2888	151	114	37	125	26	9	103	22	5	0	16	15	9	0	109	0	2	0	1	5	0.048543689	0.051020408	0.000134844	0.000141723	113	86	1.665501653	1.868904903	0.250992063
51	yPH_132	WT	Glu2	Glu0Sor1	96	0.010416667	3	117	42858	39731	OFF	14	7	2888	167	131	36	130	37	5	109	21	4	0	26	15	9	0	NA	NA	NA	NA	NA	NA	NA	NA	NA	NA	NA	NA	NA	NA	NA
51	yPH_132	WT	Glu2	Glu0Sor1	96	0.010416667	4	0	27	-3100	OFF	0	0	3610	14	11	3	13	1	0	11	2	1	0	0	0	0	0	11	0	0	0	0	0	0	0	0	0	NA	NA	NA	NA	NA
51	yPH_132	WT	Glu2	Glu0Sor1	96	0.010416667	4	1	387	-2740	OFF	0	0	3610	15	11	4	14	1	0	11	3	1	0	0	0	0	0	11	0	0	0	0	0	0	0	0	0	NA	NA	NA	NA	NA
51	yPH_132	WT	Glu2	Glu0Sor1	96	0.010416667	4	2	747	-2380	OFF	0	0	3610	15	11	4	14	1	0	11	3	1	0	0	0	0	0	11	0	0	0	0	0	0	0	0	0	NA	NA	NA	NA	NA
51	yPH_132	WT	Glu2	Glu0Sor1	96	0.010416667	4	3	1107	-2020	OFF	0	0	3610	17	12	5	15	2	0	11	4	1	1	0	0	0	0	11	0	0	0	0	0	0	0	0	0	NA	NA	NA	NA	NA
51	yPH_132	WT	Glu2	Glu0Sor1	96	0.010416667	4	4	1467	-1660	OFF	0	0	3610	17	12	5	15	2	0	11	4	1	1	0	0	0	0	11	0	0	0	0	0	0	0	0	0	NA	NA	NA	NA	NA
51	yPH_132	WT	Glu2	Glu0Sor1	96	0.010416667	4	5	1827	-1300	OFF	0	0	3610	15	11	4	15	0	0	11	4	1	1	0	0	0	0	11	0	0	0	0	0	0	0	0	0	NA	NA	NA	NA	NA
51	yPH_132	WT	Glu2	Glu0Sor1	96	0.010416667	4	6	2187	-940	OFF	0	0	3610	17	12	5	15	2	0	11	4	1	1	0	0	0	0	13	0	0	0	0	2	0.181818182	0.2	0.000505051	0.000555556	NA	NA	NA	NA	NA
51	yPH_132	WT	Glu2	Glu0Sor1	96	0.010416667	4	7	2547	-580	OFF	0	0	3610	20	15	5	17	3	2	13	4	1	1	0	0	0	0	13	0	0	0	0	0	0	0	0	0	NA	NA	NA	NA	NA
51	yPH_132	WT	Glu2	Glu0Sor1	96	0.010416667	4	8	2907	-220	OFF	0	0	3610	21	16	5	17	4	0	13	4	1	1	0	0	0	0	13	0	0	0	0	0	0	0	0	0	NA	NA	NA	NA	NA
51	yPH_132	WT	Glu2	Glu0Sor1	96	0.010416667	4	9	3267	140	ON	1	1	2887	18	13	5	17	1	0	13	4	1	1	0	0	0	0	13	0	0	0	0	0	0	0	0	0	0	0	0	0	0
51	yPH_132	WT	Glu2	Glu0Sor1	96	0.010416667	4	10	3627	500	ON	1	1	2887	17	13	4	17	0	0	13	4	1	1	0	0	0	0	13	0	0	0	0	0	0	0	0	0	0	0	0	0	0
51	yPH_132	WT	Glu2	Glu0Sor1	96	0.010416667	4	11	3987	860	ON	1	1	2887	18	14	4	17	1	0	13	4	1	1	0	0	0	0	13	0	0	0	0	0	0	0	0	0	0	0	0	0	0
51	yPH_132	WT	Glu2	Glu0Sor1	96	0.010416667	4	12	4347	1220	ON	1	1	2887	18	13	5	18	0	1	13	5	1	1	0	0	0	0	13	0	0	0	0	0	0	0	0	0	1	0	0	0	0
51	yPH_132	WT	Glu2	Glu0Sor1	96	0.010416667	4	13	4707	1580	ON	1	1	2887	20	15	5	18	2	0	13	5	1	1	0	0	0	0	13	0	0	0	0	0	0	0	0	0	1	0	0	0	0
51	yPH_132	WT	Glu2	Glu0Sor1	96	0.010416667	4	14	5067	1940	ON	1	1	2887	19	14	5	18	1	0	13	5	1	1	0	0	0	0	13	0	0	0	0	0	0	0	0	0	1	0	0	0	0
51	yPH_132	WT	Glu2	Glu0Sor1	96	0.010416667	4	15	5427	2300	ON	1	1	2887	22	17	5	18	4	0	13	5	1	1	0	0	0	0	14	0	1	0	0	0	0	0	0	0	1	0	0	0	0
51	yPH_132	WT	Glu2	Glu0Sor1	96	0.010416667	4	16	5787	2660	ON	1	1	2887	19	15	4	18	1	0	14	4	2	0	0	0	0	0	14	0	0	0	0	0	0	0	0	0	1	0	0	0	0
51	yPH_132	WT	Glu2	Glu0Sor1	96	0.010416667	4	17	6147	3020	OFF	2	1	2888	18	14	4	18	0	0	14	4	2	0	0	0	0	0	17	0	2	0	0	1	0.071428571	0.083333333	0.000198413	0.000231481	1	1	0.071428571	0.083333333	0
51	yPH_132	WT	Glu2	Glu0Sor1	96	0.010416667	4	18	6507	3380	OFF	2	1	2888	20	18	2	19	1	1	17	2	3	1	1	0	1	0.0625	18	0	0	0	0	1	0.058823529	0.071428571	0.000163399	0.000198413	2	2	0.130252101	0.154761905	0.0625
51	yPH_132	WT	Glu2	Glu0Sor1	96	0.010416667	4	19	6867	3740	OFF	2	1	2888	22	20	2	20	2	1	18	2	3	1	1	0	1	0	18	0	0	0	0	0	0	0	0	0	3	2	0.130252101	0.154761905	0.0625
51	yPH_132	WT	Glu2	Glu0Sor1	96	0.010416667	4	20	7227	4100	OFF	2	1	2888	21	19	2	20	1	0	18	2	3	1	1	0	1	0	18	0	0	0	1	1	0.055555556	0.066666667	0.000154321	0.000185185	3	3	0.185807656	0.221428571	0.0625
51	yPH_132	WT	Glu2	Glu0Sor1	96	0.010416667	4	21	7587	4460	OFF	2	1	2888	23	19	4	21	2	1	18	3	3	1	1	0	1	0	20	0	1	0	0	1	0.055555556	0.066666667	0.000154321	0.000185185	4	4	0.241363212	0.288095238	0.0625
51	yPH_132	WT	Glu2	Glu0Sor1	96	0.010416667	4	22	7947	4820	OFF	2	1	2888	24	21	3	22	2	1	20	2	3	1	1	0	1	0	18	0	0	0	2	0	0	0	0	0	5	4	0.241363212	0.288095238	0.0625
51	yPH_132	WT	Glu2	Glu0Sor1	96	0.010416667	4	23	8307	5180	OFF	2	1	2888	25	21	4	22	3	0	18	4	3	1	1	0	1	0	19	0	1	0	0	0	0	0	0	0	5	4	0.241363212	0.288095238	0.0625
51	yPH_132	WT	Glu2	Glu0Sor1	96	0.010416667	4	24	8667	5540	OFF	2	1	2888	26	21	5	24	2	1	19	5	3	1	1	0	1	0	19	0	0	0	0	0	0	0	0	0	6	4	0.241363212	0.288095238	0.0625
51	yPH_132	WT	Glu2	Glu0Sor1	96	0.010416667	4	25	9027	5900	ON	3	2	2888	23	19	4	23	0	0	19	4	3	1	1	0	1	0	19	0	0	0	0	0	0	0	0	0	6	4	0.241363212	0.288095238	0.0625
51	yPH_132	WT	Glu2	Glu0Sor1	96	0.010416667	4	26	9387	6260	ON	3	2	2888	26	20	6	24	2	0	19	5	3	1	1	0	1	0	19	0	0	0	0	0	0	0	0	0	6	4	0.241363212	0.288095238	0.0625
51	yPH_132	WT	Glu2	Glu0Sor1	96	0.010416667	4	27	9747	6620	ON	3	2	2888	25	19	6	24	1	0	19	5	3	1	1	0	1	0	19	0	0	0	0	0	0	0	0	0	6	4	0.241363212	0.288095238	0.0625
51	yPH_132	WT	Glu2	Glu0Sor1	96	0.010416667	4	28	10107	6980	ON	3	2	2888	26	20	6	25	1	1	19	6	3	1	1	0	1	0	20	0	1	0	0	0	0	0	0	0	7	4	0.241363212	0.288095238	0.0625
51	yPH_132	WT	Glu2	Glu0Sor1	96	0.010416667	4	29	10467	7340	ON	3	2	2888	26	21	5	25	1	0	20	5	3	1	1	0	1	0	20	0	0	0	0	0	0	0	0	0	7	4	0.241363212	0.288095238	0.0625
51	yPH_132	WT	Glu2	Glu0Sor1	96	0.010416667	4	30	10827	7700	ON	3	2	2888	25	20	5	25	0	0	20	5	3	1	1	0	1	0	20	0	0	0	0	0	0	0	0	0	7	4	0.241363212	0.288095238	0.0625
51	yPH_132	WT	Glu2	Glu0Sor1	96	0.010416667	4	31	11187	8060	ON	3	2	2888	25	20	5	25	0	0	20	5	3	1	1	0	1	0	21	0	1	0	0	0	0	0	0	0	7	4	0.241363212	0.288095238	0.0625
51	yPH_132	WT	Glu2	Glu0Sor1	96	0.010416667	4	32	11547	8420	ON	3	2	2888	25	21	4	25	0	0	21	4	4	0	1	0	1	0	21	0	0	0	0	0	0	0	0	0	7	4	0.241363212	0.288095238	0.0625
51	yPH_132	WT	Glu2	Glu0Sor1	96	0.010416667	4	33	11907	8780	OFF	4	2	2888	25	21	4	25	0	0	21	4	4	0	1	0	1	0	20	0	0	0	1	0	0	0	0	0	7	4	0.241363212	0.288095238	0.0625
51	yPH_132	WT	Glu2	Glu0Sor1	96	0.010416667	4	34	12267	9140	OFF	4	2	2888	27	21	6	25	2	0	20	5	4	1	2	0	2	0.047619048	22	0	1	0	0	1	0.05	0.0625	0.000138889	0.000173611	7	5	0.291363212	0.350595238	0.110119048
51	yPH_132	WT	Glu2	Glu0Sor1	96	0.010416667	4	35	12627	9500	OFF	4	2	2888	28	23	5	26	2	1	22	4	6	0	3	0	3	0.047619048	23	0	0	0	0	1	0.045454545	0.0625	0.000126263	0.000173611	8	6	0.336817757	0.413095238	0.157738095
51	yPH_132	WT	Glu2	Glu0Sor1	96	0.010416667	4	36	12987	9860	OFF	4	2	2888	29	24	5	27	2	1	23	4	6	0	3	0	3	0	23	0	0	0	0	0	0	0	0	0	9	6	0.336817757	0.413095238	0.157738095
51	yPH_132	WT	Glu2	Glu0Sor1	96	0.010416667	4	37	13347	10220	OFF	4	2	2888	29	24	5	27	2	0	23	4	6	0	3	0	3	0	23	0	0	0	0	0	0	0	0	0	9	6	0.336817757	0.413095238	0.157738095
51	yPH_132	WT	Glu2	Glu0Sor1	96	0.010416667	4	38	13707	10580	OFF	4	2	2888	28	23	5	27	1	0	23	4	6	0	3	0	3	0	24	0	0	0	0	1	0.043478261	0.058823529	0.000120773	0.000163399	9	7	0.380296018	0.471918768	0.157738095
51	yPH_132	WT	Glu2	Glu0Sor1	96	0.010416667	4	39	14067	10940	OFF	4	2	2888	34	26	8	28	6	1	24	4	6	0	3	0	3	0	24	0	0	0	0	0	0	0	0	0	10	7	0.380296018	0.471918768	0.157738095
51	yPH_132	WT	Glu2	Glu0Sor1	96	0.010416667	4	40	14427	11300	OFF	4	2	2888	33	25	8	29	4	1	24	5	6	0	3	0	3	0	26	0	0	0	0	2	0.083333333	0.111111111	0.000231481	0.000308642	11	9	0.463629352	0.583029879	0.157738095
51	yPH_132	WT	Glu2	Glu0Sor1	96	0.010416667	4	41	14787	11660	ON	5	3	2888	39	30	9	32	7	3	26	6	5	0	2	0	3	0	26	0	0	0	0	0	0	0	0	0	14	9	0.463629352	0.583029879	0.157738095
51	yPH_132	WT	Glu2	Glu0Sor1	96	0.010416667	4	42	15507	12380	ON	5	3	2888	37	28	9	33	4	1	26	7	5	0	2	0	3	0	26	0	0	0	0	0	0	0	0	0	15	9	0.463629352	0.583029879	0.157738095
51	yPH_132	WT	Glu2	Glu0Sor1	96	0.010416667	4	43	15867	12740	ON	5	3	2888	36	27	9	33	3	0	26	7	5	0	2	0	3	0	27	0	1	0	0	0	0	0	0	0	15	9	0.463629352	0.583029879	0.157738095
51	yPH_132	WT	Glu2	Glu0Sor1	96	0.010416667	4	44	16227	13100	ON	5	3	2888	38	30	8	33	5	0	27	6	5	0	2	0	3	0	28	0	1	0	0	0	0	0	0	0	15	9	0.463629352	0.583029879	0.157738095
51	yPH_132	WT	Glu2	Glu0Sor1	96	0.010416667	4	45	17667	14540	OFF	6	3	2887	37	28	9	33	4	0	28	5	5	0	2	0	3	0	28	0	0	0	0	0	0	0	0	0	15	9	0.463629352	0.583029879	0.157738095
51	yPH_132	WT	Glu2	Glu0Sor1	96	0.010416667	4	46	18027	14900	OFF	6	3	2887	37	29	8	33	4	0	28	5	5	0	2	0	3	0	29	0	0	0	0	1	0.035714286	0.043478261	9.92E-05	0.000120773	15	10	0.499343637	0.626508139	0.157738095
51	yPH_132	WT	Glu2	Glu0Sor1	96	0.010416667	4	47	18387	15260	OFF	6	3	2887	36	29	7	34	2	1	29	5	5	0	2	0	3	0	30	0	0	0	0	1	0.034482759	0.041666667	9.58E-05	0.000115741	16	11	0.533826396	0.668174806	0.157738095
51	yPH_132	WT	Glu2	Glu0Sor1	96	0.010416667	4	48	18747	15620	OFF	6	3	2887	38	30	8	35	3	1	30	5	5	0	2	0	3	0	33	0	0	0	0	3	0.1	0.12	0.000277778	0.000333333	17	14	0.633826396	0.788174806	0.157738095
51	yPH_132	WT	Glu2	Glu0Sor1	96	0.010416667	4	49	19107	15980	OFF	6	3	2887	40	33	7	38	2	3	33	5	5	0	2	0	3	0	33	0	0	0	0	0	0	0	0	0	20	14	0.633826396	0.788174806	0.157738095
51	yPH_132	WT	Glu2	Glu0Sor1	96	0.010416667	4	50	19467	16340	OFF	6	3	2887	42	33	9	38	4	0	33	5	5	0	2	0	3	0	35	0	1	0	0	1	0.03030303	0.035714286	8.42E-05	9.92E-05	20	15	0.664129426	0.823889092	0.157738095
51	yPH_132	WT	Glu2	Glu0Sor1	96	0.010416667	4	51	19827	16700	OFF	6	3	2887	43	35	8	39	4	1	35	4	5	0	2	0	3	0	37	0	0	0	0	2	0.057142857	0.066666667	0.00015873	0.000185185	21	17	0.721272283	0.890555759	0.157738095
51	yPH_132	WT	Glu2	Glu0Sor1	96	0.010416667	4	52	20187	17060	OFF	6	3	2887	44	37	7	41	3	2	37	4	5	0	2	0	3	0	35	0	0	0	2	0	0	0	0	0	23	17	0.721272283	0.890555759	0.157738095
51	yPH_132	WT	Glu2	Glu0Sor1	96	0.010416667	4	53	20547	17420	ON	7	4	2888	45	36	9	41	4	0	35	6	5	0	2	0	3	0	34	0	0	0	1	0	0	0	0	0	23	17	0.721272283	0.890555759	0.157738095
51	yPH_132	WT	Glu2	Glu0Sor1	96	0.010416667	4	54	20907	17780	ON	7	4	2888	43	34	9	41	2	0	34	7	4	1	1	1	3	0	34	0	0	0	0	0	0	0	0	0	23	17	0.721272283	0.890555759	0.157738095
51	yPH_132	WT	Glu2	Glu0Sor1	96	0.010416667	4	55	21627	18500	ON	7	4	2888	43	34	9	41	2	0	34	7	4	1	1	1	3	0	34	0	0	0	0	0	0	0	0	0	23	17	0.721272283	0.890555759	0.157738095
51	yPH_132	WT	Glu2	Glu0Sor1	96	0.010416667	4	56	23427	20300	OFF	8	4	2888	43	34	9	41	2	0	34	7	4	1	1	1	3	0	34	0	0	0	0	0	0	0	0	0	23	17	0.721272283	0.890555759	0.157738095
51	yPH_132	WT	Glu2	Glu0Sor1	96	0.010416667	4	57	23787	20660	OFF	8	4	2888	42	34	8	41	1	0	34	7	4	1	1	1	3	0	35	0	0	0	0	1	0.029411765	0.033333333	8.17E-05	9.26E-05	23	18	0.750684048	0.923889092	0.157738095
51	yPH_132	WT	Glu2	Glu0Sor1	96	0.010416667	4	58	24147	21020	OFF	8	4	2888	42	35	7	42	0	1	35	7	5	1	2	1	4	0.027027027	36	0	0	0	0	1	0.028571429	0.033333333	7.94E-05	9.26E-05	24	19	0.779255477	0.957222425	0.184765122
51	yPH_132	WT	Glu2	Glu0Sor1	96	0.010416667	4	59	24507	21380	OFF	8	4	2888	45	37	8	43	2	1	36	7	5	1	2	1	4	0	37	0	0	0	0	1	0.027777778	0.032258065	7.72E-05	8.96E-05	25	20	0.807033254	0.98948049	0.184765122
51	yPH_132	WT	Glu2	Glu0Sor1	96	0.010416667	4	60	24867	21740	OFF	8	4	2888	44	37	7	43	1	1	37	6	5	1	2	1	4	0	38	0	0	0	0	1	0.027027027	0.03125	7.51E-05	8.68E-05	26	21	0.834060281	1.02073049	0.184765122
51	yPH_132	WT	Glu2	Glu0Sor1	96	0.010416667	4	61	25227	22100	OFF	8	4	2888	48	40	8	44	4	1	38	6	5	1	2	1	4	0	40	0	0	0	0	2	0.052631579	0.060606061	0.000146199	0.00016835	27	23	0.88669186	1.08133655	0.184765122
51	yPH_132	WT	Glu2	Glu0Sor1	96	0.010416667	4	62	25587	22460	OFF	8	4	2888	50	42	8	46	4	2	40	6	5	1	2	1	4	0	42	0	1	0	0	1	0.025	0.028571429	6.94E-05	7.94E-05	29	24	0.91169186	1.109907979	0.184765122
51	yPH_132	WT	Glu2	Glu0Sor1	96	0.010416667	4	63	25947	22820	OFF	8	4	2888	52	44	8	48	4	2	42	6	5	1	2	1	4	0	44	0	0	0	0	2	0.047619048	0.054054054	0.000132275	0.00015015	31	26	0.959310908	1.163962033	0.184765122
51	yPH_132	WT	Glu2	Glu0Sor1	96	0.010416667	4	64	26307	23180	ON	9	5	2888	57	48	9	50	7	2	44	6	5	1	2	1	4	0	40	0	0	0	4	0	0	0	0	0	33	26	0.959310908	1.163962033	0.184765122
51	yPH_132	WT	Glu2	Glu0Sor1	96	0.010416667	4	65	26667	23540	ON	9	5	2888	55	43	12	50	5	0	40	10	5	1	2	1	4	0	42	0	2	0	0	0	0	0	0	0	33	26	0.959310908	1.163962033	0.184765122
51	yPH_132	WT	Glu2	Glu0Sor1	96	0.010416667	4	66	27027	23900	ON	9	5	2888	56	47	9	50	6	0	42	8	5	1	2	1	4	0	40	0	0	0	2	0	0	0	0	0	33	26	0.959310908	1.163962033	0.184765122
51	yPH_132	WT	Glu2	Glu0Sor1	96	0.010416667	4	67	27387	24260	ON	9	5	2888	53	43	10	49	4	0	40	9	5	1	2	1	4	0	42	0	2	0	0	0	0	0	0	0	33	26	0.959310908	1.163962033	0.184765122
51	yPH_132	WT	Glu2	Glu0Sor1	96	0.010416667	4	68	28467	25340	ON	9	5	2888	53	45	8	48	5	0	42	6	5	1	2	1	4	0	40	0	0	0	2	0	0	0	0	0	33	26	0.959310908	1.163962033	0.184765122
51	yPH_132	WT	Glu2	Glu0Sor1	96	0.010416667	4	69	28827	25700	ON	9	5	2888	51	43	8	48	3	0	40	8	5	1	2	1	4	0	40	0	2	0	2	0	0	0	0	0	33	26	0.959310908	1.163962033	0.184765122
51	yPH_132	WT	Glu2	Glu0Sor1	96	0.010416667	4	70	29187	26060	OFF	10	5	2888	51	41	10	48	3	0	40	8	5	1	2	1	4	0	43	0	2	0	1	2	0.05	0.057142857	0.000138889	0.00015873	33	28	1.009310908	1.22110489	0.184765122
51	yPH_132	WT	Glu2	Glu0Sor1	96	0.010416667	4	71	29547	26420	OFF	10	5	2888	53	44	9	50	3	2	43	7	5	1	2	1	4	0	42	0	0	0	1	0	0	0	0	0	35	28	1.009310908	1.22110489	0.184765122
51	yPH_132	WT	Glu2	Glu0Sor1	96	0.010416667	4	72	29907	26780	OFF	10	5	2888	54	43	11	52	2	1	42	10	5	1	2	1	4	0	44	0	2	0	0	0	0	0	0	0	36	28	1.009310908	1.22110489	0.184765122
51	yPH_132	WT	Glu2	Glu0Sor1	96	0.010416667	4	73	30267	27140	OFF	10	5	2888	54	45	9	53	1	1	44	9	5	1	2	1	4	0	45	0	0	0	0	1	0.022727273	0.025641026	6.31E-05	7.12E-05	37	29	1.032038181	1.246745916	0.184765122
51	yPH_132	WT	Glu2	Glu0Sor1	96	0.010416667	4	74	30627	27500	OFF	10	5	2888	55	45	10	54	1	1	45	9	5	1	2	1	4	0	46	0	2	0	1	0	0	0	0	0	38	29	1.032038181	1.246745916	0.184765122
51	yPH_132	WT	Glu2	Glu0Sor1	96	0.010416667	4	75	30987	27860	OFF	10	5	2888	56	46	10	55	1	1	46	9	5	1	2	1	4	0	48	0	0	0	0	2	0.043478261	0.048780488	0.000120773	0.000135501	39	31	1.075516442	1.295526404	0.184765122
51	yPH_132	WT	Glu2	Glu0Sor1	96	0.010416667	4	76	31347	28220	OFF	10	5	2888	61	50	11	58	3	3	48	10	5	1	2	1	4	0	53	0	3	0	0	2	0.041666667	0.046511628	0.000115741	0.000129199	42	33	1.117183108	1.342038031	0.184765122
51	yPH_132	WT	Glu2	Glu0Sor1	96	0.010416667	4	77	31707	28580	OFF	10	5	2888	66	56	10	61	5	2	53	8	5	1	2	1	4	0	53	0	0	0	3	3	0.056603774	0.0625	0.000157233	0.000173611	44	36	1.173786882	1.404538031	0.184765122
51	yPH_132	WT	Glu2	Glu0Sor1	96	0.010416667	4	78	32067	28940	ON	11	6	2888	66	53	13	64	2	3	53	11	5	1	2	1	4	0	55	0	2	0	0	0	0	0	0	0	47	36	1.173786882	1.404538031	0.184765122
51	yPH_132	WT	Glu2	Glu0Sor1	96	0.010416667	4	79	32427	29300	ON	11	6	2888	73	62	11	64	9	0	55	9	5	1	2	1	4	0	53	0	0	0	2	0	0	0	0	0	47	36	1.173786882	1.404538031	0.184765122
51	yPH_132	WT	Glu2	Glu0Sor1	96	0.010416667	4	80	32787	29660	ON	11	6	2888	70	57	13	64	6	0	53	11	5	1	2	1	4	0	54	0	0	0	0	1	0.018867925	0.020833333	5.24E-05	5.79E-05	47	37	1.192654806	1.425371365	0.184765122
51	yPH_132	WT	Glu2	Glu0Sor1	96	0.010416667	4	81	33147	30020	ON	11	6	2888	69	56	13	65	4	1	54	11	5	1	2	1	4	0	54	0	0	0	0	0	0	0	0	0	48	37	1.192654806	1.425371365	0.184765122
51	yPH_132	WT	Glu2	Glu0Sor1	96	0.010416667	4	82	33507	30380	ON	11	6	2888	72	58	14	65	7	0	54	11	5	1	2	1	4	0	54	0	0	0	0	0	0	0	0	0	48	37	1.192654806	1.425371365	0.184765122
51	yPH_132	WT	Glu2	Glu0Sor1	96	0.010416667	4	83	33867	30740	ON	11	6	2888	68	56	12	65	3	0	54	11	5	1	2	1	4	0	53	0	0	0	1	0	0	0	0	0	48	37	1.192654806	1.425371365	0.184765122
51	yPH_132	WT	Glu2	Glu0Sor1	96	0.010416667	4	84	34587	31460	ON	11	6	2888	65	53	12	65	0	0	53	12	5	1	2	1	4	0	54	0	1	0	0	0	0	0	0	0	48	37	1.192654806	1.425371365	0.184765122
51	yPH_132	WT	Glu2	Glu0Sor1	96	0.010416667	4	85	34947	31820	OFF	12	6	2887	66	54	12	65	1	0	54	11	5	1	2	1	4	0	55	0	1	0	1	1	0.018518519	0.020408163	5.14E-05	5.67E-05	48	38	1.211173325	1.445779528	0.184765122
51	yPH_132	WT	Glu2	Glu0Sor1	96	0.010416667	4	86	35307	32180	OFF	12	6	2887	68	56	12	66	2	1	55	11	5	1	2	1	4	0	59	0	4	0	1	1	0.018181818	0.02	5.05E-05	5.56E-05	49	39	1.229355143	1.465779528	0.184765122
51	yPH_132	WT	Glu2	Glu0Sor1	96	0.010416667	4	87	35667	32540	OFF	12	6	2887	73	60	13	70	3	4	59	11	5	1	2	1	4	0	61	0	0	0	0	2	0.033898305	0.037037037	9.42E-05	0.000102881	53	41	1.263253448	1.502816565	0.184765122
51	yPH_132	WT	Glu2	Glu0Sor1	96	0.010416667	4	88	36027	32900	OFF	12	6	2887	80	63	17	74	6	4	61	13	5	1	2	1	4	0	64	0	2	0	1	2	0.032786885	0.035714286	9.11E-05	9.92E-05	57	43	1.296040333	1.538530851	0.184765122
51	yPH_132	WT	Glu2	Glu0Sor1	96	0.010416667	4	89	36387	33260	OFF	12	6	2887	84	68	16	76	8	2	64	12	5	1	2	1	4	0	70	0	3	0	1	4	0.0625	0.06779661	0.000173611	0.000188324	59	47	1.358540333	1.606327461	0.184765122
51	yPH_132	WT	Glu2	Glu0Sor1	96	0.010416667	4	90	36747	33620	OFF	12	6	2887	99	77	22	82	17	6	70	12	5	1	2	1	4	0	76	0	3	0	1	4	0.057142857	0.061538462	0.00015873	0.00017094	65	51	1.415683191	1.667865923	0.184765122
51	yPH_132	WT	Glu2	Glu0Sor1	96	0.010416667	4	91	37107	33980	OFF	12	6	2887	106	84	22	91	15	9	76	15	5	1	2	1	4	0	81	0	2	0	3	6	0.078947368	0.084507042	0.000219298	0.000234742	74	57	1.494630559	1.752372965	0.184765122
51	yPH_132	WT	Glu2	Glu0Sor1	96	0.010416667	4	92	37467	34340	OFF	12	6	2887	121	94	27	99	22	8	81	18	5	1	2	1	4	0	87	0	3	0	5	8	0.098765432	0.105263158	0.000274348	0.000292398	82	65	1.593395991	1.857636123	0.184765122
51	yPH_132	WT	Glu2	Glu0Sor1	96	0.010416667	4	93	37827	34700	ON	13	7	2888	134	105	29	109	25	10	87	22	4	1	2	1	4	0	83	0	5	10	15	6	0.068965517	0.072289157	0.000191571	0.000200803	92	71	1.662361508	1.929925279	0.184765122
51	yPH_132	WT	Glu2	Glu0Sor1	96	0.010416667	4	94	38187	35060	ON	13	7	2888	140	110	30	109	31	9	83	26	4	1	2	1	4	0	84	0	5	1	11	7	0.084337349	0.088607595	0.00023427	0.000246132	101	78	1.746698858	2.018532874	0.184765122
51	yPH_132	WT	Glu2	Glu0Sor1	96	0.010416667	4	95	38547	35420	ON	13	7	2888	140	103	37	116	24	8	84	32	3	1	2	1	4	0	91	0	9	0	4	2	0.023809524	0.024691358	6.61E-05	6.86E-05	109	80	1.770508382	2.043224232	0.184765122
51	yPH_132	WT	Glu2	Glu0Sor1	96	0.010416667	4	96	38907	35780	ON	13	7	2888	137	99	38	118	19	2	91	27	3	1	2	1	4	0	95	0	3	0	0	1	0.010989011	0.011363636	3.05E-05	3.16E-05	111	81	1.781497393	2.054587869	0.184765122
51	yPH_132	WT	Glu2	Glu0Sor1	96	0.010416667	4	97	39267	36140	ON	13	7	2888	131	97	34	119	12	1	95	24	3	1	2	1	4	0	90	0	0	0	5	0	0	0	0	0	112	81	1.781497393	2.054587869	0.184765122
51	yPH_132	WT	Glu2	Glu0Sor1	96	0.010416667	4	98	39627	36500	ON	13	7	2888	130	92	38	119	11	0	90	29	3	1	2	1	4	0	89	0	0	0	1	0	0	0	0	0	112	81	1.781497393	2.054587869	0.184765122
51	yPH_132	WT	Glu2	Glu0Sor1	96	0.010416667	4	99	39987	36860	ON	13	7	2888	130	93	37	119	11	0	89	30	3	1	2	1	4	0	89	0	0	0	0	0	0	0	0	0	112	81	1.781497393	2.054587869	0.184765122
51	yPH_132	WT	Glu2	Glu0Sor1	96	0.010416667	4	100	40347	37220	ON	13	7	2888	125	91	34	119	6	0	89	30	3	1	2	1	4	0	87	0	0	0	2	0	0	0	0	0	112	81	1.781497393	2.054587869	0.184765122
51	yPH_132	WT	Glu2	Glu0Sor1	96	0.010416667	4	101	40707	37580	OFF	14	7	2888	128	94	34	119	9	0	87	32	3	1	2	1	4	0	90	0	5	0	4	2	0.022988506	0.023809524	6.39E-05	6.61E-05	112	83	1.804485898	2.078397392	0.184765122
51	yPH_132	WT	Glu2	Glu0Sor1	96	0.010416667	4	102	41067	37940	OFF	14	7	2888	126	91	35	123	3	3	90	33	4	2	3	2	6	0.016806723	96	0	3	0	0	3	0.033333333	0.034883721	9.26E-05	9.69E-05	115	86	1.837819232	2.113281113	0.201571845
51	yPH_132	WT	Glu2	Glu0Sor1	96	0.010416667	4	103	41427	38300	OFF	14	7	2888	134	97	37	127	7	4	96	31	5	1	4	1	6	0	100	0	4	0	3	3	0.03125	0.032967033	8.68E-05	9.16E-05	119	89	1.869069232	2.146248146	0.201571845
51	yPH_132	WT	Glu2	Glu0Sor1	96	0.010416667	4	104	41787	38660	OFF	14	7	2888	143	104	39	133	10	6	100	33	5	1	4	1	6	0	112	0	6	0	0	6	0.06	0.063157895	0.000166667	0.000175439	125	95	1.929069232	2.209406041	0.201571845
51	yPH_132	WT	Glu2	Glu0Sor1	96	0.010416667	4	105	42147	39020	OFF	14	7	2888	153	117	36	143	10	10	112	31	5	1	4	1	6	0	120	0	2	0	1	7	0.0625	0.065420561	0.000173611	0.000181724	135	102	1.991569232	2.274826602	0.201571845
51	yPH_132	WT	Glu2	Glu0Sor1	96	0.010416667	4	106	42507	39380	OFF	14	7	2888	168	125	43	151	17	8	120	31	6	1	5	1	7	0.006896552	129	0	9	0	2	2	0.016666667	0.01754386	4.63E-05	4.87E-05	143	104	2.008235898	2.292370461	0.208468397
51	yPH_132	WT	Glu2	Glu0Sor1	96	0.010416667	4	107	42867	39740	OFF	14	7	2888	192	142	50	154	38	3	129	25	6	1	5	1	7	0	NA	NA	NA	NA	NA	NA	NA	NA	NA	NA	NA	NA	NA	NA	NA
51	yPH_132	WT	Glu2	Glu0Sor1	96	0.010416667	5	0	36	-3091	OFF	0	0	3610	40	32	8	37	3	0	32	5	3	0	0	0	0	0	32	0	1	0	1	0	0	0	0	0	NA	NA	NA	NA	NA
51	yPH_132	WT	Glu2	Glu0Sor1	96	0.010416667	5	1	396	-2731	OFF	0	0	3610	43	32	11	39	4	2	32	7	3	0	0	0	0	0	31	0	0	0	1	0	0	0	0	0	NA	NA	NA	NA	NA
51	yPH_132	WT	Glu2	Glu0Sor1	96	0.010416667	5	2	756	-2371	OFF	0	0	3610	44	31	13	40	4	1	31	9	3	0	0	0	0	0	33	0	0	0	0	2	0.064516129	0.071428571	0.000179211	0.000198413	NA	NA	NA	NA	NA
51	yPH_132	WT	Glu2	Glu0Sor1	96	0.010416667	5	3	1116	-2011	OFF	0	0	3610	47	33	14	43	4	3	33	10	3	0	0	0	0	0	33	0	0	0	1	1	0.03030303	0.033333333	8.42E-05	9.26E-05	NA	NA	NA	NA	NA
51	yPH_132	WT	Glu2	Glu0Sor1	96	0.010416667	5	4	1476	-1651	OFF	0	0	3610	47	33	14	45	2	2	33	12	2	1	0	0	0	0	36	0	3	0	0	0	0	0	0	0	NA	NA	NA	NA	NA
51	yPH_132	WT	Glu2	Glu0Sor1	96	0.010416667	5	5	1836	-1291	OFF	0	0	3610	47	36	11	45	2	0	36	9	2	1	0	0	0	0	36	0	0	0	2	2	0.055555556	0.058823529	0.000154321	0.000163399	NA	NA	NA	NA	NA
51	yPH_132	WT	Glu2	Glu0Sor1	96	0.010416667	5	6	2196	-931	OFF	0	0	3610	48	36	12	47	1	2	36	11	2	1	0	0	0	0	37	0	1	0	1	1	0.027777778	0.029411765	7.72E-05	8.17E-05	NA	NA	NA	NA	NA
51	yPH_132	WT	Glu2	Glu0Sor1	96	0.010416667	5	7	2556	-571	OFF	0	0	3610	51	37	14	49	2	1	37	12	1	2	0	0	0	0	40	0	1	0	0	2	0.054054054	0.055555556	0.00015015	0.000154321	NA	NA	NA	NA	NA
51	yPH_132	WT	Glu2	Glu0Sor1	96	0.010416667	5	8	2916	-211	OFF	0	0	3610	54	40	14	51	3	2	40	11	1	2	0	0	0	0	44	0	0	0	0	4	0.1	0.102564103	0.000277778	0.0002849	NA	NA	NA	NA	NA
51	yPH_132	WT	Glu2	Glu0Sor1	96	0.010416667	5	9	3276	149	ON	1	1	2887	59	44	15	56	3	5	44	12	1	2	0	0	0	0	45	0	1	0	0	0	0	0	0	0	7	4	0.1	0.102564103	0
51	yPH_132	WT	Glu2	Glu0Sor1	96	0.010416667	5	10	3636	509	ON	1	1	2887	59	45	14	56	3	0	45	11	1	2	0	0	0	0	45	0	0	0	0	0	0	0	0	0	7	4	0.1	0.102564103	0
51	yPH_132	WT	Glu2	Glu0Sor1	96	0.010416667	5	11	3996	869	ON	1	1	2887	59	45	14	57	2	1	45	12	1	2	0	0	0	0	44	0	0	0	1	0	0	0	0	0	8	4	0.1	0.102564103	0
51	yPH_132	WT	Glu2	Glu0Sor1	96	0.010416667	5	12	4356	1229	ON	1	1	2887	59	44	15	57	2	0	44	13	1	2	0	0	0	0	44	0	0	0	0	0	0	0	0	0	8	4	0.1	0.102564103	0
51	yPH_132	WT	Glu2	Glu0Sor1	96	0.010416667	5	13	4716	1589	ON	1	1	2887	59	44	15	57	2	0	44	13	1	2	0	0	0	0	44	0	0	0	0	0	0	0	0	0	8	4	0.1	0.102564103	0
51	yPH_132	WT	Glu2	Glu0Sor1	96	0.010416667	5	14	5076	1949	ON	1	1	2887	59	44	15	57	2	0	44	13	1	2	0	0	0	0	44	0	0	0	0	0	0	0	0	0	8	4	0.1	0.102564103	0
51	yPH_132	WT	Glu2	Glu0Sor1	96	0.010416667	5	15	5436	2309	ON	1	1	2887	58	44	14	57	1	0	44	13	1	2	0	0	0	0	44	0	0	0	0	0	0	0	0	0	8	4	0.1	0.102564103	0
51	yPH_132	WT	Glu2	Glu0Sor1	96	0.010416667	5	16	5796	2669	ON	1	1	2887	58	44	14	57	1	0	44	13	1	2	0	0	0	0	43	0	1	0	2	0	0	0	0	0	8	4	0.1	0.102564103	0
51	yPH_132	WT	Glu2	Glu0Sor1	96	0.010416667	5	17	6156	3029	OFF	2	1	2888	58	43	15	57	1	0	43	14	1	2	0	0	0	0	46	0	2	0	0	1	0.023255814	0.023809524	6.46E-05	6.61E-05	8	5	0.123255814	0.126373626	0
51	yPH_132	WT	Glu2	Glu0Sor1	96	0.010416667	5	18	6516	3389	OFF	2	1	2888	58	46	12	56	2	1	46	10	4	2	3	0	3	0.056603774	48	0	1	0	0	1	0.02173913	0.023809524	6.04E-05	6.61E-05	9	6	0.144994944	0.15018315	0.056603774
51	yPH_132	WT	Glu2	Glu0Sor1	96	0.010416667	5	19	6876	3749	OFF	2	1	2888	59	48	11	57	2	1	48	9	4	2	3	0	3	0	49	0	0	0	0	1	0.020833333	0.022727273	5.79E-05	6.31E-05	10	7	0.165828278	0.172910423	0.056603774
51	yPH_132	WT	Glu2	Glu0Sor1	96	0.010416667	5	20	7236	4109	OFF	2	1	2888	60	49	11	58	2	1	49	9	4	2	3	0	3	0	49	0	0	0	0	0	0	0	0	0	11	7	0.165828278	0.172910423	0.056603774
51	yPH_132	WT	Glu2	Glu0Sor1	96	0.010416667	5	21	7596	4469	OFF	2	1	2888	59	49	10	58	1	0	49	9	4	2	3	0	3	0	50	0	0	0	0	1	0.020408163	0.022222222	5.67E-05	6.17E-05	11	8	0.186236441	0.195132645	0.056603774
51	yPH_132	WT	Glu2	Glu0Sor1	96	0.010416667	5	22	7956	4829	OFF	2	1	2888	59	50	9	58	1	1	50	8	4	1	3	0	3	0	52	0	0	0	0	2	0.04	0.043478261	0.000111111	0.000120773	12	10	0.226236441	0.238610906	0.056603774
51	yPH_132	WT	Glu2	Glu0Sor1	96	0.010416667	5	23	8316	5189	OFF	2	1	2888	63	52	11	60	3	2	52	8	4	1	3	0	3	0	54	0	0	0	0	2	0.038461538	0.041666667	0.000106838	0.000115741	14	12	0.264697979	0.280277573	0.056603774
51	yPH_132	WT	Glu2	Glu0Sor1	96	0.010416667	5	24	8676	5549	OFF	2	1	2888	63	54	9	62	1	2	54	8	4	1	3	0	3	0	49	0	0	0	6	1	0.018518519	0.02	5.14E-05	5.56E-05	16	13	0.283216498	0.300277573	0.056603774
51	yPH_132	WT	Glu2	Glu0Sor1	96	0.010416667	5	25	9036	5909	ON	3	2	2888	65	49	16	63	2	1	49	14	3	2	2	1	3	0	50	0	1	0	0	0	0	0	0	0	17	13	0.283216498	0.300277573	0.056603774
51	yPH_132	WT	Glu2	Glu0Sor1	96	0.010416667	5	26	9396	6269	ON	3	2	2888	63	50	13	62	1	0	50	12	3	1	2	0	3	0	51	0	1	0	0	0	0	0	0	0	17	13	0.283216498	0.300277573	0.056603774
51	yPH_132	WT	Glu2	Glu0Sor1	96	0.010416667	5	27	9756	6629	ON	3	2	2888	63	51	12	62	1	0	51	11	3	1	2	0	3	0	49	0	0	0	2	0	0	0	0	0	17	13	0.283216498	0.300277573	0.056603774
51	yPH_132	WT	Glu2	Glu0Sor1	96	0.010416667	5	28	10116	6989	ON	3	2	2888	62	49	13	61	1	0	49	12	3	0	2	0	3	0	49	0	0	0	0	0	0	0	0	0	17	13	0.283216498	0.300277573	0.056603774
51	yPH_132	WT	Glu2	Glu0Sor1	96	0.010416667	5	29	10476	7349	ON	3	2	2888	62	49	13	61	1	0	49	12	3	0	2	0	3	0	49	0	0	0	0	0	0	0	0	0	17	13	0.283216498	0.300277573	0.056603774
51	yPH_132	WT	Glu2	Glu0Sor1	96	0.010416667	5	30	10836	7709	ON	3	2	2888	62	49	13	61	1	0	49	12	3	0	2	0	3	0	50	0	1	0	0	0	0	0	0	0	17	13	0.283216498	0.300277573	0.056603774
51	yPH_132	WT	Glu2	Glu0Sor1	96	0.010416667	5	31	11196	8069	ON	3	2	2888	62	50	12	61	1	0	50	11	3	0	2	0	3	0	50	0	0	0	0	0	0	0	0	0	17	13	0.283216498	0.300277573	0.056603774
51	yPH_132	WT	Glu2	Glu0Sor1	96	0.010416667	5	32	11556	8429	ON	3	2	2888	61	50	11	60	1	0	50	10	3	0	2	0	3	0	50	0	2	0	2	0	0	0	0	0	17	13	0.283216498	0.300277573	0.056603774
51	yPH_132	WT	Glu2	Glu0Sor1	96	0.010416667	5	33	11916	8789	OFF	4	2	2888	61	50	11	60	1	0	50	10	3	0	2	0	3	0	53	0	3	0	0	0	0	0	0	0	17	13	0.283216498	0.300277573	0.056603774
51	yPH_132	WT	Glu2	Glu0Sor1	96	0.010416667	5	34	12276	9149	OFF	4	2	2888	62	53	9	61	1	1	53	8	3	0	2	0	3	0	57	0	2	0	1	3	0.056603774	0.06	0.000157233	0.000166667	18	16	0.339820272	0.360277573	0.056603774
51	yPH_132	WT	Glu2	Glu0Sor1	96	0.010416667	5	35	12636	9509	OFF	4	2	2888	65	57	8	64	1	3	57	7	3	0	2	0	3	0	58	0	1	0	3	3	0.052631579	0.055555556	0.000146199	0.000154321	21	19	0.39245185	0.415833128	0.056603774
51	yPH_132	WT	Glu2	Glu0Sor1	96	0.010416667	5	36	12996	9869	OFF	4	2	2888	68	58	10	67	1	3	58	9	3	0	2	0	3	0	59	0	0	0	0	1	0.017241379	0.018181818	4.79E-05	5.05E-05	24	20	0.40969323	0.434014946	0.056603774
51	yPH_132	WT	Glu2	Glu0Sor1	96	0.010416667	5	37	13356	10229	OFF	4	2	2888	69	59	10	68	1	1	59	9	3	0	2	0	3	0	64	0	2	0	1	4	0.06779661	0.071428571	0.000188324	0.000198413	25	24	0.47748984	0.505443518	0.056603774
51	yPH_132	WT	Glu2	Glu0Sor1	96	0.010416667	5	38	13716	10589	OFF	4	2	2888	75	65	10	72	3	4	64	8	3	0	2	0	3	0	63	0	0	0	2	1	0.015625	0.016393443	4.34E-05	4.55E-05	29	25	0.49311484	0.52183696	0.056603774
51	yPH_132	WT	Glu2	Glu0Sor1	96	0.010416667	5	39	14076	10949	OFF	4	2	2888	78	65	13	73	5	1	63	10	3	0	2	0	3	0	63	0	0	0	1	1	0.015873016	0.016666667	4.41E-05	4.63E-05	30	26	0.508987856	0.538503627	0.056603774
51	yPH_132	WT	Glu2	Glu0Sor1	96	0.010416667	5	40	14436	11309	OFF	4	2	2888	78	65	13	74	4	1	63	11	3	0	2	0	3	0	64	0	0	0	1	2	0.031746032	0.033333333	8.82E-05	9.26E-05	31	28	0.540733888	0.57183696	0.056603774
51	yPH_132	WT	Glu2	Glu0Sor1	96	0.010416667	5	41	14796	11669	ON	5	3	2888	80	66	14	76	4	2	64	12	3	0	2	0	3	0	66	0	1	0	0	1	0.015625	0.016393443	4.34E-05	4.55E-05	33	29	0.556358888	0.588230403	0.056603774
51	yPH_132	WT	Glu2	Glu0Sor1	96	0.010416667	5	42	15156	12029	ON	5	3	2888	81	69	12	76	5	1	66	10	3	0	2	0	3	0	66	0	0	0	0	0	0	0	0	0	34	29	0.556358888	0.588230403	0.056603774
51	yPH_132	WT	Glu2	Glu0Sor1	96	0.010416667	5	43	15516	12389	ON	5	3	2888	79	68	11	76	3	0	66	10	3	0	2	0	3	0	63	0	0	0	3	0	0	0	0	0	34	29	0.556358888	0.588230403	0.056603774
51	yPH_132	WT	Glu2	Glu0Sor1	96	0.010416667	5	44	15876	12749	ON	5	3	2888	79	65	14	76	3	0	63	13	3	0	2	0	3	0	64	0	1	0	0	0	0	0	0	0	34	29	0.556358888	0.588230403	0.056603774
51	yPH_132	WT	Glu2	Glu0Sor1	96	0.010416667	5	45	16236	13109	ON	5	3	2888	78	65	13	76	2	0	64	12	3	0	2	0	3	0	65	0	2	0	1	0	0	0	0	0	34	29	0.556358888	0.588230403	0.056603774
51	yPH_132	WT	Glu2	Glu0Sor1	96	0.010416667	5	46	16596	13469	ON	5	3	2888	79	67	12	76	3	0	65	11	3	0	2	0	3	0	64	0	0	0	1	0	0	0	0	0	34	29	0.556358888	0.588230403	0.056603774
51	yPH_132	WT	Glu2	Glu0Sor1	96	0.010416667	5	47	16956	13829	ON	5	3	2888	78	65	13	76	2	0	64	12	3	0	2	0	3	0	64	0	0	0	0	0	0	0	0	0	34	29	0.556358888	0.588230403	0.056603774
51	yPH_132	WT	Glu2	Glu0Sor1	96	0.010416667	5	48	17316	14189	ON	5	3	2888	78	65	13	76	2	0	64	12	3	0	2	0	3	0	62	0	0	0	2	0	0	0	0	0	34	29	0.556358888	0.588230403	0.056603774
51	yPH_132	WT	Glu2	Glu0Sor1	96	0.010416667	5	49	17676	14549	OFF	6	3	2887	78	63	15	76	2	0	62	14	3	0	2	0	3	0	64	0	3	0	1	0	0	0	0	0	34	29	0.556358888	0.588230403	0.056603774
51	yPH_132	WT	Glu2	Glu0Sor1	96	0.010416667	5	50	18036	14909	OFF	6	3	2887	79	65	14	76	3	0	64	12	3	0	2	0	3	0	64	0	1	0	2	1	0.015625	0.016393443	4.34E-05	4.55E-05	34	30	0.571983888	0.604623846	0.056603774
51	yPH_132	WT	Glu2	Glu0Sor1	96	0.010416667	5	51	18396	15269	OFF	6	3	2887	82	66	16	78	4	2	64	14	3	0	2	0	3	0	65	0	3	0	2	0	0	0	0	0	36	30	0.571983888	0.604623846	0.056603774
51	yPH_132	WT	Glu2	Glu0Sor1	96	0.010416667	5	52	18756	15629	OFF	6	3	2887	81	66	15	78	3	0	65	13	3	0	2	0	3	0	69	0	2	0	2	4	0.061538462	0.064516129	0.00017094	0.000179211	36	34	0.633522349	0.669139975	0.056603774
51	yPH_132	WT	Glu2	Glu0Sor1	96	0.010416667	5	53	19116	15989	OFF	6	3	2887	85	70	15	81	4	4	69	12	3	0	2	0	3	0	70	0	1	0	3	3	0.043478261	0.045454545	0.000120773	0.000126263	40	37	0.67700061	0.71459452	0.056603774
51	yPH_132	WT	Glu2	Glu0Sor1	96	0.010416667	5	54	19476	16349	OFF	6	3	2887	91	73	18	84	7	3	70	14	3	0	2	0	3	0	72	0	0	0	0	2	0.028571429	0.029850746	7.94E-05	8.29E-05	43	39	0.705572039	0.744445266	0.056603774
51	yPH_132	WT	Glu2	Glu0Sor1	96	0.010416667	5	55	19836	16709	OFF	6	3	2887	91	73	18	86	5	2	72	14	3	0	2	0	3	0	76	0	0	0	0	4	0.055555556	0.057971014	0.000154321	0.000161031	45	43	0.761127594	0.802416281	0.056603774
51	yPH_132	WT	Glu2	Glu0Sor1	96	0.010416667	5	56	20196	17069	OFF	6	3	2887	95	78	17	90	5	4	76	14	3	0	2	0	3	0	82	0	4	0	4	6	0.078947368	0.082191781	0.000219298	0.000228311	49	49	0.840074963	0.884608062	0.056603774
51	yPH_132	WT	Glu2	Glu0Sor1	96	0.010416667	5	57	20556	17429	ON	7	4	2888	102	83	19	96	6	6	82	14	2	0	2	0	3	0	80	0	0	0	2	0	0	0	0	0	55	49	0.840074963	0.884608062	0.056603774
51	yPH_132	WT	Glu2	Glu0Sor1	96	0.010416667	5	58	20916	17789	ON	7	4	2888	98	80	18	96	2	0	80	16	2	0	2	0	3	0	80	0	0	0	0	0	0	0	0	0	55	49	0.840074963	0.884608062	0.056603774
51	yPH_132	WT	Glu2	Glu0Sor1	96	0.010416667	5	59	21276	18149	ON	7	4	2888	97	80	17	96	1	0	80	16	2	0	2	0	3	0	80	0	1	0	1	0	0	0	0	0	55	49	0.840074963	0.884608062	0.056603774
51	yPH_132	WT	Glu2	Glu0Sor1	96	0.010416667	5	60	21636	18509	ON	7	4	2888	100	82	18	97	3	0	80	17	2	0	2	0	3	0	78	0	0	0	2	0	0	0	0	0	55	49	0.840074963	0.884608062	0.056603774
51	yPH_132	WT	Glu2	Glu0Sor1	96	0.010416667	5	61	21996	18869	ON	7	4	2888	102	79	23	97	5	0	78	19	2	0	2	0	3	0	79	0	2	0	1	0	0	0	0	0	55	49	0.840074963	0.884608062	0.056603774
51	yPH_132	WT	Glu2	Glu0Sor1	96	0.010416667	5	62	22356	19229	ON	7	4	2888	100	80	20	98	2	1	79	19	2	0	2	0	3	0	77	0	0	0	2	0	0	0	0	0	56	49	0.840074963	0.884608062	0.056603774
51	yPH_132	WT	Glu2	Glu0Sor1	96	0.010416667	5	63	22716	19589	ON	7	4	2888	98	78	20	96	2	0	77	19	2	0	2	0	3	0	79	0	2	0	0	0	0	0	0	0	56	49	0.840074963	0.884608062	0.056603774
51	yPH_132	WT	Glu2	Glu0Sor1	96	0.010416667	5	64	23076	19949	ON	7	4	2888	98	80	18	96	2	0	79	17	2	0	2	0	3	0	77	0	0	0	2	0	0	0	0	0	56	49	0.840074963	0.884608062	0.056603774
51	yPH_132	WT	Glu2	Glu0Sor1	96	0.010416667	5	65	23436	20309	OFF	8	4	2888	102	78	24	97	5	1	77	20	2	0	2	0	3	0	79	0	3	0	1	0	0	0	0	0	57	49	0.840074963	0.884608062	0.056603774
51	yPH_132	WT	Glu2	Glu0Sor1	96	0.010416667	5	66	23796	20669	OFF	8	4	2888	98	79	19	97	1	0	79	18	3	0	3	0	4	0.010526316	83	0	3	0	1	2	0.025316456	0.026315789	7.03E-05	7.31E-05	57	51	0.865391418	0.910923851	0.067130089
51	yPH_132	WT	Glu2	Glu0Sor1	96	0.010416667	5	67	24156	21029	OFF	8	4	2888	103	84	19	100	3	3	83	17	3	0	3	0	4	0	80	0	1	0	5	1	0.012048193	0.0125	3.35E-05	3.47E-05	60	52	0.877439611	0.923423851	0.067130089
51	yPH_132	WT	Glu2	Glu0Sor1	96	0.010416667	5	68	24516	21389	OFF	8	4	2888	101	80	21	101	0	1	80	21	3	0	3	0	4	0	86	0	3	0	1	4	0.05	0.051948052	0.000138889	0.0001443	61	56	0.927439611	0.975371903	0.067130089
51	yPH_132	WT	Glu2	Glu0Sor1	96	0.010416667	5	69	24876	21749	OFF	8	4	2888	107	86	21	106	1	5	86	20	3	0	3	0	4	0	92	0	2	0	0	4	0.046511628	0.048192771	0.000129199	0.000133869	66	60	0.973951239	1.023564674	0.067130089
51	yPH_132	WT	Glu2	Glu0Sor1	96	0.010416667	5	70	25236	22109	OFF	8	4	2888	112	92	20	110	2	4	92	18	3	0	3	0	4	0	93	0	1	0	2	2	0.02173913	0.02247191	6.04E-05	6.24E-05	70	62	0.995690369	1.046036584	0.067130089
51	yPH_132	WT	Glu2	Glu0Sor1	96	0.010416667	5	71	25596	22469	OFF	8	4	2888	117	93	24	114	3	4	93	21	3	0	3	0	4	0	97	0	1	0	2	5	0.053763441	0.055555556	0.000149343	0.000154321	74	67	1.04945381	1.10159214	0.067130089
51	yPH_132	WT	Glu2	Glu0Sor1	96	0.010416667	5	72	25956	22829	OFF	8	4	2888	125	98	27	120	5	6	97	23	2	1	2	1	4	0	101	0	0	0	1	5	0.051546392	0.052631579	0.000143184	0.000146199	80	72	1.101000202	1.154223719	0.067130089
51	yPH_132	WT	Glu2	Glu0Sor1	96	0.010416667	5	73	26316	23189	ON	9	5	2888	132	103	29	125	7	5	101	24	2	1	2	1	4	0	100	0	0	0	1	0	0	0	0	0	85	72	1.101000202	1.154223719	0.067130089
51	yPH_132	WT	Glu2	Glu0Sor1	96	0.010416667	5	74	26676	23549	ON	9	5	2888	130	102	28	125	5	0	100	25	2	1	2	1	4	0	100	0	0	0	0	0	0	0	0	0	85	72	1.101000202	1.154223719	0.067130089
51	yPH_132	WT	Glu2	Glu0Sor1	96	0.010416667	5	75	27036	23909	ON	9	5	2888	126	100	26	125	1	0	100	25	2	1	2	1	4	0	100	0	0	0	0	0	0	0	0	0	85	72	1.101000202	1.154223719	0.067130089
51	yPH_132	WT	Glu2	Glu0Sor1	96	0.010416667	5	76	27396	24269	ON	9	5	2888	128	101	27	125	3	0	100	25	2	1	2	1	4	0	100	0	0	0	0	0	0	0	0	0	85	72	1.101000202	1.154223719	0.067130089
51	yPH_132	WT	Glu2	Glu0Sor1	96	0.010416667	5	77	27756	24629	ON	9	5	2888	127	100	27	126	1	1	100	26	2	1	2	1	4	0	99	0	0	0	1	0	0	0	0	0	86	72	1.101000202	1.154223719	0.067130089
51	yPH_132	WT	Glu2	Glu0Sor1	96	0.010416667	5	78	28116	24989	ON	9	5	2888	128	99	29	126	2	0	99	27	2	1	2	1	4	0	100	0	1	0	0	0	0	0	0	0	86	72	1.101000202	1.154223719	0.067130089
51	yPH_132	WT	Glu2	Glu0Sor1	96	0.010416667	5	79	28476	25349	ON	9	5	2888	128	100	28	126	2	0	100	26	2	1	2	1	4	0	98	0	0	0	2	0	0	0	0	0	86	72	1.101000202	1.154223719	0.067130089
51	yPH_132	WT	Glu2	Glu0Sor1	96	0.010416667	5	80	28836	25709	ON	9	5	2888	128	99	29	126	2	0	98	28	2	1	2	1	4	0	96	0	1	0	3	0	0	0	0	0	86	72	1.101000202	1.154223719	0.067130089
51	yPH_132	WT	Glu2	Glu0Sor1	96	0.010416667	5	81	29196	26069	OFF	10	5	2888	127	96	31	127	0	1	96	31	2	1	2	1	4	0	100	0	4	0	0	0	0	0	0	0	87	72	1.101000202	1.154223719	0.067130089
51	yPH_132	WT	Glu2	Glu0Sor1	96	0.010416667	5	82	29556	26429	OFF	10	5	2888	127	100	27	127	0	0	100	27	2	1	2	1	4	0	104	0	3	0	0	1	0.01	0.010204082	2.78E-05	2.83E-05	87	73	1.111000202	1.164427801	0.067130089
51	yPH_132	WT	Glu2	Glu0Sor1	96	0.010416667	5	83	29916	26789	OFF	10	5	2888	131	105	26	129	2	2	104	25	2	0	2	0	4	0	105	0	0	0	1	2	0.019230769	0.019607843	5.34E-05	5.45E-05	89	75	1.130230971	1.184035644	0.067130089
51	yPH_132	WT	Glu2	Glu0Sor1	96	0.010416667	5	84	30276	27149	OFF	10	5	2888	132	106	26	131	1	2	105	26	2	0	2	0	4	0	108	0	1	0	0	2	0.019047619	0.019417476	5.29E-05	5.39E-05	91	77	1.14927859	1.203453119	0.067130089
51	yPH_132	WT	Glu2	Glu0Sor1	96	0.010416667	5	85	30636	27509	OFF	10	5	2888	137	109	28	134	3	3	108	26	2	0	2	0	4	0	116	0	3	0	0	5	0.046296296	0.047169811	0.000128601	0.000131027	94	82	1.195574887	1.250622931	0.067130089
51	yPH_132	WT	Glu2	Glu0Sor1	96	0.010416667	5	86	30996	27869	OFF	10	5	2888	141	116	25	140	1	6	116	24	2	0	2	0	4	0	120	0	1	0	1	4	0.034482759	0.035087719	9.58E-05	9.75E-05	100	86	1.230057645	1.28571065	0.067130089
51	yPH_132	WT	Glu2	Glu0Sor1	96	0.010416667	5	87	31356	28229	OFF	10	5	2888	149	121	28	145	4	5	120	25	2	0	2	0	4	0	125	0	2	0	1	4	0.033333333	0.033898305	9.26E-05	9.42E-05	105	90	1.263390979	1.319608955	0.067130089
51	yPH_132	WT	Glu2	Glu0Sor1	96	0.010416667	5	88	31716	28589	OFF	10	5	2888	153	125	28	150	3	5	125	25	2	0	2	0	4	0	130	0	3	0	1	3	0.024	0.024390244	6.67E-05	6.78E-05	110	93	1.287390979	1.343999199	0.067130089
51	yPH_132	WT	Glu2	Glu0Sor1	96	0.010416667	5	89	32076	28949	ON	11	6	2888	163	134	29	154	9	4	130	24	2	0	2	0	4	0	130	0	0	0	1	1	0.007692308	0.0078125	2.14E-05	2.17E-05	114	94	1.295083286	1.351811699	0.067130089
51	yPH_132	WT	Glu2	Glu0Sor1	96	0.010416667	5	90	32436	29309	ON	11	6	2888	162	132	30	155	7	1	130	25	2	0	2	0	4	0	127	0	0	0	4	1	0.007692308	0.0078125	2.14E-05	2.17E-05	115	95	1.302775594	1.359624199	0.067130089
51	yPH_132	WT	Glu2	Glu0Sor1	96	0.010416667	5	91	32796	29669	ON	11	6	2888	163	128	35	157	6	2	127	30	2	0	2	0	4	0	126	0	1	0	2	0	0	0	0	0	117	95	1.302775594	1.359624199	0.067130089
51	yPH_132	WT	Glu2	Glu0Sor1	96	0.010416667	5	92	33156	30029	ON	11	6	2888	162	129	33	156	6	0	126	30	2	0	2	0	4	0	125	0	2	0	3	0	0	0	0	0	117	95	1.302775594	1.359624199	0.067130089
51	yPH_132	WT	Glu2	Glu0Sor1	96	0.010416667	5	93	33516	30389	ON	11	6	2888	160	127	33	156	4	0	125	31	2	0	2	0	4	0	123	0	2	0	4	0	0	0	0	0	117	95	1.302775594	1.359624199	0.067130089
51	yPH_132	WT	Glu2	Glu0Sor1	96	0.010416667	5	94	33876	30749	ON	11	6	2888	159	125	34	156	3	0	123	33	2	0	2	0	4	0	121	0	0	0	2	0	0	0	0	0	117	95	1.302775594	1.359624199	0.067130089
51	yPH_132	WT	Glu2	Glu0Sor1	96	0.010416667	5	95	34236	31109	ON	11	6	2888	158	123	35	156	2	0	121	35	2	0	2	0	4	0	128	0	7	0	0	0	0	0	0	0	117	95	1.302775594	1.359624199	0.067130089
51	yPH_132	WT	Glu2	Glu0Sor1	96	0.010416667	5	96	34596	31469	ON	11	6	2888	161	131	30	157	4	1	128	29	2	0	2	0	4	0	129	0	1	0	1	1	0.0078125	0.007936508	2.17E-05	2.20E-05	118	96	1.310588094	1.367560707	0.067130089
51	yPH_132	WT	Glu2	Glu0Sor1	96	0.010416667	5	97	34956	31829	OFF	12	6	2887	159	130	29	158	1	1	129	29	2	0	2	0	4	0	131	0	4	0	4	2	0.015503876	0.015748031	4.31E-05	4.37E-05	119	98	1.32609197	1.383308738	0.067130089
51	yPH_132	WT	Glu2	Glu0Sor1	96	0.010416667	5	98	35316	32189	OFF	12	6	2887	166	133	33	160	6	2	131	29	3	0	3	0	5	0.006329114	140	0	7	0	1	3	0.022900763	0.0234375	6.36E-05	6.51E-05	121	101	1.348992733	1.406746238	0.073459203
51	yPH_132	WT	Glu2	Glu0Sor1	96	0.010416667	5	99	35676	32549	OFF	12	6	2887	169	141	28	165	4	4	140	25	4	0	3	0	5	0	147	0	2	0	2	7	0.05	0.051470588	0.000138889	0.000142974	125	108	1.398992733	1.458216827	0.073459203
51	yPH_132	WT	Glu2	Glu0Sor1	96	0.010416667	5	100	36036	32909	OFF	12	6	2887	183	149	34	175	8	9	147	28	3	0	2	0	5	0	152	0	1	0	1	5	0.034013605	0.034722222	9.45E-05	9.65E-05	134	113	1.433006339	1.492939049	0.073459203
51	yPH_132	WT	Glu2	Glu0Sor1	96	0.010416667	5	101	36396	33269	OFF	12	6	2887	193	154	39	183	10	8	152	31	3	0	2	0	5	0	157	0	0	0	1	6	0.039473684	0.040268456	0.000109649	0.000111857	142	119	1.472480023	1.533207505	0.073459203
51	yPH_132	WT	Glu2	Glu0Sor1	96	0.010416667	5	102	36756	33629	OFF	12	6	2887	200	161	39	189	11	6	157	32	3	0	2	0	5	0	164	0	3	0	1	5	0.031847134	0.032467532	8.85E-05	9.02E-05	148	124	1.504327157	1.565675038	0.073459203
51	yPH_132	WT	Glu2	Glu0Sor1	96	0.010416667	5	103	37116	33989	OFF	12	6	2887	211	168	43	198	13	9	164	34	3	0	2	0	5	0	176	0	2	0	2	12	0.073170732	0.074534161	0.000203252	0.000207039	157	136	1.577497888	1.640209199	0.073459203
51	yPH_132	WT	Glu2	Glu0Sor1	96	0.010416667	5	104	37476	34349	OFF	12	6	2887	225	179	46	213	12	15	176	37	3	0	2	0	5	0	185	0	2	0	1	8	0.045454545	0.046242775	0.000126263	0.000128452	172	144	1.622952434	1.686451974	0.073459203
51	yPH_132	WT	Glu2	Glu0Sor1	96	0.010416667	5	105	37836	34709	ON	13	7	2888	236	192	44	222	14	9	185	37	3	0	2	0	5	0	187	0	3	0	3	2	0.010810811	0.010989011	3.00E-05	3.05E-05	181	146	1.633763245	1.697440985	0.073459203
51	yPH_132	WT	Glu2	Glu0Sor1	96	0.010416667	5	106	38196	35069	ON	13	7	2888	233	191	42	224	9	3	187	37	3	0	2	0	5	0	186	0	0	0	2	1	0.005347594	0.005434783	1.49E-05	1.51E-05	184	147	1.639110838	1.702875767	0.073459203
51	yPH_132	WT	Glu2	Glu0Sor1	96	0.010416667	5	107	38556	35429	ON	13	7	2888	232	190	42	225	7	1	186	39	3	0	2	0	5	0	186	0	1	0	1	0	0	0	0	0	185	147	1.639110838	1.702875767	0.073459203
51	yPH_132	WT	Glu2	Glu0Sor1	96	0.010416667	5	108	38916	35789	ON	13	7	2888	229	188	41	225	4	0	186	39	3	0	2	0	5	0	185	0	1	0	2	0	0	0	0	0	185	147	1.639110838	1.702875767	0.073459203
51	yPH_132	WT	Glu2	Glu0Sor1	96	0.010416667	5	109	39276	36149	ON	13	7	2888	230	187	43	225	5	0	185	40	3	0	2	0	5	0	185	0	1	0	1	0	0	0	0	0	185	147	1.639110838	1.702875767	0.073459203
51	yPH_132	WT	Glu2	Glu0Sor1	96	0.010416667	5	110	39636	36509	ON	13	7	2888	229	186	43	225	4	0	185	40	3	0	2	0	5	0	184	0	0	0	2	1	0.005405405	0.005494505	1.50E-05	1.53E-05	185	148	1.644516244	1.708370273	0.073459203
51	yPH_132	WT	Glu2	Glu0Sor1	96	0.010416667	5	111	39996	36869	ON	13	7	2888	230	185	45	226	4	1	184	42	3	0	2	0	5	0	185	0	3	0	2	0	0	0	0	0	186	148	1.644516244	1.708370273	0.073459203
51	yPH_132	WT	Glu2	Glu0Sor1	96	0.010416667	5	112	40356	37229	ON	13	7	2888	232	189	43	226	6	0	185	41	3	0	2	0	5	0	184	0	1	0	2	0	0	0	0	0	186	148	1.644516244	1.708370273	0.073459203
51	yPH_132	WT	Glu2	Glu0Sor1	96	0.010416667	5	113	40716	37589	OFF	14	7	2888	232	187	45	226	6	0	184	42	3	0	2	0	5	0	189	0	7	0	3	1	0.005434783	0.005524862	1.51E-05	1.53E-05	186	149	1.649951026	1.713895135	0.073459203
51	yPH_132	WT	Glu2	Glu0Sor1	96	0.010416667	5	114	41076	37949	OFF	14	7	2888	236	192	44	228	8	2	189	39	3	0	2	0	5	0	199	0	6	0	3	7	0.037037037	0.037634409	0.000102881	0.00010454	188	156	1.686988063	1.751529543	0.073459203
51	yPH_132	WT	Glu2	Glu0Sor1	96	0.010416667	5	115	41436	38309	OFF	14	7	2888	249	202	47	239	10	11	199	40	2	0	1	0	5	0	209	0	6	0	0	4	0.020100503	0.020304569	5.58E-05	5.64E-05	199	160	1.707088566	1.771834112	0.073459203
51	yPH_132	WT	Glu2	Glu0Sor1	96	0.010416667	5	116	41796	38669	OFF	14	7	2888	262	213	49	246	16	6	209	37	2	0	1	0	5	0	216	0	2	0	1	6	0.028708134	0.028985507	7.97E-05	8.05E-05	205	166	1.7357967	1.800819619	0.073459203
51	yPH_132	WT	Glu2	Glu0Sor1	96	0.010416667	5	117	42156	39029	OFF	14	7	2888	270	223	47	253	17	7	216	37	2	0	1	0	5	0	225	0	3	0	1	7	0.032407407	0.03271028	9.00E-05	9.09E-05	212	173	1.768204107	1.8335299	0.073459203
51	yPH_132	WT	Glu2	Glu0Sor1	96	0.010416667	5	118	42516	39389	OFF	14	7	2888	290	234	56	261	29	8	225	36	2	0	1	0	5	0	233	0	9	0	3	2	0.008888889	0.00896861	2.47E-05	2.49E-05	220	175	1.777092996	1.842498509	0.073459203
51	yPH_132	WT	Glu2	Glu0Sor1	96	0.010416667	5	119	42876	39749	OFF	14	7	2888	313	256	57	263	50	2	233	30	1	1	24	27	6	0.003816794	NA	NA	NA	NA	NA	NA	NA	NA	NA	NA	NA	NA	NA	NA	NA
51	yPH_132	WT	Glu2Sor1	Glu0	96	0.010416667	6	0	45	-3082	OFF	0	0	3610	18	18	0	18	0	0	18	0	1	0	0	0	0	0	21	0	0	0	0	3	0.166666667	0.176470588	0.000462963	0.000490196	NA	NA	NA	NA	NA
51	yPH_132	WT	Glu2Sor1	Glu0	96	0.010416667	6	1	405	-2722	OFF	0	0	3610	21	21	0	21	0	3	21	0	1	0	0	0	0	0	21	0	0	0	0	0	0	0	0	0	NA	NA	NA	NA	NA
51	yPH_132	WT	Glu2Sor1	Glu0	96	0.010416667	6	2	765	-2362	OFF	0	0	3610	21	21	0	21	0	0	21	0	1	0	0	0	0	0	22	0	0	0	0	1	0.047619048	0.05	0.000132275	0.000138889	NA	NA	NA	NA	NA
51	yPH_132	WT	Glu2Sor1	Glu0	96	0.010416667	6	3	1125	-2002	OFF	0	0	3610	22	22	0	22	0	1	22	0	1	0	0	0	0	0	22	0	0	0	0	0	0	0	0	0	NA	NA	NA	NA	NA
51	yPH_132	WT	Glu2Sor1	Glu0	96	0.010416667	6	4	1485	-1642	OFF	0	0	3610	23	22	1	22	1	0	22	0	1	0	0	0	0	0	23	0	0	0	0	1	0.045454545	0.047619048	0.000126263	0.000132275	NA	NA	NA	NA	NA
51	yPH_132	WT	Glu2Sor1	Glu0	96	0.010416667	6	5	1845	-1282	OFF	0	0	3610	24	23	1	23	1	1	23	0	1	0	0	0	0	0	24	0	0	0	0	1	0.043478261	0.045454545	0.000120773	0.000126263	NA	NA	NA	NA	NA
51	yPH_132	WT	Glu2Sor1	Glu0	96	0.010416667	6	6	2205	-922	OFF	0	0	3610	25	24	1	24	1	1	24	0	1	0	0	0	0	0	25	0	0	0	0	1	0.041666667	0.043478261	0.000115741	0.000120773	NA	NA	NA	NA	NA
51	yPH_132	WT	Glu2Sor1	Glu0	96	0.010416667	6	7	2565	-562	OFF	0	0	3610	26	25	1	25	1	1	25	0	1	0	0	0	0	0	25	0	0	0	0	0	0	0	0	0	NA	NA	NA	NA	NA
51	yPH_132	WT	Glu2Sor1	Glu0	96	0.010416667	6	8	2925	-202	OFF	0	0	3610	26	25	1	25	1	0	25	0	1	0	0	0	0	0	27	0	0	0	0	2	0.08	0.083333333	7.41E-05	7.72E-05	NA	NA	NA	NA	NA
51	yPH_132	WT	Glu2Sor1	Glu0	96	0.010416667	6	9	4005	878	ON	1	1	2887	29	28	1	27	2	2	27	0	1	0	0	0	0	0	27	0	0	0	0	0	0	0	0	0	2	2	0.08	0.083333333	0
51	yPH_132	WT	Glu2Sor1	Glu0	96	0.010416667	6	10	4365	1238	ON	1	1	2887	29	28	1	27	2	0	27	0	1	0	0	0	0	0	27	0	0	0	0	0	0	0	0	0	2	2	0.08	0.083333333	0
51	yPH_132	WT	Glu2Sor1	Glu0	96	0.010416667	6	11	5085	1958	ON	1	1	2887	28	28	0	27	1	0	27	0	1	0	0	0	0	0	27	0	0	0	0	0	0	0	0	0	2	2	0.08	0.083333333	0
51	yPH_132	WT	Glu2Sor1	Glu0	96	0.010416667	6	12	5445	2318	ON	1	1	2887	28	28	0	27	1	0	27	0	1	0	0	0	0	0	26	0	0	0	1	0	0	0	0	0	2	2	0.08	0.083333333	0
51	yPH_132	WT	Glu2Sor1	Glu0	96	0.010416667	6	13	5805	2678	ON	1	1	2887	28	27	1	27	1	0	26	1	1	0	0	0	0	0	26	0	0	0	0	0	0	0	0	0	2	2	0.08	0.083333333	0
51	yPH_132	WT	Glu2Sor1	Glu0	96	0.010416667	6	14	6165	3038	OFF	2	1	2888	28	27	1	27	1	0	26	1	1	0	1	0	1	0.037037037	27	0	0	0	0	1	0.038461538	0.04	0.000106838	0.000111111	2	3	0.118461538	0.123333333	0.037037037
51	yPH_132	WT	Glu2Sor1	Glu0	96	0.010416667	6	15	6525	3398	OFF	2	1	2888	29	28	1	28	1	1	27	1	1	0	1	0	1	0	28	0	0	0	1	2	0.074074074	0.076923077	0.000205761	0.000213675	3	5	0.192535613	0.20025641	0.037037037
51	yPH_132	WT	Glu2Sor1	Glu0	96	0.010416667	6	16	6885	3758	OFF	2	1	2888	31	29	2	30	1	2	28	2	1	0	1	0	1	0	31	0	1	0	0	2	0.071428571	0.074074074	0.000198413	0.000205761	5	7	0.263964184	0.274330484	0.037037037
51	yPH_132	WT	Glu2Sor1	Glu0	96	0.010416667	6	17	7245	4118	OFF	2	1	2888	33	32	1	32	1	2	31	1	1	0	1	0	1	0	30	0	0	0	1	0	0	0	0	0	7	7	0.263964184	0.274330484	0.037037037
51	yPH_132	WT	Glu2Sor1	Glu0	96	0.010416667	6	18	7605	4478	OFF	2	1	2888	33	31	2	32	1	0	30	2	1	0	1	0	1	0	31	0	1	0	0	0	0	0	0	0	7	7	0.263964184	0.274330484	0.037037037
51	yPH_132	WT	Glu2Sor1	Glu0	96	0.010416667	6	19	7965	4838	OFF	2	1	2888	33	32	1	32	1	0	31	1	1	0	1	0	1	0	30	0	0	0	1	0	0	0	0	0	7	7	0.263964184	0.274330484	0.037037037
51	yPH_132	WT	Glu2Sor1	Glu0	96	0.010416667	6	20	8325	5198	OFF	2	1	2888	33	31	2	32	1	0	30	2	1	0	1	0	1	0	30	0	0	0	0	0	0	0	0	0	7	7	0.263964184	0.274330484	0.037037037
51	yPH_132	WT	Glu2Sor1	Glu0	96	0.010416667	6	21	8685	5558	OFF	2	1	2888	33	31	2	32	1	0	30	2	1	0	1	0	1	0	30	0	0	0	1	1	0.033333333	0.034482759	1.85E-05	1.92E-05	7	8	0.297297517	0.308813243	0.037037037
51	yPH_132	WT	Glu2Sor1	Glu0	96	0.010416667	6	22	10485	7358	ON	3	2	2888	34	31	3	33	1	1	30	3	0	0	1	0	1	0	31	0	0	0	0	1	0.033333333	0.033333333	4.63E-05	4.63E-05	8	9	0.330630851	0.342146576	0.037037037
51	yPH_132	WT	Glu2Sor1	Glu0	96	0.010416667	6	23	11205	8078	ON	3	2	2888	34	32	2	33	1	1	31	2	0	0	1	0	1	0	32	0	0	0	0	1	0.032258065	0.032258065	8.96E-05	8.96E-05	9	10	0.362888915	0.374404641	0.037037037
51	yPH_132	WT	Glu2Sor1	Glu0	96	0.010416667	6	24	11565	8438	ON	3	2	2888	36	33	3	34	2	1	32	2	0	0	1	1	1	0	31	0	0	0	1	0	0	0	0	0	10	10	0.362888915	0.374404641	0.037037037
51	yPH_132	WT	Glu2Sor1	Glu0	96	0.010416667	6	25	11925	8798	OFF	4	2	2888	36	32	4	34	2	0	31	3	4	0	5	1	5	0.117647059	32	0	1	0	0	0	0	0	0	0	10	10	0.362888915	0.374404641	0.154684096
51	yPH_132	WT	Glu2Sor1	Glu0	96	0.010416667	6	26	12285	9158	OFF	4	2	2888	35	33	2	34	1	0	32	2	4	0	5	0	5	0	33	0	1	0	0	0	0	0	0	0	10	10	0.362888915	0.374404641	0.154684096
51	yPH_132	WT	Glu2Sor1	Glu0	96	0.010416667	6	27	12645	9518	OFF	4	2	2888	37	34	3	35	2	1	33	2	4	0	5	1	5	0	32	0	0	0	1	0	0	0	0	0	11	10	0.362888915	0.374404641	0.154684096
51	yPH_132	WT	Glu2Sor1	Glu0	96	0.010416667	6	28	13005	9878	OFF	4	2	2888	36	33	3	35	1	0	32	3	4	0	5	0	5	0	32	0	0	0	0	0	0	0	0	0	11	10	0.362888915	0.374404641	0.154684096
51	yPH_132	WT	Glu2Sor1	Glu0	96	0.010416667	6	29	13365	10238	OFF	4	2	2888	36	33	3	35	1	0	32	3	4	0	5	0	5	0	32	0	0	0	1	1	0.03125	0.035714286	8.68E-05	9.92E-05	11	11	0.394138915	0.410118927	0.154684096
51	yPH_132	WT	Glu2Sor1	Glu0	96	0.010416667	6	30	13725	10598	OFF	4	2	2888	37	33	4	36	1	1	32	4	4	0	5	0	5	0	32	0	0	0	0	0	0	0	0	0	12	11	0.394138915	0.410118927	0.154684096
51	yPH_132	WT	Glu2Sor1	Glu0	96	0.010416667	6	31	14085	10958	OFF	4	2	2888	37	33	4	36	1	0	32	4	4	0	5	0	5	0	32	0	0	0	0	0	0	0	0	0	12	11	0.394138915	0.410118927	0.154684096
51	yPH_132	WT	Glu2Sor1	Glu0	96	0.010416667	6	32	14445	11318	OFF	4	2	2888	38	33	5	36	2	0	32	4	4	0	5	1	5	0	31	0	0	0	1	0	0	0	0	0	12	11	0.394138915	0.410118927	0.154684096
51	yPH_132	WT	Glu2Sor1	Glu0	96	0.010416667	6	33	15165	12038	ON	5	3	2888	36	31	5	36	0	0	31	5	4	0	4	0	5	0	32	0	0	0	0	1	0.032258065	0.037037037	8.96E-05	0.000102881	12	12	0.42639698	0.447155964	0.154684096
51	yPH_132	WT	Glu2Sor1	Glu0	96	0.010416667	6	34	15525	12398	ON	5	3	2888	38	33	5	37	1	1	32	5	4	0	5	0	5	0	32	0	0	0	0	0	0	0	0	0	13	12	0.42639698	0.447155964	0.154684096
51	yPH_132	WT	Glu2Sor1	Glu0	96	0.010416667	6	35	15885	12758	ON	5	3	2888	37	32	5	37	0	0	32	5	4	0	4	0	5	0	32	0	0	0	0	0	0	0	0	0	13	12	0.42639698	0.447155964	0.154684096
51	yPH_132	WT	Glu2Sor1	Glu0	96	0.010416667	6	36	16245	13118	ON	5	3	2888	37	33	4	36	1	0	32	4	4	0	5	0	5	0	32	0	0	0	0	0	0	0	0	0	13	12	0.42639698	0.447155964	0.154684096
51	yPH_132	WT	Glu2Sor1	Glu0	96	0.010416667	6	37	16605	13478	ON	5	3	2888	37	33	4	36	1	0	32	4	4	0	5	0	5	0	32	0	0	0	0	0	0	0	0	0	13	12	0.42639698	0.447155964	0.154684096
51	yPH_132	WT	Glu2Sor1	Glu0	96	0.010416667	6	38	16965	13838	ON	5	3	2888	37	33	4	36	1	0	32	4	4	0	5	0	5	0	33	0	0	0	0	1	0.03125	0.035714286	8.68E-05	9.92E-05	13	13	0.45764698	0.482870249	0.154684096
51	yPH_132	WT	Glu2Sor1	Glu0	96	0.010416667	6	39	17325	14198	ON	5	3	2888	38	34	4	37	1	1	33	4	4	0	5	0	5	0	33	0	0	0	0	0	0	0	0	0	14	13	0.45764698	0.482870249	0.154684096
51	yPH_132	WT	Glu2Sor1	Glu0	96	0.010416667	6	40	17685	14558	OFF	6	3	2887	38	34	4	37	1	0	33	4	9	0	10	0	10	0.151515152	33	0	0	0	0	0	0	0	0	0	14	13	0.45764698	0.482870249	0.306199247
51	yPH_132	WT	Glu2Sor1	Glu0	96	0.010416667	6	41	18045	14918	OFF	6	3	2887	38	34	4	37	1	0	33	4	9	0	10	0	10	0	33	0	0	0	0	0	0	0	0	0	14	13	0.45764698	0.482870249	0.306199247
51	yPH_132	WT	Glu2Sor1	Glu0	96	0.010416667	6	42	18405	15278	OFF	6	3	2887	38	34	4	37	1	0	33	4	9	0	10	0	10	0	36	0	2	0	0	1	0.03030303	0.041666667	8.42E-05	0.000115741	14	14	0.48795001	0.524536916	0.306199247
51	yPH_132	WT	Glu2Sor1	Glu0	96	0.010416667	6	43	18765	15638	OFF	6	3	2887	39	37	2	38	1	1	36	2	9	0	10	0	10	0	37	0	0	0	0	1	0.027777778	0.037037037	7.72E-05	0.000102881	15	15	0.515727788	0.561573953	0.306199247
51	yPH_132	WT	Glu2Sor1	Glu0	96	0.010416667	6	44	19125	15998	OFF	6	3	2887	41	38	3	39	2	1	37	2	9	0	10	1	10	0	37	0	0	0	0	0	0	0	0	0	16	15	0.515727788	0.561573953	0.306199247
51	yPH_132	WT	Glu2Sor1	Glu0	96	0.010416667	6	45	19485	16358	OFF	6	3	2887	40	38	2	39	1	0	37	2	9	0	10	0	10	0	37	0	0	0	0	0	0	0	0	0	16	15	0.515727788	0.561573953	0.306199247
51	yPH_132	WT	Glu2Sor1	Glu0	96	0.010416667	6	46	19845	16718	OFF	6	3	2887	41	39	2	39	2	0	37	2	9	0	11	0	10	0	37	0	0	0	0	0	0	0	0	0	16	15	0.515727788	0.561573953	0.306199247
51	yPH_132	WT	Glu2Sor1	Glu0	96	0.010416667	6	47	20205	17078	OFF	6	3	2887	42	39	3	39	3	0	37	2	9	0	11	1	10	0	35	0	0	0	2	0	0	0	0	0	16	15	0.515727788	0.561573953	0.306199247
51	yPH_132	WT	Glu2Sor1	Glu0	96	0.010416667	6	48	21645	18518	ON	7	4	2888	40	36	4	39	1	0	35	4	9	0	10	0	10	0	39	0	2	0	0	2	0.057142857	0.076923077	5.29E-05	7.12E-05	16	17	0.572870645	0.63849703	0.306199247
51	yPH_132	WT	Glu2Sor1	Glu0	96	0.010416667	6	49	22725	19598	ON	7	4	2888	43	41	2	41	2	2	39	2	9	0	11	0	10	0	38	0	0	0	1	0	0	0	0	0	18	17	0.572870645	0.63849703	0.306199247
51	yPH_132	WT	Glu2Sor1	Glu0	96	0.010416667	6	50	23085	19958	ON	7	4	2888	44	41	3	41	3	0	38	3	9	0	12	0	10	0	37	0	0	0	1	0	0	0	0	0	18	17	0.572870645	0.63849703	0.306199247
51	yPH_132	WT	Glu2Sor1	Glu0	96	0.010416667	6	51	23445	20318	OFF	8	4	2888	42	38	4	41	1	0	37	4	13	1	14	1	15	0.15625	38	0	1	0	0	0	0	0	0	0	18	17	0.572870645	0.63849703	0.462449247
51	yPH_132	WT	Glu2Sor1	Glu0	96	0.010416667	6	52	23805	20678	OFF	8	4	2888	43	40	3	41	2	0	38	3	15	1	15	1	15	0	38	0	0	0	0	0	0	0	0	0	18	17	0.572870645	0.63849703	0.462449247
51	yPH_132	WT	Glu2Sor1	Glu0	96	0.010416667	6	53	24165	21038	OFF	8	4	2888	44	41	3	41	3	0	38	3	15	1	16	1	15	0	39	0	0	0	0	1	0.026315789	0.043478261	7.31E-05	0.000120773	18	18	0.599186434	0.681975291	0.462449247
51	yPH_132	WT	Glu2Sor1	Glu0	96	0.010416667	6	54	24525	21398	OFF	8	4	2888	44	41	3	42	2	1	39	3	15	1	15	1	15	0	39	0	0	0	0	0	0	0	0	0	19	18	0.599186434	0.681975291	0.462449247
51	yPH_132	WT	Glu2Sor1	Glu0	96	0.010416667	6	55	24885	21758	OFF	8	4	2888	45	42	3	42	3	0	39	3	15	1	16	1	15	0	40	0	0	0	0	1	0.025641026	0.041666667	7.12E-05	0.000115741	19	19	0.62482746	0.723641957	0.462449247
51	yPH_132	WT	Glu2Sor1	Glu0	96	0.010416667	6	56	25245	22118	OFF	8	4	2888	45	42	3	43	2	1	40	3	15	1	15	1	15	0	42	0	0	0	0	2	0.05	0.08	0.000138889	0.000222222	20	21	0.67482746	0.803641957	0.462449247
51	yPH_132	WT	Glu2Sor1	Glu0	96	0.010416667	6	57	25605	22478	OFF	8	4	2888	49	45	4	45	4	2	42	3	15	1	16	2	15	0	42	0	0	0	0	0	0	0	0	0	22	21	0.67482746	0.803641957	0.462449247
51	yPH_132	WT	Glu2Sor1	Glu0	96	0.010416667	6	58	25965	22838	OFF	8	4	2888	47	44	3	45	2	0	42	3	15	1	15	1	15	0	42	0	0	0	0	0	0	0	0	0	22	21	0.67482746	0.803641957	0.462449247
51	yPH_132	WT	Glu2Sor1	Glu0	96	0.010416667	6	59	26325	23198	ON	9	5	2888	46	43	3	44	2	0	42	2	15	1	14	2	15	0	44	0	0	0	0	2	0.047619048	0.074074074	4.41E-05	6.86E-05	22	23	0.722446508	0.877716032	0.462449247
51	yPH_132	WT	Glu2Sor1	Glu0	96	0.010416667	6	60	27405	24278	ON	9	5	2888	47	45	2	46	1	2	44	2	15	1	14	1	15	0	43	0	0	0	1	0	0	0	0	0	24	23	0.722446508	0.877716032	0.462449247
51	yPH_132	WT	Glu2Sor1	Glu0	96	0.010416667	6	61	27765	24638	ON	9	5	2888	46	43	3	46	0	0	43	3	15	1	13	1	15	0	44	0	0	0	0	1	0.023255814	0.035714286	3.23E-05	4.96E-05	24	24	0.745702322	0.913430317	0.462449247
51	yPH_132	WT	Glu2Sor1	Glu0	96	0.010416667	6	62	28485	25358	ON	9	5	2888	49	45	4	47	2	1	44	3	15	1	14	2	15	0	44	0	0	0	0	0	0	0	0	0	25	24	0.745702322	0.913430317	0.462449247
51	yPH_132	WT	Glu2Sor1	Glu0	96	0.010416667	6	63	28845	25718	ON	9	5	2888	51	47	4	47	4	0	44	3	15	1	16	2	15	0	43	0	0	0	2	1	0.022727273	0.034482759	6.31E-05	9.58E-05	25	25	0.768429594	0.947913076	0.462449247
51	yPH_132	WT	Glu2Sor1	Glu0	96	0.010416667	6	64	29205	26078	OFF	10	5	2888	49	44	5	48	1	1	43	5	18	2	17	2	20	0.151515152	43	0	0	0	0	0	0	0	0	0	26	25	0.768429594	0.947913076	0.613964399
51	yPH_132	WT	Glu2Sor1	Glu0	96	0.010416667	6	65	29565	26438	OFF	10	5	2888	50	45	5	48	2	0	43	5	18	2	18	2	20	0	43	0	1	0	1	0	0	0	0	0	26	25	0.768429594	0.947913076	0.613964399
51	yPH_132	WT	Glu2Sor1	Glu0	96	0.010416667	6	66	29925	26798	OFF	10	5	2888	52	45	7	48	4	0	43	5	19	2	19	4	21	0.035714286	45	0	0	0	0	2	0.046511628	0.083333333	0.000129199	0.000231481	26	27	0.814941222	1.031246409	0.649678685
51	yPH_132	WT	Glu2Sor1	Glu0	96	0.010416667	6	67	30285	27158	OFF	10	5	2888	54	47	7	50	4	2	45	5	19	2	19	4	21	0	46	0	0	0	0	1	0.022222222	0.038461538	6.17E-05	0.000106838	28	28	0.837163444	1.069707948	0.649678685
51	yPH_132	WT	Glu2Sor1	Glu0	96	0.010416667	6	68	30645	27518	OFF	10	5	2888	53	47	6	51	2	1	46	5	19	2	18	3	21	0	46	0	1	0	1	0	0	0	0	0	29	28	0.837163444	1.069707948	0.649678685
51	yPH_132	WT	Glu2Sor1	Glu0	96	0.010416667	6	69	31005	27878	OFF	10	5	2888	53	47	6	51	2	0	46	5	19	2	18	3	21	0	48	0	0	0	1	3	0.065217391	0.111111111	0.000181159	0.000308642	29	31	0.902380836	1.180819059	0.649678685
51	yPH_132	WT	Glu2Sor1	Glu0	96	0.010416667	6	70	31365	28238	OFF	10	5	2888	57	50	7	54	3	3	48	6	18	2	18	3	21	0	49	0	1	0	0	0	0	0	0	0	32	31	0.902380836	1.180819059	0.649678685
51	yPH_132	WT	Glu2Sor1	Glu0	96	0.010416667	6	71	31725	28598	OFF	10	5	2888	58	52	6	54	4	0	49	5	18	2	19	3	21	0	49	0	0	0	0	0	0	0	0	0	32	31	0.902380836	1.180819059	0.649678685
51	yPH_132	WT	Glu2Sor1	Glu0	96	0.010416667	6	72	32085	28958	ON	11	6	2888	57	51	6	54	3	0	49	5	18	2	18	3	21	0	47	0	0	0	3	1	0.020408163	0.032258065	1.89E-05	2.99E-05	32	32	0.922788999	1.213077123	0.649678685
51	yPH_132	WT	Glu2Sor1	Glu0	96	0.010416667	6	73	33165	30038	ON	11	6	2888	56	48	8	55	1	1	47	8	16	3	15	3	21	0	49	0	2	0	0	0	0	0	0	0	33	32	0.922788999	1.213077123	0.649678685
51	yPH_132	WT	Glu2Sor1	Glu0	96	0.010416667	6	74	33525	30398	ON	11	6	2888	56	50	6	55	1	0	49	6	16	3	15	3	21	0	47	0	0	0	2	0	0	0	0	0	33	32	0.922788999	1.213077123	0.649678685
51	yPH_132	WT	Glu2Sor1	Glu0	96	0.010416667	6	75	33885	30758	ON	11	6	2888	55	47	8	55	0	0	47	8	16	3	14	3	21	0	46	0	0	0	1	0	0	0	0	0	33	32	0.922788999	1.213077123	0.649678685
51	yPH_132	WT	Glu2Sor1	Glu0	96	0.010416667	6	76	34245	31118	ON	11	6	2888	56	47	9	55	1	0	46	9	16	3	15	3	21	0	47	0	3	0	2	0	0	0	0	0	33	32	0.922788999	1.213077123	0.649678685
51	yPH_132	WT	Glu2Sor1	Glu0	96	0.010416667	6	77	34605	31478	ON	11	6	2888	56	49	7	54	2	0	47	7	16	3	16	3	21	0	46	0	2	0	3	0	0	0	0	0	33	32	0.922788999	1.213077123	0.649678685
51	yPH_132	WT	Glu2Sor1	Glu0	96	0.010416667	6	78	34965	31838	OFF	12	6	2887	57	48	9	54	3	0	46	8	16	3	16	4	21	0	43	0	1	0	4	0	0	0	0	0	33	32	0.922788999	1.213077123	0.649678685
51	yPH_132	WT	Glu2Sor1	Glu0	96	0.010416667	6	79	35325	32198	OFF	12	6	2887	59	47	12	54	5	0	43	11	16	3	18	4	21	0	44	0	4	0	3	0	0	0	0	0	33	32	0.922788999	1.213077123	0.649678685
51	yPH_132	WT	Glu2Sor1	Glu0	96	0.010416667	6	80	35685	32558	OFF	12	6	2887	60	49	11	54	6	0	44	10	14	5	17	6	21	0	44	0	0	0	0	0	0	0	0	0	33	32	0.922788999	1.213077123	0.649678685
51	yPH_132	WT	Glu2Sor1	Glu0	96	0.010416667	6	81	36045	32918	OFF	12	6	2887	57	47	10	54	3	0	44	10	14	5	15	5	21	0	50	0	6	0	1	1	0.022727273	0.033333333	6.31E-05	9.26E-05	33	33	0.945516272	1.246410457	0.649678685
51	yPH_132	WT	Glu2Sor1	Glu0	96	0.010416667	6	82	36405	33278	OFF	12	6	2887	57	51	6	55	2	1	50	5	15	3	14	4	21	0	49	0	1	0	2	0	0	0	0	0	34	33	0.945516272	1.246410457	0.649678685
51	yPH_132	WT	Glu2Sor1	Glu0	96	0.010416667	6	83	36765	33638	OFF	12	6	2887	59	51	8	55	4	0	49	6	13	5	13	7	21	0	46	0	0	0	3	0	0	0	0	0	34	33	0.945516272	1.246410457	0.649678685
51	yPH_132	WT	Glu2Sor1	Glu0	96	0.010416667	6	84	37125	33998	OFF	12	6	2887	58	48	10	55	3	0	46	9	13	5	13	6	21	0	46	0	2	0	2	0	0	0	0	0	34	33	0.945516272	1.246410457	0.649678685
51	yPH_132	WT	Glu2Sor1	Glu0	96	0.010416667	6	85	37485	34358	OFF	12	6	2887	57	47	10	55	2	0	46	9	13	5	12	6	21	0	47	0	1	0	0	0	0	0	0	0	34	33	0.945516272	1.246410457	0.649678685
51	yPH_132	WT	Glu2Sor1	Glu0	96	0.010416667	6	86	37845	34718	ON	13	7	2888	57	48	9	56	1	1	47	9	13	4	12	4	21	0	47	0	2	0	2	0	0	0	0	0	35	33	0.945516272	1.246410457	0.649678685
51	yPH_132	WT	Glu2Sor1	Glu0	96	0.010416667	6	87	38205	35078	ON	13	7	2888	58	49	9	56	2	0	47	9	15	2	15	2	21	0	47	0	0	0	0	0	0	0	0	0	35	33	0.945516272	1.246410457	0.649678685
51	yPH_132	WT	Glu2Sor1	Glu0	96	0.010416667	6	88	38565	35438	ON	13	7	2888	59	50	9	56	3	0	47	9	15	2	16	2	21	0	45	0	0	0	2	0	0	0	0	0	35	33	0.945516272	1.246410457	0.649678685
51	yPH_132	WT	Glu2Sor1	Glu0	96	0.010416667	6	89	38925	35798	ON	13	7	2888	55	45	10	55	0	0	45	10	15	1	13	1	21	0	47	0	2	0	0	0	0	0	0	0	35	33	0.945516272	1.246410457	0.649678685
51	yPH_132	WT	Glu2Sor1	Glu0	96	0.010416667	6	90	39285	36158	ON	13	7	2888	58	50	8	55	3	0	47	8	15	1	16	1	21	0	44	0	0	0	3	0	0	0	0	0	35	33	0.945516272	1.246410457	0.649678685
51	yPH_132	WT	Glu2Sor1	Glu0	96	0.010416667	6	91	39645	36518	ON	13	7	2888	56	45	11	55	1	0	44	11	15	1	14	1	21	0	44	0	1	0	1	0	0	0	0	0	35	33	0.945516272	1.246410457	0.649678685
51	yPH_132	WT	Glu2Sor1	Glu0	96	0.010416667	6	92	40005	36878	ON	13	7	2888	56	44	12	55	1	0	44	11	15	1	13	2	21	0	44	0	0	0	1	1	0.022727273	0.034482759	6.31E-05	9.58E-05	35	34	0.968243544	1.280893215	0.649678685
51	yPH_132	WT	Glu2Sor1	Glu0	96	0.010416667	6	93	40365	37238	ON	13	7	2888	58	45	13	56	2	1	44	12	15	1	14	2	21	0	44	0	0	0	0	0	0	0	0	0	36	34	0.968243544	1.280893215	0.649678685
51	yPH_132	WT	Glu2Sor1	Glu0	96	0.010416667	6	94	40725	37598	OFF	14	7	2888	61	47	14	56	5	0	44	12	15	1	16	3	21	0	43	0	2	0	3	0	0	0	0	0	36	34	0.968243544	1.280893215	0.649678685
51	yPH_132	WT	Glu2Sor1	Glu0	96	0.010416667	6	95	41085	37958	OFF	14	7	2888	63	46	17	56	7	0	43	13	18	1	19	5	24	0.075	39	0	0	0	4	0	0	0	0	0	36	34	0.968243544	1.280893215	0.724678685
51	yPH_132	WT	Glu2Sor1	Glu0	96	0.010416667	6	96	41445	38318	OFF	14	7	2888	64	43	21	56	8	0	39	17	16	3	18	7	24	0	41	0	1	0	1	2	0.051282051	0.086956522	0.00014245	0.000241546	36	36	1.019525596	1.367849737	0.724678685
51	yPH_132	WT	Glu2Sor1	Glu0	96	0.010416667	6	97	41805	38678	OFF	14	7	2888	62	42	20	58	4	2	41	17	16	3	15	6	24	0	44	0	2	0	0	1	0.024390244	0.04	6.78E-05	0.000111111	38	37	1.04391584	1.407849737	0.724678685
51	yPH_132	WT	Glu2Sor1	Glu0	96	0.010416667	6	98	42165	39038	OFF	14	7	2888	64	46	18	59	5	1	44	15	16	3	16	6	24	0	48	0	4	0	0	0	0	0	0	0	39	37	1.04391584	1.407849737	0.724678685
51	yPH_132	WT	Glu2Sor1	Glu0	96	0.010416667	6	99	42525	39398	OFF	14	7	2888	62	49	13	59	3	0	48	11	18	1	17	3	24	0	49	0	0	0	0	1	0.020833333	0.033333333	5.79E-05	9.26E-05	39	38	1.064749173	1.44118307	0.724678685
51	yPH_132	WT	Glu2Sor1	Glu0	96	0.010416667	6	100	42885	39758	OFF	14	7	2888	63	50	13	60	3	1	49	11	17	1	16	3	24	0	NA	NA	NA	NA	NA	NA	NA	NA	NA	NA	NA	NA	NA	NA	NA
51	yPH_132	WT	Glu2Sor1	Glu0	96	0.010416667	7	0	54	-3073	OFF	0	0	3610	8	8	0	8	0	0	8	0	1	0	0	0	0	0	8	0	0	0	0	0	0	0	0	0	NA	NA	NA	NA	NA
51	yPH_132	WT	Glu2Sor1	Glu0	96	0.010416667	7	1	414	-2713	OFF	0	0	3610	8	8	0	8	0	0	8	0	1	0	0	0	0	0	9	0	0	0	0	1	0.125	0.142857143	0.000347222	0.000396825	NA	NA	NA	NA	NA
51	yPH_132	WT	Glu2Sor1	Glu0	96	0.010416667	7	2	774	-2353	OFF	0	0	3610	9	9	0	9	0	1	9	0	1	0	0	0	0	0	9	0	0	0	0	0	0	0	0	0	NA	NA	NA	NA	NA
51	yPH_132	WT	Glu2Sor1	Glu0	96	0.010416667	7	3	1134	-1993	OFF	0	0	3610	9	9	0	9	0	0	9	0	1	0	0	0	0	0	9	0	0	0	0	0	0	0	0	0	NA	NA	NA	NA	NA
51	yPH_132	WT	Glu2Sor1	Glu0	96	0.010416667	7	4	1494	-1633	OFF	0	0	3610	9	9	0	9	0	0	9	0	1	0	0	0	0	0	10	0	0	0	0	1	0.111111111	0.125	0.000308642	0.000347222	NA	NA	NA	NA	NA
51	yPH_132	WT	Glu2Sor1	Glu0	96	0.010416667	7	5	1854	-1273	OFF	0	0	3610	10	10	0	10	0	1	10	0	1	0	0	0	0	0	10	0	0	0	0	0	0	0	0	0	NA	NA	NA	NA	NA
51	yPH_132	WT	Glu2Sor1	Glu0	96	0.010416667	7	6	2214	-913	OFF	0	0	3610	10	10	0	10	0	0	10	0	1	0	0	0	0	0	10	0	0	0	0	0	0	0	0	0	NA	NA	NA	NA	NA
51	yPH_132	WT	Glu2Sor1	Glu0	96	0.010416667	7	7	2574	-553	OFF	0	0	3610	10	10	0	10	0	0	10	0	1	0	0	0	0	0	10	0	0	0	0	0	0	0	0	0	NA	NA	NA	NA	NA
51	yPH_132	WT	Glu2Sor1	Glu0	96	0.010416667	7	8	2934	-193	OFF	0	0	3610	10	10	0	10	0	0	10	0	1	0	0	0	0	0	12	0	0	0	0	2	0.2	0.222222222	0.000277778	0.000308642	NA	NA	NA	NA	NA
51	yPH_132	WT	Glu2Sor1	Glu0	96	0.010416667	7	9	3654	527	ON	1	1	2887	12	12	0	12	0	2	12	0	1	0	0	0	0	0	12	0	0	0	0	0	0	0	0	0	2	2	0.2	0.222222222	0
51	yPH_132	WT	Glu2Sor1	Glu0	96	0.010416667	7	10	4014	887	ON	1	1	2887	12	12	0	12	0	0	12	0	1	0	0	0	0	0	12	0	0	0	0	0	0	0	0	0	2	2	0.2	0.222222222	0
51	yPH_132	WT	Glu2Sor1	Glu0	96	0.010416667	7	11	4374	1247	ON	1	1	2887	12	12	0	12	0	0	12	0	1	0	0	0	0	0	12	0	0	0	0	0	0	0	0	0	2	2	0.2	0.222222222	0
51	yPH_132	WT	Glu2Sor1	Glu0	96	0.010416667	7	12	4734	1607	ON	1	1	2887	12	12	0	12	0	0	12	0	1	0	0	0	0	0	12	0	0	0	0	0	0	0	0	0	2	2	0.2	0.222222222	0
51	yPH_132	WT	Glu2Sor1	Glu0	96	0.010416667	7	13	5094	1967	ON	1	1	2887	12	12	0	12	0	0	12	0	1	0	0	0	0	0	12	0	0	0	0	0	0	0	0	0	2	2	0.2	0.222222222	0
51	yPH_132	WT	Glu2Sor1	Glu0	96	0.010416667	7	14	5454	2327	ON	1	1	2887	12	12	0	12	0	0	12	0	1	0	0	0	0	0	12	0	0	0	0	0	0	0	0	0	2	2	0.2	0.222222222	0
51	yPH_132	WT	Glu2Sor1	Glu0	96	0.010416667	7	15	5814	2687	ON	1	1	2887	12	12	0	12	0	0	12	0	1	0	0	0	0	0	10	0	0	0	2	0	0	0	0	0	2	2	0.2	0.222222222	0
51	yPH_132	WT	Glu2Sor1	Glu0	96	0.010416667	7	16	6174	3047	OFF	2	1	2888	12	10	2	12	0	0	10	2	1	0	0	0	0	0	10	0	0	0	0	0	0	0	0	0	2	2	0.2	0.222222222	0
51	yPH_132	WT	Glu2Sor1	Glu0	96	0.010416667	7	17	6534	3407	OFF	2	1	2888	12	10	2	12	0	0	10	2	2	0	1	0	1	0.090909091	12	0	2	0	0	0	0	0	0	0	2	2	0.2	0.222222222	0.090909091
51	yPH_132	WT	Glu2Sor1	Glu0	96	0.010416667	7	18	6894	3767	OFF	2	1	2888	12	12	0	12	0	0	12	0	2	0	1	0	1	0	12	0	0	0	0	0	0	0	0	0	2	2	0.2	0.222222222	0.090909091
51	yPH_132	WT	Glu2Sor1	Glu0	96	0.010416667	7	19	7254	4127	OFF	2	1	2888	12	12	0	12	0	0	12	0	2	0	1	0	1	0	11	0	0	0	1	0	0	0	0	0	2	2	0.2	0.222222222	0.090909091
51	yPH_132	WT	Glu2Sor1	Glu0	96	0.010416667	7	20	7614	4487	OFF	2	1	2888	14	13	1	12	2	0	11	1	2	0	1	0	1	0	11	0	0	0	0	0	0	0	0	0	2	2	0.2	0.222222222	0.090909091
51	yPH_132	WT	Glu2Sor1	Glu0	96	0.010416667	7	21	7974	4847	OFF	2	1	2888	13	12	1	12	1	0	11	1	2	0	1	0	1	0	11	0	0	0	0	0	0	0	0	0	2	2	0.2	0.222222222	0.090909091
51	yPH_132	WT	Glu2Sor1	Glu0	96	0.010416667	7	22	8334	5207	OFF	2	1	2888	13	12	1	12	1	0	11	1	2	0	1	0	1	0	11	0	0	0	0	0	0	0	0	0	2	2	0.2	0.222222222	0.090909091
51	yPH_132	WT	Glu2Sor1	Glu0	96	0.010416667	7	23	8694	5567	OFF	2	1	2888	13	12	1	12	1	0	11	1	2	0	1	0	1	0	11	0	0	0	0	0	0	0	0	0	2	2	0.2	0.222222222	0.090909091
51	yPH_132	WT	Glu2Sor1	Glu0	96	0.010416667	7	24	9054	5927	ON	3	2	2888	12	11	1	12	0	0	11	1	2	0	1	0	1	0	10	0	0	0	1	0	0	0	0	0	2	2	0.2	0.222222222	0.090909091
51	yPH_132	WT	Glu2Sor1	Glu0	96	0.010416667	7	25	9414	6287	ON	3	2	2888	12	10	2	12	0	0	10	2	2	0	1	0	1	0	10	0	0	0	0	0	0	0	0	0	2	2	0.2	0.222222222	0.090909091
51	yPH_132	WT	Glu2Sor1	Glu0	96	0.010416667	7	26	9774	6647	ON	3	2	2888	12	10	2	12	0	0	10	2	2	0	1	0	1	0	10	0	0	0	0	0	0	0	0	0	2	2	0.2	0.222222222	0.090909091
51	yPH_132	WT	Glu2Sor1	Glu0	96	0.010416667	7	27	10134	7007	ON	3	2	2888	12	10	2	12	0	0	10	2	2	0	1	0	1	0	10	0	0	0	0	0	0	0	0	0	2	2	0.2	0.222222222	0.090909091
51	yPH_132	WT	Glu2Sor1	Glu0	96	0.010416667	7	28	10494	7367	ON	3	2	2888	12	10	2	12	0	0	10	2	2	0	1	0	1	0	10	0	0	0	0	0	0	0	0	0	2	2	0.2	0.222222222	0.090909091
51	yPH_132	WT	Glu2Sor1	Glu0	96	0.010416667	7	29	10854	7727	ON	3	2	2888	12	10	2	12	0	0	10	2	2	0	1	0	1	0	10	0	0	0	0	0	0	0	0	0	2	2	0.2	0.222222222	0.090909091
51	yPH_132	WT	Glu2Sor1	Glu0	96	0.010416667	7	30	11214	8087	ON	3	2	2888	13	11	2	12	1	0	10	2	2	0	1	0	1	0	11	0	0	0	0	1	0.1	0.125	0.000277778	0.000347222	2	3	0.3	0.347222222	0.090909091
51	yPH_132	WT	Glu2Sor1	Glu0	96	0.010416667	7	31	11574	8447	ON	3	2	2888	14	12	2	13	1	1	11	2	2	0	1	0	1	0	11	0	0	0	0	0	0	0	0	0	3	3	0.3	0.347222222	0.090909091
51	yPH_132	WT	Glu2Sor1	Glu0	96	0.010416667	7	32	11934	8807	OFF	4	2	2888	13	11	2	13	0	0	11	2	4	0	3	0	3	0.181818182	11	0	0	0	0	0	0	0	0	0	3	3	0.3	0.347222222	0.272727273
51	yPH_132	WT	Glu2Sor1	Glu0	96	0.010416667	7	33	12294	9167	OFF	4	2	2888	14	12	2	13	1	0	11	2	4	0	3	0	3	0	12	0	0	0	0	1	0.090909091	0.142857143	0.000252525	0.000396825	3	4	0.390909091	0.490079365	0.272727273
51	yPH_132	WT	Glu2Sor1	Glu0	96	0.010416667	7	34	12654	9527	OFF	4	2	2888	15	13	2	14	1	1	12	2	4	0	3	0	3	0	12	0	0	0	0	0	0	0	0	0	4	4	0.390909091	0.490079365	0.272727273
51	yPH_132	WT	Glu2Sor1	Glu0	96	0.010416667	7	35	13014	9887	OFF	4	2	2888	16	14	2	14	2	0	12	2	4	0	3	0	3	0	12	0	0	0	0	0	0	0	0	0	4	4	0.390909091	0.490079365	0.272727273
51	yPH_132	WT	Glu2Sor1	Glu0	96	0.010416667	7	36	13374	10247	OFF	4	2	2888	16	14	2	14	2	0	12	2	4	0	3	0	3	0	11	0	0	0	1	0	0	0	0	0	4	4	0.390909091	0.490079365	0.272727273
51	yPH_132	WT	Glu2Sor1	Glu0	96	0.010416667	7	37	13734	10607	OFF	4	2	2888	15	12	3	14	1	0	11	3	4	0	3	0	3	0	11	0	0	0	0	0	0	0	0	0	4	4	0.390909091	0.490079365	0.272727273
51	yPH_132	WT	Glu2Sor1	Glu0	96	0.010416667	7	38	14094	10967	OFF	4	2	2888	15	12	3	14	1	0	11	3	4	0	3	0	3	0	12	0	1	0	0	0	0	0	0	0	4	4	0.390909091	0.490079365	0.272727273
51	yPH_132	WT	Glu2Sor1	Glu0	96	0.010416667	7	39	14454	11327	OFF	4	2	2888	16	14	2	14	2	0	12	2	4	0	3	0	3	0	11	0	0	0	1	0	0	0	0	0	4	4	0.390909091	0.490079365	0.272727273
51	yPH_132	WT	Glu2Sor1	Glu0	96	0.010416667	7	40	14814	11687	ON	5	3	2888	15	12	3	14	1	0	11	3	4	0	3	0	3	0	11	0	0	0	0	0	0	0	0	0	4	4	0.390909091	0.490079365	0.272727273
51	yPH_132	WT	Glu2Sor1	Glu0	96	0.010416667	7	41	15174	12047	ON	5	3	2888	14	11	3	14	0	0	11	3	4	0	3	0	3	0	12	0	0	0	0	1	0.090909091	0.142857143	0.000252525	0.000396825	4	5	0.481818182	0.632936508	0.272727273
51	yPH_132	WT	Glu2Sor1	Glu0	96	0.010416667	7	42	15534	12407	ON	5	3	2888	16	13	3	15	1	1	12	3	4	0	3	0	3	0	12	0	0	0	0	0	0	0	0	0	5	5	0.481818182	0.632936508	0.272727273
51	yPH_132	WT	Glu2Sor1	Glu0	96	0.010416667	7	43	15894	12767	ON	5	3	2888	16	13	3	15	1	0	12	3	5	0	4	0	4	0.090909091	12	0	0	0	0	0	0	0	0	0	5	5	0.481818182	0.632936508	0.363636364
51	yPH_132	WT	Glu2Sor1	Glu0	96	0.010416667	7	44	16254	13127	ON	5	3	2888	15	12	3	15	0	0	12	3	5	0	4	0	4	0	12	0	0	0	0	0	0	0	0	0	5	5	0.481818182	0.632936508	0.363636364
51	yPH_132	WT	Glu2Sor1	Glu0	96	0.010416667	7	45	16614	13487	ON	5	3	2888	16	13	3	15	1	0	12	3	5	0	4	0	4	0	12	0	0	0	0	0	0	0	0	0	5	5	0.481818182	0.632936508	0.363636364
51	yPH_132	WT	Glu2Sor1	Glu0	96	0.010416667	7	46	16974	13847	ON	5	3	2888	16	13	3	14	2	0	12	2	5	0	4	0	4	0	12	0	0	0	0	0	0	0	0	0	5	5	0.481818182	0.632936508	0.363636364
51	yPH_132	WT	Glu2Sor1	Glu0	96	0.010416667	7	47	17334	14207	ON	5	3	2888	15	13	2	14	1	0	12	2	5	0	4	0	4	0	13	0	0	0	0	1	0.083333333	0.142857143	0.000231481	0.000396825	5	6	0.565151515	0.775793651	0.363636364
51	yPH_132	WT	Glu2Sor1	Glu0	96	0.010416667	7	48	17694	14567	OFF	6	3	2887	15	13	2	15	0	1	13	2	7	0	6	0	6	0.2	13	0	0	0	0	0	0	0	0	0	6	6	0.565151515	0.775793651	0.563636364
51	yPH_132	WT	Glu2Sor1	Glu0	96	0.010416667	7	49	18054	14927	OFF	6	3	2887	14	13	1	14	0	0	13	1	7	0	6	0	6	0	13	0	0	0	0	0	0	0	0	0	6	6	0.565151515	0.775793651	0.563636364
51	yPH_132	WT	Glu2Sor1	Glu0	96	0.010416667	7	50	18414	15287	OFF	6	3	2887	16	13	3	14	2	0	13	1	7	0	6	0	6	0	13	0	0	0	0	0	0	0	0	0	6	6	0.565151515	0.775793651	0.563636364
51	yPH_132	WT	Glu2Sor1	Glu0	96	0.010416667	7	51	18774	15647	OFF	6	3	2887	17	14	3	14	3	0	13	1	7	0	6	0	6	0	13	0	0	0	0	0	0	0	0	0	6	6	0.565151515	0.775793651	0.563636364
51	yPH_132	WT	Glu2Sor1	Glu0	96	0.010416667	7	52	19134	16007	OFF	6	3	2887	14	13	1	14	0	0	13	1	7	0	6	0	6	0	13	0	0	0	0	0	0	0	0	0	6	6	0.565151515	0.775793651	0.563636364
51	yPH_132	WT	Glu2Sor1	Glu0	96	0.010416667	7	53	19494	16367	OFF	6	3	2887	15	13	2	14	1	0	13	1	7	0	6	0	6	0	13	0	0	0	0	0	0	0	0	0	6	6	0.565151515	0.775793651	0.563636364
51	yPH_132	WT	Glu2Sor1	Glu0	96	0.010416667	7	54	19854	16727	OFF	6	3	2887	15	13	2	14	1	0	13	1	7	0	6	0	6	0	13	0	0	0	0	0	0	0	0	0	6	6	0.565151515	0.775793651	0.563636364
51	yPH_132	WT	Glu2Sor1	Glu0	96	0.010416667	7	55	20214	17087	OFF	6	3	2887	15	14	1	14	1	0	13	1	7	0	6	0	6	0	13	0	0	0	0	0	0	0	0	0	6	6	0.565151515	0.775793651	0.563636364
51	yPH_132	WT	Glu2Sor1	Glu0	96	0.010416667	7	56	20574	17447	ON	7	4	2888	14	13	1	14	0	0	13	1	7	0	6	0	6	0	13	0	0	0	0	0	0	0	0	0	6	6	0.565151515	0.775793651	0.563636364
51	yPH_132	WT	Glu2Sor1	Glu0	96	0.010416667	7	57	20934	17807	ON	7	4	2888	14	13	1	14	0	0	13	1	7	0	6	0	6	0	13	0	0	0	0	0	0	0	0	0	6	6	0.565151515	0.775793651	0.563636364
51	yPH_132	WT	Glu2Sor1	Glu0	96	0.010416667	7	58	21294	18167	ON	7	4	2888	14	13	1	14	0	0	13	1	7	0	6	0	6	0	13	0	0	0	0	0	0	0	0	0	6	6	0.565151515	0.775793651	0.563636364
51	yPH_132	WT	Glu2Sor1	Glu0	96	0.010416667	7	59	21654	18527	ON	7	4	2888	14	13	1	14	0	0	13	1	7	0	6	0	6	0	13	0	0	0	0	0	0	0	0	0	6	6	0.565151515	0.775793651	0.563636364
51	yPH_132	WT	Glu2Sor1	Glu0	96	0.010416667	7	60	22014	18887	ON	7	4	2888	14	13	1	14	0	0	13	1	7	0	6	0	6	0	13	0	0	0	0	0	0	0	0	0	6	6	0.565151515	0.775793651	0.563636364
51	yPH_132	WT	Glu2Sor1	Glu0	96	0.010416667	7	61	22374	19247	ON	7	4	2888	14	13	1	14	0	0	13	1	7	0	6	0	6	0	13	0	0	0	0	0	0	0	0	0	6	6	0.565151515	0.775793651	0.563636364
51	yPH_132	WT	Glu2Sor1	Glu0	96	0.010416667	7	62	23094	19967	ON	7	4	2888	14	13	1	14	0	0	13	1	7	0	6	0	6	0	13	0	0	0	0	0	0	0	0	0	6	6	0.565151515	0.775793651	0.563636364
51	yPH_132	WT	Glu2Sor1	Glu0	96	0.010416667	7	63	23454	20327	OFF	8	4	2888	15	14	1	14	1	0	13	1	7	0	6	0	6	0	13	0	0	0	0	0	0	0	0	0	6	6	0.565151515	0.775793651	0.563636364
51	yPH_132	WT	Glu2Sor1	Glu0	96	0.010416667	7	64	23814	20687	OFF	8	4	2888	14	13	1	14	0	0	13	1	7	0	6	0	6	0	13	0	0	0	0	0	0	0	0	0	6	6	0.565151515	0.775793651	0.563636364
51	yPH_132	WT	Glu2Sor1	Glu0	96	0.010416667	7	65	24174	21047	OFF	8	4	2888	14	13	1	14	0	0	13	1	7	0	6	0	6	0	14	0	0	0	0	1	0.076923077	0.166666667	0.000213675	0.000462963	6	7	0.642074592	0.942460317	0.563636364
51	yPH_132	WT	Glu2Sor1	Glu0	96	0.010416667	7	66	24534	21407	OFF	8	4	2888	15	14	1	15	0	1	14	1	7	0	6	0	6	0	14	0	0	0	0	0	0	0	0	0	7	7	0.642074592	0.942460317	0.563636364
51	yPH_132	WT	Glu2Sor1	Glu0	96	0.010416667	7	67	24894	21767	OFF	8	4	2888	15	14	1	15	0	0	14	1	7	0	6	0	6	0	14	0	0	0	0	0	0	0	0	0	7	7	0.642074592	0.942460317	0.563636364
51	yPH_132	WT	Glu2Sor1	Glu0	96	0.010416667	7	68	25254	22127	OFF	8	4	2888	16	15	1	15	1	0	14	1	7	0	6	0	6	0	14	0	0	0	0	0	0	0	0	0	7	7	0.642074592	0.942460317	0.563636364
51	yPH_132	WT	Glu2Sor1	Glu0	96	0.010416667	7	69	25614	22487	OFF	8	4	2888	15	14	1	15	0	0	14	1	7	0	6	0	6	0	14	0	0	0	0	0	0	0	0	0	7	7	0.642074592	0.942460317	0.563636364
51	yPH_132	WT	Glu2Sor1	Glu0	96	0.010416667	7	70	25974	22847	OFF	8	4	2888	16	15	1	15	1	0	14	1	7	0	6	0	6	0	14	0	0	0	0	0	0	0	0	0	7	7	0.642074592	0.942460317	0.563636364
51	yPH_132	WT	Glu2Sor1	Glu0	96	0.010416667	7	71	26334	23207	ON	9	5	2888	15	14	1	15	0	0	14	1	7	0	6	0	6	0	14	0	0	0	0	0	0	0	0	0	7	7	0.642074592	0.942460317	0.563636364
51	yPH_132	WT	Glu2Sor1	Glu0	96	0.010416667	7	72	26694	23567	ON	9	5	2888	15	14	1	15	0	0	14	1	7	0	6	0	6	0	14	0	0	0	0	0	0	0	0	0	7	7	0.642074592	0.942460317	0.563636364
51	yPH_132	WT	Glu2Sor1	Glu0	96	0.010416667	7	73	27054	23927	ON	9	5	2888	15	14	1	15	0	0	14	1	7	0	6	0	6	0	14	0	0	0	0	0	0	0	0	0	7	7	0.642074592	0.942460317	0.563636364
51	yPH_132	WT	Glu2Sor1	Glu0	96	0.010416667	7	74	27414	24287	ON	9	5	2888	15	14	1	15	0	0	14	1	7	0	6	0	6	0	14	0	0	0	0	0	0	0	0	0	7	7	0.642074592	0.942460317	0.563636364
51	yPH_132	WT	Glu2Sor1	Glu0	96	0.010416667	7	75	27774	24647	ON	9	5	2888	15	14	1	15	0	0	14	1	7	0	6	0	6	0	14	0	0	0	0	0	0	0	0	0	7	7	0.642074592	0.942460317	0.563636364
51	yPH_132	WT	Glu2Sor1	Glu0	96	0.010416667	7	76	28134	25007	ON	9	5	2888	14	14	0	14	0	0	14	0	7	0	6	0	6	0	14	0	0	0	0	0	0	0	0	0	7	7	0.642074592	0.942460317	0.563636364
51	yPH_132	WT	Glu2Sor1	Glu0	96	0.010416667	7	77	28494	25367	ON	9	5	2888	16	15	1	14	2	0	14	0	7	0	6	0	6	0	14	0	0	0	0	0	0	0	0	0	7	7	0.642074592	0.942460317	0.563636364
51	yPH_132	WT	Glu2Sor1	Glu0	96	0.010416667	7	78	28854	25727	ON	9	5	2888	14	14	0	14	0	0	14	0	7	0	6	0	6	0	14	0	0	0	0	0	0	0	0	0	7	7	0.642074592	0.942460317	0.563636364
51	yPH_132	WT	Glu2Sor1	Glu0	96	0.010416667	7	79	29214	26087	OFF	10	5	2888	14	14	0	14	0	0	14	0	8	0	7	0	7	0.142857143	14	0	0	0	0	0	0	0	0	0	7	7	0.642074592	0.942460317	0.706493506
51	yPH_132	WT	Glu2Sor1	Glu0	96	0.010416667	7	80	29574	26447	OFF	10	5	2888	15	14	1	14	1	0	14	0	8	0	7	0	7	0	14	0	0	0	0	0	0	0	0	0	7	7	0.642074592	0.942460317	0.706493506
51	yPH_132	WT	Glu2Sor1	Glu0	96	0.010416667	7	81	29934	26807	OFF	10	5	2888	15	14	1	14	1	0	14	0	8	0	7	0	7	0	15	0	0	0	0	1	0.071428571	0.166666667	0.000198413	0.000462963	7	8	0.713503164	1.109126984	0.706493506
51	yPH_132	WT	Glu2Sor1	Glu0	96	0.010416667	7	82	30294	27167	OFF	10	5	2888	16	15	1	15	1	1	15	0	8	0	7	0	7	0	15	0	0	0	0	0	0	0	0	0	8	8	0.713503164	1.109126984	0.706493506
51	yPH_132	WT	Glu2Sor1	Glu0	96	0.010416667	7	83	30654	27527	OFF	10	5	2888	16	15	1	15	1	0	15	0	8	0	7	0	7	0	15	0	0	0	0	0	0	0	0	0	8	8	0.713503164	1.109126984	0.706493506
51	yPH_132	WT	Glu2Sor1	Glu0	96	0.010416667	7	84	31014	27887	OFF	10	5	2888	16	15	1	15	1	0	15	0	8	0	7	0	7	0	15	0	0	0	0	0	0	0	0	0	8	8	0.713503164	1.109126984	0.706493506
51	yPH_132	WT	Glu2Sor1	Glu0	96	0.010416667	7	85	31374	28247	OFF	10	5	2888	16	15	1	15	1	0	15	0	8	0	7	0	7	0	15	0	0	0	0	0	0	0	0	0	8	8	0.713503164	1.109126984	0.706493506
51	yPH_132	WT	Glu2Sor1	Glu0	96	0.010416667	7	86	31734	28607	OFF	10	5	2888	16	15	1	15	1	0	15	0	8	0	7	0	7	0	15	0	0	0	0	0	0	0	0	0	8	8	0.713503164	1.109126984	0.706493506
51	yPH_132	WT	Glu2Sor1	Glu0	96	0.010416667	7	87	32094	28967	ON	11	6	2888	16	15	1	15	1	0	15	0	8	0	7	0	7	0	15	0	0	0	0	0	0	0	0	0	8	8	0.713503164	1.109126984	0.706493506
51	yPH_132	WT	Glu2Sor1	Glu0	96	0.010416667	7	88	32454	29327	ON	11	6	2888	16	15	1	15	1	0	15	0	8	0	7	0	7	0	15	0	0	0	0	0	0	0	0	0	8	8	0.713503164	1.109126984	0.706493506
51	yPH_132	WT	Glu2Sor1	Glu0	96	0.010416667	7	89	32814	29687	ON	11	6	2888	16	16	0	15	1	0	15	0	8	0	7	0	7	0	15	0	0	0	0	0	0	0	0	0	8	8	0.713503164	1.109126984	0.706493506
51	yPH_132	WT	Glu2Sor1	Glu0	96	0.010416667	7	90	33174	30047	ON	11	6	2888	15	15	0	15	0	0	15	0	8	0	7	0	7	0	15	0	0	0	0	0	0	0	0	0	8	8	0.713503164	1.109126984	0.706493506
51	yPH_132	WT	Glu2Sor1	Glu0	96	0.010416667	7	91	33534	30407	ON	11	6	2888	15	15	0	15	0	0	15	0	8	0	7	0	7	0	15	0	0	0	0	0	0	0	0	0	8	8	0.713503164	1.109126984	0.706493506
51	yPH_132	WT	Glu2Sor1	Glu0	96	0.010416667	7	92	33894	30767	ON	11	6	2888	15	15	0	15	0	0	15	0	8	0	7	0	7	0	15	0	0	0	0	0	0	0	0	0	8	8	0.713503164	1.109126984	0.706493506
51	yPH_132	WT	Glu2Sor1	Glu0	96	0.010416667	7	93	34254	31127	ON	11	6	2888	15	15	0	15	0	0	15	0	8	0	7	0	7	0	15	0	0	0	0	0	0	0	0	0	8	8	0.713503164	1.109126984	0.706493506
51	yPH_132	WT	Glu2Sor1	Glu0	96	0.010416667	7	94	34614	31487	ON	11	6	2888	15	15	0	15	0	0	15	0	8	0	7	0	7	0	15	0	0	0	0	0	0	0	0	0	8	8	0.713503164	1.109126984	0.706493506
51	yPH_132	WT	Glu2Sor1	Glu0	96	0.010416667	7	95	34974	31847	OFF	12	6	2887	15	15	0	15	0	0	15	0	8	0	7	0	7	0	15	0	0	0	0	0	0	0	0	0	8	8	0.713503164	1.109126984	0.706493506
51	yPH_132	WT	Glu2Sor1	Glu0	96	0.010416667	7	96	35334	32207	OFF	12	6	2887	15	15	0	15	0	0	15	0	8	0	7	0	7	0	15	0	0	0	0	0	0	0	0	0	8	8	0.713503164	1.109126984	0.706493506
51	yPH_132	WT	Glu2Sor1	Glu0	96	0.010416667	7	97	35694	32567	OFF	12	6	2887	15	15	0	15	0	0	15	0	8	0	7	0	7	0	15	0	0	0	0	0	0	0	0	0	8	8	0.713503164	1.109126984	0.706493506
51	yPH_132	WT	Glu2Sor1	Glu0	96	0.010416667	7	98	36054	32927	OFF	12	6	2887	15	15	0	15	0	0	15	0	8	0	7	0	7	0	15	0	0	0	0	0	0	0	0	0	8	8	0.713503164	1.109126984	0.706493506
51	yPH_132	WT	Glu2Sor1	Glu0	96	0.010416667	7	99	36414	33287	OFF	12	6	2887	15	15	0	15	0	0	15	0	8	0	7	0	7	0	15	0	0	0	0	0	0	0	0	0	8	8	0.713503164	1.109126984	0.706493506
51	yPH_132	WT	Glu2Sor1	Glu0	96	0.010416667	7	100	36774	33647	OFF	12	6	2887	15	15	0	15	0	0	15	0	8	0	7	0	7	0	15	0	0	0	0	0	0	0	0	0	8	8	0.713503164	1.109126984	0.706493506
51	yPH_132	WT	Glu2Sor1	Glu0	96	0.010416667	7	101	37134	34007	OFF	12	6	2887	15	15	0	15	0	0	15	0	8	0	7	0	7	0	15	0	0	0	0	0	0	0	0	0	8	8	0.713503164	1.109126984	0.706493506
51	yPH_132	WT	Glu2Sor1	Glu0	96	0.010416667	7	102	37494	34367	OFF	12	6	2887	15	15	0	15	0	0	15	0	8	0	7	0	7	0	15	0	0	0	0	0	0	0	0	0	8	8	0.713503164	1.109126984	0.706493506
51	yPH_132	WT	Glu2Sor1	Glu0	96	0.010416667	7	103	38214	35087	ON	13	7	2888	15	15	0	15	0	0	15	0	8	0	7	0	7	0	15	0	0	0	0	0	0	0	0	0	8	8	0.713503164	1.109126984	0.706493506
51	yPH_132	WT	Glu2Sor1	Glu0	96	0.010416667	7	104	38934	35807	ON	13	7	2888	15	15	0	15	0	0	15	0	8	0	7	0	7	0	15	0	0	0	0	0	0	0	0	0	8	8	0.713503164	1.109126984	0.706493506
51	yPH_132	WT	Glu2Sor1	Glu0	96	0.010416667	7	105	39654	36527	ON	13	7	2888	15	15	0	15	0	0	15	0	8	0	7	0	7	0	15	0	0	0	0	0	0	0	0	0	8	8	0.713503164	1.109126984	0.706493506
51	yPH_132	WT	Glu2Sor1	Glu0	96	0.010416667	7	106	40014	36887	ON	13	7	2888	15	15	0	15	0	0	15	0	8	0	7	0	7	0	15	0	0	0	0	0	0	0	0	0	8	8	0.713503164	1.109126984	0.706493506
51	yPH_132	WT	Glu2Sor1	Glu0	96	0.010416667	7	107	40374	37247	ON	13	7	2888	15	15	0	15	0	0	15	0	8	0	7	0	7	0	15	0	0	0	0	0	0	0	0	0	8	8	0.713503164	1.109126984	0.706493506
51	yPH_132	WT	Glu2Sor1	Glu0	96	0.010416667	7	108	40734	37607	OFF	14	7	2888	15	15	0	15	0	0	15	0	8	0	7	0	7	0	13	0	0	0	2	0	0	0	0	0	8	8	0.713503164	1.109126984	0.706493506
51	yPH_132	WT	Glu2Sor1	Glu0	96	0.010416667	7	109	41094	37967	OFF	14	7	2888	15	13	2	15	0	0	13	2	8	1	7	1	8	0.142857143	13	0	0	0	0	0	0	0	0	0	8	8	0.713503164	1.109126984	0.849350649
51	yPH_132	WT	Glu2Sor1	Glu0	96	0.010416667	7	110	41454	38327	OFF	14	7	2888	15	13	2	15	0	0	13	2	8	1	7	1	8	0	13	0	0	0	0	0	0	0	0	0	8	8	0.713503164	1.109126984	0.849350649
51	yPH_132	WT	Glu2Sor1	Glu0	96	0.010416667	7	111	41814	38687	OFF	14	7	2888	15	13	2	15	0	0	13	2	8	1	7	1	8	0	13	0	0	0	0	0	0	0	0	0	8	8	0.713503164	1.109126984	0.849350649
51	yPH_132	WT	Glu2Sor1	Glu0	96	0.010416667	7	112	42174	39047	OFF	14	7	2888	15	13	2	15	0	0	13	2	8	1	7	1	8	0	13	0	0	0	0	0	0	0	0	0	8	8	0.713503164	1.109126984	0.849350649
51	yPH_132	WT	Glu2Sor1	Glu0	96	0.010416667	7	113	42534	39407	OFF	14	7	2888	15	13	2	15	0	0	13	2	8	1	7	1	8	0	13	0	0	0	0	0	0	0	0	0	8	8	0.713503164	1.109126984	0.849350649
51	yPH_132	WT	Glu2Sor1	Glu0	96	0.010416667	7	114	42894	39767	OFF	14	7	2888	15	13	2	15	0	0	13	2	8	1	7	1	8	0	NA	NA	NA	NA	NA	NA	NA	NA	NA	NA	NA	NA	NA	NA	NA
51	yPH_132	WT	Glu2Sor1	Glu0	96	0.010416667	8	0	63	-3064	OFF	0	0	3610	9	9	0	9	0	0	9	0	0	0	0	0	0	0	9	0	0	0	0	0	0	0	0	0	NA	NA	NA	NA	NA
51	yPH_132	WT	Glu2Sor1	Glu0	96	0.010416667	8	1	423	-2704	OFF	0	0	3610	9	9	0	9	0	0	9	0	0	0	0	0	0	0	9	0	0	0	0	0	0	0	0	0	NA	NA	NA	NA	NA
51	yPH_132	WT	Glu2Sor1	Glu0	96	0.010416667	8	2	783	-2344	OFF	0	0	3610	9	9	0	9	0	0	9	0	0	0	0	0	0	0	9	0	0	0	0	0	0	0	0	0	NA	NA	NA	NA	NA
51	yPH_132	WT	Glu2Sor1	Glu0	96	0.010416667	8	3	1143	-1984	OFF	0	0	3610	9	9	0	9	0	0	9	0	0	0	0	0	0	0	9	0	0	0	0	0	0	0	0	0	NA	NA	NA	NA	NA
51	yPH_132	WT	Glu2Sor1	Glu0	96	0.010416667	8	4	1503	-1624	OFF	0	0	3610	10	9	1	10	0	0	9	1	0	0	0	0	0	0	9	0	0	0	0	0	0	0	0	0	NA	NA	NA	NA	NA
51	yPH_132	WT	Glu2Sor1	Glu0	96	0.010416667	8	5	1863	-1264	OFF	0	0	3610	10	9	1	10	0	0	9	1	1	0	1	0	1	0.1	9	0	0	0	0	0	0	0	0	0	NA	NA	NA	NA	NA
51	yPH_132	WT	Glu2Sor1	Glu0	96	0.010416667	8	6	2223	-904	OFF	0	0	3610	10	9	1	10	0	0	9	1	1	0	1	0	1	0	9	0	0	0	0	0	0	0	0	0	NA	NA	NA	NA	NA
51	yPH_132	WT	Glu2Sor1	Glu0	96	0.010416667	8	7	2583	-544	OFF	0	0	3610	10	9	1	10	0	0	9	1	1	0	1	0	1	0	10	0	0	0	0	1	0.111111111	0.125	0.000308642	0.000347222	NA	NA	NA	NA	NA
51	yPH_132	WT	Glu2Sor1	Glu0	96	0.010416667	8	8	2943	-184	OFF	0	0	3610	11	10	1	11	0	1	10	1	1	0	1	0	1	0	11	0	0	0	0	1	0.1	0.111111111	0.000277778	0.000308642	NA	NA	NA	NA	NA
51	yPH_132	WT	Glu2Sor1	Glu0	96	0.010416667	8	9	3303	176	ON	1	1	2887	12	11	1	12	0	1	11	1	1	0	1	0	1	0	11	0	0	0	0	0	0	0	0	0	2	1	0.1	0.111111111	0
51	yPH_132	WT	Glu2Sor1	Glu0	96	0.010416667	8	10	3663	536	ON	1	1	2887	12	11	1	12	0	0	11	1	1	0	1	0	1	0	11	0	0	0	0	0	0	0	0	0	2	1	0.1	0.111111111	0
51	yPH_132	WT	Glu2Sor1	Glu0	96	0.010416667	8	11	4023	896	ON	1	1	2887	12	11	1	12	0	0	11	1	1	0	1	0	1	0	11	0	0	0	0	0	0	0	0	0	2	1	0.1	0.111111111	0
51	yPH_132	WT	Glu2Sor1	Glu0	96	0.010416667	8	12	5463	2336	ON	1	1	2887	12	11	1	12	0	0	11	1	1	0	1	0	1	0	14	0	0	0	0	3	0.272727273	0.3	0.000378788	0.000416667	2	4	0.372727273	0.411111111	0
51	yPH_132	WT	Glu2Sor1	Glu0	96	0.010416667	8	13	6183	3056	OFF	2	1	2888	16	14	2	15	1	3	14	1	4	0	4	0	4	0.214285714	14	0	0	0	0	0	0	0	0	0	5	4	0.372727273	0.411111111	0.214285714
51	yPH_132	WT	Glu2Sor1	Glu0	96	0.010416667	8	14	6543	3416	OFF	2	1	2888	16	14	2	15	1	0	14	1	4	0	4	0	4	0	15	0	0	0	0	1	0.071428571	0.1	0.000198413	0.000277778	5	5	0.444155844	0.511111111	0.214285714
51	yPH_132	WT	Glu2Sor1	Glu0	96	0.010416667	8	15	6903	3776	OFF	2	1	2888	17	15	2	16	1	1	15	1	4	0	4	0	4	0	15	0	0	0	0	0	0	0	0	0	6	5	0.444155844	0.511111111	0.214285714
51	yPH_132	WT	Glu2Sor1	Glu0	96	0.010416667	8	16	7263	4136	OFF	2	1	2888	17	15	2	16	1	0	15	1	4	0	4	0	4	0	15	0	0	0	0	0	0	0	0	0	6	5	0.444155844	0.511111111	0.214285714
51	yPH_132	WT	Glu2Sor1	Glu0	96	0.010416667	8	17	7623	4496	OFF	2	1	2888	18	15	3	17	1	0	15	2	4	0	4	0	4	0	15	0	0	0	0	0	0	0	0	0	6	5	0.444155844	0.511111111	0.214285714
51	yPH_132	WT	Glu2Sor1	Glu0	96	0.010416667	8	18	7983	4856	OFF	2	1	2888	18	15	3	17	1	0	15	2	4	0	4	0	4	0	15	0	0	0	0	0	0	0	0	0	6	5	0.444155844	0.511111111	0.214285714
51	yPH_132	WT	Glu2Sor1	Glu0	96	0.010416667	8	19	8343	5216	OFF	2	1	2888	17	15	2	17	0	0	15	2	4	0	4	0	4	0	15	0	0	0	0	0	0	0	0	0	6	5	0.444155844	0.511111111	0.214285714
51	yPH_132	WT	Glu2Sor1	Glu0	96	0.010416667	8	20	8703	5576	OFF	2	1	2888	18	15	3	18	0	1	15	3	4	0	4	0	4	0	15	0	0	0	0	0	0	0	0	0	7	5	0.444155844	0.511111111	0.214285714
51	yPH_132	WT	Glu2Sor1	Glu0	96	0.010416667	8	21	9063	5936	ON	3	2	2888	18	15	3	18	0	0	15	3	4	0	4	0	4	0	16	0	1	0	0	0	0	0	0	0	7	5	0.444155844	0.511111111	0.214285714
51	yPH_132	WT	Glu2Sor1	Glu0	96	0.010416667	8	22	9783	6656	ON	3	2	2888	18	16	2	18	0	0	16	2	4	0	4	0	4	0	16	0	0	0	0	0	0	0	0	0	7	5	0.444155844	0.511111111	0.214285714
51	yPH_132	WT	Glu2Sor1	Glu0	96	0.010416667	8	23	10143	7016	ON	3	2	2888	18	16	2	18	0	0	16	2	4	0	4	0	4	0	16	0	0	0	0	0	0	0	0	0	7	5	0.444155844	0.511111111	0.214285714
51	yPH_132	WT	Glu2Sor1	Glu0	96	0.010416667	8	24	10503	7376	ON	3	2	2888	18	16	2	18	0	0	16	2	4	0	4	0	4	0	16	0	0	0	0	0	0	0	0	0	7	5	0.444155844	0.511111111	0.214285714
51	yPH_132	WT	Glu2Sor1	Glu0	96	0.010416667	8	25	10863	7736	ON	3	2	2888	18	16	2	18	0	0	16	2	4	0	4	0	4	0	14	0	0	0	2	0	0	0	0	0	7	5	0.444155844	0.511111111	0.214285714
51	yPH_132	WT	Glu2Sor1	Glu0	96	0.010416667	8	26	11583	8456	ON	3	2	2888	18	14	4	18	0	0	14	4	5	0	5	0	5	0.071428571	14	0	1	0	1	0	0	0	0	0	7	5	0.444155844	0.511111111	0.285714286
51	yPH_132	WT	Glu2Sor1	Glu0	96	0.010416667	8	27	11943	8816	OFF	4	2	2888	18	14	4	18	0	0	14	4	5	1	5	1	6	0.076923077	14	0	0	0	0	0	0	0	0	0	7	5	0.444155844	0.511111111	0.362637363
51	yPH_132	WT	Glu2Sor1	Glu0	96	0.010416667	8	28	12303	9176	OFF	4	2	2888	18	14	4	18	0	0	14	4	5	1	5	1	6	0	16	0	2	0	0	0	0	0	0	0	7	5	0.444155844	0.511111111	0.362637363
51	yPH_132	WT	Glu2Sor1	Glu0	96	0.010416667	8	29	12663	9536	OFF	4	2	2888	18	16	2	18	0	0	16	2	5	1	5	1	6	0	16	0	0	0	0	0	0	0	0	0	7	5	0.444155844	0.511111111	0.362637363
51	yPH_132	WT	Glu2Sor1	Glu0	96	0.010416667	8	30	13023	9896	OFF	4	2	2888	18	16	2	18	0	0	16	2	5	1	5	1	6	0	16	0	0	0	0	0	0	0	0	0	7	5	0.444155844	0.511111111	0.362637363
51	yPH_132	WT	Glu2Sor1	Glu0	96	0.010416667	8	31	13383	10256	OFF	4	2	2888	18	16	2	18	0	0	16	2	5	1	5	1	6	0	17	0	1	0	0	0	0	0	0	0	7	5	0.444155844	0.511111111	0.362637363
51	yPH_132	WT	Glu2Sor1	Glu0	96	0.010416667	8	32	13743	10616	OFF	4	2	2888	18	17	1	18	0	0	17	1	6	0	6	0	6	0	17	0	0	0	0	0	0	0	0	0	7	5	0.444155844	0.511111111	0.362637363
51	yPH_132	WT	Glu2Sor1	Glu0	96	0.010416667	8	33	14103	10976	OFF	4	2	2888	18	17	1	18	0	0	17	1	6	0	6	0	6	0	17	0	0	0	0	0	0	0	0	0	7	5	0.444155844	0.511111111	0.362637363
51	yPH_132	WT	Glu2Sor1	Glu0	96	0.010416667	8	34	14463	11336	OFF	4	2	2888	18	17	1	18	0	0	17	1	6	0	6	0	6	0	17	0	0	0	0	0	0	0	0	0	7	5	0.444155844	0.511111111	0.362637363
51	yPH_132	WT	Glu2Sor1	Glu0	96	0.010416667	8	35	15543	12416	ON	5	3	2888	19	17	2	18	1	0	17	1	6	0	6	0	6	0	17	0	0	0	0	0	0	0	0	0	7	5	0.444155844	0.511111111	0.362637363
51	yPH_132	WT	Glu2Sor1	Glu0	96	0.010416667	8	36	17343	14216	ON	5	3	2888	20	17	3	18	2	0	17	1	6	0	6	0	6	0	17	0	0	0	0	0	0	0	0	0	7	5	0.444155844	0.511111111	0.362637363
51	yPH_132	WT	Glu2Sor1	Glu0	96	0.010416667	8	37	17703	14576	OFF	6	3	2887	21	19	2	18	3	0	17	1	10	0	12	1	11	0.384615385	17	0	0	0	0	0	0	0	0	0	7	5	0.444155844	0.511111111	0.747252747
51	yPH_132	WT	Glu2Sor1	Glu0	96	0.010416667	8	38	18063	14936	OFF	6	3	2887	22	20	2	18	4	0	17	1	10	0	13	1	11	0	17	0	0	0	0	0	0	0	0	0	7	5	0.444155844	0.511111111	0.747252747
51	yPH_132	WT	Glu2Sor1	Glu0	96	0.010416667	8	39	18423	15296	OFF	6	3	2887	22	20	2	18	4	0	17	1	10	0	13	1	11	0	17	0	0	0	0	0	0	0	0	0	7	5	0.444155844	0.511111111	0.747252747
51	yPH_132	WT	Glu2Sor1	Glu0	96	0.010416667	8	40	18783	15656	OFF	6	3	2887	22	20	2	18	4	0	17	1	10	0	13	1	11	0	17	0	0	0	0	0	0	0	0	0	7	5	0.444155844	0.511111111	0.747252747
51	yPH_132	WT	Glu2Sor1	Glu0	96	0.010416667	8	41	19143	16016	OFF	6	3	2887	22	20	2	18	4	0	17	1	10	0	13	1	11	0	17	0	0	0	0	0	0	0	0	0	7	5	0.444155844	0.511111111	0.747252747
51	yPH_132	WT	Glu2Sor1	Glu0	96	0.010416667	8	42	19503	16376	OFF	6	3	2887	22	20	2	18	4	0	17	1	10	0	13	1	11	0	17	0	0	0	0	0	0	0	0	0	7	5	0.444155844	0.511111111	0.747252747
51	yPH_132	WT	Glu2Sor1	Glu0	96	0.010416667	8	43	19863	16736	OFF	6	3	2887	23	20	3	18	5	0	17	1	10	0	13	2	11	0	17	0	0	0	0	0	0	0	0	0	7	5	0.444155844	0.511111111	0.747252747
51	yPH_132	WT	Glu2Sor1	Glu0	96	0.010416667	8	44	20223	17096	OFF	6	3	2887	22	20	2	18	4	0	17	1	10	0	13	1	11	0	17	0	0	0	0	0	0	0	0	0	7	5	0.444155844	0.511111111	0.747252747
51	yPH_132	WT	Glu2Sor1	Glu0	96	0.010416667	8	45	20583	17456	ON	7	4	2888	22	19	3	18	4	0	17	1	10	0	12	2	11	0	16	0	0	0	2	1	0.058823529	0.142857143	3.27E-05	7.94E-05	7	6	0.502979374	0.653968254	0.747252747
51	yPH_132	WT	Glu2Sor1	Glu0	96	0.010416667	8	46	22383	19256	ON	7	4	2888	20	17	3	19	1	1	16	3	8	2	9	2	11	0	17	0	0	0	0	1	0.0625	0.125	0.000173611	0.000347222	8	7	0.565479374	0.778968254	0.747252747
51	yPH_132	WT	Glu2Sor1	Glu0	96	0.010416667	8	47	22743	19616	ON	7	4	2888	21	18	3	20	1	1	17	3	8	2	9	2	11	0	13	0	0	0	4	0	0	0	0	0	9	7	0.565479374	0.778968254	0.747252747
51	yPH_132	WT	Glu2Sor1	Glu0	96	0.010416667	8	48	23463	20336	OFF	8	4	2888	23	16	7	20	3	0	13	7	11	2	14	2	15	0.363636364	15	0	2	0	0	0	0	0	0	0	9	7	0.565479374	0.778968254	1.110889111
51	yPH_132	WT	Glu2Sor1	Glu0	96	0.010416667	8	49	23823	20696	OFF	8	4	2888	23	18	5	20	3	0	15	5	11	2	14	2	15	0	15	0	0	0	0	0	0	0	0	0	9	7	0.565479374	0.778968254	1.110889111
51	yPH_132	WT	Glu2Sor1	Glu0	96	0.010416667	8	50	24183	21056	OFF	8	4	2888	24	19	5	20	4	0	15	5	11	2	15	2	15	0	13	0	0	0	2	0	0	0	0	0	9	7	0.565479374	0.778968254	1.110889111
51	yPH_132	WT	Glu2Sor1	Glu0	96	0.010416667	8	51	24543	21416	OFF	8	4	2888	23	16	7	20	3	0	13	7	11	2	14	2	15	0	15	0	2	0	0	0	0	0	0	0	9	7	0.565479374	0.778968254	1.110889111
51	yPH_132	WT	Glu2Sor1	Glu0	96	0.010416667	8	52	24903	21776	OFF	8	4	2888	23	18	5	20	3	0	15	5	11	2	14	2	15	0	17	0	2	0	0	0	0	0	0	0	9	7	0.565479374	0.778968254	1.110889111
51	yPH_132	WT	Glu2Sor1	Glu0	96	0.010416667	8	53	25263	22136	OFF	8	4	2888	23	20	3	20	3	0	17	3	11	2	14	2	15	0	17	0	0	0	0	0	0	0	0	0	9	7	0.565479374	0.778968254	1.110889111
51	yPH_132	WT	Glu2Sor1	Glu0	96	0.010416667	8	54	25623	22496	OFF	8	4	2888	23	20	3	19	4	0	17	2	11	1	14	2	15	0	17	0	0	0	0	0	0	0	0	0	9	7	0.565479374	0.778968254	1.110889111
51	yPH_132	WT	Glu2Sor1	Glu0	96	0.010416667	8	55	25983	22856	OFF	8	4	2888	23	20	3	19	4	0	17	2	11	1	14	2	15	0	17	0	0	0	0	0	0	0	0	0	9	7	0.565479374	0.778968254	1.110889111
51	yPH_132	WT	Glu2Sor1	Glu0	96	0.010416667	8	56	26343	23216	ON	9	5	2888	23	20	3	19	4	0	17	2	11	1	14	2	15	0	17	0	0	0	0	0	0	0	0	0	9	7	0.565479374	0.778968254	1.110889111
51	yPH_132	WT	Glu2Sor1	Glu0	96	0.010416667	8	57	26703	23576	ON	9	5	2888	20	17	3	19	1	0	17	2	11	1	11	2	15	0	18	0	1	0	0	0	0	0	0	0	9	7	0.565479374	0.778968254	1.110889111
51	yPH_132	WT	Glu2Sor1	Glu0	96	0.010416667	8	58	27783	24656	ON	9	5	2888	20	18	2	19	1	0	18	1	11	1	11	2	15	0	18	0	0	0	0	0	0	0	0	0	9	7	0.565479374	0.778968254	1.110889111
51	yPH_132	WT	Glu2Sor1	Glu0	96	0.010416667	8	59	28863	25736	ON	9	5	2888	21	19	2	19	2	0	18	1	11	1	12	2	15	0	18	0	0	0	1	1	0.055555556	0.142857143	0.000154321	0.000396825	9	8	0.621034929	0.921825397	1.110889111
51	yPH_132	WT	Glu2Sor1	Glu0	96	0.010416667	8	60	29223	26096	OFF	10	5	2888	23	21	2	20	3	1	18	2	12	2	15	2	17	0.25	18	0	0	0	0	0	0	0	0	0	10	8	0.621034929	0.921825397	1.360889111
51	yPH_132	WT	Glu2Sor1	Glu0	96	0.010416667	8	61	29583	26456	OFF	10	5	2888	23	21	2	20	3	0	18	2	12	2	15	2	17	0	18	0	0	0	0	0	0	0	0	0	10	8	0.621034929	0.921825397	1.360889111
51	yPH_132	WT	Glu2Sor1	Glu0	96	0.010416667	8	62	29943	26816	OFF	10	5	2888	23	21	2	20	3	0	18	2	12	2	15	2	17	0	19	0	1	0	0	0	0	0	0	0	10	8	0.621034929	0.921825397	1.360889111
51	yPH_132	WT	Glu2Sor1	Glu0	96	0.010416667	8	63	30303	27176	OFF	10	5	2888	23	22	1	20	3	0	19	1	13	1	16	1	17	0	18	0	0	0	1	0	0	0	0	0	10	8	0.621034929	0.921825397	1.360889111
51	yPH_132	WT	Glu2Sor1	Glu0	96	0.010416667	8	64	30663	27536	OFF	10	5	2888	23	21	2	20	3	0	18	2	12	2	15	2	17	0	18	0	1	0	1	0	0	0	0	0	10	8	0.621034929	0.921825397	1.360889111
51	yPH_132	WT	Glu2Sor1	Glu0	96	0.010416667	8	65	31023	27896	OFF	10	5	2888	23	20	3	21	2	1	18	3	12	1	14	1	17	0	18	0	0	0	0	0	0	0	0	0	11	8	0.621034929	0.921825397	1.360889111
51	yPH_132	WT	Glu2Sor1	Glu0	96	0.010416667	8	66	31383	28256	OFF	10	5	2888	24	21	3	21	3	0	18	3	12	1	15	1	17	0	16	0	0	0	2	0	0	0	0	0	11	8	0.621034929	0.921825397	1.360889111
51	yPH_132	WT	Glu2Sor1	Glu0	96	0.010416667	8	67	31743	28616	OFF	10	5	2888	24	19	5	21	3	0	16	5	11	2	14	2	17	0	19	0	3	0	0	0	0	0	0	0	11	8	0.621034929	0.921825397	1.360889111
51	yPH_132	WT	Glu2Sor1	Glu0	96	0.010416667	8	68	32823	29696	ON	11	6	2888	21	19	2	21	0	0	19	2	12	1	12	1	17	0	19	0	0	0	0	0	0	0	0	0	11	8	0.621034929	0.921825397	1.360889111
51	yPH_132	WT	Glu2Sor1	Glu0	96	0.010416667	8	69	33183	30056	ON	11	6	2888	22	20	2	21	1	0	19	2	12	1	13	1	17	0	20	0	0	0	0	1	0.052631579	0.142857143	0.000146199	0.000396825	11	9	0.673666508	1.06468254	1.360889111
51	yPH_132	WT	Glu2Sor1	Glu0	96	0.010416667	8	70	33543	30416	ON	11	6	2888	22	20	2	22	0	1	20	2	12	1	12	1	17	0	20	0	0	0	0	0	0	0	0	0	12	9	0.673666508	1.06468254	1.360889111
51	yPH_132	WT	Glu2Sor1	Glu0	96	0.010416667	8	71	33903	30776	ON	11	6	2888	22	20	2	22	0	0	20	2	12	1	12	1	17	0	20	0	0	0	2	2	0.1	0.25	0.000138889	0.000347222	12	11	0.773666508	1.31468254	1.360889111
51	yPH_132	WT	Glu2Sor1	Glu0	96	0.010416667	8	72	34623	31496	ON	11	6	2888	24	20	4	24	0	2	20	4	12	1	12	1	17	0	20	0	0	0	0	0	0	0	0	0	14	11	0.773666508	1.31468254	1.360889111
51	yPH_132	WT	Glu2Sor1	Glu0	96	0.010416667	8	73	34983	31856	OFF	12	6	2887	27	23	4	24	3	0	20	4	13	1	16	1	18	0.090909091	20	0	0	0	0	0	0	0	0	0	14	11	0.773666508	1.31468254	1.451798202
51	yPH_132	WT	Glu2Sor1	Glu0	96	0.010416667	8	74	35343	32216	OFF	12	6	2887	26	23	3	23	3	0	20	3	13	1	16	1	18	0	20	0	0	0	0	0	0	0	0	0	14	11	0.773666508	1.31468254	1.451798202
51	yPH_132	WT	Glu2Sor1	Glu0	96	0.010416667	8	75	35703	32576	OFF	12	6	2887	26	23	3	23	3	0	20	3	13	1	16	1	18	0	20	0	1	0	1	0	0	0	0	0	14	11	0.773666508	1.31468254	1.451798202
51	yPH_132	WT	Glu2Sor1	Glu0	96	0.010416667	8	76	36063	32936	OFF	12	6	2887	26	23	3	23	3	0	20	3	12	2	15	2	18	0	20	0	0	0	0	0	0	0	0	0	14	11	0.773666508	1.31468254	1.451798202
51	yPH_132	WT	Glu2Sor1	Glu0	96	0.010416667	8	77	36423	33296	OFF	12	6	2887	27	23	4	23	4	0	20	3	12	2	15	3	18	0	21	0	1	0	0	0	0	0	0	0	14	11	0.773666508	1.31468254	1.451798202
51	yPH_132	WT	Glu2Sor1	Glu0	96	0.010416667	8	78	36783	33656	OFF	12	6	2887	27	24	3	23	4	0	21	2	13	1	16	2	18	0	20	0	0	0	1	0	0	0	0	0	14	11	0.773666508	1.31468254	1.451798202
51	yPH_132	WT	Glu2Sor1	Glu0	96	0.010416667	8	79	37143	34016	OFF	12	6	2887	26	23	3	23	3	0	20	3	12	2	15	2	18	0	20	0	0	0	0	0	0	0	0	0	14	11	0.773666508	1.31468254	1.451798202
51	yPH_132	WT	Glu2Sor1	Glu0	96	0.010416667	8	80	37503	34376	OFF	12	6	2887	26	23	3	23	3	0	20	3	12	2	15	2	18	0	20	0	0	0	0	0	0	0	0	0	14	11	0.773666508	1.31468254	1.451798202
51	yPH_132	WT	Glu2Sor1	Glu0	96	0.010416667	8	81	37863	34736	ON	13	7	2888	25	22	3	23	2	0	20	3	12	2	14	2	18	0	19	0	0	0	1	0	0	0	0	0	14	11	0.773666508	1.31468254	1.451798202
51	yPH_132	WT	Glu2Sor1	Glu0	96	0.010416667	8	82	38583	35456	ON	13	7	2888	23	19	4	23	0	0	19	4	11	3	11	3	18	0	20	0	0	0	0	1	0.052631579	0.125	7.31E-05	0.000173611	14	12	0.826298087	1.43968254	1.451798202
51	yPH_132	WT	Glu2Sor1	Glu0	96	0.010416667	8	83	39303	36176	ON	13	7	2888	24	20	4	24	0	1	20	4	11	3	11	3	18	0	19	0	0	0	1	0	0	0	0	0	15	12	0.826298087	1.43968254	1.451798202
51	yPH_132	WT	Glu2Sor1	Glu0	96	0.010416667	8	84	41103	37976	OFF	14	7	2888	28	22	6	24	4	0	19	5	11	4	14	5	20	0.181818182	19	0	0	0	0	0	0	0	0	0	15	12	0.826298087	1.43968254	1.633616384
51	yPH_132	WT	Glu2Sor1	Glu0	96	0.010416667	8	85	41463	38336	OFF	14	7	2888	27	21	6	24	3	0	19	5	11	4	13	5	20	0	19	0	0	0	0	0	0	0	0	0	15	12	0.826298087	1.43968254	1.633616384
51	yPH_132	WT	Glu2Sor1	Glu0	96	0.010416667	8	86	41823	38696	OFF	14	7	2888	28	22	6	24	4	0	19	5	11	4	14	5	20	0	19	0	0	0	0	0	0	0	0	0	15	12	0.826298087	1.43968254	1.633616384
51	yPH_132	WT	Glu2Sor1	Glu0	96	0.010416667	8	87	42183	39056	OFF	14	7	2888	28	22	6	24	4	0	19	5	11	4	14	5	20	0	19	0	0	0	0	0	0	0	0	0	15	12	0.826298087	1.43968254	1.633616384
51	yPH_132	WT	Glu2Sor1	Glu0	96	0.010416667	8	88	42543	39416	OFF	14	7	2888	27	21	6	24	3	0	19	5	11	4	13	5	20	0	NA	NA	NA	NA	NA	NA	NA	NA	NA	NA	NA	NA	NA	NA	NA
51	yPH_132	WT	Glu2Sor1	Glu0	96	0.010416667	9	0	72	-3055	OFF	0	0	3610	15	15	0	15	0	0	15	0	0	0	0	0	0	0	15	0	0	0	0	0	0	0	0	0	NA	NA	NA	NA	NA
51	yPH_132	WT	Glu2Sor1	Glu0	96	0.010416667	9	1	432	-2695	OFF	0	0	3610	15	15	0	15	0	0	15	0	0	0	0	0	0	0	15	0	0	0	0	0	0	0	0	0	NA	NA	NA	NA	NA
51	yPH_132	WT	Glu2Sor1	Glu0	96	0.010416667	9	2	792	-2335	OFF	0	0	3610	15	15	0	15	0	0	15	0	0	0	0	0	0	0	16	0	0	0	0	1	0.066666667	0.066666667	0.000185185	0.000185185	NA	NA	NA	NA	NA
51	yPH_132	WT	Glu2Sor1	Glu0	96	0.010416667	9	3	1152	-1975	OFF	0	0	3610	16	16	0	16	0	1	16	0	0	0	0	0	0	0	16	0	0	0	0	0	0	0	0	0	NA	NA	NA	NA	NA
51	yPH_132	WT	Glu2Sor1	Glu0	96	0.010416667	9	4	1512	-1615	OFF	0	0	3610	16	16	0	16	0	0	16	0	0	0	0	0	0	0	16	0	0	0	0	0	0	0	0	0	NA	NA	NA	NA	NA
51	yPH_132	WT	Glu2Sor1	Glu0	96	0.010416667	9	5	1872	-1255	OFF	0	0	3610	16	16	0	16	0	0	16	0	0	0	0	0	0	0	16	0	0	0	0	0	0	0	0	0	NA	NA	NA	NA	NA
51	yPH_132	WT	Glu2Sor1	Glu0	96	0.010416667	9	6	2232	-895	OFF	0	0	3610	16	16	0	16	0	0	16	0	0	0	0	0	0	0	16	0	0	0	0	0	0	0	0	0	NA	NA	NA	NA	NA
51	yPH_132	WT	Glu2Sor1	Glu0	96	0.010416667	9	7	2592	-535	OFF	0	0	3610	16	16	0	16	0	0	16	0	0	0	0	0	0	0	18	0	0	0	0	2	0.125	0.125	0.000347222	0.000347222	NA	NA	NA	NA	NA
51	yPH_132	WT	Glu2Sor1	Glu0	96	0.010416667	9	8	2952	-175	OFF	0	0	3610	18	18	0	18	0	2	18	0	0	0	0	0	0	0	19	0	0	0	0	1	0.055555556	0.055555556	0.000154321	0.000154321	NA	NA	NA	NA	NA
51	yPH_132	WT	Glu2Sor1	Glu0	96	0.010416667	9	9	3312	185	ON	1	1	2887	19	19	0	19	0	1	19	0	0	0	0	0	0	0	19	0	0	0	0	0	0	0	0	0	3	1	0.055555556	0.055555556	0
51	yPH_132	WT	Glu2Sor1	Glu0	96	0.010416667	9	10	3672	545	ON	1	1	2887	19	19	0	19	0	0	19	0	0	0	0	0	0	0	19	0	0	0	0	0	0	0	0	0	3	1	0.055555556	0.055555556	0
51	yPH_132	WT	Glu2Sor1	Glu0	96	0.010416667	9	11	4032	905	ON	1	1	2887	19	19	0	19	0	0	19	0	0	0	0	0	0	0	21	0	0	0	0	2	0.105263158	0.105263158	0.000292398	0.000292398	3	3	0.160818713	0.160818713	0
51	yPH_132	WT	Glu2Sor1	Glu0	96	0.010416667	9	12	4392	1265	ON	1	1	2887	21	21	0	21	0	2	21	0	0	0	0	0	0	0	21	0	0	0	0	0	0	0	0	0	5	3	0.160818713	0.160818713	0
51	yPH_132	WT	Glu2Sor1	Glu0	96	0.010416667	9	13	4752	1625	ON	1	1	2887	21	21	0	21	0	0	21	0	0	0	0	0	0	0	22	0	0	0	0	1	0.047619048	0.047619048	0.000132275	0.000132275	5	4	0.208437761	0.208437761	0
51	yPH_132	WT	Glu2Sor1	Glu0	96	0.010416667	9	14	5112	1985	ON	1	1	2887	22	22	0	22	0	1	22	0	0	0	0	0	0	0	22	0	0	0	0	0	0	0	0	0	6	4	0.208437761	0.208437761	0
51	yPH_132	WT	Glu2Sor1	Glu0	96	0.010416667	9	15	5472	2345	ON	1	1	2887	22	22	0	22	0	0	22	0	0	0	0	0	0	0	23	0	0	0	0	1	0.045454545	0.045454545	0.000126263	0.000126263	6	5	0.253892307	0.253892307	0
51	yPH_132	WT	Glu2Sor1	Glu0	96	0.010416667	9	16	5832	2705	ON	1	1	2887	23	23	0	23	0	1	23	0	0	0	0	0	0	0	24	0	0	0	0	1	0.043478261	0.043478261	0.000120773	0.000120773	7	6	0.297370567	0.297370567	0
51	yPH_132	WT	Glu2Sor1	Glu0	96	0.010416667	9	17	6192	3065	OFF	2	1	2888	24	24	0	24	0	1	24	0	1	0	1	0	1	0.041666667	24	0	0	0	0	0	0	0	0	0	8	6	0.297370567	0.297370567	0.041666667
51	yPH_132	WT	Glu2Sor1	Glu0	96	0.010416667	9	18	6552	3425	OFF	2	1	2888	24	24	0	24	0	0	24	0	2	0	2	0	2	0.043478261	24	0	0	0	0	0	0	0	0	0	8	6	0.297370567	0.297370567	0.085144928
51	yPH_132	WT	Glu2Sor1	Glu0	96	0.010416667	9	19	6912	3785	OFF	2	1	2888	24	24	0	24	0	0	24	0	2	0	2	0	2	0	24	0	0	0	0	0	0	0	0	0	8	6	0.297370567	0.297370567	0.085144928
51	yPH_132	WT	Glu2Sor1	Glu0	96	0.010416667	9	20	7272	4145	OFF	2	1	2888	24	24	0	24	0	0	24	0	2	0	2	0	2	0	24	0	0	0	0	0	0	0	0	0	8	6	0.297370567	0.297370567	0.085144928
51	yPH_132	WT	Glu2Sor1	Glu0	96	0.010416667	9	21	7632	4505	OFF	2	1	2888	24	24	0	24	0	0	24	0	2	0	2	0	2	0	24	0	0	0	0	0	0	0	0	0	8	6	0.297370567	0.297370567	0.085144928
51	yPH_132	WT	Glu2Sor1	Glu0	96	0.010416667	9	22	7992	4865	OFF	2	1	2888	24	24	0	24	0	0	24	0	3	0	3	0	3	0.045454545	24	0	0	0	0	0	0	0	0	0	8	6	0.297370567	0.297370567	0.130599473
51	yPH_132	WT	Glu2Sor1	Glu0	96	0.010416667	9	23	8352	5225	OFF	2	1	2888	24	24	0	24	0	0	24	0	3	0	3	0	3	0	24	0	0	0	0	0	0	0	0	0	8	6	0.297370567	0.297370567	0.130599473
51	yPH_132	WT	Glu2Sor1	Glu0	96	0.010416667	9	24	8712	5585	OFF	2	1	2888	25	25	0	24	1	0	24	0	3	0	3	0	3	0	24	0	0	0	0	0	0	0	0	0	8	6	0.297370567	0.297370567	0.130599473
51	yPH_132	WT	Glu2Sor1	Glu0	96	0.010416667	9	25	9072	5945	ON	3	2	2888	25	25	0	24	1	0	24	0	3	0	3	0	3	0	24	0	0	0	0	0	0	0	0	0	8	6	0.297370567	0.297370567	0.130599473
51	yPH_132	WT	Glu2Sor1	Glu0	96	0.010416667	9	26	9432	6305	ON	3	2	2888	25	25	0	24	1	0	24	0	3	0	3	0	3	0	24	0	0	0	0	0	0	0	0	0	8	6	0.297370567	0.297370567	0.130599473
51	yPH_132	WT	Glu2Sor1	Glu0	96	0.010416667	9	27	9792	6665	ON	3	2	2888	24	24	0	24	0	0	24	0	3	0	3	0	3	0	24	0	0	0	0	0	0	0	0	0	8	6	0.297370567	0.297370567	0.130599473
51	yPH_132	WT	Glu2Sor1	Glu0	96	0.010416667	9	28	10152	7025	ON	3	2	2888	25	25	0	24	1	0	24	0	3	0	3	0	3	0	25	0	0	0	0	1	0.041666667	0.047619048	0.000115741	0.000132275	8	7	0.339037234	0.344989615	0.130599473
51	yPH_132	WT	Glu2Sor1	Glu0	96	0.010416667	9	29	10512	7385	ON	3	2	2888	26	26	0	25	1	1	25	0	3	0	3	0	3	0	25	0	0	0	0	0	0	0	0	0	9	7	0.339037234	0.344989615	0.130599473
51	yPH_132	WT	Glu2Sor1	Glu0	96	0.010416667	9	30	10872	7745	ON	3	2	2888	26	26	0	25	1	0	25	0	3	0	3	0	3	0	25	0	0	0	0	0	0	0	0	0	9	7	0.339037234	0.344989615	0.130599473
51	yPH_132	WT	Glu2Sor1	Glu0	96	0.010416667	9	31	11232	8105	ON	3	2	2888	26	26	0	25	1	0	25	0	3	0	3	0	3	0	26	0	0	0	0	1	0.04	0.045454545	0.000111111	0.000126263	9	8	0.379037234	0.39044416	0.130599473
51	yPH_132	WT	Glu2Sor1	Glu0	96	0.010416667	9	32	11592	8465	ON	3	2	2888	27	27	0	26	1	1	26	0	3	0	3	0	3	0	26	0	0	0	0	0	0	0	0	0	10	8	0.379037234	0.39044416	0.130599473
51	yPH_132	WT	Glu2Sor1	Glu0	96	0.010416667	9	33	11952	8825	OFF	4	2	2888	29	29	0	26	3	0	26	0	5	0	5	0	5	0.086956522	26	0	0	0	0	0	0	0	0	0	10	8	0.379037234	0.39044416	0.217555995
51	yPH_132	WT	Glu2Sor1	Glu0	96	0.010416667	9	34	12312	9185	OFF	4	2	2888	29	29	0	26	3	0	26	0	5	0	5	0	5	0	26	0	0	0	0	0	0	0	0	0	10	8	0.379037234	0.39044416	0.217555995
51	yPH_132	WT	Glu2Sor1	Glu0	96	0.010416667	9	35	12672	9545	OFF	4	2	2888	28	28	0	26	2	0	26	0	5	0	5	0	5	0	26	0	0	0	0	0	0	0	0	0	10	8	0.379037234	0.39044416	0.217555995
51	yPH_132	WT	Glu2Sor1	Glu0	96	0.010416667	9	36	13032	9905	OFF	4	2	2888	30	30	0	26	4	0	26	0	5	0	5	0	5	0	27	0	0	0	0	1	0.038461538	0.047619048	0.000106838	0.000132275	10	9	0.417498773	0.438063208	0.217555995
51	yPH_132	WT	Glu2Sor1	Glu0	96	0.010416667	9	37	13392	10265	OFF	4	2	2888	31	31	0	27	4	1	27	0	5	0	5	0	5	0	27	0	0	0	0	0	0	0	0	0	11	9	0.417498773	0.438063208	0.217555995
51	yPH_132	WT	Glu2Sor1	Glu0	96	0.010416667	9	38	13752	10625	OFF	4	2	2888	33	33	0	27	6	0	27	0	5	0	5	0	5	0	27	0	0	0	0	0	0	0	0	0	11	9	0.417498773	0.438063208	0.217555995
51	yPH_132	WT	Glu2Sor1	Glu0	96	0.010416667	9	39	14112	10985	OFF	4	2	2888	32	32	0	27	5	0	27	0	5	0	5	0	5	0	28	0	0	0	0	1	0.037037037	0.045454545	0.000102881	0.000126263	11	10	0.45453581	0.483517754	0.217555995
51	yPH_132	WT	Glu2Sor1	Glu0	96	0.010416667	9	40	14472	11345	OFF	4	2	2888	31	31	0	28	3	1	28	0	5	0	5	0	5	0	28	0	0	0	0	0	0	0	0	0	12	10	0.45453581	0.483517754	0.217555995
51	yPH_132	WT	Glu2Sor1	Glu0	96	0.010416667	9	41	14832	11705	ON	5	3	2888	31	31	0	28	3	0	28	0	5	0	5	0	5	0	26	0	0	0	2	0	0	0	0	0	12	10	0.45453581	0.483517754	0.217555995
51	yPH_132	WT	Glu2Sor1	Glu0	96	0.010416667	9	42	15192	12065	ON	5	3	2888	29	27	2	28	1	0	26	2	4	1	4	1	5	0	29	0	2	0	0	1	0.038461538	0.045454545	0.000106838	0.000126263	12	11	0.492997348	0.528972299	0.217555995
51	yPH_132	WT	Glu2Sor1	Glu0	96	0.010416667	9	43	15552	12425	ON	5	3	2888	30	30	0	29	1	1	29	0	5	0	5	0	5	0	29	0	0	0	0	0	0	0	0	0	13	11	0.492997348	0.528972299	0.217555995
51	yPH_132	WT	Glu2Sor1	Glu0	96	0.010416667	9	44	15912	12785	ON	5	3	2888	30	30	0	29	1	0	29	0	5	0	5	0	5	0	29	0	0	0	0	0	0	0	0	0	13	11	0.492997348	0.528972299	0.217555995
51	yPH_132	WT	Glu2Sor1	Glu0	96	0.010416667	9	45	16272	13145	ON	5	3	2888	31	31	0	29	2	0	29	0	5	0	5	0	5	0	29	0	0	0	0	0	0	0	0	0	13	11	0.492997348	0.528972299	0.217555995
51	yPH_132	WT	Glu2Sor1	Glu0	96	0.010416667	9	46	16632	13505	ON	5	3	2888	31	31	0	29	2	0	29	0	5	0	5	0	5	0	29	0	0	0	0	0	0	0	0	0	13	11	0.492997348	0.528972299	0.217555995
51	yPH_132	WT	Glu2Sor1	Glu0	96	0.010416667	9	47	16992	13865	ON	5	3	2888	31	31	0	29	2	0	29	0	5	0	5	0	5	0	29	0	0	0	0	0	0	0	0	0	13	11	0.492997348	0.528972299	0.217555995
51	yPH_132	WT	Glu2Sor1	Glu0	96	0.010416667	9	48	17352	14225	ON	5	3	2888	31	31	0	29	2	0	29	0	5	0	5	0	5	0	29	0	0	0	0	0	0	0	0	0	13	11	0.492997348	0.528972299	0.217555995
51	yPH_132	WT	Glu2Sor1	Glu0	96	0.010416667	9	49	17712	14585	OFF	6	3	2887	33	33	0	29	4	0	29	0	5	0	9	0	6	0.04	29	0	0	0	0	0	0	0	0	0	13	11	0.492997348	0.528972299	0.257555995
51	yPH_132	WT	Glu2Sor1	Glu0	96	0.010416667	9	50	18072	14945	OFF	6	3	2887	33	33	0	29	4	0	29	0	5	0	9	0	6	0	29	0	0	0	0	0	0	0	0	0	13	11	0.492997348	0.528972299	0.257555995
51	yPH_132	WT	Glu2Sor1	Glu0	96	0.010416667	9	51	18432	15305	OFF	6	3	2887	31	31	0	29	2	0	29	0	5	0	7	0	6	0	29	0	0	0	0	0	0	0	0	0	13	11	0.492997348	0.528972299	0.257555995
51	yPH_132	WT	Glu2Sor1	Glu0	96	0.010416667	9	52	18792	15665	OFF	6	3	2887	31	31	0	29	2	0	29	0	5	0	7	0	6	0	30	0	0	0	0	1	0.034482759	0.041666667	9.58E-05	0.000115741	13	12	0.527480107	0.570638966	0.257555995
51	yPH_132	WT	Glu2Sor1	Glu0	96	0.010416667	9	53	19152	16025	OFF	6	3	2887	32	32	0	30	2	1	30	0	5	0	7	0	6	0	31	0	0	0	0	1	0.033333333	0.04	9.26E-05	0.000111111	14	13	0.56081344	0.610638966	0.257555995
51	yPH_132	WT	Glu2Sor1	Glu0	96	0.010416667	9	54	19512	16385	OFF	6	3	2887	35	35	0	31	4	1	31	0	4	0	8	0	6	0	31	0	0	0	0	0	0	0	0	0	15	13	0.56081344	0.610638966	0.257555995
51	yPH_132	WT	Glu2Sor1	Glu0	96	0.010416667	9	55	19872	16745	OFF	6	3	2887	32	32	0	31	1	0	31	0	4	0	5	0	6	0	32	0	0	0	0	1	0.032258065	0.037037037	8.96E-05	0.000102881	15	14	0.593071504	0.647676003	0.257555995
51	yPH_132	WT	Glu2Sor1	Glu0	96	0.010416667	9	56	20232	17105	OFF	6	3	2887	36	36	0	32	4	1	32	0	4	0	8	0	6	0	32	0	0	0	0	0	0	0	0	0	16	14	0.593071504	0.647676003	0.257555995
51	yPH_132	WT	Glu2Sor1	Glu0	96	0.010416667	9	57	20592	17465	ON	7	4	2888	37	37	0	32	5	0	32	0	4	0	9	0	6	0	32	0	0	0	0	0	0	0	0	0	16	14	0.593071504	0.647676003	0.257555995
51	yPH_132	WT	Glu2Sor1	Glu0	96	0.010416667	9	58	20952	17825	ON	7	4	2888	34	34	0	32	2	0	32	0	4	0	6	0	6	0	32	0	0	0	0	0	0	0	0	0	16	14	0.593071504	0.647676003	0.257555995
51	yPH_132	WT	Glu2Sor1	Glu0	96	0.010416667	9	59	21312	18185	ON	7	4	2888	34	34	0	32	2	0	32	0	4	0	6	0	6	0	32	0	0	0	0	0	0	0	0	0	16	14	0.593071504	0.647676003	0.257555995
51	yPH_132	WT	Glu2Sor1	Glu0	96	0.010416667	9	60	21672	18545	ON	7	4	2888	33	33	0	32	1	0	32	0	4	0	5	0	6	0	33	0	0	0	0	1	0.03125	0.035714286	8.68E-05	9.92E-05	16	15	0.624321504	0.683390288	0.257555995
51	yPH_132	WT	Glu2Sor1	Glu0	96	0.010416667	9	61	22032	18905	ON	7	4	2888	35	35	0	33	2	1	33	0	3	0	5	0	6	0	34	0	0	0	0	1	0.03030303	0.033333333	8.42E-05	9.26E-05	17	16	0.654624535	0.716723622	0.257555995
51	yPH_132	WT	Glu2Sor1	Glu0	96	0.010416667	9	62	22392	19265	ON	7	4	2888	38	38	0	34	4	1	34	0	3	0	7	0	6	0	34	0	0	0	0	0	0	0	0	0	18	16	0.654624535	0.716723622	0.257555995
51	yPH_132	WT	Glu2Sor1	Glu0	96	0.010416667	9	63	22752	19625	ON	7	4	2888	36	36	0	34	2	0	34	0	3	0	5	0	6	0	35	0	0	0	0	1	0.029411765	0.032258065	8.17E-05	8.96E-05	18	17	0.684036299	0.748981686	0.257555995
51	yPH_132	WT	Glu2Sor1	Glu0	96	0.010416667	9	64	23112	19985	ON	7	4	2888	38	38	0	35	3	1	35	0	3	0	6	0	6	0	35	0	0	0	0	0	0	0	0	0	19	17	0.684036299	0.748981686	0.257555995
51	yPH_132	WT	Glu2Sor1	Glu0	96	0.010416667	9	65	23472	20345	OFF	8	4	2888	40	39	1	35	5	0	35	0	11	0	15	1	14	0.25	34	0	0	0	2	1	0.028571429	0.041666667	7.94E-05	0.000115741	19	18	0.712607728	0.790648353	0.507555995
51	yPH_132	WT	Glu2Sor1	Glu0	96	0.010416667	9	66	23832	20705	OFF	8	4	2888	40	37	3	36	4	1	34	2	10	1	13	2	14	0	34	0	0	0	0	0	0	0	0	0	20	18	0.712607728	0.790648353	0.507555995
51	yPH_132	WT	Glu2Sor1	Glu0	96	0.010416667	9	67	24192	21065	OFF	8	4	2888	39	36	3	36	3	0	34	2	10	1	12	2	14	0	34	0	0	0	0	0	0	0	0	0	20	18	0.712607728	0.790648353	0.507555995
51	yPH_132	WT	Glu2Sor1	Glu0	96	0.010416667	9	68	24552	21425	OFF	8	4	2888	39	36	3	36	3	0	34	2	10	1	12	2	14	0	34	0	0	0	0	0	0	0	0	0	20	18	0.712607728	0.790648353	0.507555995
51	yPH_132	WT	Glu2Sor1	Glu0	96	0.010416667	9	69	24912	21785	OFF	8	4	2888	40	37	3	36	4	0	34	2	10	1	13	2	14	0	36	0	2	0	0	0	0	0	0	0	20	18	0.712607728	0.790648353	0.507555995
51	yPH_132	WT	Glu2Sor1	Glu0	96	0.010416667	9	70	25272	22145	OFF	8	4	2888	39	38	1	36	3	0	36	0	11	0	13	1	14	0	37	0	0	0	0	1	0.027777778	0.04	7.72E-05	0.000111111	20	19	0.740385506	0.830648353	0.507555995
51	yPH_132	WT	Glu2Sor1	Glu0	96	0.010416667	9	71	25632	22505	OFF	8	4	2888	40	39	1	37	3	1	37	0	11	0	13	1	14	0	37	0	0	0	0	0	0	0	0	0	21	19	0.740385506	0.830648353	0.507555995
51	yPH_132	WT	Glu2Sor1	Glu0	96	0.010416667	9	72	25992	22865	OFF	8	4	2888	41	40	1	37	4	0	37	0	11	0	14	1	14	0	37	0	0	0	0	0	0	0	0	0	21	19	0.740385506	0.830648353	0.507555995
51	yPH_132	WT	Glu2Sor1	Glu0	96	0.010416667	9	73	26352	23225	ON	9	5	2888	40	39	1	37	3	0	37	0	11	0	13	1	14	0	37	0	0	0	0	0	0	0	0	0	21	19	0.740385506	0.830648353	0.507555995
51	yPH_132	WT	Glu2Sor1	Glu0	96	0.010416667	9	74	26712	23585	ON	9	5	2888	38	38	0	37	1	0	37	0	11	0	12	0	14	0	37	0	0	0	0	0	0	0	0	0	21	19	0.740385506	0.830648353	0.507555995
51	yPH_132	WT	Glu2Sor1	Glu0	96	0.010416667	9	75	27072	23945	ON	9	5	2888	37	37	0	37	0	0	37	0	11	0	11	0	14	0	37	0	0	0	0	0	0	0	0	0	21	19	0.740385506	0.830648353	0.507555995
51	yPH_132	WT	Glu2Sor1	Glu0	96	0.010416667	9	76	27432	24305	ON	9	5	2888	40	39	1	37	3	0	37	0	11	0	13	1	14	0	37	0	0	0	0	0	0	0	0	0	21	19	0.740385506	0.830648353	0.507555995
51	yPH_132	WT	Glu2Sor1	Glu0	96	0.010416667	9	77	27792	24665	ON	9	5	2888	40	40	0	37	3	0	37	0	11	0	14	0	14	0	37	0	0	0	0	0	0	0	0	0	21	19	0.740385506	0.830648353	0.507555995
51	yPH_132	WT	Glu2Sor1	Glu0	96	0.010416667	9	78	28152	25025	ON	9	5	2888	41	40	1	37	4	0	37	0	11	0	14	1	14	0	37	0	0	0	0	0	0	0	0	0	21	19	0.740385506	0.830648353	0.507555995
51	yPH_132	WT	Glu2Sor1	Glu0	96	0.010416667	9	79	28512	25385	ON	9	5	2888	42	41	1	37	5	0	37	0	11	0	15	1	14	0	38	0	0	0	0	1	0.027027027	0.038461538	7.51E-05	0.000106838	21	20	0.767412533	0.869109891	0.507555995
51	yPH_132	WT	Glu2Sor1	Glu0	96	0.010416667	9	80	28872	25745	ON	9	5	2888	42	42	0	38	4	1	38	0	11	0	15	0	14	0	34	0	0	0	4	0	0	0	0	0	22	20	0.767412533	0.869109891	0.507555995
51	yPH_132	WT	Glu2Sor1	Glu0	96	0.010416667	9	81	29232	26105	OFF	10	5	2888	43	38	5	38	5	0	34	4	13	1	17	2	19	0.172413793	39	0	4	0	0	1	0.029411765	0.047619048	8.17E-05	0.000132275	22	21	0.796824298	0.916728939	0.679969788
51	yPH_132	WT	Glu2Sor1	Glu0	96	0.010416667	9	82	29592	26465	OFF	10	5	2888	43	42	1	39	4	1	39	0	14	0	17	1	19	0	37	0	0	0	2	0	0	0	0	0	23	21	0.796824298	0.916728939	0.679969788
51	yPH_132	WT	Glu2Sor1	Glu0	96	0.010416667	9	83	29952	26825	OFF	10	5	2888	45	42	3	39	6	0	37	2	13	1	18	2	19	0	35	0	0	0	2	0	0	0	0	0	23	21	0.796824298	0.916728939	0.679969788
51	yPH_132	WT	Glu2Sor1	Glu0	96	0.010416667	9	84	30312	27185	OFF	10	5	2888	45	40	5	39	6	0	35	4	12	2	17	3	19	0	36	0	2	0	1	0	0	0	0	0	23	21	0.796824298	0.916728939	0.679969788
51	yPH_132	WT	Glu2Sor1	Glu0	96	0.010416667	9	85	30672	27545	OFF	10	5	2888	46	42	4	39	7	0	36	3	12	2	18	3	19	0	37	0	1	0	0	0	0	0	0	0	23	21	0.796824298	0.916728939	0.679969788
51	yPH_132	WT	Glu2Sor1	Glu0	96	0.010416667	9	86	31032	27905	OFF	10	5	2888	45	42	3	39	6	0	37	2	13	1	18	2	19	0	36	0	0	0	1	0	0	0	0	0	23	21	0.796824298	0.916728939	0.679969788
51	yPH_132	WT	Glu2Sor1	Glu0	96	0.010416667	9	87	31392	28265	OFF	10	5	2888	45	41	4	39	6	0	36	3	12	2	17	3	19	0	36	0	0	0	0	0	0	0	0	0	23	21	0.796824298	0.916728939	0.679969788
51	yPH_132	WT	Glu2Sor1	Glu0	96	0.010416667	9	88	31752	28625	OFF	10	5	2888	45	41	4	39	6	0	36	3	12	2	17	3	19	0	34	0	0	0	2	0	0	0	0	0	23	21	0.796824298	0.916728939	0.679969788
51	yPH_132	WT	Glu2Sor1	Glu0	96	0.010416667	9	89	32112	28985	ON	11	6	2888	46	40	6	39	7	0	34	5	11	3	17	4	19	0	36	0	2	0	0	0	0	0	0	0	23	21	0.796824298	0.916728939	0.679969788
51	yPH_132	WT	Glu2Sor1	Glu0	96	0.010416667	9	90	32472	29345	ON	11	6	2888	42	39	3	39	3	0	36	3	12	2	15	2	19	0	36	0	0	0	0	0	0	0	0	0	23	21	0.796824298	0.916728939	0.679969788
51	yPH_132	WT	Glu2Sor1	Glu0	96	0.010416667	9	91	32832	29705	ON	11	6	2888	42	39	3	39	3	0	36	3	12	2	15	2	19	0	34	0	0	0	2	0	0	0	0	0	23	21	0.796824298	0.916728939	0.679969788
51	yPH_132	WT	Glu2Sor1	Glu0	96	0.010416667	9	92	33192	30065	ON	11	6	2888	40	35	5	39	1	0	34	5	11	3	12	3	19	0	36	0	2	0	0	0	0	0	0	0	23	21	0.796824298	0.916728939	0.679969788
51	yPH_132	WT	Glu2Sor1	Glu0	96	0.010416667	9	93	33552	30425	ON	11	6	2888	39	36	3	39	0	0	36	3	12	2	12	2	19	0	37	0	0	0	0	1	0.027777778	0.041666667	7.72E-05	0.000115741	23	22	0.824602075	0.958395606	0.679969788
51	yPH_132	WT	Glu2Sor1	Glu0	96	0.010416667	9	94	33912	30785	ON	11	6	2888	40	37	3	40	0	1	37	3	12	2	12	2	19	0	37	0	0	0	2	2	0.054054054	0.08	0.00015015	0.000222222	24	24	0.878656129	1.038395606	0.679969788
51	yPH_132	WT	Glu2Sor1	Glu0	96	0.010416667	9	95	34272	31145	ON	11	6	2888	44	39	5	42	2	2	37	5	11	3	13	3	19	0	39	0	2	0	0	0	0	0	0	0	26	24	0.878656129	1.038395606	0.679969788
51	yPH_132	WT	Glu2Sor1	Glu0	96	0.010416667	9	96	34632	31505	ON	11	6	2888	44	41	3	42	2	0	39	3	12	2	14	2	19	0	39	0	0	0	0	0	0	0	0	0	26	24	0.878656129	1.038395606	0.679969788
51	yPH_132	WT	Glu2Sor1	Glu0	96	0.010416667	9	97	34992	31865	OFF	12	6	2887	45	42	3	42	3	0	39	3	12	2	15	2	19	0	41	0	0	0	0	2	0.051282051	0.074074074	0.00014245	0.000205761	26	26	0.929938181	1.11246968	0.679969788
51	yPH_132	WT	Glu2Sor1	Glu0	96	0.010416667	9	98	35352	32225	OFF	12	6	2887	46	43	3	44	2	2	41	3	12	2	14	2	19	0	39	0	0	0	2	0	0	0	0	0	28	26	0.929938181	1.11246968	0.679969788
51	yPH_132	WT	Glu2Sor1	Glu0	96	0.010416667	9	99	35712	32585	OFF	12	6	2887	48	43	5	44	4	0	39	5	11	3	15	3	19	0	42	0	2	0	0	1	0.025641026	0.035714286	7.12E-05	9.92E-05	28	27	0.955579206	1.148183965	0.679969788
51	yPH_132	WT	Glu2Sor1	Glu0	96	0.010416667	9	100	36072	32945	OFF	12	6	2887	49	46	3	45	4	1	42	3	12	2	16	2	19	0	40	0	0	0	2	0	0	0	0	0	29	27	0.955579206	1.148183965	0.679969788
51	yPH_132	WT	Glu2Sor1	Glu0	96	0.010416667	9	101	36432	33305	OFF	12	6	2887	46	41	5	45	1	0	40	5	11	3	12	3	19	0	42	0	2	0	0	0	0	0	0	0	29	27	0.955579206	1.148183965	0.679969788
51	yPH_132	WT	Glu2Sor1	Glu0	96	0.010416667	9	102	36792	33665	OFF	12	6	2887	48	45	3	45	3	0	42	3	12	2	15	2	19	0	38	0	0	0	4	0	0	0	0	0	29	27	0.955579206	1.148183965	0.679969788
51	yPH_132	WT	Glu2Sor1	Glu0	96	0.010416667	9	103	37152	34025	OFF	12	6	2887	47	40	7	45	2	0	38	7	11	3	13	3	19	0	43	0	4	0	0	1	0.026315789	0.037037037	7.31E-05	0.000102881	29	28	0.981894996	1.185221003	0.679969788
51	yPH_132	WT	Glu2Sor1	Glu0	96	0.010416667	9	104	37512	34385	OFF	12	6	2887	48	45	3	46	2	1	43	3	11	2	13	2	19	0	43	0	0	0	0	0	0	0	0	0	30	28	0.981894996	1.185221003	0.679969788
51	yPH_132	WT	Glu2Sor1	Glu0	96	0.010416667	9	105	37872	34745	ON	13	7	2888	49	46	3	46	3	0	43	3	11	2	14	2	19	0	43	0	0	0	0	0	0	0	0	0	30	28	0.981894996	1.185221003	0.679969788
51	yPH_132	WT	Glu2Sor1	Glu0	96	0.010416667	9	106	38232	35105	ON	13	7	2888	49	46	3	46	3	0	43	3	11	2	14	2	19	0	43	0	0	0	0	0	0	0	0	0	30	28	0.981894996	1.185221003	0.679969788
51	yPH_132	WT	Glu2Sor1	Glu0	96	0.010416667	9	107	38592	35465	ON	13	7	2888	48	45	3	46	2	0	43	3	11	2	13	2	19	0	44	0	0	0	0	1	0.023255814	0.03125	6.46E-05	8.68E-05	30	29	1.00515081	1.216471003	0.679969788
51	yPH_132	WT	Glu2Sor1	Glu0	96	0.010416667	9	108	38952	35825	ON	13	7	2888	48	45	3	47	1	1	44	3	11	2	12	2	19	0	42	0	0	0	2	0	0	0	0	0	31	29	1.00515081	1.216471003	0.679969788
51	yPH_132	WT	Glu2Sor1	Glu0	96	0.010416667	9	109	39312	36185	ON	13	7	2888	50	45	5	47	3	0	42	5	11	2	14	2	19	0	44	0	2	0	0	0	0	0	0	0	31	29	1.00515081	1.216471003	0.679969788
51	yPH_132	WT	Glu2Sor1	Glu0	96	0.010416667	9	110	39672	36545	ON	13	7	2888	50	47	3	47	3	0	44	3	12	2	15	2	20	0.029411765	44	0	0	0	0	0	0	0	0	0	31	29	1.00515081	1.216471003	0.709381553
51	yPH_132	WT	Glu2Sor1	Glu0	96	0.010416667	9	111	40032	36905	ON	13	7	2888	50	47	3	47	3	0	44	3	12	2	15	2	20	0	42	0	0	0	2	0	0	0	0	0	31	29	1.00515081	1.216471003	0.709381553
51	yPH_132	WT	Glu2Sor1	Glu0	96	0.010416667	9	112	40392	37265	ON	13	7	2888	48	43	5	47	1	0	42	5	12	2	13	2	20	0	44	0	2	0	0	0	0	0	0	0	31	29	1.00515081	1.216471003	0.709381553
51	yPH_132	WT	Glu2Sor1	Glu0	96	0.010416667	9	113	40752	37625	OFF	14	7	2888	50	47	3	47	3	0	44	3	13	2	16	2	21	0.03030303	43	0	0	0	1	0	0	0	0	0	31	29	1.00515081	1.216471003	0.739684583
51	yPH_132	WT	Glu2Sor1	Glu0	96	0.010416667	9	114	41112	37985	OFF	14	7	2888	49	45	4	47	2	0	43	4	12	3	14	3	21	0	44	0	1	0	0	0	0	0	0	0	31	29	1.00515081	1.216471003	0.739684583
51	yPH_132	WT	Glu2Sor1	Glu0	96	0.010416667	9	115	41472	38345	OFF	14	7	2888	54	51	3	47	7	0	44	3	13	2	20	2	21	0	46	0	0	0	0	2	0.045454545	0.064516129	0.000126263	0.000179211	31	31	1.050605355	1.280987132	0.739684583
51	yPH_132	WT	Glu2Sor1	Glu0	96	0.010416667	9	116	41832	38705	OFF	14	7	2888	54	51	3	49	5	2	46	3	13	2	18	2	21	0	44	0	0	0	2	0	0	0	0	0	33	31	1.050605355	1.280987132	0.739684583
51	yPH_132	WT	Glu2Sor1	Glu0	96	0.010416667	9	117	42192	39065	OFF	14	7	2888	49	44	5	49	0	0	44	5	13	2	13	2	21	0	43	0	2	0	3	0	0	0	0	0	33	31	1.050605355	1.280987132	0.739684583
51	yPH_132	WT	Glu2Sor1	Glu0	96	0.010416667	9	118	42552	39425	OFF	14	7	2888	51	45	6	49	2	0	43	6	12	3	14	3	21	0	43	0	0	0	0	0	0	0	0	0	33	31	1.050605355	1.280987132	0.739684583
51	yPH_132	WT	Glu2Sor1	Glu0	96	0.010416667	9	119	42912	39785	OFF	14	7	2888	51	45	6	49	2	0	43	6	12	3	14	3	21	0	NA	NA	NA	NA	NA	NA	NA	NA	NA	NA	NA	NA	NA	NA	NA
51	yPH_132	WT	Glu2Sor1	Glu0	96	0.010416667	10	0	81	-3046	OFF	0	0	3610	15	15	0	15	0	0	15	0	0	0	0	0	0	0	16	0	0	0	0	1	0.066666667	0.066666667	0.000185185	0.000185185	NA	NA	NA	NA	NA
51	yPH_132	WT	Glu2Sor1	Glu0	96	0.010416667	10	1	441	-2686	OFF	0	0	3610	16	16	0	16	0	1	16	0	0	0	0	0	0	0	16	0	0	0	0	0	0	0	0	0	NA	NA	NA	NA	NA
51	yPH_132	WT	Glu2Sor1	Glu0	96	0.010416667	10	2	801	-2326	OFF	0	0	3610	16	16	0	16	0	0	16	0	0	0	0	0	0	0	17	0	0	0	0	1	0.0625	0.0625	0.000173611	0.000173611	NA	NA	NA	NA	NA
51	yPH_132	WT	Glu2Sor1	Glu0	96	0.010416667	10	3	1161	-1966	OFF	0	0	3610	18	18	0	17	1	1	17	0	0	0	0	0	0	0	18	0	0	0	0	1	0.058823529	0.058823529	0.000163399	0.000163399	NA	NA	NA	NA	NA
51	yPH_132	WT	Glu2Sor1	Glu0	96	0.010416667	10	4	1521	-1606	OFF	0	0	3610	18	18	0	18	0	1	18	0	0	0	0	0	0	0	19	0	0	0	0	1	0.055555556	0.055555556	0.000154321	0.000154321	NA	NA	NA	NA	NA
51	yPH_132	WT	Glu2Sor1	Glu0	96	0.010416667	10	5	1881	-1246	OFF	0	0	3610	19	19	0	19	0	1	19	0	0	0	0	0	0	0	20	0	0	0	0	1	0.052631579	0.052631579	0.000146199	0.000146199	NA	NA	NA	NA	NA
51	yPH_132	WT	Glu2Sor1	Glu0	96	0.010416667	10	6	2241	-886	OFF	0	0	3610	20	20	0	20	0	1	20	0	0	0	0	0	0	0	20	0	0	0	0	0	0	0	0	0	NA	NA	NA	NA	NA
51	yPH_132	WT	Glu2Sor1	Glu0	96	0.010416667	10	7	2601	-526	OFF	0	0	3610	20	20	0	20	0	0	20	0	1	0	1	0	1	0.05	21	0	0	0	0	1	0.05	0.052631579	0.000138889	0.000146199	NA	NA	NA	NA	NA
51	yPH_132	WT	Glu2Sor1	Glu0	96	0.010416667	10	8	2961	-166	OFF	0	0	3610	21	21	0	21	0	1	21	0	1	0	1	0	1	0	21	0	0	0	0	0	0	0	0	0	NA	NA	NA	NA	NA
51	yPH_132	WT	Glu2Sor1	Glu0	96	0.010416667	10	9	3681	554	ON	1	1	2887	22	22	0	21	1	0	21	0	1	0	1	0	1	0	22	0	0	0	0	1	0.047619048	0.05	6.61E-05	6.94E-05	1	1	0.047619048	0.05	0
51	yPH_132	WT	Glu2Sor1	Glu0	96	0.010416667	10	10	4401	1274	ON	1	1	2887	22	22	0	22	0	1	22	0	1	0	1	0	1	0	22	0	0	0	0	0	0	0	0	0	2	1	0.047619048	0.05	0
51	yPH_132	WT	Glu2Sor1	Glu0	96	0.010416667	10	11	4761	1634	ON	1	1	2887	22	22	0	22	0	0	22	0	1	0	1	0	1	0	22	0	0	0	0	0	0	0	0	0	2	1	0.047619048	0.05	0
51	yPH_132	WT	Glu2Sor1	Glu0	96	0.010416667	10	12	5121	1994	ON	1	1	2887	22	22	0	22	0	0	22	0	1	0	1	0	1	0	23	0	0	0	0	1	0.045454545	0.047619048	6.31E-05	6.61E-05	2	2	0.093073593	0.097619048	0
51	yPH_132	WT	Glu2Sor1	Glu0	96	0.010416667	10	13	5841	2714	ON	1	1	2887	23	23	0	23	0	1	23	0	1	0	1	0	1	0	23	0	0	0	0	0	0	0	0	0	3	2	0.093073593	0.097619048	0
51	yPH_132	WT	Glu2Sor1	Glu0	96	0.010416667	10	14	6201	3074	OFF	2	1	2888	23	23	0	23	0	0	23	0	3	0	3	0	3	0.090909091	25	0	0	0	0	2	0.086956522	0.1	0.000241546	0.000277778	3	4	0.180030115	0.197619048	0.090909091
51	yPH_132	WT	Glu2Sor1	Glu0	96	0.010416667	10	15	6561	3434	OFF	2	1	2888	25	25	0	25	0	2	25	0	4	0	4	0	4	0.045454545	26	0	0	0	0	1	0.04	0.047619048	0.000111111	0.000132275	5	5	0.220030115	0.245238095	0.136363636
51	yPH_132	WT	Glu2Sor1	Glu0	96	0.010416667	10	16	6921	3794	OFF	2	1	2888	26	26	0	26	0	1	26	0	5	0	5	0	5	0.045454545	26	0	0	0	0	0	0	0	0	0	6	5	0.220030115	0.245238095	0.181818182
51	yPH_132	WT	Glu2Sor1	Glu0	96	0.010416667	10	17	7281	4154	OFF	2	1	2888	26	26	0	26	0	0	26	0	5	0	5	0	5	0	26	0	0	0	0	0	0	0	0	0	6	5	0.220030115	0.245238095	0.181818182
51	yPH_132	WT	Glu2Sor1	Glu0	96	0.010416667	10	18	7641	4514	OFF	2	1	2888	26	26	0	26	0	0	26	0	5	0	5	0	5	0	25	0	0	0	1	0	0	0	0	0	6	5	0.220030115	0.245238095	0.181818182
51	yPH_132	WT	Glu2Sor1	Glu0	96	0.010416667	10	19	8001	4874	OFF	2	1	2888	26	25	1	26	0	0	25	1	5	0	5	0	5	0	26	0	0	0	0	1	0.04	0.05	0.000111111	0.000138889	6	6	0.260030115	0.295238095	0.181818182
51	yPH_132	WT	Glu2Sor1	Glu0	96	0.010416667	10	20	8361	5234	OFF	2	1	2888	27	26	1	27	0	1	26	1	5	0	5	0	5	0	25	0	1	0	2	0	0	0	0	0	7	6	0.260030115	0.295238095	0.181818182
51	yPH_132	WT	Glu2Sor1	Glu0	96	0.010416667	10	21	8721	5594	OFF	2	1	2888	27	25	2	27	0	0	25	2	5	0	5	0	5	0	27	0	2	0	0	0	0	0	0	0	7	6	0.260030115	0.295238095	0.181818182
51	yPH_132	WT	Glu2Sor1	Glu0	96	0.010416667	10	22	9801	6674	ON	3	2	2888	27	27	0	27	0	0	27	0	5	0	5	0	5	0	26	0	0	0	1	0	0	0	0	0	7	6	0.260030115	0.295238095	0.181818182
51	yPH_132	WT	Glu2Sor1	Glu0	96	0.010416667	10	23	10161	7034	ON	3	2	2888	27	26	1	27	0	0	26	1	5	0	5	0	5	0	26	0	0	0	0	0	0	0	0	0	7	6	0.260030115	0.295238095	0.181818182
51	yPH_132	WT	Glu2Sor1	Glu0	96	0.010416667	10	24	10881	7754	ON	3	2	2888	27	26	1	27	0	0	26	1	5	0	5	0	5	0	27	0	0	0	0	1	0.038461538	0.047619048	0.000106838	0.000132275	7	7	0.298491653	0.342857143	0.181818182
51	yPH_132	WT	Glu2Sor1	Glu0	96	0.010416667	10	25	11241	8114	ON	3	2	2888	28	27	1	28	0	1	27	1	5	0	5	0	5	0	27	0	0	0	0	0	0	0	0	0	8	7	0.298491653	0.342857143	0.181818182
51	yPH_132	WT	Glu2Sor1	Glu0	96	0.010416667	10	26	11601	8474	ON	3	2	2888	28	27	1	28	0	0	27	1	5	0	5	0	5	0	28	0	0	0	0	1	0.037037037	0.045454545	0.000102881	0.000126263	8	8	0.33552869	0.388311688	0.181818182
51	yPH_132	WT	Glu2Sor1	Glu0	96	0.010416667	10	27	11961	8834	OFF	4	2	2888	29	28	1	29	0	1	28	1	6	0	6	0	6	0.041666667	29	0	0	0	0	1	0.035714286	0.045454545	9.92E-05	0.000126263	9	9	0.371242976	0.433766234	0.223484848
51	yPH_132	WT	Glu2Sor1	Glu0	96	0.010416667	10	28	12321	9194	OFF	4	2	2888	30	29	1	30	0	1	29	1	8	0	8	0	8	0.083333333	29	0	0	0	0	0	0	0	0	0	10	9	0.371242976	0.433766234	0.306818182
51	yPH_132	WT	Glu2Sor1	Glu0	96	0.010416667	10	29	12681	9554	OFF	4	2	2888	30	29	1	30	0	0	29	1	8	0	8	0	8	0	29	0	0	0	0	0	0	0	0	0	10	9	0.371242976	0.433766234	0.306818182
51	yPH_132	WT	Glu2Sor1	Glu0	96	0.010416667	10	30	13041	9914	OFF	4	2	2888	30	29	1	30	0	0	29	1	8	0	8	0	8	0	30	0	0	0	0	1	0.034482759	0.047619048	9.58E-05	0.000132275	10	10	0.405725735	0.481385281	0.306818182
51	yPH_132	WT	Glu2Sor1	Glu0	96	0.010416667	10	31	13401	10274	OFF	4	2	2888	31	30	1	31	0	1	30	1	8	0	8	0	8	0	30	0	0	0	0	0	0	0	0	0	11	10	0.405725735	0.481385281	0.306818182
51	yPH_132	WT	Glu2Sor1	Glu0	96	0.010416667	10	32	13761	10634	OFF	4	2	2888	31	30	1	31	0	0	30	1	8	0	8	0	8	0	30	0	0	0	0	0	0	0	0	0	11	10	0.405725735	0.481385281	0.306818182
51	yPH_132	WT	Glu2Sor1	Glu0	96	0.010416667	10	33	14121	10994	OFF	4	2	2888	31	30	1	31	0	0	30	1	8	0	8	0	8	0	30	0	0	0	0	0	0	0	0	0	11	10	0.405725735	0.481385281	0.306818182
51	yPH_132	WT	Glu2Sor1	Glu0	96	0.010416667	10	34	14481	11354	OFF	4	2	2888	31	30	1	31	0	0	30	1	8	0	8	0	8	0	30	0	0	0	0	0	0	0	0	0	11	10	0.405725735	0.481385281	0.306818182
51	yPH_132	WT	Glu2Sor1	Glu0	96	0.010416667	10	35	14841	11714	ON	5	3	2888	31	30	1	31	0	0	30	1	8	0	8	0	8	0	30	0	0	0	0	0	0	0	0	0	11	10	0.405725735	0.481385281	0.306818182
51	yPH_132	WT	Glu2Sor1	Glu0	96	0.010416667	10	36	15201	12074	ON	5	3	2888	31	30	1	31	0	0	30	1	8	0	8	0	8	0	30	0	0	0	0	0	0	0	0	0	11	10	0.405725735	0.481385281	0.306818182
51	yPH_132	WT	Glu2Sor1	Glu0	96	0.010416667	10	37	15561	12434	ON	5	3	2888	31	30	1	31	0	0	30	1	8	0	8	0	8	0	31	0	0	0	0	1	0.033333333	0.045454545	4.63E-05	6.31E-05	11	11	0.439059068	0.526839827	0.306818182
51	yPH_132	WT	Glu2Sor1	Glu0	96	0.010416667	10	38	16281	13154	ON	5	3	2888	32	31	1	32	0	1	31	1	8	0	8	0	8	0	31	0	0	0	0	0	0	0	0	0	12	11	0.439059068	0.526839827	0.306818182
51	yPH_132	WT	Glu2Sor1	Glu0	96	0.010416667	10	39	16641	13514	ON	5	3	2888	32	31	1	32	0	0	31	1	8	0	8	0	8	0	31	0	0	0	0	0	0	0	0	0	12	11	0.439059068	0.526839827	0.306818182
51	yPH_132	WT	Glu2Sor1	Glu0	96	0.010416667	10	40	17001	13874	ON	5	3	2888	32	31	1	32	0	0	31	1	8	0	8	0	8	0	32	0	0	0	0	1	0.032258065	0.043478261	4.48E-05	6.04E-05	12	12	0.471317132	0.570318088	0.306818182
51	yPH_132	WT	Glu2Sor1	Glu0	96	0.010416667	10	41	17721	14594	OFF	6	3	2887	34	33	1	33	1	1	32	1	10	0	10	0	10	0.08	32	0	0	0	0	0	0	0	0	0	13	12	0.471317132	0.570318088	0.386818182
51	yPH_132	WT	Glu2Sor1	Glu0	96	0.010416667	10	42	18081	14954	OFF	6	3	2887	34	33	1	33	1	0	32	1	11	0	11	0	11	0.043478261	32	0	0	0	0	0	0	0	0	0	13	12	0.471317132	0.570318088	0.430296443
51	yPH_132	WT	Glu2Sor1	Glu0	96	0.010416667	10	43	18441	15314	OFF	6	3	2887	34	33	1	33	1	0	32	1	11	0	11	0	11	0	30	0	0	0	2	0	0	0	0	0	13	12	0.471317132	0.570318088	0.430296443
51	yPH_132	WT	Glu2Sor1	Glu0	96	0.010416667	10	44	18801	15674	OFF	6	3	2887	34	31	3	33	1	0	30	3	9	2	9	2	11	0	30	0	0	0	0	0	0	0	0	0	13	12	0.471317132	0.570318088	0.430296443
51	yPH_132	WT	Glu2Sor1	Glu0	96	0.010416667	10	45	19161	16034	OFF	6	3	2887	35	32	3	33	2	0	30	3	9	2	9	2	11	0	31	0	0	0	0	1	0.033333333	0.047619048	9.26E-05	0.000132275	13	13	0.504650466	0.617937135	0.430296443
51	yPH_132	WT	Glu2Sor1	Glu0	96	0.010416667	10	46	19521	16394	OFF	6	3	2887	35	32	3	34	1	1	31	3	9	2	9	2	11	0	33	0	2	0	0	0	0	0	0	0	14	13	0.504650466	0.617937135	0.430296443
51	yPH_132	WT	Glu2Sor1	Glu0	96	0.010416667	10	47	19881	16754	OFF	6	3	2887	35	34	1	34	1	0	33	1	11	0	11	0	11	0	33	0	0	0	0	0	0	0	0	0	14	13	0.504650466	0.617937135	0.430296443
51	yPH_132	WT	Glu2Sor1	Glu0	96	0.010416667	10	48	20241	17114	OFF	6	3	2887	35	34	1	34	1	0	33	1	11	0	11	0	11	0	31	0	0	0	2	0	0	0	0	0	14	13	0.504650466	0.617937135	0.430296443
51	yPH_132	WT	Glu2Sor1	Glu0	96	0.010416667	10	49	21321	18194	ON	7	4	2888	35	32	3	33	2	0	31	2	9	2	9	2	11	0	31	0	0	0	0	0	0	0	0	0	14	13	0.504650466	0.617937135	0.430296443
51	yPH_132	WT	Glu2Sor1	Glu0	96	0.010416667	10	50	21681	18554	ON	7	4	2888	34	32	2	33	1	0	31	2	9	2	9	2	11	0	34	0	2	0	0	1	0.032258065	0.045454545	2.99E-05	4.21E-05	14	14	0.53690853	0.663391681	0.430296443
51	yPH_132	WT	Glu2Sor1	Glu0	96	0.010416667	10	51	22761	19634	ON	7	4	2888	37	37	0	34	3	1	34	0	11	0	11	0	11	0	30	0	0	0	6	2	0.058823529	0.086956522	0.000163399	0.000241546	15	16	0.59573206	0.750348203	0.430296443
51	yPH_132	WT	Glu2Sor1	Glu0	96	0.010416667	10	52	23121	19994	ON	7	4	2888	42	35	7	36	6	2	30	6	8	3	8	3	11	0	34	0	5	0	1	0	0	0	0	0	17	16	0.59573206	0.750348203	0.430296443
51	yPH_132	WT	Glu2Sor1	Glu0	96	0.010416667	10	53	23481	20354	OFF	8	4	2888	37	35	2	36	1	0	34	2	15	1	15	1	17	0.230769231	34	0	0	0	0	0	0	0	0	0	17	16	0.59573206	0.750348203	0.661065673
51	yPH_132	WT	Glu2Sor1	Glu0	96	0.010416667	10	54	23841	20714	OFF	8	4	2888	38	36	2	36	2	0	34	2	15	1	15	1	17	0	34	0	0	0	0	0	0	0	0	0	17	16	0.59573206	0.750348203	0.661065673
51	yPH_132	WT	Glu2Sor1	Glu0	96	0.010416667	10	55	24201	21074	OFF	8	4	2888	38	36	2	36	2	0	34	2	15	1	15	1	17	0	34	0	0	0	0	0	0	0	0	0	17	16	0.59573206	0.750348203	0.661065673
51	yPH_132	WT	Glu2Sor1	Glu0	96	0.010416667	10	56	24561	21434	OFF	8	4	2888	37	35	2	36	1	0	34	2	15	1	15	1	17	0	34	0	2	0	2	0	0	0	0	0	17	16	0.59573206	0.750348203	0.661065673
51	yPH_132	WT	Glu2Sor1	Glu0	96	0.010416667	10	57	24921	21794	OFF	8	4	2888	38	36	2	36	2	0	34	2	14	2	14	2	17	0	35	0	0	0	0	1	0.029411765	0.05	8.17E-05	0.000138889	17	17	0.625143824	0.800348203	0.661065673
51	yPH_132	WT	Glu2Sor1	Glu0	96	0.010416667	10	58	25281	22154	OFF	8	4	2888	39	37	2	37	2	1	35	2	14	2	14	2	17	0	37	0	2	0	0	0	0	0	0	0	18	17	0.625143824	0.800348203	0.661065673
51	yPH_132	WT	Glu2Sor1	Glu0	96	0.010416667	10	59	25641	22514	OFF	8	4	2888	39	39	0	37	2	0	37	0	16	0	16	0	17	0	35	0	0	0	2	0	0	0	0	0	18	17	0.625143824	0.800348203	0.661065673
51	yPH_132	WT	Glu2Sor1	Glu0	96	0.010416667	10	60	26001	22874	OFF	8	4	2888	40	38	2	37	3	0	35	2	14	2	14	2	17	0	37	0	2	0	0	0	0	0	0	0	18	17	0.625143824	0.800348203	0.661065673
51	yPH_132	WT	Glu2Sor1	Glu0	96	0.010416667	10	61	26361	23234	ON	9	5	2888	38	38	0	37	1	0	37	0	16	0	16	0	17	0	35	0	0	0	2	0	0	0	0	0	18	17	0.625143824	0.800348203	0.661065673
51	yPH_132	WT	Glu2Sor1	Glu0	96	0.010416667	10	62	28521	25394	ON	9	5	2888	38	35	3	37	1	0	35	2	14	2	14	2	17	0	36	0	2	0	2	1	0.028571429	0.047619048	3.97E-05	6.61E-05	18	18	0.653715253	0.84796725	0.661065673
51	yPH_132	WT	Glu2Sor1	Glu0	96	0.010416667	10	63	29241	26114	OFF	10	5	2888	40	37	3	39	1	1	36	3	19	2	19	2	22	0.217391304	39	0	3	0	0	0	0	0	0	0	19	18	0.653715253	0.84796725	0.878456978
51	yPH_132	WT	Glu2Sor1	Glu0	96	0.010416667	10	64	29601	26474	OFF	10	5	2888	39	39	0	39	0	0	39	0	21	0	21	0	22	0	41	0	0	0	0	2	0.051282051	0.111111111	0.00014245	0.000308642	19	20	0.704997304	0.959078361	0.878456978
51	yPH_132	WT	Glu2Sor1	Glu0	96	0.010416667	10	65	29961	26834	OFF	10	5	2888	41	41	0	41	0	2	41	0	20	0	20	0	22	0	40	0	0	0	2	1	0.024390244	0.047619048	6.78E-05	0.000132275	21	21	0.729387548	1.006697409	0.878456978
51	yPH_132	WT	Glu2Sor1	Glu0	96	0.010416667	10	66	30321	27194	OFF	10	5	2888	43	41	2	42	1	1	40	2	19	1	19	1	22	0	42	0	2	0	0	0	0	0	0	0	22	21	0.729387548	1.006697409	0.878456978
51	yPH_132	WT	Glu2Sor1	Glu0	96	0.010416667	10	67	30681	27554	OFF	10	5	2888	43	42	1	42	1	0	42	0	20	0	20	0	22	0	42	0	0	0	0	0	0	0	0	0	22	21	0.729387548	1.006697409	0.878456978
51	yPH_132	WT	Glu2Sor1	Glu0	96	0.010416667	10	68	31041	27914	OFF	10	5	2888	43	43	0	42	1	0	42	0	20	0	20	0	22	0	40	0	0	0	2	0	0	0	0	0	22	21	0.729387548	1.006697409	0.878456978
51	yPH_132	WT	Glu2Sor1	Glu0	96	0.010416667	10	69	31401	28274	OFF	10	5	2888	44	41	3	42	2	0	40	2	19	1	19	1	22	0	38	0	0	0	2	0	0	0	0	0	22	21	0.729387548	1.006697409	0.878456978
51	yPH_132	WT	Glu2Sor1	Glu0	96	0.010416667	10	70	31761	28634	OFF	10	5	2888	43	38	5	43	0	0	38	5	17	3	17	3	22	0	42	0	4	0	0	0	0	0	0	0	22	21	0.729387548	1.006697409	0.878456978
51	yPH_132	WT	Glu2Sor1	Glu0	96	0.010416667	10	71	33201	30074	ON	11	6	2888	45	43	2	43	2	0	42	1	20	0	20	0	22	0	42	0	0	0	0	0	0	0	0	0	22	21	0.729387548	1.006697409	0.878456978
51	yPH_132	WT	Glu2Sor1	Glu0	96	0.010416667	10	72	33921	30794	ON	11	6	2888	45	43	2	43	2	0	42	1	20	0	20	0	22	0	40	0	0	0	2	0	0	0	0	0	22	21	0.729387548	1.006697409	0.878456978
51	yPH_132	WT	Glu2Sor1	Glu0	96	0.010416667	10	73	34281	31154	ON	11	6	2888	44	40	4	44	0	1	40	4	18	2	18	2	22	0	43	0	2	0	0	1	0.025	0.045454545	6.94E-05	0.000126263	23	22	0.754387548	1.052151954	0.878456978
51	yPH_132	WT	Glu2Sor1	Glu0	96	0.010416667	10	74	34641	31514	ON	11	6	2888	47	45	2	45	2	1	43	2	20	0	20	0	22	0	43	0	0	0	0	0	0	0	0	0	24	22	0.754387548	1.052151954	0.878456978
51	yPH_132	WT	Glu2Sor1	Glu0	96	0.010416667	10	75	35001	31874	OFF	12	6	2887	45	43	2	45	0	0	43	2	26	1	26	0	28	0.25	43	0	0	0	0	0	0	0	0	0	24	22	0.754387548	1.052151954	1.128456978
51	yPH_132	WT	Glu2Sor1	Glu0	96	0.010416667	10	76	35361	32234	OFF	12	6	2887	46	44	2	45	1	0	43	2	26	1	26	0	28	0	43	0	0	0	0	0	0	0	0	0	24	22	0.754387548	1.052151954	1.128456978
51	yPH_132	WT	Glu2Sor1	Glu0	96	0.010416667	10	77	35721	32594	OFF	12	6	2887	48	46	2	45	3	0	43	2	26	1	26	0	28	0	41	0	0	0	2	0	0	0	0	0	24	22	0.754387548	1.052151954	1.128456978
51	yPH_132	WT	Glu2Sor1	Glu0	96	0.010416667	10	78	36081	32954	OFF	12	6	2887	49	45	4	45	4	0	41	4	24	3	24	2	28	0	43	0	2	0	0	0	0	0	0	0	24	22	0.754387548	1.052151954	1.128456978
51	yPH_132	WT	Glu2Sor1	Glu0	96	0.010416667	10	79	36441	33314	OFF	12	6	2887	46	44	2	45	1	0	43	2	26	1	26	0	28	0	40	0	0	0	4	1	0.023255814	0.058823529	6.46E-05	0.000163399	24	23	0.777643362	1.110975484	1.128456978
51	yPH_132	WT	Glu2Sor1	Glu0	96	0.010416667	10	80	36801	33674	OFF	12	6	2887	47	41	6	46	1	1	40	6	23	4	23	3	28	0	40	0	2	0	2	0	0	0	0	0	25	23	0.777643362	1.110975484	1.128456978
51	yPH_132	WT	Glu2Sor1	Glu0	96	0.010416667	10	81	37161	34034	OFF	12	6	2887	47	41	6	46	1	0	40	6	23	4	23	3	28	0	42	0	2	0	0	0	0	0	0	0	25	23	0.777643362	1.110975484	1.128456978
51	yPH_132	WT	Glu2Sor1	Glu0	96	0.010416667	10	82	37521	34394	OFF	12	6	2887	48	44	4	46	2	0	42	4	25	2	25	1	28	0	40	0	0	0	2	0	0	0	0	0	25	23	0.777643362	1.110975484	1.128456978
51	yPH_132	WT	Glu2Sor1	Glu0	96	0.010416667	10	83	37881	34754	ON	13	7	2888	47	41	6	46	1	0	40	6	23	4	23	3	28	0	44	0	4	0	0	0	0	0	0	0	25	23	0.777643362	1.110975484	1.128456978
51	yPH_132	WT	Glu2Sor1	Glu0	96	0.010416667	10	84	38961	35834	ON	13	7	2888	47	45	2	46	1	0	44	2	26	1	26	0	28	0	45	0	0	0	0	1	0.022727273	0.055555556	1.58E-05	3.86E-05	25	24	0.800370635	1.166531039	1.128456978
51	yPH_132	WT	Glu2Sor1	Glu0	96	0.010416667	10	85	40401	37274	ON	13	7	2888	48	46	2	47	1	1	45	2	25	1	25	0	28	0	45	0	0	0	0	0	0	0	0	0	26	24	0.800370635	1.166531039	1.128456978
51	yPH_132	WT	Glu2Sor1	Glu0	96	0.010416667	10	86	40761	37634	OFF	14	7	2888	48	45	3	47	1	0	45	2	27	1	27	0	30	0.095238095	45	0	0	0	0	0	0	0	0	0	26	24	0.800370635	1.166531039	1.223695073
51	yPH_132	WT	Glu2Sor1	Glu0	96	0.010416667	10	87	41121	37994	OFF	14	7	2888	48	45	3	47	1	0	45	2	27	1	27	0	30	0	45	0	0	0	0	0	0	0	0	0	26	24	0.800370635	1.166531039	1.223695073
51	yPH_132	WT	Glu2Sor1	Glu0	96	0.010416667	10	88	41481	38354	OFF	14	7	2888	49	46	3	47	2	0	45	2	27	1	27	0	30	0	45	0	0	0	0	0	0	0	0	0	26	24	0.800370635	1.166531039	1.223695073
51	yPH_132	WT	Glu2Sor1	Glu0	96	0.010416667	10	89	41841	38714	OFF	14	7	2888	48	45	3	47	1	0	45	2	27	1	27	0	30	0	46	0	0	0	0	1	0.022222222	0.055555556	6.17E-05	0.000154321	26	25	0.822592857	1.222086595	1.223695073
51	yPH_132	WT	Glu2Sor1	Glu0	96	0.010416667	10	90	42201	39074	OFF	14	7	2888	50	47	3	48	2	1	46	2	27	1	27	0	30	0	46	0	0	0	0	0	0	0	0	0	27	25	0.822592857	1.222086595	1.223695073
51	yPH_132	WT	Glu2Sor1	Glu0	96	0.010416667	10	91	42561	39434	OFF	14	7	2888	49	46	3	48	1	0	46	2	27	1	27	0	30	0	47	0	0	0	0	1	0.02173913	0.052631579	6.04E-05	0.000146199	27	26	0.844331988	1.274718174	1.223695073
51	yPH_132	WT	Glu2Sor1	Glu0	96	0.010416667	10	92	42921	39794	OFF	14	7	2888	49	47	2	49	0	1	47	2	27	1	27	0	30	0	NA	NA	NA	NA	NA	NA	NA	NA	NA	NA	NA	NA	NA	NA	NA
68	yPH_445	ste11d0	Glu2	Glu0Sor1	96	0.010416667	1	0	0	-3615	NA	NA	NA	NA	53	44	9	50	3	0	44	6	4	0	0	0	0	0	46	0	0	0	0	2	0.045454545	0.05	0.000126263	0.000138889	NA	NA	NA	NA	NA
68	yPH_445	ste11d0	Glu2	Glu0Sor1	96	0.010416667	1	1	360	-3255	NA	NA	NA	NA	54	46	8	52	2	2	46	6	4	0	0	0	0	0	49	0	1	0	0	2	0.043478261	0.047619048	0.000120773	0.000132275	NA	NA	NA	NA	NA
68	yPH_445	ste11d0	Glu2	Glu0Sor1	96	0.010416667	1	2	720	-2895	NA	NA	NA	NA	56	49	7	55	1	3	49	6	4	0	0	0	0	0	50	0	0	0	0	1	0.020408163	0.022222222	5.67E-05	6.17E-05	NA	NA	NA	NA	NA
68	yPH_445	ste11d0	Glu2	Glu0Sor1	96	0.010416667	1	3	1080	-2535	OFF	0	0	3610	59	51	8	57	2	1	50	7	4	0	0	0	0	0	51	0	1	0	0	0	0	0	0	0	NA	NA	NA	NA	NA
68	yPH_445	ste11d0	Glu2	Glu0Sor1	96	0.010416667	1	4	1440	-2175	OFF	0	0	3610	59	51	8	58	1	1	51	7	4	0	0	0	0	0	50	0	0	0	1	0	0	0	0	0	NA	NA	NA	NA	NA
68	yPH_445	ste11d0	Glu2	Glu0Sor1	96	0.010416667	1	5	1800	-1815	OFF	0	0	3610	59	50	9	58	1	0	50	8	4	0	0	0	0	0	57	0	3	0	0	4	0.08	0.086956522	0.000222222	0.000241546	NA	NA	NA	NA	NA
68	yPH_445	ste11d0	Glu2	Glu0Sor1	96	0.010416667	1	6	2160	-1455	OFF	0	0	3610	67	58	9	64	3	5	57	7	4	0	0	0	0	0	58	0	0	0	2	3	0.052631579	0.056603774	0.000146199	0.000157233	NA	NA	NA	NA	NA
68	yPH_445	ste11d0	Glu2	Glu0Sor1	96	0.010416667	1	7	2520	-1095	OFF	0	0	3610	71	60	11	67	4	3	58	9	4	0	0	0	0	0	61	0	0	0	2	5	0.086206897	0.092592593	0.000239464	0.000257202	NA	NA	NA	NA	NA
68	yPH_445	ste11d0	Glu2	Glu0Sor1	96	0.010416667	1	8	2880	-735	OFF	0	0	3610	76	61	15	72	4	5	61	11	3	1	0	0	0	0	63	0	2	0	1	1	0.016393443	0.017241379	4.55E-05	4.79E-05	NA	NA	NA	NA	NA
68	yPH_445	ste11d0	Glu2	Glu0Sor1	96	0.010416667	1	9	3240	-375	OFF	0	0	3610	83	64	19	79	4	6	63	16	3	1	0	0	0	0	66	0	0	0	2	5	0.079365079	0.083333333	0.000220459	0.000231481	NA	NA	NA	NA	NA
68	yPH_445	ste11d0	Glu2	Glu0Sor1	96	0.010416667	1	10	3600	-15	OFF	0	0	3610	88	66	22	85	3	6	66	19	3	1	0	0	0	0	66	0	1	0	2	1	0.015151515	0.015873016	4.21E-05	4.41E-05	NA	NA	NA	NA	NA
68	yPH_445	ste11d0	Glu2	Glu0Sor1	96	0.010416667	1	11	3960	345	ON	1	1	2888	88	66	22	85	3	1	66	19	3	1	0	0	0	0	65	0	2	0	3	0	0	0	0	0	7	1	0.015151515	0.015873016	0
68	yPH_445	ste11d0	Glu2	Glu0Sor1	96	0.010416667	1	12	4320	705	ON	1	1	2888	87	65	22	86	1	1	65	21	3	1	0	0	0	0	67	0	2	0	0	0	0	0	0	0	8	1	0.015151515	0.015873016	0
68	yPH_445	ste11d0	Glu2	Glu0Sor1	96	0.010416667	1	13	4680	1065	ON	1	1	2888	87	68	19	86	1	0	67	19	3	1	0	0	0	0	63	0	1	0	5	0	0	0	0	0	8	1	0.015151515	0.015873016	0
68	yPH_445	ste11d0	Glu2	Glu0Sor1	96	0.010416667	1	14	5040	1425	ON	1	1	2888	88	63	25	87	1	0	63	24	3	1	0	0	0	0	65	0	3	0	1	0	0	0	0	0	8	1	0.015151515	0.015873016	0
68	yPH_445	ste11d0	Glu2	Glu0Sor1	96	0.010416667	1	15	5400	1785	ON	1	1	2888	88	65	23	88	0	1	65	23	3	1	0	0	0	0	64	0	0	0	1	0	0	0	0	0	9	1	0.015151515	0.015873016	0
68	yPH_445	ste11d0	Glu2	Glu0Sor1	96	0.010416667	1	16	5760	2145	ON	1	1	2888	88	64	24	88	0	0	64	24	3	1	0	0	0	0	65	0	2	0	1	0	0	0	0	0	9	1	0.015151515	0.015873016	0
68	yPH_445	ste11d0	Glu2	Glu0Sor1	96	0.010416667	1	17	6480	2865	ON	1	1	2888	92	66	26	88	4	0	65	23	3	1	0	0	0	0	63	0	1	0	4	1	0.015384615	0.016129032	4.27E-05	4.48E-05	9	2	0.030536131	0.032002048	0
68	yPH_445	ste11d0	Glu2	Glu0Sor1	96	0.010416667	1	18	6840	3225	OFF	2	1	2889	89	63	26	88	1	1	63	25	3	1	0	0	0	0	62	0	0	0	1	0	0	0	0	0	10	2	0.030536131	0.032002048	0
68	yPH_445	ste11d0	Glu2	Glu0Sor1	96	0.010416667	1	19	7200	3585	OFF	2	1	2889	89	63	26	88	1	0	62	26	5	1	2	0	2	0.023809524	63	0	4	0	3	0	0	0	0	0	10	2	0.030536131	0.032002048	0.023809524
68	yPH_445	ste11d0	Glu2	Glu0Sor1	96	0.010416667	1	20	7560	3945	OFF	2	1	2889	90	65	25	88	2	0	63	25	4	2	2	0	2	0	63	0	0	0	2	2	0.031746032	0.033898305	8.82E-05	9.42E-05	10	4	0.062282162	0.065900353	0.023809524
68	yPH_445	ste11d0	Glu2	Glu0Sor1	96	0.010416667	1	21	7920	4305	OFF	2	1	2889	95	66	29	92	3	3	63	29	4	2	2	0	2	0	66	0	0	0	0	3	0.047619048	0.050847458	0.000132275	0.000141243	13	7	0.10990121	0.116747811	0.023809524
68	yPH_445	ste11d0	Glu2	Glu0Sor1	96	0.010416667	1	22	8280	4665	OFF	2	1	2889	99	69	30	96	3	4	66	30	4	2	2	0	2	0	71	0	2	0	0	3	0.045454545	0.048387097	0.000126263	0.000134409	17	10	0.155355755	0.165134908	0.023809524
68	yPH_445	ste11d0	Glu2	Glu0Sor1	96	0.010416667	1	23	8640	5025	OFF	2	1	2889	105	74	31	100	5	4	71	29	4	2	2	0	2	0	73	0	0	0	1	3	0.042253521	0.044776119	0.000117371	0.000124378	21	13	0.197609276	0.209911027	0.023809524
68	yPH_445	ste11d0	Glu2	Glu0Sor1	96	0.010416667	1	24	9000	5385	OFF	2	1	2889	109	75	34	104	5	3	73	31	4	2	2	0	2	0	74	0	2	0	1	0	0	0	0	0	24	13	0.197609276	0.209911027	0.023809524
68	yPH_445	ste11d0	Glu2	Glu0Sor1	96	0.010416667	1	25	9360	5745	OFF	2	1	2889	109	75	34	106	3	2	74	32	4	2	2	0	2	0	77	0	2	0	0	1	0.013513514	0.014285714	3.75E-05	3.97E-05	26	14	0.21112279	0.224196741	0.023809524
68	yPH_445	ste11d0	Glu2	Glu0Sor1	96	0.010416667	1	26	9720	6105	ON	3	2	2888	115	78	37	107	8	1	77	30	6	2	4	0	4	0.01980198	75	0	0	0	2	0	0	0	0	0	27	14	0.21112279	0.224196741	0.043611504
68	yPH_445	ste11d0	Glu2	Glu0Sor1	96	0.010416667	1	27	10080	6465	ON	3	2	2888	114	78	36	108	6	1	75	33	6	2	4	0	4	0	75	0	1	0	1	0	0	0	0	0	28	14	0.21112279	0.224196741	0.043611504
68	yPH_445	ste11d0	Glu2	Glu0Sor1	96	0.010416667	1	28	10800	7185	ON	3	2	2888	115	81	34	107	8	1	75	32	6	1	4	0	4	0	75	0	0	0	0	0	0	0	0	0	29	14	0.21112279	0.224196741	0.043611504
68	yPH_445	ste11d0	Glu2	Glu0Sor1	96	0.010416667	1	29	11160	7545	ON	3	2	2888	110	75	35	108	2	0	75	33	6	1	4	0	4	0	76	0	1	0	0	0	0	0	0	0	29	14	0.21112279	0.224196741	0.043611504
68	yPH_445	ste11d0	Glu2	Glu0Sor1	96	0.010416667	1	30	11520	7905	ON	3	2	2888	111	76	35	108	3	0	76	32	6	1	4	0	4	0	77	0	0	0	0	1	0.013157895	0.014285714	3.65E-05	3.97E-05	29	15	0.224280685	0.238482456	0.043611504
68	yPH_445	ste11d0	Glu2	Glu0Sor1	96	0.010416667	1	31	11880	8265	ON	3	2	2888	114	79	35	110	4	1	77	33	6	1	4	0	4	0	78	0	1	0	0	0	0	0	0	0	30	15	0.224280685	0.238482456	0.043611504
68	yPH_445	ste11d0	Glu2	Glu0Sor1	96	0.010416667	1	32	12240	8625	ON	3	2	2888	113	78	35	110	3	0	78	32	6	1	4	0	4	0	77	0	0	0	1	0	0	0	0	0	30	15	0.224280685	0.238482456	0.043611504
68	yPH_445	ste11d0	Glu2	Glu0Sor1	96	0.010416667	1	33	12600	8985	OFF	4	2	2888	113	78	35	110	3	0	77	33	6	1	4	0	4	0	76	0	0	0	2	1	0.012987013	0.014084507	3.61E-05	3.91E-05	30	16	0.237267698	0.252566963	0.043611504
68	yPH_445	ste11d0	Glu2	Glu0Sor1	96	0.010416667	1	34	12960	9345	OFF	4	2	2888	116	77	39	112	4	1	76	36	7	1	5	0	5	0.00952381	75	0	1	0	2	0	0	0	0	0	31	16	0.237267698	0.252566963	0.053135314
68	yPH_445	ste11d0	Glu2	Glu0Sor1	96	0.010416667	1	35	13320	9705	OFF	4	2	2888	118	77	41	113	5	0	75	38	7	1	5	0	5	0	81	0	4	0	0	2	0.026666667	0.029411765	7.41E-05	8.17E-05	31	18	0.263934364	0.281978727	0.053135314
68	yPH_445	ste11d0	Glu2	Glu0Sor1	96	0.010416667	1	36	13680	10065	OFF	4	2	2888	123	83	40	117	6	3	81	36	7	1	5	0	5	0	83	0	2	0	3	3	0.037037037	0.040540541	0.000102881	0.000112613	34	21	0.300971401	0.322519268	0.053135314
68	yPH_445	ste11d0	Glu2	Glu0Sor1	96	0.010416667	1	37	14040	10425	OFF	4	2	2888	123	84	39	119	4	3	83	36	7	1	5	0	5	0	83	0	0	0	2	2	0.024096386	0.026315789	6.69E-05	7.31E-05	37	23	0.325067787	0.348835057	0.053135314
68	yPH_445	ste11d0	Glu2	Glu0Sor1	96	0.010416667	1	38	14400	10785	OFF	4	2	2888	130	86	44	121	9	3	83	38	6	1	4	0	5	0	89	0	2	0	0	4	0.048192771	0.051948052	0.000133869	0.0001443	40	27	0.373260558	0.400783109	0.053135314
68	yPH_445	ste11d0	Glu2	Glu0Sor1	96	0.010416667	1	39	14760	11145	OFF	4	2	2888	135	95	40	125	10	4	89	36	6	1	4	0	5	0	90	0	0	0	2	3	0.033707865	0.036144578	9.36E-05	0.000100402	44	30	0.406968423	0.436927688	0.053135314
68	yPH_445	ste11d0	Glu2	Glu0Sor1	96	0.010416667	1	40	15120	11505	OFF	4	2	2888	134	93	41	127	7	3	90	37	6	0	4	0	5	0	90	0	0	0	0	0	0	0	0	0	47	30	0.406968423	0.436927688	0.053135314
68	yPH_445	ste11d0	Glu2	Glu0Sor1	96	0.010416667	1	41	15480	11865	ON	5	3	2888	139	92	47	129	10	2	90	39	6	0	4	0	5	0	89	0	1	0	2	0	0	0	0	0	49	30	0.406968423	0.436927688	0.053135314
68	yPH_445	ste11d0	Glu2	Glu0Sor1	96	0.010416667	1	42	15840	12225	ON	5	3	2888	143	95	48	129	14	0	89	40	6	0	4	0	5	0	90	0	2	0	1	0	0	0	0	0	49	30	0.406968423	0.436927688	0.053135314
68	yPH_445	ste11d0	Glu2	Glu0Sor1	96	0.010416667	1	43	16200	12585	ON	5	3	2888	141	94	47	129	12	0	90	39	6	0	4	0	5	0	90	0	0	0	0	0	0	0	0	0	49	30	0.406968423	0.436927688	0.053135314
68	yPH_445	ste11d0	Glu2	Glu0Sor1	96	0.010416667	1	44	16560	12945	ON	5	3	2888	137	92	45	129	8	0	90	39	6	0	4	0	5	0	89	0	1	0	2	0	0	0	0	0	49	30	0.406968423	0.436927688	0.053135314
68	yPH_445	ste11d0	Glu2	Glu0Sor1	96	0.010416667	1	45	16920	13305	ON	5	3	2888	143	94	49	129	14	0	89	40	6	0	4	0	5	0	88	0	0	0	1	0	0	0	0	0	49	30	0.406968423	0.436927688	0.053135314
68	yPH_445	ste11d0	Glu2	Glu0Sor1	96	0.010416667	1	46	17280	13665	ON	5	3	2888	158	108	50	129	29	0	88	41	6	0	4	0	5	0	88	0	0	0	0	0	0	0	0	0	49	30	0.406968423	0.436927688	0.053135314
68	yPH_445	ste11d0	Glu2	Glu0Sor1	96	0.010416667	1	47	17640	14025	ON	5	3	2888	138	90	48	129	9	0	88	41	6	0	4	0	5	0	88	0	0	0	0	0	0	0	0	0	49	30	0.406968423	0.436927688	0.053135314
68	yPH_445	ste11d0	Glu2	Glu0Sor1	96	0.010416667	1	48	18000	14385	ON	5	3	2888	148	96	52	129	19	0	88	41	6	0	4	0	5	0	91	0	3	0	1	1	0.011363636	0.012195122	3.16E-05	3.39E-05	49	31	0.41833206	0.44912281	0.053135314
68	yPH_445	ste11d0	Glu2	Glu0Sor1	96	0.010416667	1	49	18360	14745	OFF	6	3	2888	137	93	44	130	7	1	91	39	6	0	4	0	5	0	92	0	1	0	1	1	0.010989011	0.011764706	3.05E-05	3.27E-05	50	32	0.429321071	0.460887515	0.053135314
68	yPH_445	ste11d0	Glu2	Glu0Sor1	96	0.010416667	1	50	18720	15105	OFF	6	3	2888	139	96	43	132	7	2	92	40	7	0	5	0	6	0.007936508	96	0	3	0	0	1	0.010869565	0.011764706	3.02E-05	3.27E-05	52	33	0.440190636	0.472652221	0.061071821
68	yPH_445	ste11d0	Glu2	Glu0Sor1	96	0.010416667	1	51	19080	15465	OFF	6	3	2888	140	98	42	133	7	1	96	37	7	0	5	0	6	0	97	0	0	0	3	4	0.041666667	0.04494382	0.000115741	0.000124844	53	37	0.481857302	0.517596042	0.061071821
68	yPH_445	ste11d0	Glu2	Glu0Sor1	96	0.010416667	1	52	19440	15825	OFF	6	3	2888	149	102	47	137	12	4	97	40	7	0	5	0	6	0	99	1	2	0	1	1	0.010309278	0.011111111	2.86E-05	3.09E-05	57	38	0.492166581	0.528707153	0.061071821
68	yPH_445	ste11d0	Glu2	Glu0Sor1	96	0.010416667	1	53	19800	16185	OFF	6	3	2888	150	102	48	141	9	3	99	42	7	0	5	0	6	0	106	0	4	0	3	6	0.060606061	0.065217391	0.00016835	0.000181159	60	44	0.552772641	0.593924544	0.061071821
68	yPH_445	ste11d0	Glu2	Glu0Sor1	96	0.010416667	1	54	20160	16545	OFF	6	3	2888	159	111	48	147	12	6	106	41	7	0	5	0	6	0	111	0	4	0	4	5	0.047169811	0.050505051	0.000131027	0.000140292	66	49	0.599942453	0.644429594	0.061071821
68	yPH_445	ste11d0	Glu2	Glu0Sor1	96	0.010416667	1	55	20520	16905	OFF	6	3	2888	163	112	51	153	10	7	111	42	7	0	5	0	6	0	119	0	6	0	3	5	0.045045045	0.048076923	0.000125125	0.000133547	73	54	0.644987498	0.692506518	0.061071821
68	yPH_445	ste11d0	Glu2	Glu0Sor1	96	0.010416667	1	56	20880	17265	OFF	6	3	2888	169	120	49	161	8	7	119	42	6	1	4	0	6	0	114	0	0	0	6	1	0.008403361	0.008849558	2.33E-05	2.46E-05	80	55	0.653390859	0.701356075	0.061071821
68	yPH_445	ste11d0	Glu2	Glu0Sor1	96	0.010416667	1	57	21240	17625	ON	7	4	2888	177	122	55	163	14	2	114	49	6	1	4	0	6	0	116	0	2	0	0	0	0	0	0	0	82	55	0.653390859	0.701356075	0.061071821
68	yPH_445	ste11d0	Glu2	Glu0Sor1	96	0.010416667	1	58	21600	17985	ON	7	4	2888	176	122	54	163	13	1	116	47	6	1	4	0	6	0	116	0	0	0	0	0	0	0	0	0	83	55	0.653390859	0.701356075	0.061071821
68	yPH_445	ste11d0	Glu2	Glu0Sor1	96	0.010416667	1	59	21960	18345	ON	7	4	2888	175	121	54	163	12	0	116	47	6	1	4	0	6	0	116	0	1	0	1	0	0	0	0	0	83	55	0.653390859	0.701356075	0.061071821
68	yPH_445	ste11d0	Glu2	Glu0Sor1	96	0.010416667	1	60	22320	18705	ON	7	4	2888	177	123	54	163	14	0	116	47	6	1	4	0	6	0	116	0	1	0	1	0	0	0	0	0	83	55	0.653390859	0.701356075	0.061071821
68	yPH_445	ste11d0	Glu2	Glu0Sor1	96	0.010416667	1	61	22680	19065	ON	7	4	2888	174	120	54	163	11	0	116	47	6	1	4	0	6	0	116	0	1	0	1	0	0	0	0	0	83	55	0.653390859	0.701356075	0.061071821
68	yPH_445	ste11d0	Glu2	Glu0Sor1	96	0.010416667	1	62	23040	19425	ON	7	4	2888	179	124	55	162	17	0	116	46	6	1	4	0	6	0	116	0	0	0	0	0	0	0	0	0	83	55	0.653390859	0.701356075	0.061071821
68	yPH_445	ste11d0	Glu2	Glu0Sor1	96	0.010416667	1	63	23400	19785	ON	7	4	2888	172	119	53	162	10	0	116	46	6	1	4	0	6	0	116	0	1	0	1	0	0	0	0	0	83	55	0.653390859	0.701356075	0.061071821
68	yPH_445	ste11d0	Glu2	Glu0Sor1	96	0.010416667	1	64	23760	20145	ON	7	4	2888	195	135	60	162	33	0	116	46	6	1	4	0	6	0	115	0	1	0	2	0	0	0	0	0	83	55	0.653390859	0.701356075	0.061071821
68	yPH_445	ste11d0	Glu2	Glu0Sor1	96	0.010416667	1	65	24120	20505	OFF	8	4	2887	167	116	51	163	4	0	115	48	6	1	4	0	6	0	117	0	2	0	2	2	0.017391304	0.018348624	4.83E-05	5.10E-05	83	57	0.670782163	0.719704699	0.061071821
68	yPH_445	ste11d0	Glu2	Glu0Sor1	96	0.010416667	1	66	24480	20865	OFF	8	4	2887	171	118	53	164	7	2	117	47	6	1	4	0	6	0	120	0	2	0	0	1	0.008547009	0.009009009	2.37E-05	2.50E-05	85	58	0.679329172	0.728713708	0.061071821
68	yPH_445	ste11d0	Glu2	Glu0Sor1	96	0.010416667	1	67	24840	21225	OFF	8	4	2887	170	121	49	165	5	1	120	45	6	1	4	0	6	0	119	0	2	0	6	3	0.025	0.026315789	6.94E-05	7.31E-05	86	61	0.704329172	0.755029497	0.061071821
68	yPH_445	ste11d0	Glu2	Glu0Sor1	96	0.010416667	1	68	25200	21585	OFF	8	4	2887	174	120	54	170	4	5	119	51	5	2	3	1	6	0	126	0	4	0	2	5	0.042016807	0.043859649	0.000116713	0.000121832	91	66	0.746345979	0.798889147	0.061071821
68	yPH_445	ste11d0	Glu2	Glu0Sor1	96	0.010416667	1	69	25560	21945	OFF	8	4	2887	178	126	52	174	4	5	126	48	6	1	4	0	6	0	137	0	1	0	1	11	0.087301587	0.091666667	0.000242504	0.00025463	96	77	0.833647566	0.890555813	0.061071821
68	yPH_445	ste11d0	Glu2	Glu0Sor1	96	0.010416667	1	70	25920	22305	OFF	8	4	2887	195	141	54	186	9	12	137	49	6	1	4	0	6	0	141	0	2	0	5	7	0.051094891	0.053435115	0.00014193	0.000148431	108	84	0.884742457	0.943990928	0.061071821
68	yPH_445	ste11d0	Glu2	Glu0Sor1	96	0.010416667	1	71	26280	22665	OFF	8	4	2887	201	143	58	193	8	7	141	52	6	1	4	0	6	0	144	0	3	0	3	3	0.021276596	0.022222222	5.91E-05	6.17E-05	115	87	0.906019052	0.96621315	0.061071821
68	yPH_445	ste11d0	Glu2	Glu0Sor1	96	0.010416667	1	72	26640	23025	OFF	8	4	2887	203	145	58	197	6	4	144	53	6	1	4	0	6	0	145	0	2	0	2	1	0.006944444	0.007246377	1.93E-05	2.01E-05	119	88	0.912963497	0.973459527	0.061071821
68	yPH_445	ste11d0	Glu2	Glu0Sor1	96	0.010416667	1	73	27000	23385	ON	9	5	2888	211	152	59	198	13	1	145	53	6	1	4	0	6	0	145	0	1	0	1	0	0	0	0	0	120	88	0.912963497	0.973459527	0.061071821
68	yPH_445	ste11d0	Glu2	Glu0Sor1	96	0.010416667	1	74	27360	23745	ON	9	5	2888	218	158	60	198	20	0	145	53	6	1	4	0	6	0	145	0	1	0	1	0	0	0	0	0	120	88	0.912963497	0.973459527	0.061071821
68	yPH_445	ste11d0	Glu2	Glu0Sor1	96	0.010416667	1	75	27720	24105	ON	9	5	2888	214	151	63	199	15	1	145	54	6	1	4	0	6	0	147	0	2	0	0	0	0	0	0	0	121	88	0.912963497	0.973459527	0.061071821
68	yPH_445	ste11d0	Glu2	Glu0Sor1	96	0.010416667	1	76	28080	24465	ON	9	5	2888	216	153	63	200	16	1	147	53	6	1	4	0	6	0	145	0	1	0	3	0	0	0	0	0	122	88	0.912963497	0.973459527	0.061071821
68	yPH_445	ste11d0	Glu2	Glu0Sor1	96	0.010416667	1	77	28440	24825	ON	9	5	2888	213	152	61	199	14	0	145	54	6	1	4	0	6	0	144	0	0	0	1	0	0	0	0	0	122	88	0.912963497	0.973459527	0.061071821
68	yPH_445	ste11d0	Glu2	Glu0Sor1	96	0.010416667	1	78	28800	25185	ON	9	5	2888	213	151	62	200	13	0	144	56	6	1	4	0	6	0	144	0	0	0	0	0	0	0	0	0	122	88	0.912963497	0.973459527	0.061071821
68	yPH_445	ste11d0	Glu2	Glu0Sor1	96	0.010416667	1	79	29160	25545	ON	9	5	2888	227	163	64	200	27	0	144	56	6	1	4	0	6	0	145	0	1	0	0	0	0	0	0	0	122	88	0.912963497	0.973459527	0.061071821
68	yPH_445	ste11d0	Glu2	Glu0Sor1	96	0.010416667	1	80	29520	25905	ON	9	5	2888	211	149	62	200	11	0	145	55	6	1	4	0	6	0	144	0	2	0	3	0	0	0	0	0	122	88	0.912963497	0.973459527	0.061071821
68	yPH_445	ste11d0	Glu2	Glu0Sor1	96	0.010416667	1	81	29880	26265	OFF	10	5	2889	207	144	63	200	7	0	144	56	6	1	4	0	6	0	150	0	4	0	0	2	0.013888889	0.014492754	3.86E-05	4.03E-05	122	90	0.926852386	0.98795228	0.061071821
68	yPH_445	ste11d0	Glu2	Glu0Sor1	96	0.010416667	1	82	30240	26625	OFF	10	5	2889	214	153	61	200	14	2	150	50	6	1	4	0	6	0	151	0	0	0	2	3	0.02	0.020833333	5.56E-05	5.79E-05	124	93	0.946852386	1.008785614	0.061071821
68	yPH_445	ste11d0	Glu2	Glu0Sor1	96	0.010416667	1	83	30600	26985	OFF	10	5	2889	212	152	60	203	9	3	151	52	6	1	4	0	6	0	159	1	4	0	0	4	0.026490066	0.027586207	7.36E-05	7.66E-05	127	97	0.973342452	1.036371821	0.061071821
68	yPH_445	ste11d0	Glu2	Glu0Sor1	96	0.010416667	1	84	30960	27345	OFF	10	5	2889	217	160	57	210	7	6	159	51	6	1	4	0	6	0	163	0	2	0	1	3	0.018867925	0.019607843	5.24E-05	5.45E-05	133	100	0.992210376	1.055979664	0.061071821
68	yPH_445	ste11d0	Glu2	Glu0Sor1	96	0.010416667	1	85	31320	27705	OFF	10	5	2889	220	163	57	215	5	5	163	52	6	3	4	2	8	0.009615385	169	0	3	0	3	6	0.036809816	0.038216561	0.000102249	0.000106157	138	106	1.029020192	1.094196224	0.070687206
68	yPH_445	ste11d0	Glu2	Glu0Sor1	96	0.010416667	1	86	31680	28065	OFF	10	5	2889	230	172	58	222	8	7	169	53	7	3	5	2	9	0.004694836	175	1	1	0	1	6	0.035502959	0.037037037	9.86E-05	0.000102881	145	112	1.064523151	1.131233261	0.075382042
68	yPH_445	ste11d0	Glu2	Glu0Sor1	96	0.010416667	1	87	32040	28425	OFF	10	5	2889	235	176	59	229	6	6	175	54	8	3	6	2	10	0.00456621	181	0	3	0	4	7	0.04	0.041916168	0.000111111	0.000116434	151	119	1.104523151	1.173149429	0.079948252
68	yPH_445	ste11d0	Glu2	Glu0Sor1	96	0.010416667	1	88	32400	28785	OFF	10	5	2889	250	183	67	239	11	10	181	58	7	5	5	3	10	0	182	0	1	0	2	2	0.011049724	0.011494253	3.07E-05	3.19E-05	161	121	1.115572875	1.184643682	0.079948252
68	yPH_445	ste11d0	Glu2	Glu0Sor1	96	0.010416667	1	89	32760	29145	ON	11	6	2887	260	189	71	243	17	4	182	61	7	5	5	3	10	0	182	0	3	0	3	0	0	0	0	0	165	121	1.115572875	1.184643682	0.079948252
68	yPH_445	ste11d0	Glu2	Glu0Sor1	96	0.010416667	1	90	33120	29505	ON	11	6	2887	258	186	72	243	15	0	182	61	8	4	5	3	10	0	179	0	0	0	3	0	0	0	0	0	165	121	1.115572875	1.184643682	0.079948252
68	yPH_445	ste11d0	Glu2	Glu0Sor1	96	0.010416667	1	91	33480	29865	ON	11	6	2887	264	185	79	242	22	0	179	63	7	5	5	3	10	0	177	0	0	0	2	0	0	0	0	0	165	121	1.115572875	1.184643682	0.079948252
68	yPH_445	ste11d0	Glu2	Glu0Sor1	96	0.010416667	1	92	33840	30225	ON	11	6	2887	269	191	78	242	27	0	177	65	7	5	5	3	10	0	181	0	5	0	1	0	0	0	0	0	165	121	1.115572875	1.184643682	0.079948252
68	yPH_445	ste11d0	Glu2	Glu0Sor1	96	0.010416667	1	93	34200	30585	ON	11	6	2887	260	186	74	243	17	1	181	62	8	4	5	3	10	0	181	0	0	0	0	0	0	0	0	0	166	121	1.115572875	1.184643682	0.079948252
68	yPH_445	ste11d0	Glu2	Glu0Sor1	96	0.010416667	1	94	34560	30945	ON	11	6	2887	263	192	71	243	20	0	181	62	8	4	5	3	10	0	181	0	0	0	0	0	0	0	0	0	166	121	1.115572875	1.184643682	0.079948252
68	yPH_445	ste11d0	Glu2	Glu0Sor1	96	0.010416667	1	95	34920	31305	ON	11	6	2887	276	203	73	243	33	0	181	62	8	4	5	3	10	0	179	0	0	0	2	0	0	0	0	0	166	121	1.115572875	1.184643682	0.079948252
68	yPH_445	ste11d0	Glu2	Glu0Sor1	96	0.010416667	1	96	35280	31665	ON	11	6	2887	258	184	74	243	15	0	179	64	8	4	5	3	10	0	186	0	4	0	1	4	0.022346369	0.023391813	6.21E-05	6.50E-05	166	125	1.137919243	1.208035495	0.079948252
68	yPH_445	ste11d0	Glu2	Glu0Sor1	96	0.010416667	1	97	35640	32025	OFF	12	6	2888	254	187	67	248	6	5	186	62	10	3	7	2	11	0.004237288	190	0	8	0	4	0	0	0	0	0	171	125	1.137919243	1.208035495	0.08418554
68	yPH_445	ste11d0	Glu2	Glu0Sor1	96	0.010416667	1	98	36000	32385	OFF	12	6	2888	256	192	64	249	7	1	190	59	10	3	7	2	11	0	192	0	4	0	5	3	0.015789474	0.016666667	4.39E-05	4.63E-05	172	128	1.153708717	1.224702161	0.08418554
68	yPH_445	ste11d0	Glu2	Glu0Sor1	96	0.010416667	1	99	36360	32745	OFF	12	6	2888	262	194	68	253	9	4	192	61	10	3	7	2	11	0	202	0	5	0	2	7	0.036458333	0.038461538	0.000101273	0.000106838	176	135	1.19016705	1.2631637	0.08418554
68	yPH_445	ste11d0	Glu2	Glu0Sor1	96	0.010416667	1	100	36720	33105	OFF	12	6	2888	273	209	64	260	13	8	202	58	10	3	7	2	11	0	206	0	3	0	6	7	0.034653465	0.036458333	9.63E-05	0.000101273	184	142	1.224820516	1.299622033	0.08418554
68	yPH_445	ste11d0	Glu2	Glu0Sor1	96	0.010416667	1	101	37080	33465	OFF	12	6	2888	281	210	71	269	12	9	206	63	10	3	7	2	11	0	217	0	5	0	3	9	0.04368932	0.045918367	0.000121359	0.000127551	193	151	1.268509836	1.3455404	0.08418554
68	yPH_445	ste11d0	Glu2	Glu0Sor1	96	0.010416667	1	102	37440	33825	OFF	12	6	2888	297	226	71	279	18	10	217	62	10	3	7	2	11	0	232	0	4	0	3	14	0.064516129	0.06763285	0.000179211	0.000187869	203	165	1.333025965	1.413173251	0.08418554
68	yPH_445	ste11d0	Glu2	Glu0Sor1	96	0.010416667	1	103	37800	34185	OFF	12	6	2888	309	239	70	294	15	16	232	62	10	3	7	2	11	0	243	0	2	0	4	13	0.056034483	0.058558559	0.000155651	0.000162663	219	178	1.389060448	1.471731809	0.08418554
68	yPH_445	ste11d0	Glu2	Glu0Sor1	96	0.010416667	1	104	38160	34545	OFF	12	6	2888	321	249	72	307	14	13	243	64	11	3	6	2	11	0	241	0	1	1	9	6	0.024691358	0.025862069	6.86E-05	7.18E-05	232	184	1.413751806	1.497593878	0.08418554
68	yPH_445	ste11d0	Glu2	Glu0Sor1	96	0.010416667	1	105	38520	34905	ON	13	7	2888	337	257	80	313	24	8	241	72	10	3	6	2	11	0	242	0	2	0	1	0	0	0	0	0	240	184	1.413751806	1.497593878	0.08418554
68	yPH_445	ste11d0	Glu2	Glu0Sor1	96	0.010416667	1	106	38880	35265	ON	13	7	2888	346	266	80	313	33	0	242	71	10	3	6	2	11	0	241	0	1	0	2	0	0	0	0	0	240	184	1.413751806	1.497593878	0.08418554
68	yPH_445	ste11d0	Glu2	Glu0Sor1	96	0.010416667	1	107	39240	35625	ON	13	7	2888	328	249	79	313	15	0	241	72	10	3	6	2	11	0	241	0	0	0	0	0	0	0	0	0	240	184	1.413751806	1.497593878	0.08418554
68	yPH_445	ste11d0	Glu2	Glu0Sor1	96	0.010416667	1	108	39600	35985	ON	13	7	2888	340	258	82	314	26	1	241	73	10	3	6	2	11	0	241	0	0	0	0	0	0	0	0	0	241	184	1.413751806	1.497593878	0.08418554
68	yPH_445	ste11d0	Glu2	Glu0Sor1	96	0.010416667	1	109	39960	36345	ON	13	7	2888	357	271	86	314	43	0	241	73	10	3	6	2	11	0	241	0	0	0	0	0	0	0	0	0	241	184	1.413751806	1.497593878	0.08418554
68	yPH_445	ste11d0	Glu2	Glu0Sor1	96	0.010416667	1	110	40320	36705	ON	13	7	2888	332	255	77	314	18	0	241	73	10	3	6	2	11	0	241	0	0	0	0	0	0	0	0	0	241	184	1.413751806	1.497593878	0.08418554
68	yPH_445	ste11d0	Glu2	Glu0Sor1	96	0.010416667	1	111	40680	37065	ON	13	7	2888	327	251	76	314	13	0	241	73	10	3	6	2	11	0	241	0	0	0	0	0	0	0	0	0	241	184	1.413751806	1.497593878	0.08418554
68	yPH_445	ste11d0	Glu2	Glu0Sor1	96	0.010416667	1	112	41040	37425	ON	13	7	2888	357	274	83	314	43	0	241	73	10	3	6	2	11	0	244	0	5	0	2	0	0	0	0	0	241	184	1.413751806	1.497593878	0.08418554
68	yPH_445	ste11d0	Glu2	Glu0Sor1	96	0.010416667	1	113	41400	37785	OFF	14	7	2889	323	248	75	314	9	0	244	70	10	3	6	2	11	0	249	0	4	0	0	1	0.004098361	0.004273504	1.14E-05	1.19E-05	241	185	1.417850167	1.501867383	0.08418554
68	yPH_445	ste11d0	Glu2	Glu0Sor1	96	0.010416667	1	114	41760	38145	OFF	14	7	2889	326	254	72	315	11	1	249	66	12	3	8	2	13	0.006622517	250	0	3	0	4	2	0.008032129	0.008438819	2.23E-05	2.34E-05	242	187	1.425882295	1.510306201	0.090808057
68	yPH_445	ste11d0	Glu2	Glu0Sor1	96	0.010416667	1	115	42120	38505	OFF	14	7	2889	332	254	78	318	14	3	250	68	12	2	8	2	13	0	254	0	6	0	5	3	0.012	0.012605042	3.33E-05	3.50E-05	245	190	1.437882295	1.522911243	0.090808057
68	yPH_445	ste11d0	Glu2	Glu0Sor1	96	0.010416667	1	116	42480	38865	OFF	14	7	2889	334	257	77	322	12	4	254	68	10	4	7	3	13	0	261	0	5	0	4	6	0.023622047	0.024590164	6.56E-05	6.83E-05	249	196	1.461504342	1.547501407	0.090808057
68	yPH_445	ste11d0	Glu2	Glu0Sor1	96	0.010416667	1	117	42840	39225	OFF	14	7	2889	344	267	77	328	16	6	261	67	11	3	8	2	13	0	NA	NA	NA	NA	NA	NA	NA	NA	NA	NA	NA	NA	NA	NA	NA
68	yPH_445	ste11d0	Glu2	Glu0Sor1	96	0.010416667	2	0	9	-3606	NA	NA	NA	NA	96	93	3	96	0	0	93	3	5	0	1	0	1	0.010869565	97	0	0	0	0	4	0.043010753	0.045454545	0.000119474	0.000126263	NA	NA	NA	NA	NA
68	yPH_445	ste11d0	Glu2	Glu0Sor1	96	0.010416667	2	1	369	-3246	NA	NA	NA	NA	103	99	4	100	3	4	97	3	5	0	1	0	1	0	101	0	1	0	1	4	0.041237113	0.043478261	0.000114548	0.000120773	NA	NA	NA	NA	NA
68	yPH_445	ste11d0	Glu2	Glu0Sor1	96	0.010416667	2	2	729	-2886	NA	NA	NA	NA	107	102	5	105	2	5	101	4	5	0	1	0	1	0	105	0	0	0	0	4	0.03960396	0.041666667	0.000110011	0.000115741	NA	NA	NA	NA	NA
68	yPH_445	ste11d0	Glu2	Glu0Sor1	96	0.010416667	2	3	1089	-2526	OFF	0	0	3610	112	105	7	110	2	5	105	5	5	0	1	0	1	0	107	0	1	0	0	1	0.00952381	0.01	2.65E-05	2.78E-05	NA	NA	NA	NA	NA
68	yPH_445	ste11d0	Glu2	Glu0Sor1	96	0.010416667	2	4	1449	-2166	OFF	0	0	3610	114	107	7	112	2	2	107	5	5	0	1	0	1	0	114	0	1	0	0	6	0.056074766	0.058823529	0.000155763	0.000163399	NA	NA	NA	NA	NA
68	yPH_445	ste11d0	Glu2	Glu0Sor1	96	0.010416667	2	5	1809	-1806	OFF	0	0	3610	122	115	7	119	3	7	114	5	5	0	1	0	1	0	122	0	0	0	0	8	0.070175439	0.073394495	0.000194932	0.000203874	NA	NA	NA	NA	NA
68	yPH_445	ste11d0	Glu2	Glu0Sor1	96	0.010416667	2	6	2169	-1446	OFF	0	0	3610	132	122	10	129	3	9	122	7	5	0	1	0	1	0	133	0	1	0	1	11	0.090163934	0.094017094	0.000250455	0.000261159	NA	NA	NA	NA	NA
68	yPH_445	ste11d0	Glu2	Glu0Sor1	96	0.010416667	2	7	2529	-1086	OFF	0	0	3610	147	133	14	142	5	13	133	9	5	0	1	0	1	0	142	0	0	0	2	11	0.082706767	0.0859375	0.000229741	0.000238715	NA	NA	NA	NA	NA
68	yPH_445	ste11d0	Glu2	Glu0Sor1	96	0.010416667	2	8	2889	-726	OFF	0	0	3610	157	143	14	153	4	11	142	11	5	0	1	0	1	0	147	0	1	0	2	6	0.042253521	0.04379562	0.000117371	0.000121655	NA	NA	NA	NA	NA
68	yPH_445	ste11d0	Glu2	Glu0Sor1	96	0.010416667	2	9	3249	-366	OFF	0	0	3610	165	148	17	162	3	8	147	15	6	0	2	0	2	0.006369427	154	0	2	0	0	5	0.034013605	0.035460993	9.45E-05	9.85E-05	NA	NA	NA	NA	NA
68	yPH_445	ste11d0	Glu2	Glu0Sor1	96	0.010416667	2	10	3609	-6	OFF	0	0	3610	171	155	16	168	3	6	154	14	7	0	3	0	3	0.00617284	158	0	2	0	0	2	0.012987013	0.013605442	3.61E-05	3.78E-05	NA	NA	NA	NA	NA
68	yPH_445	ste11d0	Glu2	Glu0Sor1	96	0.010416667	2	11	3969	354	ON	1	1	2888	176	160	16	174	2	6	158	16	7	0	3	0	3	0	158	0	0	0	0	0	0	0	0	0	12	2	0.012987013	0.013605442	0.00617284
68	yPH_445	ste11d0	Glu2	Glu0Sor1	96	0.010416667	2	12	4329	714	ON	1	1	2888	176	160	16	174	2	0	158	16	7	0	3	0	3	0	158	0	0	0	0	0	0	0	0	0	12	2	0.012987013	0.013605442	0.00617284
68	yPH_445	ste11d0	Glu2	Glu0Sor1	96	0.010416667	2	13	4689	1074	ON	1	1	2888	180	163	17	174	6	0	158	16	7	0	3	0	3	0	158	0	1	0	1	0	0	0	0	0	12	2	0.012987013	0.013605442	0.00617284
68	yPH_445	ste11d0	Glu2	Glu0Sor1	96	0.010416667	2	14	5049	1434	ON	1	1	2888	176	160	16	174	2	0	158	16	7	0	3	0	3	0	158	0	0	0	0	0	0	0	0	0	12	2	0.012987013	0.013605442	0.00617284
68	yPH_445	ste11d0	Glu2	Glu0Sor1	96	0.010416667	2	15	5409	1794	ON	1	1	2888	176	158	18	174	2	0	158	16	7	0	3	0	3	0	157	0	0	0	1	0	0	0	0	0	12	2	0.012987013	0.013605442	0.00617284
68	yPH_445	ste11d0	Glu2	Glu0Sor1	96	0.010416667	2	16	5769	2154	ON	1	1	2888	177	158	19	174	3	0	157	17	7	0	3	0	3	0	157	0	0	0	0	0	0	0	0	0	12	2	0.012987013	0.013605442	0.00617284
68	yPH_445	ste11d0	Glu2	Glu0Sor1	96	0.010416667	2	17	6129	2514	ON	1	1	2888	183	161	22	175	8	0	157	18	7	0	3	0	3	0	158	0	1	0	0	0	0	0	0	0	12	2	0.012987013	0.013605442	0.00617284
68	yPH_445	ste11d0	Glu2	Glu0Sor1	96	0.010416667	2	18	6489	2874	ON	1	1	2888	178	158	20	176	2	1	158	18	7	0	3	0	3	0	156	0	1	0	4	1	0.006329114	0.006622517	1.76E-05	1.84E-05	13	3	0.019316127	0.020227959	0.00617284
68	yPH_445	ste11d0	Glu2	Glu0Sor1	96	0.010416667	2	19	6849	3234	OFF	2	1	2889	181	159	22	177	4	1	156	21	7	0	3	0	3	0	159	0	4	0	2	1	0.006410256	0.006711409	1.78E-05	1.86E-05	14	4	0.025726383	0.026939368	0.00617284
68	yPH_445	ste11d0	Glu2	Glu0Sor1	96	0.010416667	2	20	7209	3594	OFF	2	1	2889	180	160	20	178	2	1	159	19	7	0	3	0	3	0	162	0	1	0	0	2	0.012578616	0.013157895	3.49E-05	3.65E-05	15	6	0.038305	0.040097263	0.00617284
68	yPH_445	ste11d0	Glu2	Glu0Sor1	96	0.010416667	2	21	7569	3954	OFF	2	1	2889	180	162	18	180	0	3	162	18	7	0	3	0	3	0	164	0	2	0	1	1	0.00617284	0.006451613	1.71E-05	1.79E-05	18	7	0.044477839	0.046548876	0.00617284
68	yPH_445	ste11d0	Glu2	Glu0Sor1	96	0.010416667	2	22	7929	4314	OFF	2	1	2889	183	164	19	182	1	2	164	18	8	0	4	0	4	0.005714286	172	0	1	0	0	7	0.042682927	0.044871795	0.000118564	0.000124644	20	14	0.087160766	0.091420671	0.011887125
68	yPH_445	ste11d0	Glu2	Glu0Sor1	96	0.010416667	2	23	8289	4674	OFF	2	1	2889	191	172	19	191	0	8	172	19	9	0	5	0	5	0.005464481	181	0	2	0	0	7	0.040697674	0.042944785	0.000113049	0.000119291	28	21	0.12785844	0.134365456	0.017351606
68	yPH_445	ste11d0	Glu2	Glu0Sor1	96	0.010416667	2	24	8649	5034	OFF	2	1	2889	204	183	21	202	2	10	181	21	10	0	5	0	5	0	184	0	1	0	1	3	0.016574586	0.01754386	4.60E-05	4.87E-05	38	24	0.144433026	0.151909316	0.017351606
68	yPH_445	ste11d0	Glu2	Glu0Sor1	96	0.010416667	2	25	9009	5394	OFF	2	1	2889	207	184	23	206	1	4	184	22	10	0	5	0	5	0	189	0	1	0	0	4	0.02173913	0.022988506	6.04E-05	6.39E-05	42	28	0.166172156	0.174897821	0.017351606
68	yPH_445	ste11d0	Glu2	Glu0Sor1	96	0.010416667	2	26	9369	5754	OFF	2	1	2889	212	189	23	210	2	4	189	21	10	0	5	0	5	0	192	0	2	0	3	4	0.021164021	0.022346369	5.88E-05	6.21E-05	46	32	0.187336178	0.19724419	0.017351606
68	yPH_445	ste11d0	Glu2	Glu0Sor1	96	0.010416667	2	27	9729	6114	ON	3	2	2888	220	194	26	218	2	8	192	26	10	0	5	0	5	0	192	0	0	0	0	0	0	0	0	0	54	32	0.187336178	0.19724419	0.017351606
68	yPH_445	ste11d0	Glu2	Glu0Sor1	96	0.010416667	2	28	10089	6474	ON	3	2	2888	219	193	26	218	1	0	192	26	10	0	5	0	5	0	191	0	1	0	2	0	0	0	0	0	54	32	0.187336178	0.19724419	0.017351606
68	yPH_445	ste11d0	Glu2	Glu0Sor1	96	0.010416667	2	29	10449	6834	ON	3	2	2888	245	217	28	218	27	0	191	27	10	0	5	0	5	0	193	0	2	0	0	0	0	0	0	0	54	32	0.187336178	0.19724419	0.017351606
68	yPH_445	ste11d0	Glu2	Glu0Sor1	96	0.010416667	2	30	10809	7194	ON	3	2	2888	233	208	25	218	15	0	193	25	10	0	5	0	5	0	195	0	2	0	0	0	0	0	0	0	54	32	0.187336178	0.19724419	0.017351606
68	yPH_445	ste11d0	Glu2	Glu0Sor1	96	0.010416667	2	31	11169	7554	ON	3	2	2888	232	209	23	218	14	0	195	23	10	0	5	0	5	0	195	0	0	0	0	0	0	0	0	0	54	32	0.187336178	0.19724419	0.017351606
68	yPH_445	ste11d0	Glu2	Glu0Sor1	96	0.010416667	2	32	11529	7914	ON	3	2	2888	222	199	23	218	4	0	195	23	10	0	5	0	5	0	196	0	1	0	0	0	0	0	0	0	54	32	0.187336178	0.19724419	0.017351606
68	yPH_445	ste11d0	Glu2	Glu0Sor1	96	0.010416667	2	33	11889	8274	ON	3	2	2888	229	205	24	218	11	0	196	22	10	0	5	0	5	0	196	0	0	0	0	0	0	0	0	0	54	32	0.187336178	0.19724419	0.017351606
68	yPH_445	ste11d0	Glu2	Glu0Sor1	96	0.010416667	2	34	12249	8634	ON	3	2	2888	226	201	25	218	8	0	196	22	10	0	5	0	5	0	195	0	1	0	3	1	0.005102041	0.005376344	1.42E-05	1.49E-05	54	33	0.192438218	0.202620534	0.017351606
68	yPH_445	ste11d0	Glu2	Glu0Sor1	96	0.010416667	2	35	12609	8994	OFF	4	2	2888	226	201	25	220	6	1	195	25	11	0	6	0	6	0.004761905	202	0	5	0	0	2	0.01025641	0.010869565	2.85E-05	3.02E-05	55	35	0.202694629	0.213490099	0.022113511
68	yPH_445	ste11d0	Glu2	Glu0Sor1	96	0.010416667	2	36	12969	9354	OFF	4	2	2888	226	205	21	222	4	2	202	20	11	0	6	0	6	0	206	0	0	0	0	4	0.01980198	0.020942408	5.50E-05	5.82E-05	57	39	0.222496609	0.234432508	0.022113511
68	yPH_445	ste11d0	Glu2	Glu0Sor1	96	0.010416667	2	37	13329	9714	OFF	4	2	2888	228	208	20	225	3	4	206	19	11	0	6	0	6	0	222	0	2	0	0	14	0.067961165	0.071794872	0.000188781	0.00019943	61	53	0.290457774	0.30622738	0.022113511
68	yPH_445	ste11d0	Glu2	Glu0Sor1	96	0.010416667	2	38	13689	10074	OFF	4	2	2888	246	224	22	241	5	16	222	19	11	0	6	0	6	0	229	0	2	0	4	9	0.040540541	0.042654028	0.000112613	0.000118483	77	62	0.330998315	0.348881408	0.022113511
68	yPH_445	ste11d0	Glu2	Glu0Sor1	96	0.010416667	2	39	14049	10434	OFF	4	2	2888	254	229	25	250	4	9	229	21	11	0	6	0	6	0	240	0	1	0	0	10	0.043668122	0.04587156	0.0001213	0.000127421	86	72	0.374666437	0.394752968	0.022113511
68	yPH_445	ste11d0	Glu2	Glu0Sor1	96	0.010416667	2	40	14409	10794	OFF	4	2	2888	267	242	25	260	7	10	240	20	11	0	6	0	6	0	255	0	0	0	0	15	0.0625	0.065502183	0.000173611	0.000181951	96	87	0.437166437	0.460255151	0.022113511
68	yPH_445	ste11d0	Glu2	Glu0Sor1	96	0.010416667	2	41	14769	11154	OFF	4	2	2888	282	255	27	278	4	18	255	23	11	0	6	0	6	0	261	0	0	0	0	6	0.023529412	0.024590164	6.54E-05	6.83E-05	114	93	0.460695849	0.484845315	0.022113511
68	yPH_445	ste11d0	Glu2	Glu0Sor1	96	0.010416667	2	42	15129	11514	OFF	4	2	2888	293	264	29	285	8	7	261	24	11	0	6	0	6	0	266	0	0	0	1	6	0.022988506	0.024	6.39E-05	6.67E-05	121	99	0.483684354	0.508845315	0.022113511
68	yPH_445	ste11d0	Glu2	Glu0Sor1	96	0.010416667	2	43	15489	11874	ON	5	3	2888	302	273	29	293	9	8	266	27	11	0	6	0	6	0	266	0	0	0	0	0	0	0	0	0	129	99	0.483684354	0.508845315	0.022113511
68	yPH_445	ste11d0	Glu2	Glu0Sor1	96	0.010416667	2	44	15849	12234	ON	5	3	2888	300	270	30	293	7	0	266	27	11	0	6	0	6	0	267	0	1	0	0	0	0	0	0	0	129	99	0.483684354	0.508845315	0.022113511
68	yPH_445	ste11d0	Glu2	Glu0Sor1	96	0.010416667	2	45	16209	12594	ON	5	3	2888	308	278	30	293	15	0	267	26	11	0	6	0	6	0	265	0	1	0	3	0	0	0	0	0	129	99	0.483684354	0.508845315	0.022113511
68	yPH_445	ste11d0	Glu2	Glu0Sor1	96	0.010416667	2	46	16569	12954	ON	5	3	2888	297	267	30	293	4	0	265	28	11	0	6	0	6	0	266	0	3	0	2	0	0	0	0	0	129	99	0.483684354	0.508845315	0.022113511
68	yPH_445	ste11d0	Glu2	Glu0Sor1	96	0.010416667	2	47	16929	13314	ON	5	3	2888	303	273	30	292	11	0	266	26	11	0	6	0	6	0	264	0	0	0	2	0	0	0	0	0	129	99	0.483684354	0.508845315	0.022113511
68	yPH_445	ste11d0	Glu2	Glu0Sor1	96	0.010416667	2	48	17289	13674	ON	5	3	2888	301	267	34	293	8	0	264	29	11	0	6	0	6	0	266	0	2	0	0	0	0	0	0	0	129	99	0.483684354	0.508845315	0.022113511
68	yPH_445	ste11d0	Glu2	Glu0Sor1	96	0.010416667	2	49	17649	14034	ON	5	3	2888	300	268	32	293	7	0	266	27	11	0	6	0	6	0	266	0	0	0	0	0	0	0	0	0	129	99	0.483684354	0.508845315	0.022113511
68	yPH_445	ste11d0	Glu2	Glu0Sor1	96	0.010416667	2	50	18009	14394	ON	5	3	2888	307	274	33	293	14	0	266	27	11	0	6	0	6	0	264	0	1	0	3	0	0	0	0	0	129	99	0.483684354	0.508845315	0.022113511
68	yPH_445	ste11d0	Glu2	Glu0Sor1	96	0.010416667	2	51	18369	14754	OFF	6	3	2888	298	267	31	293	5	0	264	29	12	0	7	0	7	0.003546099	272	0	2	0	1	7	0.026515152	0.027777778	7.37E-05	7.72E-05	129	106	0.510199506	0.536623093	0.02565961
68	yPH_445	ste11d0	Glu2	Glu0Sor1	96	0.010416667	2	52	18729	15114	OFF	6	3	2888	307	276	31	302	5	9	272	30	12	0	7	0	7	0	280	0	1	0	0	7	0.025735294	0.026923077	7.15E-05	7.48E-05	138	113	0.5359348	0.56354617	0.02565961
68	yPH_445	ste11d0	Glu2	Glu0Sor1	96	0.010416667	2	53	19089	15474	OFF	6	3	2888	317	284	33	310	7	8	280	30	12	0	7	0	7	0	287	0	0	0	1	8	0.028571429	0.029850746	7.94E-05	8.29E-05	146	121	0.564506229	0.593396916	0.02565961
68	yPH_445	ste11d0	Glu2	Glu0Sor1	96	0.010416667	2	54	19449	15834	OFF	6	3	2888	329	293	36	318	11	8	287	31	12	0	7	0	7	0	303	0	2	0	1	15	0.052264808	0.054545455	0.00014518	0.000151515	154	136	0.616771037	0.64794237	0.02565961
68	yPH_445	ste11d0	Glu2	Glu0Sor1	96	0.010416667	2	55	19809	16194	OFF	6	3	2888	347	311	36	335	12	17	303	32	12	1	7	1	8	0.003095975	314	0	2	0	5	14	0.04620462	0.048109966	0.000128346	0.000133639	171	150	0.662975657	0.696052336	0.028755585
68	yPH_445	ste11d0	Glu2	Glu0Sor1	96	0.010416667	2	56	20169	16554	OFF	6	3	2888	358	320	38	351	7	15	314	37	11	2	7	1	8	0	323	0	3	0	2	8	0.025477707	0.02640264	7.08E-05	7.33E-05	186	158	0.688453364	0.722454976	0.028755585
68	yPH_445	ste11d0	Glu2	Glu0Sor1	96	0.010416667	2	57	20529	16914	OFF	6	3	2888	371	330	41	361	10	10	323	38	12	1	7	1	8	0	329	0	1	0	9	14	0.043343653	0.045016077	0.000120399	0.000125045	196	172	0.731797018	0.767471053	0.028755585
68	yPH_445	ste11d0	Glu2	Glu0Sor1	96	0.010416667	2	58	20889	17274	OFF	6	3	2888	389	336	53	377	12	15	329	48	10	2	6	1	8	0	335	0	3	0	1	4	0.012158055	0.012539185	3.38E-05	3.48E-05	211	176	0.743955072	0.780010238	0.028755585
68	yPH_445	ste11d0	Glu2	Glu0Sor1	96	0.010416667	2	59	21249	17634	ON	7	4	2888	405	355	50	382	23	5	335	47	10	2	6	1	8	0	337	0	2	0	0	0	0	0	0	0	216	176	0.743955072	0.780010238	0.028755585
68	yPH_445	ste11d0	Glu2	Glu0Sor1	96	0.010416667	2	60	21609	17994	ON	7	4	2888	409	361	48	382	27	0	337	45	10	2	6	1	8	0	334	0	0	0	3	0	0	0	0	0	216	176	0.743955072	0.780010238	0.028755585
68	yPH_445	ste11d0	Glu2	Glu0Sor1	96	0.010416667	2	61	21969	18354	ON	7	4	2888	389	338	51	382	7	0	334	48	10	2	6	1	8	0	335	0	1	0	0	0	0	0	0	0	216	176	0.743955072	0.780010238	0.028755585
68	yPH_445	ste11d0	Glu2	Glu0Sor1	96	0.010416667	2	62	22329	18714	ON	7	4	2888	394	340	54	382	12	0	335	47	10	2	6	1	8	0	336	0	1	0	0	0	0	0	0	0	216	176	0.743955072	0.780010238	0.028755585
68	yPH_445	ste11d0	Glu2	Glu0Sor1	96	0.010416667	2	63	22689	19074	ON	7	4	2888	389	338	51	382	7	0	336	46	10	2	6	1	8	0	333	0	0	0	3	0	0	0	0	0	216	176	0.743955072	0.780010238	0.028755585
68	yPH_445	ste11d0	Glu2	Glu0Sor1	96	0.010416667	2	64	23049	19434	ON	7	4	2888	394	341	53	382	12	0	333	49	10	2	6	1	8	0	333	0	0	0	0	0	0	0	0	0	216	176	0.743955072	0.780010238	0.028755585
68	yPH_445	ste11d0	Glu2	Glu0Sor1	96	0.010416667	2	65	23409	19794	ON	7	4	2888	391	337	54	382	9	0	333	49	10	2	6	1	8	0	333	0	0	0	0	0	0	0	0	0	216	176	0.743955072	0.780010238	0.028755585
68	yPH_445	ste11d0	Glu2	Glu0Sor1	96	0.010416667	2	66	23769	20154	ON	7	4	2888	393	340	53	382	11	0	333	49	10	2	6	1	8	0	328	0	1	0	7	1	0.003003003	0.003095975	8.34E-06	8.60E-06	216	177	0.746958075	0.783106214	0.028755585
68	yPH_445	ste11d0	Glu2	Glu0Sor1	96	0.010416667	2	67	24129	20514	OFF	8	4	2887	387	329	58	382	5	1	328	54	13	2	9	1	11	0.008108108	346	0	9	0	1	10	0.030487805	0.031746032	8.47E-05	8.82E-05	217	187	0.77744588	0.814852245	0.036863693
68	yPH_445	ste11d0	Glu2	Glu0Sor1	96	0.010416667	2	68	24489	20874	OFF	8	4	2887	399	352	47	392	7	11	346	46	12	2	8	1	11	0	360	0	6	0	1	9	0.026011561	0.026946108	7.23E-05	7.49E-05	228	196	0.803457441	0.841798353	0.036863693
68	yPH_445	ste11d0	Glu2	Glu0Sor1	96	0.010416667	2	69	24849	21234	OFF	8	4	2887	411	366	45	402	9	12	360	42	12	2	8	1	11	0	374	0	1	0	1	14	0.038888889	0.040229885	0.000108025	0.00011175	240	210	0.84234633	0.882028238	0.036863693
68	yPH_445	ste11d0	Glu2	Glu0Sor1	96	0.010416667	2	70	25209	21594	OFF	8	4	2887	432	383	49	418	14	16	374	44	12	2	8	1	11	0	389	0	2	0	1	14	0.037433155	0.038674033	0.000103981	0.000107428	256	224	0.879779485	0.920702271	0.036863693
68	yPH_445	ste11d0	Glu2	Glu0Sor1	96	0.010416667	2	71	25569	21954	OFF	8	4	2887	444	394	50	433	11	15	389	44	12	2	8	1	11	0	398	0	2	0	3	10	0.025706941	0.026525199	7.14E-05	7.37E-05	271	234	0.905486426	0.94722747	0.036863693
68	yPH_445	ste11d0	Glu2	Glu0Sor1	96	0.010416667	2	72	25929	22314	OFF	8	4	2887	454	403	51	442	12	10	398	44	12	2	8	1	11	0	405	0	1	0	7	13	0.032663317	0.033678756	9.07E-05	9.36E-05	281	247	0.938149742	0.980906227	0.036863693
68	yPH_445	ste11d0	Glu2	Glu0Sor1	96	0.010416667	2	73	26289	22674	OFF	8	4	2887	470	411	59	457	13	14	405	52	12	2	8	1	11	0	424	0	2	0	2	19	0.04691358	0.048346056	0.000130316	0.000134295	295	266	0.985063323	1.029252283	0.036863693
68	yPH_445	ste11d0	Glu2	Glu0Sor1	96	0.010416667	2	74	26649	23034	OFF	8	4	2887	486	427	59	477	9	21	424	53	12	2	8	1	11	0	432	0	1	0	4	11	0.025943396	0.026699029	7.21E-05	7.42E-05	316	277	1.011006719	1.055951312	0.036863693
68	yPH_445	ste11d0	Glu2	Glu0Sor1	96	0.010416667	2	75	27009	23394	ON	9	5	2888	504	437	67	490	14	13	432	58	12	2	8	1	11	0	435	0	2	0	0	1	0.002314815	0.002380952	6.43E-06	6.61E-06	329	278	1.013321534	1.058332264	0.036863693
68	yPH_445	ste11d0	Glu2	Glu0Sor1	96	0.010416667	2	76	27369	23754	ON	9	5	2888	509	442	67	490	19	1	435	55	12	2	8	1	11	0	431	0	1	0	5	0	0	0	0	0	330	278	1.013321534	1.058332264	0.036863693
68	yPH_445	ste11d0	Glu2	Glu0Sor1	96	0.010416667	2	77	27729	24114	ON	9	5	2888	513	446	67	490	23	0	431	59	12	2	8	1	11	0	429	0	0	0	2	0	0	0	0	0	330	278	1.013321534	1.058332264	0.036863693
68	yPH_445	ste11d0	Glu2	Glu0Sor1	96	0.010416667	2	78	28089	24474	ON	9	5	2888	506	441	65	490	16	0	429	61	12	2	8	1	11	0	431	0	2	0	1	1	0.002331002	0.002398082	6.48E-06	6.66E-06	330	279	1.015652536	1.060730346	0.036863693
68	yPH_445	ste11d0	Glu2	Glu0Sor1	96	0.010416667	2	79	28449	24834	ON	9	5	2888	502	435	67	491	11	1	431	60	12	2	8	1	11	0	432	0	3	0	2	0	0	0	0	0	331	279	1.015652536	1.060730346	0.036863693
68	yPH_445	ste11d0	Glu2	Glu0Sor1	96	0.010416667	2	80	28809	25194	ON	9	5	2888	503	437	66	491	12	0	432	59	12	2	8	1	11	0	432	0	0	0	0	0	0	0	0	0	331	279	1.015652536	1.060730346	0.036863693
68	yPH_445	ste11d0	Glu2	Glu0Sor1	96	0.010416667	2	81	29169	25554	ON	9	5	2888	502	436	66	491	11	0	432	59	12	2	8	1	11	0	430	0	0	0	2	0	0	0	0	0	331	279	1.015652536	1.060730346	0.036863693
68	yPH_445	ste11d0	Glu2	Glu0Sor1	96	0.010416667	2	82	29529	25914	ON	9	5	2888	502	434	68	491	11	0	430	61	12	2	8	1	11	0	418	0	1	0	14	1	0.002325581	0.002392344	6.46E-06	6.65E-06	331	280	1.017978117	1.06312269	0.036863693
68	yPH_445	ste11d0	Glu2	Glu0Sor1	96	0.010416667	2	83	29889	26274	OFF	10	5	2889	497	420	77	492	5	1	418	74	17	2	13	1	16	0.010460251	442	0	17	0	2	9	0.0215311	0.02244389	5.98E-05	6.23E-05	332	289	1.039509218	1.085566581	0.047323945
68	yPH_445	ste11d0	Glu2	Glu0Sor1	96	0.010416667	2	84	30249	26634	OFF	10	5	2889	508	448	60	500	8	9	442	58	19	2	15	1	18	0.004158004	450	0	1	0	4	11	0.024886878	0.026004728	6.91E-05	7.22E-05	341	300	1.064396096	1.111571309	0.051481949
68	yPH_445	ste11d0	Glu2	Glu0Sor1	96	0.010416667	2	85	30609	26994	OFF	10	5	2889	522	457	65	510	12	11	450	60	20	2	16	1	19	0.00204499	459	0	4	0	3	8	0.017777778	0.018604651	4.94E-05	5.17E-05	352	308	1.082173873	1.13017596	0.053526938
68	yPH_445	ste11d0	Glu2	Glu0Sor1	96	0.010416667	2	86	30969	27354	OFF	10	5	2889	529	465	64	517	12	8	459	58	19	3	16	1	19	0	472	0	2	0	6	17	0.037037037	0.038636364	0.000102881	0.000107323	360	325	1.11921091	1.168812324	0.053526938
68	yPH_445	ste11d0	Glu2	Glu0Sor1	96	0.010416667	2	87	31329	27714	OFF	10	5	2889	546	475	71	534	12	17	472	62	19	3	16	1	19	0	484	0	1	0	1	12	0.025423729	0.026490066	7.06E-05	7.36E-05	377	337	1.144634639	1.19530239	0.053526938
68	yPH_445	ste11d0	Glu2	Glu0Sor1	96	0.010416667	2	88	31689	28074	OFF	10	5	2889	560	495	65	545	15	12	484	61	19	3	16	1	19	0	500	0	4	0	2	14	0.02892562	0.030107527	8.03E-05	8.36E-05	389	351	1.173560259	1.225409917	0.053526938
68	yPH_445	ste11d0	Glu2	Glu0Sor1	96	0.010416667	2	89	32049	28434	OFF	10	5	2889	572	506	66	560	12	15	500	60	19	3	16	1	19	0	512	0	3	0	4	13	0.026	0.027027027	7.22E-05	7.51E-05	404	364	1.199560259	1.252436944	0.053526938
68	yPH_445	ste11d0	Glu2	Glu0Sor1	96	0.010416667	2	90	32409	28794	OFF	10	5	2889	590	519	71	574	16	14	512	62	19	3	16	1	19	0	522	0	3	0	3	10	0.01953125	0.020283976	5.43E-05	5.63E-05	418	374	1.219091509	1.272720919	0.053526938
68	yPH_445	ste11d0	Glu2	Glu0Sor1	96	0.010416667	2	91	32769	29154	ON	11	6	2887	613	540	73	589	24	15	522	67	19	3	16	2	20	0.001760563	525	0	6	0	3	0	0	0	0	0	433	374	1.219091509	1.272720919	0.055287502
68	yPH_445	ste11d0	Glu2	Glu0Sor1	96	0.010416667	2	92	33129	29514	ON	11	6	2887	614	540	74	589	25	0	525	64	20	2	17	1	20	0	519	0	1	0	8	1	0.001904762	0.001980198	5.29E-06	5.50E-06	433	375	1.220996271	1.274701117	0.055287502
68	yPH_445	ste11d0	Glu2	Glu0Sor1	96	0.010416667	2	93	33489	29874	ON	11	6	2887	619	543	76	590	29	1	519	71	19	3	16	2	20	0	519	0	1	0	1	0	0	0	0	0	434	375	1.220996271	1.274701117	0.055287502
68	yPH_445	ste11d0	Glu2	Glu0Sor1	96	0.010416667	2	94	33849	30234	ON	11	6	2887	613	533	80	590	23	0	519	71	20	2	17	1	20	0	519	0	1	0	1	0	0	0	0	0	434	375	1.220996271	1.274701117	0.055287502
68	yPH_445	ste11d0	Glu2	Glu0Sor1	96	0.010416667	2	95	34209	30594	ON	11	6	2887	606	527	79	590	16	0	519	71	19	3	16	2	20	0	523	0	4	0	0	0	0	0	0	0	434	375	1.220996271	1.274701117	0.055287502
68	yPH_445	ste11d0	Glu2	Glu0Sor1	96	0.010416667	2	96	34569	30954	ON	11	6	2887	610	536	74	590	20	0	523	67	20	2	17	1	20	0	521	0	0	0	2	0	0	0	0	0	434	375	1.220996271	1.274701117	0.055287502
68	yPH_445	ste11d0	Glu2	Glu0Sor1	96	0.010416667	2	97	34929	31314	ON	11	6	2887	607	533	74	590	17	0	521	69	19	3	16	2	20	0	521	0	0	0	0	0	0	0	0	0	434	375	1.220996271	1.274701117	0.055287502
68	yPH_445	ste11d0	Glu2	Glu0Sor1	96	0.010416667	2	98	35289	31674	ON	11	6	2887	604	527	77	590	14	0	521	69	19	3	16	2	20	0	514	0	0	0	8	1	0.001919386	0.001992032	5.33E-06	5.53E-06	434	376	1.222915657	1.276693149	0.055287502
68	yPH_445	ste11d0	Glu2	Glu0Sor1	96	0.010416667	2	99	35649	32034	OFF	12	6	2888	600	518	82	590	10	1	514	76	25	3	22	2	26	0.01056338	529	0	8	0	2	9	0.017509728	0.018404908	4.86E-05	5.11E-05	435	385	1.240425384	1.295098057	0.065850882
68	yPH_445	ste11d0	Glu2	Glu0Sor1	96	0.010416667	2	100	36009	32394	OFF	12	6	2888	610	533	77	598	12	9	529	69	26	2	23	1	26	0	552	0	6	0	2	19	0.035916824	0.03777336	9.98E-05	0.000104926	444	404	1.276342209	1.332871417	0.065850882
68	yPH_445	ste11d0	Glu2	Glu0Sor1	96	0.010416667	2	101	36369	32754	OFF	12	6	2888	635	557	78	617	18	19	552	65	25	3	22	2	26	0	570	0	3	0	3	18	0.032608696	0.034155598	9.06E-05	9.49E-05	463	422	1.308950904	1.367027015	0.065850882
68	yPH_445	ste11d0	Glu2	Glu0Sor1	96	0.010416667	2	102	36729	33114	OFF	12	6	2888	650	576	74	632	18	18	570	62	25	3	22	2	26	0	590	0	3	0	4	21	0.036842105	0.03853211	0.000102339	0.000107034	481	443	1.34579301	1.405559125	0.065850882
68	yPH_445	ste11d0	Glu2	Glu0Sor1	96	0.010416667	2	103	37089	33474	OFF	12	6	2888	664	594	70	652	12	22	590	62	25	3	22	2	26	0	597	0	6	0	10	11	0.018644068	0.019469027	5.18E-05	5.41E-05	503	454	1.364437077	1.425028151	0.065850882
68	yPH_445	ste11d0	Glu2	Glu0Sor1	96	0.010416667	2	104	37449	33834	OFF	12	6	2888	677	609	68	663	14	11	597	66	24	4	20	4	26	0	611	0	7	0	3	10	0.016750419	0.017452007	4.65E-05	4.85E-05	514	464	1.381187496	1.442480158	0.065850882
68	yPH_445	ste11d0	Glu2	Glu0Sor1	96	0.010416667	2	105	37809	34194	OFF	12	6	2888	698	625	73	674	24	11	611	63	25	2	21	2	26	0	639	0	9	0	4	23	0.037643208	0.039249147	0.000104564	0.000109025	525	487	1.418830704	1.481729305	0.065850882
68	yPH_445	ste11d0	Glu2	Glu0Sor1	96	0.010416667	2	106	38169	34554	OFF	12	6	2888	729	652	77	700	29	26	639	61	24	1	21	1	26	0	640	0	2	0	12	11	0.017214397	0.017886179	4.78E-05	4.97E-05	551	498	1.436045101	1.499615484	0.065850882
68	yPH_445	ste11d0	Glu2	Glu0Sor1	96	0.010416667	2	107	38529	34914	ON	13	7	2888	744	664	80	712	32	12	640	72	24	1	21	1	26	0	651	0	8	0	0	3	0.0046875	0.00487013	1.30E-05	1.35E-05	563	501	1.440732601	1.504485614	0.065850882
68	yPH_445	ste11d0	Glu2	Glu0Sor1	96	0.010416667	2	108	38889	35274	ON	13	7	2888	744	669	75	715	29	3	651	64	23	1	20	1	26	0	653	0	2	0	1	1	0.001536098	0.001592357	4.27E-06	4.42E-06	566	502	1.4422687	1.506077971	0.065850882
68	yPH_445	ste11d0	Glu2	Glu0Sor1	96	0.010416667	2	109	39249	35634	ON	13	7	2888	738	665	73	716	22	1	653	63	23	1	20	1	26	0	648	0	0	0	6	1	0.001531394	0.001587302	4.25E-06	4.41E-06	567	503	1.443800093	1.507665272	0.065850882
68	yPH_445	ste11d0	Glu2	Glu0Sor1	96	0.010416667	2	110	39609	35994	ON	13	7	2888	759	684	75	717	42	1	648	69	22	2	20	1	26	0	648	0	0	0	0	0	0	0	0	0	568	503	1.443800093	1.507665272	0.065850882
68	yPH_445	ste11d0	Glu2	Glu0Sor1	96	0.010416667	2	111	39969	36354	ON	13	7	2888	743	668	75	717	26	0	648	69	22	2	20	1	26	0	647	0	0	0	2	1	0.00154321	0.001597444	4.29E-06	4.44E-06	568	504	1.445343303	1.509262716	0.065850882
68	yPH_445	ste11d0	Glu2	Glu0Sor1	96	0.010416667	2	112	40329	36714	ON	13	7	2888	758	679	79	718	40	1	647	71	22	2	20	1	26	0	649	0	4	0	2	0	0	0	0	0	569	504	1.445343303	1.509262716	0.065850882
68	yPH_445	ste11d0	Glu2	Glu0Sor1	96	0.010416667	2	113	40689	37074	ON	13	7	2888	737	657	80	718	19	0	649	69	23	1	20	1	26	0	649	0	2	0	2	0	0	0	0	0	569	504	1.445343303	1.509262716	0.065850882
68	yPH_445	ste11d0	Glu2	Glu0Sor1	96	0.010416667	2	114	41049	37434	ON	13	7	2888	748	669	79	717	31	0	649	68	24	1	20	1	26	0	635	0	0	0	15	1	0.001540832	0.0016	4.28E-06	4.44E-06	569	505	1.446884135	1.510862716	0.065850882
68	yPH_445	ste11d0	Glu2	Glu0Sor1	96	0.010416667	2	115	41409	37794	OFF	14	7	2889	734	647	87	718	16	1	635	83	23	3	20	2	28	0.002881844	640	0	6	0	8	7	0.011023622	0.011437908	3.06E-05	3.18E-05	570	512	1.457907757	1.522300625	0.068732727
68	yPH_445	ste11d0	Glu2	Glu0Sor1	96	0.010416667	2	116	41769	38154	OFF	14	7	2889	735	646	89	723	12	7	640	83	23	3	19	3	28	0	652	0	8	0	6	10	0.015625	0.016207455	4.34E-05	4.50E-05	577	522	1.473532757	1.53850808	0.068732727
68	yPH_445	ste11d0	Glu2	Glu0Sor1	96	0.010416667	2	117	42129	38514	OFF	14	7	2889	746	663	83	728	18	10	652	76	24	2	20	2	28	0	677	0	9	0	3	19	0.029141104	0.030254777	8.09E-05	8.40E-05	587	541	1.502673862	1.568762857	0.068732727
68	yPH_445	ste11d0	Glu2	Glu0Sor1	96	0.010416667	2	118	42489	38874	OFF	14	7	2889	759	682	77	750	9	22	677	73	24	2	20	2	28	0	681	0	0	0	7	11	0.016248154	0.016845329	4.51E-05	4.68E-05	609	552	1.518922015	1.585608187	0.068732727
68	yPH_445	ste11d0	Glu2	Glu0Sor1	96	0.010416667	2	119	42849	39234	OFF	14	7	2889	789	702	87	761	28	11	681	80	24	2	20	2	28	0	NA	NA	NA	NA	NA	NA	NA	NA	NA	NA	NA	NA	NA	NA	NA
68	yPH_445	ste11d0	Glu2	Glu0Sor1	96	0.010416667	3	0	18	-3597	NA	NA	NA	NA	78	65	13	72	6	0	64	8	1	0	0	0	0	0	65	0	0	0	1	2	0.03125	0.031746032	8.68E-05	8.82E-05	NA	NA	NA	NA	NA
68	yPH_445	ste11d0	Glu2	Glu0Sor1	96	0.010416667	3	1	378	-3237	NA	NA	NA	NA	80	68	12	74	6	2	65	9	1	0	0	0	0	0	68	0	1	0	1	3	0.046153846	0.046875	0.000128205	0.000130208	NA	NA	NA	NA	NA
68	yPH_445	ste11d0	Glu2	Glu0Sor1	96	0.010416667	3	2	738	-2877	NA	NA	NA	NA	82	70	12	79	3	5	68	11	1	0	0	0	0	0	76	0	4	0	0	4	0.058823529	0.059701493	0.000163399	0.000165837	NA	NA	NA	NA	NA
68	yPH_445	ste11d0	Glu2	Glu0Sor1	96	0.010416667	3	3	1098	-2517	OFF	0	0	3610	84	76	8	82	2	4	76	6	1	0	0	0	0	0	76	0	0	0	2	2	0.026315789	0.026666667	7.31E-05	7.41E-05	NA	NA	NA	NA	NA
68	yPH_445	ste11d0	Glu2	Glu0Sor1	96	0.010416667	3	4	1458	-2157	OFF	0	0	3610	88	77	11	84	4	2	76	8	1	0	0	0	0	0	81	0	1	0	0	4	0.052631579	0.053333333	0.000146199	0.000148148	NA	NA	NA	NA	NA
68	yPH_445	ste11d0	Glu2	Glu0Sor1	96	0.010416667	3	5	1818	-1797	OFF	0	0	3610	92	81	11	88	4	4	81	7	1	0	0	0	0	0	81	0	0	0	1	1	0.012345679	0.0125	3.43E-05	3.47E-05	NA	NA	NA	NA	NA
68	yPH_445	ste11d0	Glu2	Glu0Sor1	96	0.010416667	3	6	2178	-1437	OFF	0	0	3610	94	83	11	89	5	1	81	8	1	0	0	0	0	0	83	0	2	0	0	0	0	0	0	0	NA	NA	NA	NA	NA
68	yPH_445	ste11d0	Glu2	Glu0Sor1	96	0.010416667	3	7	2538	-1077	OFF	0	0	3610	96	84	12	90	6	1	83	7	1	0	0	0	0	0	89	0	0	0	0	6	0.072289157	0.073170732	0.000200803	0.000203252	NA	NA	NA	NA	NA
68	yPH_445	ste11d0	Glu2	Glu0Sor1	96	0.010416667	3	8	2898	-717	OFF	0	0	3610	106	93	13	96	10	6	89	7	1	0	0	0	0	0	90	0	0	0	2	3	0.033707865	0.034090909	9.36E-05	9.47E-05	NA	NA	NA	NA	NA
68	yPH_445	ste11d0	Glu2	Glu0Sor1	96	0.010416667	3	9	3258	-357	OFF	0	0	3610	110	94	16	99	11	3	90	9	1	0	0	0	0	0	93	0	0	0	0	3	0.033333333	0.033707865	9.26E-05	9.36E-05	NA	NA	NA	NA	NA
68	yPH_445	ste11d0	Glu2	Glu0Sor1	96	0.010416667	3	10	3618	3	ON	1	1	2888	110	95	15	103	7	3	93	10	1	0	0	0	0	0	90	0	0	0	3	0	0	0	0	0	6	3	0.033333333	0.033707865	0
68	yPH_445	ste11d0	Glu2	Glu0Sor1	96	0.010416667	3	11	3978	363	ON	1	1	2888	111	94	17	103	8	0	90	13	1	0	0	0	0	0	91	0	2	0	1	0	0	0	0	0	6	3	0.033333333	0.033707865	0
68	yPH_445	ste11d0	Glu2	Glu0Sor1	96	0.010416667	3	12	4338	723	ON	1	1	2888	117	100	17	104	13	1	91	13	1	0	0	0	0	0	92	0	1	0	0	0	0	0	0	0	7	3	0.033333333	0.033707865	0
68	yPH_445	ste11d0	Glu2	Glu0Sor1	96	0.010416667	3	13	4698	1083	ON	1	1	2888	111	94	17	106	5	2	92	14	1	0	0	0	0	0	91	0	0	0	1	0	0	0	0	0	9	3	0.033333333	0.033707865	0
68	yPH_445	ste11d0	Glu2	Glu0Sor1	96	0.010416667	3	14	5058	1443	ON	1	1	2888	108	92	16	106	2	0	91	15	1	0	0	0	0	0	91	0	0	0	0	0	0	0	0	0	9	3	0.033333333	0.033707865	0
68	yPH_445	ste11d0	Glu2	Glu0Sor1	96	0.010416667	3	15	5418	1803	ON	1	1	2888	109	93	16	106	3	0	91	15	1	0	0	0	0	0	91	0	0	0	1	1	0.010989011	0.011111111	3.05E-05	3.09E-05	9	4	0.044322344	0.044818976	0
68	yPH_445	ste11d0	Glu2	Glu0Sor1	96	0.010416667	3	16	5778	2163	ON	1	1	2888	121	103	18	107	14	1	91	16	1	0	0	0	0	0	90	0	0	0	1	0	0	0	0	0	10	4	0.044322344	0.044818976	0
68	yPH_445	ste11d0	Glu2	Glu0Sor1	96	0.010416667	3	17	6138	2523	ON	1	1	2888	109	91	18	107	2	0	90	17	1	0	0	0	0	0	90	0	0	0	1	1	0.011111111	0.011235955	3.09E-05	3.12E-05	10	5	0.055433455	0.056054931	0
68	yPH_445	ste11d0	Glu2	Glu0Sor1	96	0.010416667	3	18	6498	2883	ON	1	1	2888	110	92	18	107	3	1	90	17	0	0	0	0	0	0	90	0	2	0	2	0	0	0	0	0	11	5	0.055433455	0.056054931	0
68	yPH_445	ste11d0	Glu2	Glu0Sor1	96	0.010416667	3	19	6858	3243	OFF	2	1	2889	112	92	20	107	5	0	90	17	0	0	0	0	0	0	92	0	2	0	0	0	0	0	0	0	11	5	0.055433455	0.056054931	0
68	yPH_445	ste11d0	Glu2	Glu0Sor1	96	0.010416667	3	20	7218	3603	OFF	2	1	2889	112	94	18	107	5	0	92	15	0	0	0	0	0	0	93	0	0	0	1	2	0.02173913	0.02173913	6.04E-05	6.04E-05	11	7	0.077172586	0.077794062	0
68	yPH_445	ste11d0	Glu2	Glu0Sor1	96	0.010416667	3	21	7578	3963	OFF	2	1	2889	116	96	20	109	7	2	93	16	0	0	0	0	0	0	95	0	0	0	0	2	0.021505376	0.021505376	5.97E-05	5.97E-05	13	9	0.098677962	0.099299438	0
68	yPH_445	ste11d0	Glu2	Glu0Sor1	96	0.010416667	3	22	7938	4323	OFF	2	1	2889	116	99	17	111	5	2	95	16	0	0	0	0	0	0	99	0	1	0	0	3	0.031578947	0.031578947	8.77E-05	8.77E-05	15	12	0.13025691	0.130878385	0
68	yPH_445	ste11d0	Glu2	Glu0Sor1	96	0.010416667	3	23	8298	4683	OFF	2	1	2889	121	102	19	115	6	3	99	16	0	0	0	0	0	0	106	0	0	0	0	7	0.070707071	0.070707071	0.000196409	0.000196409	18	19	0.20096398	0.201585456	0
68	yPH_445	ste11d0	Glu2	Glu0Sor1	96	0.010416667	3	24	8658	5043	OFF	2	1	2889	125	108	17	122	3	7	106	16	0	0	0	0	0	0	111	0	0	0	0	5	0.047169811	0.047169811	0.000131027	0.000131027	25	24	0.248133792	0.248755268	0
68	yPH_445	ste11d0	Glu2	Glu0Sor1	96	0.010416667	3	25	9018	5403	OFF	2	1	2889	133	114	19	127	6	5	111	16	0	0	0	0	0	0	111	0	0	0	1	1	0.009009009	0.009009009	2.50E-05	2.50E-05	30	25	0.257142801	0.257764277	0
68	yPH_445	ste11d0	Glu2	Glu0Sor1	96	0.010416667	3	26	9378	5763	OFF	2	1	2889	134	114	20	129	5	2	111	18	2	0	2	0	2	0.015503876	110	0	0	0	1	0	0	0	0	0	32	25	0.257142801	0.257764277	0.015503876
68	yPH_445	ste11d0	Glu2	Glu0Sor1	96	0.010416667	3	27	9738	6123	ON	3	2	2888	137	117	20	129	8	0	110	19	2	0	2	0	2	0	110	0	0	0	0	0	0	0	0	0	32	25	0.257142801	0.257764277	0.015503876
68	yPH_445	ste11d0	Glu2	Glu0Sor1	96	0.010416667	3	28	10098	6483	ON	3	2	2888	142	120	22	129	13	0	110	19	2	0	2	0	2	0	110	0	0	0	0	0	0	0	0	0	32	25	0.257142801	0.257764277	0.015503876
68	yPH_445	ste11d0	Glu2	Glu0Sor1	96	0.010416667	3	29	10458	6843	ON	3	2	2888	145	123	22	131	14	1	110	21	2	0	2	0	2	0	110	0	0	0	0	0	0	0	0	0	33	25	0.257142801	0.257764277	0.015503876
68	yPH_445	ste11d0	Glu2	Glu0Sor1	96	0.010416667	3	30	10818	7203	ON	3	2	2888	141	119	22	132	9	0	110	22	2	0	2	0	2	0	110	0	0	0	0	0	0	0	0	0	33	25	0.257142801	0.257764277	0.015503876
68	yPH_445	ste11d0	Glu2	Glu0Sor1	96	0.010416667	3	31	11178	7563	ON	3	2	2888	143	119	24	132	11	0	110	22	2	0	2	0	2	0	111	0	1	0	0	0	0	0	0	0	33	25	0.257142801	0.257764277	0.015503876
68	yPH_445	ste11d0	Glu2	Glu0Sor1	96	0.010416667	3	32	11538	7923	ON	3	2	2888	135	113	22	131	4	0	111	20	2	0	2	0	2	0	111	0	0	0	0	0	0	0	0	0	33	25	0.257142801	0.257764277	0.015503876
68	yPH_445	ste11d0	Glu2	Glu0Sor1	96	0.010416667	3	33	11898	8283	ON	3	2	2888	134	112	22	132	2	0	111	21	2	0	2	0	2	0	111	0	0	0	0	0	0	0	0	0	33	25	0.257142801	0.257764277	0.015503876
68	yPH_445	ste11d0	Glu2	Glu0Sor1	96	0.010416667	3	34	12258	8643	ON	3	2	2888	133	112	21	130	3	0	111	19	2	0	2	0	2	0	110	0	0	0	1	0	0	0	0	0	33	25	0.257142801	0.257764277	0.015503876
68	yPH_445	ste11d0	Glu2	Glu0Sor1	96	0.010416667	3	35	12618	9003	OFF	4	2	2888	133	112	21	130	3	0	110	20	4	0	4	0	4	0.015625	110	0	0	0	1	1	0.009090909	0.009433962	2.53E-05	2.62E-05	33	26	0.26623371	0.267198239	0.031128876
68	yPH_445	ste11d0	Glu2	Glu0Sor1	96	0.010416667	3	36	12978	9363	OFF	4	2	2888	136	114	22	131	5	1	110	21	6	0	6	0	6	0.015748031	112	0	0	0	1	3	0.027272727	0.028846154	7.58E-05	8.01E-05	34	29	0.293506437	0.296044393	0.046876907
68	yPH_445	ste11d0	Glu2	Glu0Sor1	96	0.010416667	3	37	13338	9723	OFF	4	2	2888	137	114	23	134	3	3	112	22	6	0	6	0	6	0	116	0	1	0	0	3	0.026785714	0.028301887	7.44E-05	7.86E-05	37	32	0.320292151	0.324346279	0.046876907
68	yPH_445	ste11d0	Glu2	Glu0Sor1	96	0.010416667	3	38	13698	10083	OFF	4	2	2888	142	120	22	137	5	3	116	21	6	0	6	0	6	0	119	0	1	0	1	3	0.025862069	0.027272727	7.18E-05	7.58E-05	40	35	0.34615422	0.351619007	0.046876907
68	yPH_445	ste11d0	Glu2	Glu0Sor1	96	0.010416667	3	39	14058	10443	OFF	4	2	2888	144	123	21	139	5	3	119	20	6	0	6	0	6	0	123	0	1	0	1	4	0.033613445	0.03539823	9.34E-05	9.83E-05	43	39	0.379767666	0.387017237	0.046876907
68	yPH_445	ste11d0	Glu2	Glu0Sor1	96	0.010416667	3	40	14418	10803	OFF	4	2	2888	156	128	28	144	12	5	123	21	6	0	6	0	6	0	129	0	1	0	1	6	0.048780488	0.051282051	0.000135501	0.00014245	48	45	0.428548153	0.438299288	0.046876907
68	yPH_445	ste11d0	Glu2	Glu0Sor1	96	0.010416667	3	41	14778	11163	OFF	4	2	2888	164	137	27	150	14	6	129	21	6	0	6	0	6	0	132	0	2	0	1	2	0.015503876	0.016260163	4.31E-05	4.52E-05	54	47	0.444052029	0.454559451	0.046876907
68	yPH_445	ste11d0	Glu2	Glu0Sor1	96	0.010416667	3	42	15138	11523	OFF	4	2	2888	163	136	27	154	9	4	132	22	6	0	6	0	6	0	132	0	0	0	2	2	0.015151515	0.015873016	4.21E-05	4.41E-05	58	49	0.459203545	0.470432467	0.046876907
68	yPH_445	ste11d0	Glu2	Glu0Sor1	96	0.010416667	3	43	15498	11883	ON	5	3	2888	171	141	30	156	15	2	132	24	6	0	6	0	6	0	132	0	0	0	0	0	0	0	0	0	60	49	0.459203545	0.470432467	0.046876907
68	yPH_445	ste11d0	Glu2	Glu0Sor1	96	0.010416667	3	44	15858	12243	ON	5	3	2888	167	138	29	157	10	0	132	25	6	0	6	0	6	0	132	0	0	0	0	0	0	0	0	0	60	49	0.459203545	0.470432467	0.046876907
68	yPH_445	ste11d0	Glu2	Glu0Sor1	96	0.010416667	3	45	16218	12603	ON	5	3	2888	163	134	29	157	6	0	132	25	6	0	6	0	6	0	132	0	0	0	0	0	0	0	0	0	60	49	0.459203545	0.470432467	0.046876907
68	yPH_445	ste11d0	Glu2	Glu0Sor1	96	0.010416667	3	46	16578	12963	ON	5	3	2888	166	137	29	158	8	1	132	26	6	0	6	0	6	0	129	0	0	0	3	0	0	0	0	0	61	49	0.459203545	0.470432467	0.046876907
68	yPH_445	ste11d0	Glu2	Glu0Sor1	96	0.010416667	3	47	16938	13323	ON	5	3	2888	168	136	32	158	10	0	129	29	6	0	6	0	6	0	133	0	4	0	0	0	0	0	0	0	61	49	0.459203545	0.470432467	0.046876907
68	yPH_445	ste11d0	Glu2	Glu0Sor1	96	0.010416667	3	48	17298	13683	ON	5	3	2888	164	138	26	158	6	0	133	25	6	0	6	0	6	0	134	0	1	0	0	0	0	0	0	0	61	49	0.459203545	0.470432467	0.046876907
68	yPH_445	ste11d0	Glu2	Glu0Sor1	96	0.010416667	3	49	17658	14043	ON	5	3	2888	164	138	26	158	6	0	134	24	6	0	6	0	6	0	133	0	0	0	1	0	0	0	0	0	61	49	0.459203545	0.470432467	0.046876907
68	yPH_445	ste11d0	Glu2	Glu0Sor1	96	0.010416667	3	50	18018	14403	ON	5	3	2888	164	137	27	158	6	0	133	25	6	0	6	0	6	0	131	0	1	0	3	0	0	0	0	0	61	49	0.459203545	0.470432467	0.046876907
68	yPH_445	ste11d0	Glu2	Glu0Sor1	96	0.010416667	3	51	18378	14763	OFF	6	3	2888	163	133	30	159	4	0	131	28	6	0	6	0	6	0	133	0	2	0	0	0	0	0	0	0	61	49	0.459203545	0.470432467	0.046876907
68	yPH_445	ste11d0	Glu2	Glu0Sor1	96	0.010416667	3	52	18738	15123	OFF	6	3	2888	164	134	30	160	4	2	133	27	6	0	6	0	6	0	139	0	2	0	0	4	0.030075188	0.031496063	8.35E-05	8.75E-05	63	53	0.489278733	0.50192853	0.046876907
68	yPH_445	ste11d0	Glu2	Glu0Sor1	96	0.010416667	3	53	19098	15483	OFF	6	3	2888	174	145	29	165	9	5	139	26	6	0	6	0	6	0	144	0	0	0	2	7	0.050359712	0.052631579	0.000139888	0.000146199	68	60	0.539638445	0.554560108	0.046876907
68	yPH_445	ste11d0	Glu2	Glu0Sor1	96	0.010416667	3	54	19458	15843	OFF	6	3	2888	175	145	30	172	3	7	144	28	6	0	6	0	6	0	156	0	3	0	1	10	0.069444444	0.072463768	0.000192901	0.000201288	75	70	0.609082889	0.627023877	0.046876907
68	yPH_445	ste11d0	Glu2	Glu0Sor1	96	0.010416667	3	55	19818	16203	OFF	6	3	2888	192	162	30	183	9	11	156	27	6	0	6	0	6	0	160	0	0	0	3	7	0.044871795	0.046666667	0.000124644	0.00012963	86	77	0.653954684	0.673690543	0.046876907
68	yPH_445	ste11d0	Glu2	Glu0Sor1	96	0.010416667	3	56	20178	16563	OFF	6	3	2888	199	165	34	190	9	8	160	30	6	0	6	0	6	0	168	0	2	0	1	7	0.04375	0.045454545	0.000121528	0.000126263	94	84	0.697704684	0.719145089	0.046876907
68	yPH_445	ste11d0	Glu2	Glu0Sor1	96	0.010416667	3	57	20538	16923	OFF	6	3	2888	205	171	34	198	7	8	168	30	6	0	6	0	6	0	182	0	3	0	1	12	0.071428571	0.074074074	0.000198413	0.000205761	102	96	0.769133255	0.793219163	0.046876907
68	yPH_445	ste11d0	Glu2	Glu0Sor1	96	0.010416667	3	58	20898	17283	OFF	6	3	2888	219	185	34	211	8	13	182	29	6	0	6	0	6	0	184	0	1	0	1	2	0.010989011	0.011363636	3.05E-05	3.16E-05	115	98	0.780122266	0.804582799	0.046876907
68	yPH_445	ste11d0	Glu2	Glu0Sor1	96	0.010416667	3	59	21258	17643	ON	7	4	2888	228	195	33	213	15	2	184	29	7	0	6	0	6	0	184	0	0	0	0	0	0	0	0	0	117	98	0.780122266	0.804582799	0.046876907
68	yPH_445	ste11d0	Glu2	Glu0Sor1	96	0.010416667	3	60	21618	18003	ON	7	4	2888	225	194	31	213	12	0	184	29	7	0	6	0	6	0	184	0	0	0	0	0	0	0	0	0	117	98	0.780122266	0.804582799	0.046876907
68	yPH_445	ste11d0	Glu2	Glu0Sor1	96	0.010416667	3	61	21978	18363	ON	7	4	2888	221	190	31	213	8	0	184	29	7	0	6	0	6	0	180	0	0	0	4	0	0	0	0	0	117	98	0.780122266	0.804582799	0.046876907
68	yPH_445	ste11d0	Glu2	Glu0Sor1	96	0.010416667	3	62	22338	18723	ON	7	4	2888	240	203	37	213	27	0	180	33	7	0	6	0	6	0	182	0	2	0	0	0	0	0	0	0	117	98	0.780122266	0.804582799	0.046876907
68	yPH_445	ste11d0	Glu2	Glu0Sor1	96	0.010416667	3	63	22698	19083	ON	7	4	2888	222	187	35	213	9	0	182	31	7	0	6	0	6	0	181	0	1	0	2	0	0	0	0	0	117	98	0.780122266	0.804582799	0.046876907
68	yPH_445	ste11d0	Glu2	Glu0Sor1	96	0.010416667	3	64	23058	19443	ON	7	4	2888	252	213	39	212	40	0	181	31	7	0	6	0	6	0	182	0	2	0	1	0	0	0	0	0	117	98	0.780122266	0.804582799	0.046876907
68	yPH_445	ste11d0	Glu2	Glu0Sor1	96	0.010416667	3	65	23418	19803	ON	7	4	2888	225	190	35	213	12	0	182	31	7	0	6	0	6	0	184	0	2	0	0	0	0	0	0	0	117	98	0.780122266	0.804582799	0.046876907
68	yPH_445	ste11d0	Glu2	Glu0Sor1	96	0.010416667	3	66	23778	20163	ON	7	4	2888	223	190	33	214	9	0	184	30	7	0	6	0	6	0	182	0	0	0	3	1	0.005434783	0.005649718	1.51E-05	1.57E-05	117	99	0.785557049	0.810232517	0.046876907
68	yPH_445	ste11d0	Glu2	Glu0Sor1	96	0.010416667	3	67	24138	20523	OFF	8	4	2887	222	186	36	215	7	1	182	33	10	0	9	0	9	0.014423077	183	0	0	0	0	1	0.005494505	0.005813953	1.53E-05	1.61E-05	118	100	0.791051555	0.81604647	0.061299984
68	yPH_445	ste11d0	Glu2	Glu0Sor1	96	0.010416667	3	68	24498	20883	OFF	8	4	2887	220	185	35	217	3	2	183	34	10	0	9	0	9	0	190	0	0	0	0	7	0.038251366	0.040462428	0.000106254	0.000112396	120	107	0.829302921	0.856508898	0.061299984
68	yPH_445	ste11d0	Glu2	Glu0Sor1	96	0.010416667	3	69	24858	21243	OFF	8	4	2887	230	193	37	224	6	7	190	34	10	0	9	0	9	0	198	0	2	0	1	7	0.036842105	0.038888889	0.000102339	0.000108025	127	114	0.866145026	0.895397787	0.061299984
68	yPH_445	ste11d0	Glu2	Glu0Sor1	96	0.010416667	3	70	25218	21603	OFF	8	4	2887	245	206	39	233	12	9	198	35	10	0	9	0	9	0	204	0	4	0	1	3	0.015151515	0.015957447	4.21E-05	4.43E-05	136	117	0.881296541	0.911355234	0.061299984
68	yPH_445	ste11d0	Glu2	Glu0Sor1	96	0.010416667	3	71	25578	21963	OFF	8	4	2887	251	210	41	238	13	4	204	34	10	0	9	0	9	0	212	0	2	0	1	7	0.034313725	0.036082474	9.53E-05	0.000100229	140	124	0.915610267	0.947437708	0.061299984
68	yPH_445	ste11d0	Glu2	Glu0Sor1	96	0.010416667	3	72	25938	22323	OFF	8	4	2887	263	221	42	248	15	9	212	36	10	0	9	0	9	0	218	0	3	0	3	6	0.028301887	0.02970297	7.86E-05	8.25E-05	149	130	0.943912153	0.977140678	0.061299984
68	yPH_445	ste11d0	Glu2	Glu0Sor1	96	0.010416667	3	73	26298	22683	OFF	8	4	2887	270	225	45	256	14	8	218	38	10	0	9	0	9	0	222	0	2	0	0	2	0.009174312	0.009615385	2.55E-05	2.67E-05	157	132	0.953086465	0.986756063	0.061299984
68	yPH_445	ste11d0	Glu2	Glu0Sor1	96	0.010416667	3	74	26658	23043	OFF	8	4	2887	276	230	46	261	15	5	222	39	10	0	9	0	9	0	225	1	4	0	1	0	0	0	0	0	162	132	0.953086465	0.986756063	0.061299984
68	yPH_445	ste11d0	Glu2	Glu0Sor1	96	0.010416667	3	75	27018	23403	ON	9	5	2888	280	237	43	263	17	1	225	38	10	0	9	0	9	0	225	0	0	0	1	1	0.004444444	0.004651163	1.23E-05	1.29E-05	163	133	0.95753091	0.991407226	0.061299984
68	yPH_445	ste11d0	Glu2	Glu0Sor1	96	0.010416667	3	76	27378	23763	ON	9	5	2888	287	240	47	264	23	1	225	39	10	0	9	0	9	0	226	0	1	0	0	0	0	0	0	0	164	133	0.95753091	0.991407226	0.061299984
68	yPH_445	ste11d0	Glu2	Glu0Sor1	96	0.010416667	3	77	27738	24123	ON	9	5	2888	280	236	44	265	15	0	226	39	10	0	9	0	9	0	227	0	0	0	0	1	0.004424779	0.00462963	1.23E-05	1.29E-05	164	134	0.961955689	0.996036855	0.061299984
68	yPH_445	ste11d0	Glu2	Glu0Sor1	96	0.010416667	3	78	28098	24483	ON	9	5	2888	278	236	42	266	12	1	227	39	10	0	9	0	9	0	226	0	0	0	1	0	0	0	0	0	165	134	0.961955689	0.996036855	0.061299984
68	yPH_445	ste11d0	Glu2	Glu0Sor1	96	0.010416667	3	79	28458	24843	ON	9	5	2888	282	236	46	267	15	1	226	41	10	0	9	0	9	0	227	0	0	0	0	1	0.004424779	0.00462963	1.23E-05	1.29E-05	166	135	0.966380467	1.000666485	0.061299984
68	yPH_445	ste11d0	Glu2	Glu0Sor1	96	0.010416667	3	80	28818	25203	ON	9	5	2888	285	237	48	268	17	1	227	41	10	0	9	0	9	0	228	0	1	0	0	0	0	0	0	0	167	135	0.966380467	1.000666485	0.061299984
68	yPH_445	ste11d0	Glu2	Glu0Sor1	96	0.010416667	3	81	29178	25563	ON	9	5	2888	286	241	45	268	18	0	228	40	10	0	9	0	9	0	227	0	0	0	1	0	0	0	0	0	167	135	0.966380467	1.000666485	0.061299984
68	yPH_445	ste11d0	Glu2	Glu0Sor1	96	0.010416667	3	82	29538	25923	ON	9	5	2888	285	239	46	268	17	0	227	41	10	0	9	0	9	0	222	0	0	0	6	1	0.004405286	0.004608295	1.22E-05	1.28E-05	167	136	0.970785754	1.00527478	0.061299984
68	yPH_445	ste11d0	Glu2	Glu0Sor1	96	0.010416667	3	83	29898	26283	OFF	10	5	2889	273	223	50	269	4	1	222	47	13	0	12	0	12	0.011583012	229	0	5	0	1	3	0.013513514	0.014354067	3.75E-05	3.99E-05	168	139	0.984299267	1.019628847	0.072882996
68	yPH_445	ste11d0	Glu2	Glu0Sor1	96	0.010416667	3	84	30258	26643	OFF	10	5	2889	282	233	49	274	8	4	229	45	13	0	12	0	12	0	236	0	3	0	1	5	0.021834061	0.023148148	6.07E-05	6.43E-05	172	144	1.006133328	1.042776995	0.072882996
68	yPH_445	ste11d0	Glu2	Glu0Sor1	96	0.010416667	3	85	30618	27003	OFF	10	5	2889	288	240	48	280	8	6	236	44	13	0	12	0	12	0	250	0	5	0	2	11	0.046610169	0.049327354	0.000129473	0.00013702	178	155	1.052743498	1.092104349	0.072882996
68	yPH_445	ste11d0	Glu2	Glu0Sor1	96	0.010416667	3	86	30978	27363	OFF	10	5	2889	304	256	48	293	11	13	250	43	12	0	11	0	12	0	259	0	2	0	1	8	0.032	0.033613445	8.89E-05	9.34E-05	191	163	1.084743498	1.125717794	0.072882996
68	yPH_445	ste11d0	Glu2	Glu0Sor1	96	0.010416667	3	87	31338	27723	OFF	10	5	2889	316	267	49	304	12	11	259	45	12	0	11	0	12	0	267	0	3	0	3	8	0.030888031	0.032388664	8.58E-05	9.00E-05	202	171	1.115631529	1.158106458	0.072882996
68	yPH_445	ste11d0	Glu2	Glu0Sor1	96	0.010416667	3	88	31698	28083	OFF	10	5	2889	323	273	50	313	10	9	267	46	13	1	12	0	13	0.003333333	272	0	0	0	1	6	0.02247191	0.023622047	6.24E-05	6.56E-05	211	177	1.138103439	1.181728506	0.076216329
68	yPH_445	ste11d0	Glu2	Glu0Sor1	96	0.010416667	3	89	32058	28443	OFF	10	5	2889	333	281	52	320	13	7	272	48	13	1	12	0	13	0	282	0	6	0	2	6	0.022058824	0.023166023	6.13E-05	6.44E-05	218	183	1.160162262	1.204894529	0.076216329
68	yPH_445	ste11d0	Glu2	Glu0Sor1	96	0.010416667	3	90	32418	28803	OFF	10	5	2889	338	288	50	326	12	6	282	44	13	1	12	0	13	0	284	0	1	0	3	4	0.014184397	0.014869888	3.94E-05	4.13E-05	224	187	1.174346659	1.219764417	0.076216329
68	yPH_445	ste11d0	Glu2	Glu0Sor1	96	0.010416667	3	91	32778	29163	ON	11	6	2887	374	317	57	333	41	7	284	49	14	1	12	0	13	0	287	0	3	0	0	0	0	0	0	0	231	187	1.174346659	1.219764417	0.076216329
68	yPH_445	ste11d0	Glu2	Glu0Sor1	96	0.010416667	3	92	33138	29523	ON	11	6	2887	361	308	53	333	28	0	287	46	14	1	12	0	13	0	286	0	0	0	1	0	0	0	0	0	231	187	1.174346659	1.219764417	0.076216329
68	yPH_445	ste11d0	Glu2	Glu0Sor1	96	0.010416667	3	93	33498	29883	ON	11	6	2887	364	312	52	333	31	0	286	47	14	1	12	0	13	0	284	0	1	0	3	0	0	0	0	0	231	187	1.174346659	1.219764417	0.076216329
68	yPH_445	ste11d0	Glu2	Glu0Sor1	96	0.010416667	3	94	33858	30243	ON	11	6	2887	355	300	55	333	22	0	284	49	14	1	12	0	13	0	286	0	1	0	0	1	0.003521127	0.003703704	9.78E-06	1.03E-05	231	188	1.177867786	1.223468121	0.076216329
68	yPH_445	ste11d0	Glu2	Glu0Sor1	96	0.010416667	3	95	34218	30603	ON	11	6	2887	377	321	56	334	43	1	286	48	14	1	12	0	13	0	287	0	1	0	0	0	0	0	0	0	232	188	1.177867786	1.223468121	0.076216329
68	yPH_445	ste11d0	Glu2	Glu0Sor1	96	0.010416667	3	96	34578	30963	ON	11	6	2887	376	321	55	334	42	0	287	47	14	1	12	0	13	0	287	0	1	0	2	1	0.003484321	0.003663004	9.68E-06	1.02E-05	232	189	1.181352107	1.227131125	0.076216329
68	yPH_445	ste11d0	Glu2	Glu0Sor1	96	0.010416667	3	97	34938	31323	ON	11	6	2887	363	309	54	337	26	2	287	50	14	1	12	0	13	0	291	0	4	0	0	0	0	0	0	0	234	189	1.181352107	1.227131125	0.076216329
68	yPH_445	ste11d0	Glu2	Glu0Sor1	96	0.010416667	3	98	35298	31683	ON	11	6	2887	350	298	52	336	14	0	291	45	14	2	12	0	13	0	289	0	3	0	7	2	0.006872852	0.007220217	1.91E-05	2.01E-05	234	191	1.188224959	1.234351341	0.076216329
68	yPH_445	ste11d0	Glu2	Glu0Sor1	96	0.010416667	3	99	35658	32043	OFF	12	6	2888	350	292	58	339	11	2	289	50	17	2	15	0	16	0.009287926	302	0	4	0	1	10	0.034602076	0.036764706	9.61E-05	0.000102124	236	201	1.222827035	1.271116047	0.085504255
68	yPH_445	ste11d0	Glu2	Glu0Sor1	96	0.010416667	3	100	36018	32403	OFF	12	6	2888	360	304	56	352	8	12	302	50	18	3	16	1	18	0.006006006	311	0	3	0	3	9	0.029801325	0.031690141	8.28E-05	8.80E-05	248	210	1.25262836	1.302806188	0.091510261
68	yPH_445	ste11d0	Glu2	Glu0Sor1	96	0.010416667	3	101	36378	32763	OFF	12	6	2888	375	317	58	363	12	10	311	52	19	3	17	1	19	0.002923977	322	0	6	0	5	10	0.032154341	0.034246575	8.93E-05	9.51E-05	258	220	1.2847827	1.337052763	0.094434238
68	yPH_445	ste11d0	Glu2	Glu0Sor1	96	0.010416667	3	102	36738	33123	OFF	12	6	2888	392	330	62	375	17	12	322	53	20	2	17	1	19	0	337	0	5	0	3	13	0.040372671	0.043046358	0.000112146	0.000119573	270	233	1.325155371	1.380099121	0.094434238
68	yPH_445	ste11d0	Glu2	Glu0Sor1	96	0.010416667	3	103	37098	33483	OFF	12	6	2888	414	341	73	398	16	23	337	61	20	1	17	0	19	0	362	0	12	0	3	16	0.047477745	0.050473186	0.000131883	0.000140203	293	249	1.372633116	1.430572307	0.094434238
68	yPH_445	ste11d0	Glu2	Glu0Sor1	96	0.010416667	3	104	37458	33843	OFF	12	6	2888	447	375	72	423	24	24	362	61	20	0	16	0	20	0.002475248	380	0	8	0	3	13	0.035911602	0.038011696	9.98E-05	0.000105588	317	262	1.408544718	1.468584003	0.096909485
68	yPH_445	ste11d0	Glu2	Glu0Sor1	96	0.010416667	3	105	37818	34203	OFF	12	6	2888	471	396	75	443	28	20	380	63	20	0	16	0	20	0	405	0	7	0	6	24	0.063157895	0.066666667	0.000175439	0.000185185	337	286	1.471702613	1.53525067	0.096909485
68	yPH_445	ste11d0	Glu2	Glu0Sor1	96	0.010416667	3	106	38178	34563	OFF	12	6	2888	502	424	78	473	29	30	405	68	19	1	16	0	20	0	420	0	3	0	0	12	0.02962963	0.031088083	8.23E-05	8.64E-05	367	298	1.501332243	1.566338753	0.096909485
68	yPH_445	ste11d0	Glu2	Glu0Sor1	96	0.010416667	3	107	38538	34923	ON	13	7	2888	535	451	84	491	44	18	420	71	21	0	17	0	21	0.002123142	422	0	3	0	2	1	0.002380952	0.002506266	6.61E-06	6.96E-06	385	299	1.503713195	1.568845018	0.099032627
68	yPH_445	ste11d0	Glu2	Glu0Sor1	96	0.010416667	3	108	38898	35283	ON	13	7	2888	530	444	86	493	37	2	422	71	21	0	17	0	21	0	419	0	1	0	4	0	0	0	0	0	387	299	1.503713195	1.568845018	0.099032627
68	yPH_445	ste11d0	Glu2	Glu0Sor1	96	0.010416667	3	109	39258	35643	ON	13	7	2888	535	448	87	493	42	0	419	74	21	0	17	0	21	0	421	0	2	0	0	0	0	0	0	0	387	299	1.503713195	1.568845018	0.099032627
68	yPH_445	ste11d0	Glu2	Glu0Sor1	96	0.010416667	3	110	39618	36003	ON	13	7	2888	525	446	79	493	32	0	421	72	21	0	17	0	21	0	420	0	1	0	2	0	0	0	0	0	387	299	1.503713195	1.568845018	0.099032627
68	yPH_445	ste11d0	Glu2	Glu0Sor1	96	0.010416667	3	111	39978	36363	ON	13	7	2888	521	438	83	496	25	0	420	76	21	0	17	0	21	0	421	0	2	0	1	0	0	0	0	0	387	299	1.503713195	1.568845018	0.099032627
68	yPH_445	ste11d0	Glu2	Glu0Sor1	96	0.010416667	3	112	40338	36723	ON	13	7	2888	526	440	86	498	28	2	421	77	21	0	17	0	21	0	423	0	2	0	0	0	0	0	0	0	389	299	1.503713195	1.568845018	0.099032627
68	yPH_445	ste11d0	Glu2	Glu0Sor1	96	0.010416667	3	113	40698	37083	ON	13	7	2888	521	438	83	497	24	0	423	74	21	0	17	0	21	0	422	0	1	0	2	0	0	0	0	0	389	299	1.503713195	1.568845018	0.099032627
68	yPH_445	ste11d0	Glu2	Glu0Sor1	96	0.010416667	3	114	41058	37443	ON	13	7	2888	522	438	84	500	22	0	422	78	21	0	17	0	21	0	422	0	3	0	3	0	0	0	0	0	389	299	1.503713195	1.568845018	0.099032627
68	yPH_445	ste11d0	Glu2	Glu0Sor1	96	0.010416667	3	115	41418	37803	OFF	14	7	2889	521	431	90	500	21	0	422	78	23	0	19	0	23	0.004175365	446	0	17	0	5	12	0.028436019	0.030075188	7.90E-05	8.35E-05	389	311	1.532149214	1.598920206	0.103207993
68	yPH_445	ste11d0	Glu2	Glu0Sor1	96	0.010416667	3	116	41778	38163	OFF	14	7	2889	545	453	92	518	27	18	446	72	23	0	19	0	23	0	465	0	12	0	2	9	0.020179372	0.021276596	5.61E-05	5.91E-05	407	320	1.552328586	1.620196802	0.103207993
68	yPH_445	ste11d0	Glu2	Glu0Sor1	96	0.010416667	3	117	42138	38523	OFF	14	7	2889	567	477	90	534	33	14	465	69	22	1	18	1	24	0.001953125	490	0	13	0	4	16	0.034408602	0.036117381	9.56E-05	0.000100326	421	336	1.586737188	1.656314183	0.105161118
68	yPH_445	ste11d0	Glu2	Glu0Sor1	96	0.010416667	3	118	42498	38883	OFF	14	7	2889	598	506	92	552	46	18	490	62	23	0	19	0	24	0	510	0	7	0	2	15	0.030612245	0.032119914	8.50E-05	8.92E-05	439	351	1.617349433	1.688434098	0.105161118
68	yPH_445	ste11d0	Glu2	Glu0Sor1	96	0.010416667	3	119	42858	39243	OFF	14	7	2889	632	534	98	569	63	17	510	59	23	0	19	0	25	0.001828154	NA	NA	NA	NA	NA	NA	NA	NA	NA	NA	NA	NA	NA	NA	NA
68	yPH_445	ste11d0	Glu2	Glu0Sor1	96	0.010416667	4	0	27	-3588	NA	NA	NA	NA	92	72	20	86	6	0	71	15	0	0	0	0	0	0	78	0	4	0	0	3	0.042253521	0.042253521	0.000117371	0.000117371	NA	NA	NA	NA	NA
68	yPH_445	ste11d0	Glu2	Glu0Sor1	96	0.010416667	4	1	387	-3228	NA	NA	NA	NA	94	78	16	89	5	3	78	11	0	0	0	0	0	0	81	0	2	0	2	3	0.038461538	0.038461538	0.000106838	0.000106838	NA	NA	NA	NA	NA
68	yPH_445	ste11d0	Glu2	Glu0Sor1	96	0.010416667	4	2	747	-2868	NA	NA	NA	NA	97	82	15	93	4	4	81	12	0	0	0	0	0	0	87	0	1	0	1	6	0.074074074	0.074074074	0.000205761	0.000205761	NA	NA	NA	NA	NA
68	yPH_445	ste11d0	Glu2	Glu0Sor1	96	0.010416667	4	3	1107	-2508	OFF	0	0	3610	101	87	14	100	1	7	87	13	0	0	0	0	0	0	91	0	1	0	0	3	0.034482759	0.034482759	9.58E-05	9.58E-05	NA	NA	NA	NA	NA
68	yPH_445	ste11d0	Glu2	Glu0Sor1	96	0.010416667	4	4	1467	-2148	OFF	0	0	3610	105	91	14	104	1	4	91	13	0	0	0	0	0	0	95	0	1	0	2	5	0.054945055	0.054945055	0.000152625	0.000152625	NA	NA	NA	NA	NA
68	yPH_445	ste11d0	Glu2	Glu0Sor1	96	0.010416667	4	5	1827	-1788	OFF	0	0	3610	111	95	16	110	1	6	95	15	0	0	0	0	0	0	99	0	1	0	0	3	0.031578947	0.031578947	8.77E-05	8.77E-05	NA	NA	NA	NA	NA
68	yPH_445	ste11d0	Glu2	Glu0Sor1	96	0.010416667	4	6	2187	-1428	OFF	0	0	3610	112	99	13	112	0	3	99	13	0	0	0	0	0	0	106	0	1	0	2	8	0.080808081	0.080808081	0.000224467	0.000224467	NA	NA	NA	NA	NA
68	yPH_445	ste11d0	Glu2	Glu0Sor1	96	0.010416667	4	7	2547	-1068	OFF	0	0	3610	121	106	15	120	1	8	106	14	0	0	0	0	0	0	112	0	0	0	0	6	0.056603774	0.056603774	0.000157233	0.000157233	NA	NA	NA	NA	NA
68	yPH_445	ste11d0	Glu2	Glu0Sor1	96	0.010416667	4	8	2907	-708	OFF	0	0	3610	129	114	15	126	3	6	112	14	0	0	0	0	0	0	115	0	2	0	1	2	0.017857143	0.017857143	4.96E-05	4.96E-05	NA	NA	NA	NA	NA
68	yPH_445	ste11d0	Glu2	Glu0Sor1	96	0.010416667	4	9	3267	-348	OFF	0	0	3610	130	115	15	129	1	3	115	14	0	0	0	0	0	0	120	0	1	0	0	4	0.034782609	0.034782609	9.66E-05	9.66E-05	NA	NA	NA	NA	NA
68	yPH_445	ste11d0	Glu2	Glu0Sor1	96	0.010416667	4	10	3627	12	ON	1	1	2888	136	122	14	132	4	4	120	12	0	0	0	0	0	0	119	0	1	0	2	0	0	0	0	0	7	4	0.034782609	0.034782609	0
68	yPH_445	ste11d0	Glu2	Glu0Sor1	96	0.010416667	4	11	3987	372	ON	1	1	2888	135	119	16	134	1	1	119	15	0	0	0	0	0	0	119	0	0	0	0	0	0	0	0	0	8	4	0.034782609	0.034782609	0
68	yPH_445	ste11d0	Glu2	Glu0Sor1	96	0.010416667	4	12	4347	732	ON	1	1	2888	134	119	15	134	0	0	119	15	0	0	0	0	0	0	120	0	2	0	1	0	0	0	0	0	8	4	0.034782609	0.034782609	0
68	yPH_445	ste11d0	Glu2	Glu0Sor1	96	0.010416667	4	13	4707	1092	ON	1	1	2888	136	121	15	135	1	1	120	15	0	0	0	0	0	0	121	0	1	0	1	1	0.008333333	0.008333333	2.31E-05	2.31E-05	9	5	0.043115942	0.043115942	0
68	yPH_445	ste11d0	Glu2	Glu0Sor1	96	0.010416667	4	14	5067	1452	ON	1	1	2888	137	121	16	137	0	2	121	16	0	0	0	0	0	0	121	0	0	0	0	0	0	0	0	0	11	5	0.043115942	0.043115942	0
68	yPH_445	ste11d0	Glu2	Glu0Sor1	96	0.010416667	4	15	5427	1812	ON	1	1	2888	142	125	17	137	5	0	121	16	0	0	0	0	0	0	121	0	0	0	0	0	0	0	0	0	11	5	0.043115942	0.043115942	0
68	yPH_445	ste11d0	Glu2	Glu0Sor1	96	0.010416667	4	16	5787	2172	ON	1	1	2888	142	126	16	136	6	0	121	15	0	0	0	0	0	0	123	0	2	0	0	0	0	0	0	0	11	5	0.043115942	0.043115942	0
68	yPH_445	ste11d0	Glu2	Glu0Sor1	96	0.010416667	4	17	6147	2532	ON	1	1	2888	135	124	11	134	1	0	123	11	0	0	0	0	0	0	120	0	0	0	3	0	0	0	0	0	11	5	0.043115942	0.043115942	0
68	yPH_445	ste11d0	Glu2	Glu0Sor1	96	0.010416667	4	18	6507	2892	OFF	2	1	2889	138	124	14	134	4	0	120	14	0	0	0	0	0	0	121	0	1	0	0	0	0	0	0	0	11	5	0.043115942	0.043115942	0
68	yPH_445	ste11d0	Glu2	Glu0Sor1	96	0.010416667	4	19	6867	3252	OFF	2	1	2889	137	122	15	135	2	0	121	14	1	0	1	0	1	0.007407407	124	0	2	0	1	2	0.016528926	0.016666667	4.59E-05	4.63E-05	11	7	0.059644868	0.059782609	0.007407407
68	yPH_445	ste11d0	Glu2	Glu0Sor1	96	0.010416667	4	20	7227	3612	OFF	2	1	2889	140	127	13	136	4	2	124	12	3	0	3	0	3	0.014814815	125	0	0	0	0	1	0.008064516	0.008264463	2.24E-05	2.30E-05	13	8	0.067709384	0.068047072	0.022222222
68	yPH_445	ste11d0	Glu2	Glu0Sor1	96	0.010416667	4	21	7587	3972	OFF	2	1	2889	139	127	12	137	2	1	125	12	3	0	3	0	3	0	125	0	0	0	0	0	0	0	0	0	14	8	0.067709384	0.068047072	0.022222222
68	yPH_445	ste11d0	Glu2	Glu0Sor1	96	0.010416667	4	22	7947	4332	OFF	2	1	2889	139	127	12	137	2	0	125	12	3	0	3	0	3	0	132	0	1	0	1	7	0.056	0.057377049	0.000155556	0.000159381	14	15	0.123709384	0.125424121	0.022222222
68	yPH_445	ste11d0	Glu2	Glu0Sor1	96	0.010416667	4	23	8307	4692	OFF	2	1	2889	146	133	13	144	2	7	132	12	4	0	4	0	4	0.007092199	139	0	1	0	0	6	0.045454545	0.046875	0.000126263	0.000130208	21	21	0.169163929	0.172299121	0.029314421
68	yPH_445	ste11d0	Glu2	Glu0Sor1	96	0.010416667	4	24	8667	5052	OFF	2	1	2889	158	143	15	150	8	6	139	11	4	0	4	0	4	0	146	0	0	0	0	7	0.050359712	0.051851852	0.000139888	0.000144033	27	28	0.219523641	0.224150973	0.029314421
68	yPH_445	ste11d0	Glu2	Glu0Sor1	96	0.010416667	4	25	9027	5412	OFF	2	1	2889	166	150	16	158	8	8	146	12	4	0	4	0	4	0	147	0	0	0	2	3	0.020547945	0.021126761	5.71E-05	5.87E-05	35	31	0.240071587	0.245277733	0.029314421
68	yPH_445	ste11d0	Glu2	Glu0Sor1	96	0.010416667	4	26	9387	5772	OFF	2	1	2889	169	149	20	162	7	4	147	15	4	0	4	0	4	0	145	0	0	0	3	1	0.006802721	0.006993007	1.89E-05	1.94E-05	39	32	0.246874308	0.25227074	0.029314421
68	yPH_445	ste11d0	Glu2	Glu0Sor1	96	0.010416667	4	27	9747	6132	ON	3	2	2888	187	164	23	165	22	2	145	20	4	0	4	0	4	0	147	0	2	0	0	0	0	0	0	0	41	32	0.246874308	0.25227074	0.029314421
68	yPH_445	ste11d0	Glu2	Glu0Sor1	96	0.010416667	4	28	10107	6492	ON	3	2	2888	168	149	19	165	3	0	147	18	4	0	4	0	4	0	148	0	1	0	0	0	0	0	0	0	41	32	0.246874308	0.25227074	0.029314421
68	yPH_445	ste11d0	Glu2	Glu0Sor1	96	0.010416667	4	29	10467	6852	ON	3	2	2888	180	161	19	165	15	0	148	17	4	0	4	0	4	0	147	0	0	0	1	0	0	0	0	0	41	32	0.246874308	0.25227074	0.029314421
68	yPH_445	ste11d0	Glu2	Glu0Sor1	96	0.010416667	4	30	10827	7212	ON	3	2	2888	172	153	19	165	7	0	147	18	4	0	4	0	4	0	148	0	1	0	0	0	0	0	0	0	41	32	0.246874308	0.25227074	0.029314421
68	yPH_445	ste11d0	Glu2	Glu0Sor1	96	0.010416667	4	31	11187	7572	ON	3	2	2888	168	150	18	165	3	0	148	17	4	0	4	0	4	0	149	0	0	0	0	1	0.006756757	0.006944444	1.88E-05	1.93E-05	41	33	0.253631065	0.259215185	0.029314421
68	yPH_445	ste11d0	Glu2	Glu0Sor1	96	0.010416667	4	32	11547	7932	ON	3	2	2888	174	155	19	167	7	1	149	18	4	0	4	0	4	0	147	0	0	0	2	0	0	0	0	0	42	33	0.253631065	0.259215185	0.029314421
68	yPH_445	ste11d0	Glu2	Glu0Sor1	96	0.010416667	4	33	11907	8292	ON	3	2	2888	173	152	21	167	6	0	147	20	4	0	4	0	4	0	148	0	2	0	1	0	0	0	0	0	42	33	0.253631065	0.259215185	0.029314421
68	yPH_445	ste11d0	Glu2	Glu0Sor1	96	0.010416667	4	34	12267	8652	ON	3	2	2888	176	154	22	168	8	0	148	20	4	0	4	0	4	0	149	0	0	0	0	1	0.006756757	0.006944444	1.88E-05	1.93E-05	42	34	0.260387821	0.266159629	0.029314421
68	yPH_445	ste11d0	Glu2	Glu0Sor1	96	0.010416667	4	35	12627	9012	OFF	4	2	2888	170	149	21	170	0	2	149	21	4	0	4	0	4	0	156	0	3	0	2	6	0.040268456	0.04137931	0.000111857	0.000114943	44	40	0.300656278	0.307538939	0.029314421
68	yPH_445	ste11d0	Glu2	Glu0Sor1	96	0.010416667	4	36	12987	9372	OFF	4	2	2888	176	156	20	176	0	6	156	20	4	0	4	0	4	0	159	0	1	0	0	2	0.012820513	0.013157895	3.56E-05	3.65E-05	50	42	0.31347679	0.320696834	0.029314421
68	yPH_445	ste11d0	Glu2	Glu0Sor1	96	0.010416667	4	37	13347	9732	OFF	4	2	2888	183	162	21	179	4	3	159	20	4	0	4	0	4	0	163	0	0	0	0	4	0.025157233	0.025806452	6.99E-05	7.17E-05	53	46	0.338634023	0.346503286	0.029314421
68	yPH_445	ste11d0	Glu2	Glu0Sor1	96	0.010416667	4	38	13707	10092	OFF	4	2	2888	186	166	20	183	3	4	163	20	4	0	4	0	4	0	173	0	0	0	1	11	0.067484663	0.06918239	0.000187457	0.000192173	57	57	0.406118686	0.415685676	0.029314421
68	yPH_445	ste11d0	Glu2	Glu0Sor1	96	0.010416667	4	39	14067	10452	OFF	4	2	2888	196	174	22	194	2	11	173	21	4	0	4	0	4	0	178	0	1	0	1	5	0.028901734	0.029585799	8.03E-05	8.22E-05	68	62	0.43502042	0.445271474	0.029314421
68	yPH_445	ste11d0	Glu2	Glu0Sor1	96	0.010416667	4	40	14427	10812	OFF	4	2	2888	202	180	22	199	3	5	178	21	4	0	4	0	4	0	187	0	0	0	0	9	0.050561798	0.051724138	0.000140449	0.000143678	73	71	0.485582218	0.496995612	0.029314421
68	yPH_445	ste11d0	Glu2	Glu0Sor1	96	0.010416667	4	41	14787	11172	OFF	4	2	2888	214	190	24	208	6	9	187	21	4	0	4	0	4	0	196	0	2	0	2	9	0.048128342	0.049180328	0.00013369	0.000136612	82	80	0.53371056	0.54617594	0.029314421
68	yPH_445	ste11d0	Glu2	Glu0Sor1	96	0.010416667	4	42	15147	11532	OFF	4	2	2888	223	199	24	218	5	10	196	22	4	0	4	0	4	0	196	0	0	0	2	2	0.010204082	0.010416667	2.83E-05	2.89E-05	92	82	0.543914641	0.556592607	0.029314421
68	yPH_445	ste11d0	Glu2	Glu0Sor1	96	0.010416667	4	43	15507	11892	ON	5	3	2888	234	205	29	221	13	3	196	25	4	0	4	0	4	0	194	0	0	0	2	0	0	0	0	0	95	82	0.543914641	0.556592607	0.029314421
68	yPH_445	ste11d0	Glu2	Glu0Sor1	96	0.010416667	4	44	15867	12252	ON	5	3	2888	243	211	32	221	22	0	194	27	4	0	4	0	4	0	200	0	4	0	0	2	0.010309278	0.010526316	2.86E-05	2.92E-05	95	84	0.55422392	0.567118923	0.029314421
68	yPH_445	ste11d0	Glu2	Glu0Sor1	96	0.010416667	4	45	16227	12612	ON	5	3	2888	229	203	26	223	6	2	200	23	4	0	4	0	4	0	198	0	0	0	2	0	0	0	0	0	97	84	0.55422392	0.567118923	0.029314421
68	yPH_445	ste11d0	Glu2	Glu0Sor1	96	0.010416667	4	46	16587	12972	ON	5	3	2888	232	204	28	223	9	0	198	25	4	0	4	0	4	0	194	0	0	0	4	0	0	0	0	0	97	84	0.55422392	0.567118923	0.029314421
68	yPH_445	ste11d0	Glu2	Glu0Sor1	96	0.010416667	4	47	16947	13332	ON	5	3	2888	245	209	36	223	22	1	194	29	4	0	4	0	4	0	194	0	2	0	2	0	0	0	0	0	98	84	0.55422392	0.567118923	0.029314421
68	yPH_445	ste11d0	Glu2	Glu0Sor1	96	0.010416667	4	48	17307	13692	ON	5	3	2888	230	198	32	222	8	0	194	28	4	0	4	0	4	0	192	0	0	0	2	0	0	0	0	0	98	84	0.55422392	0.567118923	0.029314421
68	yPH_445	ste11d0	Glu2	Glu0Sor1	96	0.010416667	4	49	17667	14052	ON	5	3	2888	230	195	35	222	8	0	192	30	4	0	4	0	4	0	196	0	4	0	0	0	0	0	0	0	98	84	0.55422392	0.567118923	0.029314421
68	yPH_445	ste11d0	Glu2	Glu0Sor1	96	0.010416667	4	50	18027	14412	ON	5	3	2888	230	199	31	222	8	0	196	26	4	0	4	0	4	0	195	0	3	0	4	0	0	0	0	0	98	84	0.55422392	0.567118923	0.029314421
68	yPH_445	ste11d0	Glu2	Glu0Sor1	96	0.010416667	4	51	18387	14772	OFF	6	3	2888	224	195	29	222	2	0	195	27	8	0	8	0	8	0.018348624	205	0	7	0	0	3	0.015384615	0.016042781	4.27E-05	4.46E-05	98	87	0.569608535	0.583161703	0.047663045
68	yPH_445	ste11d0	Glu2	Glu0Sor1	96	0.010416667	4	52	18747	15132	OFF	6	3	2888	230	206	24	225	5	3	205	20	8	1	8	0	8	0	210	0	1	0	3	7	0.034146341	0.035532995	9.49E-05	9.87E-05	101	94	0.603754877	0.618694698	0.047663045
68	yPH_445	ste11d0	Glu2	Glu0Sor1	96	0.010416667	4	53	19107	15492	OFF	6	3	2888	241	217	24	232	9	7	210	22	8	1	8	0	8	0	220	0	2	0	0	8	0.038095238	0.03960396	0.00010582	0.000110011	108	102	0.641850115	0.658298659	0.047663045
68	yPH_445	ste11d0	Glu2	Glu0Sor1	96	0.010416667	4	54	19467	15852	OFF	6	3	2888	251	226	25	242	9	10	220	22	8	1	8	0	8	0	226	0	1	0	2	7	0.031818182	0.033018868	8.84E-05	9.17E-05	118	109	0.673668297	0.691317527	0.047663045
68	yPH_445	ste11d0	Glu2	Glu0Sor1	96	0.010416667	4	55	19827	16212	OFF	6	3	2888	256	231	25	249	7	7	226	23	8	1	8	0	8	0	239	0	2	0	1	12	0.053097345	0.055045872	0.000147493	0.000152905	125	121	0.726765642	0.746363398	0.047663045
68	yPH_445	ste11d0	Glu2	Glu0Sor1	96	0.010416667	4	56	20187	16572	OFF	6	3	2888	272	244	28	262	10	13	239	23	8	1	8	0	8	0	247	0	2	0	0	6	0.025104603	0.025974026	6.97E-05	7.22E-05	138	127	0.751870244	0.772337424	0.047663045
68	yPH_445	ste11d0	Glu2	Glu0Sor1	96	0.010416667	4	57	20547	16932	OFF	6	3	2888	277	250	27	270	7	8	247	23	8	1	8	0	8	0	258	0	1	0	2	12	0.048582996	0.050209205	0.000134953	0.00013947	146	139	0.80045324	0.822546629	0.047663045
68	yPH_445	ste11d0	Glu2	Glu0Sor1	96	0.010416667	4	58	20907	17292	OFF	6	3	2888	299	267	32	284	15	14	258	26	8	1	8	0	8	0	261	0	0	0	1	4	0.015503876	0.016	4.31E-05	4.44E-05	160	143	0.815957116	0.838546629	0.047663045
68	yPH_445	ste11d0	Glu2	Glu0Sor1	96	0.010416667	4	59	21267	17652	ON	7	4	2888	308	273	35	288	20	4	261	27	8	1	8	0	8	0	261	0	0	0	0	0	0	0	0	0	164	143	0.815957116	0.838546629	0.047663045
68	yPH_445	ste11d0	Glu2	Glu0Sor1	96	0.010416667	4	60	21627	18012	ON	7	4	2888	303	270	33	288	15	0	261	27	8	1	8	0	8	0	261	0	0	0	0	0	0	0	0	0	164	143	0.815957116	0.838546629	0.047663045
68	yPH_445	ste11d0	Glu2	Glu0Sor1	96	0.010416667	4	61	21987	18372	ON	7	4	2888	313	280	33	289	24	0	261	28	8	1	8	0	8	0	261	0	0	0	0	0	0	0	0	0	164	143	0.815957116	0.838546629	0.047663045
68	yPH_445	ste11d0	Glu2	Glu0Sor1	96	0.010416667	4	62	22347	18732	ON	7	4	2888	314	280	34	289	25	0	261	28	8	1	8	0	8	0	261	0	0	0	0	0	0	0	0	0	164	143	0.815957116	0.838546629	0.047663045
68	yPH_445	ste11d0	Glu2	Glu0Sor1	96	0.010416667	4	63	22707	19092	ON	7	4	2888	303	270	33	289	14	0	261	28	8	1	8	0	8	0	261	0	1	0	1	0	0	0	0	0	164	143	0.815957116	0.838546629	0.047663045
68	yPH_445	ste11d0	Glu2	Glu0Sor1	96	0.010416667	4	64	23067	19452	ON	7	4	2888	313	283	30	289	24	0	261	28	8	1	8	0	8	0	259	0	0	0	2	0	0	0	0	0	164	143	0.815957116	0.838546629	0.047663045
68	yPH_445	ste11d0	Glu2	Glu0Sor1	96	0.010416667	4	65	23427	19812	ON	7	4	2888	315	283	32	289	26	0	259	30	8	1	8	0	8	0	260	0	2	0	1	0	0	0	0	0	164	143	0.815957116	0.838546629	0.047663045
68	yPH_445	ste11d0	Glu2	Glu0Sor1	96	0.010416667	4	66	23787	20172	ON	7	4	2888	319	285	34	290	29	0	260	30	8	1	8	0	8	0	262	0	3	0	2	1	0.003846154	0.003968254	1.07E-05	1.10E-05	164	144	0.81980327	0.842514883	0.047663045
68	yPH_445	ste11d0	Glu2	Glu0Sor1	96	0.010416667	4	67	24147	20532	OFF	8	4	2887	299	266	33	292	7	2	262	30	10	0	10	0	10	0.007042254	269	0	3	0	1	5	0.019083969	0.01984127	5.30E-05	5.51E-05	166	149	0.838887239	0.862356153	0.054705298
68	yPH_445	ste11d0	Glu2	Glu0Sor1	96	0.010416667	4	68	24507	20892	OFF	8	4	2887	305	275	30	298	7	6	269	29	10	0	10	0	10	0	270	0	1	0	2	2	0.007434944	0.007722008	2.07E-05	2.15E-05	172	151	0.846322184	0.870078161	0.054705298
68	yPH_445	ste11d0	Glu2	Glu0Sor1	96	0.010416667	4	69	24867	21252	OFF	8	4	2887	309	276	33	300	9	2	270	30	10	0	10	0	10	0	276	0	1	0	1	6	0.022222222	0.023076923	6.17E-05	6.41E-05	174	157	0.868544406	0.893155084	0.054705298
68	yPH_445	ste11d0	Glu2	Glu0Sor1	96	0.010416667	4	70	25227	21612	OFF	8	4	2887	315	282	33	307	8	7	276	31	10	0	10	0	10	0	285	0	0	0	3	12	0.043478261	0.045112782	0.000120773	0.000125313	181	169	0.912022667	0.938267866	0.054705298
68	yPH_445	ste11d0	Glu2	Glu0Sor1	96	0.010416667	4	71	25587	21972	OFF	8	4	2887	331	294	37	319	12	12	285	34	10	0	10	0	10	0	302	0	3	0	0	14	0.049122807	0.050909091	0.000136452	0.000141414	193	183	0.961145474	0.989176957	0.054705298
68	yPH_445	ste11d0	Glu2	Glu0Sor1	96	0.010416667	4	72	25947	22332	OFF	8	4	2887	350	314	36	335	15	16	302	33	10	0	10	0	10	0	315	0	2	0	1	12	0.039735099	0.04109589	0.000110375	0.000114155	209	195	1.000880573	1.030272847	0.054705298
68	yPH_445	ste11d0	Glu2	Glu0Sor1	96	0.010416667	4	73	26307	22692	OFF	8	4	2887	356	319	37	348	8	13	315	33	10	0	10	0	10	0	322	0	0	0	2	9	0.028571429	0.029508197	7.94E-05	8.20E-05	222	204	1.029452002	1.059781044	0.054705298
68	yPH_445	ste11d0	Glu2	Glu0Sor1	96	0.010416667	4	74	26667	23052	OFF	8	4	2887	369	328	41	359	10	11	322	37	9	0	9	0	10	0	323	0	0	0	1	2	0.00621118	0.006389776	1.73E-05	1.77E-05	233	206	1.035663182	1.06617082	0.054705298
68	yPH_445	ste11d0	Glu2	Glu0Sor1	96	0.010416667	4	75	27027	23412	ON	9	5	2888	382	338	44	361	21	2	323	38	9	0	9	0	10	0	324	0	1	0	0	0	0	0	0	0	235	206	1.035663182	1.06617082	0.054705298
68	yPH_445	ste11d0	Glu2	Glu0Sor1	96	0.010416667	4	76	27387	23772	ON	9	5	2888	385	341	44	361	24	0	324	37	9	0	9	0	10	0	323	0	0	0	1	0	0	0	0	0	235	206	1.035663182	1.06617082	0.054705298
68	yPH_445	ste11d0	Glu2	Glu0Sor1	96	0.010416667	4	77	27747	24132	ON	9	5	2888	373	330	43	360	13	0	323	37	9	0	9	0	10	0	324	0	1	0	0	0	0	0	0	0	235	206	1.035663182	1.06617082	0.054705298
68	yPH_445	ste11d0	Glu2	Glu0Sor1	96	0.010416667	4	78	28107	24492	ON	9	5	2888	375	332	43	360	15	0	324	36	9	0	9	0	10	0	322	0	0	0	2	0	0	0	0	0	235	206	1.035663182	1.06617082	0.054705298
68	yPH_445	ste11d0	Glu2	Glu0Sor1	96	0.010416667	4	79	28467	24852	ON	9	5	2888	394	352	42	360	34	0	322	38	9	0	9	0	10	0	325	0	3	0	1	1	0.00310559	0.003194888	8.63E-06	8.87E-06	235	207	1.038768772	1.069365708	0.054705298
68	yPH_445	ste11d0	Glu2	Glu0Sor1	96	0.010416667	4	80	28827	25212	ON	9	5	2888	379	335	44	361	18	1	325	36	9	1	9	0	10	0	325	0	1	0	1	0	0	0	0	0	236	207	1.038768772	1.069365708	0.054705298
68	yPH_445	ste11d0	Glu2	Glu0Sor1	96	0.010416667	4	81	29187	25572	ON	9	5	2888	380	337	43	361	19	0	325	36	9	1	9	0	10	0	326	0	1	0	0	0	0	0	0	0	236	207	1.038768772	1.069365708	0.054705298
68	yPH_445	ste11d0	Glu2	Glu0Sor1	96	0.010416667	4	82	29547	25932	ON	9	5	2888	376	336	40	362	14	0	326	36	9	1	9	0	10	0	324	0	1	0	4	1	0.003067485	0.003154574	8.52E-06	8.76E-06	236	208	1.041836257	1.072520283	0.054705298
68	yPH_445	ste11d0	Glu2	Glu0Sor1	96	0.010416667	4	83	29907	26292	OFF	10	5	2889	370	326	44	363	7	1	324	39	10	1	10	0	11	0.002832861	330	0	3	0	3	6	0.018518519	0.01910828	5.14E-05	5.31E-05	237	214	1.060354775	1.091628563	0.057538159
68	yPH_445	ste11d0	Glu2	Glu0Sor1	96	0.010416667	4	84	30267	26652	OFF	10	5	2889	374	332	42	370	4	7	330	40	10	1	10	0	11	0	340	1	4	0	6	12	0.036363636	0.0375	0.00010101	0.000104167	244	226	1.096718411	1.129128563	0.057538159
68	yPH_445	ste11d0	Glu2	Glu0Sor1	96	0.010416667	4	85	30627	27012	OFF	10	5	2889	388	342	46	383	5	12	340	43	10	1	10	0	11	0	358	0	3	0	0	15	0.044117647	0.045454545	0.000122549	0.000126263	256	241	1.140836059	1.174583108	0.057538159
68	yPH_445	ste11d0	Glu2	Glu0Sor1	96	0.010416667	4	86	30987	27372	OFF	10	5	2889	410	363	47	401	9	16	358	43	10	1	10	0	11	0	371	0	2	0	3	14	0.039106145	0.040229885	0.000108628	0.00011175	272	255	1.179942204	1.214812993	0.057538159
68	yPH_445	ste11d0	Glu2	Glu0Sor1	96	0.010416667	4	87	31347	27732	OFF	10	5	2889	427	380	47	416	11	15	371	45	10	1	10	0	11	0	393	0	5	0	4	21	0.056603774	0.058171745	0.000157233	0.000161588	287	276	1.236545977	1.272984738	0.057538159
68	yPH_445	ste11d0	Glu2	Glu0Sor1	96	0.010416667	4	88	31707	28092	OFF	10	5	2889	448	400	48	438	10	22	393	45	10	1	9	0	11	0	408	0	1	0	3	17	0.043256997	0.044386423	0.000120158	0.000123296	309	293	1.279802975	1.317371161	0.057538159
68	yPH_445	ste11d0	Glu2	Glu0Sor1	96	0.010416667	4	89	32067	28452	OFF	10	5	2889	469	412	57	458	11	19	408	50	10	1	9	0	12	0.002232143	428	0	4	0	2	18	0.044117647	0.045226131	0.000122549	0.000125628	328	311	1.323920622	1.362597292	0.059770302
68	yPH_445	ste11d0	Glu2	Glu0Sor1	96	0.010416667	4	90	32427	28812	OFF	10	5	2889	498	435	63	481	17	23	428	53	10	1	9	0	12	0	436	0	4	0	2	6	0.014018692	0.014354067	3.89E-05	3.99E-05	351	317	1.337939313	1.376951359	0.059770302
68	yPH_445	ste11d0	Glu2	Glu0Sor1	96	0.010416667	4	91	32787	29172	ON	11	6	2887	531	466	65	491	40	10	436	55	10	1	9	0	12	0	436	0	0	0	0	0	0	0	0	0	361	317	1.337939313	1.376951359	0.059770302
68	yPH_445	ste11d0	Glu2	Glu0Sor1	96	0.010416667	4	92	33147	29532	ON	11	6	2887	530	464	66	491	39	0	436	55	10	1	9	0	12	0	435	0	0	0	2	1	0.002293578	0.002347418	6.37E-06	6.52E-06	361	318	1.340232891	1.379298777	0.059770302
68	yPH_445	ste11d0	Glu2	Glu0Sor1	96	0.010416667	4	93	33507	29892	ON	11	6	2887	522	451	71	492	30	1	435	57	10	1	9	0	12	0	436	0	2	0	1	0	0	0	0	0	362	318	1.340232891	1.379298777	0.059770302
68	yPH_445	ste11d0	Glu2	Glu0Sor1	96	0.010416667	4	94	33867	30252	ON	11	6	2887	525	456	69	492	33	0	436	56	10	1	9	0	12	0	433	0	0	0	3	0	0	0	0	0	362	318	1.340232891	1.379298777	0.059770302
68	yPH_445	ste11d0	Glu2	Glu0Sor1	96	0.010416667	4	95	34227	30612	ON	11	6	2887	523	454	69	492	31	0	433	59	10	1	9	0	12	0	433	0	0	0	0	0	0	0	0	0	362	318	1.340232891	1.379298777	0.059770302
68	yPH_445	ste11d0	Glu2	Glu0Sor1	96	0.010416667	4	96	34587	30972	ON	11	6	2887	536	462	74	492	44	0	433	59	10	1	9	0	12	0	434	0	1	0	0	0	0	0	0	0	362	318	1.340232891	1.379298777	0.059770302
68	yPH_445	ste11d0	Glu2	Glu0Sor1	96	0.010416667	4	97	34947	31332	ON	11	6	2887	525	454	71	492	33	0	434	58	10	1	9	0	12	0	437	0	3	0	0	0	0	0	0	0	362	318	1.340232891	1.379298777	0.059770302
68	yPH_445	ste11d0	Glu2	Glu0Sor1	96	0.010416667	4	98	35307	31692	ON	11	6	2887	540	474	66	491	49	0	437	54	10	1	9	0	12	0	434	0	3	0	6	0	0	0	0	0	362	318	1.340232891	1.379298777	0.059770302
68	yPH_445	ste11d0	Glu2	Glu0Sor1	96	0.010416667	4	99	35667	32052	OFF	12	6	2888	503	436	67	495	8	3	434	61	12	1	11	0	14	0.004132231	434	0	4	0	7	3	0.006912442	0.007109005	1.92E-05	1.97E-05	365	321	1.347145334	1.386407782	0.063902534
68	yPH_445	ste11d0	Glu2	Glu0Sor1	96	0.010416667	4	100	36027	32412	OFF	12	6	2888	512	437	75	501	11	6	434	67	13	1	12	0	15	0.00204918	449	0	4	0	1	12	0.02764977	0.028503563	7.68E-05	7.92E-05	371	333	1.374795103	1.414911345	0.065951714
68	yPH_445	ste11d0	Glu2	Glu0Sor1	96	0.010416667	4	101	36387	32772	OFF	12	6	2888	525	451	74	517	8	15	449	68	13	1	12	0	15	0	463	0	8	0	5	11	0.024498886	0.025229358	6.81E-05	7.01E-05	386	344	1.39929399	1.440140702	0.065951714
68	yPH_445	ste11d0	Glu2	Glu0Sor1	96	0.010416667	4	102	36747	33132	OFF	12	6	2888	549	470	79	530	19	13	463	67	14	0	13	0	16	0.001934236	483	0	5	0	4	19	0.041036717	0.042316258	0.000113991	0.000117545	399	363	1.440330707	1.482456961	0.06788595
68	yPH_445	ste11d0	Glu2	Glu0Sor1	96	0.010416667	4	103	37107	33492	OFF	12	6	2888	566	487	79	550	16	20	483	67	15	0	14	0	17	0.001865672	499	0	3	0	8	21	0.043478261	0.044871795	0.000120773	0.000124644	419	384	1.483808968	1.527328756	0.069751622
68	yPH_445	ste11d0	Glu2	Glu0Sor1	96	0.010416667	4	104	37467	33852	OFF	12	6	2888	596	505	91	575	21	24	499	76	16	2	15	1	19	0.003577818	516	0	3	0	8	22	0.044088176	0.045548654	0.000122467	0.000126524	443	406	1.527897144	1.57287741	0.073329439
68	yPH_445	ste11d0	Glu2	Glu0Sor1	96	0.010416667	4	105	37827	34212	OFF	12	6	2888	625	524	101	602	23	26	516	86	17	3	16	1	20	0.001715266	549	0	14	0	10	29	0.05620155	0.058116232	0.000156115	0.000161434	469	435	1.584098695	1.630993642	0.075044705
68	yPH_445	ste11d0	Glu2	Glu0Sor1	96	0.010416667	4	106	38187	34572	OFF	12	6	2888	668	565	103	641	27	39	549	92	18	4	16	1	20	0	555	0	4	0	5	7	0.012750455	0.013182674	3.54E-05	3.66E-05	508	442	1.59684915	1.644176316	0.075044705
68	yPH_445	ste11d0	Glu2	Glu0Sor1	96	0.010416667	4	107	38547	34932	ON	13	7	2888	688	574	114	654	34	13	555	99	18	4	16	1	20	0	556	0	0	0	0	1	0.001801802	0.001862197	5.01E-06	5.17E-06	521	443	1.598650952	1.646038514	0.075044705
68	yPH_445	ste11d0	Glu2	Glu0Sor1	96	0.010416667	4	108	38907	35292	ON	13	7	2888	689	571	118	657	32	3	556	101	18	5	16	1	20	0	558	0	2	0	0	0	0	0	0	0	524	443	1.598650952	1.646038514	0.075044705
68	yPH_445	ste11d0	Glu2	Glu0Sor1	96	0.010416667	4	109	39267	35652	ON	13	7	2888	700	592	108	657	43	0	558	99	18	5	16	1	20	0	557	0	0	0	1	0	0	0	0	0	524	443	1.598650952	1.646038514	0.075044705
68	yPH_445	ste11d0	Glu2	Glu0Sor1	96	0.010416667	4	110	39627	36012	ON	13	7	2888	679	566	113	657	22	0	557	100	18	5	16	1	20	0	559	0	2	0	0	0	0	0	0	0	524	443	1.598650952	1.646038514	0.075044705
68	yPH_445	ste11d0	Glu2	Glu0Sor1	96	0.010416667	4	111	39987	36372	ON	13	7	2888	674	565	109	657	17	0	559	98	18	5	16	1	20	0	556	0	0	0	4	1	0.001788909	0.001848429	4.97E-06	5.13E-06	524	444	1.60043986	1.647886943	0.075044705
68	yPH_445	ste11d0	Glu2	Glu0Sor1	96	0.010416667	4	112	40347	36732	ON	13	7	2888	675	560	115	658	17	1	556	102	18	5	16	1	20	0	560	0	6	0	2	0	0	0	0	0	525	444	1.60043986	1.647886943	0.075044705
68	yPH_445	ste11d0	Glu2	Glu0Sor1	96	0.010416667	4	113	40707	37092	ON	13	7	2888	681	571	110	660	21	1	560	100	18	5	16	1	20	0	556	0	1	0	5	0	0	0	0	0	526	444	1.60043986	1.647886943	0.075044705
68	yPH_445	ste11d0	Glu2	Glu0Sor1	96	0.010416667	4	114	41067	37452	ON	13	7	2888	678	564	114	660	18	0	556	104	18	5	16	1	20	0	560	0	6	0	5	3	0.005395683	0.005576208	1.50E-05	1.55E-05	526	447	1.605835544	1.653463151	0.075044705
68	yPH_445	ste11d0	Glu2	Glu0Sor1	96	0.010416667	4	115	41427	37812	OFF	14	7	2889	670	561	109	665	5	4	560	105	20	4	18	1	22	0.00311042	576	0	12	0	10	14	0.025	0.025925926	6.94E-05	7.20E-05	530	461	1.630835544	1.679389077	0.078155125
68	yPH_445	ste11d0	Glu2	Glu0Sor1	96	0.010416667	4	116	41787	38172	OFF	14	7	2889	693	581	112	681	12	16	576	105	20	4	18	1	23	0.001519757	600	0	9	0	2	17	0.029513889	0.03057554	8.20E-05	8.49E-05	546	478	1.660349433	1.709964616	0.079674882
68	yPH_445	ste11d0	Glu2	Glu0Sor1	96	0.010416667	4	117	42147	38532	OFF	14	7	2889	714	606	108	699	15	19	600	99	20	4	19	1	24	0.00147929	616	0	5	0	6	17	0.028333333	0.029310345	7.87E-05	8.14E-05	565	495	1.688682766	1.739274961	0.081154172
68	yPH_445	ste11d0	Glu2	Glu0Sor1	96	0.010416667	4	118	42507	38892	OFF	14	7	2889	744	625	119	719	25	20	616	103	20	4	19	1	24	0	631	0	7	0	7	15	0.024350649	0.025167785	6.76E-05	6.99E-05	585	510	1.713033415	1.764442746	0.081154172
68	yPH_445	ste11d0	Glu2	Glu0Sor1	96	0.010416667	4	119	42867	39252	OFF	14	7	2889	791	658	133	734	57	15	631	103	20	5	19	2	25	0.001408451	NA	NA	NA	NA	NA	NA	NA	NA	NA	NA	NA	NA	NA	NA	NA
68	yPH_445	ste11d0	Glu2	Glu0Sor1	96	0.010416667	5	0	36	-3579	NA	NA	NA	NA	81	71	10	77	4	0	69	8	5	0	0	0	0	0	71	0	2	0	1	1	0.014492754	0.015625	4.03E-05	4.34E-05	NA	NA	NA	NA	NA
68	yPH_445	ste11d0	Glu2	Glu0Sor1	96	0.010416667	5	1	396	-3219	NA	NA	NA	NA	83	72	11	78	5	1	71	7	5	0	0	0	0	0	76	0	1	0	2	6	0.084507042	0.090909091	0.000234742	0.000252525	NA	NA	NA	NA	NA
68	yPH_445	ste11d0	Glu2	Glu0Sor1	96	0.010416667	5	2	756	-2859	NA	NA	NA	NA	87	77	10	85	2	7	76	9	5	0	0	0	0	0	78	0	1	0	0	1	0.013157895	0.014084507	3.65E-05	3.91E-05	NA	NA	NA	NA	NA
68	yPH_445	ste11d0	Glu2	Glu0Sor1	96	0.010416667	5	3	1116	-2499	OFF	0	0	3610	92	78	14	88	4	2	78	10	5	0	0	0	0	0	82	0	1	0	4	7	0.08974359	0.095890411	0.000249288	0.000266362	NA	NA	NA	NA	NA
68	yPH_445	ste11d0	Glu2	Glu0Sor1	96	0.010416667	5	4	1476	-2139	OFF	0	0	3610	97	83	14	95	2	7	82	13	5	0	0	0	0	0	82	0	0	0	1	1	0.012195122	0.012987013	3.39E-05	3.61E-05	NA	NA	NA	NA	NA
68	yPH_445	ste11d0	Glu2	Glu0Sor1	96	0.010416667	5	5	1836	-1779	OFF	0	0	3610	98	83	15	96	2	1	82	14	5	0	0	0	0	0	84	0	0	0	0	2	0.024390244	0.025974026	6.78E-05	7.22E-05	NA	NA	NA	NA	NA
68	yPH_445	ste11d0	Glu2	Glu0Sor1	96	0.010416667	5	6	2196	-1419	OFF	0	0	3610	101	84	17	101	0	4	84	17	5	0	0	0	0	0	87	0	2	0	0	1	0.011904762	0.012658228	3.31E-05	3.52E-05	NA	NA	NA	NA	NA
68	yPH_445	ste11d0	Glu2	Glu0Sor1	96	0.010416667	5	7	2556	-1059	OFF	0	0	3610	102	87	15	102	0	1	87	15	5	0	0	0	0	0	89	0	0	0	0	2	0.022988506	0.024390244	6.39E-05	6.78E-05	NA	NA	NA	NA	NA
68	yPH_445	ste11d0	Glu2	Glu0Sor1	96	0.010416667	5	8	2916	-699	OFF	0	0	3610	109	91	18	107	2	4	89	18	5	0	0	0	0	0	92	0	1	0	0	2	0.02247191	0.023809524	6.24E-05	6.61E-05	NA	NA	NA	NA	NA
68	yPH_445	ste11d0	Glu2	Glu0Sor1	96	0.010416667	5	9	3276	-339	OFF	0	0	3610	110	93	17	108	2	2	92	16	5	0	0	0	0	0	98	0	1	0	0	5	0.054347826	0.057471264	0.000150966	0.000159642	NA	NA	NA	NA	NA
68	yPH_445	ste11d0	Glu2	Glu0Sor1	96	0.010416667	5	10	3636	21	ON	1	1	2888	116	99	17	113	3	5	98	15	5	0	0	0	0	0	99	0	1	0	1	1	0.010204082	0.010752688	2.83E-05	2.99E-05	7	6	0.064551908	0.068223953	0
68	yPH_445	ste11d0	Glu2	Glu0Sor1	96	0.010416667	5	11	3996	381	ON	1	1	2888	118	100	18	114	4	1	99	15	5	0	0	0	0	0	98	0	0	0	1	0	0	0	0	0	8	6	0.064551908	0.068223953	0
68	yPH_445	ste11d0	Glu2	Glu0Sor1	96	0.010416667	5	12	4356	741	ON	1	1	2888	117	98	19	114	3	0	98	16	5	0	0	0	0	0	96	0	0	0	3	1	0.010204082	0.010752688	2.83E-05	2.99E-05	8	7	0.074755989	0.078976641	0
68	yPH_445	ste11d0	Glu2	Glu0Sor1	96	0.010416667	5	13	4716	1101	ON	1	1	2888	116	96	20	114	2	2	96	18	5	0	0	0	0	0	93	0	0	0	3	0	0	0	0	0	10	7	0.074755989	0.078976641	0
68	yPH_445	ste11d0	Glu2	Glu0Sor1	96	0.010416667	5	14	5076	1461	ON	1	1	2888	117	93	24	115	2	1	93	22	5	0	0	0	0	0	95	0	2	0	0	0	0	0	0	0	11	7	0.074755989	0.078976641	0
68	yPH_445	ste11d0	Glu2	Glu0Sor1	96	0.010416667	5	15	5436	1821	ON	1	1	2888	118	95	23	116	2	1	95	21	5	0	0	0	0	0	92	0	0	0	3	0	0	0	0	0	12	7	0.074755989	0.078976641	0
68	yPH_445	ste11d0	Glu2	Glu0Sor1	96	0.010416667	5	16	5796	2181	ON	1	1	2888	118	93	25	116	2	0	92	24	5	0	0	0	0	0	92	0	2	0	2	0	0	0	0	0	12	7	0.074755989	0.078976641	0
68	yPH_445	ste11d0	Glu2	Glu0Sor1	96	0.010416667	5	17	6156	2541	ON	1	1	2888	118	96	22	113	5	0	92	21	4	1	0	0	0	0	91	0	0	0	1	0	0	0	0	0	12	7	0.074755989	0.078976641	0
68	yPH_445	ste11d0	Glu2	Glu0Sor1	96	0.010416667	5	18	6516	2901	OFF	2	1	2889	122	98	24	113	9	0	91	22	4	1	0	0	0	0	95	0	3	0	0	1	0.010989011	0.011494253	3.05E-05	3.19E-05	12	8	0.085745	0.090470894	0
68	yPH_445	ste11d0	Glu2	Glu0Sor1	96	0.010416667	5	19	6876	3261	OFF	2	1	2889	118	96	22	113	5	1	95	18	5	1	1	0	1	0.009259259	93	0	1	0	3	0	0	0	0	0	13	8	0.085745	0.090470894	0.009259259
68	yPH_445	ste11d0	Glu2	Glu0Sor1	96	0.010416667	5	20	7236	3621	OFF	2	1	2889	118	94	24	115	3	2	93	22	7	1	3	0	3	0.018348624	98	0	2	0	2	5	0.053763441	0.058139535	0.000149343	0.000161499	15	13	0.139508441	0.148610428	0.027607883
68	yPH_445	ste11d0	Glu2	Glu0Sor1	96	0.010416667	5	21	7596	3981	OFF	2	1	2889	123	99	24	120	3	5	98	22	7	1	3	0	3	0	99	0	0	0	0	1	0.010204082	0.010989011	2.83E-05	3.05E-05	20	14	0.149712523	0.159599439	0.027607883
68	yPH_445	ste11d0	Glu2	Glu0Sor1	96	0.010416667	5	22	7956	4341	OFF	2	1	2889	125	99	26	121	4	1	99	22	8	1	4	0	4	0.008849558	104	0	0	0	0	5	0.050505051	0.054945055	0.000140292	0.000152625	21	19	0.200217573	0.214544494	0.036457441
68	yPH_445	ste11d0	Glu2	Glu0Sor1	96	0.010416667	5	23	8316	4701	OFF	2	1	2889	133	105	28	128	5	7	104	24	8	1	4	0	4	0	107	0	0	0	0	3	0.028846154	0.03125	8.01E-05	8.68E-05	28	22	0.229063727	0.245794494	0.036457441
68	yPH_445	ste11d0	Glu2	Glu0Sor1	96	0.010416667	5	24	8676	5061	OFF	2	1	2889	136	107	29	133	3	5	107	26	8	1	4	0	4	0	113	0	1	0	0	5	0.046728972	0.050505051	0.000129803	0.000140292	33	27	0.275792699	0.296299545	0.036457441
68	yPH_445	ste11d0	Glu2	Glu0Sor1	96	0.010416667	5	25	9036	5421	OFF	2	1	2889	142	114	28	139	3	5	113	26	8	1	4	0	4	0	115	0	1	0	0	1	0.008849558	0.00952381	2.46E-05	2.65E-05	38	28	0.284642257	0.305823354	0.036457441
68	yPH_445	ste11d0	Glu2	Glu0Sor1	96	0.010416667	5	26	9396	5781	ON	3	2	2888	144	116	28	141	3	2	115	26	8	1	4	0	4	0	117	0	2	0	1	1	0.008695652	0.009345794	2.42E-05	2.60E-05	40	29	0.293337909	0.315169149	0.036457441
68	yPH_445	ste11d0	Glu2	Glu0Sor1	96	0.010416667	5	27	9756	6141	ON	3	2	2888	148	120	28	141	7	1	117	24	8	1	4	0	4	0	117	0	0	0	0	0	0	0	0	0	41	29	0.293337909	0.315169149	0.036457441
68	yPH_445	ste11d0	Glu2	Glu0Sor1	96	0.010416667	5	28	10116	6501	ON	3	2	2888	147	119	28	141	6	0	117	24	8	1	4	0	4	0	117	0	1	0	1	0	0	0	0	0	41	29	0.293337909	0.315169149	0.036457441
68	yPH_445	ste11d0	Glu2	Glu0Sor1	96	0.010416667	5	29	10476	6861	ON	3	2	2888	147	119	28	142	5	0	117	25	8	1	4	0	4	0	117	0	1	0	1	0	0	0	0	0	41	29	0.293337909	0.315169149	0.036457441
68	yPH_445	ste11d0	Glu2	Glu0Sor1	96	0.010416667	5	30	10836	7221	ON	3	2	2888	147	120	27	141	6	0	117	24	8	1	4	0	4	0	118	0	1	0	0	0	0	0	0	0	41	29	0.293337909	0.315169149	0.036457441
68	yPH_445	ste11d0	Glu2	Glu0Sor1	96	0.010416667	5	31	11196	7581	ON	3	2	2888	145	120	25	140	5	0	118	22	8	1	4	0	4	0	120	0	2	0	0	0	0	0	0	0	41	29	0.293337909	0.315169149	0.036457441
68	yPH_445	ste11d0	Glu2	Glu0Sor1	96	0.010416667	5	32	11556	7941	ON	3	2	2888	154	129	25	140	14	0	120	20	8	1	4	0	4	0	118	0	0	0	2	0	0	0	0	0	41	29	0.293337909	0.315169149	0.036457441
68	yPH_445	ste11d0	Glu2	Glu0Sor1	96	0.010416667	5	33	11916	8301	ON	3	2	2888	159	132	27	140	19	0	118	22	8	1	4	0	4	0	117	0	0	0	1	0	0	0	0	0	41	29	0.293337909	0.315169149	0.036457441
68	yPH_445	ste11d0	Glu2	Glu0Sor1	96	0.010416667	5	34	12276	8661	ON	3	2	2888	158	133	25	141	17	0	117	24	8	1	4	0	4	0	115	0	0	0	2	0	0	0	0	0	41	29	0.293337909	0.315169149	0.036457441
68	yPH_445	ste11d0	Glu2	Glu0Sor1	96	0.010416667	5	35	12636	9021	OFF	4	2	2888	142	116	26	140	2	0	115	25	8	1	4	0	4	0	118	0	2	0	1	2	0.017391304	0.018691589	4.83E-05	5.19E-05	41	31	0.310729213	0.333860738	0.036457441
68	yPH_445	ste11d0	Glu2	Glu0Sor1	96	0.010416667	5	36	12996	9381	OFF	4	2	2888	143	118	25	141	2	2	118	23	9	1	5	0	5	0.007575758	118	0	0	0	0	0	0	0	0	0	43	31	0.310729213	0.333860738	0.044033198
68	yPH_445	ste11d0	Glu2	Glu0Sor1	96	0.010416667	5	37	13356	9741	OFF	4	2	2888	144	119	25	140	4	0	118	22	9	1	5	0	5	0	120	0	0	0	1	3	0.025423729	0.027522936	7.06E-05	7.65E-05	43	34	0.336152942	0.361383673	0.044033198
68	yPH_445	ste11d0	Glu2	Glu0Sor1	96	0.010416667	5	38	13716	10101	OFF	4	2	2888	148	122	26	143	5	3	120	23	9	1	5	0	5	0	123	0	0	0	1	4	0.033333333	0.036036036	9.26E-05	0.0001001	46	38	0.369486275	0.397419709	0.044033198
68	yPH_445	ste11d0	Glu2	Glu0Sor1	96	0.010416667	5	39	14076	10461	OFF	4	2	2888	152	124	28	147	5	4	123	24	9	1	5	0	5	0	128	0	2	0	0	3	0.024390244	0.026315789	6.78E-05	7.31E-05	50	41	0.393876519	0.423735499	0.044033198
68	yPH_445	ste11d0	Glu2	Glu0Sor1	96	0.010416667	5	40	14436	10821	OFF	4	2	2888	158	130	28	151	7	4	128	23	10	1	6	0	6	0.007092199	132	0	0	0	2	6	0.046875	0.050847458	0.000130208	0.000141243	54	47	0.440751519	0.474582957	0.051125397
68	yPH_445	ste11d0	Glu2	Glu0Sor1	96	0.010416667	5	41	14796	11181	OFF	4	2	2888	164	134	30	157	7	6	132	25	10	1	6	0	6	0	138	0	0	0	1	7	0.053030303	0.057377049	0.000147306	0.000159381	60	54	0.493781822	0.531960006	0.051125397
68	yPH_445	ste11d0	Glu2	Glu0Sor1	96	0.010416667	5	42	15156	11541	OFF	4	2	2888	173	142	31	166	7	8	138	28	10	1	6	0	6	0	141	0	1	0	2	4	0.028985507	0.03125	8.05E-05	8.68E-05	68	58	0.52276733	0.563210006	0.051125397
68	yPH_445	ste11d0	Glu2	Glu0Sor1	96	0.010416667	5	43	15516	11901	ON	5	3	2888	178	147	31	170	8	4	141	29	9	2	5	1	6	0	138	0	0	0	3	0	0	0	0	0	72	58	0.52276733	0.563210006	0.051125397
68	yPH_445	ste11d0	Glu2	Glu0Sor1	96	0.010416667	5	44	15876	12261	ON	5	3	2888	185	150	35	170	15	0	138	32	9	2	5	1	6	0	142	0	4	0	0	0	0	0	0	0	72	58	0.52276733	0.563210006	0.051125397
68	yPH_445	ste11d0	Glu2	Glu0Sor1	96	0.010416667	5	45	16236	12621	ON	5	3	2888	177	144	33	170	7	0	142	28	10	1	6	0	6	0	139	0	0	0	3	0	0	0	0	0	72	58	0.52276733	0.563210006	0.051125397
68	yPH_445	ste11d0	Glu2	Glu0Sor1	96	0.010416667	5	46	16596	12981	ON	5	3	2888	184	148	36	170	14	0	139	31	9	2	5	1	6	0	139	0	2	0	2	0	0	0	0	0	72	58	0.52276733	0.563210006	0.051125397
68	yPH_445	ste11d0	Glu2	Glu0Sor1	96	0.010416667	5	47	16956	13341	ON	5	3	2888	173	139	34	170	3	0	139	31	9	2	5	1	6	0	139	0	0	0	0	0	0	0	0	0	72	58	0.52276733	0.563210006	0.051125397
68	yPH_445	ste11d0	Glu2	Glu0Sor1	96	0.010416667	5	48	17316	13701	ON	5	3	2888	184	148	36	170	14	0	139	31	9	2	5	1	6	0	139	0	0	0	0	0	0	0	0	0	72	58	0.52276733	0.563210006	0.051125397
68	yPH_445	ste11d0	Glu2	Glu0Sor1	96	0.010416667	5	49	17676	14061	ON	5	3	2888	188	152	36	171	17	0	139	32	9	2	5	1	6	0	139	0	0	0	0	0	0	0	0	0	72	58	0.52276733	0.563210006	0.051125397
68	yPH_445	ste11d0	Glu2	Glu0Sor1	96	0.010416667	5	50	18036	14421	ON	5	3	2888	174	140	34	171	3	0	139	32	9	2	5	1	6	0	143	0	3	0	1	2	0.014388489	0.015384615	4.00E-05	4.27E-05	72	60	0.537155819	0.578594621	0.051125397
68	yPH_445	ste11d0	Glu2	Glu0Sor1	96	0.010416667	5	51	18396	14781	OFF	6	3	2888	174	144	30	173	1	2	143	30	9	2	5	1	6	0	145	0	0	0	1	3	0.020979021	0.02238806	5.83E-05	6.22E-05	74	63	0.55813484	0.600982681	0.051125397
68	yPH_445	ste11d0	Glu2	Glu0Sor1	96	0.010416667	5	52	18756	15141	OFF	6	3	2888	184	149	35	178	6	5	145	33	9	2	5	1	6	0	152	0	4	0	1	4	0.027586207	0.029411765	7.66E-05	8.17E-05	79	67	0.585721047	0.630394445	0.051125397
68	yPH_445	ste11d0	Glu2	Glu0Sor1	96	0.010416667	5	53	19116	15501	OFF	6	3	2888	192	157	35	184	8	6	152	32	9	2	5	1	6	0	161	0	1	0	1	9	0.059210526	0.062937063	0.000164474	0.000174825	85	76	0.644931573	0.693331508	0.051125397
68	yPH_445	ste11d0	Glu2	Glu0Sor1	96	0.010416667	5	54	19476	15861	OFF	6	3	2888	201	165	36	194	7	10	161	33	9	2	5	1	6	0	166	0	0	0	0	5	0.031055901	0.032894737	8.63E-05	9.14E-05	95	81	0.675987474	0.726226245	0.051125397
68	yPH_445	ste11d0	Glu2	Glu0Sor1	96	0.010416667	5	55	19836	16221	OFF	6	3	2888	207	171	36	199	8	5	166	33	9	2	5	1	6	0	167	0	0	0	4	5	0.030120482	0.031847134	8.37E-05	8.85E-05	100	86	0.706107955	0.758073379	0.051125397
68	yPH_445	ste11d0	Glu2	Glu0Sor1	96	0.010416667	5	56	20196	16581	OFF	6	3	2888	215	172	43	205	10	6	167	38	8	3	4	2	6	0	178	1	5	0	0	6	0.035928144	0.037735849	9.98E-05	0.000104822	106	92	0.742036099	0.795809228	0.051125397
68	yPH_445	ste11d0	Glu2	Glu0Sor1	96	0.010416667	5	57	20556	16941	OFF	6	3	2888	222	182	40	213	9	7	178	35	10	2	6	1	7	0.004950495	181	0	1	0	3	5	0.028089888	0.029761905	7.80E-05	8.27E-05	113	97	0.770125987	0.825571133	0.056075892
68	yPH_445	ste11d0	Glu2	Glu0Sor1	96	0.010416667	5	58	20916	17301	OFF	6	3	2888	232	184	48	221	11	8	181	40	10	2	6	1	7	0	183	0	0	0	1	3	0.016574586	0.01754386	4.60E-05	4.87E-05	121	100	0.786700572	0.843114993	0.056075892
68	yPH_445	ste11d0	Glu2	Glu0Sor1	96	0.010416667	5	59	21276	17661	ON	7	4	2888	237	191	46	223	14	3	183	40	10	2	6	1	7	0	182	0	0	0	1	0	0	0	0	0	124	100	0.786700572	0.843114993	0.056075892
68	yPH_445	ste11d0	Glu2	Glu0Sor1	96	0.010416667	5	60	21636	18021	ON	7	4	2888	236	190	46	223	13	0	182	41	10	2	6	1	7	0	183	0	1	0	0	0	0	0	0	0	124	100	0.786700572	0.843114993	0.056075892
68	yPH_445	ste11d0	Glu2	Glu0Sor1	96	0.010416667	5	61	21996	18381	ON	7	4	2888	242	193	49	223	19	0	183	40	10	2	6	1	7	0	182	0	0	0	1	0	0	0	0	0	124	100	0.786700572	0.843114993	0.056075892
68	yPH_445	ste11d0	Glu2	Glu0Sor1	96	0.010416667	5	62	22356	18741	ON	7	4	2888	235	187	48	223	12	0	182	41	10	2	6	1	7	0	182	0	0	0	0	0	0	0	0	0	124	100	0.786700572	0.843114993	0.056075892
68	yPH_445	ste11d0	Glu2	Glu0Sor1	96	0.010416667	5	63	22716	19101	ON	7	4	2888	239	193	46	223	16	0	182	41	10	2	6	1	7	0	183	0	1	0	0	0	0	0	0	0	124	100	0.786700572	0.843114993	0.056075892
68	yPH_445	ste11d0	Glu2	Glu0Sor1	96	0.010416667	5	64	23076	19461	ON	7	4	2888	238	188	50	223	15	0	183	40	10	2	6	1	7	0	182	0	0	0	1	0	0	0	0	0	124	100	0.786700572	0.843114993	0.056075892
68	yPH_445	ste11d0	Glu2	Glu0Sor1	96	0.010416667	5	65	23436	19821	ON	7	4	2888	243	195	48	223	20	0	182	41	10	2	6	1	7	0	183	0	1	0	0	0	0	0	0	0	124	100	0.786700572	0.843114993	0.056075892
68	yPH_445	ste11d0	Glu2	Glu0Sor1	96	0.010416667	5	66	23796	20181	ON	7	4	2888	244	195	49	222	22	0	183	39	10	2	6	1	7	0	183	0	1	0	1	0	0	0	0	0	124	100	0.786700572	0.843114993	0.056075892
68	yPH_445	ste11d0	Glu2	Glu0Sor1	96	0.010416667	5	67	24156	20541	OFF	8	4	2887	231	183	48	222	9	0	183	39	10	2	6	1	7	0	191	0	4	0	1	5	0.027322404	0.028901734	7.59E-05	8.03E-05	124	105	0.814022977	0.872016727	0.056075892
68	yPH_445	ste11d0	Glu2	Glu0Sor1	96	0.010416667	5	68	24516	20901	OFF	8	4	2887	238	194	44	229	9	7	191	38	10	2	6	1	7	0	194	0	0	0	1	4	0.020942408	0.022099448	5.82E-05	6.14E-05	131	109	0.834965385	0.894116174	0.056075892
68	yPH_445	ste11d0	Glu2	Glu0Sor1	96	0.010416667	5	69	24876	21261	OFF	8	4	2887	244	196	48	238	6	9	194	44	10	2	6	1	7	0	206	0	5	0	1	8	0.041237113	0.043478261	0.000114548	0.000120773	140	117	0.876202499	0.937594435	0.056075892
68	yPH_445	ste11d0	Glu2	Glu0Sor1	96	0.010416667	5	70	25236	21621	OFF	8	4	2887	255	207	48	249	6	11	206	43	10	2	6	1	7	0	213	0	2	0	4	9	0.04368932	0.045918367	0.000121359	0.000127551	151	126	0.919891819	0.983512802	0.056075892
68	yPH_445	ste11d0	Glu2	Glu0Sor1	96	0.010416667	5	71	25596	21981	OFF	8	4	2887	265	214	51	258	7	9	213	45	10	2	6	1	7	0	226	1	6	0	2	9	0.042253521	0.044334975	0.000117371	0.000123153	160	135	0.96214534	1.027847778	0.056075892
68	yPH_445	ste11d0	Glu2	Glu0Sor1	96	0.010416667	5	72	25956	22341	OFF	8	4	2887	290	234	56	272	18	13	226	46	11	2	6	1	7	0	245	0	8	0	2	13	0.057522124	0.060465116	0.000159784	0.000167959	173	148	1.019667464	1.088312894	0.056075892
68	yPH_445	ste11d0	Glu2	Glu0Sor1	96	0.010416667	5	73	26316	22701	OFF	8	4	2887	301	249	52	289	12	17	245	44	11	2	6	1	7	0	258	0	1	0	2	14	0.057142857	0.05982906	0.00015873	0.000166192	190	162	1.076810321	1.148141954	0.056075892
68	yPH_445	ste11d0	Glu2	Glu0Sor1	96	0.010416667	5	74	26676	23061	OFF	8	4	2887	326	268	58	303	23	14	258	45	10	2	5	1	7	0	262	0	2	0	2	4	0.015503876	0.016129032	4.31E-05	4.48E-05	204	166	1.092314197	1.164270986	0.056075892
68	yPH_445	ste11d0	Glu2	Glu0Sor1	96	0.010416667	5	75	27036	23421	ON	9	5	2888	339	278	61	309	30	5	262	47	10	2	5	1	7	0	264	0	1	0	0	1	0.003816794	0.003968254	1.06E-05	1.10E-05	209	167	1.096130991	1.16823924	0.056075892
68	yPH_445	ste11d0	Glu2	Glu0Sor1	96	0.010416667	5	76	27396	23781	ON	9	5	2888	339	281	58	310	29	1	264	46	10	2	5	1	7	0	264	0	2	0	2	0	0	0	0	0	210	167	1.096130991	1.16823924	0.056075892
68	yPH_445	ste11d0	Glu2	Glu0Sor1	96	0.010416667	5	77	27756	24141	ON	9	5	2888	324	273	51	310	14	0	264	46	10	2	5	1	7	0	260	0	0	0	4	0	0	0	0	0	210	167	1.096130991	1.16823924	0.056075892
68	yPH_445	ste11d0	Glu2	Glu0Sor1	96	0.010416667	5	78	28116	24501	ON	9	5	2888	323	265	58	310	13	0	260	50	10	2	5	1	7	0	262	0	2	0	0	0	0	0	0	0	210	167	1.096130991	1.16823924	0.056075892
68	yPH_445	ste11d0	Glu2	Glu0Sor1	96	0.010416667	5	79	28476	24861	ON	9	5	2888	328	275	53	310	18	0	262	48	10	2	5	1	7	0	260	0	0	0	2	0	0	0	0	0	210	167	1.096130991	1.16823924	0.056075892
68	yPH_445	ste11d0	Glu2	Glu0Sor1	96	0.010416667	5	80	28836	25221	ON	9	5	2888	325	266	59	310	15	0	260	50	10	2	5	1	7	0	263	0	2	0	1	2	0.007692308	0.008	2.14E-05	2.22E-05	210	169	1.103823299	1.17623924	0.056075892
68	yPH_445	ste11d0	Glu2	Glu0Sor1	96	0.010416667	5	81	29196	25581	ON	9	5	2888	326	271	55	312	14	2	263	49	10	2	5	1	7	0	265	0	2	0	0	0	0	0	0	0	212	169	1.103823299	1.17623924	0.056075892
68	yPH_445	ste11d0	Glu2	Glu0Sor1	96	0.010416667	5	82	29556	25941	ON	9	5	2888	334	280	54	312	22	0	265	47	11	2	6	1	8	0.003333333	257	0	3	0	11	0	0	0	0	0	212	169	1.103823299	1.17623924	0.059409225
68	yPH_445	ste11d0	Glu2	Glu0Sor1	96	0.010416667	5	83	29916	26301	OFF	10	5	2889	319	260	59	313	6	1	257	56	11	2	6	1	8	0	269	0	12	0	4	4	0.015564202	0.016260163	4.32E-05	4.52E-05	213	173	1.119387501	1.192499403	0.059409225
68	yPH_445	ste11d0	Glu2	Glu0Sor1	96	0.010416667	5	84	30276	26661	OFF	10	5	2889	329	273	56	321	8	8	269	52	11	2	6	1	8	0	273	0	2	0	2	4	0.014869888	0.015503876	4.13E-05	4.31E-05	221	177	1.13425739	1.208003279	0.059409225
68	yPH_445	ste11d0	Glu2	Glu0Sor1	96	0.010416667	5	85	30636	27021	OFF	10	5	2889	339	280	59	326	13	5	273	53	11	2	6	1	8	0	283	0	4	0	4	10	0.036630037	0.038167939	0.00010175	0.000106022	226	187	1.170887426	1.246171218	0.059409225
68	yPH_445	ste11d0	Glu2	Glu0Sor1	96	0.010416667	5	86	30996	27381	OFF	10	5	2889	355	292	63	339	16	12	283	56	11	1	6	0	8	0	295	0	4	0	2	10	0.035335689	0.036764706	9.82E-05	0.000102124	238	197	1.206223115	1.282935923	0.059409225
68	yPH_445	ste11d0	Glu2	Glu0Sor1	96	0.010416667	5	87	31356	27741	OFF	10	5	2889	371	302	69	351	20	12	295	56	11	1	6	0	8	0	308	0	2	0	0	11	0.037288136	0.038732394	0.000103578	0.00010759	250	208	1.243511251	1.321668318	0.059409225
68	yPH_445	ste11d0	Glu2	Glu0Sor1	96	0.010416667	5	88	31716	28101	OFF	10	5	2889	384	316	68	367	17	16	308	59	11	1	6	0	8	0	332	0	10	0	0	14	0.045454545	0.047138047	0.000126263	0.000130939	266	222	1.288965796	1.368806365	0.059409225
68	yPH_445	ste11d0	Glu2	Glu0Sor1	96	0.010416667	5	89	32076	28461	OFF	10	5	2889	409	343	66	384	25	17	332	52	11	1	6	0	8	0	348	0	6	0	2	12	0.036144578	0.037383178	0.000100402	0.000103842	283	234	1.325110375	1.406189543	0.059409225
68	yPH_445	ste11d0	Glu2	Glu0Sor1	96	0.010416667	5	90	32436	28821	OFF	10	5	2889	419	358	61	402	17	17	348	54	11	1	6	0	8	0	355	0	4	0	3	6	0.017241379	0.017804154	4.79E-05	4.95E-05	300	240	1.342351754	1.423993697	0.059409225
68	yPH_445	ste11d0	Glu2	Glu0Sor1	96	0.010416667	5	91	32796	29181	ON	11	6	2887	441	381	60	409	32	7	355	54	13	1	8	0	10	0.005037783	357	0	2	0	1	1	0.002816901	0.002923977	7.82E-06	8.12E-06	307	241	1.345168655	1.426917673	0.064447009
68	yPH_445	ste11d0	Glu2	Glu0Sor1	96	0.010416667	5	92	33156	29541	ON	11	6	2887	429	370	59	410	19	1	357	53	13	1	8	0	10	0	353	0	1	0	5	0	0	0	0	0	308	241	1.345168655	1.426917673	0.064447009
68	yPH_445	ste11d0	Glu2	Glu0Sor1	96	0.010416667	5	93	33516	29901	ON	11	6	2887	430	362	68	410	20	0	353	57	13	1	8	0	10	0	353	0	2	0	2	0	0	0	0	0	308	241	1.345168655	1.426917673	0.064447009
68	yPH_445	ste11d0	Glu2	Glu0Sor1	96	0.010416667	5	94	33876	30261	ON	11	6	2887	423	361	62	410	13	0	353	57	13	1	8	0	10	0	355	0	2	0	0	0	0	0	0	0	308	241	1.345168655	1.426917673	0.064447009
68	yPH_445	ste11d0	Glu2	Glu0Sor1	96	0.010416667	5	95	34236	30621	ON	11	6	2887	425	362	63	411	14	0	355	56	13	1	8	0	10	0	353	0	0	0	2	0	0	0	0	0	308	241	1.345168655	1.426917673	0.064447009
68	yPH_445	ste11d0	Glu2	Glu0Sor1	96	0.010416667	5	96	34596	30981	ON	11	6	2887	426	362	64	411	15	0	353	58	13	1	8	0	10	0	351	0	1	0	4	1	0.002832861	0.002941176	7.87E-06	8.17E-06	308	242	1.348001516	1.42985885	0.064447009
68	yPH_445	ste11d0	Glu2	Glu0Sor1	96	0.010416667	5	97	34956	31341	ON	11	6	2887	425	360	65	412	13	1	351	61	13	1	8	0	10	0	359	0	8	0	1	1	0.002849003	0.00295858	7.91E-06	8.22E-06	309	243	1.350850519	1.43281743	0.064447009
68	yPH_445	ste11d0	Glu2	Glu0Sor1	96	0.010416667	5	98	35316	31701	ON	11	6	2887	435	374	61	414	21	2	359	55	13	1	8	0	10	0	356	0	6	0	10	1	0.002785515	0.002890173	7.74E-06	8.03E-06	311	244	1.353636035	1.435707603	0.064447009
68	yPH_445	ste11d0	Glu2	Glu0Sor1	96	0.010416667	5	99	35676	32061	OFF	12	6	2888	426	359	67	415	11	1	356	59	15	3	10	2	15	0.012437811	370	0	10	0	4	8	0.02247191	0.023460411	6.24E-05	6.52E-05	312	252	1.376107945	1.459168014	0.076884819
68	yPH_445	ste11d0	Glu2	Glu0Sor1	96	0.010416667	5	100	36036	32421	OFF	12	6	2888	437	374	63	427	10	12	370	57	15	3	10	2	15	0	378	0	2	0	3	9	0.024324324	0.025352113	6.76E-05	7.04E-05	324	261	1.400432269	1.484520126	0.076884819
68	yPH_445	ste11d0	Glu2	Glu0Sor1	96	0.010416667	5	101	36396	32781	OFF	12	6	2888	450	386	64	438	12	11	378	60	16	2	11	1	16	0.002375297	400	0	8	0	2	16	0.042328042	0.044198895	0.000117578	0.000122775	335	277	1.442760311	1.528719021	0.079260116
68	yPH_445	ste11d0	Glu2	Glu0Sor1	96	0.010416667	5	102	36756	33141	OFF	12	6	2888	472	408	64	457	15	19	400	57	16	3	11	2	17	0.002277904	422	0	8	0	2	16	0.04	0.041666667	0.000111111	0.000115741	354	293	1.482760311	1.570385688	0.081538021
68	yPH_445	ste11d0	Glu2	Glu0Sor1	96	0.010416667	5	103	37116	33501	OFF	12	6	2888	509	435	74	480	29	22	422	58	16	4	11	2	17	0	451	0	10	0	1	20	0.047393365	0.049261084	0.000131648	0.000136836	376	313	1.530153676	1.619646772	0.081538021
68	yPH_445	ste11d0	Glu2	Glu0Sor1	96	0.010416667	5	104	37476	33861	OFF	12	6	2888	542	472	70	509	33	28	451	58	15	3	10	1	17	0	475	0	11	0	6	19	0.042128603	0.043577982	0.000117024	0.00012105	404	332	1.572282279	1.663224753	0.081538021
68	yPH_445	ste11d0	Glu2	Glu0Sor1	96	0.010416667	5	105	37836	34221	OFF	12	6	2888	564	492	72	533	31	23	475	58	16	2	10	1	17	0	504	0	7	0	6	28	0.058947368	0.061002179	0.000163743	0.00016945	427	360	1.631229648	1.724226932	0.081538021
68	yPH_445	ste11d0	Glu2	Glu0Sor1	96	0.010416667	5	106	38196	34581	OFF	12	6	2888	608	523	85	577	31	44	504	73	15	2	9	1	17	0	523	0	8	0	3	14	0.027777778	0.028629857	7.72E-05	7.95E-05	471	374	1.659007426	1.752856789	0.081538021
68	yPH_445	ste11d0	Glu2	Glu0Sor1	96	0.010416667	5	107	38556	34941	ON	13	7	2888	638	547	91	600	38	23	523	77	15	2	9	1	17	0	525	0	2	0	0	0	0	0	0	0	494	374	1.659007426	1.752856789	0.081538021
68	yPH_445	ste11d0	Glu2	Glu0Sor1	96	0.010416667	5	108	38916	35301	ON	13	7	2888	639	553	86	601	38	1	525	76	15	2	9	1	17	0	523	0	0	0	2	0	0	0	0	0	495	374	1.659007426	1.752856789	0.081538021
68	yPH_445	ste11d0	Glu2	Glu0Sor1	96	0.010416667	5	109	39276	35661	ON	13	7	2888	627	540	87	601	26	0	523	78	15	2	9	1	17	0	526	0	3	0	0	0	0	0	0	0	495	374	1.659007426	1.752856789	0.081538021
68	yPH_445	ste11d0	Glu2	Glu0Sor1	96	0.010416667	5	110	39636	36021	ON	13	7	2888	627	542	85	601	26	0	526	75	15	2	9	1	17	0	521	0	0	0	5	0	0	0	0	0	495	374	1.659007426	1.752856789	0.081538021
68	yPH_445	ste11d0	Glu2	Glu0Sor1	96	0.010416667	5	111	39996	36381	ON	13	7	2888	625	536	89	602	23	1	521	81	15	2	9	1	17	0	522	0	1	0	0	0	0	0	0	0	496	374	1.659007426	1.752856789	0.081538021
68	yPH_445	ste11d0	Glu2	Glu0Sor1	96	0.010416667	5	112	40356	36741	ON	13	7	2888	626	539	87	602	24	0	522	80	15	2	9	1	17	0	522	0	0	0	0	0	0	0	0	0	496	374	1.659007426	1.752856789	0.081538021
68	yPH_445	ste11d0	Glu2	Glu0Sor1	96	0.010416667	5	113	40716	37101	ON	13	7	2888	629	539	90	602	27	0	522	80	15	2	9	1	17	0	522	0	0	0	0	0	0	0	0	0	496	374	1.659007426	1.752856789	0.081538021
68	yPH_445	ste11d0	Glu2	Glu0Sor1	96	0.010416667	5	114	41076	37461	ON	13	7	2888	626	539	87	602	24	0	522	80	15	2	9	1	17	0	531	0	9	0	6	6	0.011494253	0.01183432	3.19E-05	3.29E-05	496	380	1.670501679	1.764691109	0.081538021
68	yPH_445	ste11d0	Glu2	Glu0Sor1	96	0.010416667	5	115	41436	37821	OFF	14	7	2889	626	537	89	611	15	8	531	80	24	3	18	2	27	0.016835017	547	0	11	0	4	9	0.016949153	0.017751479	4.71E-05	4.93E-05	504	389	1.687450831	1.782442588	0.098373038
68	yPH_445	ste11d0	Glu2	Glu0Sor1	96	0.010416667	5	116	41796	38181	OFF	14	7	2889	644	556	88	623	21	12	547	76	24	4	18	3	29	0.003350084	562	0	7	0	0	8	0.014625229	0.015296367	4.06E-05	4.25E-05	516	397	1.70207606	1.797738955	0.101723121
68	yPH_445	ste11d0	Glu2	Glu0Sor1	96	0.010416667	5	117	42156	38541	OFF	14	7	2889	662	571	91	632	30	9	562	70	25	3	19	2	29	0	588	0	6	0	0	20	0.035587189	0.037243948	9.89E-05	0.000103455	525	417	1.737663248	1.834982903	0.101723121
68	yPH_445	ste11d0	Glu2	Glu0Sor1	96	0.010416667	5	118	42516	38901	OFF	14	7	2889	693	604	89	655	38	23	588	67	24	3	19	2	29	0	604	0	12	0	7	11	0.018707483	0.019503546	5.20E-05	5.42E-05	548	428	1.756370731	1.854486449	0.101723121
68	yPH_445	ste11d0	Glu2	Glu0Sor1	96	0.010416667	5	119	42876	39261	OFF	14	7	2889	737	642	95	667	70	12	604	63	24	4	19	3	30	0.0015625	NA	NA	NA	NA	NA	NA	NA	NA	NA	NA	NA	NA	NA	NA	NA
68	yPH_445	ste11d0	Glu2Sor1	Glu0	96	0.010416667	6	0	45	-3570	NA	NA	NA	NA	22	22	0	22	0	0	22	0	5	0	0	0	0	0	25	0	0	0	0	3	0.136363636	0.176470588	0.000378788	0.000490196	NA	NA	NA	NA	NA
68	yPH_445	ste11d0	Glu2Sor1	Glu0	96	0.010416667	6	1	405	-3210	NA	NA	NA	NA	27	27	0	25	2	3	25	0	5	0	0	0	0	0	25	0	0	0	0	0	0	0	0	0	NA	NA	NA	NA	NA
68	yPH_445	ste11d0	Glu2Sor1	Glu0	96	0.010416667	6	2	765	-2850	NA	NA	NA	NA	25	25	0	25	0	0	25	0	5	0	0	0	0	0	25	0	0	0	0	0	0	0	0	0	NA	NA	NA	NA	NA
68	yPH_445	ste11d0	Glu2Sor1	Glu0	96	0.010416667	6	3	1125	-2490	OFF	0	0	3610	25	25	0	25	0	0	25	0	5	0	0	0	0	0	26	0	0	0	0	1	0.04	0.05	0.000111111	0.000138889	NA	NA	NA	NA	NA
68	yPH_445	ste11d0	Glu2Sor1	Glu0	96	0.010416667	6	4	1485	-2130	OFF	0	0	3610	26	26	0	26	0	1	26	0	5	0	0	0	0	0	26	0	0	0	0	0	0	0	0	0	NA	NA	NA	NA	NA
68	yPH_445	ste11d0	Glu2Sor1	Glu0	96	0.010416667	6	5	1845	-1770	OFF	0	0	3610	26	26	0	26	0	0	26	0	6	0	1	0	1	0.047619048	26	0	0	0	0	0	0	0	0	0	NA	NA	NA	NA	NA
68	yPH_445	ste11d0	Glu2Sor1	Glu0	96	0.010416667	6	6	2205	-1410	OFF	0	0	3610	26	26	0	26	0	0	26	0	6	0	1	0	1	0	29	0	0	0	0	3	0.115384615	0.15	0.000320513	0.000416667	NA	NA	NA	NA	NA
68	yPH_445	ste11d0	Glu2Sor1	Glu0	96	0.010416667	6	7	2565	-1050	OFF	0	0	3610	29	29	0	29	0	3	29	0	5	0	1	0	1	0	29	0	0	0	0	0	0	0	0	0	NA	NA	NA	NA	NA
68	yPH_445	ste11d0	Glu2Sor1	Glu0	96	0.010416667	6	8	2925	-690	OFF	0	0	3610	29	29	0	29	0	0	29	0	5	0	1	0	1	0	29	0	0	0	0	0	0	0	0	0	NA	NA	NA	NA	NA
68	yPH_445	ste11d0	Glu2Sor1	Glu0	96	0.010416667	6	9	3285	-330	OFF	0	0	3610	29	29	0	29	0	0	29	0	5	0	1	0	1	0	30	0	0	0	0	1	0.034482759	0.041666667	9.58E-05	0.000115741	NA	NA	NA	NA	NA
68	yPH_445	ste11d0	Glu2Sor1	Glu0	96	0.010416667	6	10	3645	30	ON	1	1	2888	30	30	0	30	0	1	30	0	5	0	1	0	1	0	30	0	0	0	0	0	0	0	0	0	1	1	0.034482759	0.041666667	0
68	yPH_445	ste11d0	Glu2Sor1	Glu0	96	0.010416667	6	11	4005	390	ON	1	1	2888	31	31	0	30	1	0	30	0	5	0	1	0	1	0	30	0	0	0	0	0	0	0	0	0	1	1	0.034482759	0.041666667	0
68	yPH_445	ste11d0	Glu2Sor1	Glu0	96	0.010416667	6	12	4365	750	ON	1	1	2888	30	30	0	30	0	0	30	0	5	0	1	0	1	0	30	0	0	0	0	0	0	0	0	0	1	1	0.034482759	0.041666667	0
68	yPH_445	ste11d0	Glu2Sor1	Glu0	96	0.010416667	6	13	4725	1110	ON	1	1	2888	30	30	0	30	0	0	30	0	5	0	1	0	1	0	30	0	0	0	0	0	0	0	0	0	1	1	0.034482759	0.041666667	0
68	yPH_445	ste11d0	Glu2Sor1	Glu0	96	0.010416667	6	14	5085	1470	ON	1	1	2888	30	30	0	30	0	0	30	0	5	0	1	0	1	0	31	0	0	0	1	2	0.066666667	0.08	6.17E-05	7.41E-05	1	3	0.101149425	0.121666667	0
68	yPH_445	ste11d0	Glu2Sor1	Glu0	96	0.010416667	6	15	6165	2550	ON	1	1	2888	32	31	1	32	0	2	31	1	5	0	1	0	1	0	32	0	0	0	0	1	0.032258065	0.038461538	8.96E-05	0.000106838	3	4	0.13340749	0.160128205	0
68	yPH_445	ste11d0	Glu2Sor1	Glu0	96	0.010416667	6	16	6525	2910	OFF	2	1	2889	34	33	1	33	1	1	32	1	6	0	1	0	1	0	33	0	1	0	0	0	0	0	0	0	4	4	0.13340749	0.160128205	0
68	yPH_445	ste11d0	Glu2Sor1	Glu0	96	0.010416667	6	17	6885	3270	OFF	2	1	2889	34	34	0	33	1	0	33	0	13	0	8	0	8	0.259259259	33	0	0	0	0	0	0	0	0	0	4	4	0.13340749	0.160128205	0.259259259
68	yPH_445	ste11d0	Glu2Sor1	Glu0	96	0.010416667	6	18	7245	3630	OFF	2	1	2889	35	35	0	33	2	0	33	0	14	0	9	0	9	0.05	32	0	0	0	2	1	0.03030303	0.052631579	8.42E-05	0.000146199	4	5	0.16371052	0.212759784	0.309259259
68	yPH_445	ste11d0	Glu2Sor1	Glu0	96	0.010416667	6	19	7605	3990	OFF	2	1	2889	35	33	2	34	1	1	32	2	13	1	9	0	9	0	32	0	0	0	0	0	0	0	0	0	5	5	0.16371052	0.212759784	0.309259259
68	yPH_445	ste11d0	Glu2Sor1	Glu0	96	0.010416667	6	20	7965	4350	OFF	2	1	2889	35	33	2	34	1	0	32	2	13	1	9	0	9	0	31	0	0	0	1	0	0	0	0	0	5	5	0.16371052	0.212759784	0.309259259
68	yPH_445	ste11d0	Glu2Sor1	Glu0	96	0.010416667	6	21	8325	4710	OFF	2	1	2889	36	33	3	34	2	0	31	3	12	2	8	1	9	0	33	0	2	0	0	0	0	0	0	0	5	5	0.16371052	0.212759784	0.309259259
68	yPH_445	ste11d0	Glu2Sor1	Glu0	96	0.010416667	6	22	8685	5070	OFF	2	1	2889	35	34	1	34	1	0	33	1	13	1	8	1	9	0	34	0	0	0	0	1	0.03030303	0.05	8.42E-05	0.000138889	5	6	0.19401355	0.262759784	0.309259259
68	yPH_445	ste11d0	Glu2Sor1	Glu0	96	0.010416667	6	23	9045	5430	OFF	2	1	2889	36	35	1	35	1	1	34	1	13	1	8	1	9	0	34	0	0	0	0	0	0	0	0	0	6	6	0.19401355	0.262759784	0.309259259
68	yPH_445	ste11d0	Glu2Sor1	Glu0	96	0.010416667	6	24	9405	5790	ON	3	2	2888	36	35	1	35	1	0	34	1	13	1	8	1	9	0	34	0	0	0	0	0	0	0	0	0	6	6	0.19401355	0.262759784	0.309259259
68	yPH_445	ste11d0	Glu2Sor1	Glu0	96	0.010416667	6	25	9765	6150	ON	3	2	2888	37	36	1	35	2	0	34	1	13	1	8	1	9	0	34	0	0	0	0	0	0	0	0	0	6	6	0.19401355	0.262759784	0.309259259
68	yPH_445	ste11d0	Glu2Sor1	Glu0	96	0.010416667	6	26	10125	6510	ON	3	2	2888	37	36	1	35	2	0	34	1	13	1	8	1	9	0	34	0	0	0	0	0	0	0	0	0	6	6	0.19401355	0.262759784	0.309259259
68	yPH_445	ste11d0	Glu2Sor1	Glu0	96	0.010416667	6	27	10485	6870	ON	3	2	2888	36	35	1	35	1	0	34	1	13	1	8	1	9	0	31	0	0	0	3	0	0	0	0	0	6	6	0.19401355	0.262759784	0.309259259
68	yPH_445	ste11d0	Glu2Sor1	Glu0	96	0.010416667	6	28	11565	7950	ON	3	2	2888	37	33	4	35	2	0	31	4	12	2	8	1	9	0	33	0	1	0	0	1	0.032258065	0.052631579	8.96E-05	0.000146199	6	7	0.226271615	0.315391363	0.309259259
68	yPH_445	ste11d0	Glu2Sor1	Glu0	96	0.010416667	6	29	11925	8310	ON	3	2	2888	39	35	4	37	2	2	33	4	12	2	8	1	9	0	32	0	0	0	1	0	0	0	0	0	8	7	0.226271615	0.315391363	0.309259259
68	yPH_445	ste11d0	Glu2Sor1	Glu0	96	0.010416667	6	30	12285	8670	OFF	4	2	2888	39	34	5	37	2	0	32	5	13	3	8	1	9	0	34	0	2	0	0	0	0	0	0	0	8	7	0.226271615	0.315391363	0.309259259
68	yPH_445	ste11d0	Glu2Sor1	Glu0	96	0.010416667	6	31	12645	9030	OFF	4	2	2888	38	35	3	37	1	0	34	3	19	2	14	1	15	0.272727273	32	0	0	0	2	0	0	0	0	0	8	7	0.226271615	0.315391363	0.581986532
68	yPH_445	ste11d0	Glu2Sor1	Glu0	96	0.010416667	6	32	13005	9390	OFF	4	2	2888	38	33	5	37	1	0	32	5	18	3	14	1	15	0	34	0	2	0	0	0	0	0	0	0	8	7	0.226271615	0.315391363	0.581986532
68	yPH_445	ste11d0	Glu2Sor1	Glu0	96	0.010416667	6	33	13365	9750	OFF	4	2	2888	39	36	3	37	2	0	34	3	19	2	14	1	15	0	32	0	0	0	2	0	0	0	0	0	8	7	0.226271615	0.315391363	0.581986532
68	yPH_445	ste11d0	Glu2Sor1	Glu0	96	0.010416667	6	34	13725	10110	OFF	4	2	2888	39	34	5	37	2	0	32	5	18	3	14	1	15	0	33	0	2	0	1	0	0	0	0	0	8	7	0.226271615	0.315391363	0.581986532
68	yPH_445	ste11d0	Glu2Sor1	Glu0	96	0.010416667	6	35	14085	10470	OFF	4	2	2888	39	35	4	37	2	0	33	4	19	2	14	1	15	0	31	0	0	0	2	0	0	0	0	0	8	7	0.226271615	0.315391363	0.581986532
68	yPH_445	ste11d0	Glu2Sor1	Glu0	96	0.010416667	6	36	14445	10830	OFF	4	2	2888	37	31	6	37	0	0	31	6	18	3	14	1	15	0	34	0	2	0	0	1	0.032258065	0.076923077	8.96E-05	0.000213675	8	8	0.258529679	0.39231444	0.581986532
68	yPH_445	ste11d0	Glu2Sor1	Glu0	96	0.010416667	6	37	14805	11190	OFF	4	2	2888	41	37	4	38	3	1	34	4	19	2	14	1	15	0	34	0	0	0	0	0	0	0	0	0	9	8	0.258529679	0.39231444	0.581986532
68	yPH_445	ste11d0	Glu2Sor1	Glu0	96	0.010416667	6	38	15165	11550	OFF	4	2	2888	38	34	4	38	0	0	34	4	19	2	14	1	15	0	34	0	0	0	0	0	0	0	0	0	9	8	0.258529679	0.39231444	0.581986532
68	yPH_445	ste11d0	Glu2Sor1	Glu0	96	0.010416667	6	39	15525	11910	ON	5	3	2888	38	34	4	38	0	0	34	4	19	2	14	1	15	0	34	0	0	0	0	0	0	0	0	0	9	8	0.258529679	0.39231444	0.581986532
68	yPH_445	ste11d0	Glu2Sor1	Glu0	96	0.010416667	6	40	16245	12630	ON	5	3	2888	38	34	4	38	0	0	34	4	19	2	14	1	15	0	32	0	0	0	2	0	0	0	0	0	9	8	0.258529679	0.39231444	0.581986532
68	yPH_445	ste11d0	Glu2Sor1	Glu0	96	0.010416667	6	41	16605	12990	ON	5	3	2888	38	32	6	38	0	0	32	6	18	3	14	1	15	0	36	0	3	0	0	1	0.03125	0.071428571	8.68E-05	0.000198413	9	9	0.289779679	0.463743011	0.581986532
68	yPH_445	ste11d0	Glu2Sor1	Glu0	96	0.010416667	6	42	16965	13350	ON	5	3	2888	39	36	3	39	0	1	36	3	19	2	14	1	15	0	35	0	0	0	1	0	0	0	0	0	10	9	0.289779679	0.463743011	0.581986532
68	yPH_445	ste11d0	Glu2Sor1	Glu0	96	0.010416667	6	43	17325	13710	ON	5	3	2888	39	35	4	39	0	0	35	4	19	2	14	1	15	0	35	0	0	0	0	0	0	0	0	0	10	9	0.289779679	0.463743011	0.581986532
68	yPH_445	ste11d0	Glu2Sor1	Glu0	96	0.010416667	6	44	17685	14070	ON	5	3	2888	41	36	5	39	2	0	35	4	19	2	14	1	15	0	35	0	0	0	0	0	0	0	0	0	10	9	0.289779679	0.463743011	0.581986532
68	yPH_445	ste11d0	Glu2Sor1	Glu0	96	0.010416667	6	45	18045	14430	ON	5	3	2888	41	36	5	39	2	0	35	4	19	2	14	1	15	0	35	0	0	0	0	0	0	0	0	0	10	9	0.289779679	0.463743011	0.581986532
68	yPH_445	ste11d0	Glu2Sor1	Glu0	96	0.010416667	6	46	18405	14790	OFF	6	3	2888	42	38	4	39	3	0	35	4	20	2	15	1	16	0.055555556	34	0	0	0	2	1	0.028571429	0.066666667	7.94E-05	0.000185185	10	10	0.318351108	0.530409678	0.637542088
68	yPH_445	ste11d0	Glu2Sor1	Glu0	96	0.010416667	6	47	18765	15150	OFF	6	3	2888	41	34	7	41	0	1	34	7	20	3	16	1	17	0.052631579	36	0	2	0	0	0	0	0	0	0	11	10	0.318351108	0.530409678	0.690173666
68	yPH_445	ste11d0	Glu2Sor1	Glu0	96	0.010416667	6	48	19125	15510	OFF	6	3	2888	44	39	5	41	3	0	36	5	21	2	16	1	17	0	34	0	0	0	2	0	0	0	0	0	11	10	0.318351108	0.530409678	0.690173666
68	yPH_445	ste11d0	Glu2Sor1	Glu0	96	0.010416667	6	49	19485	15870	OFF	6	3	2888	43	36	7	41	2	0	34	7	20	3	16	1	17	0	34	0	0	0	0	0	0	0	0	0	11	10	0.318351108	0.530409678	0.690173666
68	yPH_445	ste11d0	Glu2Sor1	Glu0	96	0.010416667	6	50	19845	16230	OFF	6	3	2888	44	37	7	41	3	0	34	7	20	3	16	1	17	0	36	0	2	0	0	0	0	0	0	0	11	10	0.318351108	0.530409678	0.690173666
68	yPH_445	ste11d0	Glu2Sor1	Glu0	96	0.010416667	6	51	20205	16590	OFF	6	3	2888	44	39	5	41	3	0	36	5	21	2	16	1	17	0	37	0	0	0	0	1	0.027777778	0.066666667	7.72E-05	0.000185185	11	11	0.346128886	0.597076345	0.690173666
68	yPH_445	ste11d0	Glu2Sor1	Glu0	96	0.010416667	6	52	20565	16950	OFF	6	3	2888	46	41	5	42	4	1	37	5	21	2	16	1	17	0	35	0	0	0	2	0	0	0	0	0	12	11	0.346128886	0.597076345	0.690173666
68	yPH_445	ste11d0	Glu2Sor1	Glu0	96	0.010416667	6	53	20925	17310	OFF	6	3	2888	45	38	7	42	3	0	35	7	20	3	16	1	17	0	38	0	2	0	0	1	0.028571429	0.066666667	7.94E-05	0.000185185	12	12	0.374700314	0.663743011	0.690173666
68	yPH_445	ste11d0	Glu2Sor1	Glu0	96	0.010416667	6	54	21285	17670	ON	7	4	2888	45	40	5	43	2	1	38	5	20	2	15	1	17	0	39	0	0	0	0	1	0.026315789	0.055555556	7.31E-05	0.000154321	13	13	0.401016104	0.719298567	0.690173666
68	yPH_445	ste11d0	Glu2Sor1	Glu0	96	0.010416667	6	55	21645	18030	ON	7	4	2888	45	40	5	44	1	1	39	5	20	2	15	1	17	0	39	0	0	0	0	0	0	0	0	0	14	13	0.401016104	0.719298567	0.690173666
68	yPH_445	ste11d0	Glu2Sor1	Glu0	96	0.010416667	6	56	22365	18750	ON	7	4	2888	46	41	5	44	2	0	39	5	20	2	15	1	17	0	37	0	0	0	2	0	0	0	0	0	14	13	0.401016104	0.719298567	0.690173666
68	yPH_445	ste11d0	Glu2Sor1	Glu0	96	0.010416667	6	57	22725	19110	ON	7	4	2888	45	38	7	44	1	0	37	7	19	3	15	1	17	0	39	0	2	0	0	0	0	0	0	0	14	13	0.401016104	0.719298567	0.690173666
68	yPH_445	ste11d0	Glu2Sor1	Glu0	96	0.010416667	6	58	23085	19470	ON	7	4	2888	48	42	6	44	4	0	39	5	20	2	15	1	17	0	40	0	0	0	0	1	0.025641026	0.052631579	7.12E-05	0.000146199	14	14	0.426657129	0.771930146	0.690173666
68	yPH_445	ste11d0	Glu2Sor1	Glu0	96	0.010416667	6	59	23445	19830	ON	7	4	2888	46	41	5	45	1	1	40	5	20	2	15	1	17	0	40	0	0	0	0	0	0	0	0	0	15	14	0.426657129	0.771930146	0.690173666
68	yPH_445	ste11d0	Glu2Sor1	Glu0	96	0.010416667	6	60	24165	20550	OFF	8	4	2887	48	42	6	45	3	0	40	5	28	2	23	1	25	0.347826087	37	0	0	0	3	0	0	0	0	0	15	14	0.426657129	0.771930146	1.037999753
68	yPH_445	ste11d0	Glu2Sor1	Glu0	96	0.010416667	6	61	24525	20910	OFF	8	4	2887	47	39	8	45	2	0	37	8	29	2	24	1	26	0.066666667	39	0	2	0	0	0	0	0	0	0	15	14	0.426657129	0.771930146	1.10466642
68	yPH_445	ste11d0	Glu2Sor1	Glu0	96	0.010416667	6	62	24885	21270	OFF	8	4	2887	47	41	6	45	2	0	39	6	29	2	24	1	26	0	37	0	0	0	2	0	0	0	0	0	15	14	0.426657129	0.771930146	1.10466642
68	yPH_445	ste11d0	Glu2Sor1	Glu0	96	0.010416667	6	63	25245	21630	OFF	8	4	2887	45	37	8	45	0	0	37	8	28	3	24	1	26	0	39	0	2	0	0	0	0	0	0	0	15	14	0.426657129	0.771930146	1.10466642
68	yPH_445	ste11d0	Glu2Sor1	Glu0	96	0.010416667	6	64	25605	21990	OFF	8	4	2887	48	42	6	45	3	0	39	6	29	2	24	1	26	0	40	0	1	0	0	0	0	0	0	0	15	14	0.426657129	0.771930146	1.10466642
68	yPH_445	ste11d0	Glu2Sor1	Glu0	96	0.010416667	6	65	26325	22710	OFF	8	4	2887	49	43	6	45	4	0	40	5	29	2	24	1	26	0	40	0	0	0	0	0	0	0	0	0	15	14	0.426657129	0.771930146	1.10466642
68	yPH_445	ste11d0	Glu2Sor1	Glu0	96	0.010416667	6	66	26685	23070	OFF	8	4	2887	47	42	5	45	2	0	40	5	29	2	24	1	26	0	39	0	0	0	1	0	0	0	0	0	15	14	0.426657129	0.771930146	1.10466642
68	yPH_445	ste11d0	Glu2Sor1	Glu0	96	0.010416667	6	67	27765	24150	ON	9	5	2888	49	43	6	45	4	0	39	6	29	2	24	1	26	0	41	0	2	0	0	0	0	0	0	0	15	14	0.426657129	0.771930146	1.10466642
68	yPH_445	ste11d0	Glu2Sor1	Glu0	96	0.010416667	6	68	28125	24510	ON	9	5	2888	47	43	4	45	2	0	41	4	29	2	24	1	26	0	42	0	0	0	0	1	0.024390244	0.083333333	6.78E-05	0.000231481	15	15	0.451047373	0.855263479	1.10466642
68	yPH_445	ste11d0	Glu2Sor1	Glu0	96	0.010416667	6	69	28485	24870	ON	9	5	2888	49	45	4	46	3	1	42	4	29	2	24	1	26	0	42	0	0	0	0	0	0	0	0	0	16	15	0.451047373	0.855263479	1.10466642
68	yPH_445	ste11d0	Glu2Sor1	Glu0	96	0.010416667	6	70	28845	25230	ON	9	5	2888	51	47	4	46	5	0	42	4	29	2	24	1	26	0	42	0	0	0	0	0	0	0	0	0	16	15	0.451047373	0.855263479	1.10466642
68	yPH_445	ste11d0	Glu2Sor1	Glu0	96	0.010416667	6	71	29205	25590	ON	9	5	2888	51	47	4	46	5	0	42	4	30	2	24	1	26	0	38	0	0	0	4	0	0	0	0	0	16	15	0.451047373	0.855263479	1.10466642
68	yPH_445	ste11d0	Glu2Sor1	Glu0	96	0.010416667	6	72	29925	26310	OFF	10	5	2889	47	39	8	46	1	0	38	8	30	4	24	3	28	0.142857143	37	0	0	0	1	0	0	0	0	0	16	15	0.451047373	0.855263479	1.247523563
68	yPH_445	ste11d0	Glu2Sor1	Glu0	96	0.010416667	6	73	30285	26670	OFF	10	5	2889	46	37	9	46	0	0	37	9	30	4	24	3	28	0	37	0	0	0	0	0	0	0	0	0	16	15	0.451047373	0.855263479	1.247523563
68	yPH_445	ste11d0	Glu2Sor1	Glu0	96	0.010416667	6	74	30645	27030	OFF	10	5	2889	48	39	9	46	2	0	37	9	30	5	24	3	28	0	39	0	2	0	0	0	0	0	0	0	16	15	0.451047373	0.855263479	1.247523563
68	yPH_445	ste11d0	Glu2Sor1	Glu0	96	0.010416667	6	75	31005	27390	OFF	10	5	2889	48	41	7	46	2	0	39	7	30	5	24	3	28	0	43	0	3	0	0	1	0.025641026	0.111111111	7.12E-05	0.000308642	16	16	0.476688399	0.96637459	1.247523563
68	yPH_445	ste11d0	Glu2Sor1	Glu0	96	0.010416667	6	76	31365	27750	OFF	10	5	2889	50	46	4	47	3	1	43	4	32	3	26	1	28	0	38	0	0	0	5	0	0	0	0	0	17	16	0.476688399	0.96637459	1.247523563
68	yPH_445	ste11d0	Glu2Sor1	Glu0	96	0.010416667	6	77	31725	28110	OFF	10	5	2889	48	39	9	47	1	0	38	9	30	5	24	3	28	0	41	0	2	0	0	1	0.026315789	0.125	7.31E-05	0.000347222	17	17	0.503004188	1.09137459	1.247523563
68	yPH_445	ste11d0	Glu2Sor1	Glu0	96	0.010416667	6	78	32085	28470	OFF	10	5	2889	49	42	7	48	1	1	41	7	32	3	26	1	28	0	41	0	2	0	2	0	0	0	0	0	18	17	0.503004188	1.09137459	1.247523563
68	yPH_445	ste11d0	Glu2Sor1	Glu0	96	0.010416667	6	79	32445	28830	OFF	10	5	2889	48	41	7	48	0	0	41	7	30	5	24	3	28	0	43	0	2	0	0	0	0	0	0	0	18	17	0.503004188	1.09137459	1.247523563
68	yPH_445	ste11d0	Glu2Sor1	Glu0	96	0.010416667	6	80	32805	29190	ON	11	6	2887	50	45	5	48	2	0	43	5	32	3	26	1	28	0	44	0	1	0	0	0	0	0	0	0	18	17	0.503004188	1.09137459	1.247523563
68	yPH_445	ste11d0	Glu2Sor1	Glu0	96	0.010416667	6	81	33525	29910	ON	11	6	2887	51	47	4	48	3	0	44	4	32	3	26	1	28	0	42	0	0	0	2	0	0	0	0	0	18	17	0.503004188	1.09137459	1.247523563
68	yPH_445	ste11d0	Glu2Sor1	Glu0	96	0.010416667	6	82	33885	30270	ON	11	6	2887	51	45	6	48	3	0	42	6	32	3	26	1	28	0	44	0	2	0	0	0	0	0	0	0	18	17	0.503004188	1.09137459	1.247523563
68	yPH_445	ste11d0	Glu2Sor1	Glu0	96	0.010416667	6	83	34245	30630	ON	11	6	2887	51	47	4	48	3	0	44	4	32	3	26	1	28	0	41	0	0	0	3	0	0	0	0	0	18	17	0.503004188	1.09137459	1.247523563
68	yPH_445	ste11d0	Glu2Sor1	Glu0	96	0.010416667	6	84	34605	30990	ON	11	6	2887	51	44	7	48	3	0	41	7	32	3	26	1	28	0	41	0	0	0	0	0	0	0	0	0	18	17	0.503004188	1.09137459	1.247523563
68	yPH_445	ste11d0	Glu2Sor1	Glu0	96	0.010416667	6	85	34965	31350	ON	11	6	2887	51	44	7	48	3	0	41	7	33	3	27	1	29	0.076923077	43	0	2	0	0	0	0	0	0	0	18	17	0.503004188	1.09137459	1.32444664
68	yPH_445	ste11d0	Glu2Sor1	Glu0	96	0.010416667	6	86	35325	31710	ON	11	6	2887	52	46	6	48	4	0	43	5	33	3	27	1	29	0	41	0	0	0	2	0	0	0	0	0	18	17	0.503004188	1.09137459	1.32444664
68	yPH_445	ste11d0	Glu2Sor1	Glu0	96	0.010416667	6	87	36405	32790	OFF	12	6	2888	51	44	7	48	3	0	41	7	35	3	29	1	31	0.166666667	40	0	0	0	1	0	0	0	0	0	18	17	0.503004188	1.09137459	1.491113307
68	yPH_445	ste11d0	Glu2Sor1	Glu0	96	0.010416667	6	88	36765	33150	OFF	12	6	2888	51	43	8	48	3	0	40	8	34	4	28	2	31	0	43	0	3	0	0	0	0	0	0	0	18	17	0.503004188	1.09137459	1.491113307
68	yPH_445	ste11d0	Glu2Sor1	Glu0	96	0.010416667	6	89	37125	33510	OFF	12	6	2888	51	46	5	48	3	0	43	5	35	3	29	1	31	0	42	0	0	0	1	0	0	0	0	0	18	17	0.503004188	1.09137459	1.491113307
68	yPH_445	ste11d0	Glu2Sor1	Glu0	96	0.010416667	6	90	37485	33870	OFF	12	6	2888	50	44	6	48	2	0	42	6	34	4	28	2	31	0	42	0	2	0	2	0	0	0	0	0	18	17	0.503004188	1.09137459	1.491113307
68	yPH_445	ste11d0	Glu2Sor1	Glu0	96	0.010416667	6	91	37845	34230	OFF	12	6	2888	52	45	7	48	4	0	42	6	35	3	29	1	31	0	41	0	0	0	1	0	0	0	0	0	18	17	0.503004188	1.09137459	1.491113307
68	yPH_445	ste11d0	Glu2Sor1	Glu0	96	0.010416667	6	92	38205	34590	OFF	12	6	2888	51	43	8	48	3	0	41	7	35	3	29	1	31	0	43	0	2	0	1	1	0.024390244	0.166666667	3.39E-05	0.000231481	18	18	0.527394432	1.258041257	1.491113307
68	yPH_445	ste11d0	Glu2Sor1	Glu0	96	0.010416667	6	93	38925	35310	ON	13	7	2888	52	45	7	49	3	1	43	6	33	4	27	2	31	0	44	0	1	0	0	0	0	0	0	0	19	18	0.527394432	1.258041257	1.491113307
68	yPH_445	ste11d0	Glu2Sor1	Glu0	96	0.010416667	6	94	39285	35670	ON	13	7	2888	52	47	5	49	3	0	44	5	34	3	28	1	31	0	41	0	0	0	3	0	0	0	0	0	19	18	0.527394432	1.258041257	1.491113307
68	yPH_445	ste11d0	Glu2Sor1	Glu0	96	0.010416667	6	95	40005	36390	ON	13	7	2888	53	45	8	49	4	0	41	8	33	4	27	2	31	0	41	0	0	0	0	0	0	0	0	0	19	18	0.527394432	1.258041257	1.491113307
68	yPH_445	ste11d0	Glu2Sor1	Glu0	96	0.010416667	6	96	41085	37470	ON	13	7	2888	53	44	9	49	4	0	41	8	33	4	27	2	31	0	43	0	2	0	0	0	0	0	0	0	19	18	0.527394432	1.258041257	1.491113307
68	yPH_445	ste11d0	Glu2Sor1	Glu0	96	0.010416667	6	97	42525	38910	OFF	14	7	2889	53	46	7	49	4	0	43	6	33	4	27	2	31	0	44	0	1	0	0	0	0	0	0	0	19	18	0.527394432	1.258041257	1.491113307
68	yPH_445	ste11d0	Glu2Sor1	Glu0	96	0.010416667	6	98	42885	39270	OFF	14	7	2889	54	48	6	49	5	0	44	5	34	3	28	1	31	0	NA	NA	NA	NA	NA	NA	NA	NA	NA	NA	NA	NA	NA	NA	NA
68	yPH_445	ste11d0	Glu2Sor1	Glu0	96	0.010416667	7	0	54	-3561	NA	NA	NA	NA	23	23	0	22	1	0	22	0	0	0	0	0	0	0	22	0	0	0	1	1	0.045454545	0.045454545	0.000126263	0.000126263	NA	NA	NA	NA	NA
68	yPH_445	ste11d0	Glu2Sor1	Glu0	96	0.010416667	7	1	414	-3201	NA	NA	NA	NA	23	22	1	23	0	1	22	1	0	0	0	0	0	0	22	0	0	0	0	0	0	0	0	0	NA	NA	NA	NA	NA
68	yPH_445	ste11d0	Glu2Sor1	Glu0	96	0.010416667	7	2	774	-2841	NA	NA	NA	NA	24	23	1	23	1	0	22	1	0	0	0	0	0	0	24	0	0	0	1	3	0.136363636	0.136363636	0.000378788	0.000378788	NA	NA	NA	NA	NA
68	yPH_445	ste11d0	Glu2Sor1	Glu0	96	0.010416667	7	3	1134	-2481	OFF	0	0	3610	27	25	2	26	1	3	24	2	0	0	0	0	0	0	26	0	1	0	0	1	0.041666667	0.041666667	0.000115741	0.000115741	NA	NA	NA	NA	NA
68	yPH_445	ste11d0	Glu2Sor1	Glu0	96	0.010416667	7	4	1494	-2121	OFF	0	0	3610	29	27	2	27	2	1	26	1	0	0	0	0	0	0	26	0	0	0	0	0	0	0	0	0	NA	NA	NA	NA	NA
68	yPH_445	ste11d0	Glu2Sor1	Glu0	96	0.010416667	7	5	1854	-1761	OFF	0	0	3610	29	27	2	27	2	0	26	1	0	0	0	0	0	0	26	0	0	0	0	0	0	0	0	0	NA	NA	NA	NA	NA
68	yPH_445	ste11d0	Glu2Sor1	Glu0	96	0.010416667	7	6	2214	-1401	OFF	0	0	3610	29	27	2	27	2	0	26	1	0	0	0	0	0	0	29	0	0	0	0	3	0.115384615	0.115384615	0.000320513	0.000320513	NA	NA	NA	NA	NA
68	yPH_445	ste11d0	Glu2Sor1	Glu0	96	0.010416667	7	7	2574	-1041	OFF	0	0	3610	30	29	1	30	0	3	29	1	3	0	3	0	3	0.1	28	0	0	0	1	0	0	0	0	0	NA	NA	NA	NA	NA
68	yPH_445	ste11d0	Glu2Sor1	Glu0	96	0.010416667	7	8	2934	-681	OFF	0	0	3610	30	28	2	30	0	0	28	2	2	1	2	1	3	0	29	0	0	0	0	1	0.035714286	0.038461538	9.92E-05	0.000106838	NA	NA	NA	NA	NA
68	yPH_445	ste11d0	Glu2Sor1	Glu0	96	0.010416667	7	9	3294	-321	OFF	0	0	3610	31	29	2	31	0	1	29	2	3	1	3	1	4	0.035714286	29	0	0	0	0	0	0	0	0	0	NA	NA	NA	NA	NA
68	yPH_445	ste11d0	Glu2Sor1	Glu0	96	0.010416667	7	10	3654	39	ON	1	1	2888	31	29	2	31	0	0	29	2	4	1	4	1	5	0.037037037	29	0	0	0	0	0	0	0	0	0	1	0	0	0	0.072751323
68	yPH_445	ste11d0	Glu2Sor1	Glu0	96	0.010416667	7	11	4014	399	ON	1	1	2888	31	29	2	31	0	0	29	2	4	1	4	1	5	0	29	0	0	0	0	0	0	0	0	0	1	0	0	0	0.072751323
68	yPH_445	ste11d0	Glu2Sor1	Glu0	96	0.010416667	7	12	4374	759	ON	1	1	2888	31	29	2	31	0	0	29	2	4	1	4	1	5	0	29	0	0	0	0	0	0	0	0	0	1	0	0	0	0.072751323
68	yPH_445	ste11d0	Glu2Sor1	Glu0	96	0.010416667	7	13	4734	1119	ON	1	1	2888	31	29	2	31	0	0	29	2	4	1	4	1	5	0	31	0	0	0	0	2	0.068965517	0.08	0.000191571	0.000222222	1	2	0.068965517	0.08	0.072751323
68	yPH_445	ste11d0	Glu2Sor1	Glu0	96	0.010416667	7	14	5094	1479	ON	1	1	2888	34	32	2	33	1	2	31	2	4	1	4	1	5	0	31	0	0	0	0	0	0	0	0	0	3	2	0.068965517	0.08	0.072751323
68	yPH_445	ste11d0	Glu2Sor1	Glu0	96	0.010416667	7	15	5454	1839	ON	1	1	2888	34	32	2	33	1	0	31	2	4	1	4	1	5	0	32	0	0	0	0	1	0.032258065	0.037037037	8.96E-05	0.000102881	3	3	0.101223582	0.117037037	0.072751323
68	yPH_445	ste11d0	Glu2Sor1	Glu0	96	0.010416667	7	16	5814	2199	ON	1	1	2888	36	34	2	34	2	1	32	2	4	1	4	1	5	0	32	0	0	0	0	0	0	0	0	0	4	3	0.101223582	0.117037037	0.072751323
68	yPH_445	ste11d0	Glu2Sor1	Glu0	96	0.010416667	7	17	6174	2559	ON	1	1	2888	35	32	3	34	1	0	32	2	4	1	4	1	5	0	33	0	0	0	0	1	0.03125	0.035714286	8.68E-05	9.92E-05	4	4	0.132473582	0.152751323	0.072751323
68	yPH_445	ste11d0	Glu2Sor1	Glu0	96	0.010416667	7	18	6534	2919	OFF	2	1	2889	36	33	3	34	2	1	33	1	4	1	4	1	5	0	32	0	0	0	2	1	0.03030303	0.034482759	8.42E-05	9.58E-05	5	5	0.162776612	0.187234081	0.072751323
68	yPH_445	ste11d0	Glu2Sor1	Glu0	96	0.010416667	7	19	6894	3279	OFF	2	1	2889	35	32	3	35	0	1	32	3	12	1	12	1	13	0.266666667	32	0	0	0	0	0	0	0	0	0	6	5	0.162776612	0.187234081	0.339417989
68	yPH_445	ste11d0	Glu2Sor1	Glu0	96	0.010416667	7	20	7254	3639	OFF	2	1	2889	36	33	3	35	1	0	32	3	12	1	12	1	13	0	34	0	2	0	0	0	0	0	0	0	6	5	0.162776612	0.187234081	0.339417989
68	yPH_445	ste11d0	Glu2Sor1	Glu0	96	0.010416667	7	21	7614	3999	OFF	2	1	2889	35	34	1	35	0	0	34	1	12	1	12	1	13	0	35	0	0	0	0	1	0.029411765	0.045454545	8.17E-05	0.000126263	6	6	0.192188377	0.232688627	0.339417989
68	yPH_445	ste11d0	Glu2Sor1	Glu0	96	0.010416667	7	22	7974	4359	OFF	2	1	2889	36	35	1	36	0	1	35	1	12	1	12	1	13	0	35	0	0	0	0	0	0	0	0	0	7	6	0.192188377	0.232688627	0.339417989
68	yPH_445	ste11d0	Glu2Sor1	Glu0	96	0.010416667	7	23	8334	4719	OFF	2	1	2889	36	35	1	36	0	0	35	1	12	1	12	1	13	0	35	0	0	0	0	0	0	0	0	0	7	6	0.192188377	0.232688627	0.339417989
68	yPH_445	ste11d0	Glu2Sor1	Glu0	96	0.010416667	7	24	8694	5079	OFF	2	1	2889	36	35	1	36	0	0	35	1	13	1	13	1	14	0.043478261	35	0	0	0	0	0	0	0	0	0	7	6	0.192188377	0.232688627	0.38289625
68	yPH_445	ste11d0	Glu2Sor1	Glu0	96	0.010416667	7	25	9054	5439	OFF	2	1	2889	36	35	1	36	0	0	35	1	13	1	13	1	14	0	35	0	0	0	0	0	0	0	0	0	7	6	0.192188377	0.232688627	0.38289625
68	yPH_445	ste11d0	Glu2Sor1	Glu0	96	0.010416667	7	26	9414	5799	ON	3	2	2888	36	35	1	36	0	0	35	1	13	1	13	1	14	0	33	0	0	0	2	0	0	0	0	0	7	6	0.192188377	0.232688627	0.38289625
68	yPH_445	ste11d0	Glu2Sor1	Glu0	96	0.010416667	7	27	9774	6159	ON	3	2	2888	37	34	3	36	1	0	33	3	13	1	13	1	14	0	35	0	2	0	0	0	0	0	0	0	7	6	0.192188377	0.232688627	0.38289625
68	yPH_445	ste11d0	Glu2Sor1	Glu0	96	0.010416667	7	28	10134	6519	ON	3	2	2888	36	35	1	36	0	0	35	1	13	1	13	1	14	0	35	0	0	0	0	0	0	0	0	0	7	6	0.192188377	0.232688627	0.38289625
68	yPH_445	ste11d0	Glu2Sor1	Glu0	96	0.010416667	7	29	10494	6879	ON	3	2	2888	36	35	1	36	0	0	35	1	13	1	13	1	14	0	36	0	0	0	0	1	0.028571429	0.045454545	7.94E-05	0.000126263	7	7	0.220759805	0.278143172	0.38289625
68	yPH_445	ste11d0	Glu2Sor1	Glu0	96	0.010416667	7	30	10854	7239	ON	3	2	2888	37	36	1	37	0	1	36	1	13	1	13	1	14	0	36	0	0	0	0	0	0	0	0	0	8	7	0.220759805	0.278143172	0.38289625
68	yPH_445	ste11d0	Glu2Sor1	Glu0	96	0.010416667	7	31	11214	7599	ON	3	2	2888	39	38	1	37	2	0	36	1	13	1	13	1	14	0	37	0	0	0	0	1	0.027777778	0.043478261	7.72E-05	0.000120773	8	8	0.248537583	0.321621433	0.38289625
68	yPH_445	ste11d0	Glu2Sor1	Glu0	96	0.010416667	7	32	11574	7959	ON	3	2	2888	38	37	1	37	1	1	37	0	13	0	13	0	14	0	39	0	0	0	0	2	0.054054054	0.083333333	0.00015015	0.000231481	9	10	0.302591637	0.404954766	0.38289625
68	yPH_445	ste11d0	Glu2Sor1	Glu0	96	0.010416667	7	33	11934	8319	ON	3	2	2888	40	39	1	39	1	2	39	0	13	0	13	0	14	0	39	0	0	0	0	0	0	0	0	0	11	10	0.302591637	0.404954766	0.38289625
68	yPH_445	ste11d0	Glu2Sor1	Glu0	96	0.010416667	7	34	12294	8679	OFF	4	2	2888	41	39	2	39	2	0	39	0	14	0	13	0	14	0	37	0	0	0	2	0	0	0	0	0	11	10	0.302591637	0.404954766	0.38289625
68	yPH_445	ste11d0	Glu2Sor1	Glu0	96	0.010416667	7	35	12654	9039	OFF	4	2	2888	40	37	3	39	1	0	37	2	21	2	21	1	23	0.36	38	0	0	0	0	1	0.027027027	0.0625	7.51E-05	0.000173611	11	11	0.329618664	0.467454766	0.74289625
68	yPH_445	ste11d0	Glu2Sor1	Glu0	96	0.010416667	7	36	13014	9399	OFF	4	2	2888	41	38	3	40	1	1	38	2	21	2	21	1	23	0	38	0	0	0	0	0	0	0	0	0	12	11	0.329618664	0.467454766	0.74289625
68	yPH_445	ste11d0	Glu2Sor1	Glu0	96	0.010416667	7	37	13374	9759	OFF	4	2	2888	41	38	3	40	1	0	38	2	21	2	21	1	23	0	38	0	0	0	0	0	0	0	0	0	12	11	0.329618664	0.467454766	0.74289625
68	yPH_445	ste11d0	Glu2Sor1	Glu0	96	0.010416667	7	38	13734	10119	OFF	4	2	2888	41	38	3	40	1	0	38	2	21	2	21	1	23	0	38	0	0	0	0	0	0	0	0	0	12	11	0.329618664	0.467454766	0.74289625
68	yPH_445	ste11d0	Glu2Sor1	Glu0	96	0.010416667	7	39	14094	10479	OFF	4	2	2888	41	38	3	40	1	0	38	2	21	2	21	1	23	0	38	0	0	0	0	0	0	0	0	0	12	11	0.329618664	0.467454766	0.74289625
68	yPH_445	ste11d0	Glu2Sor1	Glu0	96	0.010416667	7	40	14454	10839	OFF	4	2	2888	40	38	2	40	0	0	38	2	21	2	21	1	23	0	38	0	0	0	0	0	0	0	0	0	12	11	0.329618664	0.467454766	0.74289625
68	yPH_445	ste11d0	Glu2Sor1	Glu0	96	0.010416667	7	41	14814	11199	OFF	4	2	2888	41	38	3	40	1	0	38	2	21	2	21	1	23	0	38	0	0	0	0	0	0	0	0	0	12	11	0.329618664	0.467454766	0.74289625
68	yPH_445	ste11d0	Glu2Sor1	Glu0	96	0.010416667	7	42	15174	11559	ON	5	3	2888	41	38	3	40	1	0	38	2	21	2	21	1	23	0	38	0	2	0	2	0	0	0	0	0	12	11	0.329618664	0.467454766	0.74289625
68	yPH_445	ste11d0	Glu2Sor1	Glu0	96	0.010416667	7	43	15534	11919	ON	5	3	2888	41	38	3	40	1	0	38	2	23	0	22	0	23	0	40	0	2	0	0	0	0	0	0	0	12	11	0.329618664	0.467454766	0.74289625
68	yPH_445	ste11d0	Glu2Sor1	Glu0	96	0.010416667	7	44	16254	12639	ON	5	3	2888	42	40	2	41	1	0	40	1	23	0	22	0	23	0	38	0	0	0	2	0	0	0	0	0	12	11	0.329618664	0.467454766	0.74289625
68	yPH_445	ste11d0	Glu2Sor1	Glu0	96	0.010416667	7	45	16614	12999	ON	5	3	2888	42	38	4	41	1	0	38	3	21	2	21	1	23	0	40	0	2	0	0	0	0	0	0	0	12	11	0.329618664	0.467454766	0.74289625
68	yPH_445	ste11d0	Glu2Sor1	Glu0	96	0.010416667	7	46	16974	13359	ON	5	3	2888	42	40	2	41	1	0	40	1	23	0	22	0	23	0	41	0	0	0	0	1	0.025	0.058823529	6.94E-05	0.000163399	12	12	0.354618664	0.526278296	0.74289625
68	yPH_445	ste11d0	Glu2Sor1	Glu0	96	0.010416667	7	47	17334	13719	ON	5	3	2888	43	41	2	42	1	1	41	1	23	0	22	0	23	0	39	0	0	0	2	0	0	0	0	0	13	12	0.354618664	0.526278296	0.74289625
68	yPH_445	ste11d0	Glu2Sor1	Glu0	96	0.010416667	7	48	17694	14079	ON	5	3	2888	45	40	5	43	2	1	39	4	21	2	21	1	23	0	41	0	0	0	0	2	0.051282051	0.111111111	0.00014245	0.000308642	14	14	0.405900715	0.637389407	0.74289625
68	yPH_445	ste11d0	Glu2Sor1	Glu0	96	0.010416667	7	49	18054	14439	ON	5	3	2888	46	42	4	45	1	2	41	4	24	2	21	1	23	0	43	0	1	0	0	1	0.024390244	0.058823529	6.78E-05	0.000163399	16	15	0.430290959	0.696212936	0.74289625
68	yPH_445	ste11d0	Glu2Sor1	Glu0	96	0.010416667	7	50	18414	14799	OFF	6	3	2888	48	45	3	46	2	1	43	3	26	2	26	1	27	0.181818182	43	0	0	0	0	0	0	0	0	0	17	15	0.430290959	0.696212936	0.924714432
68	yPH_445	ste11d0	Glu2Sor1	Glu0	96	0.010416667	7	51	18774	15159	OFF	6	3	2888	48	45	3	46	2	0	43	3	26	2	26	1	27	0	43	0	0	0	0	0	0	0	0	0	17	15	0.430290959	0.696212936	0.924714432
68	yPH_445	ste11d0	Glu2Sor1	Glu0	96	0.010416667	7	52	19134	15519	OFF	6	3	2888	47	44	3	46	1	0	43	3	26	2	25	1	27	0	43	0	0	0	0	0	0	0	0	0	17	15	0.430290959	0.696212936	0.924714432
68	yPH_445	ste11d0	Glu2Sor1	Glu0	96	0.010416667	7	53	19494	15879	OFF	6	3	2888	47	43	4	47	0	0	43	4	26	2	24	1	27	0	43	0	0	0	0	0	0	0	0	0	17	15	0.430290959	0.696212936	0.924714432
68	yPH_445	ste11d0	Glu2Sor1	Glu0	96	0.010416667	7	54	19854	16239	OFF	6	3	2888	47	43	4	47	0	0	43	4	26	2	24	1	27	0	43	0	0	0	0	0	0	0	0	0	17	15	0.430290959	0.696212936	0.924714432
68	yPH_445	ste11d0	Glu2Sor1	Glu0	96	0.010416667	7	55	20214	16599	OFF	6	3	2888	47	43	4	47	0	0	43	4	26	2	24	1	27	0	43	0	0	0	0	0	0	0	0	0	17	15	0.430290959	0.696212936	0.924714432
68	yPH_445	ste11d0	Glu2Sor1	Glu0	96	0.010416667	7	56	20574	16959	OFF	6	3	2888	48	44	4	47	1	0	43	4	26	2	25	1	27	0	43	0	0	0	0	0	0	0	0	0	17	15	0.430290959	0.696212936	0.924714432
68	yPH_445	ste11d0	Glu2Sor1	Glu0	96	0.010416667	7	57	20934	17319	OFF	6	3	2888	49	43	6	48	1	1	43	5	26	2	24	2	27	0	43	0	0	0	0	0	0	0	0	0	18	15	0.430290959	0.696212936	0.924714432
68	yPH_445	ste11d0	Glu2Sor1	Glu0	96	0.010416667	7	58	21294	17679	ON	7	4	2888	49	44	5	48	1	0	43	5	26	2	25	1	27	0	43	0	0	0	0	0	0	0	0	0	18	15	0.430290959	0.696212936	0.924714432
68	yPH_445	ste11d0	Glu2Sor1	Glu0	96	0.010416667	7	59	21654	18039	ON	7	4	2888	50	44	6	48	2	0	43	5	26	2	25	2	27	0	44	0	1	0	0	0	0	0	0	0	18	15	0.430290959	0.696212936	0.924714432
68	yPH_445	ste11d0	Glu2Sor1	Glu0	96	0.010416667	7	60	22014	18399	ON	7	4	2888	51	45	6	49	2	1	44	5	26	2	25	2	27	0	46	0	2	0	0	0	0	0	0	0	19	15	0.430290959	0.696212936	0.924714432
68	yPH_445	ste11d0	Glu2Sor1	Glu0	96	0.010416667	7	61	22374	18759	ON	7	4	2888	51	47	4	49	2	0	46	3	28	0	26	1	27	0	46	0	0	0	0	0	0	0	0	0	19	15	0.430290959	0.696212936	0.924714432
68	yPH_445	ste11d0	Glu2Sor1	Glu0	96	0.010416667	7	62	22734	19119	ON	7	4	2888	50	46	4	49	1	0	46	3	28	0	25	1	27	0	47	0	0	0	0	1	0.02173913	0.055555556	6.04E-05	0.000154321	19	16	0.45203009	0.751768492	0.924714432
68	yPH_445	ste11d0	Glu2Sor1	Glu0	96	0.010416667	7	63	23094	19479	ON	7	4	2888	53	48	5	50	3	1	47	3	28	0	26	2	27	0	48	0	0	0	0	1	0.021276596	0.052631579	5.91E-05	0.000146199	20	17	0.473306686	0.804400071	0.924714432
68	yPH_445	ste11d0	Glu2Sor1	Glu0	96	0.010416667	7	64	23454	19839	ON	7	4	2888	52	48	4	51	1	1	48	3	30	0	25	1	27	0	49	0	0	0	0	1	0.020833333	0.055555556	2.89E-05	7.72E-05	21	18	0.494140019	0.859955626	0.924714432
68	yPH_445	ste11d0	Glu2Sor1	Glu0	96	0.010416667	7	65	24174	20559	OFF	8	4	2887	54	51	3	52	2	1	49	3	37	0	34	0	34	0.318181818	50	0	1	0	1	1	0.020408163	0.083333333	5.67E-05	0.000231481	22	19	0.514548182	0.94328896	1.24289625
68	yPH_445	ste11d0	Glu2Sor1	Glu0	96	0.010416667	7	66	24534	20919	OFF	8	4	2887	55	51	4	53	2	1	50	3	37	0	33	1	34	0	49	0	0	0	1	0	0	0	0	0	23	19	0.514548182	0.94328896	1.24289625
68	yPH_445	ste11d0	Glu2Sor1	Glu0	96	0.010416667	7	67	24894	21279	OFF	8	4	2887	54	49	5	53	1	0	49	4	37	0	32	1	34	0	49	0	0	0	0	0	0	0	0	0	23	19	0.514548182	0.94328896	1.24289625
68	yPH_445	ste11d0	Glu2Sor1	Glu0	96	0.010416667	7	68	25254	21639	OFF	8	4	2887	55	50	5	54	1	1	49	5	37	0	33	0	34	0	49	0	0	0	0	0	0	0	0	0	24	19	0.514548182	0.94328896	1.24289625
68	yPH_445	ste11d0	Glu2Sor1	Glu0	96	0.010416667	7	69	25614	21999	OFF	8	4	2887	57	51	6	54	3	0	49	5	37	0	34	1	34	0	50	0	1	0	0	0	0	0	0	0	24	19	0.514548182	0.94328896	1.24289625
68	yPH_445	ste11d0	Glu2Sor1	Glu0	96	0.010416667	7	70	25974	22359	OFF	8	4	2887	58	53	5	54	4	0	50	4	37	0	35	1	34	0	50	0	0	0	0	0	0	0	0	0	24	19	0.514548182	0.94328896	1.24289625
68	yPH_445	ste11d0	Glu2Sor1	Glu0	96	0.010416667	7	71	26334	22719	OFF	8	4	2887	56	51	5	54	2	0	50	4	37	0	33	1	34	0	50	0	0	0	0	0	0	0	0	0	24	19	0.514548182	0.94328896	1.24289625
68	yPH_445	ste11d0	Glu2Sor1	Glu0	96	0.010416667	7	72	26694	23079	OFF	8	4	2887	56	51	5	54	2	0	50	4	37	0	33	1	34	0	50	0	0	0	0	0	0	0	0	0	24	19	0.514548182	0.94328896	1.24289625
68	yPH_445	ste11d0	Glu2Sor1	Glu0	96	0.010416667	7	73	27414	23799	ON	9	5	2888	55	50	5	54	1	0	50	4	37	0	32	1	34	0	47	0	0	0	3	0	0	0	0	0	24	19	0.514548182	0.94328896	1.24289625
68	yPH_445	ste11d0	Glu2Sor1	Glu0	96	0.010416667	7	74	27774	24159	ON	9	5	2888	58	49	9	54	4	0	47	7	36	1	34	2	34	0	50	0	3	0	0	0	0	0	0	0	24	19	0.514548182	0.94328896	1.24289625
68	yPH_445	ste11d0	Glu2Sor1	Glu0	96	0.010416667	7	75	28134	24519	ON	9	5	2888	56	51	5	54	2	0	50	4	37	0	33	1	34	0	50	0	0	0	0	0	0	0	0	0	24	19	0.514548182	0.94328896	1.24289625
68	yPH_445	ste11d0	Glu2Sor1	Glu0	96	0.010416667	7	76	28494	24879	ON	9	5	2888	55	50	5	54	1	0	50	4	37	0	32	1	34	0	48	0	0	0	2	0	0	0	0	0	24	19	0.514548182	0.94328896	1.24289625
68	yPH_445	ste11d0	Glu2Sor1	Glu0	96	0.010416667	7	77	28854	25239	ON	9	5	2888	57	49	8	54	3	0	48	6	36	1	33	2	34	0	50	0	2	0	0	0	0	0	0	0	24	19	0.514548182	0.94328896	1.24289625
68	yPH_445	ste11d0	Glu2Sor1	Glu0	96	0.010416667	7	78	29214	25599	ON	9	5	2888	56	52	4	54	2	0	50	4	38	0	34	0	34	0	47	0	0	1	4	1	0.02	0.083333333	2.78E-05	0.000115741	24	20	0.534548182	1.026622293	1.24289625
68	yPH_445	ste11d0	Glu2Sor1	Glu0	96	0.010416667	7	79	29934	26319	OFF	10	5	2889	56	48	8	54	2	1	47	7	37	2	33	2	36	0.117647059	48	0	1	0	0	0	0	0	0	0	25	20	0.534548182	1.026622293	1.360543309
68	yPH_445	ste11d0	Glu2Sor1	Glu0	96	0.010416667	7	80	30294	26679	OFF	10	5	2889	57	48	9	55	2	1	48	7	37	2	32	3	36	0	48	0	0	0	0	0	0	0	0	0	26	20	0.534548182	1.026622293	1.360543309
68	yPH_445	ste11d0	Glu2Sor1	Glu0	96	0.010416667	7	81	30654	27039	OFF	10	5	2889	60	50	10	55	5	0	48	7	37	2	34	4	36	0	48	0	0	0	0	0	0	0	0	0	26	20	0.534548182	1.026622293	1.360543309
68	yPH_445	ste11d0	Glu2Sor1	Glu0	96	0.010416667	7	82	31014	27399	OFF	10	5	2889	59	49	10	55	4	0	48	7	37	2	33	4	36	0	48	0	0	0	0	0	0	0	0	0	26	20	0.534548182	1.026622293	1.360543309
68	yPH_445	ste11d0	Glu2Sor1	Glu0	96	0.010416667	7	83	31374	27759	OFF	10	5	2889	58	49	9	55	3	0	48	7	37	2	33	3	36	0	48	0	0	0	0	0	0	0	0	0	26	20	0.534548182	1.026622293	1.360543309
68	yPH_445	ste11d0	Glu2Sor1	Glu0	96	0.010416667	7	84	31734	28119	OFF	10	5	2889	58	48	10	56	2	1	48	8	37	2	32	3	36	0	49	0	1	0	0	0	0	0	0	0	27	20	0.534548182	1.026622293	1.360543309
68	yPH_445	ste11d0	Glu2Sor1	Glu0	96	0.010416667	7	85	32094	28479	OFF	10	5	2889	58	50	8	56	2	0	49	7	37	2	33	2	36	0	48	0	0	0	1	0	0	0	0	0	27	20	0.534548182	1.026622293	1.360543309
68	yPH_445	ste11d0	Glu2Sor1	Glu0	96	0.010416667	7	86	32454	28839	OFF	10	5	2889	57	49	8	56	1	0	48	8	37	2	33	1	36	0	48	0	0	0	0	0	0	0	0	0	27	20	0.534548182	1.026622293	1.360543309
68	yPH_445	ste11d0	Glu2Sor1	Glu0	96	0.010416667	7	87	32814	29199	ON	11	6	2887	58	48	10	57	1	0	48	9	37	2	32	2	36	0	48	0	0	0	0	0	0	0	0	0	27	20	0.534548182	1.026622293	1.360543309
68	yPH_445	ste11d0	Glu2Sor1	Glu0	96	0.010416667	7	88	33534	29919	ON	11	6	2887	57	48	9	57	0	0	48	9	37	2	32	1	36	0	48	0	0	0	0	0	0	0	0	0	27	20	0.534548182	1.026622293	1.360543309
68	yPH_445	ste11d0	Glu2Sor1	Glu0	96	0.010416667	7	89	33894	30279	ON	11	6	2887	59	50	9	57	2	0	48	9	37	2	34	1	36	0	49	0	1	0	0	0	0	0	0	0	27	20	0.534548182	1.026622293	1.360543309
68	yPH_445	ste11d0	Glu2Sor1	Glu0	96	0.010416667	7	90	34254	30639	ON	11	6	2887	59	50	9	57	2	0	49	8	37	2	33	2	36	0	49	0	0	0	0	0	0	0	0	0	27	20	0.534548182	1.026622293	1.360543309
68	yPH_445	ste11d0	Glu2Sor1	Glu0	96	0.010416667	7	91	34614	30999	ON	11	6	2887	59	51	8	57	2	0	49	8	37	2	34	1	36	0	50	0	2	0	1	0	0	0	0	0	27	20	0.534548182	1.026622293	1.360543309
68	yPH_445	ste11d0	Glu2Sor1	Glu0	96	0.010416667	7	92	34974	31359	ON	11	6	2887	62	55	7	57	5	0	50	7	39	0	38	0	36	0	51	0	1	0	0	0	0	0	0	0	27	20	0.534548182	1.026622293	1.360543309
68	yPH_445	ste11d0	Glu2Sor1	Glu0	96	0.010416667	7	93	35334	31719	ON	11	6	2887	60	53	7	57	3	0	51	6	39	0	35	1	36	0	51	0	0	0	0	0	0	0	0	0	27	20	0.534548182	1.026622293	1.360543309
68	yPH_445	ste11d0	Glu2Sor1	Glu0	96	0.010416667	7	94	35694	32079	OFF	12	6	2888	58	52	6	57	1	0	51	6	42	0	38	0	40	0.210526316	51	0	0	0	0	0	0	0	0	0	27	20	0.534548182	1.026622293	1.571069625
68	yPH_445	ste11d0	Glu2Sor1	Glu0	96	0.010416667	7	95	36054	32439	OFF	12	6	2888	59	53	6	57	2	0	51	6	42	0	39	0	40	0	51	0	0	0	0	0	0	0	0	0	27	20	0.534548182	1.026622293	1.571069625
68	yPH_445	ste11d0	Glu2Sor1	Glu0	96	0.010416667	7	96	36414	32799	OFF	12	6	2888	58	52	6	57	1	0	51	6	42	0	38	0	40	0	51	0	0	0	0	0	0	0	0	0	27	20	0.534548182	1.026622293	1.571069625
68	yPH_445	ste11d0	Glu2Sor1	Glu0	96	0.010416667	7	97	36774	33159	OFF	12	6	2888	58	52	6	57	1	0	51	6	42	0	38	0	40	0	51	0	0	0	0	0	0	0	0	0	27	20	0.534548182	1.026622293	1.571069625
68	yPH_445	ste11d0	Glu2Sor1	Glu0	96	0.010416667	7	98	37134	33519	OFF	12	6	2888	59	52	7	57	2	0	51	6	42	0	38	1	40	0	51	0	0	0	0	0	0	0	0	0	27	20	0.534548182	1.026622293	1.571069625
68	yPH_445	ste11d0	Glu2Sor1	Glu0	96	0.010416667	7	99	37494	33879	OFF	12	6	2888	58	51	7	57	1	0	51	6	42	0	37	1	40	0	51	0	0	0	0	0	0	0	0	0	27	20	0.534548182	1.026622293	1.571069625
68	yPH_445	ste11d0	Glu2Sor1	Glu0	96	0.010416667	7	100	37854	34239	OFF	12	6	2888	58	51	7	57	1	0	51	6	42	0	37	1	40	0	51	0	0	0	0	0	0	0	0	0	27	20	0.534548182	1.026622293	1.571069625
68	yPH_445	ste11d0	Glu2Sor1	Glu0	96	0.010416667	7	101	38214	34599	OFF	12	6	2888	60	52	8	57	3	0	51	6	42	0	38	2	40	0	51	0	0	0	0	0	0	0	0	0	27	20	0.534548182	1.026622293	1.571069625
68	yPH_445	ste11d0	Glu2Sor1	Glu0	96	0.010416667	7	102	38574	34959	ON	13	7	2888	61	53	8	57	4	0	51	6	42	0	39	2	40	0	51	0	0	0	0	0	0	0	0	0	27	20	0.534548182	1.026622293	1.571069625
68	yPH_445	ste11d0	Glu2Sor1	Glu0	96	0.010416667	7	103	38934	35319	ON	13	7	2888	60	52	8	57	3	0	51	6	42	0	38	2	40	0	51	0	0	0	0	0	0	0	0	0	27	20	0.534548182	1.026622293	1.571069625
68	yPH_445	ste11d0	Glu2Sor1	Glu0	96	0.010416667	7	104	39294	35679	ON	13	7	2888	59	52	7	57	2	0	51	6	42	0	38	1	40	0	51	0	0	0	0	0	0	0	0	0	27	20	0.534548182	1.026622293	1.571069625
68	yPH_445	ste11d0	Glu2Sor1	Glu0	96	0.010416667	7	105	39654	36039	ON	13	7	2888	60	52	8	57	3	0	51	6	42	0	38	2	40	0	51	0	0	0	0	0	0	0	0	0	27	20	0.534548182	1.026622293	1.571069625
68	yPH_445	ste11d0	Glu2Sor1	Glu0	96	0.010416667	7	106	40014	36399	ON	13	7	2888	61	53	8	57	4	0	51	6	42	0	39	2	40	0	51	0	0	0	0	0	0	0	0	0	27	20	0.534548182	1.026622293	1.571069625
68	yPH_445	ste11d0	Glu2Sor1	Glu0	96	0.010416667	7	107	40374	36759	ON	13	7	2888	61	53	8	57	4	0	51	6	42	0	39	2	40	0	51	0	0	0	0	0	0	0	0	0	27	20	0.534548182	1.026622293	1.571069625
68	yPH_445	ste11d0	Glu2Sor1	Glu0	96	0.010416667	7	108	41094	37479	ON	13	7	2888	61	53	8	57	4	0	51	6	42	0	39	2	40	0	48	0	0	0	3	0	0	0	0	0	27	20	0.534548182	1.026622293	1.571069625
68	yPH_445	ste11d0	Glu2Sor1	Glu0	96	0.010416667	7	109	41454	37839	OFF	14	7	2889	59	48	11	57	2	0	48	9	44	2	41	2	44	0.266666667	46	0	1	0	3	0	0	0	0	0	27	20	0.534548182	1.026622293	1.837736292
68	yPH_445	ste11d0	Glu2Sor1	Glu0	96	0.010416667	7	110	41814	38199	OFF	14	7	2889	58	46	12	57	1	0	46	11	43	3	39	3	44	0	49	0	2	0	0	1	0.02173913	0.333333333	6.04E-05	0.000925926	27	21	0.556287313	1.359955626	1.837736292
68	yPH_445	ste11d0	Glu2Sor1	Glu0	96	0.010416667	7	111	42174	38559	OFF	14	7	2889	60	49	11	59	1	2	49	10	44	1	40	1	44	0	51	0	2	0	0	0	0	0	0	0	29	21	0.556287313	1.359955626	1.837736292
68	yPH_445	ste11d0	Glu2Sor1	Glu0	96	0.010416667	7	112	42534	38919	OFF	14	7	2889	60	51	9	59	1	0	51	8	45	0	40	1	44	0	51	0	0	0	0	0	0	0	0	0	29	21	0.556287313	1.359955626	1.837736292
68	yPH_445	ste11d0	Glu2Sor1	Glu0	96	0.010416667	7	113	42894	39279	OFF	14	7	2889	60	51	9	59	1	0	51	8	45	0	40	1	44	0	NA	NA	NA	NA	NA	NA	NA	NA	NA	NA	NA	NA	NA	NA	NA
68	yPH_445	ste11d0	Glu2Sor1	Glu0	96	0.010416667	8	0	63	-3552	NA	NA	NA	NA	32	32	0	32	0	0	32	0	3	0	0	0	0	0	32	0	0	0	0	0	0	0	0	0	NA	NA	NA	NA	NA
68	yPH_445	ste11d0	Glu2Sor1	Glu0	96	0.010416667	8	1	423	-3192	NA	NA	NA	NA	33	33	0	32	1	0	32	0	3	0	0	0	0	0	34	0	0	0	0	2	0.0625	0.068965517	0.000173611	0.000191571	NA	NA	NA	NA	NA
68	yPH_445	ste11d0	Glu2Sor1	Glu0	96	0.010416667	8	2	783	-2832	NA	NA	NA	NA	35	35	0	34	1	2	34	0	3	0	0	0	0	0	35	0	0	0	0	1	0.029411765	0.032258065	8.17E-05	8.96E-05	NA	NA	NA	NA	NA
68	yPH_445	ste11d0	Glu2Sor1	Glu0	96	0.010416667	8	3	1143	-2472	OFF	0	0	3610	36	36	0	35	1	1	35	0	3	0	0	0	0	0	35	0	0	0	0	0	0	0	0	0	NA	NA	NA	NA	NA
68	yPH_445	ste11d0	Glu2Sor1	Glu0	96	0.010416667	8	4	1503	-2112	OFF	0	0	3610	37	37	0	35	2	0	35	0	3	0	0	0	0	0	35	0	0	0	2	2	0.057142857	0.0625	0.00015873	0.000173611	NA	NA	NA	NA	NA
68	yPH_445	ste11d0	Glu2Sor1	Glu0	96	0.010416667	8	5	1863	-1752	OFF	0	0	3610	38	36	2	37	1	2	35	2	1	2	0	0	0	0	38	0	0	0	0	3	0.085714286	0.088235294	0.000238095	0.000245098	NA	NA	NA	NA	NA
68	yPH_445	ste11d0	Glu2Sor1	Glu0	96	0.010416667	8	6	2223	-1392	OFF	0	0	3610	41	39	2	40	1	3	38	2	1	2	0	0	0	0	39	0	0	0	0	1	0.026315789	0.027027027	7.31E-05	7.51E-05	NA	NA	NA	NA	NA
68	yPH_445	ste11d0	Glu2Sor1	Glu0	96	0.010416667	8	7	2583	-1032	OFF	0	0	3610	42	40	2	41	1	1	39	2	1	2	0	0	0	0	43	0	2	0	0	2	0.051282051	0.052631579	0.00014245	0.000146199	NA	NA	NA	NA	NA
68	yPH_445	ste11d0	Glu2Sor1	Glu0	96	0.010416667	8	8	2943	-672	OFF	0	0	3610	44	44	0	43	1	2	43	0	3	0	0	0	0	0	46	0	0	0	0	3	0.069767442	0.075	0.000193798	0.000208333	NA	NA	NA	NA	NA
68	yPH_445	ste11d0	Glu2Sor1	Glu0	96	0.010416667	8	9	3303	-312	OFF	0	0	3610	47	47	0	46	1	3	46	0	3	0	0	0	0	0	46	0	0	0	2	2	0.043478261	0.046511628	0.000120773	0.000129199	NA	NA	NA	NA	NA
68	yPH_445	ste11d0	Glu2Sor1	Glu0	96	0.010416667	8	10	3663	48	ON	1	1	2888	50	48	2	48	2	2	46	2	3	0	0	0	0	0	48	0	2	0	1	1	0.02173913	0.023255814	6.04E-05	6.46E-05	5	3	0.065217391	0.069767442	0
68	yPH_445	ste11d0	Glu2Sor1	Glu0	96	0.010416667	8	11	4023	408	ON	1	1	2888	52	51	1	49	3	1	48	1	3	0	0	0	0	0	48	0	0	0	0	0	0	0	0	0	6	3	0.065217391	0.069767442	0
68	yPH_445	ste11d0	Glu2Sor1	Glu0	96	0.010416667	8	12	4383	768	ON	1	1	2888	52	51	1	49	3	0	48	1	3	0	0	0	0	0	49	0	0	0	0	1	0.020833333	0.022222222	5.79E-05	6.17E-05	6	4	0.086050725	0.091989664	0
68	yPH_445	ste11d0	Glu2Sor1	Glu0	96	0.010416667	8	13	4743	1128	ON	1	1	2888	52	51	1	50	2	1	49	1	3	0	0	0	0	0	49	0	0	0	0	0	0	0	0	0	7	4	0.086050725	0.091989664	0
68	yPH_445	ste11d0	Glu2Sor1	Glu0	96	0.010416667	8	14	5103	1488	ON	1	1	2888	50	49	1	50	0	0	49	1	3	0	0	0	0	0	48	0	0	0	1	0	0	0	0	0	7	4	0.086050725	0.091989664	0
68	yPH_445	ste11d0	Glu2Sor1	Glu0	96	0.010416667	8	15	5463	1848	ON	1	1	2888	53	51	2	50	3	0	48	2	3	0	0	0	0	0	46	0	0	0	2	0	0	0	0	0	7	4	0.086050725	0.091989664	0
68	yPH_445	ste11d0	Glu2Sor1	Glu0	96	0.010416667	8	16	5823	2208	ON	1	1	2888	51	47	4	50	1	0	46	4	3	0	0	0	0	0	46	0	0	0	0	0	0	0	0	0	7	4	0.086050725	0.091989664	0
68	yPH_445	ste11d0	Glu2Sor1	Glu0	96	0.010416667	8	17	6183	2568	ON	1	1	2888	50	46	4	50	0	0	46	4	3	0	0	0	0	0	46	0	0	0	0	0	0	0	0	0	7	4	0.086050725	0.091989664	0
68	yPH_445	ste11d0	Glu2Sor1	Glu0	96	0.010416667	8	18	6543	2928	OFF	2	1	2889	51	47	4	50	1	0	46	4	3	0	0	0	0	0	48	0	2	0	0	0	0	0	0	0	7	4	0.086050725	0.091989664	0
68	yPH_445	ste11d0	Glu2Sor1	Glu0	96	0.010416667	8	19	6903	3288	OFF	2	1	2889	51	49	2	50	1	0	48	2	8	0	5	0	5	0.106382979	49	0	0	0	0	1	0.020833333	0.025	5.79E-05	6.94E-05	7	5	0.106884058	0.116989664	0.106382979
68	yPH_445	ste11d0	Glu2Sor1	Glu0	96	0.010416667	8	20	7263	3648	OFF	2	1	2889	51	49	2	51	0	1	49	2	8	1	5	1	6	0.023255814	49	0	0	0	0	0	0	0	0	0	8	5	0.106884058	0.116989664	0.129638793
68	yPH_445	ste11d0	Glu2Sor1	Glu0	96	0.010416667	8	21	7623	4008	OFF	2	1	2889	52	50	2	51	1	0	49	2	8	1	5	1	6	0	49	0	0	0	0	0	0	0	0	0	8	5	0.106884058	0.116989664	0.129638793
68	yPH_445	ste11d0	Glu2Sor1	Glu0	96	0.010416667	8	22	7983	4368	OFF	2	1	2889	52	50	2	51	1	0	49	2	8	1	5	1	6	0	49	0	0	0	0	0	0	0	0	0	8	5	0.106884058	0.116989664	0.129638793
68	yPH_445	ste11d0	Glu2Sor1	Glu0	96	0.010416667	8	23	8343	4728	OFF	2	1	2889	52	50	2	51	1	0	49	2	8	1	5	1	6	0	49	0	0	0	0	0	0	0	0	0	8	5	0.106884058	0.116989664	0.129638793
68	yPH_445	ste11d0	Glu2Sor1	Glu0	96	0.010416667	8	24	8703	5088	OFF	2	1	2889	52	50	2	51	1	0	49	2	8	1	5	1	6	0	49	0	0	0	0	0	0	0	0	0	8	5	0.106884058	0.116989664	0.129638793
68	yPH_445	ste11d0	Glu2Sor1	Glu0	96	0.010416667	8	25	9063	5448	OFF	2	1	2889	52	50	2	51	1	0	49	2	8	1	5	1	6	0	49	0	0	0	0	0	0	0	0	0	8	5	0.106884058	0.116989664	0.129638793
68	yPH_445	ste11d0	Glu2Sor1	Glu0	96	0.010416667	8	26	9423	5808	ON	3	2	2888	52	50	2	51	1	0	49	2	8	1	5	1	6	0	49	0	0	0	0	0	0	0	0	0	8	5	0.106884058	0.116989664	0.129638793
68	yPH_445	ste11d0	Glu2Sor1	Glu0	96	0.010416667	8	27	9783	6168	ON	3	2	2888	55	53	2	51	4	0	49	2	8	1	5	1	6	0	49	0	0	0	0	0	0	0	0	0	8	5	0.106884058	0.116989664	0.129638793
68	yPH_445	ste11d0	Glu2Sor1	Glu0	96	0.010416667	8	28	10143	6528	ON	3	2	2888	51	49	2	51	0	0	49	2	8	1	5	1	6	0	50	0	0	0	0	1	0.020408163	0.024390244	5.67E-05	6.78E-05	8	6	0.127292221	0.141379908	0.129638793
68	yPH_445	ste11d0	Glu2Sor1	Glu0	96	0.010416667	8	29	10503	6888	ON	3	2	2888	52	50	2	52	0	1	50	2	7	1	5	1	6	0	50	0	0	0	0	0	0	0	0	0	9	6	0.127292221	0.141379908	0.129638793
68	yPH_445	ste11d0	Glu2Sor1	Glu0	96	0.010416667	8	30	10863	7248	ON	3	2	2888	52	50	2	52	0	0	50	2	7	1	5	1	6	0	50	0	0	0	0	0	0	0	0	0	9	6	0.127292221	0.141379908	0.129638793
68	yPH_445	ste11d0	Glu2Sor1	Glu0	96	0.010416667	8	31	11223	7608	ON	3	2	2888	53	51	2	52	1	0	50	2	7	1	5	1	6	0	52	0	0	0	0	2	0.04	0.046511628	0.000111111	0.000129199	9	8	0.167292221	0.187891536	0.129638793
68	yPH_445	ste11d0	Glu2Sor1	Glu0	96	0.010416667	8	32	11583	7968	ON	3	2	2888	56	54	2	54	2	2	52	2	7	1	5	1	6	0	53	0	0	0	0	1	0.019230769	0.022222222	5.34E-05	6.17E-05	11	9	0.18652299	0.210113758	0.129638793
68	yPH_445	ste11d0	Glu2Sor1	Glu0	96	0.010416667	8	33	11943	8328	ON	3	2	2888	59	56	3	56	3	1	53	3	7	1	5	1	6	0	53	0	0	0	0	0	0	0	0	0	12	9	0.18652299	0.210113758	0.129638793
68	yPH_445	ste11d0	Glu2Sor1	Glu0	96	0.010416667	8	34	12303	8688	OFF	4	2	2888	59	56	3	56	3	0	53	3	8	1	5	1	6	0	51	0	0	0	2	0	0	0	0	0	12	9	0.18652299	0.210113758	0.129638793
68	yPH_445	ste11d0	Glu2Sor1	Glu0	96	0.010416667	8	35	12663	9048	OFF	4	2	2888	58	53	5	56	2	0	51	5	19	1	16	1	17	0.234042553	48	0	0	0	3	0	0	0	0	0	12	9	0.18652299	0.210113758	0.363681346
68	yPH_445	ste11d0	Glu2Sor1	Glu0	96	0.010416667	8	36	13023	9408	OFF	4	2	2888	59	51	8	56	3	0	48	8	18	3	16	2	18	0.027777778	53	0	5	0	0	0	0	0	0	0	12	9	0.18652299	0.210113758	0.391459124
68	yPH_445	ste11d0	Glu2Sor1	Glu0	96	0.010416667	8	37	13383	9768	OFF	4	2	2888	58	55	3	56	2	0	53	3	20	1	17	1	18	0	52	0	0	0	2	1	0.018867925	0.03030303	5.24E-05	8.42E-05	12	10	0.205390915	0.240416788	0.391459124
68	yPH_445	ste11d0	Glu2Sor1	Glu0	96	0.010416667	8	38	13743	10128	OFF	4	2	2888	59	54	5	57	2	1	52	5	20	1	17	1	18	0	48	0	0	0	4	0	0	0	0	0	13	10	0.205390915	0.240416788	0.391459124
68	yPH_445	ste11d0	Glu2Sor1	Glu0	96	0.010416667	8	39	14103	10488	OFF	4	2	2888	58	49	9	57	1	0	48	9	18	3	15	3	18	0	54	0	6	0	0	0	0	0	0	0	13	10	0.205390915	0.240416788	0.391459124
68	yPH_445	ste11d0	Glu2Sor1	Glu0	96	0.010416667	8	40	14463	10848	OFF	4	2	2888	59	56	3	57	2	0	54	3	20	1	17	1	18	0	55	0	0	0	0	1	0.018518519	0.029411765	5.14E-05	8.17E-05	13	11	0.223909434	0.269828553	0.391459124
68	yPH_445	ste11d0	Glu2Sor1	Glu0	96	0.010416667	8	41	14823	11208	OFF	4	2	2888	60	57	3	58	2	1	55	3	20	1	17	1	18	0	54	0	0	0	1	0	0	0	0	0	14	11	0.223909434	0.269828553	0.391459124
68	yPH_445	ste11d0	Glu2Sor1	Glu0	96	0.010416667	8	42	15183	11568	ON	5	3	2888	59	55	4	58	1	0	54	4	20	1	17	1	18	0	54	0	0	0	0	0	0	0	0	0	14	11	0.223909434	0.269828553	0.391459124
68	yPH_445	ste11d0	Glu2Sor1	Glu0	96	0.010416667	8	43	15543	11928	ON	5	3	2888	58	54	4	58	0	0	54	4	20	1	17	1	18	0	54	0	0	0	0	0	0	0	0	0	14	11	0.223909434	0.269828553	0.391459124
68	yPH_445	ste11d0	Glu2Sor1	Glu0	96	0.010416667	8	44	16263	12648	ON	5	3	2888	58	54	4	58	0	0	54	4	20	1	17	1	18	0	56	0	0	0	0	2	0.037037037	0.058823529	0.000102881	0.000163399	14	13	0.260946471	0.328652083	0.391459124
68	yPH_445	ste11d0	Glu2Sor1	Glu0	96	0.010416667	8	45	16623	13008	ON	5	3	2888	61	57	4	60	1	2	56	4	20	1	17	1	18	0	54	0	0	0	2	0	0	0	0	0	16	13	0.260946471	0.328652083	0.391459124
68	yPH_445	ste11d0	Glu2Sor1	Glu0	96	0.010416667	8	46	16983	13368	ON	5	3	2888	60	54	6	60	0	0	54	6	20	1	17	1	18	0	57	0	2	0	0	1	0.018518519	0.029411765	5.14E-05	8.17E-05	16	14	0.279464989	0.358063847	0.391459124
68	yPH_445	ste11d0	Glu2Sor1	Glu0	96	0.010416667	8	47	17343	13728	ON	5	3	2888	68	63	5	61	7	1	57	4	20	1	17	1	18	0	57	0	0	0	0	0	0	0	0	0	17	14	0.279464989	0.358063847	0.391459124
68	yPH_445	ste11d0	Glu2Sor1	Glu0	96	0.010416667	8	48	17703	14088	ON	5	3	2888	64	59	5	61	3	0	57	4	20	2	17	1	18	0	55	0	0	0	2	0	0	0	0	0	17	14	0.279464989	0.358063847	0.391459124
68	yPH_445	ste11d0	Glu2Sor1	Glu0	96	0.010416667	8	49	18063	14448	OFF	6	3	2888	69	61	8	61	8	0	55	6	20	2	17	1	18	0	55	0	0	0	0	0	0	0	0	0	17	14	0.279464989	0.358063847	0.391459124
68	yPH_445	ste11d0	Glu2Sor1	Glu0	96	0.010416667	8	50	18423	14808	OFF	6	3	2888	63	57	6	60	3	0	55	5	24	3	20	2	23	0.131578947	57	0	2	0	0	0	0	0	0	0	17	14	0.279464989	0.358063847	0.523038071
68	yPH_445	ste11d0	Glu2Sor1	Glu0	96	0.010416667	8	51	18783	15168	OFF	6	3	2888	63	60	3	60	3	0	57	3	24	3	20	2	23	0	54	0	0	0	4	1	0.01754386	0.03030303	4.87E-05	8.42E-05	17	15	0.297008849	0.388366878	0.523038071
68	yPH_445	ste11d0	Glu2Sor1	Glu0	96	0.010416667	8	52	19143	15528	OFF	6	3	2888	64	57	7	61	3	1	54	7	22	5	19	3	23	0	56	0	2	0	0	0	0	0	0	0	18	15	0.297008849	0.388366878	0.523038071
68	yPH_445	ste11d0	Glu2Sor1	Glu0	96	0.010416667	8	53	19503	15888	OFF	6	3	2888	63	59	4	60	3	0	56	4	22	4	19	2	23	0	58	0	2	0	0	0	0	0	0	0	18	15	0.297008849	0.388366878	0.523038071
68	yPH_445	ste11d0	Glu2Sor1	Glu0	96	0.010416667	8	54	19863	16248	OFF	6	3	2888	61	59	2	60	1	0	58	2	25	2	21	1	24	0.029411765	62	0	0	0	0	4	0.068965517	0.121212121	0.000191571	0.0003367	18	19	0.365974366	0.509578999	0.552449836
68	yPH_445	ste11d0	Glu2Sor1	Glu0	96	0.010416667	8	55	20223	16608	OFF	6	3	2888	65	62	3	64	1	4	62	2	25	2	21	1	24	0	63	0	0	0	0	1	0.016129032	0.027027027	4.48E-05	7.51E-05	22	20	0.382103398	0.536606026	0.552449836
68	yPH_445	ste11d0	Glu2Sor1	Glu0	96	0.010416667	8	56	20583	16968	OFF	6	3	2888	66	63	3	65	1	1	63	2	25	2	21	1	24	0	64	0	0	0	0	1	0.015873016	0.026315789	4.41E-05	7.31E-05	23	21	0.397976414	0.562921815	0.552449836
68	yPH_445	ste11d0	Glu2Sor1	Glu0	96	0.010416667	8	57	20943	17328	OFF	6	3	2888	66	64	2	66	0	1	64	2	24	2	20	1	24	0	62	0	0	0	2	0	0	0	0	0	24	21	0.397976414	0.562921815	0.552449836
68	yPH_445	ste11d0	Glu2Sor1	Glu0	96	0.010416667	8	58	21303	17688	ON	7	4	2888	68	62	6	66	2	0	62	4	24	2	20	1	24	0	62	0	0	0	0	0	0	0	0	0	24	21	0.397976414	0.562921815	0.552449836
68	yPH_445	ste11d0	Glu2Sor1	Glu0	96	0.010416667	8	59	21663	18048	ON	7	4	2888	68	62	6	66	2	0	62	4	24	2	20	1	24	0	64	0	2	0	0	0	0	0	0	0	24	21	0.397976414	0.562921815	0.552449836
68	yPH_445	ste11d0	Glu2Sor1	Glu0	96	0.010416667	8	60	22023	18408	ON	7	4	2888	66	64	2	66	0	0	64	2	24	2	20	1	24	0	64	0	0	0	0	0	0	0	0	0	24	21	0.397976414	0.562921815	0.552449836
68	yPH_445	ste11d0	Glu2Sor1	Glu0	96	0.010416667	8	61	22383	18768	ON	7	4	2888	68	65	3	66	2	0	64	2	24	2	20	1	24	0	64	0	0	0	0	0	0	0	0	0	24	21	0.397976414	0.562921815	0.552449836
68	yPH_445	ste11d0	Glu2Sor1	Glu0	96	0.010416667	8	62	22743	19128	ON	7	4	2888	68	66	2	66	2	0	64	2	24	2	20	1	24	0	64	0	0	0	0	0	0	0	0	0	24	21	0.397976414	0.562921815	0.552449836
68	yPH_445	ste11d0	Glu2Sor1	Glu0	96	0.010416667	8	63	23103	19488	ON	7	4	2888	71	69	2	66	5	0	64	2	24	2	20	1	24	0	64	0	0	0	0	0	0	0	0	0	24	21	0.397976414	0.562921815	0.552449836
68	yPH_445	ste11d0	Glu2Sor1	Glu0	96	0.010416667	8	64	23463	19848	ON	7	4	2888	68	66	2	66	2	0	64	2	24	2	20	1	24	0	64	0	0	0	0	0	0	0	0	0	24	21	0.397976414	0.562921815	0.552449836
68	yPH_445	ste11d0	Glu2Sor1	Glu0	96	0.010416667	8	65	24183	20568	OFF	8	4	2887	68	66	2	66	2	0	64	2	25	2	21	1	25	0.025	62	0	0	0	2	0	0	0	0	0	24	21	0.397976414	0.562921815	0.577449836
68	yPH_445	ste11d0	Glu2Sor1	Glu0	96	0.010416667	8	66	24543	20928	OFF	8	4	2887	70	65	5	66	4	0	62	4	25	2	21	1	25	0	64	0	2	0	0	0	0	0	0	0	24	21	0.397976414	0.562921815	0.577449836
68	yPH_445	ste11d0	Glu2Sor1	Glu0	96	0.010416667	8	67	24903	21288	OFF	8	4	2887	68	65	3	66	2	0	64	2	25	2	21	1	25	0	63	0	0	0	2	1	0.015625	0.025641026	4.34E-05	7.12E-05	24	22	0.413601414	0.588562841	0.577449836
68	yPH_445	ste11d0	Glu2Sor1	Glu0	96	0.010416667	8	68	25263	21648	OFF	8	4	2887	68	63	5	67	1	1	63	4	25	2	21	1	25	0	66	0	2	0	2	3	0.047619048	0.078947368	0.000132275	0.000219298	25	25	0.461220462	0.667510209	0.577449836
68	yPH_445	ste11d0	Glu2Sor1	Glu0	96	0.010416667	8	69	25623	22008	OFF	8	4	2887	72	67	5	70	2	3	66	4	25	2	21	1	25	0	64	0	0	0	2	0	0	0	0	0	28	25	0.461220462	0.667510209	0.577449836
68	yPH_445	ste11d0	Glu2Sor1	Glu0	96	0.010416667	8	70	25983	22368	OFF	8	4	2887	72	65	7	70	2	0	64	6	25	2	21	1	25	0	66	0	2	0	0	0	0	0	0	0	28	25	0.461220462	0.667510209	0.577449836
68	yPH_445	ste11d0	Glu2Sor1	Glu0	96	0.010416667	8	71	26343	22728	OFF	8	4	2887	72	67	5	70	2	0	66	4	25	2	21	1	25	0	66	0	0	0	0	0	0	0	0	0	28	25	0.461220462	0.667510209	0.577449836
68	yPH_445	ste11d0	Glu2Sor1	Glu0	96	0.010416667	8	72	26703	23088	OFF	8	4	2887	71	67	4	70	1	0	66	4	25	2	21	1	25	0	68	0	2	0	0	0	0	0	0	0	28	25	0.461220462	0.667510209	0.577449836
68	yPH_445	ste11d0	Glu2Sor1	Glu0	96	0.010416667	8	73	27063	23448	ON	9	5	2888	74	71	3	70	4	0	68	2	25	2	21	1	25	0	67	0	0	0	1	0	0	0	0	0	28	25	0.461220462	0.667510209	0.577449836
68	yPH_445	ste11d0	Glu2Sor1	Glu0	96	0.010416667	8	74	27423	23808	ON	9	5	2888	72	69	3	70	2	0	67	3	24	3	21	1	25	0	69	0	1	0	0	1	0.014925373	0.023255814	4.15E-05	6.46E-05	28	26	0.476145835	0.690766023	0.577449836
68	yPH_445	ste11d0	Glu2Sor1	Glu0	96	0.010416667	8	75	27783	24168	ON	9	5	2888	74	72	2	71	3	1	69	2	25	2	21	1	25	0	69	0	0	0	0	0	0	0	0	0	29	26	0.476145835	0.690766023	0.577449836
68	yPH_445	ste11d0	Glu2Sor1	Glu0	96	0.010416667	8	76	28143	24528	ON	9	5	2888	74	72	2	71	3	0	69	2	25	2	21	1	25	0	67	0	0	0	2	0	0	0	0	0	29	26	0.476145835	0.690766023	0.577449836
68	yPH_445	ste11d0	Glu2Sor1	Glu0	96	0.010416667	8	77	28503	24888	ON	9	5	2888	73	69	4	71	2	0	67	4	25	2	21	1	25	0	68	0	2	0	1	0	0	0	0	0	29	26	0.476145835	0.690766023	0.577449836
68	yPH_445	ste11d0	Glu2Sor1	Glu0	96	0.010416667	8	78	28863	25248	ON	9	5	2888	76	73	3	71	5	0	68	3	24	3	21	1	25	0	69	0	1	0	0	0	0	0	0	0	29	26	0.476145835	0.690766023	0.577449836
68	yPH_445	ste11d0	Glu2Sor1	Glu0	96	0.010416667	8	79	29223	25608	ON	9	5	2888	74	71	3	71	3	0	69	2	25	2	21	1	25	0	66	0	0	0	5	2	0.028985507	0.045454545	4.03E-05	6.31E-05	29	28	0.505131342	0.736220569	0.577449836
68	yPH_445	ste11d0	Glu2Sor1	Glu0	96	0.010416667	8	80	29943	26328	OFF	10	5	2889	76	69	7	73	3	2	66	7	30	2	26	1	32	0.145833333	69	0	2	0	1	2	0.03030303	0.055555556	8.42E-05	0.000154321	31	30	0.535434372	0.791776124	0.723283169
68	yPH_445	ste11d0	Glu2Sor1	Glu0	96	0.010416667	8	81	30303	26688	OFF	10	5	2889	78	72	6	75	3	2	69	6	28	3	25	1	32	0	70	0	0	0	0	1	0.014492754	0.024390244	4.03E-05	6.78E-05	33	31	0.549927126	0.816166368	0.723283169
68	yPH_445	ste11d0	Glu2Sor1	Glu0	96	0.010416667	8	82	30663	27048	OFF	10	5	2889	81	75	6	76	5	1	70	6	27	3	24	1	32	0	72	0	2	0	0	0	0	0	0	0	34	31	0.549927126	0.816166368	0.723283169
68	yPH_445	ste11d0	Glu2Sor1	Glu0	96	0.010416667	8	83	31023	27408	OFF	10	5	2889	80	76	4	76	4	0	72	4	27	3	24	1	32	0	72	0	0	0	0	0	0	0	0	0	34	31	0.549927126	0.816166368	0.723283169
68	yPH_445	ste11d0	Glu2Sor1	Glu0	96	0.010416667	8	84	31383	27768	OFF	10	5	2889	80	76	4	76	4	0	72	4	27	3	24	1	32	0	73	0	1	0	0	0	0	0	0	0	34	31	0.549927126	0.816166368	0.723283169
68	yPH_445	ste11d0	Glu2Sor1	Glu0	96	0.010416667	8	85	31743	28128	OFF	10	5	2889	84	78	6	76	8	0	73	3	28	2	24	1	32	0	71	0	0	0	4	2	0.02739726	0.044444444	7.61E-05	0.000123457	34	33	0.577324386	0.860610813	0.723283169
68	yPH_445	ste11d0	Glu2Sor1	Glu0	96	0.010416667	8	86	32103	28488	OFF	10	5	2889	81	74	7	78	3	2	71	7	27	3	23	2	32	0	74	0	2	0	0	1	0.014084507	0.022727273	3.91E-05	6.31E-05	36	34	0.591408893	0.883338085	0.723283169
68	yPH_445	ste11d0	Glu2Sor1	Glu0	96	0.010416667	8	87	32463	28848	OFF	10	5	2889	82	77	5	79	3	1	74	5	28	2	24	1	32	0	76	0	2	0	0	0	0	0	0	0	37	34	0.591408893	0.883338085	0.723283169
68	yPH_445	ste11d0	Glu2Sor1	Glu0	96	0.010416667	8	88	32823	29208	ON	11	6	2887	83	78	5	79	4	0	76	3	28	2	24	1	32	0	73	0	0	0	3	0	0	0	0	0	37	34	0.591408893	0.883338085	0.723283169
[truncated: 267 more rows]
