# Supplementary material for: Yeast cell responses and survival during periodic osmotic stress are controlled by glucose availability
Source: eLife. 2024 Apr 3;12:RP88750. doi: 10.7554/eLife.88750 (PMC10990491; doi:10.7554/eLife.88750)
Supplement: Figure 4—figure supplement 1—source data 1. [file elife-88750-fig4-figsupp1-data1.zip › Summary.Data.Figure.4.Supplement.1a.txt]

Strain	Genotype	Environment.1	Environment.2	Switch.Period	Switch.Frequency	Growth.Rate.Mean	Growth.Rate.SD	N.Positions	P.Value.Conditions	P.Value.WT
yPH_132	WT	Glu0.1	Glu0Sor1	24	0.041666667	0.000841811	0.000146705933183055	10	8.03062801480978e-05	1
yPH_132	WT	Glu0.1Sor1	Glu0	24	0.041666667	0.0005367832	0.000117367501473695	10	8.03062801480978e-05	1
yPH_445	ste11d0	Glu0.1	Glu0Sor1	24	0.041666667	0.000955879666666667	0.000307977761687972	3	0.924524499868067	0.5911821089932
yPH_445	ste11d0	Glu0.1Sor1	Glu0	24	0.041666667	0.0009353105	0.000184112280040378	4	0.924524499868067	0.0157784838690856
yPH_441	hog1d0	Glu0.1	Glu0Sor1	24	0.041666667	0.00180184	0.000252219073563044	3	0.0101505572900478	0.0149476000758373
yPH_441	hog1d0	Glu0.1Sor1	Glu0	24	0.041666667	0.0008987162	0.000176391611201327	5	0.0101505572900478	0.00636419350913426
yPH_403	pbs2d0	Glu0.1	Glu0Sor1	24	0.041666667	0.00214778844444444	0.000506507775181218	9	8.9884189212126e-06	3.40914763544649e-05
yPH_403	pbs2d0	Glu0.1Sor1	Glu0	24	0.041666667	0.000659952571428571	0.00015669328811924	7	8.9884189212126e-06	0.106920273127946
yPH_412	gpd1d0	Glu0.1	Glu0Sor1	24	0.041666667	0.00125807611111111	0.000238854374751356	9	2.04917668140332e-06	0.000576419048477463
yPH_412	gpd1d0	Glu0.1Sor1	Glu0	24	0.041666667	0.000494109875	0.000118155579174769	8	2.04917668140332e-06	0.45684173107547
yPH_414	gpd2d0	Glu0.1	Glu0Sor1	24	0.041666667	0.00102278575	0.000136145738004965	4	0.00241148732849596	0.0703874015497347
yPH_414	gpd2d0	Glu0.1Sor1	Glu0	24	0.041666667	0.000480743	4.85268472497441e-05	5	0.00241148732849596	0.215326671312987
yPH_421	gpd1d0_gpd2d0	Glu0.1	Glu0Sor1	24	0.041666667	0.0010174924	0.000151850387488146	5	0.000112557685875135	0.0658389769531202
yPH_421	gpd1d0_gpd2d0	Glu0.1Sor1	Glu0	24	0.041666667	0.0002117854	5.06263341582224e-05	5	0.000112557685875135	4.83686186645082e-06
yPH_405	fps1d0	Glu0.1	Glu0Sor1	24	0.041666667	0.0010861576	0.00011171517547227	5	0.00182366536339312	0.00466190157792086
yPH_405	fps1d0	Glu0.1Sor1	Glu0	24	0.041666667	0.0004148226	0.000246022012694596	5	0.00182366536339312	0.342264051195412
