# Supplementary material for: Yeast cell responses and survival during periodic osmotic stress are controlled by glucose availability
Source: eLife. 2024 Apr 3;12:RP88750. doi: 10.7554/eLife.88750 (PMC10990491; doi:10.7554/eLife.88750)
Supplement: Figure 4—figure supplement 1—source data 1. [file elife-88750-fig4-figsupp1-data1.zip › Summary.Data.Figure.4.Supplement.1b.txt]

Strain	Genotype	Environment.1	Environment.2	Switch.Period	Switch.Frequency	Growth.Rate.Mean	Growth.Rate.SD	N.Positions	P.Value.Conditions	P.Value.WT
yPH_132	WT	Glu2	Glu0Sor1	96	0.041666667	0.0029782618	0.000237727660901503	5	4.10364976523718e-05	1
yPH_132	WT	Glu2Sor1	Glu0	96	0.041666667	0.00182514	0.000164243307347666	5	4.10364976523718e-05	1
yPH_445	ste11d0	Glu2	Glu0Sor1	96	0.041666667	0.0027121988	0.000145532576608126	5	9.07641531991511e-06	0.0724018089047288
yPH_445	ste11d0	Glu2Sor1	Glu0	96	0.041666667	0.0017374264	0.000161793070538574	5	9.07641531991511e-06	0.419660629280632
yPH_403	pbs2d0	Glu2	Glu0Sor1	96	0.010416667	0.0024143764	6.34527288207529e-05	5	5.18397644784364e-08	0.00477105736503106
yPH_403	pbs2d0	Glu2Sor1	Glu0	96	0.010416667	0.0009393474	0.000104261288327931	5	5.18397644784364e-08	2.37382541664301e-05
