# Supplementary material for: Yeast cell responses and survival during periodic osmotic stress are controlled by glucose availability
Source: eLife. 2024 Apr 3;12:RP88750. doi: 10.7554/eLife.88750 (PMC10990491; doi:10.7554/eLife.88750)
Supplement: Figure 4—figure supplement 1—source data 1. [file elife-88750-fig4-figsupp1-data1.zip › Summary.Data.Figure.4.Supplement.1c.txt]

Strain	Genotype	Environment.1	Environment.2	Switch.Period	Switch.Frequency	Growth.Rate.Mean	Growth.Rate.SD	N.Positions	P.Value.Conditions	P.Value.WT
yPH_132	WT	Glu0.1	Glu0Sor1	96	0.041666667	0.0022445402	0.000237276048156362	5	0.00680108042424244	1
yPH_132	WT	Glu0.1Sor1	Glu0	96	0.041666667	0.0016659744	0.000265562319140536	5	0.00680108042424244	1
yPH_445	ste11d0	Glu0.1	Glu0Sor1	96	0.041666667	0.0021358642	0.000212586209759006	5	0.040599348014323	0.467740802856696
yPH_445	ste11d0	Glu0.1Sor1	Glu0	96	0.041666667	0.00179420775	0.000193195441780899	4	0.040599348014323	0.429998025790853
yPH_403	pbs2d0	Glu0.1	Glu0Sor1	96	0.010416667	0.00247756	0.000234528754167444	4	5.36246858468728e-05	0.186635932685514
yPH_403	pbs2d0	Glu0.1Sor1	Glu0	96	0.010416667	0.000933318	0.000298582939832469	5	5.36246858468728e-05	0.00353911611273526
