# Supplementary material for: Yeast cell responses and survival during periodic osmotic stress are controlled by glucose availability
Source: eLife. 2024 Apr 3;12:RP88750. doi: 10.7554/eLife.88750 (PMC10990491; doi:10.7554/eLife.88750)
Supplement: Figure 4—figure supplement 1—source data 1. [file elife-88750-fig4-figsupp1-data1.zip › Summary.Data.Figure.4.Supplement.1d-e.txt]

STRAIN	GENOTYPE	PHASE	MEDIUM	PERIOD	TIME.PERIOD	GR.MEAN	GR.SD	GR.N
yPH_132	WT	Antiphase	Glu0Sor1	96	131	0.0071364504	0.00522541876166915	25
yPH_132	WT	Antiphase	Glu0Sor1	96	491	0.001513216	0.00273806028189552	30
yPH_132	WT	Antiphase	Glu0Sor1	96	851	0.000849626666666667	0.00290581627194097	27
yPH_132	WT	Antiphase	Glu0Sor1	96	1211	0.000729126206896552	0.0017322087656029	29
yPH_132	WT	Antiphase	Glu0Sor1	96	1571	0.0001574	0.000611325558054818	30
yPH_132	WT	Antiphase	Glu0Sor1	96	1931	0	0	28
yPH_132	WT	Antiphase	Glu0Sor1	96	2291	0.000257076923076923	0.000955491953836428	26
yPH_132	WT	Antiphase	Glu0Sor1	96	2651	8.22222222222222e-05	0.000427239199200323	27
yPH_132	WT	Antiphase	Glu2	96	3011	4.88888888888889e-05	0.000254034118443435	27
yPH_132	WT	Antiphase	Glu2	96	3371	0.00177186	0.00274129264389735	29
yPH_132	WT	Antiphase	Glu2	96	3731	0.004828342	0.0030429153029624	30
yPH_132	WT	Antiphase	Glu2	96	4091	0.005272302	0.00336907211998159	30
yPH_132	WT	Antiphase	Glu2	96	4451	0.00646842	0.00419867289585978	30
yPH_132	WT	Antiphase	Glu2	96	4811	0.006873568	0.00509304089605604	30
yPH_132	WT	Antiphase	Glu2	96	5171	0.005733228	0.00454449491042271	30
yPH_132	WT	Antiphase	Glu2	96	5531	0.0079188456	0.00399656336014882	30
yPH_132	WT	Inphase	Glu2Sor1	96	176	0	0	25
yPH_132	WT	Inphase	Glu2Sor1	96	536	0.000508285714285714	0.00136803045078891	21
yPH_132	WT	Inphase	Glu2Sor1	96	896	0.00234738375	0.00618722105591719	16
yPH_132	WT	Inphase	Glu2Sor1	96	1256	0.000970533	0.00262703734946122	20
yPH_132	WT	Inphase	Glu2Sor1	96	1616	0.00203530434782609	0.00522243619295877	23
yPH_132	WT	Inphase	Glu2Sor1	96	1976	0.00086926	0.00199750655558374	21
yPH_132	WT	Inphase	Glu2Sor1	96	2336	0.00299697428571429	0.0067830706419118	21
yPH_132	WT	Inphase	Glu2Sor1	96	2696	0.00377956173913043	0.00533648668012584	23
yPH_132	WT	Inphase	Glu0	96	3056	0.00234395307692308	0.00657683665727272	26
yPH_132	WT	Inphase	Glu0	96	3416	0.00120008275862069	0.00315807106693638	29
yPH_132	WT	Inphase	Glu0	96	3776	0.001410934	0.00541423994305986	30
yPH_132	WT	Inphase	Glu0	96	4136	0.004092306	0.00778706083538699	30
yPH_132	WT	Inphase	Glu0	96	4496	0.001896084	0.00325147622017807	30
yPH_132	WT	Inphase	Glu0	96	4856	0.00152123	0.00314709384380311	30
yPH_132	WT	Inphase	Glu0	96	5216	0.00182229103448276	0.00453821800425355	30
yPH_132	WT	Inphase	Glu0	96	5576	0.00079686	0.0022147817544625	29
yPH_445	ste11d0	Antiphase	Glu0Sor1	96	21	0.005481732	0.00356830487692686	25
yPH_445	ste11d0	Antiphase	Glu0Sor1	96	381	0.00149142	0.00163715471293002	30
yPH_445	ste11d0	Antiphase	Glu0Sor1	96	741	0.00010814	0.000217434642736775	30
yPH_445	ste11d0	Antiphase	Glu0Sor1	96	1101	8.30275862068966e-05	0.000332342378210603	29
yPH_445	ste11d0	Antiphase	Glu0Sor1	96	1461	3.912e-05	0.00015678284212951	30
yPH_445	ste11d0	Antiphase	Glu0Sor1	96	1821	2.948e-05	0.000121317600849432	30
yPH_445	ste11d0	Antiphase	Glu0Sor1	96	2181	0.0001718	0.000495026452793704	30
yPH_445	ste11d0	Antiphase	Glu0Sor1	96	2541	8.114e-05	0.000274901427600061	30
yPH_445	ste11d0	Antiphase	Glu2	96	2901	0.00029448	0.000796427396262359	30
yPH_445	ste11d0	Antiphase	Glu2	96	3261	0.00140518	0.00146377930346121	30
yPH_445	ste11d0	Antiphase	Glu2	96	3621	0.003193386	0.00172245694619854	30
yPH_445	ste11d0	Antiphase	Glu2	96	3981	0.00467645	0.00219310350708604	30
yPH_445	ste11d0	Antiphase	Glu2	96	4341	0.00604239	0.00192260532022171	30
yPH_445	ste11d0	Antiphase	Glu2	96	4701	0.00670310357142857	0.00287014095530001	30
yPH_445	ste11d0	Antiphase	Glu2	96	5061	0.0070920384	0.00213559442054525	28
yPH_445	ste11d0	Antiphase	Glu2	96	5421	0.0068514672	0.00178102503592622	25
yPH_445	ste11d0	Inphase	Glu2Sor1	96	48	0.00032688	0.00113467191733999	25
yPH_445	ste11d0	Inphase	Glu2Sor1	96	408	0.000833332	0.00319225198125453	30
yPH_445	ste11d0	Inphase	Glu2Sor1	96	768	0.000489824444444444	0.0019113526836678	27
yPH_445	ste11d0	Inphase	Glu2Sor1	96	1128	0.000345391304347826	0.00114471535720102	23
yPH_445	ste11d0	Inphase	Glu2Sor1	96	1488	0.000599300689655172	0.0022606415330766	29
yPH_445	ste11d0	Inphase	Glu2Sor1	96	1848	0.00235467214285714	0.0050132834816178	28
yPH_445	ste11d0	Inphase	Glu2Sor1	96	2208	0.00238924344827586	0.00353522368234345	29
yPH_445	ste11d0	Inphase	Glu2Sor1	96	2568	0.00296997103448276	0.00464585521129037	29
yPH_445	ste11d0	Inphase	Glu0	96	2928	0.00195408214285714	0.00455891494515913	28
yPH_445	ste11d0	Inphase	Glu0	96	3288	0.00174371	0.00374882563150231	24
yPH_445	ste11d0	Inphase	Glu0	96	3648	0.00254038928571429	0.00457186777665478	28
yPH_445	ste11d0	Inphase	Glu0	96	4008	0.00230984142857143	0.0105041460721021	28
yPH_445	ste11d0	Inphase	Glu0	96	4368	0.00129658965517241	0.00269542213687059	29
yPH_445	ste11d0	Inphase	Glu0	96	4728	0.001949542	0.0049646890876416	30
yPH_445	ste11d0	Inphase	Glu0	96	5088	0.001877064	0.00462755203273826	30
yPH_445	ste11d0	Inphase	Glu0	96	5448	0.00370295	0.0056736733394252	24
