# Supplementary material for: Yeast cell responses and survival during periodic osmotic stress are controlled by glucose availability
Source: eLife. 2024 Apr 3;12:RP88750. doi: 10.7554/eLife.88750 (PMC10990491; doi:10.7554/eLife.88750)
Supplement: Figure 4—figure supplement 2—source data 1. [file elife-88750-fig4-figsupp2-data1.zip]

Archive with 2 entries (2 files):
- Figure 4 - figure supplement 2/Data.Figure.4.figure.supplement.2.txt
- Figure 4 - figure supplement 2/Summary.Data.Figure.4.figure.supplement.2.txt
