# Supplementary material for: Yeast cell responses and survival during periodic osmotic stress are controlled by glucose availability
Source: eLife. 2024 Apr 3;12:RP88750. doi: 10.7554/eLife.88750 (PMC10990491; doi:10.7554/eLife.88750)
Supplement: Figure 4—figure supplement 2—source data 1. [file elife-88750-fig4-figsupp2-data1.zip › Figure 4 - figure supplement 2/Data.Figure.4.figure.supplement.2.txt]

Experiment	Strain	Genotype	Position	Environment.1	Environment.2	Switch.Period	Switch.Frequency	N.Frame.Absolute	N.Frame.Relative	Duration.Absolute	Duration.Relative	First.Frame	Last.Frame	N.Cells.Start	N.Cells.End	N.Cells.In.Start	N.Cells.In.End	N.New.Total	N.Switch	N.Period	Growth.Rate	Division.Time
31	yPH_132	WT	1	Glu2	Glu0Sor1	24	0.041666667	120	109	708	649.3333333	10	118	21	67	20	60	38	54	27	0.001741647	397.9837243
31	yPH_132	WT	2	Glu2	Glu0Sor1	24	0.041666667	120	109	708.15	649.4833333	10	118	26	70	25	59	40	54	27	0.001666869	415.8378805
31	yPH_132	WT	3	Glu2	Glu0Sor1	24	0.041666667	120	109	708.3	649.6333333	10	118	29	83	29	81	55	54	27	0.001683381	411.7588221
31	yPH_132	WT	4	Glu2	Glu0Sor1	24	0.041666667	120	108	702.45	643.7833333	10	117	17	42	17	42	28	54	27	0.001647866	420.6330928
31	yPH_132	WT	5	Glu2	Glu0Sor1	24	0.041666667	120	108	702.6	643.9333333	10	117	27	65	23	55	39	54	27	0.001642274	422.0654607
31	yPH_132	WT	6	Glu2Sor1	Glu0	24	0.041666667	120	108	702.75	644.0833333	10	117	43	74	37	67	24	54	27	0.000872381	794.5468399
31	yPH_132	WT	7	Glu2Sor1	Glu0	24	0.041666667	120	108	702.9	644.2333333	10	117	31	59	27	54	21	54	27	0.00138041	502.1315364
31	yPH_132	WT	8	Glu2Sor1	Glu0	24	0.041666667	120	108	703.05	644.3833333	10	117	16	32	16	25	13	54	27	0.001328589	521.7168822
31	yPH_132	WT	9	Glu2Sor1	Glu0	24	0.041666667	120	108	703.2	644.5333333	10	117	20	43	20	39	12	54	27	0.001160918	597.0682779
31	yPH_132	WT	10	Glu2Sor1	Glu0	24	0.041666667	120	108	703.35	644.6833333	10	117	29	36	25	26	11	54	27	0.001257681	551.131108
46	yPH_132	WT	1	Glu2	Glu0Sor1	24	0.041666667	120	108	702	646.25	10	117	32	98	31	88	64	54	27	0.001901854	364.4586845
46	yPH_132	WT	2	Glu2	Glu0Sor1	24	0.041666667	118	106	702.15	646.4	10	115	22	63	21	61	39	54	27	0.001627727	425.8375264
46	yPH_132	WT	3	Glu2	Glu0Sor1	24	0.041666667	118	106	702.3	646.55	10	115	39	99	37	90	37	54	27	0.00116895	592.9656217
46	yPH_132	WT	4	Glu2	Glu0Sor1	24	0.041666667	116	105	702.45	646.7	9	113	14	43	14	31	22	54	27	0.001801759	384.7057908
46	yPH_132	WT	5	Glu2	Glu0Sor1	24	0.041666667	118	106	702.6	646.85	10	115	18	55	17	48	33	54	27	0.001845999	375.4861658
46	yPH_132	WT	6	Glu2Sor1	Glu0	24	0.041666667	120	108	702.75	647	10	117	50	60	42	56	20	54	27	0.000724449	956.7917373
46	yPH_132	WT	7	Glu2Sor1	Glu0	24	0.041666667	115	104	702.9	647.15	10	113	24	24	22	23	5	54	27	0.000794188	872.7746056
46	yPH_132	WT	8	Glu2Sor1	Glu0	24	0.041666667	114	103	703.05	647.3	10	112	44	60	37	53	19	54	27	0.000656792	1055.352536
46	yPH_132	WT	9	Glu2Sor1	Glu0	24	0.041666667	120	108	703.2	647.45	10	117	31	39	31	39	13	54	27	0.000522331	1327.02788
46	yPH_132	WT	10	Glu2Sor1	Glu0	24	0.041666667	120	108	703.35	647.6	10	117	30	37	30	37	13	54	27	0.000745199	930.1504007
54	yPH_132	WT	1	Gal2	Gal0Sor1	24	0.041666667	118	106	708	647.4666667	11	116	75	88	66	77	32	54	27	0.000736519	941.1126648
54	yPH_132	WT	2	Gal2	Gal0Sor1	24	0.041666667	117	105	708.15	647.6166667	11	115	55	123	43	99	40	54	27	0.00103491	669.7657116
54	yPH_132	WT	3	Gal2	Gal0Sor1	24	0.041666667	120	108	708.3	647.7666667	11	118	71	107	57	81	35	54	27	0.000713	972.1553394
54	yPH_132	WT	4	Gal2	Gal0Sor1	24	0.041666667	120	108	708.45	647.9166667	11	118	49	50	46	40	17	54	27	0.000577753	1199.729249
54	yPH_132	WT	5	Gal2	Gal0Sor1	24	0.041666667	120	109	708.6	648.0666667	10	118	67	90	49	69	27	54	27	0.000726497	954.0944371
54	yPH_132	WT	6	Gal2Sor1	Glu0	24	0.041666667	120	109	708.75	648.2166667	10	118	39	53	37	41	13	54	27	0.000489796	1415.175192
54	yPH_132	WT	7	Gal2Sor1	Glu0	24	0.041666667	120	109	708.9	648.3666667	10	118	40	43	35	33	8	54	27	0.000277829	2494.873274
54	yPH_132	WT	8	Gal2Sor1	Glu0	24	0.041666667	120	109	709.05	648.5166667	10	118	27	32	20	24	6	54	27	0.000303227	2285.899408
54	yPH_132	WT	9	Gal2Sor1	Glu0	24	0.041666667	120	109	709.2	648.6666667	10	118	50	72	40	60	17	54	27	0.000427804	1620.246363
54	yPH_132	WT	10	Gal2Sor1	Glu0	24	0.041666667	120	109	709.35	648.8166667	10	118	59	85	47	75	21	54	27	0.000420161	1649.71668
70	yPH_452	glc3d0	1	Glu2	Glu0Sor1	24	0.041666667	91	80	702	640.75	11	90	47	56	45	52	35	54	27	0.001043573	664.2059925
70	yPH_452	glc3d0	2	Glu2	Glu0Sor1	24	0.041666667	118	107	714.15	652.9	11	117	20	22	18	19	10	55	28	0.000985136	703.6057319
70	yPH_452	glc3d0	3	Glu2	Glu0Sor1	24	0.041666667	120	109	714.3	653.05	11	119	23	57	23	51	27	55	28	0.001051435	659.2394937
70	yPH_452	glc3d0	4	Glu2	Glu0Sor1	24	0.041666667	120	109	714.45	653.2	11	119	78	228	62	185	102	55	28	0.001466176	472.7583544
70	yPH_452	glc3d0	5	Glu2	Glu0Sor1	24	0.041666667	120	109	714.6	653.35	11	119	47	99	44	83	43	55	28	0.000989837	700.2638628
70	yPH_452	glc3d0	6	Glu2Sor1	Glu0	24	0.041666667	115	104	714.75	653.5	11	114	23	30	18	25	6	55	28	0.000197094	3516.831518
70	yPH_452	glc3d0	7	Glu2Sor1	Glu0	24	0.041666667	67	56	708.9	647.65	11	66	40	54	36	47	9	53	27	0.000235601	2942.03599
70	yPH_452	glc3d0	8	Glu2Sor1	Glu0	24	0.041666667	89	78	709.05	647.8	11	88	23	19	22	19	5	54	27	0.000176107	3935.9533
70	yPH_452	glc3d0	9	Glu2Sor1	Glu0	24	0.041666667	116	105	709.2	647.95	11	115	50	41	43	29	3	54	27	0.000208074	3331.257977
70	yPH_452	glc3d0	10	Glu2Sor1	Glu0	24	0.041666667	84	74	709.35	648.1	10	83	26	38	26	29	5	54	27	0.00017389	3986.126827
90	yPH_482	sic1(T172A)	1	Glu2	Glu0Sor1	24	0.041666667	49	40	702	641.8833333	9	48	82	189	79	166	30	54	27	0.000525563	1318.866874
90	yPH_482	sic1(T172A)	2	Glu2	Glu0Sor1	24	0.041666667	91	81	708.15	648.0333333	10	90	78	162	71	141	78	54	27	0.001336779	518.5205213
90	yPH_482	sic1(T172A)	3	Glu2	Glu0Sor1	24	0.041666667	98	88	708.3	648.1833333	10	97	66	170	55	134	79	54	27	0.001484616	466.8864344
90	yPH_482	sic1(T172A)	4	Glu2	Glu0Sor1	24	0.041666667	104	94	708.45	648.3333333	10	103	109	272	97	241	141	54	27	0.001409459	491.7823702
90	yPH_482	sic1(T172A)	5	Glu2	Glu0Sor1	24	0.041666667	108	98	708.6	648.4833333	10	107	41	95	33	85	39	54	27	0.001119063	619.3994566
90	yPH_482	sic1(T172A)	6	Glu2Sor1	Glu0	24	0.041666667	120	110	714.75	654.6333333	10	119	95	120	88	97	13	55	28	0.000154514	4485.989158
90	yPH_482	sic1(T172A)	7	Glu2Sor1	Glu0	24	0.041666667	120	110	714.9	654.7833333	10	119	69	90	63	78	23	55	28	0.000499288	1388.272087
90	yPH_482	sic1(T172A)	8	Glu2Sor1	Glu0	24	0.041666667	120	110	715.05	654.9333333	10	119	63	71	53	53	14	55	28	0.000279436	2480.519535
90	yPH_482	sic1(T172A)	9	Glu2Sor1	Glu0	24	0.041666667	120	110	715.2	655.0833333	10	119	63	81	59	71	10	55	28	0.000155748	4450.430803
90	yPH_482	sic1(T172A)	10	Glu2Sor1	Glu0	24	0.041666667	120	110	715.35	655.2333333	10	119	48	49	43	48	8	55	28	0.000243736	2843.844815
91	yPH_486	sic1(T172E)	1	Glu2	Glu0Sor1	24	0.041666667	120	109	714	653.7333333	11	119	77	157	73	144	69	55	28	0.001074275	645.2234895
91	yPH_486	sic1(T172E)	2	Glu2	Glu0Sor1	24	0.041666667	120	109	714.15	653.8833333	11	119	59	152	59	143	75	55	28	0.00128398	539.84249
91	yPH_486	sic1(T172E)	3	Glu2	Glu0Sor1	24	0.041666667	120	110	714.3	654.0333333	10	119	120	317	112	276	160	55	28	0.001410396	491.4558801
91	yPH_486	sic1(T172E)	4	Glu2	Glu0Sor1	24	0.041666667	120	110	714.45	654.1833333	10	119	68	196	68	160	95	55	28	0.001512266	458.3500506
91	yPH_486	sic1(T172E)	5	Glu2	Glu0Sor1	24	0.041666667	120	110	714.6	654.3333333	10	119	76	166	62	145	66	55	28	0.001153489	600.9136628
91	yPH_486	sic1(T172E)	6	Glu2Sor1	Glu0	24	0.041666667	113	103	714.75	654.4833333	10	112	86	81	74	67	9	55	28	0.000202846	3417.115389
91	yPH_486	sic1(T172E)	7	Glu2Sor1	Glu0	24	0.041666667	120	110	714.9	654.6333333	10	119	101	107	90	91	10	55	28	0.000293161	2364.394188
91	yPH_486	sic1(T172E)	8	Glu2Sor1	Glu0	24	0.041666667	117	107	715.05	654.7833333	10	116	71	79	68	65	10	55	28	0.000204361	3391.778133
91	yPH_486	sic1(T172E)	9	Glu2Sor1	Glu0	24	0.041666667	120	110	715.2	654.9333333	10	119	96	95	88	84	14	55	28	0.000196004	3536.384795
91	yPH_486	sic1(T172E)	10	Glu2Sor1	Glu0	24	0.041666667	119	109	715.35	655.0833333	10	118	64	67	54	55	8	55	28	0.00022505	3079.969845
