# Supplementary material for: Yeast cell responses and survival during periodic osmotic stress are controlled by glucose availability
Source: eLife. 2024 Apr 3;12:RP88750. doi: 10.7554/eLife.88750 (PMC10990491; doi:10.7554/eLife.88750)
Supplement: Figure 4—figure supplement 2—source data 1. [file elife-88750-fig4-figsupp2-data1.zip › Figure 4 - figure supplement 2/Summary.Data.Figure.4.figure.supplement.2.txt]

Strain	Genotype	Environment.1	Environment.2	Switch.Period	Switch.Frequency	Growth.Rate.Mean	Growth.Rate.SD	N.Positions	P.Value.Conditions	P.Value.WT	Sorbitol.1
yPH_132	WT	Glu2	Glu0Sor1	24	0.041666667	0.0016728326	0.000200397112466001	10	1.35388828578323e-05	1	0M
yPH_132	WT	Glu2Sor1	Glu0	24	0.041666667	0.0009442938	0.000309012996643902	10	1.35388828578323e-05	1	1M
yPH_132	WT	Gal2	Gal0Sor1	24	0.041666667	0.0007577358	0.00016781437101065	5	0.0043942497548191	4.15009267985546e-06	0M
yPH_132	WT	Gal2Sor1	Glu0	24	0.041666667	0.0003837634	8.97433574494514e-05	5	0.0043942497548191	0.000211971851484309	1M
yPH_452	glc3d0	Glu2	Glu0Sor1	24	0.041666667	0.0011072314	0.000202913520905582	5	0.000492518124577126	0.000916039290665206	0M
yPH_452	glc3d0	Glu2Sor1	Glu0	24	0.041666667	0.0001981532	2.53802074006498e-05	5	0.000492518124577126	2.92044657102542e-05	1M
yPH_482	sic1(T172A)	Glu2	Glu0Sor1	24	0.041666667	0.001175096	0.000387911991898936	5	0.00429552096570265	0.0421903558643503	0M
yPH_482	sic1(T172A)	Glu2Sor1	Glu0	24	0.041666667	0.0002665444	0.000141140579369648	5	0.00429552096570265	5.93464417497887e-05	1M
yPH_486	sic1(T172E)	Glu2	Glu0Sor1	24	0.041666667	0.0012868812	0.000179622873091653	5	0.000116047618995558	0.00441810400156942	0M
yPH_486	sic1(T172E)	Glu2Sor1	Glu0	24	0.041666667	0.0002242844	4.00028125798674e-05	5	0.000116047618995558	3.45934574529968e-05	1M
