# Supplementary material for: Yeast cell responses and survival during periodic osmotic stress are controlled by glucose availability
Source: eLife. 2024 Apr 3;12:RP88750. doi: 10.7554/eLife.88750 (PMC10990491; doi:10.7554/eLife.88750)
Supplement: Figure 5—source data 1. [file elife-88750-fig5-data1.zip › Data.Figure.5c.txt]

Experiment	Strain	Genotype	Position	Environment.1	Environment.2	Switch.Period	Switch.Frequency	Death.Rate	Death.Time
32	yPH_403	pbs2d0	1	Glu2	Glu0Sor1	24	0.041666667	8.72E-05	11468.87816
32	yPH_403	pbs2d0	2	Glu2	Glu0Sor1	24	0.041666667	5.90E-05	16945.18657
32	yPH_403	pbs2d0	3	Glu2	Glu0Sor1	24	0.041666667	0.000469742	2128.826178
32	yPH_403	pbs2d0	4	Glu2	Glu0Sor1	24	0.041666667	0.000145077	6892.886469
32	yPH_403	pbs2d0	5	Glu2	Glu0Sor1	24	0.041666667	0.000201591	4960.530734
32	yPH_403	pbs2d0	6	Glu2Sor1	Glu0	24	0.041666667	0.000308201	3244.635336
32	yPH_403	pbs2d0	7	Glu2Sor1	Glu0	24	0.041666667	0.000200042	4998.957196
32	yPH_403	pbs2d0	8	Glu2Sor1	Glu0	24	0.041666667	0.000203775	4907.38502
32	yPH_403	pbs2d0	9	Glu2Sor1	Glu0	24	0.041666667	0.000214512	4661.75254
32	yPH_403	pbs2d0	10	Glu2Sor1	Glu0	24	0.041666667	0.000249637	4005.808573
52	yPH_403	pbs2d0	1	Glu2	Glu0Sor1	96	0.010416667	0.000374324	2671.479996
52	yPH_403	pbs2d0	2	Glu2	Glu0Sor1	96	0.010416667	0.000702896	1422.684935
52	yPH_403	pbs2d0	3	Glu2	Glu0Sor1	96	0.010416667	0.000266382	3754.013805
52	yPH_403	pbs2d0	4	Glu2	Glu0Sor1	96	0.010416667	0.00015135	6607.18172
52	yPH_403	pbs2d0	5	Glu2	Glu0Sor1	96	0.010416667	0.0003589	2786.292784
52	yPH_403	pbs2d0	6	Glu2Sor1	Glu0	96	0.010416667	0.000885241	1129.636446
52	yPH_403	pbs2d0	7	Glu2Sor1	Glu0	96	0.010416667	0.000690487	1448.25285
52	yPH_403	pbs2d0	8	Glu2Sor1	Glu0	96	0.010416667	0.001241539	805.4521524
52	yPH_403	pbs2d0	9	Glu2Sor1	Glu0	96	0.010416667	0.000877071	1140.158127
52	yPH_403	pbs2d0	10	Glu2Sor1	Glu0	96	0.010416667	0.000794938	1257.95968
43	yPH_403	pbs2d0	1	Glu2	Glu0Sor1	24	0.041666667	0.000177468	5634.82472
43	yPH_403	pbs2d0	2	Glu2	Glu0Sor1	24	0.041666667	0.0002013	4967.713302
43	yPH_403	pbs2d0	3	Glu2	Glu0Sor1	24	0.041666667	3.28E-05	30515.74609
43	yPH_403	pbs2d0	4	Glu2	Glu0Sor1	24	0.041666667	0.00037094	2695.855766
43	yPH_403	pbs2d0	5	Glu2	Glu0Sor1	24	0.041666667	0.000329061	3038.951405
43	yPH_403	pbs2d0	6	Glu2Sor1	Glu0	24	0.041666667	0.000340257	2938.950855
43	yPH_403	pbs2d0	7	Glu2Sor1	Glu0	24	0.041666667	0.00033648	2971.941821
43	yPH_403	pbs2d0	8	Glu2Sor1	Glu0	24	0.041666667	0.00045246	2210.138754
43	yPH_403	pbs2d0	9	Glu2Sor1	Glu0	24	0.041666667	0.000705511	1417.412956
43	yPH_403	pbs2d0	10	Glu2Sor1	Glu0	24	0.041666667	0.000444774	2248.333432
31	yPH_132	WT	1	Glu2	Glu0Sor1	24	0.041666667	0.00012966	7712.476454
31	yPH_132	WT	2	Glu2	Glu0Sor1	24	0.041666667	0.000143843	6952.03346
31	yPH_132	WT	3	Glu2	Glu0Sor1	24	0.041666667	0.000231198	4325.305818
31	yPH_132	WT	4	Glu2	Glu0Sor1	24	0.041666667	0.000222988	4484.549735
31	yPH_132	WT	5	Glu2	Glu0Sor1	24	0.041666667	0.000194821	5132.926613
31	yPH_132	WT	6	Glu2Sor1	Glu0	24	0.041666667	0.002348984	425.7159276
31	yPH_132	WT	7	Glu2Sor1	Glu0	24	0.041666667	0.002809568	355.9265643
31	yPH_132	WT	8	Glu2Sor1	Glu0	24	0.041666667	0.002611597	382.9075182
31	yPH_132	WT	9	Glu2Sor1	Glu0	24	0.041666667	0.00287379	347.972593
31	yPH_132	WT	10	Glu2Sor1	Glu0	24	0.041666667	0.003160062	316.4495046
46	yPH_132	WT	1	Glu2	Glu0Sor1	24	0.041666667	4.54E-06	220124.9709
46	yPH_132	WT	2	Glu2	Glu0Sor1	24	0.041666667	1.11E-05	90425.54135
46	yPH_132	WT	3	Glu2	Glu0Sor1	24	0.041666667	4.29E-05	23290.95001
46	yPH_132	WT	4	Glu2	Glu0Sor1	24	0.041666667	0	NA
46	yPH_132	WT	5	Glu2	Glu0Sor1	24	0.041666667	4.59E-05	21803.53186
46	yPH_132	WT	6	Glu2Sor1	Glu0	24	0.041666667	0.001637738	610.5982288
46	yPH_132	WT	8	Glu2Sor1	Glu0	24	0.041666667	0.00193187	517.6332265
46	yPH_132	WT	9	Glu2Sor1	Glu0	24	0.041666667	0.002067238	483.7372492
46	yPH_132	WT	10	Glu2Sor1	Glu0	24	0.041666667	0.002160756	462.8009144
65	yPH_445	ste11d0	1	Glu2	Glu0Sor1	24	0.041666667	0.000212659	4702.359649
65	yPH_445	ste11d0	2	Glu2	Glu0Sor1	24	0.041666667	0.000267604	3736.862277
65	yPH_445	ste11d0	3	Glu2	Glu0Sor1	24	0.041666667	0.000244038	4097.729606
65	yPH_445	ste11d0	4	Glu2	Glu0Sor1	24	0.041666667	0.00030901	3236.139145
65	yPH_445	ste11d0	5	Glu2	Glu0Sor1	24	0.041666667	0.000146759	6813.907336
65	yPH_445	ste11d0	6	Glu2Sor1	Glu0	24	0.041666667	0.001857983	538.218175
65	yPH_445	ste11d0	7	Glu2Sor1	Glu0	24	0.041666667	0.001629428	613.7122473
65	yPH_445	ste11d0	8	Glu2Sor1	Glu0	24	0.041666667	0.001393549	717.5920324
65	yPH_445	ste11d0	9	Glu2Sor1	Glu0	24	0.041666667	0.001047864	954.3220505
65	yPH_445	ste11d0	10	Glu2Sor1	Glu0	24	0.041666667	0.001179327	847.9411239
33	yPH_405	fps1d0	1	Glu2	Glu0Sor1	24	0.041666667	0.00030596	3268.397152
33	yPH_405	fps1d0	2	Glu2	Glu0Sor1	24	0.041666667	0.000157654	6342.994566
33	yPH_405	fps1d0	3	Glu2	Glu0Sor1	24	0.041666667	0.00039234	2548.812303
33	yPH_405	fps1d0	4	Glu2	Glu0Sor1	24	0.041666667	0.00033544	2981.157459
33	yPH_405	fps1d0	5	Glu2	Glu0Sor1	24	0.041666667	0.000242009	4132.069314
33	yPH_405	fps1d0	6	Glu2Sor1	Glu0	24	0.041666667	0.002953863	338.539685
33	yPH_405	fps1d0	7	Glu2Sor1	Glu0	24	0.041666667	0.003904822	256.0936333
33	yPH_405	fps1d0	8	Glu2Sor1	Glu0	24	0.041666667	0.003711598	269.4257398
33	yPH_405	fps1d0	9	Glu2Sor1	Glu0	24	0.041666667	0.003584665	278.9661343
42	yPH_412	gpd1d0	1	Glu2	Glu0Sor1	24	0.041666667	0.000131498	7604.694686
42	yPH_412	gpd1d0	2	Glu2	Glu0Sor1	24	0.041666667	0.000152583	6553.791365
42	yPH_412	gpd1d0	3	Glu2	Glu0Sor1	24	0.041666667	5.13E-05	19495.00265
42	yPH_412	gpd1d0	6	Glu2Sor1	Glu0	24	0.041666667	0.000835507	1196.878278
42	yPH_412	gpd1d0	7	Glu2Sor1	Glu0	24	0.041666667	0.000901878	1108.797908
42	yPH_412	gpd1d0	8	Glu2Sor1	Glu0	24	0.041666667	0.00135645	737.2185647
42	yPH_412	gpd1d0	9	Glu2Sor1	Glu0	24	0.041666667	0.001164134	859.007512
42	yPH_412	gpd1d0	10	Glu2Sor1	Glu0	24	0.041666667	0.001311614	762.4192921
35	yPH_412	gpd1d0	1	Glu2	Glu0Sor1	24	0.041666667	0.000130796	7645.506337
35	yPH_412	gpd1d0	2	Glu2	Glu0Sor1	24	0.041666667	0.000169991	5882.650084
35	yPH_412	gpd1d0	3	Glu2	Glu0Sor1	24	0.041666667	0.00010815	9246.403369
35	yPH_412	gpd1d0	4	Glu2	Glu0Sor1	24	0.041666667	0.000235099	4253.524329
35	yPH_412	gpd1d0	5	Glu2	Glu0Sor1	24	0.041666667	0.000298163	3353.869401
36	yPH_414	gpd2d0	1	Glu2	Glu0Sor1	24	0.041666667	0.000329138	3038.235258
36	yPH_414	gpd2d0	2	Glu2	Glu0Sor1	24	0.041666667	5.72E-05	17483.60721
36	yPH_414	gpd2d0	3	Glu2	Glu0Sor1	24	0.041666667	0.000123083	8124.621824
36	yPH_414	gpd2d0	4	Glu2	Glu0Sor1	24	0.041666667	0.000153912	6497.219968
36	yPH_414	gpd2d0	5	Glu2	Glu0Sor1	24	0.041666667	0.000117151	8535.967124
36	yPH_414	gpd2d0	6	Glu2Sor1	Glu0	24	0.041666667	0.001442413	693.2828368
36	yPH_414	gpd2d0	7	Glu2Sor1	Glu0	24	0.041666667	0.001125192	888.7370745
36	yPH_414	gpd2d0	8	Glu2Sor1	Glu0	24	0.041666667	0.001115278	896.6377056
36	yPH_414	gpd2d0	9	Glu2Sor1	Glu0	24	0.041666667	0.001973324	506.7590497
36	yPH_414	gpd2d0	10	Glu2Sor1	Glu0	24	0.041666667	0.002017042	495.775514
44	yPH_421	gpd1d0_gpd2d0	1	Glu2	Glu0Sor1	24	0.041666667	0	NA
44	yPH_421	gpd1d0_gpd2d0	3	Glu2	Glu0Sor1	24	0.041666667	2.28E-05	43947.67695
44	yPH_421	gpd1d0_gpd2d0	4	Glu2	Glu0Sor1	24	0.041666667	5.57E-05	17950.56172
44	yPH_421	gpd1d0_gpd2d0	5	Glu2	Glu0Sor1	24	0.041666667	9.59E-05	10431.45761
44	yPH_421	gpd1d0_gpd2d0	6	Glu2Sor1	Glu0	24	0.041666667	0.00027576	3626.336717
44	yPH_421	gpd1d0_gpd2d0	7	Glu2Sor1	Glu0	24	0.041666667	0.000486716	2054.585355
44	yPH_421	gpd1d0_gpd2d0	8	Glu2Sor1	Glu0	24	0.041666667	0.000158313	6316.598965
44	yPH_421	gpd1d0_gpd2d0	9	Glu2Sor1	Glu0	24	0.041666667	0.000469555	2129.676822
44	yPH_421	gpd1d0_gpd2d0	10	Glu2Sor1	Glu0	24	0.041666667	0.000380906	2625.318269
64	yPH_441	hog1d0	1	Glu2	Glu0Sor1	24	0.041666667	3.92E-05	25535.51239
64	yPH_441	hog1d0	2	Glu2	Glu0Sor1	24	0.041666667	0.000131338	7613.935882
64	yPH_441	hog1d0	3	Glu2	Glu0Sor1	24	0.041666667	6.62E-05	15115.94626
64	yPH_441	hog1d0	4	Glu2	Glu0Sor1	24	0.041666667	8.89E-05	11253.46563
64	yPH_441	hog1d0	5	Glu2	Glu0Sor1	24	0.041666667	9.66E-05	10346.79838
64	yPH_441	hog1d0	6	Glu2Sor1	Glu0	24	0.041666667	0	NA
64	yPH_441	hog1d0	7	Glu2Sor1	Glu0	24	0.041666667	6.67E-05	14998.22456
64	yPH_441	hog1d0	8	Glu2Sor1	Glu0	24	0.041666667	7.10E-05	14086.44967
64	yPH_441	hog1d0	9	Glu2Sor1	Glu0	24	0.041666667	7.88E-05	12696.20583
64	yPH_441	hog1d0	10	Glu2Sor1	Glu0	24	0.041666667	4.25E-05	23505.42966
