# Supplementary material for: Yeast cell responses and survival during periodic osmotic stress are controlled by glucose availability
Source: eLife. 2024 Apr 3;12:RP88750. doi: 10.7554/eLife.88750 (PMC10990491; doi:10.7554/eLife.88750)
Supplement: Figure 5—source data 1. [file elife-88750-fig5-data1.zip › Data.Figure.5d.txt]

Experiment	Strain	Genotype	Position	Environment.1	Environment.2	Switch.Period	Switch.Frequency	Pop.Growth.Rate
32	yPH_403	pbs2d0	1	Glu2	Glu0Sor1	24	0.041666667	0.001972067
32	yPH_403	pbs2d0	2	Glu2	Glu0Sor1	24	0.041666667	0.002265225
32	yPH_403	pbs2d0	3	Glu2	Glu0Sor1	24	0.041666667	0.001247087
32	yPH_403	pbs2d0	4	Glu2	Glu0Sor1	24	0.041666667	0.001267716
32	yPH_403	pbs2d0	5	Glu2	Glu0Sor1	24	0.041666667	0.00166472
32	yPH_403	pbs2d0	6	Glu2Sor1	Glu0	24	0.041666667	0.000693423
32	yPH_403	pbs2d0	7	Glu2Sor1	Glu0	24	0.041666667	0.000617983
32	yPH_403	pbs2d0	8	Glu2Sor1	Glu0	24	0.041666667	0.000646316
32	yPH_403	pbs2d0	9	Glu2Sor1	Glu0	24	0.041666667	0.001132398
32	yPH_403	pbs2d0	10	Glu2Sor1	Glu0	24	0.041666667	0.000575517
52	yPH_403	pbs2d0	1	Glu2	Glu0Sor1	96	0.010416667	0.002023262
52	yPH_403	pbs2d0	2	Glu2	Glu0Sor1	96	0.010416667	0.001641202
52	yPH_403	pbs2d0	3	Glu2	Glu0Sor1	96	0.010416667	0.002105938
52	yPH_403	pbs2d0	4	Glu2	Glu0Sor1	96	0.010416667	0.002307858
52	yPH_403	pbs2d0	5	Glu2	Glu0Sor1	96	0.010416667	0.00213977
52	yPH_403	pbs2d0	6	Glu2Sor1	Glu0	96	0.010416667	9.49120000000001e-05
52	yPH_403	pbs2d0	7	Glu2Sor1	Glu0	96	0.010416667	0.000101935
52	yPH_403	pbs2d0	8	Glu2Sor1	Glu0	96	0.010416667	-0.000269207
52	yPH_403	pbs2d0	9	Glu2Sor1	Glu0	96	0.010416667	0.000189583
52	yPH_403	pbs2d0	10	Glu2Sor1	Glu0	96	0.010416667	9.0238e-05
43	yPH_403	pbs2d0	1	Glu2	Glu0Sor1	24	0.041666667	0.002123162
43	yPH_403	pbs2d0	2	Glu2	Glu0Sor1	24	0.041666667	0.001957189
43	yPH_403	pbs2d0	3	Glu2	Glu0Sor1	24	0.041666667	0.001980802
43	yPH_403	pbs2d0	4	Glu2	Glu0Sor1	24	0.041666667	0.002181454
43	yPH_403	pbs2d0	5	Glu2	Glu0Sor1	24	0.041666667	0.001852995
43	yPH_403	pbs2d0	6	Glu2Sor1	Glu0	24	0.041666667	0.000177361
43	yPH_403	pbs2d0	7	Glu2Sor1	Glu0	24	0.041666667	0.000609854
43	yPH_403	pbs2d0	8	Glu2Sor1	Glu0	24	0.041666667	0.000278566
43	yPH_403	pbs2d0	9	Glu2Sor1	Glu0	24	0.041666667	0.000300956
43	yPH_403	pbs2d0	10	Glu2Sor1	Glu0	24	0.041666667	0.000498229
31	yPH_132	WT	1	Glu2	Glu0Sor1	24	0.041666667	0.001611987
31	yPH_132	WT	2	Glu2	Glu0Sor1	24	0.041666667	0.001523026
31	yPH_132	WT	3	Glu2	Glu0Sor1	24	0.041666667	0.001452183
31	yPH_132	WT	4	Glu2	Glu0Sor1	24	0.041666667	0.001424878
31	yPH_132	WT	5	Glu2	Glu0Sor1	24	0.041666667	0.001447453
31	yPH_132	WT	6	Glu2Sor1	Glu0	24	0.041666667	-0.001476603
31	yPH_132	WT	7	Glu2Sor1	Glu0	24	0.041666667	-0.001429158
31	yPH_132	WT	8	Glu2Sor1	Glu0	24	0.041666667	-0.001283008
31	yPH_132	WT	9	Glu2Sor1	Glu0	24	0.041666667	-0.001712872
31	yPH_132	WT	10	Glu2Sor1	Glu0	24	0.041666667	-0.001902381
46	yPH_132	WT	1	Glu2	Glu0Sor1	24	0.041666667	0.001897314
46	yPH_132	WT	2	Glu2	Glu0Sor1	24	0.041666667	0.001616627
46	yPH_132	WT	3	Glu2	Glu0Sor1	24	0.041666667	0.00112605
46	yPH_132	WT	4	Glu2	Glu0Sor1	24	0.041666667	0.001801759
46	yPH_132	WT	5	Glu2	Glu0Sor1	24	0.041666667	0.001800099
46	yPH_132	WT	6	Glu2Sor1	Glu0	24	0.041666667	-0.000913289
46	yPH_132	WT	8	Glu2Sor1	Glu0	24	0.041666667	-0.001275078
46	yPH_132	WT	9	Glu2Sor1	Glu0	24	0.041666667	-0.001544907
46	yPH_132	WT	10	Glu2Sor1	Glu0	24	0.041666667	-0.001415557
65	yPH_445	ste11d0	1	Glu2	Glu0Sor1	24	0.041666667	0.001052865
65	yPH_445	ste11d0	2	Glu2	Glu0Sor1	24	0.041666667	0.000857328
65	yPH_445	ste11d0	3	Glu2	Glu0Sor1	24	0.041666667	0.001144412
65	yPH_445	ste11d0	4	Glu2	Glu0Sor1	24	0.041666667	0.001071529
65	yPH_445	ste11d0	5	Glu2	Glu0Sor1	24	0.041666667	0.001183129
65	yPH_445	ste11d0	6	Glu2Sor1	Glu0	24	0.041666667	-0.000386492
65	yPH_445	ste11d0	7	Glu2Sor1	Glu0	24	0.041666667	-0.000766717
65	yPH_445	ste11d0	8	Glu2Sor1	Glu0	24	0.041666667	-0.000312252
65	yPH_445	ste11d0	9	Glu2Sor1	Glu0	24	0.041666667	0.000449359
65	yPH_445	ste11d0	10	Glu2Sor1	Glu0	24	0.041666667	-0.00025555
33	yPH_405	fps1d0	1	Glu2	Glu0Sor1	24	0.041666667	0.001488381
33	yPH_405	fps1d0	2	Glu2	Glu0Sor1	24	0.041666667	0.001512446
33	yPH_405	fps1d0	3	Glu2	Glu0Sor1	24	0.041666667	0.001183323
33	yPH_405	fps1d0	4	Glu2	Glu0Sor1	24	0.041666667	0.001382016
33	yPH_405	fps1d0	5	Glu2	Glu0Sor1	24	0.041666667	0.001360646
33	yPH_405	fps1d0	6	Glu2Sor1	Glu0	24	0.041666667	-0.002179849
33	yPH_405	fps1d0	7	Glu2Sor1	Glu0	24	0.041666667	-0.003758493
33	yPH_405	fps1d0	8	Glu2Sor1	Glu0	24	0.041666667	-0.003563809
33	yPH_405	fps1d0	9	Glu2Sor1	Glu0	24	0.041666667	-0.003378161
42	yPH_412	gpd1d0	1	Glu2	Glu0Sor1	24	0.041666667	0.001852654
42	yPH_412	gpd1d0	2	Glu2	Glu0Sor1	24	0.041666667	0.00154637
42	yPH_412	gpd1d0	3	Glu2	Glu0Sor1	24	0.041666667	0.001801354
42	yPH_412	gpd1d0	6	Glu2Sor1	Glu0	24	0.041666667	-0.000546455
42	yPH_412	gpd1d0	7	Glu2Sor1	Glu0	24	0.041666667	-0.000579771
42	yPH_412	gpd1d0	8	Glu2Sor1	Glu0	24	0.041666667	-0.000928427
42	yPH_412	gpd1d0	9	Glu2Sor1	Glu0	24	0.041666667	-0.000854186
42	yPH_412	gpd1d0	10	Glu2Sor1	Glu0	24	0.041666667	-0.00113291
35	yPH_412	gpd1d0	1	Glu2	Glu0Sor1	24	0.041666667	0.00171188
35	yPH_412	gpd1d0	2	Glu2	Glu0Sor1	24	0.041666667	0.001250834
35	yPH_412	gpd1d0	3	Glu2	Glu0Sor1	24	0.041666667	0.001547011
35	yPH_412	gpd1d0	4	Glu2	Glu0Sor1	24	0.041666667	0.001122999
35	yPH_412	gpd1d0	5	Glu2	Glu0Sor1	24	0.041666667	0.001746281
36	yPH_414	gpd2d0	1	Glu2	Glu0Sor1	24	0.041666667	0.001376465
36	yPH_414	gpd2d0	2	Glu2	Glu0Sor1	24	0.041666667	0.001588786
36	yPH_414	gpd2d0	3	Glu2	Glu0Sor1	24	0.041666667	0.001500744
36	yPH_414	gpd2d0	4	Glu2	Glu0Sor1	24	0.041666667	0.001722902
36	yPH_414	gpd2d0	5	Glu2	Glu0Sor1	24	0.041666667	0.001532974
36	yPH_414	gpd2d0	6	Glu2Sor1	Glu0	24	0.041666667	-0.000663973
36	yPH_414	gpd2d0	7	Glu2Sor1	Glu0	24	0.041666667	-0.000503467
36	yPH_414	gpd2d0	8	Glu2Sor1	Glu0	24	0.041666667	-0.000192892
36	yPH_414	gpd2d0	9	Glu2Sor1	Glu0	24	0.041666667	-0.001071831
36	yPH_414	gpd2d0	10	Glu2Sor1	Glu0	24	0.041666667	-0.0009679
44	yPH_421	gpd1d0_gpd2d0	1	Glu2	Glu0Sor1	24	0.041666667	0.001774403
44	yPH_421	gpd1d0_gpd2d0	3	Glu2	Glu0Sor1	24	0.041666667	0.001645627
44	yPH_421	gpd1d0_gpd2d0	4	Glu2	Glu0Sor1	24	0.041666667	0.001139413
44	yPH_421	gpd1d0_gpd2d0	5	Glu2	Glu0Sor1	24	0.041666667	0.001414544
44	yPH_421	gpd1d0_gpd2d0	6	Glu2Sor1	Glu0	24	0.041666667	-0.00019116
44	yPH_421	gpd1d0_gpd2d0	7	Glu2Sor1	Glu0	24	0.041666667	-0.000211879
44	yPH_421	gpd1d0_gpd2d0	8	Glu2Sor1	Glu0	24	0.041666667	0.000108353
44	yPH_421	gpd1d0_gpd2d0	9	Glu2Sor1	Glu0	24	0.041666667	-0.000258968
44	yPH_421	gpd1d0_gpd2d0	10	Glu2Sor1	Glu0	24	0.041666667	0.000229672
64	yPH_441	hog1d0	1	Glu2	Glu0Sor1	24	0.041666667	0.00198058
64	yPH_441	hog1d0	2	Glu2	Glu0Sor1	24	0.041666667	0.001370538
64	yPH_441	hog1d0	3	Glu2	Glu0Sor1	24	0.041666667	0.001439358
64	yPH_441	hog1d0	4	Glu2	Glu0Sor1	24	0.041666667	0.002202089
64	yPH_441	hog1d0	5	Glu2	Glu0Sor1	24	0.041666667	0.00157781
64	yPH_441	hog1d0	6	Glu2Sor1	Glu0	24	0.041666667	0.001142862
64	yPH_441	hog1d0	7	Glu2Sor1	Glu0	24	0.041666667	0.001226308
64	yPH_441	hog1d0	8	Glu2Sor1	Glu0	24	0.041666667	0.000815967
64	yPH_441	hog1d0	9	Glu2Sor1	Glu0	24	0.041666667	0.00094265
64	yPH_441	hog1d0	10	Glu2Sor1	Glu0	24	0.041666667	0.001112577
