# Supplementary material for: Yeast cell responses and survival during periodic osmotic stress are controlled by glucose availability
Source: eLife. 2024 Apr 3;12:RP88750. doi: 10.7554/eLife.88750 (PMC10990491; doi:10.7554/eLife.88750)
Supplement: Figure 5—source data 1. [file elife-88750-fig5-data1.zip › Summary.Data.Figure.5c.txt]

Strain	Genotype	Environment.1	Environment.2	Switch.Period	Switch.Frequency	Death.Rate.Mean	Death.Rate.SD	N.Positions	P.Value.Conditions	P.Value.WT
yPH_405	fps1d0	Glu2Sor1	Glu0	24	0.041666667	0.003538737	0.000411536199139274	4	0.000382130495361561	0.00347392254145274
yPH_412	gpd1d0	Glu2Sor1	Glu0	24	0.041666667	0.0011139166	0.000236061841795323	5	0.000523266238648908	2.90939324589327e-05
yPH_421	gpd1d0_gpd2d0	Glu2Sor1	Glu0	24	0.041666667	0.00035425	0.000137935686631488	5	0.00533469043615995	4.26013094750447e-07
yPH_414	gpd2d0	Glu2Sor1	Glu0	24	0.041666667	0.0015346498	0.000440787168670096	5	0.00165729939361971	0.0079882392087612
yPH_441	hog1d0	Glu2Sor1	Glu0	24	0.041666667	5.18e-05	3.19741301679968e-05	5	0.15917603922342	5.42960107279336e-07
yPH_403	pbs2d0	Glu2Sor1	Glu0	24	0.041666667	0.0003455649	0.000156345517588058	10	0.053599968499757	5.68513637344412e-07
yPH_445	ste11d0	Glu2Sor1	Glu0	24	0.041666667	0.0014216302	0.00032893170208221	5	0.0010358332549929	0.000955026786762142
yPH_132	WT	Glu2Sor1	Glu0	24	0.041666667	0.00240017811111111	0.000498177940780813	9	4.55645722381437e-07	1
yPH_405	fps1d0	Glu2	Glu0Sor1	24	0.041666667	0.0002866806	9.02170972088994e-05	5	0.000382130495361561	0.00574424813355352
yPH_412	gpd1d0	Glu2	Glu0Sor1	24	0.041666667	0.0001596975	7.65807924538336e-05	8	0.000523266238648908	0.172323054561785
yPH_421	gpd1d0_gpd2d0	Glu2	Glu0Sor1	24	0.041666667	4.36e-05	4.16945240209471e-05	4	0.00533469043615995	0.127240775172432
yPH_414	gpd2d0	Glu2	Glu0Sor1	24	0.041666667	0.0001560968	0.000102877710932446	5	0.00165729939361971	0.358627610503936
yPH_441	hog1d0	Glu2	Glu0Sor1	24	0.041666667	8.44476e-05	3.44475489519937e-05	5	0.15917603922342	0.591181211568396
yPH_403	pbs2d0	Glu2	Glu0Sor1	24	0.041666667	0.0002074179	0.000142273932849002	10	0.053599968499757	0.069474086406964
yPH_445	ste11d0	Glu2	Glu0Sor1	24	0.041666667	0.000236014	6.10381842415058e-05	5	0.0010358332549929	0.00623669893137312
yPH_132	WT	Glu2	Glu0Sor1	24	0.041666667	0.000102695	9.26536687454954e-05	10	4.55645722381437e-07	1
