# Supplementary material for: Yeast cell responses and survival during periodic osmotic stress are controlled by glucose availability
Source: eLife. 2024 Apr 3;12:RP88750. doi: 10.7554/eLife.88750 (PMC10990491; doi:10.7554/eLife.88750)
Supplement: Figure 5—source data 1. [file elife-88750-fig5-data1.zip › Summary.Data.Figure.5d.txt]

Strain	Genotype	Environment.1	Environment.2	Switch.Period	Switch.Frequency	Pop.Growth.Rate.Mean	Pop.Growth.Rate.SD	N.Positions	P.Value.Conditions	P.Value.WT
yPH_405	fps1d0	Glu2Sor1	Glu0	24	0.041666667	-0.003220078	0.00071065892426583	4	0.000790207482670975	0.0122636587584128
yPH_412	gpd1d0	Glu2Sor1	Glu0	24	0.041666667	-0.0008083498	0.00024632091298284	5	4.25543544406721e-08	0.00163086290721641
yPH_421	gpd1d0_gpd2d0	Glu2Sor1	Glu0	24	0.041666667	-6.47964e-05	0.000219086748910791	5	0.000134788998498863	1.07424164276717e-06
yPH_414	gpd2d0	Glu2Sor1	Glu0	24	0.041666667	-0.0006800126	0.000355356479555812	5	4.48948541452814e-05	0.00470258790600946
yPH_441	hog1d0	Glu2Sor1	Glu0	24	0.041666667	0.0010480728	0.000165756327124185	5	0.0107538747656371	1.05491633664104e-10
yPH_403	pbs2d0	Glu2Sor1	Glu0	24	0.041666667	0.0005530603	0.000269780858141505	10	5.78027212186449e-08	2.07070701791247e-11
yPH_445	ste11d0	Glu2Sor1	Glu0	24	0.041666667	-0.0002543304	0.000441175103336872	5	0.00178677407544096	0.00175684922131866
yPH_132	WT	Glu2Sor1	Glu0	24	0.041666667	-0.00143920588888889	0.000280753481984839	9	4.74562560956979e-14	1
yPH_405	fps1d0	Glu2	Glu0Sor1	24	0.041666667	0.0013853624	0.000130580522388678	5	0.000790207482670975	0.068541464478109
yPH_412	gpd1d0	Glu2	Glu0Sor1	24	0.041666667	0.001572422875	0.000263855918579189	8	4.25543544406721e-08	0.984804497281064
yPH_421	gpd1d0_gpd2d0	Glu2	Glu0Sor1	24	0.041666667	0.00149349675	0.000279082289537662	4	0.000134788998498863	0.647424393173054
yPH_414	gpd2d0	Glu2	Glu0Sor1	24	0.041666667	0.0015443742	0.000126561883784969	5	4.48948541452814e-05	0.783072652647978
yPH_441	hog1d0	Glu2	Glu0Sor1	24	0.041666667	0.001714075	0.000360984012770649	5	0.0107538747656371	0.448453271951053
yPH_403	pbs2d0	Glu2	Glu0Sor1	24	0.041666667	0.0018512417	0.000355476363155461	10	5.78027212186449e-08	0.0521334962649753
yPH_445	ste11d0	Glu2	Glu0Sor1	24	0.041666667	0.0010618526	0.000126024542650628	5	0.00178677407544096	0.000101238486421012
yPH_132	WT	Glu2	Glu0Sor1	24	0.041666667	0.0015701376	0.000227787962123745	10	4.74562560956979e-14	1
