# Supplementary material for: Yeast cell responses and survival during periodic osmotic stress are controlled by glucose availability
Source: eLife. 2024 Apr 3;12:RP88750. doi: 10.7554/eLife.88750 (PMC10990491; doi:10.7554/eLife.88750)
Supplement: Figure 5—figure supplement 1—source data 1. [file elife-88750-fig5-figsupp1-data1.zip › Data.Figure.5.Supplement.1a-b.txt]

Experiment	Strain	Genotype	Position	Environment.1	Environment.2	Switch.Period	Switch.Frequency	Death.Rate	Death.Time	Growth.Rate	Growth.Time	Pop.Growth.Rate
68	yPH_445	ste11d0	1	Glu2	Glu0Sor1	96	0.041666667	0.000115243	8677.312545	0.002547967	272.0393127	0.002432724
68	yPH_445	ste11d0	2	Glu2	Glu0Sor1	96	0.041666667	0.000103529	9659.164379	0.002679867	258.649866	0.002576338
68	yPH_445	ste11d0	3	Glu2	Glu0Sor1	96	0.041666667	0.000162822	6141.661036	0.002617978	264.7643763	0.002455156
68	yPH_445	ste11d0	4	Glu2	Glu0Sor1	96	0.041666667	0.000108919	9181.12586	0.002804931	247.1173802	0.002696012
68	yPH_445	ste11d0	5	Glu2	Glu0Sor1	96	0.041666667	0.000109981	9092.485609	0.002910251	238.17439	0.00280027
68	yPH_445	ste11d0	6	Glu2Sor1	Glu0	96	0.041666667	0.002492189	401.2536403	0.001990332	348.2570688	-0.000501857
68	yPH_445	ste11d0	7	Glu2Sor1	Glu0	96	0.041666667	0.002564933	389.8737314	0.001770815	391.4284527	-0.000794118
68	yPH_445	ste11d0	8	Glu2Sor1	Glu0	96	0.041666667	0.001389998	719.4256875	0.001667592	415.6574388	0.000277594
68	yPH_445	ste11d0	9	Glu2Sor1	Glu0	96	0.041666667	0.002713002	368.5954254	0.001704455	406.6678904	-0.001008547
68	yPH_445	ste11d0	10	Glu2Sor1	Glu0	96	0.041666667	0.001887298	529.8579355	0.001553938	446.0584762	-0.00033336
51	yPH_132	WT	1	Glu2	Glu0Sor1	96	0.041666667	0.000210702	4746.030575	0.003091884	224.1827598	0.002881182
51	yPH_132	WT	2	Glu2	Glu0Sor1	96	0.041666667	0	NA	0.003035857	228.320081	0.003035857
51	yPH_132	WT	3	Glu2	Glu0Sor1	96	0.041666667	0.000370834	2696.62252	0.002704053	256.3363768	0.002333219
51	yPH_132	WT	4	Glu2	Glu0Sor1	96	0.041666667	0.000269941	3704.512641	0.003284057	211.0643064	0.003014116
51	yPH_132	WT	5	Glu2	Glu0Sor1	96	0.041666667	7.14e-05	13997.29478	0.002775458	249.741523	0.002704058
51	yPH_132	WT	6	Glu2Sor1	Glu0	96	0.041666667	0.001277766	782.6162007	0.002114628	327.7868766	0.000836862
51	yPH_132	WT	7	Glu2Sor1	Glu0	96	0.041666667	0.00131214	762.1138476	0.001712394	404.7826253	0.000400254
51	yPH_132	WT	8	Glu2Sor1	Glu0	96	0.041666667	0.002738333	365.1856623	0.001790983	387.0204876	-0.00094735
51	yPH_132	WT	9	Glu2Sor1	Glu0	96	0.041666667	0.0012741	784.8678628	0.00174853	396.4169891	0.00047443
51	yPH_132	WT	10	Glu2Sor1	Glu0	96	0.041666667	0.001981463	504.6775161	0.001759165	394.0205221	-0.000222298
52	yPH_403	pbs2d0	1	Glu2	Glu0Sor1	96	0.010416667	0.000374324	2671.479996	0.002397586	289.1021678	0.002023262
52	yPH_403	pbs2d0	2	Glu2	Glu0Sor1	96	0.010416667	0.000702896	1422.684935	0.002344098	295.6988555	0.001641202
52	yPH_403	pbs2d0	3	Glu2	Glu0Sor1	96	0.010416667	0.000266382	3754.013805	0.00237232	292.1812012	0.002105938
52	yPH_403	pbs2d0	4	Glu2	Glu0Sor1	96	0.010416667	0.00015135	6607.18172	0.002459208	281.8578991	0.002307858
52	yPH_403	pbs2d0	5	Glu2	Glu0Sor1	96	0.010416667	0.0003589	2786.292784	0.00249867	277.4064685	0.00213977
52	yPH_403	pbs2d0	6	Glu2Sor1	Glu0	96	0.010416667	0.000885241	1129.636446	0.000980153	707.1829691	9.49120000000001e-05
52	yPH_403	pbs2d0	7	Glu2Sor1	Glu0	96	0.010416667	0.000690487	1448.25285	0.000792422	874.720162	0.000101935
52	yPH_403	pbs2d0	8	Glu2Sor1	Glu0	96	0.010416667	0.001241539	805.4521524	0.000972332	712.8706229	-0.000269207
52	yPH_403	pbs2d0	9	Glu2Sor1	Glu0	96	0.010416667	0.000877071	1140.158127	0.001066654	649.833149	0.000189583
52	yPH_403	pbs2d0	10	Glu2Sor1	Glu0	96	0.010416667	0.000794938	1257.95968	0.000885176	783.0615708	9.0238e-05
