# Supplementary material for: Yeast cell responses and survival during periodic osmotic stress are controlled by glucose availability
Source: eLife. 2024 Apr 3;12:RP88750. doi: 10.7554/eLife.88750 (PMC10990491; doi:10.7554/eLife.88750)
Supplement: Figure 5—figure supplement 1—source data 1. [file elife-88750-fig5-figsupp1-data1.zip › Data.Figure.5.Supplement.1c-d.txt]

Experiment	Strain	Genotype	Environment.1	Environment.2	Switch.Period	Switch.Frequency	Position	Frame	Time.Absolute	Time.Relative	Medium	Switch	Period	Switch.Duration	Total.Cells	N.Cells.In	N.Cells.Out	N.Cells.Tracked	N.Cells.Not.Tracked	N.Divisions	N.Cells.Tracked.In	N.Cells.Tracked.Out	N.Dead.In	N.Dead.Out	N.New.Dead.In	N.New.Dead.Out	Cumulative.New.Dead	Relative.New.Dead	N.Cells.Tracked.In.t.1	N.Cells.Pop.In	Flux.In	N.Cells.Pop.Out	Flux.Out	N.Cells.New	Relative.Cells.New	Relative.Cells.New.Death	Growth.Rate.t	Growth.Rate.Death.t	Cumulative.N.Divisions	Cumulative.N.New	Cumulative.Relative.New	Cumulative.Relative.New.Death	Cumulative.Relative.Death	Relative.Cell.Death	Death.Rate.t
51	yPH_132	WT	Glu2	Glu0Sor1	96	0.010416667	1	0	0	-3127	OFF	0	0	3610	26	24	2	26	0	0	24	2	0	0	0	0	0	0	24	0	0	0	0	0	0	0	0	0	NA	NA	NA	NA	NA	NA	NA
51	yPH_132	WT	Glu2	Glu0Sor1	96	0.010416667	1	1	360	-2767	OFF	0	0	3610	26	24	2	26	0	0	24	2	0	0	0	0	0	0	24	0	0	0	0	0	0	0	0	0	NA	NA	NA	NA	NA	NA	NA
51	yPH_132	WT	Glu2	Glu0Sor1	96	0.010416667	1	2	720	-2407	OFF	0	0	3610	26	24	2	26	0	0	24	2	0	0	0	0	0	0	26	0	1	0	0	1	0.041666667	0.041666667	0.000115741	0.000115741	NA	NA	NA	NA	NA	NA	NA
51	yPH_132	WT	Glu2	Glu0Sor1	96	0.010416667	1	3	1080	-2047	OFF	0	0	3610	29	27	2	28	1	2	26	2	0	0	0	0	0	0	30	0	1	0	0	3	0.115384615	0.115384615	0.000320513	0.000320513	NA	NA	NA	NA	NA	NA	NA
51	yPH_132	WT	Glu2	Glu0Sor1	96	0.010416667	1	4	1440	-1687	OFF	0	0	3610	32	31	1	31	1	3	30	1	0	0	0	0	0	0	29	0	0	0	2	1	0.033333333	0.033333333	9.26E-05	9.26E-05	NA	NA	NA	NA	NA	NA	NA
51	yPH_132	WT	Glu2	Glu0Sor1	96	0.010416667	1	5	1800	-1327	OFF	0	0	3610	33	29	4	32	1	1	29	3	0	0	0	0	0	0	32	0	1	0	0	2	0.068965517	0.068965517	0.000191571	0.000191571	NA	NA	NA	NA	NA	NA	NA
51	yPH_132	WT	Glu2	Glu0Sor1	96	0.010416667	1	6	2160	-967	OFF	0	0	3610	36	32	4	35	1	2	32	3	0	0	0	0	0	0	34	0	0	0	0	2	0.0625	0.0625	0.000173611	0.000173611	NA	NA	NA	NA	NA	NA	NA
51	yPH_132	WT	Glu2	Glu0Sor1	96	0.010416667	1	7	2520	-607	OFF	0	0	3610	38	35	3	37	1	2	34	3	0	0	0	0	0	0	34	0	0	0	1	1	0.029411765	0.029411765	8.17E-05	8.17E-05	NA	NA	NA	NA	NA	NA	NA
51	yPH_132	WT	Glu2	Glu0Sor1	96	0.010416667	1	8	2880	-247	OFF	0	0	3610	40	35	5	38	2	1	34	4	0	0	0	0	0	0	35	0	0	0	0	1	0.029411765	0.029411765	8.17E-05	8.17E-05	NA	NA	NA	NA	NA	NA	NA
51	yPH_132	WT	Glu2	Glu0Sor1	96	0.010416667	1	9	3240	113	ON	1	1	2887	40	35	5	39	1	1	35	4	0	0	0	0	0	0	35	0	0	0	0	0	0	0	0	0	2	1	0.029411765	0.029411765	0	NA	NA
51	yPH_132	WT	Glu2	Glu0Sor1	96	0.010416667	1	10	3600	473	ON	1	1	2887	39	35	4	39	0	0	35	4	0	0	0	0	0	0	35	0	0	0	0	0	0	0	0	0	2	1	0.029411765	0.029411765	0	0	0
51	yPH_132	WT	Glu2	Glu0Sor1	96	0.010416667	1	11	3960	833	ON	1	1	2887	39	35	4	39	0	0	35	4	0	0	0	0	0	0	35	0	0	0	0	0	0	0	0	0	2	1	0.029411765	0.029411765	0	0	0
51	yPH_132	WT	Glu2	Glu0Sor1	96	0.010416667	1	12	4320	1193	ON	1	1	2887	39	35	4	39	0	0	35	4	0	0	0	0	0	0	34	0	0	0	1	0	0	0	0	0	2	1	0.029411765	0.029411765	0	0	0
51	yPH_132	WT	Glu2	Glu0Sor1	96	0.010416667	1	13	4680	1553	ON	1	1	2887	39	34	5	39	0	0	34	5	0	0	0	0	0	0	34	0	0	0	0	0	0	0	0	0	2	1	0.029411765	0.029411765	0	0	0
51	yPH_132	WT	Glu2	Glu0Sor1	96	0.010416667	1	14	5040	1913	ON	1	1	2887	39	34	5	39	0	0	34	5	0	0	0	0	0	0	34	0	0	0	0	0	0	0	0	0	2	1	0.029411765	0.029411765	0	0	0
51	yPH_132	WT	Glu2	Glu0Sor1	96	0.010416667	1	15	5400	2273	ON	1	1	2887	39	34	5	39	0	0	34	5	0	0	0	0	0	0	34	0	0	0	0	0	0	0	0	0	2	1	0.029411765	0.029411765	0	0	0
51	yPH_132	WT	Glu2	Glu0Sor1	96	0.010416667	1	16	5760	2633	ON	1	1	2887	39	34	5	39	0	0	34	5	0	0	0	0	0	0	35	0	1	0	0	0	0	0	0	0	2	1	0.029411765	0.029411765	0	0	0
51	yPH_132	WT	Glu2	Glu0Sor1	96	0.010416667	1	17	6120	2993	OFF	2	1	2888	39	35	4	39	0	0	35	4	0	0	0	0	0	0	36	0	1	0	1	1	0.028571429	0.028571429	7.94E-05	7.94E-05	2	2	0.057983193	0.057983193	0	0	0
51	yPH_132	WT	Glu2	Glu0Sor1	96	0.010416667	1	18	6480	3353	OFF	2	1	2888	45	37	8	42	3	2	36	6	1	0	1	0	1	0.023809524	38	0	1	0	0	1	0.027777778	0.028571429	7.72E-05	7.94E-05	4	3	0.085760971	0.086554622	0.023809524	0.023809524	6.61E-05
51	yPH_132	WT	Glu2	Glu0Sor1	96	0.010416667	1	19	6840	3713	OFF	2	1	2888	45	39	6	43	2	1	38	5	2	0	2	0	2	0.023809524	35	0	0	0	4	1	0.026315789	0.027777778	7.31E-05	7.72E-05	5	4	0.112076761	0.1143324	0.047619048	0.023809524	6.61E-05
51	yPH_132	WT	Glu2	Glu0Sor1	96	0.010416667	1	20	7200	4073	OFF	2	1	2888	47	35	12	45	2	1	35	10	2	0	2	0	2	0	37	0	2	0	0	0	0	0	0	0	6	4	0.112076761	0.1143324	0.047619048	0	0
51	yPH_132	WT	Glu2	Glu0Sor1	96	0.010416667	1	21	7560	4433	OFF	2	1	2888	47	38	9	45	2	0	37	8	2	0	2	0	2	0	38	0	1	0	0	0	0	0	0	0	6	4	0.112076761	0.1143324	0.047619048	0	0
51	yPH_132	WT	Glu2	Glu0Sor1	96	0.010416667	1	22	7920	4793	OFF	2	1	2888	45	38	7	44	1	0	38	6	2	0	2	0	2	0	39	0	0	0	1	2	0.052631579	0.055555556	0.000146199	0.000154321	6	6	0.164708339	0.169887955	0.047619048	0	0
51	yPH_132	WT	Glu2	Glu0Sor1	96	0.010416667	1	23	8280	5153	OFF	2	1	2888	47	39	8	46	1	2	39	7	3	0	3	0	3	0.022727273	40	0	0	0	0	1	0.025641026	0.027777778	7.12E-05	7.72E-05	8	7	0.190349365	0.197665733	0.07034632	0.022727272	6.31E-05
51	yPH_132	WT	Glu2	Glu0Sor1	96	0.010416667	1	24	8640	5513	OFF	2	1	2888	48	40	8	47	1	1	40	7	3	0	3	0	3	0	42	0	0	0	0	2	0.05	0.054054054	0.000138889	0.00015015	9	9	0.240349365	0.251719787	0.07034632	0	0
51	yPH_132	WT	Glu2	Glu0Sor1	96	0.010416667	1	25	9000	5873	ON	3	2	2888	50	42	8	49	1	2	42	7	3	0	3	0	3	0	40	0	0	0	2	0	0	0	0	0	11	9	0.240349365	0.251719787	0.07034632	0	0
51	yPH_132	WT	Glu2	Glu0Sor1	96	0.010416667	1	26	9360	6233	ON	3	2	2888	51	41	10	50	1	1	40	10	3	0	3	0	3	0	41	0	2	0	1	0	0	0	0	0	12	9	0.240349365	0.251719787	0.07034632	0	0
51	yPH_132	WT	Glu2	Glu0Sor1	96	0.010416667	1	27	9720	6593	ON	3	2	2888	52	42	10	50	2	0	41	9	3	0	3	0	3	0	41	0	0	0	0	0	0	0	0	0	12	9	0.240349365	0.251719787	0.07034632	0	0
51	yPH_132	WT	Glu2	Glu0Sor1	96	0.010416667	1	28	10080	6953	ON	3	2	2888	52	41	11	50	2	0	41	9	3	0	3	0	3	0	41	0	0	0	0	0	0	0	0	0	12	9	0.240349365	0.251719787	0.07034632	0	0
51	yPH_132	WT	Glu2	Glu0Sor1	96	0.010416667	1	29	10440	7313	ON	3	2	2888	54	42	12	51	3	1	41	10	3	0	3	0	3	0	41	0	0	0	0	0	0	0	0	0	13	9	0.240349365	0.251719787	0.07034632	0	0
51	yPH_132	WT	Glu2	Glu0Sor1	96	0.010416667	1	30	10800	7673	ON	3	2	2888	53	42	11	51	2	0	41	10	3	0	3	0	3	0	39	0	0	0	2	0	0	0	0	0	13	9	0.240349365	0.251719787	0.07034632	0	0
51	yPH_132	WT	Glu2	Glu0Sor1	96	0.010416667	1	31	11160	8033	ON	3	2	2888	52	39	13	51	1	0	39	12	3	0	3	0	3	0	42	0	3	0	0	0	0	0	0	0	13	9	0.240349365	0.251719787	0.07034632	0	0
51	yPH_132	WT	Glu2	Glu0Sor1	96	0.010416667	1	32	11520	8393	ON	3	2	2888	52	42	10	51	1	0	42	9	3	0	3	0	3	0	41	0	0	0	1	0	0	0	0	0	13	9	0.240349365	0.251719787	0.07034632	0	0
51	yPH_132	WT	Glu2	Glu0Sor1	96	0.010416667	1	33	11880	8753	OFF	4	2	2888	54	42	12	52	2	1	41	11	3	0	3	0	3	0	42	0	1	0	0	0	0	0	0	0	14	9	0.240349365	0.251719787	0.07034632	0	0
51	yPH_132	WT	Glu2	Glu0Sor1	96	0.010416667	1	34	12240	9113	OFF	4	2	2888	53	43	10	52	1	0	42	10	4	0	4	0	4	0.020408163	45	0	1	0	0	2	0.047619048	0.052631579	0.000132275	0.000146199	14	11	0.287968413	0.304351366	0.090754484	0.020408164	5.67E-05
51	yPH_132	WT	Glu2	Glu0Sor1	96	0.010416667	1	35	12600	9473	OFF	4	2	2888	56	47	9	54	2	2	45	9	4	0	4	0	4	0	46	0	1	0	1	1	0.022222222	0.024390244	6.17E-05	6.78E-05	16	12	0.310190635	0.32874161	0.090754484	0	0
51	yPH_132	WT	Glu2	Glu0Sor1	96	0.010416667	1	36	12960	9833	OFF	4	2	2888	56	46	10	56	0	2	46	10	4	0	4	0	4	0	46	0	0	0	1	1	0.02173913	0.023809524	6.04E-05	6.61E-05	18	13	0.331929765	0.352551134	0.090754484	0	0
51	yPH_132	WT	Glu2	Glu0Sor1	96	0.010416667	1	37	13320	10193	OFF	4	2	2888	57	46	11	57	0	1	46	11	4	0	4	0	4	0	48	0	1	0	0	1	0.02173913	0.023809524	6.04E-05	6.61E-05	19	14	0.353668896	0.376360657	0.090754484	0	0
51	yPH_132	WT	Glu2	Glu0Sor1	96	0.010416667	1	38	13680	10553	OFF	4	2	2888	58	48	10	58	0	1	48	10	4	0	4	0	4	0	49	0	0	0	0	1	0.020833333	0.022727273	5.79E-05	6.31E-05	20	15	0.374502229	0.39908793	0.090754484	0	0
51	yPH_132	WT	Glu2	Glu0Sor1	96	0.010416667	1	39	14040	10913	OFF	4	2	2888	58	49	9	58	0	1	49	9	4	0	4	0	4	0	53	0	2	0	0	2	0.040816327	0.044444444	0.000113379	0.000123457	21	17	0.415318556	0.443532375	0.090754484	0	0
51	yPH_132	WT	Glu2	Glu0Sor1	96	0.010416667	1	40	14400	11273	OFF	4	2	2888	62	53	9	61	1	3	53	8	4	0	4	0	4	0	55	0	0	0	0	2	0.037735849	0.040816327	0.000104822	0.000113379	24	19	0.453054405	0.484348701	0.090754484	0	0
51	yPH_132	WT	Glu2	Glu0Sor1	96	0.010416667	1	41	14760	11633	ON	5	3	2888	66	55	11	63	3	2	55	8	4	0	4	0	4	0	56	0	0	0	0	1	0.018181818	0.019607843	5.05E-05	5.45E-05	26	20	0.471236223	0.503956544	0.090754484	0	0
51	yPH_132	WT	Glu2	Glu0Sor1	96	0.010416667	1	42	15120	11993	ON	5	3	2888	70	61	9	64	6	1	56	8	4	0	4	0	4	0	56	0	0	0	0	0	0	0	0	0	27	20	0.471236223	0.503956544	0.090754484	0	0
51	yPH_132	WT	Glu2	Glu0Sor1	96	0.010416667	1	43	15480	12353	ON	5	3	2888	66	57	9	64	2	0	56	8	4	0	4	0	4	0	57	0	1	0	0	0	0	0	0	0	27	20	0.471236223	0.503956544	0.090754484	0	0
51	yPH_132	WT	Glu2	Glu0Sor1	96	0.010416667	1	44	15840	12713	ON	5	3	2888	66	58	8	64	2	0	57	7	4	0	4	0	4	0	55	0	0	0	2	0	0	0	0	0	27	20	0.471236223	0.503956544	0.090754484	0	0
51	yPH_132	WT	Glu2	Glu0Sor1	96	0.010416667	1	45	16200	13073	ON	5	3	2888	68	59	9	64	4	0	55	9	4	0	4	0	4	0	56	0	2	0	1	0	0	0	0	0	27	20	0.471236223	0.503956544	0.090754484	0	0
51	yPH_132	WT	Glu2	Glu0Sor1	96	0.010416667	1	46	16560	13433	ON	5	3	2888	67	58	9	64	3	0	56	8	4	0	4	0	4	0	56	0	0	0	0	0	0	0	0	0	27	20	0.471236223	0.503956544	0.090754484	0	0
51	yPH_132	WT	Glu2	Glu0Sor1	96	0.010416667	1	47	16920	13793	ON	5	3	2888	65	56	9	64	1	0	56	8	4	0	4	0	4	0	56	0	0	0	0	0	0	0	0	0	27	20	0.471236223	0.503956544	0.090754484	0	0
51	yPH_132	WT	Glu2	Glu0Sor1	96	0.010416667	1	48	17280	14153	ON	5	3	2888	66	57	9	64	2	0	56	8	4	0	4	0	4	0	55	0	0	0	1	0	0	0	0	0	27	20	0.471236223	0.503956544	0.090754484	0	0
51	yPH_132	WT	Glu2	Glu0Sor1	96	0.010416667	1	49	17640	14513	OFF	6	3	2887	65	56	9	64	1	0	55	9	4	0	4	0	4	0	53	0	0	0	2	0	0	0	0	0	27	20	0.471236223	0.503956544	0.090754484	0	0
51	yPH_132	WT	Glu2	Glu0Sor1	96	0.010416667	1	50	18000	14873	OFF	6	3	2887	66	54	12	64	2	0	53	11	5	0	5	0	5	0.016666667	57	0	3	0	0	1	0.018867925	0.020833333	5.24E-05	5.79E-05	27	21	0.490104147	0.524789878	0.10742115	0.016666666	4.63E-05
51	yPH_132	WT	Glu2	Glu0Sor1	96	0.010416667	1	51	18360	15233	OFF	6	3	2887	66	57	9	65	1	1	57	8	5	0	5	0	5	0	60	0	1	0	0	2	0.035087719	0.038461538	9.75E-05	0.000106838	28	23	0.525191867	0.563251416	0.10742115	0	0
51	yPH_132	WT	Glu2	Glu0Sor1	96	0.010416667	1	52	18720	15593	OFF	6	3	2887	70	61	9	67	3	2	60	7	5	0	5	0	5	0	63	0	0	0	0	3	0.05	0.054545455	0.000138889	0.000151515	30	26	0.575191867	0.617796871	0.10742115	0	0
51	yPH_132	WT	Glu2	Glu0Sor1	96	0.010416667	1	53	19080	15953	OFF	6	3	2887	74	64	10	71	3	4	63	8	5	0	5	0	5	0	64	0	0	0	1	2	0.031746032	0.034482759	8.82E-05	9.58E-05	34	28	0.606937899	0.652279629	0.10742115	0	0
51	yPH_132	WT	Glu2	Glu0Sor1	96	0.010416667	1	54	19440	16313	OFF	6	3	2887	75	65	10	73	2	2	64	9	5	0	5	0	5	0	67	0	0	0	0	3	0.046875	0.050847458	0.000130208	0.000141243	36	31	0.653812899	0.703127087	0.10742115	0	0
51	yPH_132	WT	Glu2	Glu0Sor1	96	0.010416667	1	55	19800	16673	OFF	6	3	2887	80	69	11	76	4	3	67	9	5	0	5	0	5	0	70	0	1	0	0	2	0.029850746	0.032258065	8.29E-05	8.96E-05	39	33	0.683663645	0.735385151	0.10742115	0	0
51	yPH_132	WT	Glu2	Glu0Sor1	96	0.010416667	1	56	20160	17033	OFF	6	3	2887	82	71	11	78	4	2	70	8	5	0	5	0	5	0	73	0	2	0	1	2	0.028571429	0.030769231	7.94E-05	8.55E-05	41	35	0.712235073	0.766154382	0.10742115	0	0
51	yPH_132	WT	Glu2	Glu0Sor1	96	0.010416667	1	57	20520	17393	ON	7	4	2888	85	74	11	81	4	3	73	8	5	0	5	0	5	0	74	0	0	0	0	1	0.01369863	0.014705882	3.81E-05	4.08E-05	44	36	0.725933703	0.780860265	0.10742115	0	0
51	yPH_132	WT	Glu2	Glu0Sor1	96	0.010416667	1	58	20880	17753	ON	7	4	2888	88	78	10	82	6	1	74	8	5	0	5	0	5	0	75	0	1	0	1	1	0.013513514	0.014492754	3.75E-05	4.03E-05	45	37	0.739447217	0.795353018	0.10742115	0	0
51	yPH_132	WT	Glu2	Glu0Sor1	96	0.010416667	1	59	21240	18113	ON	7	4	2888	86	76	10	83	3	1	75	8	5	0	5	0	5	0	77	0	1	0	0	1	0.013333333	0.014285714	3.70E-05	3.97E-05	46	38	0.75278055	0.809638732	0.10742115	0	0
51	yPH_132	WT	Glu2	Glu0Sor1	96	0.010416667	1	60	21600	18473	ON	7	4	2888	87	79	8	83	4	1	77	6	5	0	5	0	5	0	76	0	0	0	1	0	0	0	0	0	47	38	0.75278055	0.809638732	0.10742115	0	0
51	yPH_132	WT	Glu2	Glu0Sor1	96	0.010416667	1	61	21960	18833	ON	7	4	2888	86	78	8	83	3	0	76	7	5	0	5	0	5	0	76	0	0	0	0	0	0	0	0	0	47	38	0.75278055	0.809638732	0.10742115	0	0
51	yPH_132	WT	Glu2	Glu0Sor1	96	0.010416667	1	62	22320	19193	ON	7	4	2888	86	78	8	83	3	0	76	7	5	0	5	0	5	0	76	0	0	0	0	0	0	0	0	0	47	38	0.75278055	0.809638732	0.10742115	0	0
51	yPH_132	WT	Glu2	Glu0Sor1	96	0.010416667	1	63	22680	19553	ON	7	4	2888	86	78	8	83	3	0	76	7	5	0	5	0	5	0	77	0	1	0	0	0	0	0	0	0	47	38	0.75278055	0.809638732	0.10742115	0	0
51	yPH_132	WT	Glu2	Glu0Sor1	96	0.010416667	1	64	23040	19913	ON	7	4	2888	85	79	6	83	2	0	77	6	5	0	5	0	5	0	73	0	1	0	5	0	0	0	0	0	47	38	0.75278055	0.809638732	0.10742115	0	0
51	yPH_132	WT	Glu2	Glu0Sor1	96	0.010416667	1	65	23400	20273	OFF	8	4	2888	87	76	11	83	4	0	73	10	5	0	5	0	5	0	73	0	3	5	5	2	0.02739726	0.029411765	7.61E-05	8.17E-05	47	40	0.780177811	0.839050497	0.10742115	0	0
51	yPH_132	WT	Glu2	Glu0Sor1	96	0.010416667	1	66	23760	20633	OFF	8	4	2888	85	77	8	80	5	2	73	7	5	0	5	0	6	0.013157895	78	0	2	0	0	3	0.04109589	0.044117647	0.000114155	0.000122549	49	43	0.821273701	0.883168144	0.120579045	0.013157895	3.65E-05
51	yPH_132	WT	Glu2	Glu0Sor1	96	0.010416667	1	67	24120	20993	OFF	8	4	2888	85	79	6	84	1	4	78	6	6	0	6	0	7	0.012658228	81	0	0	0	0	3	0.038461538	0.041666667	0.000106838	0.000115741	53	46	0.859735239	0.924834811	0.133237273	0.012658228	3.52E-05
51	yPH_132	WT	Glu2	Glu0Sor1	96	0.010416667	1	68	24480	21353	OFF	8	4	2888	87	81	6	87	0	3	81	6	6	0	6	0	7	0	86	0	1	0	0	4	0.049382716	0.053333333	0.000137174	0.000148148	56	50	0.909117956	0.978168144	0.133237273	0	0
51	yPH_132	WT	Glu2	Glu0Sor1	96	0.010416667	1	69	24840	21713	OFF	8	4	2888	91	86	5	91	0	4	86	5	6	0	6	0	7	0	89	0	1	0	0	2	0.023255814	0.025	6.46E-05	6.94E-05	60	52	0.932373769	1.003168144	0.133237273	0	0
51	yPH_132	WT	Glu2	Glu0Sor1	96	0.010416667	1	70	25200	22073	OFF	8	4	2888	96	91	5	94	2	3	89	5	6	0	6	0	7	0	92	0	0	0	1	4	0.04494382	0.048192771	0.000124844	0.000133869	63	56	0.97731759	1.051360915	0.133237273	0	0
51	yPH_132	WT	Glu2	Glu0Sor1	96	0.010416667	1	71	25560	22433	OFF	8	4	2888	99	92	7	99	0	5	92	7	6	0	6	0	7	0	97	0	1	0	0	4	0.043478261	0.046511628	0.000120773	0.000129199	68	60	1.020795851	1.097872543	0.133237273	0	0
51	yPH_132	WT	Glu2	Glu0Sor1	96	0.010416667	1	72	25920	22793	OFF	8	4	2888	108	100	8	103	5	4	97	6	6	0	6	0	7	0	108	0	2	0	0	9	0.092783505	0.098901099	0.000257732	0.000274725	72	69	1.113579356	1.196773642	0.133237273	0	0
51	yPH_132	WT	Glu2	Glu0Sor1	96	0.010416667	1	73	26280	23153	ON	9	5	2888	117	111	6	112	5	9	108	4	6	0	6	0	7	0	108	0	0	0	1	1	0.009259259	0.009803922	2.57E-05	2.72E-05	81	70	1.122838615	1.206577564	0.133237273	0	0
51	yPH_132	WT	Glu2	Glu0Sor1	96	0.010416667	1	74	26640	23513	ON	9	5	2888	118	111	7	113	5	1	108	5	6	0	6	0	7	0	108	0	0	0	0	0	0	0	0	0	82	70	1.122838615	1.206577564	0.133237273	0	0
51	yPH_132	WT	Glu2	Glu0Sor1	96	0.010416667	1	75	27000	23873	ON	9	5	2888	120	113	7	113	7	0	108	5	6	0	6	0	7	0	108	0	0	0	0	0	0	0	0	0	82	70	1.122838615	1.206577564	0.133237273	0	0
51	yPH_132	WT	Glu2	Glu0Sor1	96	0.010416667	1	76	27360	24233	ON	9	5	2888	119	112	7	113	6	0	108	5	6	0	6	0	7	0	108	0	0	0	0	0	0	0	0	0	82	70	1.122838615	1.206577564	0.133237273	0	0
51	yPH_132	WT	Glu2	Glu0Sor1	96	0.010416667	1	77	27720	24593	ON	9	5	2888	120	113	7	113	7	0	108	5	6	0	6	0	7	0	108	0	0	0	0	0	0	0	0	0	82	70	1.122838615	1.206577564	0.133237273	0	0
51	yPH_132	WT	Glu2	Glu0Sor1	96	0.010416667	1	78	28080	24953	ON	9	5	2888	119	112	7	113	6	0	108	5	6	0	6	0	7	0	108	0	0	0	0	0	0	0	0	0	82	70	1.122838615	1.206577564	0.133237273	0	0
51	yPH_132	WT	Glu2	Glu0Sor1	96	0.010416667	1	79	28440	25313	ON	9	5	2888	119	112	7	113	6	0	108	5	6	0	6	0	7	0	108	0	0	0	0	0	0	0	0	0	82	70	1.122838615	1.206577564	0.133237273	0	0
51	yPH_132	WT	Glu2	Glu0Sor1	96	0.010416667	1	80	28800	25673	ON	9	5	2888	118	111	7	113	5	0	108	5	6	0	6	0	7	0	108	0	0	0	0	0	0	0	0	0	82	70	1.122838615	1.206577564	0.133237273	0	0
51	yPH_132	WT	Glu2	Glu0Sor1	96	0.010416667	1	81	29160	26033	OFF	10	5	2888	119	112	7	113	6	0	108	5	6	0	6	0	7	0	111	0	1	0	3	5	0.046296296	0.049019608	0.000128601	0.000136166	82	75	1.169134911	1.255597172	0.133237273	0	0
51	yPH_132	WT	Glu2	Glu0Sor1	96	0.010416667	1	82	29520	26393	OFF	10	5	2888	118	111	7	118	0	5	111	7	5	0	5	0	7	0	114	0	3	0	0	0	0	0	0	0	87	75	1.169134911	1.255597172	0.133237273	0	0
51	yPH_132	WT	Glu2	Glu0Sor1	96	0.010416667	1	83	29880	26753	OFF	10	5	2888	118	114	4	118	0	0	114	4	5	0	5	0	7	0	117	0	0	0	0	3	0.026315789	0.027522936	7.31E-05	7.65E-05	87	78	1.195450701	1.283120107	0.133237273	0	0
51	yPH_132	WT	Glu2	Glu0Sor1	96	0.010416667	1	84	30240	27113	OFF	10	5	2888	122	118	4	121	1	3	117	4	6	0	6	0	8	0.00862069	122	0	0	0	0	5	0.042735043	0.045045045	0.000118708	0.000125125	90	83	1.238185743	1.328165152	0.141857963	0.00862069	2.39E-05
51	yPH_132	WT	Glu2	Glu0Sor1	96	0.010416667	1	85	30600	27473	OFF	10	5	2888	126	122	4	126	0	5	122	4	6	0	6	0	8	0	130	0	1	0	0	7	0.057377049	0.060344828	0.000159381	0.000167625	95	90	1.295562793	1.38850998	0.141857963	0	0
51	yPH_132	WT	Glu2	Glu0Sor1	96	0.010416667	1	86	30960	27833	OFF	10	5	2888	136	131	5	134	2	8	130	4	6	0	6	0	8	0	131	0	0	0	0	1	0.007692308	0.008064516	2.14E-05	2.24E-05	103	91	1.3032551	1.396574496	0.141857963	0	0
51	yPH_132	WT	Glu2	Glu0Sor1	96	0.010416667	1	87	31320	28193	OFF	10	5	2888	135	131	4	135	0	1	131	4	6	0	6	0	8	0	136	0	0	0	1	6	0.045801527	0.048	0.000127226	0.000133333	104	97	1.349056627	1.444574496	0.141857963	0	0
51	yPH_132	WT	Glu2	Glu0Sor1	96	0.010416667	1	88	31680	28553	OFF	10	5	2888	143	138	5	141	2	6	136	5	6	0	6	0	8	0	140	0	0	0	0	4	0.029411765	0.030769231	8.17E-05	8.55E-05	110	101	1.378468392	1.475343727	0.141857963	0	0
51	yPH_132	WT	Glu2	Glu0Sor1	96	0.010416667	1	89	32040	28913	ON	11	6	2888	148	142	6	145	3	4	140	5	6	0	6	0	8	0	139	0	0	0	1	0	0	0	0	0	114	101	1.378468392	1.475343727	0.141857963	0	0
51	yPH_132	WT	Glu2	Glu0Sor1	96	0.010416667	1	90	32400	29273	ON	11	6	2888	151	144	7	145	6	0	139	6	6	0	6	0	8	0	139	0	0	0	0	0	0	0	0	0	114	101	1.378468392	1.475343727	0.141857963	0	0
51	yPH_132	WT	Glu2	Glu0Sor1	96	0.010416667	1	91	32760	29633	ON	11	6	2888	149	142	7	145	4	0	139	6	6	0	6	0	8	0	139	0	0	0	0	0	0	0	0	0	114	101	1.378468392	1.475343727	0.141857963	0	0
51	yPH_132	WT	Glu2	Glu0Sor1	96	0.010416667	1	92	33120	29993	ON	11	6	2888	151	144	7	145	6	0	139	6	6	0	6	0	8	0	139	0	0	0	0	0	0	0	0	0	114	101	1.378468392	1.475343727	0.141857963	0	0
51	yPH_132	WT	Glu2	Glu0Sor1	96	0.010416667	1	93	33480	30353	ON	11	6	2888	152	145	7	145	7	0	139	6	6	0	6	0	8	0	139	0	0	0	0	0	0	0	0	0	114	101	1.378468392	1.475343727	0.141857963	0	0
51	yPH_132	WT	Glu2	Glu0Sor1	96	0.010416667	1	94	33840	30713	ON	11	6	2888	150	143	7	145	5	0	139	6	6	0	6	0	8	0	139	0	0	0	0	0	0	0	0	0	114	101	1.378468392	1.475343727	0.141857963	0	0
51	yPH_132	WT	Glu2	Glu0Sor1	96	0.010416667	1	95	34200	31073	ON	11	6	2888	148	142	6	145	3	0	139	6	6	0	6	0	8	0	139	0	0	0	0	0	0	0	0	0	114	101	1.378468392	1.475343727	0.141857963	0	0
51	yPH_132	WT	Glu2	Glu0Sor1	96	0.010416667	1	96	34560	31433	ON	11	6	2888	149	142	7	145	4	0	139	6	6	0	6	0	8	0	139	0	0	0	0	0	0	0	0	0	114	101	1.378468392	1.475343727	0.141857963	0	0
51	yPH_132	WT	Glu2	Glu0Sor1	96	0.010416667	1	97	34920	31793	OFF	12	6	2887	149	142	7	145	4	0	139	6	6	0	6	0	8	0	138	0	1	0	3	1	0.007194245	0.007518797	2.00E-05	2.09E-05	114	102	1.385662636	1.482862524	0.141857963	0	0
51	yPH_132	WT	Glu2	Glu0Sor1	96	0.010416667	1	98	35280	32153	OFF	12	6	2887	149	141	8	146	3	1	138	8	7	0	7	0	9	0.007142857	141	0	3	0	4	4	0.028985507	0.030534351	8.05E-05	8.48E-05	115	106	1.414648144	1.513396875	0.14900082	0.007142857	1.98E-05
51	yPH_132	WT	Glu2	Glu0Sor1	96	0.010416667	1	99	35640	32513	OFF	12	6	2887	153	142	11	150	3	4	141	9	5	2	5	2	9	0	145	0	2	0	1	3	0.021276596	0.022058824	5.91E-05	6.13E-05	119	109	1.435924739	1.535455699	0.14900082	0	0
51	yPH_132	WT	Glu2	Glu0Sor1	96	0.010416667	1	100	36000	32873	OFF	12	6	2887	155	147	8	153	2	3	145	8	6	1	6	1	9	0	150	0	1	0	2	6	0.04137931	0.043165468	0.000114943	0.000119904	122	115	1.47730405	1.578621166	0.14900082	0	0
51	yPH_132	WT	Glu2	Glu0Sor1	96	0.010416667	1	101	36360	33233	OFF	12	6	2887	165	153	12	159	6	6	150	9	6	2	6	1	9	0	153	0	0	0	3	6	0.04	0.041666667	0.000111111	0.000115741	128	121	1.51730405	1.620287833	0.14900082	0	0
51	yPH_132	WT	Glu2	Glu0Sor1	96	0.010416667	1	102	36720	33593	OFF	12	6	2887	170	156	14	165	5	6	153	12	6	2	6	1	9	0	155	0	0	0	2	4	0.026143791	0.027210884	7.26E-05	7.56E-05	134	125	1.543447841	1.647498717	0.14900082	0	0
51	yPH_132	WT	Glu2	Glu0Sor1	96	0.010416667	1	103	37080	33953	OFF	12	6	2887	176	162	14	169	7	4	155	14	6	2	6	1	9	0	164	0	4	0	1	6	0.038709677	0.040268456	0.000107527	0.000111857	138	131	1.582157518	1.687767174	0.14900082	0	0
51	yPH_132	WT	Glu2	Glu0Sor1	96	0.010416667	1	104	37440	34313	OFF	12	6	2887	182	170	12	175	7	6	164	11	6	2	6	1	9	0	166	0	1	0	3	4	0.024390244	0.025316456	6.78E-05	7.03E-05	144	135	1.606547762	1.713083629	0.14900082	0	0
51	yPH_132	WT	Glu2	Glu0Sor1	96	0.010416667	1	105	37800	34673	ON	13	7	2888	188	173	15	179	9	4	166	13	6	2	6	1	9	0	174	0	2	0	0	6	0.036144578	0.0375	0.000100402	0.000104167	148	141	1.64269234	1.750583629	0.14900082	0	0
51	yPH_132	WT	Glu2	Glu0Sor1	96	0.010416667	1	106	38160	35033	ON	13	7	2888	195	181	14	185	10	6	174	11	6	2	6	1	9	0	173	0	0	0	1	0	0	0	0	0	154	141	1.64269234	1.750583629	0.14900082	0	0
51	yPH_132	WT	Glu2	Glu0Sor1	96	0.010416667	1	107	38520	35393	ON	13	7	2888	193	178	15	185	8	0	173	12	6	2	6	1	9	0	172	0	0	0	1	0	0	0	0	0	154	141	1.64269234	1.750583629	0.14900082	0	0
51	yPH_132	WT	Glu2	Glu0Sor1	96	0.010416667	1	108	38880	35753	ON	13	7	2888	191	175	16	185	6	0	172	13	6	2	6	1	9	0	173	0	1	0	0	0	0	0	0	0	154	141	1.64269234	1.750583629	0.14900082	0	0
51	yPH_132	WT	Glu2	Glu0Sor1	96	0.010416667	1	109	39240	36113	ON	13	7	2888	197	182	15	185	12	0	173	12	6	2	6	1	9	0	172	0	0	0	1	0	0	0	0	0	154	141	1.64269234	1.750583629	0.14900082	0	0
51	yPH_132	WT	Glu2	Glu0Sor1	96	0.010416667	1	110	39600	36473	ON	13	7	2888	195	179	16	185	10	0	172	13	6	2	6	1	9	0	173	0	0	0	0	1	0.005813953	0.006024096	1.61E-05	1.67E-05	154	142	1.648506294	1.756607726	0.14900082	0	0
51	yPH_132	WT	Glu2	Glu0Sor1	96	0.010416667	1	111	39960	36833	ON	13	7	2888	197	181	16	185	12	1	173	12	6	2	6	1	9	0	172	0	1	0	2	0	0	0	0	0	155	142	1.648506294	1.756607726	0.14900082	0	0
51	yPH_132	WT	Glu2	Glu0Sor1	96	0.010416667	1	112	40320	37193	ON	13	7	2888	196	178	18	185	11	0	172	13	6	2	6	1	9	0	169	0	0	0	3	0	0	0	0	0	155	142	1.648506294	1.756607726	0.14900082	0	0
51	yPH_132	WT	Glu2	Glu0Sor1	96	0.010416667	1	113	40680	37553	OFF	14	7	2888	193	174	19	185	8	0	169	16	6	2	6	1	9	0	156	0	0	0	13	0	0	0	0	0	155	142	1.648506294	1.756607726	0.14900082	0	0
51	yPH_132	WT	Glu2	Glu0Sor1	96	0.010416667	1	114	41040	37913	OFF	14	7	2888	188	157	31	184	4	0	156	28	5	3	5	2	9	0	165	0	9	0	1	1	0.006410256	0.006622517	1.78E-05	1.84E-05	155	143	1.65491655	1.763230242	0.14900082	0	0
51	yPH_132	WT	Glu2	Glu0Sor1	96	0.010416667	1	115	41400	38273	OFF	14	7	2888	191	167	24	184	7	1	165	19	6	2	6	1	9	0	172	0	2	0	1	6	0.036363636	0.037735849	0.00010101	0.000104822	156	149	1.691280186	1.800966091	0.14900082	0	0
51	yPH_132	WT	Glu2	Glu0Sor1	96	0.010416667	1	116	41760	38633	OFF	14	7	2888	198	174	24	190	8	6	172	18	6	2	6	1	9	0	172	0	1	0	7	6	0.034883721	0.036144578	9.69E-05	0.000100402	162	155	1.726163907	1.83711067	0.14900082	0	0
51	yPH_132	WT	Glu2	Glu0Sor1	96	0.010416667	1	117	42120	38993	OFF	14	7	2888	202	173	29	196	6	6	172	24	6	2	6	1	9	0	179	0	2	0	3	8	0.046511628	0.048192771	0.000129199	0.000133869	168	163	1.772675535	1.885303441	0.14900082	0	0
51	yPH_132	WT	Glu2	Glu0Sor1	96	0.010416667	1	118	42480	39353	OFF	14	7	2888	211	180	31	204	7	8	179	25	6	2	6	1	9	0	182	0	1	0	4	6	0.033519553	0.034682081	9.31E-05	9.63E-05	176	169	1.806195088	1.919985522	0.14900082	0	0
51	yPH_132	WT	Glu2	Glu0Sor1	96	0.010416667	1	119	42840	39713	OFF	14	7	2888	217	184	33	211	6	7	182	29	6	2	6	1	9	0	NA	NA	NA	NA	NA	NA	NA	NA	NA	NA	NA	NA	NA	NA	NA	NA	NA
51	yPH_132	WT	Glu2	Glu0Sor1	96	0.010416667	2	0	9	-3118	OFF	0	0	3610	14	13	1	13	1	0	12	1	1	0	0	0	0	0	14	0	1	0	0	1	0.083333333	0.090909091	0.000231481	0.000252525	NA	NA	NA	NA	NA	NA	NA
51	yPH_132	WT	Glu2	Glu0Sor1	96	0.010416667	2	1	369	-2758	OFF	0	0	3610	16	15	1	15	1	1	14	1	1	0	0	0	0	0	15	0	0	0	0	1	0.071428571	0.076923077	0.000198413	0.000213675	NA	NA	NA	NA	NA	NA	NA
51	yPH_132	WT	Glu2	Glu0Sor1	96	0.010416667	2	2	729	-2398	OFF	0	0	3610	17	15	2	16	1	1	15	1	1	0	0	0	0	0	16	0	0	0	0	1	0.066666667	0.071428571	0.000185185	0.000198413	NA	NA	NA	NA	NA	NA	NA
51	yPH_132	WT	Glu2	Glu0Sor1	96	0.010416667	2	3	1089	-2038	OFF	0	0	3610	18	16	2	17	1	1	16	1	1	0	0	0	0	0	16	0	0	0	0	0	0	0	0	0	NA	NA	NA	NA	NA	NA	NA
51	yPH_132	WT	Glu2	Glu0Sor1	96	0.010416667	2	4	1449	-1678	OFF	0	0	3610	18	16	2	17	1	0	16	1	1	0	0	0	0	0	16	0	0	0	0	0	0	0	0	0	NA	NA	NA	NA	NA	NA	NA
51	yPH_132	WT	Glu2	Glu0Sor1	96	0.010416667	2	5	1809	-1318	OFF	0	0	3610	18	16	2	18	0	1	16	2	1	0	0	0	0	0	16	0	0	0	0	0	0	0	0	0	NA	NA	NA	NA	NA	NA	NA
51	yPH_132	WT	Glu2	Glu0Sor1	96	0.010416667	2	6	2169	-958	OFF	0	0	3610	19	16	3	19	0	1	16	3	1	0	0	0	0	0	16	0	0	0	0	0	0	0	0	0	NA	NA	NA	NA	NA	NA	NA
51	yPH_132	WT	Glu2	Glu0Sor1	96	0.010416667	2	7	2529	-598	OFF	0	0	3610	19	16	3	19	0	0	16	3	1	0	0	0	0	0	16	0	0	0	0	0	0	0	0	0	NA	NA	NA	NA	NA	NA	NA
51	yPH_132	WT	Glu2	Glu0Sor1	96	0.010416667	2	8	2889	-238	OFF	0	0	3610	19	16	3	19	0	0	16	3	1	0	0	0	0	0	16	0	0	0	0	0	0	0	0	0	NA	NA	NA	NA	NA	NA	NA
51	yPH_132	WT	Glu2	Glu0Sor1	96	0.010416667	2	9	3249	122	ON	1	1	2887	20	17	3	19	1	0	16	3	1	0	0	0	0	0	16	0	0	0	0	0	0	0	0	0	0	0	0	0	0	NA	NA
51	yPH_132	WT	Glu2	Glu0Sor1	96	0.010416667	2	10	3609	482	ON	1	1	2887	20	17	3	19	1	0	16	3	1	0	0	0	0	0	16	0	0	0	0	0	0	0	0	0	0	0	0	0	0	0	0
51	yPH_132	WT	Glu2	Glu0Sor1	96	0.010416667	2	11	3969	842	ON	1	1	2887	20	17	3	19	1	0	16	3	1	0	0	0	0	0	16	0	0	0	0	0	0	0	0	0	0	0	0	0	0	0	0
51	yPH_132	WT	Glu2	Glu0Sor1	96	0.010416667	2	12	4689	1562	ON	1	1	2887	20	17	3	19	1	0	16	3	1	0	0	0	0	0	16	0	0	0	0	0	0	0	0	0	0	0	0	0	0	0	0
51	yPH_132	WT	Glu2	Glu0Sor1	96	0.010416667	2	13	5049	1922	ON	1	1	2887	20	17	3	19	1	0	16	3	1	0	0	0	0	0	16	0	0	0	0	0	0	0	0	0	0	0	0	0	0	0	0
51	yPH_132	WT	Glu2	Glu0Sor1	96	0.010416667	2	14	5409	2282	ON	1	1	2887	21	17	4	19	2	0	16	3	1	0	0	0	0	0	16	0	0	0	0	0	0	0	0	0	0	0	0	0	0	0	0
51	yPH_132	WT	Glu2	Glu0Sor1	96	0.010416667	2	15	5769	2642	ON	1	1	2887	21	17	4	19	2	0	16	3	1	0	0	0	0	0	16	0	0	0	0	0	0	0	0	0	0	0	0	0	0	0	0
51	yPH_132	WT	Glu2	Glu0Sor1	96	0.010416667	2	16	6129	3002	OFF	2	1	2888	21	17	4	20	1	1	16	4	1	0	0	0	0	0	16	0	0	0	0	0	0	0	0	0	1	0	0	0	0	0	0
51	yPH_132	WT	Glu2	Glu0Sor1	96	0.010416667	2	17	6489	3362	OFF	2	1	2888	21	17	4	20	1	0	16	4	1	0	0	0	0	0	16	0	0	0	0	0	0	0	0	0	1	0	0	0	0	0	0
51	yPH_132	WT	Glu2	Glu0Sor1	96	0.010416667	2	18	6849	3722	OFF	2	1	2888	20	16	4	20	0	0	16	4	1	0	0	0	0	0	17	0	0	0	0	1	0.0625	0.066666667	0.000173611	0.000185185	1	1	0.0625	0.066666667	0	0	0
51	yPH_132	WT	Glu2	Glu0Sor1	96	0.010416667	2	19	7209	4082	OFF	2	1	2888	22	18	4	21	1	1	17	4	1	0	0	0	0	0	17	0	0	0	0	0	0	0	0	0	2	1	0.0625	0.066666667	0	0	0
51	yPH_132	WT	Glu2	Glu0Sor1	96	0.010416667	2	20	7569	4442	OFF	2	1	2888	21	17	4	21	0	0	17	4	1	0	0	0	0	0	18	0	0	0	0	1	0.058823529	0.0625	0.000163399	0.000173611	2	2	0.121323529	0.129166667	0	0	0
51	yPH_132	WT	Glu2	Glu0Sor1	96	0.010416667	2	21	7929	4802	OFF	2	1	2888	22	18	4	22	0	1	18	4	1	0	0	0	0	0	20	0	0	0	0	2	0.111111111	0.117647059	0.000308642	0.000326797	3	4	0.232434641	0.246813725	0	0	0
51	yPH_132	WT	Glu2	Glu0Sor1	96	0.010416667	2	22	8289	5162	OFF	2	1	2888	24	20	4	24	0	2	20	4	1	0	0	0	0	0	21	0	0	0	0	1	0.05	0.052631579	0.000138889	0.000146199	5	5	0.282434641	0.299445304	0	0	0
51	yPH_132	WT	Glu2	Glu0Sor1	96	0.010416667	2	23	8649	5522	OFF	2	1	2888	25	21	4	25	0	1	21	4	1	0	0	0	0	0	22	0	0	0	0	1	0.047619048	0.05	0.000132275	0.000138889	6	6	0.330053688	0.349445304	0	0	0
51	yPH_132	WT	Glu2	Glu0Sor1	96	0.010416667	2	24	9009	5882	ON	3	2	2888	26	22	4	26	0	1	22	4	1	0	0	0	0	0	23	0	1	0	0	0	0	0	0	0	7	6	0.330053688	0.349445304	0	0	0
51	yPH_132	WT	Glu2	Glu0Sor1	96	0.010416667	2	25	9369	6242	ON	3	2	2888	27	24	3	26	1	0	23	3	1	0	0	0	0	0	23	0	0	0	0	0	0	0	0	0	7	6	0.330053688	0.349445304	0	0	0
51	yPH_132	WT	Glu2	Glu0Sor1	96	0.010416667	2	26	9729	6602	ON	3	2	2888	27	24	3	26	1	0	23	3	1	0	0	0	0	0	23	0	0	0	0	0	0	0	0	0	7	6	0.330053688	0.349445304	0	0	0
51	yPH_132	WT	Glu2	Glu0Sor1	96	0.010416667	2	27	10089	6962	ON	3	2	2888	27	24	3	26	1	0	23	3	1	0	0	0	0	0	23	0	0	0	0	0	0	0	0	0	7	6	0.330053688	0.349445304	0	0	0
51	yPH_132	WT	Glu2	Glu0Sor1	96	0.010416667	2	28	10449	7322	ON	3	2	2888	27	24	3	26	1	0	23	3	1	0	0	0	0	0	23	0	0	0	0	0	0	0	0	0	7	6	0.330053688	0.349445304	0	0	0
51	yPH_132	WT	Glu2	Glu0Sor1	96	0.010416667	2	29	10809	7682	ON	3	2	2888	28	25	3	26	2	0	23	3	1	0	0	0	0	0	23	0	0	0	0	0	0	0	0	0	7	6	0.330053688	0.349445304	0	0	0
51	yPH_132	WT	Glu2	Glu0Sor1	96	0.010416667	2	30	11169	8042	ON	3	2	2888	27	24	3	26	1	0	23	3	1	0	0	0	0	0	23	0	0	0	0	0	0	0	0	0	7	6	0.330053688	0.349445304	0	0	0
51	yPH_132	WT	Glu2	Glu0Sor1	96	0.010416667	2	31	11529	8402	ON	3	2	2888	27	24	3	26	1	0	23	3	1	0	0	0	0	0	23	0	0	0	0	0	0	0	0	0	7	6	0.330053688	0.349445304	0	0	0
51	yPH_132	WT	Glu2	Glu0Sor1	96	0.010416667	2	32	11889	8762	OFF	4	2	2888	28	24	4	26	2	0	23	3	1	0	0	0	0	0	23	0	0	0	0	0	0	0	0	0	7	6	0.330053688	0.349445304	0	0	0
51	yPH_132	WT	Glu2	Glu0Sor1	96	0.010416667	2	33	12249	9122	OFF	4	2	2888	26	23	3	26	0	0	23	3	1	0	0	0	0	0	24	0	0	0	0	1	0.043478261	0.045454545	0.000120773	0.000126263	7	7	0.373531949	0.39489985	0	0	0
51	yPH_132	WT	Glu2	Glu0Sor1	96	0.010416667	2	34	12609	9482	OFF	4	2	2888	27	24	3	27	0	1	24	3	1	0	0	0	0	0	24	0	0	0	0	0	0	0	0	0	8	7	0.373531949	0.39489985	0	0	0
51	yPH_132	WT	Glu2	Glu0Sor1	96	0.010416667	2	35	12969	9842	OFF	4	2	2888	28	24	4	27	1	0	24	3	1	0	0	0	0	0	25	0	0	0	1	2	0.083333333	0.086956522	0.000231481	0.000241546	8	9	0.456865282	0.481856372	0	0	0
51	yPH_132	WT	Glu2	Glu0Sor1	96	0.010416667	2	36	13329	10202	OFF	4	2	2888	30	26	4	29	1	2	25	4	1	0	0	0	0	0	26	0	1	0	0	0	0	0	0	0	10	9	0.456865282	0.481856372	0	0	0
51	yPH_132	WT	Glu2	Glu0Sor1	96	0.010416667	2	37	13689	10562	OFF	4	2	2888	29	26	3	29	0	0	26	3	1	0	0	0	0	0	26	0	0	0	0	0	0	0	0	0	10	9	0.456865282	0.481856372	0	0	0
51	yPH_132	WT	Glu2	Glu0Sor1	96	0.010416667	2	38	14049	10922	OFF	4	2	2888	31	27	4	29	2	0	26	3	1	0	0	0	0	0	27	0	1	0	0	0	0	0	0	0	10	9	0.456865282	0.481856372	0	0	0
51	yPH_132	WT	Glu2	Glu0Sor1	96	0.010416667	2	39	14409	11282	OFF	4	2	2888	32	27	5	30	2	1	27	3	1	0	0	0	0	0	27	0	0	0	1	1	0.037037037	0.038461538	0.000102881	0.000106838	11	10	0.493902319	0.52031791	0	0	0
51	yPH_132	WT	Glu2	Glu0Sor1	96	0.010416667	2	40	14769	11642	ON	5	3	2888	32	27	5	32	0	1	27	5	1	0	0	0	0	0	29	0	1	0	0	1	0.037037037	0.038461538	0.000102881	0.000106838	12	11	0.530939356	0.558779449	0	0	0
51	yPH_132	WT	Glu2	Glu0Sor1	96	0.010416667	2	41	15129	12002	ON	5	3	2888	35	30	5	33	2	1	29	4	1	0	0	0	0	0	29	0	0	0	0	0	0	0	0	0	13	11	0.530939356	0.558779449	0	0	0
51	yPH_132	WT	Glu2	Glu0Sor1	96	0.010416667	2	42	15489	12362	ON	5	3	2888	34	29	5	34	0	1	29	5	1	0	0	0	0	0	29	0	0	0	0	0	0	0	0	0	14	11	0.530939356	0.558779449	0	0	0
51	yPH_132	WT	Glu2	Glu0Sor1	96	0.010416667	2	43	15849	12722	ON	5	3	2888	34	29	5	34	0	0	29	5	1	0	0	0	0	0	29	0	0	0	0	0	0	0	0	0	14	11	0.530939356	0.558779449	0	0	0
51	yPH_132	WT	Glu2	Glu0Sor1	96	0.010416667	2	44	16209	13082	ON	5	3	2888	35	30	5	34	1	0	29	5	1	0	0	0	0	0	29	0	0	0	0	0	0	0	0	0	14	11	0.530939356	0.558779449	0	0	0
51	yPH_132	WT	Glu2	Glu0Sor1	96	0.010416667	2	45	16569	13442	ON	5	3	2888	35	29	6	35	0	0	29	6	1	0	0	0	0	0	29	0	0	0	0	0	0	0	0	0	14	11	0.530939356	0.558779449	0	0	0
51	yPH_132	WT	Glu2	Glu0Sor1	96	0.010416667	2	46	16929	13802	ON	5	3	2888	35	29	6	35	0	0	29	6	1	1	0	0	0	0	29	0	0	0	0	0	0	0	0	0	14	11	0.530939356	0.558779449	0	0	0
51	yPH_132	WT	Glu2	Glu0Sor1	96	0.010416667	2	47	17289	14162	ON	5	3	2888	35	29	6	35	0	0	29	6	1	1	0	0	0	0	29	0	0	0	0	0	0	0	0	0	14	11	0.530939356	0.558779449	0	0	0
51	yPH_132	WT	Glu2	Glu0Sor1	96	0.010416667	2	48	17649	14522	OFF	6	3	2887	36	29	7	35	1	0	29	6	1	1	0	0	0	0	29	0	0	0	0	0	0	0	0	0	14	11	0.530939356	0.558779449	0	0	0
51	yPH_132	WT	Glu2	Glu0Sor1	96	0.010416667	2	49	18009	14882	OFF	6	3	2887	36	29	7	36	0	1	29	7	1	1	0	0	0	0	30	0	0	0	0	1	0.034482759	0.035714286	9.58E-05	9.92E-05	15	12	0.565422115	0.594493734	0	0	0
51	yPH_132	WT	Glu2	Glu0Sor1	96	0.010416667	2	50	18369	15242	OFF	6	3	2887	37	30	7	37	0	1	30	7	1	1	0	0	0	0	31	0	0	0	0	1	0.033333333	0.034482759	9.26E-05	9.58E-05	16	13	0.598755448	0.628976493	0	0	0
51	yPH_132	WT	Glu2	Glu0Sor1	96	0.010416667	2	51	18729	15602	OFF	6	3	2887	39	31	8	38	1	1	31	7	1	1	0	0	0	0	31	0	0	0	0	0	0	0	0	0	17	13	0.598755448	0.628976493	0	0	0
51	yPH_132	WT	Glu2	Glu0Sor1	96	0.010416667	2	52	19089	15962	OFF	6	3	2887	40	32	8	38	2	0	31	7	1	1	0	0	0	0	35	0	1	0	1	4	0.129032258	0.133333333	0.000358423	0.00037037	17	17	0.727787706	0.762309826	0	0	0
51	yPH_132	WT	Glu2	Glu0Sor1	96	0.010416667	2	53	19449	16322	OFF	6	3	2887	43	35	8	43	0	5	35	8	1	1	0	0	0	0	35	0	0	0	0	0	0	0	0	0	22	17	0.727787706	0.762309826	0	0	0
51	yPH_132	WT	Glu2	Glu0Sor1	96	0.010416667	2	54	19809	16682	OFF	6	3	2887	45	37	8	43	2	0	35	8	1	1	0	0	0	0	38	0	0	0	0	3	0.085714286	0.088235294	0.000238095	0.000245098	22	20	0.813501992	0.85054512	0	0	0
51	yPH_132	WT	Glu2	Glu0Sor1	96	0.010416667	2	55	20169	17042	OFF	6	3	2887	48	39	9	46	2	3	38	8	1	1	0	0	0	0	38	0	0	0	0	0	0	0	0	0	25	20	0.813501992	0.85054512	0	0	0
51	yPH_132	WT	Glu2	Glu0Sor1	96	0.010416667	2	56	20529	17402	ON	7	4	2888	49	40	9	46	3	0	38	8	1	1	0	0	0	0	38	0	0	0	0	0	0	0	0	0	25	20	0.813501992	0.85054512	0	0	0
51	yPH_132	WT	Glu2	Glu0Sor1	96	0.010416667	2	57	20889	17762	ON	7	4	2888	49	39	10	46	3	0	38	8	1	1	0	0	0	0	38	0	0	0	0	0	0	0	0	0	25	20	0.813501992	0.85054512	0	0	0
51	yPH_132	WT	Glu2	Glu0Sor1	96	0.010416667	2	58	21249	18122	ON	7	4	2888	48	40	8	46	2	0	38	8	1	1	0	0	0	0	38	0	0	0	1	1	0.026315789	0.027027027	7.31E-05	7.51E-05	25	21	0.839817782	0.877572147	0	0	0
51	yPH_132	WT	Glu2	Glu0Sor1	96	0.010416667	2	59	21609	18482	ON	7	4	2888	49	39	10	48	1	2	38	10	1	1	0	0	0	0	38	0	0	0	0	0	0	0	0	0	27	21	0.839817782	0.877572147	0	0	0
51	yPH_132	WT	Glu2	Glu0Sor1	96	0.010416667	2	60	21969	18842	ON	7	4	2888	49	39	10	48	1	0	38	10	1	1	0	0	0	0	38	0	0	0	0	0	0	0	0	0	27	21	0.839817782	0.877572147	0	0	0
51	yPH_132	WT	Glu2	Glu0Sor1	96	0.010416667	2	61	22329	19202	ON	7	4	2888	48	38	10	48	0	0	38	10	1	1	0	0	0	0	37	0	1	0	2	0	0	0	0	0	27	21	0.839817782	0.877572147	0	0	0
51	yPH_132	WT	Glu2	Glu0Sor1	96	0.010416667	2	62	22689	19562	ON	7	4	2888	49	38	11	48	1	0	37	11	2	0	0	0	0	0	39	0	2	0	0	0	0	0	0	0	27	21	0.839817782	0.877572147	0	0	0
51	yPH_132	WT	Glu2	Glu0Sor1	96	0.010416667	2	63	23049	19922	ON	7	4	2888	49	40	9	48	1	0	39	9	2	0	0	0	0	0	39	0	0	0	0	0	0	0	0	0	27	21	0.839817782	0.877572147	0	0	0
51	yPH_132	WT	Glu2	Glu0Sor1	96	0.010416667	2	64	23409	20282	OFF	8	4	2888	49	40	9	48	1	0	39	9	2	0	0	0	0	0	40	0	0	0	0	1	0.025641026	0.027027027	7.12E-05	7.51E-05	27	22	0.865458807	0.904599174	0	0	0
51	yPH_132	WT	Glu2	Glu0Sor1	96	0.010416667	2	65	23769	20642	OFF	8	4	2888	50	41	9	49	1	1	40	9	2	0	0	0	0	0	41	0	0	0	0	1	0.025	0.026315789	6.94E-05	7.31E-05	28	23	0.890458807	0.930914964	0	0	0
51	yPH_132	WT	Glu2	Glu0Sor1	96	0.010416667	2	66	24129	21002	OFF	8	4	2888	54	44	10	50	4	1	41	9	2	0	0	0	0	0	40	0	0	0	2	1	0.024390244	0.025641026	6.78E-05	7.12E-05	29	24	0.914849051	0.95655599	0	0	0
51	yPH_132	WT	Glu2	Glu0Sor1	96	0.010416667	2	67	24489	21362	OFF	8	4	2888	55	42	13	51	4	1	40	11	1	1	0	0	0	0	42	0	1	0	0	1	0.025	0.025641026	6.94E-05	7.12E-05	30	25	0.939849051	0.982197015	0	0	0
51	yPH_132	WT	Glu2	Glu0Sor1	96	0.010416667	2	68	24849	21722	OFF	8	4	2888	56	44	12	52	4	1	42	10	2	0	0	0	0	0	42	0	0	0	0	0	0	0	0	0	31	25	0.939849051	0.982197015	0	0	0
51	yPH_132	WT	Glu2	Glu0Sor1	96	0.010416667	2	69	25209	22082	OFF	8	4	2888	59	47	12	52	7	0	42	10	2	0	0	0	0	0	42	0	0	0	0	0	0	0	0	0	31	25	0.939849051	0.982197015	0	0	0
51	yPH_132	WT	Glu2	Glu0Sor1	96	0.010416667	2	70	25569	22442	OFF	8	4	2888	61	44	17	52	9	0	42	10	2	0	0	0	0	0	42	0	1	0	3	2	0.047619048	0.05	0.000132275	0.000138889	31	27	0.987468099	1.032197015	0	0	0
51	yPH_132	WT	Glu2	Glu0Sor1	96	0.010416667	2	71	25929	22802	OFF	8	4	2888	67	47	20	55	12	3	42	13	2	0	0	0	0	0	42	0	0	0	1	1	0.023809524	0.025	6.61E-05	6.94E-05	34	28	1.011277623	1.057197015	0	0	0
51	yPH_132	WT	Glu2	Glu0Sor1	96	0.010416667	2	72	26289	23162	ON	9	5	2888	64	44	20	55	9	1	42	13	2	0	0	0	0	0	37	0	1	0	6	0	0	0	0	0	35	28	1.011277623	1.057197015	0	0	0
51	yPH_132	WT	Glu2	Glu0Sor1	96	0.010416667	2	73	27009	23882	ON	9	5	2888	62	37	25	56	6	1	37	19	2	0	0	0	0	0	37	0	0	0	0	0	0	0	0	0	36	28	1.011277623	1.057197015	0	0	0
51	yPH_132	WT	Glu2	Glu0Sor1	96	0.010416667	2	74	27369	24242	ON	9	5	2888	62	37	25	57	5	1	37	20	2	0	0	0	0	0	37	0	0	0	0	0	0	0	0	0	37	28	1.011277623	1.057197015	0	0	0
51	yPH_132	WT	Glu2	Glu0Sor1	96	0.010416667	2	75	27729	24602	ON	9	5	2888	61	37	24	57	4	0	37	20	2	0	0	0	0	0	37	0	0	0	0	0	0	0	0	0	37	28	1.011277623	1.057197015	0	0	0
51	yPH_132	WT	Glu2	Glu0Sor1	96	0.010416667	2	76	28089	24962	ON	9	5	2888	62	37	25	57	5	0	37	20	2	0	0	0	0	0	36	0	0	0	2	1	0.027027027	0.028571429	7.51E-05	7.94E-05	37	29	1.03830465	1.085768444	0	0	0
51	yPH_132	WT	Glu2	Glu0Sor1	96	0.010416667	2	77	28449	25322	ON	9	5	2888	62	36	26	58	4	1	36	22	2	0	0	0	0	0	37	0	2	0	1	0	0	0	0	0	38	29	1.03830465	1.085768444	0	0	0
51	yPH_132	WT	Glu2	Glu0Sor1	96	0.010416667	2	78	29529	26402	OFF	10	5	2888	67	38	29	60	7	2	37	23	2	0	0	0	0	0	39	0	1	0	1	2	0.054054054	0.057142857	0.00015015	0.00015873	40	31	1.092358704	1.142911301	0	0	0
51	yPH_132	WT	Glu2	Glu0Sor1	96	0.010416667	2	79	29889	26762	OFF	10	5	2888	72	40	32	64	8	4	39	25	2	0	0	0	0	0	42	0	1	0	1	3	0.076923077	0.081081081	0.000213675	0.000225225	44	34	1.169281781	1.223992382	0	0	0
51	yPH_132	WT	Glu2	Glu0Sor1	96	0.010416667	2	80	30249	27122	OFF	10	5	2888	80	43	37	72	8	8	42	30	2	0	0	0	0	0	48	0	5	0	1	2	0.047619048	0.05	0.000132275	0.000138889	52	36	1.216900828	1.273992382	0	0	0
51	yPH_132	WT	Glu2	Glu0Sor1	96	0.010416667	2	81	30609	27482	OFF	10	5	2888	82	48	34	78	4	6	48	30	2	0	0	0	0	0	49	0	3	0	4	2	0.041666667	0.043478261	0.000115741	0.000120773	58	38	1.258567495	1.317470643	0	0	0
51	yPH_132	WT	Glu2	Glu0Sor1	96	0.010416667	2	82	30969	27842	OFF	10	5	2888	88	49	39	81	7	3	49	32	2	0	0	0	0	0	53	0	5	0	2	1	0.020408163	0.021276596	5.67E-05	5.91E-05	61	39	1.278975658	1.338747239	0	0	0
51	yPH_132	WT	Glu2	Glu0Sor1	96	0.010416667	2	83	31329	28202	OFF	10	5	2888	95	54	41	84	11	3	53	31	2	0	0	0	0	0	61	0	4	0	0	4	0.075471698	0.078431373	0.000209644	0.000217865	64	43	1.354447356	1.417178611	0	0	0
51	yPH_132	WT	Glu2	Glu0Sor1	96	0.010416667	2	84	31689	28562	OFF	10	5	2888	103	64	39	89	14	5	61	28	1	0	0	0	0	0	65	0	4	0	1	1	0.016393443	0.016666667	4.55E-05	4.63E-05	69	44	1.370840799	1.433845278	0	0	0
51	yPH_132	WT	Glu2	Glu0Sor1	96	0.010416667	2	85	32049	28922	ON	11	6	2888	106	66	40	91	15	2	65	26	1	0	0	0	0	0	59	0	0	0	6	0	0	0	0	0	71	44	1.370840799	1.433845278	0	0	0
51	yPH_132	WT	Glu2	Glu0Sor1	96	0.010416667	2	86	32409	29282	ON	11	6	2888	98	61	37	91	7	0	59	32	1	0	0	0	0	0	60	0	1	0	0	0	0	0	0	0	71	44	1.370840799	1.433845278	0	0	0
51	yPH_132	WT	Glu2	Glu0Sor1	96	0.010416667	2	87	32769	29642	ON	11	6	2888	95	60	35	91	4	0	60	31	1	0	0	0	0	0	60	0	0	0	0	0	0	0	0	0	71	44	1.370840799	1.433845278	0	0	0
51	yPH_132	WT	Glu2	Glu0Sor1	96	0.010416667	2	88	33129	30002	ON	11	6	2888	94	60	34	91	3	0	60	31	1	0	0	0	0	0	63	0	2	0	0	1	0.016666667	0.016949153	4.63E-05	4.71E-05	71	45	1.387507466	1.45079443	0	0	0
51	yPH_132	WT	Glu2	Glu0Sor1	96	0.010416667	2	89	33489	30362	ON	11	6	2888	101	64	37	93	8	2	63	30	1	0	0	0	0	0	61	0	0	0	2	0	0	0	0	0	73	45	1.387507466	1.45079443	0	0	0
51	yPH_132	WT	Glu2	Glu0Sor1	96	0.010416667	2	90	34209	31082	ON	11	6	2888	102	61	41	93	9	0	61	32	1	0	0	0	0	0	62	0	1	0	0	0	0	0	0	0	73	45	1.387507466	1.45079443	0	0	0
51	yPH_132	WT	Glu2	Glu0Sor1	96	0.010416667	2	91	34569	31442	ON	11	6	2888	103	63	40	93	10	0	62	31	1	0	0	0	0	0	61	0	0	0	1	0	0	0	0	0	73	45	1.387507466	1.45079443	0	0	0
51	yPH_132	WT	Glu2	Glu0Sor1	96	0.010416667	2	92	34929	31802	OFF	12	6	2887	99	62	37	93	6	0	61	32	1	0	0	0	0	0	66	0	5	0	1	1	0.016393443	0.016666667	4.55E-05	4.63E-05	73	46	1.403900908	1.467461097	0	0	0
51	yPH_132	WT	Glu2	Glu0Sor1	96	0.010416667	2	93	35289	32162	OFF	12	6	2887	108	68	40	98	10	5	66	32	0	0	0	0	0	0	70	0	3	0	1	2	0.03030303	0.03030303	8.42E-05	8.42E-05	78	48	1.434203938	1.497764127	0	0	0
51	yPH_132	WT	Glu2	Glu0Sor1	96	0.010416667	2	94	35649	32522	OFF	12	6	2887	110	70	40	104	6	6	70	34	0	0	0	0	0	0	76	0	3	0	1	4	0.057142857	0.057142857	0.00015873	0.00015873	84	52	1.491346796	1.554906984	0	0	0
51	yPH_132	WT	Glu2	Glu0Sor1	96	0.010416667	2	95	36009	32882	OFF	12	6	2887	117	76	41	109	8	5	76	33	0	0	0	0	0	0	79	0	1	0	2	4	0.052631579	0.052631579	0.000146199	0.000146199	89	56	1.543978375	1.607538563	0	0	0
51	yPH_132	WT	Glu2	Glu0Sor1	96	0.010416667	2	96	36369	33242	OFF	12	6	2887	121	80	41	114	7	5	79	35	0	0	0	0	0	0	85	0	5	0	0	1	0.012658228	0.012658228	3.52E-05	3.52E-05	94	57	1.556636602	1.620196791	0	0	0
51	yPH_132	WT	Glu2	Glu0Sor1	96	0.010416667	2	97	36729	33602	OFF	12	6	2887	125	86	39	117	8	3	85	32	0	0	0	0	0	0	90	0	5	0	4	4	0.047058824	0.047058824	0.000130719	0.000130719	97	61	1.603695426	1.667255615	0	0	0
51	yPH_132	WT	Glu2	Glu0Sor1	96	0.010416667	2	98	37089	33962	OFF	12	6	2887	137	93	44	124	13	7	90	34	0	0	0	0	0	0	94	0	4	0	3	3	0.033333333	0.033333333	9.26E-05	9.26E-05	104	64	1.637028759	1.700588948	0	0	0
51	yPH_132	WT	Glu2	Glu0Sor1	96	0.010416667	2	99	37449	34322	OFF	12	6	2887	137	95	42	128	9	4	94	34	0	0	0	0	0	0	104	0	5	0	2	7	0.074468085	0.074468085	0.000206856	0.000206856	108	71	1.711496844	1.775057033	0	0	0
51	yPH_132	WT	Glu2	Glu0Sor1	96	0.010416667	2	100	37809	34682	ON	13	7	2888	154	110	44	137	17	9	104	33	0	0	0	0	0	0	97	0	2	0	9	0	0	0	0	0	117	71	1.711496844	1.775057033	0	0	0
51	yPH_132	WT	Glu2	Glu0Sor1	96	0.010416667	2	101	38169	35042	ON	13	7	2888	153	103	50	137	16	0	97	40	0	0	0	0	0	0	97	0	1	0	1	0	0	0	0	0	117	71	1.711496844	1.775057033	0	0	0
51	yPH_132	WT	Glu2	Glu0Sor1	96	0.010416667	2	102	38529	35402	ON	13	7	2888	156	103	53	137	19	0	97	40	0	0	0	0	0	0	97	0	0	0	0	0	0	0	0	0	117	71	1.711496844	1.775057033	0	0	0
51	yPH_132	WT	Glu2	Glu0Sor1	96	0.010416667	2	103	38889	35762	ON	13	7	2888	153	104	49	137	16	0	97	40	0	0	0	0	0	0	95	0	0	0	2	0	0	0	0	0	117	71	1.711496844	1.775057033	0	0	0
51	yPH_132	WT	Glu2	Glu0Sor1	96	0.010416667	2	104	39249	36122	ON	13	7	2888	148	101	47	137	11	0	95	42	0	0	0	0	0	0	96	0	2	0	1	0	0	0	0	0	117	71	1.711496844	1.775057033	0	0	0
51	yPH_132	WT	Glu2	Glu0Sor1	96	0.010416667	2	105	39609	36482	ON	13	7	2888	151	102	49	138	13	1	96	42	0	0	0	0	0	0	95	0	0	0	1	0	0	0	0	0	118	71	1.711496844	1.775057033	0	0	0
51	yPH_132	WT	Glu2	Glu0Sor1	96	0.010416667	2	106	39969	36842	ON	13	7	2888	149	101	48	139	10	1	95	44	0	0	0	0	0	0	96	0	1	0	0	0	0	0	0	0	119	71	1.711496844	1.775057033	0	0	0
51	yPH_132	WT	Glu2	Glu0Sor1	96	0.010416667	2	107	40329	37202	ON	13	7	2888	150	103	47	139	11	0	96	43	0	0	0	0	0	0	94	0	0	0	2	0	0	0	0	0	119	71	1.711496844	1.775057033	0	0	0
51	yPH_132	WT	Glu2	Glu0Sor1	96	0.010416667	2	108	40689	37562	OFF	14	7	2888	150	97	53	139	11	0	94	45	0	0	0	0	0	0	109	0	13	0	2	4	0.042553191	0.042553191	0.000118203	0.000118203	119	75	1.754050036	1.817610225	0	0	0
51	yPH_132	WT	Glu2	Glu0Sor1	96	0.010416667	2	109	41049	37922	OFF	14	7	2888	154	112	42	145	9	6	109	36	0	0	0	0	0	0	113	0	2	0	1	3	0.027522936	0.027522936	7.65E-05	7.65E-05	125	78	1.781572972	1.84513316	0	0	0
51	yPH_132	WT	Glu2	Glu0Sor1	96	0.010416667	2	110	41409	38282	OFF	14	7	2888	156	115	41	151	5	6	113	38	0	0	0	0	0	0	120	0	1	0	1	7	0.061946903	0.061946903	0.000172075	0.000172075	131	85	1.843519874	1.907080063	0	0	0
51	yPH_132	WT	Glu2	Glu0Sor1	96	0.010416667	2	111	41769	38642	OFF	14	7	2888	171	124	47	158	13	7	120	38	0	0	0	0	0	0	126	0	3	0	0	3	0.025	0.025	6.94E-05	6.94E-05	138	88	1.868519874	1.932080063	0	0	0
51	yPH_132	WT	Glu2	Glu0Sor1	96	0.010416667	2	112	42129	39002	OFF	14	7	2888	175	128	47	163	12	5	126	37	0	0	0	0	0	0	135	0	2	0	1	8	0.063492063	0.063492063	0.000176367	0.000176367	143	96	1.932011938	1.995572127	0	0	0
51	yPH_132	WT	Glu2	Glu0Sor1	96	0.010416667	2	113	42489	39362	OFF	14	7	2888	186	136	50	173	13	10	135	38	0	0	0	0	0	0	139	0	4	0	1	1	0.007407407	0.007407407	2.06E-05	2.06E-05	153	97	1.939419345	2.002979534	0	0	0
51	yPH_132	WT	Glu2	Glu0Sor1	96	0.010416667	2	114	42849	39722	OFF	14	7	2888	196	142	54	175	21	2	139	36	0	0	0	0	0	0	NA	NA	NA	NA	NA	NA	NA	NA	NA	NA	NA	NA	NA	NA	NA	NA	NA
51	yPH_132	WT	Glu2	Glu0Sor1	96	0.010416667	3	0	18	-3109	OFF	0	0	3610	25	21	4	21	4	0	20	1	0	0	0	0	0	0	20	0	0	0	1	1	0.05	0.05	0.000138889	0.000138889	NA	NA	NA	NA	NA	NA	NA
51	yPH_132	WT	Glu2	Glu0Sor1	96	0.010416667	3	1	378	-2749	OFF	0	0	3610	23	20	3	22	1	1	20	2	0	0	0	0	0	0	20	0	0	0	0	0	0	0	0	0	NA	NA	NA	NA	NA	NA	NA
51	yPH_132	WT	Glu2	Glu0Sor1	96	0.010416667	3	2	738	-2389	OFF	0	0	3610	23	20	3	22	1	0	20	2	0	0	0	0	0	0	20	0	0	0	1	1	0.05	0.05	0.000138889	0.000138889	NA	NA	NA	NA	NA	NA	NA
51	yPH_132	WT	Glu2	Glu0Sor1	96	0.010416667	3	3	1098	-2029	OFF	0	0	3610	26	21	5	23	3	1	20	3	0	0	0	0	0	0	20	0	0	0	1	1	0.05	0.05	0.000138889	0.000138889	NA	NA	NA	NA	NA	NA	NA
51	yPH_132	WT	Glu2	Glu0Sor1	96	0.010416667	3	4	1458	-1669	OFF	0	0	3610	26	21	5	24	2	1	20	4	0	0	0	0	0	0	20	0	0	0	0	0	0	0	0	0	NA	NA	NA	NA	NA	NA	NA
51	yPH_132	WT	Glu2	Glu0Sor1	96	0.010416667	3	5	1818	-1309	OFF	0	0	3610	26	21	5	24	2	0	20	4	0	0	0	0	0	0	20	0	0	0	0	0	0	0	0	0	NA	NA	NA	NA	NA	NA	NA
51	yPH_132	WT	Glu2	Glu0Sor1	96	0.010416667	3	6	2178	-949	OFF	0	0	3610	25	20	5	24	1	0	20	4	0	0	0	0	0	0	21	0	0	0	1	2	0.1	0.1	0.000277778	0.000277778	NA	NA	NA	NA	NA	NA	NA
51	yPH_132	WT	Glu2	Glu0Sor1	96	0.010416667	3	7	2538	-589	OFF	0	0	3610	26	21	5	26	0	2	21	5	0	0	0	0	0	0	23	0	0	0	1	3	0.142857143	0.142857143	0.000396825	0.000396825	NA	NA	NA	NA	NA	NA	NA
51	yPH_132	WT	Glu2	Glu0Sor1	96	0.010416667	3	8	2898	-229	OFF	0	0	3610	29	23	6	29	0	3	23	6	0	0	0	0	0	0	25	0	0	0	0	2	0.086956522	0.086956522	0.000241546	0.000241546	NA	NA	NA	NA	NA	NA	NA
51	yPH_132	WT	Glu2	Glu0Sor1	96	0.010416667	3	9	3258	131	ON	1	1	2887	33	26	7	31	2	2	25	6	0	0	0	0	0	0	25	0	0	0	0	0	0	0	0	0	5	2	0.086956522	0.086956522	0	NA	NA
51	yPH_132	WT	Glu2	Glu0Sor1	96	0.010416667	3	10	3618	491	ON	1	1	2887	33	27	6	31	2	0	25	6	0	0	0	0	0	0	25	0	0	0	0	0	0	0	0	0	5	2	0.086956522	0.086956522	0	0	0
51	yPH_132	WT	Glu2	Glu0Sor1	96	0.010416667	3	11	3978	851	ON	1	1	2887	33	27	6	31	2	0	25	6	0	0	0	0	0	0	25	0	0	0	0	0	0	0	0	0	5	2	0.086956522	0.086956522	0	0	0
51	yPH_132	WT	Glu2	Glu0Sor1	96	0.010416667	3	12	4698	1571	ON	1	1	2887	34	26	8	32	2	0	25	7	0	0	0	0	0	0	25	0	0	0	0	0	0	0	0	0	5	2	0.086956522	0.086956522	0	0	0
51	yPH_132	WT	Glu2	Glu0Sor1	96	0.010416667	3	13	5058	1931	ON	1	1	2887	34	26	8	32	2	0	25	7	0	0	0	0	0	0	25	0	0	0	0	0	0	0	0	0	5	2	0.086956522	0.086956522	0	0	0
51	yPH_132	WT	Glu2	Glu0Sor1	96	0.010416667	3	14	5418	2291	ON	1	1	2887	32	26	6	31	1	0	25	6	0	0	0	0	0	0	25	0	0	0	0	0	0	0	0	0	5	2	0.086956522	0.086956522	0	0	0
51	yPH_132	WT	Glu2	Glu0Sor1	96	0.010416667	3	15	5778	2651	ON	1	1	2887	33	27	6	31	2	0	25	6	0	0	0	0	0	0	25	0	0	0	0	0	0	0	0	0	5	2	0.086956522	0.086956522	0	0	0
51	yPH_132	WT	Glu2	Glu0Sor1	96	0.010416667	3	16	6138	3011	OFF	2	1	2888	31	25	6	31	0	0	25	6	0	0	0	0	0	0	24	0	0	0	1	0	0	0	0	0	5	2	0.086956522	0.086956522	0	0	0
51	yPH_132	WT	Glu2	Glu0Sor1	96	0.010416667	3	17	6498	3371	OFF	2	1	2888	31	24	7	30	1	0	24	6	1	0	1	0	1	0.033333333	24	0	0	0	0	0	0	0	0	0	5	2	0.086956522	0.086956522	0.033333333	0.033333333	9.26E-05
51	yPH_132	WT	Glu2	Glu0Sor1	96	0.010416667	3	18	6858	3731	OFF	2	1	2888	31	25	6	30	1	0	24	6	1	0	1	0	1	0	24	0	0	0	0	0	0	0	0	0	5	2	0.086956522	0.086956522	0.033333333	0	0
51	yPH_132	WT	Glu2	Glu0Sor1	96	0.010416667	3	19	7218	4091	OFF	2	1	2888	33	27	6	30	3	0	24	6	1	0	1	0	1	0	26	0	0	0	0	2	0.083333333	0.086956522	0.000231481	0.000241546	5	4	0.170289855	0.173913043	0.033333333	0	0
51	yPH_132	WT	Glu2	Glu0Sor1	96	0.010416667	3	20	7578	4451	OFF	2	1	2888	32	26	6	32	0	2	26	6	1	0	1	0	1	0	27	0	0	0	0	1	0.038461538	0.04	0.000106838	0.000111111	7	5	0.208751394	0.213913043	0.033333333	0	0
51	yPH_132	WT	Glu2	Glu0Sor1	96	0.010416667	3	21	7938	4811	OFF	2	1	2888	33	27	6	33	0	1	27	6	2	0	2	0	2	0.03125	28	0	0	0	0	1	0.037037037	0.04	0.000102881	0.000111111	8	6	0.245788431	0.253913043	0.064583333	0.03125	8.68E-05
51	yPH_132	WT	Glu2	Glu0Sor1	96	0.010416667	3	22	8298	5171	OFF	2	1	2888	34	28	6	34	0	1	28	6	2	0	2	0	2	0	29	0	0	0	0	1	0.035714286	0.038461538	9.92E-05	0.000106838	9	7	0.281502716	0.292374582	0.064583333	0	0
51	yPH_132	WT	Glu2	Glu0Sor1	96	0.010416667	3	23	8658	5531	OFF	2	1	2888	36	30	6	34	2	1	29	5	3	0	3	0	3	0.03125	28	0	0	0	1	0	0	0	0	0	10	7	0.281502716	0.292374582	0.095833333	0.03125	8.68E-05
51	yPH_132	WT	Glu2	Glu0Sor1	96	0.010416667	3	24	9018	5891	ON	3	2	2888	36	29	7	34	2	0	28	6	3	0	3	0	3	0	28	0	0	0	0	0	0	0	0	0	10	7	0.281502716	0.292374582	0.095833333	0	0
51	yPH_132	WT	Glu2	Glu0Sor1	96	0.010416667	3	25	9738	6611	ON	3	2	2888	40	31	9	33	7	1	28	5	3	0	3	0	3	0	29	0	0	0	0	1	0.035714286	0.04	9.92E-05	0.000111111	11	8	0.317217002	0.332374582	0.095833333	0	0
51	yPH_132	WT	Glu2	Glu0Sor1	96	0.010416667	3	26	10098	6971	ON	3	2	2888	39	32	7	34	5	1	29	5	3	0	3	0	3	0	29	0	0	0	0	0	0	0	0	0	12	8	0.317217002	0.332374582	0.095833333	0	0
51	yPH_132	WT	Glu2	Glu0Sor1	96	0.010416667	3	27	10458	7331	ON	3	2	2888	38	30	8	35	3	1	29	6	3	0	3	0	3	0	28	0	1	0	2	0	0	0	0	0	13	8	0.317217002	0.332374582	0.095833333	0	0
51	yPH_132	WT	Glu2	Glu0Sor1	96	0.010416667	3	28	10818	7691	ON	3	2	2888	39	29	10	36	3	1	28	8	3	0	3	0	3	0	28	0	0	0	0	0	0	0	0	0	14	8	0.317217002	0.332374582	0.095833333	0	0
51	yPH_132	WT	Glu2	Glu0Sor1	96	0.010416667	3	29	11178	8051	ON	3	2	2888	40	29	11	37	3	1	28	9	3	0	3	0	3	0	30	0	2	0	0	0	0	0	0	0	15	8	0.317217002	0.332374582	0.095833333	0	0
51	yPH_132	WT	Glu2	Glu0Sor1	96	0.010416667	3	30	11538	8411	ON	3	2	2888	41	33	8	38	3	1	30	8	3	0	3	0	3	0	31	0	1	0	0	0	0	0	0	0	16	8	0.317217002	0.332374582	0.095833333	0	0
51	yPH_132	WT	Glu2	Glu0Sor1	96	0.010416667	3	31	11898	8771	OFF	4	2	2888	39	31	8	38	1	0	31	7	3	0	3	0	3	0	31	0	0	0	0	0	0	0	0	0	16	8	0.317217002	0.332374582	0.095833333	0	0
51	yPH_132	WT	Glu2	Glu0Sor1	96	0.010416667	3	32	12258	9131	OFF	4	2	2888	39	31	8	38	1	0	31	7	3	0	3	0	3	0	31	0	0	0	0	0	0	0	0	0	16	8	0.317217002	0.332374582	0.095833333	0	0
51	yPH_132	WT	Glu2	Glu0Sor1	96	0.010416667	3	33	12618	9491	OFF	4	2	2888	39	31	8	38	1	0	31	7	6	0	6	0	6	0.085714286	32	0	0	0	0	1	0.032258065	0.04	8.96E-05	0.000111111	16	9	0.349475067	0.372374582	0.181547619	0.085714286	0.000238095
51	yPH_132	WT	Glu2	Glu0Sor1	96	0.010416667	3	34	12978	9851	OFF	4	2	2888	39	32	7	39	0	1	32	7	6	0	6	0	6	0	32	0	0	0	0	0	0	0	0	0	17	9	0.349475067	0.372374582	0.181547619	0	0
51	yPH_132	WT	Glu2	Glu0Sor1	96	0.010416667	3	35	13338	10211	OFF	4	2	2888	40	32	8	39	1	0	32	7	6	0	6	0	6	0	33	0	0	0	0	1	0.03125	0.038461538	8.68E-05	0.000106838	17	10	0.380725067	0.41083612	0.181547619	0	0
51	yPH_132	WT	Glu2	Glu0Sor1	96	0.010416667	3	36	13698	10571	OFF	4	2	2888	44	33	11	40	4	1	33	7	6	0	6	0	6	0	32	0	0	0	1	0	0	0	0	0	18	10	0.380725067	0.41083612	0.181547619	0	0
51	yPH_132	WT	Glu2	Glu0Sor1	96	0.010416667	3	37	14058	10931	OFF	4	2	2888	41	32	9	40	1	0	32	8	6	0	6	0	6	0	34	0	0	0	0	2	0.0625	0.076923077	0.000173611	0.000213675	18	12	0.443225067	0.487759197	0.181547619	0	0
51	yPH_132	WT	Glu2	Glu0Sor1	96	0.010416667	3	38	14418	11291	OFF	4	2	2888	44	35	9	43	1	2	34	9	6	0	6	0	6	0	35	0	1	0	0	0	0	0	0	0	20	12	0.443225067	0.487759197	0.181547619	0	0
51	yPH_132	WT	Glu2	Glu0Sor1	96	0.010416667	3	39	14778	11651	ON	5	3	2888	46	37	9	43	3	0	35	8	6	0	6	0	6	0	35	0	0	0	0	0	0	0	0	0	20	12	0.443225067	0.487759197	0.181547619	0	0
51	yPH_132	WT	Glu2	Glu0Sor1	96	0.010416667	3	40	15138	12011	ON	5	3	2888	50	41	9	43	7	0	35	8	6	0	6	0	6	0	35	0	0	0	0	0	0	0	0	0	20	12	0.443225067	0.487759197	0.181547619	0	0
51	yPH_132	WT	Glu2	Glu0Sor1	96	0.010416667	3	41	15498	12371	ON	5	3	2888	50	40	10	43	7	0	35	8	6	0	6	0	6	0	35	0	0	0	0	0	0	0	0	0	20	12	0.443225067	0.487759197	0.181547619	0	0
51	yPH_132	WT	Glu2	Glu0Sor1	96	0.010416667	3	42	15858	12731	ON	5	3	2888	47	38	9	43	4	0	35	8	6	0	6	0	6	0	35	0	0	0	0	0	0	0	0	0	20	12	0.443225067	0.487759197	0.181547619	0	0
51	yPH_132	WT	Glu2	Glu0Sor1	96	0.010416667	3	43	16218	13091	ON	5	3	2888	48	40	8	43	5	0	35	8	6	0	6	0	6	0	35	0	0	0	0	0	0	0	0	0	20	12	0.443225067	0.487759197	0.181547619	0	0
51	yPH_132	WT	Glu2	Glu0Sor1	96	0.010416667	3	44	16578	13451	ON	5	3	2888	50	40	10	43	7	0	35	8	6	0	6	0	6	0	35	0	0	0	0	0	0	0	0	0	20	12	0.443225067	0.487759197	0.181547619	0	0
51	yPH_132	WT	Glu2	Glu0Sor1	96	0.010416667	3	45	16938	13811	ON	5	3	2888	49	40	9	43	6	0	35	8	6	0	6	0	6	0	35	0	0	0	0	0	0	0	0	0	20	12	0.443225067	0.487759197	0.181547619	0	0
51	yPH_132	WT	Glu2	Glu0Sor1	96	0.010416667	3	46	17298	14171	ON	5	3	2888	47	39	8	43	4	0	35	8	6	0	6	0	6	0	35	0	0	0	0	0	0	0	0	0	20	12	0.443225067	0.487759197	0.181547619	0	0
51	yPH_132	WT	Glu2	Glu0Sor1	96	0.010416667	3	47	17658	14531	OFF	6	3	2887	43	35	8	42	1	0	35	7	6	0	6	0	6	0	33	0	0	0	2	0	0	0	0	0	20	12	0.443225067	0.487759197	0.181547619	0	0
51	yPH_132	WT	Glu2	Glu0Sor1	96	0.010416667	3	48	18018	14891	OFF	6	3	2887	42	33	9	42	0	0	33	9	7	0	7	0	7	0.027777778	34	0	0	0	0	1	0.03030303	0.038461538	8.42E-05	0.000106838	20	13	0.473528097	0.526220736	0.209325397	0.027777778	7.72E-05
51	yPH_132	WT	Glu2	Glu0Sor1	96	0.010416667	3	49	18378	15251	OFF	6	3	2887	45	36	9	43	2	1	34	9	7	0	7	0	7	0	34	0	0	0	1	1	0.029411765	0.037037037	8.17E-05	0.000102881	21	14	0.502939862	0.563257773	0.209325397	0	0
51	yPH_132	WT	Glu2	Glu0Sor1	96	0.010416667	3	50	18738	15611	OFF	6	3	2887	46	36	10	44	2	1	34	10	6	0	6	0	7	0	38	0	3	0	0	1	0.029411765	0.035714286	8.17E-05	9.92E-05	22	15	0.532351626	0.598972059	0.209325397	0	0
51	yPH_132	WT	Glu2	Glu0Sor1	96	0.010416667	3	51	19098	15971	OFF	6	3	2887	48	40	8	45	3	1	38	7	6	0	6	0	7	0	40	0	0	0	0	2	0.052631579	0.0625	0.000146199	0.000173611	23	17	0.584983205	0.661472059	0.209325397	0	0
51	yPH_132	WT	Glu2	Glu0Sor1	96	0.010416667	3	52	19458	16331	OFF	6	3	2887	51	42	9	46	5	2	40	6	7	0	7	0	8	0.025	42	0	0	0	2	4	0.1	0.121212121	0.000277778	0.0003367	25	21	0.684983205	0.78268418	0.234325397	0.025	6.94E-05
51	yPH_132	WT	Glu2	Glu0Sor1	96	0.010416667	3	53	19818	16691	OFF	6	3	2887	53	43	10	50	3	4	42	8	6	1	6	1	8	0	46	0	2	0	0	2	0.047619048	0.055555556	0.000132275	0.000154321	29	23	0.732602253	0.838239735	0.234325397	0	0
51	yPH_132	WT	Glu2	Glu0Sor1	96	0.010416667	3	54	20178	17051	OFF	6	3	2887	55	46	9	52	3	2	46	6	7	0	7	0	8	0	47	0	0	0	0	1	0.02173913	0.025641026	6.04E-05	7.12E-05	31	24	0.754341383	0.863880761	0.234325397	0	0
51	yPH_132	WT	Glu2	Glu0Sor1	96	0.010416667	3	55	20538	17411	ON	7	4	2888	59	49	10	53	6	1	47	6	7	0	7	0	8	0	47	0	0	0	0	0	0	0	0	0	32	24	0.754341383	0.863880761	0.234325397	0	0
51	yPH_132	WT	Glu2	Glu0Sor1	96	0.010416667	3	56	20898	17771	ON	7	4	2888	58	50	8	53	5	0	47	6	7	0	7	0	8	0	47	0	0	0	0	0	0	0	0	0	32	24	0.754341383	0.863880761	0.234325397	0	0
51	yPH_132	WT	Glu2	Glu0Sor1	96	0.010416667	3	57	21258	18131	ON	7	4	2888	60	50	10	53	7	0	47	6	7	0	7	0	8	0	47	0	0	0	0	0	0	0	0	0	32	24	0.754341383	0.863880761	0.234325397	0	0
51	yPH_132	WT	Glu2	Glu0Sor1	96	0.010416667	3	58	21618	18491	ON	7	4	2888	60	51	9	54	6	1	47	7	7	0	7	0	8	0	46	0	1	0	2	0	0	0	0	0	33	24	0.754341383	0.863880761	0.234325397	0	0
51	yPH_132	WT	Glu2	Glu0Sor1	96	0.010416667	3	59	21978	18851	ON	7	4	2888	59	47	12	55	4	1	46	9	6	1	6	1	8	0	46	0	0	0	0	0	0	0	0	0	34	24	0.754341383	0.863880761	0.234325397	0	0
51	yPH_132	WT	Glu2	Glu0Sor1	96	0.010416667	3	60	22338	19211	ON	7	4	2888	58	47	11	55	3	0	46	9	6	1	6	1	8	0	47	0	2	0	1	0	0	0	0	0	34	24	0.754341383	0.863880761	0.234325397	0	0
51	yPH_132	WT	Glu2	Glu0Sor1	96	0.010416667	3	61	22698	19571	ON	7	4	2888	61	50	11	55	6	0	47	8	7	0	7	0	8	0	47	0	0	0	0	0	0	0	0	0	34	24	0.754341383	0.863880761	0.234325397	0	0
51	yPH_132	WT	Glu2	Glu0Sor1	96	0.010416667	3	62	23058	19931	ON	7	4	2888	61	49	12	55	6	0	47	8	7	0	7	0	8	0	48	0	2	0	1	0	0	0	0	0	34	24	0.754341383	0.863880761	0.234325397	0	0
51	yPH_132	WT	Glu2	Glu0Sor1	96	0.010416667	3	63	23418	20291	OFF	8	4	2888	59	48	11	55	4	0	48	7	7	0	7	0	8	0	48	0	0	0	0	0	0	0	0	0	34	24	0.754341383	0.863880761	0.234325397	0	0
51	yPH_132	WT	Glu2	Glu0Sor1	96	0.010416667	3	64	23778	20651	OFF	8	4	2888	61	49	12	55	6	0	48	7	7	0	7	0	8	0	50	0	0	0	0	2	0.041666667	0.048780488	0.000115741	0.000135501	34	26	0.79600805	0.912661249	0.234325397	0	0
51	yPH_132	WT	Glu2	Glu0Sor1	96	0.010416667	3	65	24138	21011	OFF	8	4	2888	60	52	8	57	3	2	50	7	7	0	7	0	8	0	50	0	0	0	1	1	0.02	0.023255814	5.56E-05	6.46E-05	36	27	0.81600805	0.935917063	0.234325397	0	0
51	yPH_132	WT	Glu2	Glu0Sor1	96	0.010416667	3	66	24498	21371	OFF	8	4	2888	60	51	9	58	2	1	50	8	7	0	7	0	8	0	51	0	0	0	0	1	0.02	0.023255814	5.56E-05	6.46E-05	37	28	0.83600805	0.959172877	0.234325397	0	0
51	yPH_132	WT	Glu2	Glu0Sor1	96	0.010416667	3	67	24858	21731	OFF	8	4	2888	65	54	11	60	5	2	51	9	7	0	7	0	8	0	52	0	1	0	0	0	0	0	0	0	39	28	0.83600805	0.959172877	0.234325397	0	0
51	yPH_132	WT	Glu2	Glu0Sor1	96	0.010416667	3	68	25218	22091	OFF	8	4	2888	62	53	9	60	2	0	52	8	7	0	7	0	8	0	53	0	0	0	0	1	0.019230769	0.022222222	5.34E-05	6.17E-05	39	29	0.855238819	0.981395099	0.234325397	0	0
51	yPH_132	WT	Glu2	Glu0Sor1	96	0.010416667	3	69	25578	22451	OFF	8	4	2888	62	54	8	61	1	1	53	8	7	0	7	0	8	0	56	0	0	0	0	3	0.056603774	0.065217391	0.000157233	0.000181159	40	32	0.911842593	1.04661249	0.234325397	0	0
51	yPH_132	WT	Glu2	Glu0Sor1	96	0.010416667	3	70	25938	22811	OFF	8	4	2888	64	56	8	64	0	3	56	8	7	0	7	0	8	0	55	0	0	0	3	2	0.035714286	0.040816327	9.92E-05	0.000113379	43	34	0.947556878	1.087428817	0.234325397	0	0
51	yPH_132	WT	Glu2	Glu0Sor1	96	0.010416667	3	71	26298	23171	ON	9	5	2888	71	60	11	66	5	2	55	11	7	0	12	0	9	0.016666667	54	0	0	0	1	0	0	0	0	0	45	34	0.947556878	1.087428817	0.250992063	0.016666666	4.63E-05
51	yPH_132	WT	Glu2	Glu0Sor1	96	0.010416667	3	72	26658	23531	ON	9	5	2888	70	59	11	65	5	0	54	11	7	0	12	0	9	0	55	0	0	0	0	1	0.018518519	0.021276596	5.14E-05	5.91E-05	45	35	0.966075397	1.108705412	0.250992063	0	0
51	yPH_132	WT	Glu2	Glu0Sor1	96	0.010416667	3	73	27018	23891	ON	9	5	2888	71	59	12	66	5	1	55	11	7	0	11	1	9	0	55	0	0	0	0	0	0	0	0	0	46	35	0.966075397	1.108705412	0.250992063	0	0
51	yPH_132	WT	Glu2	Glu0Sor1	96	0.010416667	3	74	27378	24251	ON	9	5	2888	69	59	10	64	5	0	55	9	7	0	11	1	9	0	53	0	0	0	2	0	0	0	0	0	46	35	0.966075397	1.108705412	0.250992063	0	0
51	yPH_132	WT	Glu2	Glu0Sor1	96	0.010416667	3	75	27738	24611	ON	9	5	2888	68	56	12	64	4	0	53	11	7	0	10	1	9	0	52	0	2	0	3	0	0	0	0	0	46	35	0.966075397	1.108705412	0.250992063	0	0
51	yPH_132	WT	Glu2	Glu0Sor1	96	0.010416667	3	76	28098	24971	ON	9	5	2888	68	55	13	64	4	0	52	12	6	1	9	2	9	0	52	0	0	0	0	0	0	0	0	0	46	35	0.966075397	1.108705412	0.250992063	0	0
51	yPH_132	WT	Glu2	Glu0Sor1	96	0.010416667	3	77	28458	25331	ON	9	5	2888	66	53	13	63	3	0	52	11	6	1	7	3	9	0	52	0	0	0	0	0	0	0	0	0	46	35	0.966075397	1.108705412	0.250992063	0	0
51	yPH_132	WT	Glu2	Glu0Sor1	96	0.010416667	3	78	28818	25691	ON	9	5	2888	69	55	14	62	7	0	52	10	6	1	9	5	9	0	49	0	1	0	4	0	0	0	0	0	46	35	0.966075397	1.108705412	0.250992063	0	0
51	yPH_132	WT	Glu2	Glu0Sor1	96	0.010416667	3	79	29178	26051	OFF	10	5	2888	63	50	13	61	2	0	49	12	6	0	7	1	9	0	47	0	1	0	3	0	0	0	0	0	46	35	0.966075397	1.108705412	0.250992063	0	0
51	yPH_132	WT	Glu2	Glu0Sor1	96	0.010416667	3	80	29538	26411	OFF	10	5	2888	62	47	15	61	1	0	47	14	5	1	5	2	9	0	50	0	2	0	0	1	0.021276596	0.023809524	5.91E-05	6.61E-05	46	36	0.987351993	1.132514936	0.250992063	0	0
51	yPH_132	WT	Glu2	Glu0Sor1	96	0.010416667	3	81	29898	26771	OFF	10	5	2888	65	50	15	63	2	2	50	13	5	1	5	3	9	0	53	0	3	0	0	0	0	0	0	0	48	36	0.987351993	1.132514936	0.250992063	0	0
51	yPH_132	WT	Glu2	Glu0Sor1	96	0.010416667	3	82	30258	27131	OFF	10	5	2888	65	54	11	63	2	0	53	10	6	0	7	1	9	0	52	0	0	0	2	1	0.018867925	0.021276596	5.24E-05	5.91E-05	48	37	1.006219917	1.153791532	0.250992063	0	0
51	yPH_132	WT	Glu2	Glu0Sor1	96	0.010416667	3	83	30618	27491	OFF	10	5	2888	66	53	13	64	2	1	52	12	5	1	6	2	9	0	54	0	2	0	2	2	0.038461538	0.042553191	0.000106838	0.000118203	49	39	1.044681456	1.196344724	0.250992063	0	0
51	yPH_132	WT	Glu2	Glu0Sor1	96	0.010416667	3	84	30978	27851	OFF	10	5	2888	69	55	14	66	3	2	54	12	6	0	7	2	9	0	57	0	0	0	0	3	0.055555556	0.0625	0.000154321	0.000173611	51	42	1.100237011	1.258844724	0.250992063	0	0
51	yPH_132	WT	Glu2	Glu0Sor1	96	0.010416667	3	85	31338	28211	OFF	10	5	2888	70	58	12	69	1	3	57	12	6	0	7	0	9	0	60	0	2	0	0	1	0.01754386	0.019607843	4.87E-05	5.45E-05	54	43	1.117780871	1.278452567	0.250992063	0	0
51	yPH_132	WT	Glu2	Glu0Sor1	96	0.010416667	3	86	31698	28571	OFF	10	5	2888	79	64	15	71	8	2	60	11	6	0	10	4	9	0	61	0	0	0	1	2	0.033333333	0.037037037	9.26E-05	0.000102881	56	45	1.151114204	1.315489604	0.250992063	0	0
51	yPH_132	WT	Glu2	Glu0Sor1	96	0.010416667	3	87	32058	28931	ON	11	6	2888	78	64	14	73	5	2	61	12	6	0	9	2	9	0	60	0	1	0	3	1	0.016393443	0.018181818	4.55E-05	5.05E-05	58	46	1.167507647	1.333671422	0.250992063	0	0
51	yPH_132	WT	Glu2	Glu0Sor1	96	0.010416667	3	88	32418	29291	ON	11	6	2888	80	64	16	73	7	1	60	13	6	0	10	3	9	0	60	0	2	0	2	0	0	0	0	0	59	46	1.167507647	1.333671422	0.250992063	0	0
51	yPH_132	WT	Glu2	Glu0Sor1	96	0.010416667	3	89	32778	29651	ON	11	6	2888	81	66	15	72	9	0	60	12	6	0	12	3	9	0	59	0	1	0	2	0	0	0	0	0	59	46	1.167507647	1.333671422	0.250992063	0	0
51	yPH_132	WT	Glu2	Glu0Sor1	96	0.010416667	3	90	33138	30011	ON	11	6	2888	80	63	17	72	8	0	59	13	6	0	10	4	9	0	61	0	2	0	0	0	0	0	0	0	59	46	1.167507647	1.333671422	0.250992063	0	0
51	yPH_132	WT	Glu2	Glu0Sor1	96	0.010416667	3	91	33498	30371	ON	11	6	2888	80	66	14	72	8	0	61	11	6	0	11	3	9	0	60	0	1	0	2	0	0	0	0	0	59	46	1.167507647	1.333671422	0.250992063	0	0
51	yPH_132	WT	Glu2	Glu0Sor1	96	0.010416667	3	92	33858	30731	ON	11	6	2888	84	69	15	71	13	0	60	11	6	0	15	4	9	0	60	0	0	0	0	0	0	0	0	0	59	46	1.167507647	1.333671422	0.250992063	0	0
51	yPH_132	WT	Glu2	Glu0Sor1	96	0.010416667	3	93	34218	31091	ON	11	6	2888	81	66	15	71	10	0	60	11	6	0	12	4	9	0	60	0	0	0	0	0	0	0	0	0	59	46	1.167507647	1.333671422	0.250992063	0	0
51	yPH_132	WT	Glu2	Glu0Sor1	96	0.010416667	3	94	34578	31451	ON	11	6	2888	80	65	15	71	9	0	60	11	6	0	11	4	9	0	60	0	0	0	0	0	0	0	0	0	59	46	1.167507647	1.333671422	0.250992063	0	0
51	yPH_132	WT	Glu2	Glu0Sor1	96	0.010416667	3	95	34938	31811	OFF	12	6	2887	78	63	15	71	7	0	60	11	6	0	9	4	9	0	58	0	2	0	4	0	0	0	0	0	59	46	1.167507647	1.333671422	0.250992063	0	0
51	yPH_132	WT	Glu2	Glu0Sor1	96	0.010416667	3	96	35298	32171	OFF	12	6	2887	77	60	17	72	5	0	58	14	5	1	7	4	9	0	63	0	5	0	0	0	0	0	0	0	59	46	1.167507647	1.333671422	0.250992063	0	0
51	yPH_132	WT	Glu2	Glu0Sor1	96	0.010416667	3	97	35658	32531	OFF	12	6	2887	78	65	13	72	6	0	63	9	6	0	8	4	9	0	64	0	0	0	0	1	0.015873016	0.01754386	4.41E-05	4.87E-05	59	47	1.183380663	1.351215282	0.250992063	0	0
51	yPH_132	WT	Glu2	Glu0Sor1	96	0.010416667	3	98	36018	32891	OFF	12	6	2887	81	67	14	74	7	2	64	10	6	0	9	4	9	0	66	0	1	0	1	2	0.03125	0.034482759	8.68E-05	9.58E-05	61	49	1.214630663	1.38569804	0.250992063	0	0
51	yPH_132	WT	Glu2	Glu0Sor1	96	0.010416667	3	99	36378	33251	OFF	12	6	2887	83	69	14	77	6	3	66	11	6	0	9	3	9	0	69	0	1	0	2	4	0.060606061	0.066666667	0.00016835	0.000185185	64	53	1.275236723	1.452364707	0.250992063	0	0
51	yPH_132	WT	Glu2	Glu0Sor1	96	0.010416667	3	100	36738	33611	OFF	12	6	2887	91	75	16	82	9	5	69	13	6	0	12	3	9	0	73	0	0	0	1	5	0.072463768	0.079365079	0.000201288	0.000220459	69	58	1.347700491	1.531729786	0.250992063	0	0
51	yPH_132	WT	Glu2	Glu0Sor1	96	0.010416667	3	101	37098	33971	OFF	12	6	2887	99	78	21	89	10	7	73	16	5	0	10	5	9	0	76	0	3	0	3	3	0.04109589	0.044117647	0.000114155	0.000122549	76	61	1.388796382	1.575847433	0.250992063	0	0
51	yPH_132	WT	Glu2	Glu0Sor1	96	0.010416667	3	102	37458	34331	OFF	12	6	2887	108	84	24	92	16	3	76	16	5	0	13	8	9	0	80	0	4	0	1	1	0.013157895	0.014084507	3.65E-05	3.91E-05	79	62	1.401954277	1.58993194	0.250992063	0	0
51	yPH_132	WT	Glu2	Glu0Sor1	96	0.010416667	3	103	37818	34691	ON	13	7	2888	116	88	28	96	20	4	80	16	5	0	13	12	9	0	81	0	0	0	1	2	0.025	0.026666667	6.94E-05	7.41E-05	83	64	1.426954277	1.616598607	0.250992063	0	0
51	yPH_132	WT	Glu2	Glu0Sor1	96	0.010416667	3	104	38178	35051	ON	13	7	2888	117	88	29	101	16	5	81	20	5	0	12	9	9	0	81	0	0	0	0	0	0	0	0	0	88	64	1.426954277	1.616598607	0.250992063	0	0
51	yPH_132	WT	Glu2	Glu0Sor1	96	0.010416667	3	105	38538	35411	ON	13	7	2888	117	89	28	101	16	0	81	20	5	0	13	8	9	0	80	0	0	0	1	0	0	0	0	0	88	64	1.426954277	1.616598607	0.250992063	0	0
51	yPH_132	WT	Glu2	Glu0Sor1	96	0.010416667	3	106	38898	35771	ON	13	7	2888	112	85	27	101	11	0	80	21	5	0	10	6	9	0	79	0	0	0	1	0	0	0	0	0	88	64	1.426954277	1.616598607	0.250992063	0	0
51	yPH_132	WT	Glu2	Glu0Sor1	96	0.010416667	3	107	39258	36131	ON	13	7	2888	111	86	25	101	10	0	79	22	5	0	12	3	9	0	80	0	1	0	0	0	0	0	0	0	88	64	1.426954277	1.616598607	0.250992063	0	0
51	yPH_132	WT	Glu2	Glu0Sor1	96	0.010416667	3	108	39618	36491	ON	13	7	2888	110	85	25	101	9	1	80	21	5	0	10	4	9	0	80	0	0	0	0	0	0	0	0	0	89	64	1.426954277	1.616598607	0.250992063	0	0
51	yPH_132	WT	Glu2	Glu0Sor1	96	0.010416667	3	109	39978	36851	ON	13	7	2888	110	85	25	102	8	1	80	22	5	0	10	3	9	0	81	0	0	0	0	1	0.0125	0.013333333	3.47E-05	3.70E-05	90	65	1.439454277	1.62993194	0.250992063	0	0
51	yPH_132	WT	Glu2	Glu0Sor1	96	0.010416667	3	110	40338	37211	ON	13	7	2888	111	86	25	103	8	1	81	22	5	0	10	3	9	0	79	0	0	0	2	0	0	0	0	0	91	65	1.439454277	1.62993194	0.250992063	0	0
51	yPH_132	WT	Glu2	Glu0Sor1	96	0.010416667	3	111	40698	37571	OFF	14	7	2888	110	85	25	103	7	0	79	24	5	0	11	1	9	0	84	0	4	0	0	1	0.012658228	0.013513514	3.52E-05	3.75E-05	91	66	1.452112504	1.643445454	0.250992063	0	0
51	yPH_132	WT	Glu2	Glu0Sor1	96	0.010416667	3	112	41058	37931	OFF	14	7	2888	116	90	26	107	9	4	84	23	5	0	11	3	9	0	88	0	4	0	1	1	0.011904762	0.012658228	3.31E-05	3.52E-05	95	67	1.464017266	1.656103682	0.250992063	0	0
51	yPH_132	WT	Glu2	Glu0Sor1	96	0.010416667	3	113	41418	38291	OFF	14	7	2888	118	94	24	108	10	1	88	20	5	0	11	4	9	0	90	0	2	0	1	1	0.011363636	0.012048193	3.16E-05	3.35E-05	96	68	1.475380903	1.668151874	0.250992063	0	0
51	yPH_132	WT	Glu2	Glu0Sor1	96	0.010416667	3	114	41778	38651	OFF	14	7	2888	125	96	29	110	15	2	90	20	5	0	11	9	9	0	93	0	2	0	4	5	0.055555556	0.058823529	0.000154321	0.000163399	98	73	1.530936458	1.726975404	0.250992063	0	0
51	yPH_132	WT	Glu2	Glu0Sor1	96	0.010416667	3	115	42138	39011	OFF	14	7	2888	136	103	33	116	20	6	93	23	5	0	15	10	9	0	103	0	4	0	2	8	0.086021505	0.090909091	0.000238949	0.000252525	104	81	1.616957964	1.817884495	0.250992063	0	0
51	yPH_132	WT	Glu2	Glu0Sor1	96	0.010416667	3	116	42498	39371	OFF	14	7	2888	151	114	37	125	26	9	103	22	5	0	16	15	9	0	109	0	2	0	1	5	0.048543689	0.051020408	0.000134844	0.000141723	113	86	1.665501653	1.868904903	0.250992063	0	0
51	yPH_132	WT	Glu2	Glu0Sor1	96	0.010416667	3	117	42858	39731	OFF	14	7	2888	167	131	36	130	37	5	109	21	4	0	26	15	9	0	NA	NA	NA	NA	NA	NA	NA	NA	NA	NA	NA	NA	NA	NA	NA	NA	NA
51	yPH_132	WT	Glu2	Glu0Sor1	96	0.010416667	4	0	27	-3100	OFF	0	0	3610	14	11	3	13	1	0	11	2	1	0	0	0	0	0	11	0	0	0	0	0	0	0	0	0	NA	NA	NA	NA	NA	NA	NA
51	yPH_132	WT	Glu2	Glu0Sor1	96	0.010416667	4	1	387	-2740	OFF	0	0	3610	15	11	4	14	1	0	11	3	1	0	0	0	0	0	11	0	0	0	0	0	0	0	0	0	NA	NA	NA	NA	NA	NA	NA
51	yPH_132	WT	Glu2	Glu0Sor1	96	0.010416667	4	2	747	-2380	OFF	0	0	3610	15	11	4	14	1	0	11	3	1	0	0	0	0	0	11	0	0	0	0	0	0	0	0	0	NA	NA	NA	NA	NA	NA	NA
51	yPH_132	WT	Glu2	Glu0Sor1	96	0.010416667	4	3	1107	-2020	OFF	0	0	3610	17	12	5	15	2	0	11	4	1	1	0	0	0	0	11	0	0	0	0	0	0	0	0	0	NA	NA	NA	NA	NA	NA	NA
51	yPH_132	WT	Glu2	Glu0Sor1	96	0.010416667	4	4	1467	-1660	OFF	0	0	3610	17	12	5	15	2	0	11	4	1	1	0	0	0	0	11	0	0	0	0	0	0	0	0	0	NA	NA	NA	NA	NA	NA	NA
51	yPH_132	WT	Glu2	Glu0Sor1	96	0.010416667	4	5	1827	-1300	OFF	0	0	3610	15	11	4	15	0	0	11	4	1	1	0	0	0	0	11	0	0	0	0	0	0	0	0	0	NA	NA	NA	NA	NA	NA	NA
51	yPH_132	WT	Glu2	Glu0Sor1	96	0.010416667	4	6	2187	-940	OFF	0	0	3610	17	12	5	15	2	0	11	4	1	1	0	0	0	0	13	0	0	0	0	2	0.181818182	0.2	0.000505051	0.000555556	NA	NA	NA	NA	NA	NA	NA
51	yPH_132	WT	Glu2	Glu0Sor1	96	0.010416667	4	7	2547	-580	OFF	0	0	3610	20	15	5	17	3	2	13	4	1	1	0	0	0	0	13	0	0	0	0	0	0	0	0	0	NA	NA	NA	NA	NA	NA	NA
51	yPH_132	WT	Glu2	Glu0Sor1	96	0.010416667	4	8	2907	-220	OFF	0	0	3610	21	16	5	17	4	0	13	4	1	1	0	0	0	0	13	0	0	0	0	0	0	0	0	0	NA	NA	NA	NA	NA	NA	NA
51	yPH_132	WT	Glu2	Glu0Sor1	96	0.010416667	4	9	3267	140	ON	1	1	2887	18	13	5	17	1	0	13	4	1	1	0	0	0	0	13	0	0	0	0	0	0	0	0	0	0	0	0	0	0	NA	NA
51	yPH_132	WT	Glu2	Glu0Sor1	96	0.010416667	4	10	3627	500	ON	1	1	2887	17	13	4	17	0	0	13	4	1	1	0	0	0	0	13	0	0	0	0	0	0	0	0	0	0	0	0	0	0	0	0
51	yPH_132	WT	Glu2	Glu0Sor1	96	0.010416667	4	11	3987	860	ON	1	1	2887	18	14	4	17	1	0	13	4	1	1	0	0	0	0	13	0	0	0	0	0	0	0	0	0	0	0	0	0	0	0	0
51	yPH_132	WT	Glu2	Glu0Sor1	96	0.010416667	4	12	4347	1220	ON	1	1	2887	18	13	5	18	0	1	13	5	1	1	0	0	0	0	13	0	0	0	0	0	0	0	0	0	1	0	0	0	0	0	0
51	yPH_132	WT	Glu2	Glu0Sor1	96	0.010416667	4	13	4707	1580	ON	1	1	2887	20	15	5	18	2	0	13	5	1	1	0	0	0	0	13	0	0	0	0	0	0	0	0	0	1	0	0	0	0	0	0
51	yPH_132	WT	Glu2	Glu0Sor1	96	0.010416667	4	14	5067	1940	ON	1	1	2887	19	14	5	18	1	0	13	5	1	1	0	0	0	0	13	0	0	0	0	0	0	0	0	0	1	0	0	0	0	0	0
51	yPH_132	WT	Glu2	Glu0Sor1	96	0.010416667	4	15	5427	2300	ON	1	1	2887	22	17	5	18	4	0	13	5	1	1	0	0	0	0	14	0	1	0	0	0	0	0	0	0	1	0	0	0	0	0	0
51	yPH_132	WT	Glu2	Glu0Sor1	96	0.010416667	4	16	5787	2660	ON	1	1	2887	19	15	4	18	1	0	14	4	2	0	0	0	0	0	14	0	0	0	0	0	0	0	0	0	1	0	0	0	0	0	0
51	yPH_132	WT	Glu2	Glu0Sor1	96	0.010416667	4	17	6147	3020	OFF	2	1	2888	18	14	4	18	0	0	14	4	2	0	0	0	0	0	17	0	2	0	0	1	0.071428571	0.083333333	0.000198413	0.000231481	1	1	0.071428571	0.083333333	0	0	0
51	yPH_132	WT	Glu2	Glu0Sor1	96	0.010416667	4	18	6507	3380	OFF	2	1	2888	20	18	2	19	1	1	17	2	3	1	1	0	1	0.0625	18	0	0	0	0	1	0.058823529	0.071428571	0.000163399	0.000198413	2	2	0.130252101	0.154761905	0.0625	0.0625	0.000173611
51	yPH_132	WT	Glu2	Glu0Sor1	96	0.010416667	4	19	6867	3740	OFF	2	1	2888	22	20	2	20	2	1	18	2	3	1	1	0	1	0	18	0	0	0	0	0	0	0	0	0	3	2	0.130252101	0.154761905	0.0625	0	0
51	yPH_132	WT	Glu2	Glu0Sor1	96	0.010416667	4	20	7227	4100	OFF	2	1	2888	21	19	2	20	1	0	18	2	3	1	1	0	1	0	18	0	0	0	1	1	0.055555556	0.066666667	0.000154321	0.000185185	3	3	0.185807656	0.221428571	0.0625	0	0
51	yPH_132	WT	Glu2	Glu0Sor1	96	0.010416667	4	21	7587	4460	OFF	2	1	2888	23	19	4	21	2	1	18	3	3	1	1	0	1	0	20	0	1	0	0	1	0.055555556	0.066666667	0.000154321	0.000185185	4	4	0.241363212	0.288095238	0.0625	0	0
51	yPH_132	WT	Glu2	Glu0Sor1	96	0.010416667	4	22	7947	4820	OFF	2	1	2888	24	21	3	22	2	1	20	2	3	1	1	0	1	0	18	0	0	0	2	0	0	0	0	0	5	4	0.241363212	0.288095238	0.0625	0	0
51	yPH_132	WT	Glu2	Glu0Sor1	96	0.010416667	4	23	8307	5180	OFF	2	1	2888	25	21	4	22	3	0	18	4	3	1	1	0	1	0	19	0	1	0	0	0	0	0	0	0	5	4	0.241363212	0.288095238	0.0625	0	0
51	yPH_132	WT	Glu2	Glu0Sor1	96	0.010416667	4	24	8667	5540	OFF	2	1	2888	26	21	5	24	2	1	19	5	3	1	1	0	1	0	19	0	0	0	0	0	0	0	0	0	6	4	0.241363212	0.288095238	0.0625	0	0
51	yPH_132	WT	Glu2	Glu0Sor1	96	0.010416667	4	25	9027	5900	ON	3	2	2888	23	19	4	23	0	0	19	4	3	1	1	0	1	0	19	0	0	0	0	0	0	0	0	0	6	4	0.241363212	0.288095238	0.0625	0	0
51	yPH_132	WT	Glu2	Glu0Sor1	96	0.010416667	4	26	9387	6260	ON	3	2	2888	26	20	6	24	2	0	19	5	3	1	1	0	1	0	19	0	0	0	0	0	0	0	0	0	6	4	0.241363212	0.288095238	0.0625	0	0
51	yPH_132	WT	Glu2	Glu0Sor1	96	0.010416667	4	27	9747	6620	ON	3	2	2888	25	19	6	24	1	0	19	5	3	1	1	0	1	0	19	0	0	0	0	0	0	0	0	0	6	4	0.241363212	0.288095238	0.0625	0	0
51	yPH_132	WT	Glu2	Glu0Sor1	96	0.010416667	4	28	10107	6980	ON	3	2	2888	26	20	6	25	1	1	19	6	3	1	1	0	1	0	20	0	1	0	0	0	0	0	0	0	7	4	0.241363212	0.288095238	0.0625	0	0
51	yPH_132	WT	Glu2	Glu0Sor1	96	0.010416667	4	29	10467	7340	ON	3	2	2888	26	21	5	25	1	0	20	5	3	1	1	0	1	0	20	0	0	0	0	0	0	0	0	0	7	4	0.241363212	0.288095238	0.0625	0	0
51	yPH_132	WT	Glu2	Glu0Sor1	96	0.010416667	4	30	10827	7700	ON	3	2	2888	25	20	5	25	0	0	20	5	3	1	1	0	1	0	20	0	0	0	0	0	0	0	0	0	7	4	0.241363212	0.288095238	0.0625	0	0
51	yPH_132	WT	Glu2	Glu0Sor1	96	0.010416667	4	31	11187	8060	ON	3	2	2888	25	20	5	25	0	0	20	5	3	1	1	0	1	0	21	0	1	0	0	0	0	0	0	0	7	4	0.241363212	0.288095238	0.0625	0	0
51	yPH_132	WT	Glu2	Glu0Sor1	96	0.010416667	4	32	11547	8420	ON	3	2	2888	25	21	4	25	0	0	21	4	4	0	1	0	1	0	21	0	0	0	0	0	0	0	0	0	7	4	0.241363212	0.288095238	0.0625	0	0
51	yPH_132	WT	Glu2	Glu0Sor1	96	0.010416667	4	33	11907	8780	OFF	4	2	2888	25	21	4	25	0	0	21	4	4	0	1	0	1	0	20	0	0	0	1	0	0	0	0	0	7	4	0.241363212	0.288095238	0.0625	0	0
51	yPH_132	WT	Glu2	Glu0Sor1	96	0.010416667	4	34	12267	9140	OFF	4	2	2888	27	21	6	25	2	0	20	5	4	1	2	0	2	0.047619048	22	0	1	0	0	1	0.05	0.0625	0.000138889	0.000173611	7	5	0.291363212	0.350595238	0.110119048	0.047619048	0.000132275
51	yPH_132	WT	Glu2	Glu0Sor1	96	0.010416667	4	35	12627	9500	OFF	4	2	2888	28	23	5	26	2	1	22	4	6	0	3	0	3	0.047619048	23	0	0	0	0	1	0.045454545	0.0625	0.000126263	0.000173611	8	6	0.336817757	0.413095238	0.157738095	0.047619047	0.000132275
51	yPH_132	WT	Glu2	Glu0Sor1	96	0.010416667	4	36	12987	9860	OFF	4	2	2888	29	24	5	27	2	1	23	4	6	0	3	0	3	0	23	0	0	0	0	0	0	0	0	0	9	6	0.336817757	0.413095238	0.157738095	0	0
51	yPH_132	WT	Glu2	Glu0Sor1	96	0.010416667	4	37	13347	10220	OFF	4	2	2888	29	24	5	27	2	0	23	4	6	0	3	0	3	0	23	0	0	0	0	0	0	0	0	0	9	6	0.336817757	0.413095238	0.157738095	0	0
51	yPH_132	WT	Glu2	Glu0Sor1	96	0.010416667	4	38	13707	10580	OFF	4	2	2888	28	23	5	27	1	0	23	4	6	0	3	0	3	0	24	0	0	0	0	1	0.043478261	0.058823529	0.000120773	0.000163399	9	7	0.380296018	0.471918768	0.157738095	0	0
51	yPH_132	WT	Glu2	Glu0Sor1	96	0.010416667	4	39	14067	10940	OFF	4	2	2888	34	26	8	28	6	1	24	4	6	0	3	0	3	0	24	0	0	0	0	0	0	0	0	0	10	7	0.380296018	0.471918768	0.157738095	0	0
51	yPH_132	WT	Glu2	Glu0Sor1	96	0.010416667	4	40	14427	11300	OFF	4	2	2888	33	25	8	29	4	1	24	5	6	0	3	0	3	0	26	0	0	0	0	2	0.083333333	0.111111111	0.000231481	0.000308642	11	9	0.463629352	0.583029879	0.157738095	0	0
51	yPH_132	WT	Glu2	Glu0Sor1	96	0.010416667	4	41	14787	11660	ON	5	3	2888	39	30	9	32	7	3	26	6	5	0	2	0	3	0	26	0	0	0	0	0	0	0	0	0	14	9	0.463629352	0.583029879	0.157738095	0	0
51	yPH_132	WT	Glu2	Glu0Sor1	96	0.010416667	4	42	15507	12380	ON	5	3	2888	37	28	9	33	4	1	26	7	5	0	2	0	3	0	26	0	0	0	0	0	0	0	0	0	15	9	0.463629352	0.583029879	0.157738095	0	0
51	yPH_132	WT	Glu2	Glu0Sor1	96	0.010416667	4	43	15867	12740	ON	5	3	2888	36	27	9	33	3	0	26	7	5	0	2	0	3	0	27	0	1	0	0	0	0	0	0	0	15	9	0.463629352	0.583029879	0.157738095	0	0
51	yPH_132	WT	Glu2	Glu0Sor1	96	0.010416667	4	44	16227	13100	ON	5	3	2888	38	30	8	33	5	0	27	6	5	0	2	0	3	0	28	0	1	0	0	0	0	0	0	0	15	9	0.463629352	0.583029879	0.157738095	0	0
51	yPH_132	WT	Glu2	Glu0Sor1	96	0.010416667	4	45	17667	14540	OFF	6	3	2887	37	28	9	33	4	0	28	5	5	0	2	0	3	0	28	0	0	0	0	0	0	0	0	0	15	9	0.463629352	0.583029879	0.157738095	0	0
51	yPH_132	WT	Glu2	Glu0Sor1	96	0.010416667	4	46	18027	14900	OFF	6	3	2887	37	29	8	33	4	0	28	5	5	0	2	0	3	0	29	0	0	0	0	1	0.035714286	0.043478261	9.92E-05	0.000120773	15	10	0.499343637	0.626508139	0.157738095	0	0
51	yPH_132	WT	Glu2	Glu0Sor1	96	0.010416667	4	47	18387	15260	OFF	6	3	2887	36	29	7	34	2	1	29	5	5	0	2	0	3	0	30	0	0	0	0	1	0.034482759	0.041666667	9.58E-05	0.000115741	16	11	0.533826396	0.668174806	0.157738095	0	0
51	yPH_132	WT	Glu2	Glu0Sor1	96	0.010416667	4	48	18747	15620	OFF	6	3	2887	38	30	8	35	3	1	30	5	5	0	2	0	3	0	33	0	0	0	0	3	0.1	0.12	0.000277778	0.000333333	17	14	0.633826396	0.788174806	0.157738095	0	0
51	yPH_132	WT	Glu2	Glu0Sor1	96	0.010416667	4	49	19107	15980	OFF	6	3	2887	40	33	7	38	2	3	33	5	5	0	2	0	3	0	33	0	0	0	0	0	0	0	0	0	20	14	0.633826396	0.788174806	0.157738095	0	0
51	yPH_132	WT	Glu2	Glu0Sor1	96	0.010416667	4	50	19467	16340	OFF	6	3	2887	42	33	9	38	4	0	33	5	5	0	2	0	3	0	35	0	1	0	0	1	0.03030303	0.035714286	8.42E-05	9.92E-05	20	15	0.664129426	0.823889092	0.157738095	0	0
51	yPH_132	WT	Glu2	Glu0Sor1	96	0.010416667	4	51	19827	16700	OFF	6	3	2887	43	35	8	39	4	1	35	4	5	0	2	0	3	0	37	0	0	0	0	2	0.057142857	0.066666667	0.00015873	0.000185185	21	17	0.721272283	0.890555759	0.157738095	0	0
51	yPH_132	WT	Glu2	Glu0Sor1	96	0.010416667	4	52	20187	17060	OFF	6	3	2887	44	37	7	41	3	2	37	4	5	0	2	0	3	0	35	0	0	0	2	0	0	0	0	0	23	17	0.721272283	0.890555759	0.157738095	0	0
51	yPH_132	WT	Glu2	Glu0Sor1	96	0.010416667	4	53	20547	17420	ON	7	4	2888	45	36	9	41	4	0	35	6	5	0	2	0	3	0	34	0	0	0	1	0	0	0	0	0	23	17	0.721272283	0.890555759	0.157738095	0	0
51	yPH_132	WT	Glu2	Glu0Sor1	96	0.010416667	4	54	20907	17780	ON	7	4	2888	43	34	9	41	2	0	34	7	4	1	1	1	3	0	34	0	0	0	0	0	0	0	0	0	23	17	0.721272283	0.890555759	0.157738095	0	0
51	yPH_132	WT	Glu2	Glu0Sor1	96	0.010416667	4	55	21627	18500	ON	7	4	2888	43	34	9	41	2	0	34	7	4	1	1	1	3	0	34	0	0	0	0	0	0	0	0	0	23	17	0.721272283	0.890555759	0.157738095	0	0
51	yPH_132	WT	Glu2	Glu0Sor1	96	0.010416667	4	56	23427	20300	OFF	8	4	2888	43	34	9	41	2	0	34	7	4	1	1	1	3	0	34	0	0	0	0	0	0	0	0	0	23	17	0.721272283	0.890555759	0.157738095	0	0
51	yPH_132	WT	Glu2	Glu0Sor1	96	0.010416667	4	57	23787	20660	OFF	8	4	2888	42	34	8	41	1	0	34	7	4	1	1	1	3	0	35	0	0	0	0	1	0.029411765	0.033333333	8.17E-05	9.26E-05	23	18	0.750684048	0.923889092	0.157738095	0	0
51	yPH_132	WT	Glu2	Glu0Sor1	96	0.010416667	4	58	24147	21020	OFF	8	4	2888	42	35	7	42	0	1	35	7	5	1	2	1	4	0.027027027	36	0	0	0	0	1	0.028571429	0.033333333	7.94E-05	9.26E-05	24	19	0.779255477	0.957222425	0.184765122	0.027027027	7.51E-05
51	yPH_132	WT	Glu2	Glu0Sor1	96	0.010416667	4	59	24507	21380	OFF	8	4	2888	45	37	8	43	2	1	36	7	5	1	2	1	4	0	37	0	0	0	0	1	0.027777778	0.032258065	7.72E-05	8.96E-05	25	20	0.807033254	0.98948049	0.184765122	0	0
51	yPH_132	WT	Glu2	Glu0Sor1	96	0.010416667	4	60	24867	21740	OFF	8	4	2888	44	37	7	43	1	1	37	6	5	1	2	1	4	0	38	0	0	0	0	1	0.027027027	0.03125	7.51E-05	8.68E-05	26	21	0.834060281	1.02073049	0.184765122	0	0
51	yPH_132	WT	Glu2	Glu0Sor1	96	0.010416667	4	61	25227	22100	OFF	8	4	2888	48	40	8	44	4	1	38	6	5	1	2	1	4	0	40	0	0	0	0	2	0.052631579	0.060606061	0.000146199	0.00016835	27	23	0.88669186	1.08133655	0.184765122	0	0
51	yPH_132	WT	Glu2	Glu0Sor1	96	0.010416667	4	62	25587	22460	OFF	8	4	2888	50	42	8	46	4	2	40	6	5	1	2	1	4	0	42	0	1	0	0	1	0.025	0.028571429	6.94E-05	7.94E-05	29	24	0.91169186	1.109907979	0.184765122	0	0
51	yPH_132	WT	Glu2	Glu0Sor1	96	0.010416667	4	63	25947	22820	OFF	8	4	2888	52	44	8	48	4	2	42	6	5	1	2	1	4	0	44	0	0	0	0	2	0.047619048	0.054054054	0.000132275	0.00015015	31	26	0.959310908	1.163962033	0.184765122	0	0
51	yPH_132	WT	Glu2	Glu0Sor1	96	0.010416667	4	64	26307	23180	ON	9	5	2888	57	48	9	50	7	2	44	6	5	1	2	1	4	0	40	0	0	0	4	0	0	0	0	0	33	26	0.959310908	1.163962033	0.184765122	0	0
51	yPH_132	WT	Glu2	Glu0Sor1	96	0.010416667	4	65	26667	23540	ON	9	5	2888	55	43	12	50	5	0	40	10	5	1	2	1	4	0	42	0	2	0	0	0	0	0	0	0	33	26	0.959310908	1.163962033	0.184765122	0	0
51	yPH_132	WT	Glu2	Glu0Sor1	96	0.010416667	4	66	27027	23900	ON	9	5	2888	56	47	9	50	6	0	42	8	5	1	2	1	4	0	40	0	0	0	2	0	0	0	0	0	33	26	0.959310908	1.163962033	0.184765122	0	0
51	yPH_132	WT	Glu2	Glu0Sor1	96	0.010416667	4	67	27387	24260	ON	9	5	2888	53	43	10	49	4	0	40	9	5	1	2	1	4	0	42	0	2	0	0	0	0	0	0	0	33	26	0.959310908	1.163962033	0.184765122	0	0
51	yPH_132	WT	Glu2	Glu0Sor1	96	0.010416667	4	68	28467	25340	ON	9	5	2888	53	45	8	48	5	0	42	6	5	1	2	1	4	0	40	0	0	0	2	0	0	0	0	0	33	26	0.959310908	1.163962033	0.184765122	0	0
51	yPH_132	WT	Glu2	Glu0Sor1	96	0.010416667	4	69	28827	25700	ON	9	5	2888	51	43	8	48	3	0	40	8	5	1	2	1	4	0	40	0	2	0	2	0	0	0	0	0	33	26	0.959310908	1.163962033	0.184765122	0	0
51	yPH_132	WT	Glu2	Glu0Sor1	96	0.010416667	4	70	29187	26060	OFF	10	5	2888	51	41	10	48	3	0	40	8	5	1	2	1	4	0	43	0	2	0	1	2	0.05	0.057142857	0.000138889	0.00015873	33	28	1.009310908	1.22110489	0.184765122	0	0
51	yPH_132	WT	Glu2	Glu0Sor1	96	0.010416667	4	71	29547	26420	OFF	10	5	2888	53	44	9	50	3	2	43	7	5	1	2	1	4	0	42	0	0	0	1	0	0	0	0	0	35	28	1.009310908	1.22110489	0.184765122	0	0
51	yPH_132	WT	Glu2	Glu0Sor1	96	0.010416667	4	72	29907	26780	OFF	10	5	2888	54	43	11	52	2	1	42	10	5	1	2	1	4	0	44	0	2	0	0	0	0	0	0	0	36	28	1.009310908	1.22110489	0.184765122	0	0
51	yPH_132	WT	Glu2	Glu0Sor1	96	0.010416667	4	73	30267	27140	OFF	10	5	2888	54	45	9	53	1	1	44	9	5	1	2	1	4	0	45	0	0	0	0	1	0.022727273	0.025641026	6.31E-05	7.12E-05	37	29	1.032038181	1.246745916	0.184765122	0	0
51	yPH_132	WT	Glu2	Glu0Sor1	96	0.010416667	4	74	30627	27500	OFF	10	5	2888	55	45	10	54	1	1	45	9	5	1	2	1	4	0	46	0	2	0	1	0	0	0	0	0	38	29	1.032038181	1.246745916	0.184765122	0	0
51	yPH_132	WT	Glu2	Glu0Sor1	96	0.010416667	4	75	30987	27860	OFF	10	5	2888	56	46	10	55	1	1	46	9	5	1	2	1	4	0	48	0	0	0	0	2	0.043478261	0.048780488	0.000120773	0.000135501	39	31	1.075516442	1.295526404	0.184765122	0	0
51	yPH_132	WT	Glu2	Glu0Sor1	96	0.010416667	4	76	31347	28220	OFF	10	5	2888	61	50	11	58	3	3	48	10	5	1	2	1	4	0	53	0	3	0	0	2	0.041666667	0.046511628	0.000115741	0.000129199	42	33	1.117183108	1.342038031	0.184765122	0	0
51	yPH_132	WT	Glu2	Glu0Sor1	96	0.010416667	4	77	31707	28580	OFF	10	5	2888	66	56	10	61	5	2	53	8	5	1	2	1	4	0	53	0	0	0	3	3	0.056603774	0.0625	0.000157233	0.000173611	44	36	1.173786882	1.404538031	0.184765122	0	0
51	yPH_132	WT	Glu2	Glu0Sor1	96	0.010416667	4	78	32067	28940	ON	11	6	2888	66	53	13	64	2	3	53	11	5	1	2	1	4	0	55	0	2	0	0	0	0	0	0	0	47	36	1.173786882	1.404538031	0.184765122	0	0
51	yPH_132	WT	Glu2	Glu0Sor1	96	0.010416667	4	79	32427	29300	ON	11	6	2888	73	62	11	64	9	0	55	9	5	1	2	1	4	0	53	0	0	0	2	0	0	0	0	0	47	36	1.173786882	1.404538031	0.184765122	0	0
51	yPH_132	WT	Glu2	Glu0Sor1	96	0.010416667	4	80	32787	29660	ON	11	6	2888	70	57	13	64	6	0	53	11	5	1	2	1	4	0	54	0	0	0	0	1	0.018867925	0.020833333	5.24E-05	5.79E-05	47	37	1.192654806	1.425371365	0.184765122	0	0
51	yPH_132	WT	Glu2	Glu0Sor1	96	0.010416667	4	81	33147	30020	ON	11	6	2888	69	56	13	65	4	1	54	11	5	1	2	1	4	0	54	0	0	0	0	0	0	0	0	0	48	37	1.192654806	1.425371365	0.184765122	0	0
51	yPH_132	WT	Glu2	Glu0Sor1	96	0.010416667	4	82	33507	30380	ON	11	6	2888	72	58	14	65	7	0	54	11	5	1	2	1	4	0	54	0	0	0	0	0	0	0	0	0	48	37	1.192654806	1.425371365	0.184765122	0	0
51	yPH_132	WT	Glu2	Glu0Sor1	96	0.010416667	4	83	33867	30740	ON	11	6	2888	68	56	12	65	3	0	54	11	5	1	2	1	4	0	53	0	0	0	1	0	0	0	0	0	48	37	1.192654806	1.425371365	0.184765122	0	0
51	yPH_132	WT	Glu2	Glu0Sor1	96	0.010416667	4	84	34587	31460	ON	11	6	2888	65	53	12	65	0	0	53	12	5	1	2	1	4	0	54	0	1	0	0	0	0	0	0	0	48	37	1.192654806	1.425371365	0.184765122	0	0
51	yPH_132	WT	Glu2	Glu0Sor1	96	0.010416667	4	85	34947	31820	OFF	12	6	2887	66	54	12	65	1	0	54	11	5	1	2	1	4	0	55	0	1	0	1	1	0.018518519	0.020408163	5.14E-05	5.67E-05	48	38	1.211173325	1.445779528	0.184765122	0	0
51	yPH_132	WT	Glu2	Glu0Sor1	96	0.010416667	4	86	35307	32180	OFF	12	6	2887	68	56	12	66	2	1	55	11	5	1	2	1	4	0	59	0	4	0	1	1	0.018181818	0.02	5.05E-05	5.56E-05	49	39	1.229355143	1.465779528	0.184765122	0	0
51	yPH_132	WT	Glu2	Glu0Sor1	96	0.010416667	4	87	35667	32540	OFF	12	6	2887	73	60	13	70	3	4	59	11	5	1	2	1	4	0	61	0	0	0	0	2	0.033898305	0.037037037	9.42E-05	0.000102881	53	41	1.263253448	1.502816565	0.184765122	0	0
51	yPH_132	WT	Glu2	Glu0Sor1	96	0.010416667	4	88	36027	32900	OFF	12	6	2887	80	63	17	74	6	4	61	13	5	1	2	1	4	0	64	0	2	0	1	2	0.032786885	0.035714286	9.11E-05	9.92E-05	57	43	1.296040333	1.538530851	0.184765122	0	0
51	yPH_132	WT	Glu2	Glu0Sor1	96	0.010416667	4	89	36387	33260	OFF	12	6	2887	84	68	16	76	8	2	64	12	5	1	2	1	4	0	70	0	3	0	1	4	0.0625	0.06779661	0.000173611	0.000188324	59	47	1.358540333	1.606327461	0.184765122	0	0
51	yPH_132	WT	Glu2	Glu0Sor1	96	0.010416667	4	90	36747	33620	OFF	12	6	2887	99	77	22	82	17	6	70	12	5	1	2	1	4	0	76	0	3	0	1	4	0.057142857	0.061538462	0.00015873	0.00017094	65	51	1.415683191	1.667865923	0.184765122	0	0
51	yPH_132	WT	Glu2	Glu0Sor1	96	0.010416667	4	91	37107	33980	OFF	12	6	2887	106	84	22	91	15	9	76	15	5	1	2	1	4	0	81	0	2	0	3	6	0.078947368	0.084507042	0.000219298	0.000234742	74	57	1.494630559	1.752372965	0.184765122	0	0
51	yPH_132	WT	Glu2	Glu0Sor1	96	0.010416667	4	92	37467	34340	OFF	12	6	2887	121	94	27	99	22	8	81	18	5	1	2	1	4	0	87	0	3	0	5	8	0.098765432	0.105263158	0.000274348	0.000292398	82	65	1.593395991	1.857636123	0.184765122	0	0
51	yPH_132	WT	Glu2	Glu0Sor1	96	0.010416667	4	93	37827	34700	ON	13	7	2888	134	105	29	109	25	10	87	22	4	1	2	1	4	0	83	0	5	10	15	6	0.068965517	0.072289157	0.000191571	0.000200803	92	71	1.662361508	1.929925279	0.184765122	0	0
51	yPH_132	WT	Glu2	Glu0Sor1	96	0.010416667	4	94	38187	35060	ON	13	7	2888	140	110	30	109	31	9	83	26	4	1	2	1	4	0	84	0	5	1	11	7	0.084337349	0.088607595	0.00023427	0.000246132	101	78	1.746698858	2.018532874	0.184765122	0	0
51	yPH_132	WT	Glu2	Glu0Sor1	96	0.010416667	4	95	38547	35420	ON	13	7	2888	140	103	37	116	24	8	84	32	3	1	2	1	4	0	91	0	9	0	4	2	0.023809524	0.024691358	6.61E-05	6.86E-05	109	80	1.770508382	2.043224232	0.184765122	0	0
51	yPH_132	WT	Glu2	Glu0Sor1	96	0.010416667	4	96	38907	35780	ON	13	7	2888	137	99	38	118	19	2	91	27	3	1	2	1	4	0	95	0	3	0	0	1	0.010989011	0.011363636	3.05E-05	3.16E-05	111	81	1.781497393	2.054587869	0.184765122	0	0
51	yPH_132	WT	Glu2	Glu0Sor1	96	0.010416667	4	97	39267	36140	ON	13	7	2888	131	97	34	119	12	1	95	24	3	1	2	1	4	0	90	0	0	0	5	0	0	0	0	0	112	81	1.781497393	2.054587869	0.184765122	0	0
51	yPH_132	WT	Glu2	Glu0Sor1	96	0.010416667	4	98	39627	36500	ON	13	7	2888	130	92	38	119	11	0	90	29	3	1	2	1	4	0	89	0	0	0	1	0	0	0	0	0	112	81	1.781497393	2.054587869	0.184765122	0	0
51	yPH_132	WT	Glu2	Glu0Sor1	96	0.010416667	4	99	39987	36860	ON	13	7	2888	130	93	37	119	11	0	89	30	3	1	2	1	4	0	89	0	0	0	0	0	0	0	0	0	112	81	1.781497393	2.054587869	0.184765122	0	0
51	yPH_132	WT	Glu2	Glu0Sor1	96	0.010416667	4	100	40347	37220	ON	13	7	2888	125	91	34	119	6	0	89	30	3	1	2	1	4	0	87	0	0	0	2	0	0	0	0	0	112	81	1.781497393	2.054587869	0.184765122	0	0
51	yPH_132	WT	Glu2	Glu0Sor1	96	0.010416667	4	101	40707	37580	OFF	14	7	2888	128	94	34	119	9	0	87	32	3	1	2	1	4	0	90	0	5	0	4	2	0.022988506	0.023809524	6.39E-05	6.61E-05	112	83	1.804485898	2.078397392	0.184765122	0	0
51	yPH_132	WT	Glu2	Glu0Sor1	96	0.010416667	4	102	41067	37940	OFF	14	7	2888	126	91	35	123	3	3	90	33	4	2	3	2	6	0.016806723	96	0	3	0	0	3	0.033333333	0.034883721	9.26E-05	9.69E-05	115	86	1.837819232	2.113281113	0.201571845	0.016806723	4.67E-05
51	yPH_132	WT	Glu2	Glu0Sor1	96	0.010416667	4	103	41427	38300	OFF	14	7	2888	134	97	37	127	7	4	96	31	5	1	4	1	6	0	100	0	4	0	3	3	0.03125	0.032967033	8.68E-05	9.16E-05	119	89	1.869069232	2.146248146	0.201571845	0	0
51	yPH_132	WT	Glu2	Glu0Sor1	96	0.010416667	4	104	41787	38660	OFF	14	7	2888	143	104	39	133	10	6	100	33	5	1	4	1	6	0	112	0	6	0	0	6	0.06	0.063157895	0.000166667	0.000175439	125	95	1.929069232	2.209406041	0.201571845	0	0
51	yPH_132	WT	Glu2	Glu0Sor1	96	0.010416667	4	105	42147	39020	OFF	14	7	2888	153	117	36	143	10	10	112	31	5	1	4	1	6	0	120	0	2	0	1	7	0.0625	0.065420561	0.000173611	0.000181724	135	102	1.991569232	2.274826602	0.201571845	0	0
51	yPH_132	WT	Glu2	Glu0Sor1	96	0.010416667	4	106	42507	39380	OFF	14	7	2888	168	125	43	151	17	8	120	31	6	1	5	1	7	0.006896552	129	0	9	0	2	2	0.016666667	0.01754386	4.63E-05	4.87E-05	143	104	2.008235898	2.292370461	0.208468397	0.006896552	1.92E-05
51	yPH_132	WT	Glu2	Glu0Sor1	96	0.010416667	4	107	42867	39740	OFF	14	7	2888	192	142	50	154	38	3	129	25	6	1	5	1	7	0	NA	NA	NA	NA	NA	NA	NA	NA	NA	NA	NA	NA	NA	NA	NA	NA	NA
51	yPH_132	WT	Glu2	Glu0Sor1	96	0.010416667	5	0	36	-3091	OFF	0	0	3610	40	32	8	37	3	0	32	5	3	0	0	0	0	0	32	0	1	0	1	0	0	0	0	0	NA	NA	NA	NA	NA	NA	NA
51	yPH_132	WT	Glu2	Glu0Sor1	96	0.010416667	5	1	396	-2731	OFF	0	0	3610	43	32	11	39	4	2	32	7	3	0	0	0	0	0	31	0	0	0	1	0	0	0	0	0	NA	NA	NA	NA	NA	NA	NA
51	yPH_132	WT	Glu2	Glu0Sor1	96	0.010416667	5	2	756	-2371	OFF	0	0	3610	44	31	13	40	4	1	31	9	3	0	0	0	0	0	33	0	0	0	0	2	0.064516129	0.071428571	0.000179211	0.000198413	NA	NA	NA	NA	NA	NA	NA
51	yPH_132	WT	Glu2	Glu0Sor1	96	0.010416667	5	3	1116	-2011	OFF	0	0	3610	47	33	14	43	4	3	33	10	3	0	0	0	0	0	33	0	0	0	1	1	0.03030303	0.033333333	8.42E-05	9.26E-05	NA	NA	NA	NA	NA	NA	NA
51	yPH_132	WT	Glu2	Glu0Sor1	96	0.010416667	5	4	1476	-1651	OFF	0	0	3610	47	33	14	45	2	2	33	12	2	1	0	0	0	0	36	0	3	0	0	0	0	0	0	0	NA	NA	NA	NA	NA	NA	NA
51	yPH_132	WT	Glu2	Glu0Sor1	96	0.010416667	5	5	1836	-1291	OFF	0	0	3610	47	36	11	45	2	0	36	9	2	1	0	0	0	0	36	0	0	0	2	2	0.055555556	0.058823529	0.000154321	0.000163399	NA	NA	NA	NA	NA	NA	NA
51	yPH_132	WT	Glu2	Glu0Sor1	96	0.010416667	5	6	2196	-931	OFF	0	0	3610	48	36	12	47	1	2	36	11	2	1	0	0	0	0	37	0	1	0	1	1	0.027777778	0.029411765	7.72E-05	8.17E-05	NA	NA	NA	NA	NA	NA	NA
51	yPH_132	WT	Glu2	Glu0Sor1	96	0.010416667	5	7	2556	-571	OFF	0	0	3610	51	37	14	49	2	1	37	12	1	2	0	0	0	0	40	0	1	0	0	2	0.054054054	0.055555556	0.00015015	0.000154321	NA	NA	NA	NA	NA	NA	NA
51	yPH_132	WT	Glu2	Glu0Sor1	96	0.010416667	5	8	2916	-211	OFF	0	0	3610	54	40	14	51	3	2	40	11	1	2	0	0	0	0	44	0	0	0	0	4	0.1	0.102564103	0.000277778	0.0002849	NA	NA	NA	NA	NA	NA	NA
51	yPH_132	WT	Glu2	Glu0Sor1	96	0.010416667	5	9	3276	149	ON	1	1	2887	59	44	15	56	3	5	44	12	1	2	0	0	0	0	45	0	1	0	0	0	0	0	0	0	7	4	0.1	0.102564103	0	NA	NA
51	yPH_132	WT	Glu2	Glu0Sor1	96	0.010416667	5	10	3636	509	ON	1	1	2887	59	45	14	56	3	0	45	11	1	2	0	0	0	0	45	0	0	0	0	0	0	0	0	0	7	4	0.1	0.102564103	0	0	0
51	yPH_132	WT	Glu2	Glu0Sor1	96	0.010416667	5	11	3996	869	ON	1	1	2887	59	45	14	57	2	1	45	12	1	2	0	0	0	0	44	0	0	0	1	0	0	0	0	0	8	4	0.1	0.102564103	0	0	0
51	yPH_132	WT	Glu2	Glu0Sor1	96	0.010416667	5	12	4356	1229	ON	1	1	2887	59	44	15	57	2	0	44	13	1	2	0	0	0	0	44	0	0	0	0	0	0	0	0	0	8	4	0.1	0.102564103	0	0	0
51	yPH_132	WT	Glu2	Glu0Sor1	96	0.010416667	5	13	4716	1589	ON	1	1	2887	59	44	15	57	2	0	44	13	1	2	0	0	0	0	44	0	0	0	0	0	0	0	0	0	8	4	0.1	0.102564103	0	0	0
51	yPH_132	WT	Glu2	Glu0Sor1	96	0.010416667	5	14	5076	1949	ON	1	1	2887	59	44	15	57	2	0	44	13	1	2	0	0	0	0	44	0	0	0	0	0	0	0	0	0	8	4	0.1	0.102564103	0	0	0
51	yPH_132	WT	Glu2	Glu0Sor1	96	0.010416667	5	15	5436	2309	ON	1	1	2887	58	44	14	57	1	0	44	13	1	2	0	0	0	0	44	0	0	0	0	0	0	0	0	0	8	4	0.1	0.102564103	0	0	0
51	yPH_132	WT	Glu2	Glu0Sor1	96	0.010416667	5	16	5796	2669	ON	1	1	2887	58	44	14	57	1	0	44	13	1	2	0	0	0	0	43	0	1	0	2	0	0	0	0	0	8	4	0.1	0.102564103	0	0	0
51	yPH_132	WT	Glu2	Glu0Sor1	96	0.010416667	5	17	6156	3029	OFF	2	1	2888	58	43	15	57	1	0	43	14	1	2	0	0	0	0	46	0	2	0	0	1	0.023255814	0.023809524	6.46E-05	6.61E-05	8	5	0.123255814	0.126373626	0	0	0
51	yPH_132	WT	Glu2	Glu0Sor1	96	0.010416667	5	18	6516	3389	OFF	2	1	2888	58	46	12	56	2	1	46	10	4	2	3	0	3	0.056603774	48	0	1	0	0	1	0.02173913	0.023809524	6.04E-05	6.61E-05	9	6	0.144994944	0.15018315	0.056603774	0.056603774	0.000157233
51	yPH_132	WT	Glu2	Glu0Sor1	96	0.010416667	5	19	6876	3749	OFF	2	1	2888	59	48	11	57	2	1	48	9	4	2	3	0	3	0	49	0	0	0	0	1	0.020833333	0.022727273	5.79E-05	6.31E-05	10	7	0.165828278	0.172910423	0.056603774	0	0
51	yPH_132	WT	Glu2	Glu0Sor1	96	0.010416667	5	20	7236	4109	OFF	2	1	2888	60	49	11	58	2	1	49	9	4	2	3	0	3	0	49	0	0	0	0	0	0	0	0	0	11	7	0.165828278	0.172910423	0.056603774	0	0
51	yPH_132	WT	Glu2	Glu0Sor1	96	0.010416667	5	21	7596	4469	OFF	2	1	2888	59	49	10	58	1	0	49	9	4	2	3	0	3	0	50	0	0	0	0	1	0.020408163	0.022222222	5.67E-05	6.17E-05	11	8	0.186236441	0.195132645	0.056603774	0	0
51	yPH_132	WT	Glu2	Glu0Sor1	96	0.010416667	5	22	7956	4829	OFF	2	1	2888	59	50	9	58	1	1	50	8	4	1	3	0	3	0	52	0	0	0	0	2	0.04	0.043478261	0.000111111	0.000120773	12	10	0.226236441	0.238610906	0.056603774	0	0
51	yPH_132	WT	Glu2	Glu0Sor1	96	0.010416667	5	23	8316	5189	OFF	2	1	2888	63	52	11	60	3	2	52	8	4	1	3	0	3	0	54	0	0	0	0	2	0.038461538	0.041666667	0.000106838	0.000115741	14	12	0.264697979	0.280277573	0.056603774	0	0
51	yPH_132	WT	Glu2	Glu0Sor1	96	0.010416667	5	24	8676	5549	OFF	2	1	2888	63	54	9	62	1	2	54	8	4	1	3	0	3	0	49	0	0	0	6	1	0.018518519	0.02	5.14E-05	5.56E-05	16	13	0.283216498	0.300277573	0.056603774	0	0
51	yPH_132	WT	Glu2	Glu0Sor1	96	0.010416667	5	25	9036	5909	ON	3	2	2888	65	49	16	63	2	1	49	14	3	2	2	1	3	0	50	0	1	0	0	0	0	0	0	0	17	13	0.283216498	0.300277573	0.056603774	0	0
51	yPH_132	WT	Glu2	Glu0Sor1	96	0.010416667	5	26	9396	6269	ON	3	2	2888	63	50	13	62	1	0	50	12	3	1	2	0	3	0	51	0	1	0	0	0	0	0	0	0	17	13	0.283216498	0.300277573	0.056603774	0	0
51	yPH_132	WT	Glu2	Glu0Sor1	96	0.010416667	5	27	9756	6629	ON	3	2	2888	63	51	12	62	1	0	51	11	3	1	2	0	3	0	49	0	0	0	2	0	0	0	0	0	17	13	0.283216498	0.300277573	0.056603774	0	0
51	yPH_132	WT	Glu2	Glu0Sor1	96	0.010416667	5	28	10116	6989	ON	3	2	2888	62	49	13	61	1	0	49	12	3	0	2	0	3	0	49	0	0	0	0	0	0	0	0	0	17	13	0.283216498	0.300277573	0.056603774	0	0
51	yPH_132	WT	Glu2	Glu0Sor1	96	0.010416667	5	29	10476	7349	ON	3	2	2888	62	49	13	61	1	0	49	12	3	0	2	0	3	0	49	0	0	0	0	0	0	0	0	0	17	13	0.283216498	0.300277573	0.056603774	0	0
51	yPH_132	WT	Glu2	Glu0Sor1	96	0.010416667	5	30	10836	7709	ON	3	2	2888	62	49	13	61	1	0	49	12	3	0	2	0	3	0	50	0	1	0	0	0	0	0	0	0	17	13	0.283216498	0.300277573	0.056603774	0	0
51	yPH_132	WT	Glu2	Glu0Sor1	96	0.010416667	5	31	11196	8069	ON	3	2	2888	62	50	12	61	1	0	50	11	3	0	2	0	3	0	50	0	0	0	0	0	0	0	0	0	17	13	0.283216498	0.300277573	0.056603774	0	0
51	yPH_132	WT	Glu2	Glu0Sor1	96	0.010416667	5	32	11556	8429	ON	3	2	2888	61	50	11	60	1	0	50	10	3	0	2	0	3	0	50	0	2	0	2	0	0	0	0	0	17	13	0.283216498	0.300277573	0.056603774	0	0
51	yPH_132	WT	Glu2	Glu0Sor1	96	0.010416667	5	33	11916	8789	OFF	4	2	2888	61	50	11	60	1	0	50	10	3	0	2	0	3	0	53	0	3	0	0	0	0	0	0	0	17	13	0.283216498	0.300277573	0.056603774	0	0
51	yPH_132	WT	Glu2	Glu0Sor1	96	0.010416667	5	34	12276	9149	OFF	4	2	2888	62	53	9	61	1	1	53	8	3	0	2	0	3	0	57	0	2	0	1	3	0.056603774	0.06	0.000157233	0.000166667	18	16	0.339820272	0.360277573	0.056603774	0	0
51	yPH_132	WT	Glu2	Glu0Sor1	96	0.010416667	5	35	12636	9509	OFF	4	2	2888	65	57	8	64	1	3	57	7	3	0	2	0	3	0	58	0	1	0	3	3	0.052631579	0.055555556	0.000146199	0.000154321	21	19	0.39245185	0.415833128	0.056603774	0	0
51	yPH_132	WT	Glu2	Glu0Sor1	96	0.010416667	5	36	12996	9869	OFF	4	2	2888	68	58	10	67	1	3	58	9	3	0	2	0	3	0	59	0	0	0	0	1	0.017241379	0.018181818	4.79E-05	5.05E-05	24	20	0.40969323	0.434014946	0.056603774	0	0
51	yPH_132	WT	Glu2	Glu0Sor1	96	0.010416667	5	37	13356	10229	OFF	4	2	2888	69	59	10	68	1	1	59	9	3	0	2	0	3	0	64	0	2	0	1	4	0.06779661	0.071428571	0.000188324	0.000198413	25	24	0.47748984	0.505443518	0.056603774	0	0
51	yPH_132	WT	Glu2	Glu0Sor1	96	0.010416667	5	38	13716	10589	OFF	4	2	2888	75	65	10	72	3	4	64	8	3	0	2	0	3	0	63	0	0	0	2	1	0.015625	0.016393443	4.34E-05	4.55E-05	29	25	0.49311484	0.52183696	0.056603774	0	0
51	yPH_132	WT	Glu2	Glu0Sor1	96	0.010416667	5	39	14076	10949	OFF	4	2	2888	78	65	13	73	5	1	63	10	3	0	2	0	3	0	63	0	0	0	1	1	0.015873016	0.016666667	4.41E-05	4.63E-05	30	26	0.508987856	0.538503627	0.056603774	0	0
51	yPH_132	WT	Glu2	Glu0Sor1	96	0.010416667	5	40	14436	11309	OFF	4	2	2888	78	65	13	74	4	1	63	11	3	0	2	0	3	0	64	0	0	0	1	2	0.031746032	0.033333333	8.82E-05	9.26E-05	31	28	0.540733888	0.57183696	0.056603774	0	0
51	yPH_132	WT	Glu2	Glu0Sor1	96	0.010416667	5	41	14796	11669	ON	5	3	2888	80	66	14	76	4	2	64	12	3	0	2	0	3	0	66	0	1	0	0	1	0.015625	0.016393443	4.34E-05	4.55E-05	33	29	0.556358888	0.588230403	0.056603774	0	0
51	yPH_132	WT	Glu2	Glu0Sor1	96	0.010416667	5	42	15156	12029	ON	5	3	2888	81	69	12	76	5	1	66	10	3	0	2	0	3	0	66	0	0	0	0	0	0	0	0	0	34	29	0.556358888	0.588230403	0.056603774	0	0
51	yPH_132	WT	Glu2	Glu0Sor1	96	0.010416667	5	43	15516	12389	ON	5	3	2888	79	68	11	76	3	0	66	10	3	0	2	0	3	0	63	0	0	0	3	0	0	0	0	0	34	29	0.556358888	0.588230403	0.056603774	0	0
51	yPH_132	WT	Glu2	Glu0Sor1	96	0.010416667	5	44	15876	12749	ON	5	3	2888	79	65	14	76	3	0	63	13	3	0	2	0	3	0	64	0	1	0	0	0	0	0	0	0	34	29	0.556358888	0.588230403	0.056603774	0	0
51	yPH_132	WT	Glu2	Glu0Sor1	96	0.010416667	5	45	16236	13109	ON	5	3	2888	78	65	13	76	2	0	64	12	3	0	2	0	3	0	65	0	2	0	1	0	0	0	0	0	34	29	0.556358888	0.588230403	0.056603774	0	0
51	yPH_132	WT	Glu2	Glu0Sor1	96	0.010416667	5	46	16596	13469	ON	5	3	2888	79	67	12	76	3	0	65	11	3	0	2	0	3	0	64	0	0	0	1	0	0	0	0	0	34	29	0.556358888	0.588230403	0.056603774	0	0
51	yPH_132	WT	Glu2	Glu0Sor1	96	0.010416667	5	47	16956	13829	ON	5	3	2888	78	65	13	76	2	0	64	12	3	0	2	0	3	0	64	0	0	0	0	0	0	0	0	0	34	29	0.556358888	0.588230403	0.056603774	0	0
51	yPH_132	WT	Glu2	Glu0Sor1	96	0.010416667	5	48	17316	14189	ON	5	3	2888	78	65	13	76	2	0	64	12	3	0	2	0	3	0	62	0	0	0	2	0	0	0	0	0	34	29	0.556358888	0.588230403	0.056603774	0	0
51	yPH_132	WT	Glu2	Glu0Sor1	96	0.010416667	5	49	17676	14549	OFF	6	3	2887	78	63	15	76	2	0	62	14	3	0	2	0	3	0	64	0	3	0	1	0	0	0	0	0	34	29	0.556358888	0.588230403	0.056603774	0	0
51	yPH_132	WT	Glu2	Glu0Sor1	96	0.010416667	5	50	18036	14909	OFF	6	3	2887	79	65	14	76	3	0	64	12	3	0	2	0	3	0	64	0	1	0	2	1	0.015625	0.016393443	4.34E-05	4.55E-05	34	30	0.571983888	0.604623846	0.056603774	0	0
51	yPH_132	WT	Glu2	Glu0Sor1	96	0.010416667	5	51	18396	15269	OFF	6	3	2887	82	66	16	78	4	2	64	14	3	0	2	0	3	0	65	0	3	0	2	0	0	0	0	0	36	30	0.571983888	0.604623846	0.056603774	0	0
51	yPH_132	WT	Glu2	Glu0Sor1	96	0.010416667	5	52	18756	15629	OFF	6	3	2887	81	66	15	78	3	0	65	13	3	0	2	0	3	0	69	0	2	0	2	4	0.061538462	0.064516129	0.00017094	0.000179211	36	34	0.633522349	0.669139975	0.056603774	0	0
51	yPH_132	WT	Glu2	Glu0Sor1	96	0.010416667	5	53	19116	15989	OFF	6	3	2887	85	70	15	81	4	4	69	12	3	0	2	0	3	0	70	0	1	0	3	3	0.043478261	0.045454545	0.000120773	0.000126263	40	37	0.67700061	0.71459452	0.056603774	0	0
51	yPH_132	WT	Glu2	Glu0Sor1	96	0.010416667	5	54	19476	16349	OFF	6	3	2887	91	73	18	84	7	3	70	14	3	0	2	0	3	0	72	0	0	0	0	2	0.028571429	0.029850746	7.94E-05	8.29E-05	43	39	0.705572039	0.744445266	0.056603774	0	0
51	yPH_132	WT	Glu2	Glu0Sor1	96	0.010416667	5	55	19836	16709	OFF	6	3	2887	91	73	18	86	5	2	72	14	3	0	2	0	3	0	76	0	0	0	0	4	0.055555556	0.057971014	0.000154321	0.000161031	45	43	0.761127594	0.802416281	0.056603774	0	0
51	yPH_132	WT	Glu2	Glu0Sor1	96	0.010416667	5	56	20196	17069	OFF	6	3	2887	95	78	17	90	5	4	76	14	3	0	2	0	3	0	82	0	4	0	4	6	0.078947368	0.082191781	0.000219298	0.000228311	49	49	0.840074963	0.884608062	0.056603774	0	0
51	yPH_132	WT	Glu2	Glu0Sor1	96	0.010416667	5	57	20556	17429	ON	7	4	2888	102	83	19	96	6	6	82	14	2	0	2	0	3	0	80	0	0	0	2	0	0	0	0	0	55	49	0.840074963	0.884608062	0.056603774	0	0
51	yPH_132	WT	Glu2	Glu0Sor1	96	0.010416667	5	58	20916	17789	ON	7	4	2888	98	80	18	96	2	0	80	16	2	0	2	0	3	0	80	0	0	0	0	0	0	0	0	0	55	49	0.840074963	0.884608062	0.056603774	0	0
51	yPH_132	WT	Glu2	Glu0Sor1	96	0.010416667	5	59	21276	18149	ON	7	4	2888	97	80	17	96	1	0	80	16	2	0	2	0	3	0	80	0	1	0	1	0	0	0	0	0	55	49	0.840074963	0.884608062	0.056603774	0	0
51	yPH_132	WT	Glu2	Glu0Sor1	96	0.010416667	5	60	21636	18509	ON	7	4	2888	100	82	18	97	3	0	80	17	2	0	2	0	3	0	78	0	0	0	2	0	0	0	0	0	55	49	0.840074963	0.884608062	0.056603774	0	0
51	yPH_132	WT	Glu2	Glu0Sor1	96	0.010416667	5	61	21996	18869	ON	7	4	2888	102	79	23	97	5	0	78	19	2	0	2	0	3	0	79	0	2	0	1	0	0	0	0	0	55	49	0.840074963	0.884608062	0.056603774	0	0
51	yPH_132	WT	Glu2	Glu0Sor1	96	0.010416667	5	62	22356	19229	ON	7	4	2888	100	80	20	98	2	1	79	19	2	0	2	0	3	0	77	0	0	0	2	0	0	0	0	0	56	49	0.840074963	0.884608062	0.056603774	0	0
51	yPH_132	WT	Glu2	Glu0Sor1	96	0.010416667	5	63	22716	19589	ON	7	4	2888	98	78	20	96	2	0	77	19	2	0	2	0	3	0	79	0	2	0	0	0	0	0	0	0	56	49	0.840074963	0.884608062	0.056603774	0	0
51	yPH_132	WT	Glu2	Glu0Sor1	96	0.010416667	5	64	23076	19949	ON	7	4	2888	98	80	18	96	2	0	79	17	2	0	2	0	3	0	77	0	0	0	2	0	0	0	0	0	56	49	0.840074963	0.884608062	0.056603774	0	0
51	yPH_132	WT	Glu2	Glu0Sor1	96	0.010416667	5	65	23436	20309	OFF	8	4	2888	102	78	24	97	5	1	77	20	2	0	2	0	3	0	79	0	3	0	1	0	0	0	0	0	57	49	0.840074963	0.884608062	0.056603774	0	0
51	yPH_132	WT	Glu2	Glu0Sor1	96	0.010416667	5	66	23796	20669	OFF	8	4	2888	98	79	19	97	1	0	79	18	3	0	3	0	4	0.010526316	83	0	3	0	1	2	0.025316456	0.026315789	7.03E-05	7.31E-05	57	51	0.865391418	0.910923851	0.067130089	0.010526315	2.92E-05
51	yPH_132	WT	Glu2	Glu0Sor1	96	0.010416667	5	67	24156	21029	OFF	8	4	2888	103	84	19	100	3	3	83	17	3	0	3	0	4	0	80	0	1	0	5	1	0.012048193	0.0125	3.35E-05	3.47E-05	60	52	0.877439611	0.923423851	0.067130089	0	0
51	yPH_132	WT	Glu2	Glu0Sor1	96	0.010416667	5	68	24516	21389	OFF	8	4	2888	101	80	21	101	0	1	80	21	3	0	3	0	4	0	86	0	3	0	1	4	0.05	0.051948052	0.000138889	0.0001443	61	56	0.927439611	0.975371903	0.067130089	0	0
51	yPH_132	WT	Glu2	Glu0Sor1	96	0.010416667	5	69	24876	21749	OFF	8	4	2888	107	86	21	106	1	5	86	20	3	0	3	0	4	0	92	0	2	0	0	4	0.046511628	0.048192771	0.000129199	0.000133869	66	60	0.973951239	1.023564674	0.067130089	0	0
51	yPH_132	WT	Glu2	Glu0Sor1	96	0.010416667	5	70	25236	22109	OFF	8	4	2888	112	92	20	110	2	4	92	18	3	0	3	0	4	0	93	0	1	0	2	2	0.02173913	0.02247191	6.04E-05	6.24E-05	70	62	0.995690369	1.046036584	0.067130089	0	0
51	yPH_132	WT	Glu2	Glu0Sor1	96	0.010416667	5	71	25596	22469	OFF	8	4	2888	117	93	24	114	3	4	93	21	3	0	3	0	4	0	97	0	1	0	2	5	0.053763441	0.055555556	0.000149343	0.000154321	74	67	1.04945381	1.10159214	0.067130089	0	0
51	yPH_132	WT	Glu2	Glu0Sor1	96	0.010416667	5	72	25956	22829	OFF	8	4	2888	125	98	27	120	5	6	97	23	2	1	2	1	4	0	101	0	0	0	1	5	0.051546392	0.052631579	0.000143184	0.000146199	80	72	1.101000202	1.154223719	0.067130089	0	0
51	yPH_132	WT	Glu2	Glu0Sor1	96	0.010416667	5	73	26316	23189	ON	9	5	2888	132	103	29	125	7	5	101	24	2	1	2	1	4	0	100	0	0	0	1	0	0	0	0	0	85	72	1.101000202	1.154223719	0.067130089	0	0
51	yPH_132	WT	Glu2	Glu0Sor1	96	0.010416667	5	74	26676	23549	ON	9	5	2888	130	102	28	125	5	0	100	25	2	1	2	1	4	0	100	0	0	0	0	0	0	0	0	0	85	72	1.101000202	1.154223719	0.067130089	0	0
51	yPH_132	WT	Glu2	Glu0Sor1	96	0.010416667	5	75	27036	23909	ON	9	5	2888	126	100	26	125	1	0	100	25	2	1	2	1	4	0	100	0	0	0	0	0	0	0	0	0	85	72	1.101000202	1.154223719	0.067130089	0	0
51	yPH_132	WT	Glu2	Glu0Sor1	96	0.010416667	5	76	27396	24269	ON	9	5	2888	128	101	27	125	3	0	100	25	2	1	2	1	4	0	100	0	0	0	0	0	0	0	0	0	85	72	1.101000202	1.154223719	0.067130089	0	0
51	yPH_132	WT	Glu2	Glu0Sor1	96	0.010416667	5	77	27756	24629	ON	9	5	2888	127	100	27	126	1	1	100	26	2	1	2	1	4	0	99	0	0	0	1	0	0	0	0	0	86	72	1.101000202	1.154223719	0.067130089	0	0
51	yPH_132	WT	Glu2	Glu0Sor1	96	0.010416667	5	78	28116	24989	ON	9	5	2888	128	99	29	126	2	0	99	27	2	1	2	1	4	0	100	0	1	0	0	0	0	0	0	0	86	72	1.101000202	1.154223719	0.067130089	0	0
51	yPH_132	WT	Glu2	Glu0Sor1	96	0.010416667	5	79	28476	25349	ON	9	5	2888	128	100	28	126	2	0	100	26	2	1	2	1	4	0	98	0	0	0	2	0	0	0	0	0	86	72	1.101000202	1.154223719	0.067130089	0	0
51	yPH_132	WT	Glu2	Glu0Sor1	96	0.010416667	5	80	28836	25709	ON	9	5	2888	128	99	29	126	2	0	98	28	2	1	2	1	4	0	96	0	1	0	3	0	0	0	0	0	86	72	1.101000202	1.154223719	0.067130089	0	0
51	yPH_132	WT	Glu2	Glu0Sor1	96	0.010416667	5	81	29196	26069	OFF	10	5	2888	127	96	31	127	0	1	96	31	2	1	2	1	4	0	100	0	4	0	0	0	0	0	0	0	87	72	1.101000202	1.154223719	0.067130089	0	0
51	yPH_132	WT	Glu2	Glu0Sor1	96	0.010416667	5	82	29556	26429	OFF	10	5	2888	127	100	27	127	0	0	100	27	2	1	2	1	4	0	104	0	3	0	0	1	0.01	0.010204082	2.78E-05	2.83E-05	87	73	1.111000202	1.164427801	0.067130089	0	0
51	yPH_132	WT	Glu2	Glu0Sor1	96	0.010416667	5	83	29916	26789	OFF	10	5	2888	131	105	26	129	2	2	104	25	2	0	2	0	4	0	105	0	0	0	1	2	0.019230769	0.019607843	5.34E-05	5.45E-05	89	75	1.130230971	1.184035644	0.067130089	0	0
51	yPH_132	WT	Glu2	Glu0Sor1	96	0.010416667	5	84	30276	27149	OFF	10	5	2888	132	106	26	131	1	2	105	26	2	0	2	0	4	0	108	0	1	0	0	2	0.019047619	0.019417476	5.29E-05	5.39E-05	91	77	1.14927859	1.203453119	0.067130089	0	0
51	yPH_132	WT	Glu2	Glu0Sor1	96	0.010416667	5	85	30636	27509	OFF	10	5	2888	137	109	28	134	3	3	108	26	2	0	2	0	4	0	116	0	3	0	0	5	0.046296296	0.047169811	0.000128601	0.000131027	94	82	1.195574887	1.250622931	0.067130089	0	0
51	yPH_132	WT	Glu2	Glu0Sor1	96	0.010416667	5	86	30996	27869	OFF	10	5	2888	141	116	25	140	1	6	116	24	2	0	2	0	4	0	120	0	1	0	1	4	0.034482759	0.035087719	9.58E-05	9.75E-05	100	86	1.230057645	1.28571065	0.067130089	0	0
51	yPH_132	WT	Glu2	Glu0Sor1	96	0.010416667	5	87	31356	28229	OFF	10	5	2888	149	121	28	145	4	5	120	25	2	0	2	0	4	0	125	0	2	0	1	4	0.033333333	0.033898305	9.26E-05	9.42E-05	105	90	1.263390979	1.319608955	0.067130089	0	0
51	yPH_132	WT	Glu2	Glu0Sor1	96	0.010416667	5	88	31716	28589	OFF	10	5	2888	153	125	28	150	3	5	125	25	2	0	2	0	4	0	130	0	3	0	1	3	0.024	0.024390244	6.67E-05	6.78E-05	110	93	1.287390979	1.343999199	0.067130089	0	0
51	yPH_132	WT	Glu2	Glu0Sor1	96	0.010416667	5	89	32076	28949	ON	11	6	2888	163	134	29	154	9	4	130	24	2	0	2	0	4	0	130	0	0	0	1	1	0.007692308	0.0078125	2.14E-05	2.17E-05	114	94	1.295083286	1.351811699	0.067130089	0	0
51	yPH_132	WT	Glu2	Glu0Sor1	96	0.010416667	5	90	32436	29309	ON	11	6	2888	162	132	30	155	7	1	130	25	2	0	2	0	4	0	127	0	0	0	4	1	0.007692308	0.0078125	2.14E-05	2.17E-05	115	95	1.302775594	1.359624199	0.067130089	0	0
51	yPH_132	WT	Glu2	Glu0Sor1	96	0.010416667	5	91	32796	29669	ON	11	6	2888	163	128	35	157	6	2	127	30	2	0	2	0	4	0	126	0	1	0	2	0	0	0	0	0	117	95	1.302775594	1.359624199	0.067130089	0	0
51	yPH_132	WT	Glu2	Glu0Sor1	96	0.010416667	5	92	33156	30029	ON	11	6	2888	162	129	33	156	6	0	126	30	2	0	2	0	4	0	125	0	2	0	3	0	0	0	0	0	117	95	1.302775594	1.359624199	0.067130089	0	0
51	yPH_132	WT	Glu2	Glu0Sor1	96	0.010416667	5	93	33516	30389	ON	11	6	2888	160	127	33	156	4	0	125	31	2	0	2	0	4	0	123	0	2	0	4	0	0	0	0	0	117	95	1.302775594	1.359624199	0.067130089	0	0
51	yPH_132	WT	Glu2	Glu0Sor1	96	0.010416667	5	94	33876	30749	ON	11	6	2888	159	125	34	156	3	0	123	33	2	0	2	0	4	0	121	0	0	0	2	0	0	0	0	0	117	95	1.302775594	1.359624199	0.067130089	0	0
51	yPH_132	WT	Glu2	Glu0Sor1	96	0.010416667	5	95	34236	31109	ON	11	6	2888	158	123	35	156	2	0	121	35	2	0	2	0	4	0	128	0	7	0	0	0	0	0	0	0	117	95	1.302775594	1.359624199	0.067130089	0	0
51	yPH_132	WT	Glu2	Glu0Sor1	96	0.010416667	5	96	34596	31469	ON	11	6	2888	161	131	30	157	4	1	128	29	2	0	2	0	4	0	129	0	1	0	1	1	0.0078125	0.007936508	2.17E-05	2.20E-05	118	96	1.310588094	1.367560707	0.067130089	0	0
51	yPH_132	WT	Glu2	Glu0Sor1	96	0.010416667	5	97	34956	31829	OFF	12	6	2887	159	130	29	158	1	1	129	29	2	0	2	0	4	0	131	0	4	0	4	2	0.015503876	0.015748031	4.31E-05	4.37E-05	119	98	1.32609197	1.383308738	0.067130089	0	0
51	yPH_132	WT	Glu2	Glu0Sor1	96	0.010416667	5	98	35316	32189	OFF	12	6	2887	166	133	33	160	6	2	131	29	3	0	3	0	5	0.006329114	140	0	7	0	1	3	0.022900763	0.0234375	6.36E-05	6.51E-05	121	101	1.348992733	1.406746238	0.073459203	0.006329114	1.76E-05
51	yPH_132	WT	Glu2	Glu0Sor1	96	0.010416667	5	99	35676	32549	OFF	12	6	2887	169	141	28	165	4	4	140	25	4	0	3	0	5	0	147	0	2	0	2	7	0.05	0.051470588	0.000138889	0.000142974	125	108	1.398992733	1.458216827	0.073459203	0	0
51	yPH_132	WT	Glu2	Glu0Sor1	96	0.010416667	5	100	36036	32909	OFF	12	6	2887	183	149	34	175	8	9	147	28	3	0	2	0	5	0	152	0	1	0	1	5	0.034013605	0.034722222	9.45E-05	9.65E-05	134	113	1.433006339	1.492939049	0.073459203	0	0
51	yPH_132	WT	Glu2	Glu0Sor1	96	0.010416667	5	101	36396	33269	OFF	12	6	2887	193	154	39	183	10	8	152	31	3	0	2	0	5	0	157	0	0	0	1	6	0.039473684	0.040268456	0.000109649	0.000111857	142	119	1.472480023	1.533207505	0.073459203	0	0
51	yPH_132	WT	Glu2	Glu0Sor1	96	0.010416667	5	102	36756	33629	OFF	12	6	2887	200	161	39	189	11	6	157	32	3	0	2	0	5	0	164	0	3	0	1	5	0.031847134	0.032467532	8.85E-05	9.02E-05	148	124	1.504327157	1.565675038	0.073459203	0	0
51	yPH_132	WT	Glu2	Glu0Sor1	96	0.010416667	5	103	37116	33989	OFF	12	6	2887	211	168	43	198	13	9	164	34	3	0	2	0	5	0	176	0	2	0	2	12	0.073170732	0.074534161	0.000203252	0.000207039	157	136	1.577497888	1.640209199	0.073459203	0	0
51	yPH_132	WT	Glu2	Glu0Sor1	96	0.010416667	5	104	37476	34349	OFF	12	6	2887	225	179	46	213	12	15	176	37	3	0	2	0	5	0	185	0	2	0	1	8	0.045454545	0.046242775	0.000126263	0.000128452	172	144	1.622952434	1.686451974	0.073459203	0	0
51	yPH_132	WT	Glu2	Glu0Sor1	96	0.010416667	5	105	37836	34709	ON	13	7	2888	236	192	44	222	14	9	185	37	3	0	2	0	5	0	187	0	3	0	3	2	0.010810811	0.010989011	3.00E-05	3.05E-05	181	146	1.633763245	1.697440985	0.073459203	0	0
51	yPH_132	WT	Glu2	Glu0Sor1	96	0.010416667	5	106	38196	35069	ON	13	7	2888	233	191	42	224	9	3	187	37	3	0	2	0	5	0	186	0	0	0	2	1	0.005347594	0.005434783	1.49E-05	1.51E-05	184	147	1.639110838	1.702875767	0.073459203	0	0
51	yPH_132	WT	Glu2	Glu0Sor1	96	0.010416667	5	107	38556	35429	ON	13	7	2888	232	190	42	225	7	1	186	39	3	0	2	0	5	0	186	0	1	0	1	0	0	0	0	0	185	147	1.639110838	1.702875767	0.073459203	0	0
51	yPH_132	WT	Glu2	Glu0Sor1	96	0.010416667	5	108	38916	35789	ON	13	7	2888	229	188	41	225	4	0	186	39	3	0	2	0	5	0	185	0	1	0	2	0	0	0	0	0	185	147	1.639110838	1.702875767	0.073459203	0	0
51	yPH_132	WT	Glu2	Glu0Sor1	96	0.010416667	5	109	39276	36149	ON	13	7	2888	230	187	43	225	5	0	185	40	3	0	2	0	5	0	185	0	1	0	1	0	0	0	0	0	185	147	1.639110838	1.702875767	0.073459203	0	0
51	yPH_132	WT	Glu2	Glu0Sor1	96	0.010416667	5	110	39636	36509	ON	13	7	2888	229	186	43	225	4	0	185	40	3	0	2	0	5	0	184	0	0	0	2	1	0.005405405	0.005494505	1.50E-05	1.53E-05	185	148	1.644516244	1.708370273	0.073459203	0	0
51	yPH_132	WT	Glu2	Glu0Sor1	96	0.010416667	5	111	39996	36869	ON	13	7	2888	230	185	45	226	4	1	184	42	3	0	2	0	5	0	185	0	3	0	2	0	0	0	0	0	186	148	1.644516244	1.708370273	0.073459203	0	0
51	yPH_132	WT	Glu2	Glu0Sor1	96	0.010416667	5	112	40356	37229	ON	13	7	2888	232	189	43	226	6	0	185	41	3	0	2	0	5	0	184	0	1	0	2	0	0	0	0	0	186	148	1.644516244	1.708370273	0.073459203	0	0
51	yPH_132	WT	Glu2	Glu0Sor1	96	0.010416667	5	113	40716	37589	OFF	14	7	2888	232	187	45	226	6	0	184	42	3	0	2	0	5	0	189	0	7	0	3	1	0.005434783	0.005524862	1.51E-05	1.53E-05	186	149	1.649951026	1.713895135	0.073459203	0	0
51	yPH_132	WT	Glu2	Glu0Sor1	96	0.010416667	5	114	41076	37949	OFF	14	7	2888	236	192	44	228	8	2	189	39	3	0	2	0	5	0	199	0	6	0	3	7	0.037037037	0.037634409	0.000102881	0.00010454	188	156	1.686988063	1.751529543	0.073459203	0	0
51	yPH_132	WT	Glu2	Glu0Sor1	96	0.010416667	5	115	41436	38309	OFF	14	7	2888	249	202	47	239	10	11	199	40	2	0	1	0	5	0	209	0	6	0	0	4	0.020100503	0.020304569	5.58E-05	5.64E-05	199	160	1.707088566	1.771834112	0.073459203	0	0
51	yPH_132	WT	Glu2	Glu0Sor1	96	0.010416667	5	116	41796	38669	OFF	14	7	2888	262	213	49	246	16	6	209	37	2	0	1	0	5	0	216	0	2	0	1	6	0.028708134	0.028985507	7.97E-05	8.05E-05	205	166	1.7357967	1.800819619	0.073459203	0	0
51	yPH_132	WT	Glu2	Glu0Sor1	96	0.010416667	5	117	42156	39029	OFF	14	7	2888	270	223	47	253	17	7	216	37	2	0	1	0	5	0	225	0	3	0	1	7	0.032407407	0.03271028	9.00E-05	9.09E-05	212	173	1.768204107	1.8335299	0.073459203	0	0
51	yPH_132	WT	Glu2	Glu0Sor1	96	0.010416667	5	118	42516	39389	OFF	14	7	2888	290	234	56	261	29	8	225	36	2	0	1	0	5	0	233	0	9	0	3	2	0.008888889	0.00896861	2.47E-05	2.49E-05	220	175	1.777092996	1.842498509	0.073459203	0	0
51	yPH_132	WT	Glu2	Glu0Sor1	96	0.010416667	5	119	42876	39749	OFF	14	7	2888	313	256	57	263	50	2	233	30	1	1	24	27	6	0.003816794	NA	NA	NA	NA	NA	NA	NA	NA	NA	NA	NA	NA	NA	NA	NA	NA	NA
51	yPH_132	WT	Glu2Sor1	Glu0	96	0.010416667	6	0	45	-3082	OFF	0	0	3610	18	18	0	18	0	0	18	0	1	0	0	0	0	0	21	0	0	0	0	3	0.166666667	0.176470588	0.000462963	0.000490196	NA	NA	NA	NA	NA	NA	NA
51	yPH_132	WT	Glu2Sor1	Glu0	96	0.010416667	6	1	405	-2722	OFF	0	0	3610	21	21	0	21	0	3	21	0	1	0	0	0	0	0	21	0	0	0	0	0	0	0	0	0	NA	NA	NA	NA	NA	NA	NA
51	yPH_132	WT	Glu2Sor1	Glu0	96	0.010416667	6	2	765	-2362	OFF	0	0	3610	21	21	0	21	0	0	21	0	1	0	0	0	0	0	22	0	0	0	0	1	0.047619048	0.05	0.000132275	0.000138889	NA	NA	NA	NA	NA	NA	NA
51	yPH_132	WT	Glu2Sor1	Glu0	96	0.010416667	6	3	1125	-2002	OFF	0	0	3610	22	22	0	22	0	1	22	0	1	0	0	0	0	0	22	0	0	0	0	0	0	0	0	0	NA	NA	NA	NA	NA	NA	NA
51	yPH_132	WT	Glu2Sor1	Glu0	96	0.010416667	6	4	1485	-1642	OFF	0	0	3610	23	22	1	22	1	0	22	0	1	0	0	0	0	0	23	0	0	0	0	1	0.045454545	0.047619048	0.000126263	0.000132275	NA	NA	NA	NA	NA	NA	NA
51	yPH_132	WT	Glu2Sor1	Glu0	96	0.010416667	6	5	1845	-1282	OFF	0	0	3610	24	23	1	23	1	1	23	0	1	0	0	0	0	0	24	0	0	0	0	1	0.043478261	0.045454545	0.000120773	0.000126263	NA	NA	NA	NA	NA	NA	NA
51	yPH_132	WT	Glu2Sor1	Glu0	96	0.010416667	6	6	2205	-922	OFF	0	0	3610	25	24	1	24	1	1	24	0	1	0	0	0	0	0	25	0	0	0	0	1	0.041666667	0.043478261	0.000115741	0.000120773	NA	NA	NA	NA	NA	NA	NA
51	yPH_132	WT	Glu2Sor1	Glu0	96	0.010416667	6	7	2565	-562	OFF	0	0	3610	26	25	1	25	1	1	25	0	1	0	0	0	0	0	25	0	0	0	0	0	0	0	0	0	NA	NA	NA	NA	NA	NA	NA
51	yPH_132	WT	Glu2Sor1	Glu0	96	0.010416667	6	8	2925	-202	OFF	0	0	3610	26	25	1	25	1	0	25	0	1	0	0	0	0	0	27	0	0	0	0	2	0.08	0.083333333	7.41E-05	7.72E-05	NA	NA	NA	NA	NA	NA	NA
51	yPH_132	WT	Glu2Sor1	Glu0	96	0.010416667	6	9	4005	878	ON	1	1	2887	29	28	1	27	2	2	27	0	1	0	0	0	0	0	27	0	0	0	0	0	0	0	0	0	2	2	0.08	0.083333333	0	NA	NA
51	yPH_132	WT	Glu2Sor1	Glu0	96	0.010416667	6	10	4365	1238	ON	1	1	2887	29	28	1	27	2	0	27	0	1	0	0	0	0	0	27	0	0	0	0	0	0	0	0	0	2	2	0.08	0.083333333	0	0	0
51	yPH_132	WT	Glu2Sor1	Glu0	96	0.010416667	6	11	5085	1958	ON	1	1	2887	28	28	0	27	1	0	27	0	1	0	0	0	0	0	27	0	0	0	0	0	0	0	0	0	2	2	0.08	0.083333333	0	0	0
51	yPH_132	WT	Glu2Sor1	Glu0	96	0.010416667	6	12	5445	2318	ON	1	1	2887	28	28	0	27	1	0	27	0	1	0	0	0	0	0	26	0	0	0	1	0	0	0	0	0	2	2	0.08	0.083333333	0	0	0
51	yPH_132	WT	Glu2Sor1	Glu0	96	0.010416667	6	13	5805	2678	ON	1	1	2887	28	27	1	27	1	0	26	1	1	0	0	0	0	0	26	0	0	0	0	0	0	0	0	0	2	2	0.08	0.083333333	0	0	0
51	yPH_132	WT	Glu2Sor1	Glu0	96	0.010416667	6	14	6165	3038	OFF	2	1	2888	28	27	1	27	1	0	26	1	1	0	1	0	1	0.037037037	27	0	0	0	0	1	0.038461538	0.04	0.000106838	0.000111111	2	3	0.118461538	0.123333333	0.037037037	0.037037037	0.000102881
51	yPH_132	WT	Glu2Sor1	Glu0	96	0.010416667	6	15	6525	3398	OFF	2	1	2888	29	28	1	28	1	1	27	1	1	0	1	0	1	0	28	0	0	0	1	2	0.074074074	0.076923077	0.000205761	0.000213675	3	5	0.192535613	0.20025641	0.037037037	0	0
51	yPH_132	WT	Glu2Sor1	Glu0	96	0.010416667	6	16	6885	3758	OFF	2	1	2888	31	29	2	30	1	2	28	2	1	0	1	0	1	0	31	0	1	0	0	2	0.071428571	0.074074074	0.000198413	0.000205761	5	7	0.263964184	0.274330484	0.037037037	0	0
51	yPH_132	WT	Glu2Sor1	Glu0	96	0.010416667	6	17	7245	4118	OFF	2	1	2888	33	32	1	32	1	2	31	1	1	0	1	0	1	0	30	0	0	0	1	0	0	0	0	0	7	7	0.263964184	0.274330484	0.037037037	0	0
51	yPH_132	WT	Glu2Sor1	Glu0	96	0.010416667	6	18	7605	4478	OFF	2	1	2888	33	31	2	32	1	0	30	2	1	0	1	0	1	0	31	0	1	0	0	0	0	0	0	0	7	7	0.263964184	0.274330484	0.037037037	0	0
51	yPH_132	WT	Glu2Sor1	Glu0	96	0.010416667	6	19	7965	4838	OFF	2	1	2888	33	32	1	32	1	0	31	1	1	0	1	0	1	0	30	0	0	0	1	0	0	0	0	0	7	7	0.263964184	0.274330484	0.037037037	0	0
51	yPH_132	WT	Glu2Sor1	Glu0	96	0.010416667	6	20	8325	5198	OFF	2	1	2888	33	31	2	32	1	0	30	2	1	0	1	0	1	0	30	0	0	0	0	0	0	0	0	0	7	7	0.263964184	0.274330484	0.037037037	0	0
51	yPH_132	WT	Glu2Sor1	Glu0	96	0.010416667	6	21	8685	5558	OFF	2	1	2888	33	31	2	32	1	0	30	2	1	0	1	0	1	0	30	0	0	0	1	1	0.033333333	0.034482759	1.85E-05	1.92E-05	7	8	0.297297517	0.308813243	0.037037037	0	0
51	yPH_132	WT	Glu2Sor1	Glu0	96	0.010416667	6	22	10485	7358	ON	3	2	2888	34	31	3	33	1	1	30	3	0	0	1	0	1	0	31	0	0	0	0	1	0.033333333	0.033333333	4.63E-05	4.63E-05	8	9	0.330630851	0.342146576	0.037037037	0	0
51	yPH_132	WT	Glu2Sor1	Glu0	96	0.010416667	6	23	11205	8078	ON	3	2	2888	34	32	2	33	1	1	31	2	0	0	1	0	1	0	32	0	0	0	0	1	0.032258065	0.032258065	8.96E-05	8.96E-05	9	10	0.362888915	0.374404641	0.037037037	0	0
51	yPH_132	WT	Glu2Sor1	Glu0	96	0.010416667	6	24	11565	8438	ON	3	2	2888	36	33	3	34	2	1	32	2	0	0	1	1	1	0	31	0	0	0	1	0	0	0	0	0	10	10	0.362888915	0.374404641	0.037037037	0	0
51	yPH_132	WT	Glu2Sor1	Glu0	96	0.010416667	6	25	11925	8798	OFF	4	2	2888	36	32	4	34	2	0	31	3	4	0	5	1	5	0.117647059	32	0	1	0	0	0	0	0	0	0	10	10	0.362888915	0.374404641	0.154684096	0.117647059	0.000326797
51	yPH_132	WT	Glu2Sor1	Glu0	96	0.010416667	6	26	12285	9158	OFF	4	2	2888	35	33	2	34	1	0	32	2	4	0	5	0	5	0	33	0	1	0	0	0	0	0	0	0	10	10	0.362888915	0.374404641	0.154684096	0	0
51	yPH_132	WT	Glu2Sor1	Glu0	96	0.010416667	6	27	12645	9518	OFF	4	2	2888	37	34	3	35	2	1	33	2	4	0	5	1	5	0	32	0	0	0	1	0	0	0	0	0	11	10	0.362888915	0.374404641	0.154684096	0	0
51	yPH_132	WT	Glu2Sor1	Glu0	96	0.010416667	6	28	13005	9878	OFF	4	2	2888	36	33	3	35	1	0	32	3	4	0	5	0	5	0	32	0	0	0	0	0	0	0	0	0	11	10	0.362888915	0.374404641	0.154684096	0	0
51	yPH_132	WT	Glu2Sor1	Glu0	96	0.010416667	6	29	13365	10238	OFF	4	2	2888	36	33	3	35	1	0	32	3	4	0	5	0	5	0	32	0	0	0	1	1	0.03125	0.035714286	8.68E-05	9.92E-05	11	11	0.394138915	0.410118927	0.154684096	0	0
51	yPH_132	WT	Glu2Sor1	Glu0	96	0.010416667	6	30	13725	10598	OFF	4	2	2888	37	33	4	36	1	1	32	4	4	0	5	0	5	0	32	0	0	0	0	0	0	0	0	0	12	11	0.394138915	0.410118927	0.154684096	0	0
51	yPH_132	WT	Glu2Sor1	Glu0	96	0.010416667	6	31	14085	10958	OFF	4	2	2888	37	33	4	36	1	0	32	4	4	0	5	0	5	0	32	0	0	0	0	0	0	0	0	0	12	11	0.394138915	0.410118927	0.154684096	0	0
51	yPH_132	WT	Glu2Sor1	Glu0	96	0.010416667	6	32	14445	11318	OFF	4	2	2888	38	33	5	36	2	0	32	4	4	0	5	1	5	0	31	0	0	0	1	0	0	0	0	0	12	11	0.394138915	0.410118927	0.154684096	0	0
51	yPH_132	WT	Glu2Sor1	Glu0	96	0.010416667	6	33	15165	12038	ON	5	3	2888	36	31	5	36	0	0	31	5	4	0	4	0	5	0	32	0	0	0	0	1	0.032258065	0.037037037	8.96E-05	0.000102881	12	12	0.42639698	0.447155964	0.154684096	0	0
51	yPH_132	WT	Glu2Sor1	Glu0	96	0.010416667	6	34	15525	12398	ON	5	3	2888	38	33	5	37	1	1	32	5	4	0	5	0	5	0	32	0	0	0	0	0	0	0	0	0	13	12	0.42639698	0.447155964	0.154684096	0	0
51	yPH_132	WT	Glu2Sor1	Glu0	96	0.010416667	6	35	15885	12758	ON	5	3	2888	37	32	5	37	0	0	32	5	4	0	4	0	5	0	32	0	0	0	0	0	0	0	0	0	13	12	0.42639698	0.447155964	0.154684096	0	0
51	yPH_132	WT	Glu2Sor1	Glu0	96	0.010416667	6	36	16245	13118	ON	5	3	2888	37	33	4	36	1	0	32	4	4	0	5	0	5	0	32	0	0	0	0	0	0	0	0	0	13	12	0.42639698	0.447155964	0.154684096	0	0
51	yPH_132	WT	Glu2Sor1	Glu0	96	0.010416667	6	37	16605	13478	ON	5	3	2888	37	33	4	36	1	0	32	4	4	0	5	0	5	0	32	0	0	0	0	0	0	0	0	0	13	12	0.42639698	0.447155964	0.154684096	0	0
51	yPH_132	WT	Glu2Sor1	Glu0	96	0.010416667	6	38	16965	13838	ON	5	3	2888	37	33	4	36	1	0	32	4	4	0	5	0	5	0	33	0	0	0	0	1	0.03125	0.035714286	8.68E-05	9.92E-05	13	13	0.45764698	0.482870249	0.154684096	0	0
51	yPH_132	WT	Glu2Sor1	Glu0	96	0.010416667	6	39	17325	14198	ON	5	3	2888	38	34	4	37	1	1	33	4	4	0	5	0	5	0	33	0	0	0	0	0	0	0	0	0	14	13	0.45764698	0.482870249	0.154684096	0	0
51	yPH_132	WT	Glu2Sor1	Glu0	96	0.010416667	6	40	17685	14558	OFF	6	3	2887	38	34	4	37	1	0	33	4	9	0	10	0	10	0.151515152	33	0	0	0	0	0	0	0	0	0	14	13	0.45764698	0.482870249	0.306199247	0.151515151	0.000420875
51	yPH_132	WT	Glu2Sor1	Glu0	96	0.010416667	6	41	18045	14918	OFF	6	3	2887	38	34	4	37	1	0	33	4	9	0	10	0	10	0	33	0	0	0	0	0	0	0	0	0	14	13	0.45764698	0.482870249	0.306199247	0	0
51	yPH_132	WT	Glu2Sor1	Glu0	96	0.010416667	6	42	18405	15278	OFF	6	3	2887	38	34	4	37	1	0	33	4	9	0	10	0	10	0	36	0	2	0	0	1	0.03030303	0.041666667	8.42E-05	0.000115741	14	14	0.48795001	0.524536916	0.306199247	0	0
51	yPH_132	WT	Glu2Sor1	Glu0	96	0.010416667	6	43	18765	15638	OFF	6	3	2887	39	37	2	38	1	1	36	2	9	0	10	0	10	0	37	0	0	0	0	1	0.027777778	0.037037037	7.72E-05	0.000102881	15	15	0.515727788	0.561573953	0.306199247	0	0
51	yPH_132	WT	Glu2Sor1	Glu0	96	0.010416667	6	44	19125	15998	OFF	6	3	2887	41	38	3	39	2	1	37	2	9	0	10	1	10	0	37	0	0	0	0	0	0	0	0	0	16	15	0.515727788	0.561573953	0.306199247	0	0
51	yPH_132	WT	Glu2Sor1	Glu0	96	0.010416667	6	45	19485	16358	OFF	6	3	2887	40	38	2	39	1	0	37	2	9	0	10	0	10	0	37	0	0	0	0	0	0	0	0	0	16	15	0.515727788	0.561573953	0.306199247	0	0
51	yPH_132	WT	Glu2Sor1	Glu0	96	0.010416667	6	46	19845	16718	OFF	6	3	2887	41	39	2	39	2	0	37	2	9	0	11	0	10	0	37	0	0	0	0	0	0	0	0	0	16	15	0.515727788	0.561573953	0.306199247	0	0
51	yPH_132	WT	Glu2Sor1	Glu0	96	0.010416667	6	47	20205	17078	OFF	6	3	2887	42	39	3	39	3	0	37	2	9	0	11	1	10	0	35	0	0	0	2	0	0	0	0	0	16	15	0.515727788	0.561573953	0.306199247	0	0
51	yPH_132	WT	Glu2Sor1	Glu0	96	0.010416667	6	48	21645	18518	ON	7	4	2888	40	36	4	39	1	0	35	4	9	0	10	0	10	0	39	0	2	0	0	2	0.057142857	0.076923077	5.29E-05	7.12E-05	16	17	0.572870645	0.63849703	0.306199247	0	0
51	yPH_132	WT	Glu2Sor1	Glu0	96	0.010416667	6	49	22725	19598	ON	7	4	2888	43	41	2	41	2	2	39	2	9	0	11	0	10	0	38	0	0	0	1	0	0	0	0	0	18	17	0.572870645	0.63849703	0.306199247	0	0
51	yPH_132	WT	Glu2Sor1	Glu0	96	0.010416667	6	50	23085	19958	ON	7	4	2888	44	41	3	41	3	0	38	3	9	0	12	0	10	0	37	0	0	0	1	0	0	0	0	0	18	17	0.572870645	0.63849703	0.306199247	0	0
51	yPH_132	WT	Glu2Sor1	Glu0	96	0.010416667	6	51	23445	20318	OFF	8	4	2888	42	38	4	41	1	0	37	4	13	1	14	1	15	0.15625	38	0	1	0	0	0	0	0	0	0	18	17	0.572870645	0.63849703	0.462449247	0.15625	0.000434028
51	yPH_132	WT	Glu2Sor1	Glu0	96	0.010416667	6	52	23805	20678	OFF	8	4	2888	43	40	3	41	2	0	38	3	15	1	15	1	15	0	38	0	0	0	0	0	0	0	0	0	18	17	0.572870645	0.63849703	0.462449247	0	0
51	yPH_132	WT	Glu2Sor1	Glu0	96	0.010416667	6	53	24165	21038	OFF	8	4	2888	44	41	3	41	3	0	38	3	15	1	16	1	15	0	39	0	0	0	0	1	0.026315789	0.043478261	7.31E-05	0.000120773	18	18	0.599186434	0.681975291	0.462449247	0	0
51	yPH_132	WT	Glu2Sor1	Glu0	96	0.010416667	6	54	24525	21398	OFF	8	4	2888	44	41	3	42	2	1	39	3	15	1	15	1	15	0	39	0	0	0	0	0	0	0	0	0	19	18	0.599186434	0.681975291	0.462449247	0	0
51	yPH_132	WT	Glu2Sor1	Glu0	96	0.010416667	6	55	24885	21758	OFF	8	4	2888	45	42	3	42	3	0	39	3	15	1	16	1	15	0	40	0	0	0	0	1	0.025641026	0.041666667	7.12E-05	0.000115741	19	19	0.62482746	0.723641957	0.462449247	0	0
51	yPH_132	WT	Glu2Sor1	Glu0	96	0.010416667	6	56	25245	22118	OFF	8	4	2888	45	42	3	43	2	1	40	3	15	1	15	1	15	0	42	0	0	0	0	2	0.05	0.08	0.000138889	0.000222222	20	21	0.67482746	0.803641957	0.462449247	0	0
51	yPH_132	WT	Glu2Sor1	Glu0	96	0.010416667	6	57	25605	22478	OFF	8	4	2888	49	45	4	45	4	2	42	3	15	1	16	2	15	0	42	0	0	0	0	0	0	0	0	0	22	21	0.67482746	0.803641957	0.462449247	0	0
51	yPH_132	WT	Glu2Sor1	Glu0	96	0.010416667	6	58	25965	22838	OFF	8	4	2888	47	44	3	45	2	0	42	3	15	1	15	1	15	0	42	0	0	0	0	0	0	0	0	0	22	21	0.67482746	0.803641957	0.462449247	0	0
51	yPH_132	WT	Glu2Sor1	Glu0	96	0.010416667	6	59	26325	23198	ON	9	5	2888	46	43	3	44	2	0	42	2	15	1	14	2	15	0	44	0	0	0	0	2	0.047619048	0.074074074	4.41E-05	6.86E-05	22	23	0.722446508	0.877716032	0.462449247	0	0
51	yPH_132	WT	Glu2Sor1	Glu0	96	0.010416667	6	60	27405	24278	ON	9	5	2888	47	45	2	46	1	2	44	2	15	1	14	1	15	0	43	0	0	0	1	0	0	0	0	0	24	23	0.722446508	0.877716032	0.462449247	0	0
51	yPH_132	WT	Glu2Sor1	Glu0	96	0.010416667	6	61	27765	24638	ON	9	5	2888	46	43	3	46	0	0	43	3	15	1	13	1	15	0	44	0	0	0	0	1	0.023255814	0.035714286	3.23E-05	4.96E-05	24	24	0.745702322	0.913430317	0.462449247	0	0
51	yPH_132	WT	Glu2Sor1	Glu0	96	0.010416667	6	62	28485	25358	ON	9	5	2888	49	45	4	47	2	1	44	3	15	1	14	2	15	0	44	0	0	0	0	0	0	0	0	0	25	24	0.745702322	0.913430317	0.462449247	0	0
51	yPH_132	WT	Glu2Sor1	Glu0	96	0.010416667	6	63	28845	25718	ON	9	5	2888	51	47	4	47	4	0	44	3	15	1	16	2	15	0	43	0	0	0	2	1	0.022727273	0.034482759	6.31E-05	9.58E-05	25	25	0.768429594	0.947913076	0.462449247	0	0
51	yPH_132	WT	Glu2Sor1	Glu0	96	0.010416667	6	64	29205	26078	OFF	10	5	2888	49	44	5	48	1	1	43	5	18	2	17	2	20	0.151515152	43	0	0	0	0	0	0	0	0	0	26	25	0.768429594	0.947913076	0.613964399	0.151515152	0.000420875
51	yPH_132	WT	Glu2Sor1	Glu0	96	0.010416667	6	65	29565	26438	OFF	10	5	2888	50	45	5	48	2	0	43	5	18	2	18	2	20	0	43	0	1	0	1	0	0	0	0	0	26	25	0.768429594	0.947913076	0.613964399	0	0
51	yPH_132	WT	Glu2Sor1	Glu0	96	0.010416667	6	66	29925	26798	OFF	10	5	2888	52	45	7	48	4	0	43	5	19	2	19	4	21	0.035714286	45	0	0	0	0	2	0.046511628	0.083333333	0.000129199	0.000231481	26	27	0.814941222	1.031246409	0.649678685	0.035714286	9.92E-05
51	yPH_132	WT	Glu2Sor1	Glu0	96	0.010416667	6	67	30285	27158	OFF	10	5	2888	54	47	7	50	4	2	45	5	19	2	19	4	21	0	46	0	0	0	0	1	0.022222222	0.038461538	6.17E-05	0.000106838	28	28	0.837163444	1.069707948	0.649678685	0	0
51	yPH_132	WT	Glu2Sor1	Glu0	96	0.010416667	6	68	30645	27518	OFF	10	5	2888	53	47	6	51	2	1	46	5	19	2	18	3	21	0	46	0	1	0	1	0	0	0	0	0	29	28	0.837163444	1.069707948	0.649678685	0	0
51	yPH_132	WT	Glu2Sor1	Glu0	96	0.010416667	6	69	31005	27878	OFF	10	5	2888	53	47	6	51	2	0	46	5	19	2	18	3	21	0	48	0	0	0	1	3	0.065217391	0.111111111	0.000181159	0.000308642	29	31	0.902380836	1.180819059	0.649678685	0	0
51	yPH_132	WT	Glu2Sor1	Glu0	96	0.010416667	6	70	31365	28238	OFF	10	5	2888	57	50	7	54	3	3	48	6	18	2	18	3	21	0	49	0	1	0	0	0	0	0	0	0	32	31	0.902380836	1.180819059	0.649678685	0	0
51	yPH_132	WT	Glu2Sor1	Glu0	96	0.010416667	6	71	31725	28598	OFF	10	5	2888	58	52	6	54	4	0	49	5	18	2	19	3	21	0	49	0	0	0	0	0	0	0	0	0	32	31	0.902380836	1.180819059	0.649678685	0	0
51	yPH_132	WT	Glu2Sor1	Glu0	96	0.010416667	6	72	32085	28958	ON	11	6	2888	57	51	6	54	3	0	49	5	18	2	18	3	21	0	47	0	0	0	3	1	0.020408163	0.032258065	1.89E-05	2.99E-05	32	32	0.922788999	1.213077123	0.649678685	0	0
51	yPH_132	WT	Glu2Sor1	Glu0	96	0.010416667	6	73	33165	30038	ON	11	6	2888	56	48	8	55	1	1	47	8	16	3	15	3	21	0	49	0	2	0	0	0	0	0	0	0	33	32	0.922788999	1.213077123	0.649678685	0	0
51	yPH_132	WT	Glu2Sor1	Glu0	96	0.010416667	6	74	33525	30398	ON	11	6	2888	56	50	6	55	1	0	49	6	16	3	15	3	21	0	47	0	0	0	2	0	0	0	0	0	33	32	0.922788999	1.213077123	0.649678685	0	0
51	yPH_132	WT	Glu2Sor1	Glu0	96	0.010416667	6	75	33885	30758	ON	11	6	2888	55	47	8	55	0	0	47	8	16	3	14	3	21	0	46	0	0	0	1	0	0	0	0	0	33	32	0.922788999	1.213077123	0.649678685	0	0
51	yPH_132	WT	Glu2Sor1	Glu0	96	0.010416667	6	76	34245	31118	ON	11	6	2888	56	47	9	55	1	0	46	9	16	3	15	3	21	0	47	0	3	0	2	0	0	0	0	0	33	32	0.922788999	1.213077123	0.649678685	0	0
51	yPH_132	WT	Glu2Sor1	Glu0	96	0.010416667	6	77	34605	31478	ON	11	6	2888	56	49	7	54	2	0	47	7	16	3	16	3	21	0	46	0	2	0	3	0	0	0	0	0	33	32	0.922788999	1.213077123	0.649678685	0	0
51	yPH_132	WT	Glu2Sor1	Glu0	96	0.010416667	6	78	34965	31838	OFF	12	6	2887	57	48	9	54	3	0	46	8	16	3	16	4	21	0	43	0	1	0	4	0	0	0	0	0	33	32	0.922788999	1.213077123	0.649678685	0	0
51	yPH_132	WT	Glu2Sor1	Glu0	96	0.010416667	6	79	35325	32198	OFF	12	6	2887	59	47	12	54	5	0	43	11	16	3	18	4	21	0	44	0	4	0	3	0	0	0	0	0	33	32	0.922788999	1.213077123	0.649678685	0	0
51	yPH_132	WT	Glu2Sor1	Glu0	96	0.010416667	6	80	35685	32558	OFF	12	6	2887	60	49	11	54	6	0	44	10	14	5	17	6	21	0	44	0	0	0	0	0	0	0	0	0	33	32	0.922788999	1.213077123	0.649678685	0	0
51	yPH_132	WT	Glu2Sor1	Glu0	96	0.010416667	6	81	36045	32918	OFF	12	6	2887	57	47	10	54	3	0	44	10	14	5	15	5	21	0	50	0	6	0	1	1	0.022727273	0.033333333	6.31E-05	9.26E-05	33	33	0.945516272	1.246410457	0.649678685	0	0
51	yPH_132	WT	Glu2Sor1	Glu0	96	0.010416667	6	82	36405	33278	OFF	12	6	2887	57	51	6	55	2	1	50	5	15	3	14	4	21	0	49	0	1	0	2	0	0	0	0	0	34	33	0.945516272	1.246410457	0.649678685	0	0
51	yPH_132	WT	Glu2Sor1	Glu0	96	0.010416667	6	83	36765	33638	OFF	12	6	2887	59	51	8	55	4	0	49	6	13	5	13	7	21	0	46	0	0	0	3	0	0	0	0	0	34	33	0.945516272	1.246410457	0.649678685	0	0
51	yPH_132	WT	Glu2Sor1	Glu0	96	0.010416667	6	84	37125	33998	OFF	12	6	2887	58	48	10	55	3	0	46	9	13	5	13	6	21	0	46	0	2	0	2	0	0	0	0	0	34	33	0.945516272	1.246410457	0.649678685	0	0
51	yPH_132	WT	Glu2Sor1	Glu0	96	0.010416667	6	85	37485	34358	OFF	12	6	2887	57	47	10	55	2	0	46	9	13	5	12	6	21	0	47	0	1	0	0	0	0	0	0	0	34	33	0.945516272	1.246410457	0.649678685	0	0
51	yPH_132	WT	Glu2Sor1	Glu0	96	0.010416667	6	86	37845	34718	ON	13	7	2888	57	48	9	56	1	1	47	9	13	4	12	4	21	0	47	0	2	0	2	0	0	0	0	0	35	33	0.945516272	1.246410457	0.649678685	0	0
51	yPH_132	WT	Glu2Sor1	Glu0	96	0.010416667	6	87	38205	35078	ON	13	7	2888	58	49	9	56	2	0	47	9	15	2	15	2	21	0	47	0	0	0	0	0	0	0	0	0	35	33	0.945516272	1.246410457	0.649678685	0	0
51	yPH_132	WT	Glu2Sor1	Glu0	96	0.010416667	6	88	38565	35438	ON	13	7	2888	59	50	9	56	3	0	47	9	15	2	16	2	21	0	45	0	0	0	2	0	0	0	0	0	35	33	0.945516272	1.246410457	0.649678685	0	0
51	yPH_132	WT	Glu2Sor1	Glu0	96	0.010416667	6	89	38925	35798	ON	13	7	2888	55	45	10	55	0	0	45	10	15	1	13	1	21	0	47	0	2	0	0	0	0	0	0	0	35	33	0.945516272	1.246410457	0.649678685	0	0
51	yPH_132	WT	Glu2Sor1	Glu0	96	0.010416667	6	90	39285	36158	ON	13	7	2888	58	50	8	55	3	0	47	8	15	1	16	1	21	0	44	0	0	0	3	0	0	0	0	0	35	33	0.945516272	1.246410457	0.649678685	0	0
51	yPH_132	WT	Glu2Sor1	Glu0	96	0.010416667	6	91	39645	36518	ON	13	7	2888	56	45	11	55	1	0	44	11	15	1	14	1	21	0	44	0	1	0	1	0	0	0	0	0	35	33	0.945516272	1.246410457	0.649678685	0	0
51	yPH_132	WT	Glu2Sor1	Glu0	96	0.010416667	6	92	40005	36878	ON	13	7	2888	56	44	12	55	1	0	44	11	15	1	13	2	21	0	44	0	0	0	1	1	0.022727273	0.034482759	6.31E-05	9.58E-05	35	34	0.968243544	1.280893215	0.649678685	0	0
51	yPH_132	WT	Glu2Sor1	Glu0	96	0.010416667	6	93	40365	37238	ON	13	7	2888	58	45	13	56	2	1	44	12	15	1	14	2	21	0	44	0	0	0	0	0	0	0	0	0	36	34	0.968243544	1.280893215	0.649678685	0	0
51	yPH_132	WT	Glu2Sor1	Glu0	96	0.010416667	6	94	40725	37598	OFF	14	7	2888	61	47	14	56	5	0	44	12	15	1	16	3	21	0	43	0	2	0	3	0	0	0	0	0	36	34	0.968243544	1.280893215	0.649678685	0	0
51	yPH_132	WT	Glu2Sor1	Glu0	96	0.010416667	6	95	41085	37958	OFF	14	7	2888	63	46	17	56	7	0	43	13	18	1	19	5	24	0.075	39	0	0	0	4	0	0	0	0	0	36	34	0.968243544	1.280893215	0.724678685	0.075	0.000208333
51	yPH_132	WT	Glu2Sor1	Glu0	96	0.010416667	6	96	41445	38318	OFF	14	7	2888	64	43	21	56	8	0	39	17	16	3	18	7	24	0	41	0	1	0	1	2	0.051282051	0.086956522	0.00014245	0.000241546	36	36	1.019525596	1.367849737	0.724678685	0	0
51	yPH_132	WT	Glu2Sor1	Glu0	96	0.010416667	6	97	41805	38678	OFF	14	7	2888	62	42	20	58	4	2	41	17	16	3	15	6	24	0	44	0	2	0	0	1	0.024390244	0.04	6.78E-05	0.000111111	38	37	1.04391584	1.407849737	0.724678685	0	0
51	yPH_132	WT	Glu2Sor1	Glu0	96	0.010416667	6	98	42165	39038	OFF	14	7	2888	64	46	18	59	5	1	44	15	16	3	16	6	24	0	48	0	4	0	0	0	0	0	0	0	39	37	1.04391584	1.407849737	0.724678685	0	0
51	yPH_132	WT	Glu2Sor1	Glu0	96	0.010416667	6	99	42525	39398	OFF	14	7	2888	62	49	13	59	3	0	48	11	18	1	17	3	24	0	49	0	0	0	0	1	0.020833333	0.033333333	5.79E-05	9.26E-05	39	38	1.064749173	1.44118307	0.724678685	0	0
51	yPH_132	WT	Glu2Sor1	Glu0	96	0.010416667	6	100	42885	39758	OFF	14	7	2888	63	50	13	60	3	1	49	11	17	1	16	3	24	0	NA	NA	NA	NA	NA	NA	NA	NA	NA	NA	NA	NA	NA	NA	NA	NA	NA
51	yPH_132	WT	Glu2Sor1	Glu0	96	0.010416667	7	0	54	-3073	OFF	0	0	3610	8	8	0	8	0	0	8	0	1	0	0	0	0	0	8	0	0	0	0	0	0	0	0	0	NA	NA	NA	NA	NA	NA	NA
51	yPH_132	WT	Glu2Sor1	Glu0	96	0.010416667	7	1	414	-2713	OFF	0	0	3610	8	8	0	8	0	0	8	0	1	0	0	0	0	0	9	0	0	0	0	1	0.125	0.142857143	0.000347222	0.000396825	NA	NA	NA	NA	NA	NA	NA
51	yPH_132	WT	Glu2Sor1	Glu0	96	0.010416667	7	2	774	-2353	OFF	0	0	3610	9	9	0	9	0	1	9	0	1	0	0	0	0	0	9	0	0	0	0	0	0	0	0	0	NA	NA	NA	NA	NA	NA	NA
51	yPH_132	WT	Glu2Sor1	Glu0	96	0.010416667	7	3	1134	-1993	OFF	0	0	3610	9	9	0	9	0	0	9	0	1	0	0	0	0	0	9	0	0	0	0	0	0	0	0	0	NA	NA	NA	NA	NA	NA	NA
51	yPH_132	WT	Glu2Sor1	Glu0	96	0.010416667	7	4	1494	-1633	OFF	0	0	3610	9	9	0	9	0	0	9	0	1	0	0	0	0	0	10	0	0	0	0	1	0.111111111	0.125	0.000308642	0.000347222	NA	NA	NA	NA	NA	NA	NA
51	yPH_132	WT	Glu2Sor1	Glu0	96	0.010416667	7	5	1854	-1273	OFF	0	0	3610	10	10	0	10	0	1	10	0	1	0	0	0	0	0	10	0	0	0	0	0	0	0	0	0	NA	NA	NA	NA	NA	NA	NA
51	yPH_132	WT	Glu2Sor1	Glu0	96	0.010416667	7	6	2214	-913	OFF	0	0	3610	10	10	0	10	0	0	10	0	1	0	0	0	0	0	10	0	0	0	0	0	0	0	0	0	NA	NA	NA	NA	NA	NA	NA
51	yPH_132	WT	Glu2Sor1	Glu0	96	0.010416667	7	7	2574	-553	OFF	0	0	3610	10	10	0	10	0	0	10	0	1	0	0	0	0	0	10	0	0	0	0	0	0	0	0	0	NA	NA	NA	NA	NA	NA	NA
51	yPH_132	WT	Glu2Sor1	Glu0	96	0.010416667	7	8	2934	-193	OFF	0	0	3610	10	10	0	10	0	0	10	0	1	0	0	0	0	0	12	0	0	0	0	2	0.2	0.222222222	0.000277778	0.000308642	NA	NA	NA	NA	NA	NA	NA
51	yPH_132	WT	Glu2Sor1	Glu0	96	0.010416667	7	9	3654	527	ON	1	1	2887	12	12	0	12	0	2	12	0	1	0	0	0	0	0	12	0	0	0	0	0	0	0	0	0	2	2	0.2	0.222222222	0	NA	NA
51	yPH_132	WT	Glu2Sor1	Glu0	96	0.010416667	7	10	4014	887	ON	1	1	2887	12	12	0	12	0	0	12	0	1	0	0	0	0	0	12	0	0	0	0	0	0	0	0	0	2	2	0.2	0.222222222	0	0	0
51	yPH_132	WT	Glu2Sor1	Glu0	96	0.010416667	7	11	4374	1247	ON	1	1	2887	12	12	0	12	0	0	12	0	1	0	0	0	0	0	12	0	0	0	0	0	0	0	0	0	2	2	0.2	0.222222222	0	0	0
51	yPH_132	WT	Glu2Sor1	Glu0	96	0.010416667	7	12	4734	1607	ON	1	1	2887	12	12	0	12	0	0	12	0	1	0	0	0	0	0	12	0	0	0	0	0	0	0	0	0	2	2	0.2	0.222222222	0	0	0
51	yPH_132	WT	Glu2Sor1	Glu0	96	0.010416667	7	13	5094	1967	ON	1	1	2887	12	12	0	12	0	0	12	0	1	0	0	0	0	0	12	0	0	0	0	0	0	0	0	0	2	2	0.2	0.222222222	0	0	0
51	yPH_132	WT	Glu2Sor1	Glu0	96	0.010416667	7	14	5454	2327	ON	1	1	2887	12	12	0	12	0	0	12	0	1	0	0	0	0	0	12	0	0	0	0	0	0	0	0	0	2	2	0.2	0.222222222	0	0	0
51	yPH_132	WT	Glu2Sor1	Glu0	96	0.010416667	7	15	5814	2687	ON	1	1	2887	12	12	0	12	0	0	12	0	1	0	0	0	0	0	10	0	0	0	2	0	0	0	0	0	2	2	0.2	0.222222222	0	0	0
51	yPH_132	WT	Glu2Sor1	Glu0	96	0.010416667	7	16	6174	3047	OFF	2	1	2888	12	10	2	12	0	0	10	2	1	0	0	0	0	0	10	0	0	0	0	0	0	0	0	0	2	2	0.2	0.222222222	0	0	0
51	yPH_132	WT	Glu2Sor1	Glu0	96	0.010416667	7	17	6534	3407	OFF	2	1	2888	12	10	2	12	0	0	10	2	2	0	1	0	1	0.090909091	12	0	2	0	0	0	0	0	0	0	2	2	0.2	0.222222222	0.090909091	0.090909091	0.000252525
51	yPH_132	WT	Glu2Sor1	Glu0	96	0.010416667	7	18	6894	3767	OFF	2	1	2888	12	12	0	12	0	0	12	0	2	0	1	0	1	0	12	0	0	0	0	0	0	0	0	0	2	2	0.2	0.222222222	0.090909091	0	0
51	yPH_132	WT	Glu2Sor1	Glu0	96	0.010416667	7	19	7254	4127	OFF	2	1	2888	12	12	0	12	0	0	12	0	2	0	1	0	1	0	11	0	0	0	1	0	0	0	0	0	2	2	0.2	0.222222222	0.090909091	0	0
51	yPH_132	WT	Glu2Sor1	Glu0	96	0.010416667	7	20	7614	4487	OFF	2	1	2888	14	13	1	12	2	0	11	1	2	0	1	0	1	0	11	0	0	0	0	0	0	0	0	0	2	2	0.2	0.222222222	0.090909091	0	0
51	yPH_132	WT	Glu2Sor1	Glu0	96	0.010416667	7	21	7974	4847	OFF	2	1	2888	13	12	1	12	1	0	11	1	2	0	1	0	1	0	11	0	0	0	0	0	0	0	0	0	2	2	0.2	0.222222222	0.090909091	0	0
51	yPH_132	WT	Glu2Sor1	Glu0	96	0.010416667	7	22	8334	5207	OFF	2	1	2888	13	12	1	12	1	0	11	1	2	0	1	0	1	0	11	0	0	0	0	0	0	0	0	0	2	2	0.2	0.222222222	0.090909091	0	0
51	yPH_132	WT	Glu2Sor1	Glu0	96	0.010416667	7	23	8694	5567	OFF	2	1	2888	13	12	1	12	1	0	11	1	2	0	1	0	1	0	11	0	0	0	0	0	0	0	0	0	2	2	0.2	0.222222222	0.090909091	0	0
51	yPH_132	WT	Glu2Sor1	Glu0	96	0.010416667	7	24	9054	5927	ON	3	2	2888	12	11	1	12	0	0	11	1	2	0	1	0	1	0	10	0	0	0	1	0	0	0	0	0	2	2	0.2	0.222222222	0.090909091	0	0
51	yPH_132	WT	Glu2Sor1	Glu0	96	0.010416667	7	25	9414	6287	ON	3	2	2888	12	10	2	12	0	0	10	2	2	0	1	0	1	0	10	0	0	0	0	0	0	0	0	0	2	2	0.2	0.222222222	0.090909091	0	0
51	yPH_132	WT	Glu2Sor1	Glu0	96	0.010416667	7	26	9774	6647	ON	3	2	2888	12	10	2	12	0	0	10	2	2	0	1	0	1	0	10	0	0	0	0	0	0	0	0	0	2	2	0.2	0.222222222	0.090909091	0	0
51	yPH_132	WT	Glu2Sor1	Glu0	96	0.010416667	7	27	10134	7007	ON	3	2	2888	12	10	2	12	0	0	10	2	2	0	1	0	1	0	10	0	0	0	0	0	0	0	0	0	2	2	0.2	0.222222222	0.090909091	0	0
51	yPH_132	WT	Glu2Sor1	Glu0	96	0.010416667	7	28	10494	7367	ON	3	2	2888	12	10	2	12	0	0	10	2	2	0	1	0	1	0	10	0	0	0	0	0	0	0	0	0	2	2	0.2	0.222222222	0.090909091	0	0
51	yPH_132	WT	Glu2Sor1	Glu0	96	0.010416667	7	29	10854	7727	ON	3	2	2888	12	10	2	12	0	0	10	2	2	0	1	0	1	0	10	0	0	0	0	0	0	0	0	0	2	2	0.2	0.222222222	0.090909091	0	0
51	yPH_132	WT	Glu2Sor1	Glu0	96	0.010416667	7	30	11214	8087	ON	3	2	2888	13	11	2	12	1	0	10	2	2	0	1	0	1	0	11	0	0	0	0	1	0.1	0.125	0.000277778	0.000347222	2	3	0.3	0.347222222	0.090909091	0	0
51	yPH_132	WT	Glu2Sor1	Glu0	96	0.010416667	7	31	11574	8447	ON	3	2	2888	14	12	2	13	1	1	11	2	2	0	1	0	1	0	11	0	0	0	0	0	0	0	0	0	3	3	0.3	0.347222222	0.090909091	0	0
51	yPH_132	WT	Glu2Sor1	Glu0	96	0.010416667	7	32	11934	8807	OFF	4	2	2888	13	11	2	13	0	0	11	2	4	0	3	0	3	0.181818182	11	0	0	0	0	0	0	0	0	0	3	3	0.3	0.347222222	0.272727273	0.181818182	0.000505051
51	yPH_132	WT	Glu2Sor1	Glu0	96	0.010416667	7	33	12294	9167	OFF	4	2	2888	14	12	2	13	1	0	11	2	4	0	3	0	3	0	12	0	0	0	0	1	0.090909091	0.142857143	0.000252525	0.000396825	3	4	0.390909091	0.490079365	0.272727273	0	0
51	yPH_132	WT	Glu2Sor1	Glu0	96	0.010416667	7	34	12654	9527	OFF	4	2	2888	15	13	2	14	1	1	12	2	4	0	3	0	3	0	12	0	0	0	0	0	0	0	0	0	4	4	0.390909091	0.490079365	0.272727273	0	0
51	yPH_132	WT	Glu2Sor1	Glu0	96	0.010416667	7	35	13014	9887	OFF	4	2	2888	16	14	2	14	2	0	12	2	4	0	3	0	3	0	12	0	0	0	0	0	0	0	0	0	4	4	0.390909091	0.490079365	0.272727273	0	0
51	yPH_132	WT	Glu2Sor1	Glu0	96	0.010416667	7	36	13374	10247	OFF	4	2	2888	16	14	2	14	2	0	12	2	4	0	3	0	3	0	11	0	0	0	1	0	0	0	0	0	4	4	0.390909091	0.490079365	0.272727273	0	0
51	yPH_132	WT	Glu2Sor1	Glu0	96	0.010416667	7	37	13734	10607	OFF	4	2	2888	15	12	3	14	1	0	11	3	4	0	3	0	3	0	11	0	0	0	0	0	0	0	0	0	4	4	0.390909091	0.490079365	0.272727273	0	0
51	yPH_132	WT	Glu2Sor1	Glu0	96	0.010416667	7	38	14094	10967	OFF	4	2	2888	15	12	3	14	1	0	11	3	4	0	3	0	3	0	12	0	1	0	0	0	0	0	0	0	4	4	0.390909091	0.490079365	0.272727273	0	0
51	yPH_132	WT	Glu2Sor1	Glu0	96	0.010416667	7	39	14454	11327	OFF	4	2	2888	16	14	2	14	2	0	12	2	4	0	3	0	3	0	11	0	0	0	1	0	0	0	0	0	4	4	0.390909091	0.490079365	0.272727273	0	0
51	yPH_132	WT	Glu2Sor1	Glu0	96	0.010416667	7	40	14814	11687	ON	5	3	2888	15	12	3	14	1	0	11	3	4	0	3	0	3	0	11	0	0	0	0	0	0	0	0	0	4	4	0.390909091	0.490079365	0.272727273	0	0
51	yPH_132	WT	Glu2Sor1	Glu0	96	0.010416667	7	41	15174	12047	ON	5	3	2888	14	11	3	14	0	0	11	3	4	0	3	0	3	0	12	0	0	0	0	1	0.090909091	0.142857143	0.000252525	0.000396825	4	5	0.481818182	0.632936508	0.272727273	0	0
51	yPH_132	WT	Glu2Sor1	Glu0	96	0.010416667	7	42	15534	12407	ON	5	3	2888	16	13	3	15	1	1	12	3	4	0	3	0	3	0	12	0	0	0	0	0	0	0	0	0	5	5	0.481818182	0.632936508	0.272727273	0	0
51	yPH_132	WT	Glu2Sor1	Glu0	96	0.010416667	7	43	15894	12767	ON	5	3	2888	16	13	3	15	1	0	12	3	5	0	4	0	4	0.090909091	12	0	0	0	0	0	0	0	0	0	5	5	0.481818182	0.632936508	0.363636364	0.090909091	0.000252525
51	yPH_132	WT	Glu2Sor1	Glu0	96	0.010416667	7	44	16254	13127	ON	5	3	2888	15	12	3	15	0	0	12	3	5	0	4	0	4	0	12	0	0	0	0	0	0	0	0	0	5	5	0.481818182	0.632936508	0.363636364	0	0
51	yPH_132	WT	Glu2Sor1	Glu0	96	0.010416667	7	45	16614	13487	ON	5	3	2888	16	13	3	15	1	0	12	3	5	0	4	0	4	0	12	0	0	0	0	0	0	0	0	0	5	5	0.481818182	0.632936508	0.363636364	0	0
51	yPH_132	WT	Glu2Sor1	Glu0	96	0.010416667	7	46	16974	13847	ON	5	3	2888	16	13	3	14	2	0	12	2	5	0	4	0	4	0	12	0	0	0	0	0	0	0	0	0	5	5	0.481818182	0.632936508	0.363636364	0	0
51	yPH_132	WT	Glu2Sor1	Glu0	96	0.010416667	7	47	17334	14207	ON	5	3	2888	15	13	2	14	1	0	12	2	5	0	4	0	4	0	13	0	0	0	0	1	0.083333333	0.142857143	0.000231481	0.000396825	5	6	0.565151515	0.775793651	0.363636364	0	0
51	yPH_132	WT	Glu2Sor1	Glu0	96	0.010416667	7	48	17694	14567	OFF	6	3	2887	15	13	2	15	0	1	13	2	7	0	6	0	6	0.2	13	0	0	0	0	0	0	0	0	0	6	6	0.565151515	0.775793651	0.563636364	0.2	0.000555556
51	yPH_132	WT	Glu2Sor1	Glu0	96	0.010416667	7	49	18054	14927	OFF	6	3	2887	14	13	1	14	0	0	13	1	7	0	6	0	6	0	13	0	0	0	0	0	0	0	0	0	6	6	0.565151515	0.775793651	0.563636364	0	0
51	yPH_132	WT	Glu2Sor1	Glu0	96	0.010416667	7	50	18414	15287	OFF	6	3	2887	16	13	3	14	2	0	13	1	7	0	6	0	6	0	13	0	0	0	0	0	0	0	0	0	6	6	0.565151515	0.775793651	0.563636364	0	0
51	yPH_132	WT	Glu2Sor1	Glu0	96	0.010416667	7	51	18774	15647	OFF	6	3	2887	17	14	3	14	3	0	13	1	7	0	6	0	6	0	13	0	0	0	0	0	0	0	0	0	6	6	0.565151515	0.775793651	0.563636364	0	0
51	yPH_132	WT	Glu2Sor1	Glu0	96	0.010416667	7	52	19134	16007	OFF	6	3	2887	14	13	1	14	0	0	13	1	7	0	6	0	6	0	13	0	0	0	0	0	0	0	0	0	6	6	0.565151515	0.775793651	0.563636364	0	0
51	yPH_132	WT	Glu2Sor1	Glu0	96	0.010416667	7	53	19494	16367	OFF	6	3	2887	15	13	2	14	1	0	13	1	7	0	6	0	6	0	13	0	0	0	0	0	0	0	0	0	6	6	0.565151515	0.775793651	0.563636364	0	0
51	yPH_132	WT	Glu2Sor1	Glu0	96	0.010416667	7	54	19854	16727	OFF	6	3	2887	15	13	2	14	1	0	13	1	7	0	6	0	6	0	13	0	0	0	0	0	0	0	0	0	6	6	0.565151515	0.775793651	0.563636364	0	0
51	yPH_132	WT	Glu2Sor1	Glu0	96	0.010416667	7	55	20214	17087	OFF	6	3	2887	15	14	1	14	1	0	13	1	7	0	6	0	6	0	13	0	0	0	0	0	0	0	0	0	6	6	0.565151515	0.775793651	0.563636364	0	0
51	yPH_132	WT	Glu2Sor1	Glu0	96	0.010416667	7	56	20574	17447	ON	7	4	2888	14	13	1	14	0	0	13	1	7	0	6	0	6	0	13	0	0	0	0	0	0	0	0	0	6	6	0.565151515	0.775793651	0.563636364	0	0
51	yPH_132	WT	Glu2Sor1	Glu0	96	0.010416667	7	57	20934	17807	ON	7	4	2888	14	13	1	14	0	0	13	1	7	0	6	0	6	0	13	0	0	0	0	0	0	0	0	0	6	6	0.565151515	0.775793651	0.563636364	0	0
51	yPH_132	WT	Glu2Sor1	Glu0	96	0.010416667	7	58	21294	18167	ON	7	4	2888	14	13	1	14	0	0	13	1	7	0	6	0	6	0	13	0	0	0	0	0	0	0	0	0	6	6	0.565151515	0.775793651	0.563636364	0	0
51	yPH_132	WT	Glu2Sor1	Glu0	96	0.010416667	7	59	21654	18527	ON	7	4	2888	14	13	1	14	0	0	13	1	7	0	6	0	6	0	13	0	0	0	0	0	0	0	0	0	6	6	0.565151515	0.775793651	0.563636364	0	0
51	yPH_132	WT	Glu2Sor1	Glu0	96	0.010416667	7	60	22014	18887	ON	7	4	2888	14	13	1	14	0	0	13	1	7	0	6	0	6	0	13	0	0	0	0	0	0	0	0	0	6	6	0.565151515	0.775793651	0.563636364	0	0
51	yPH_132	WT	Glu2Sor1	Glu0	96	0.010416667	7	61	22374	19247	ON	7	4	2888	14	13	1	14	0	0	13	1	7	0	6	0	6	0	13	0	0	0	0	0	0	0	0	0	6	6	0.565151515	0.775793651	0.563636364	0	0
51	yPH_132	WT	Glu2Sor1	Glu0	96	0.010416667	7	62	23094	19967	ON	7	4	2888	14	13	1	14	0	0	13	1	7	0	6	0	6	0	13	0	0	0	0	0	0	0	0	0	6	6	0.565151515	0.775793651	0.563636364	0	0
51	yPH_132	WT	Glu2Sor1	Glu0	96	0.010416667	7	63	23454	20327	OFF	8	4	2888	15	14	1	14	1	0	13	1	7	0	6	0	6	0	13	0	0	0	0	0	0	0	0	0	6	6	0.565151515	0.775793651	0.563636364	0	0
51	yPH_132	WT	Glu2Sor1	Glu0	96	0.010416667	7	64	23814	20687	OFF	8	4	2888	14	13	1	14	0	0	13	1	7	0	6	0	6	0	13	0	0	0	0	0	0	0	0	0	6	6	0.565151515	0.775793651	0.563636364	0	0
51	yPH_132	WT	Glu2Sor1	Glu0	96	0.010416667	7	65	24174	21047	OFF	8	4	2888	14	13	1	14	0	0	13	1	7	0	6	0	6	0	14	0	0	0	0	1	0.076923077	0.166666667	0.000213675	0.000462963	6	7	0.642074592	0.942460317	0.563636364	0	0
51	yPH_132	WT	Glu2Sor1	Glu0	96	0.010416667	7	66	24534	21407	OFF	8	4	2888	15	14	1	15	0	1	14	1	7	0	6	0	6	0	14	0	0	0	0	0	0	0	0	0	7	7	0.642074592	0.942460317	0.563636364	0	0
51	yPH_132	WT	Glu2Sor1	Glu0	96	0.010416667	7	67	24894	21767	OFF	8	4	2888	15	14	1	15	0	0	14	1	7	0	6	0	6	0	14	0	0	0	0	0	0	0	0	0	7	7	0.642074592	0.942460317	0.563636364	0	0
51	yPH_132	WT	Glu2Sor1	Glu0	96	0.010416667	7	68	25254	22127	OFF	8	4	2888	16	15	1	15	1	0	14	1	7	0	6	0	6	0	14	0	0	0	0	0	0	0	0	0	7	7	0.642074592	0.942460317	0.563636364	0	0
51	yPH_132	WT	Glu2Sor1	Glu0	96	0.010416667	7	69	25614	22487	OFF	8	4	2888	15	14	1	15	0	0	14	1	7	0	6	0	6	0	14	0	0	0	0	0	0	0	0	0	7	7	0.642074592	0.942460317	0.563636364	0	0
51	yPH_132	WT	Glu2Sor1	Glu0	96	0.010416667	7	70	25974	22847	OFF	8	4	2888	16	15	1	15	1	0	14	1	7	0	6	0	6	0	14	0	0	0	0	0	0	0	0	0	7	7	0.642074592	0.942460317	0.563636364	0	0
51	yPH_132	WT	Glu2Sor1	Glu0	96	0.010416667	7	71	26334	23207	ON	9	5	2888	15	14	1	15	0	0	14	1	7	0	6	0	6	0	14	0	0	0	0	0	0	0	0	0	7	7	0.642074592	0.942460317	0.563636364	0	0
51	yPH_132	WT	Glu2Sor1	Glu0	96	0.010416667	7	72	26694	23567	ON	9	5	2888	15	14	1	15	0	0	14	1	7	0	6	0	6	0	14	0	0	0	0	0	0	0	0	0	7	7	0.642074592	0.942460317	0.563636364	0	0
51	yPH_132	WT	Glu2Sor1	Glu0	96	0.010416667	7	73	27054	23927	ON	9	5	2888	15	14	1	15	0	0	14	1	7	0	6	0	6	0	14	0	0	0	0	0	0	0	0	0	7	7	0.642074592	0.942460317	0.563636364	0	0
51	yPH_132	WT	Glu2Sor1	Glu0	96	0.010416667	7	74	27414	24287	ON	9	5	2888	15	14	1	15	0	0	14	1	7	0	6	0	6	0	14	0	0	0	0	0	0	0	0	0	7	7	0.642074592	0.942460317	0.563636364	0	0
51	yPH_132	WT	Glu2Sor1	Glu0	96	0.010416667	7	75	27774	24647	ON	9	5	2888	15	14	1	15	0	0	14	1	7	0	6	0	6	0	14	0	0	0	0	0	0	0	0	0	7	7	0.642074592	0.942460317	0.563636364	0	0
51	yPH_132	WT	Glu2Sor1	Glu0	96	0.010416667	7	76	28134	25007	ON	9	5	2888	14	14	0	14	0	0	14	0	7	0	6	0	6	0	14	0	0	0	0	0	0	0	0	0	7	7	0.642074592	0.942460317	0.563636364	0	0
51	yPH_132	WT	Glu2Sor1	Glu0	96	0.010416667	7	77	28494	25367	ON	9	5	2888	16	15	1	14	2	0	14	0	7	0	6	0	6	0	14	0	0	0	0	0	0	0	0	0	7	7	0.642074592	0.942460317	0.563636364	0	0
51	yPH_132	WT	Glu2Sor1	Glu0	96	0.010416667	7	78	28854	25727	ON	9	5	2888	14	14	0	14	0	0	14	0	7	0	6	0	6	0	14	0	0	0	0	0	0	0	0	0	7	7	0.642074592	0.942460317	0.563636364	0	0
51	yPH_132	WT	Glu2Sor1	Glu0	96	0.010416667	7	79	29214	26087	OFF	10	5	2888	14	14	0	14	0	0	14	0	8	0	7	0	7	0.142857143	14	0	0	0	0	0	0	0	0	0	7	7	0.642074592	0.942460317	0.706493506	0.142857142	0.000396825
51	yPH_132	WT	Glu2Sor1	Glu0	96	0.010416667	7	80	29574	26447	OFF	10	5	2888	15	14	1	14	1	0	14	0	8	0	7	0	7	0	14	0	0	0	0	0	0	0	0	0	7	7	0.642074592	0.942460317	0.706493506	0	0
51	yPH_132	WT	Glu2Sor1	Glu0	96	0.010416667	7	81	29934	26807	OFF	10	5	2888	15	14	1	14	1	0	14	0	8	0	7	0	7	0	15	0	0	0	0	1	0.071428571	0.166666667	0.000198413	0.000462963	7	8	0.713503164	1.109126984	0.706493506	0	0
51	yPH_132	WT	Glu2Sor1	Glu0	96	0.010416667	7	82	30294	27167	OFF	10	5	2888	16	15	1	15	1	1	15	0	8	0	7	0	7	0	15	0	0	0	0	0	0	0	0	0	8	8	0.713503164	1.109126984	0.706493506	0	0
51	yPH_132	WT	Glu2Sor1	Glu0	96	0.010416667	7	83	30654	27527	OFF	10	5	2888	16	15	1	15	1	0	15	0	8	0	7	0	7	0	15	0	0	0	0	0	0	0	0	0	8	8	0.713503164	1.109126984	0.706493506	0	0
51	yPH_132	WT	Glu2Sor1	Glu0	96	0.010416667	7	84	31014	27887	OFF	10	5	2888	16	15	1	15	1	0	15	0	8	0	7	0	7	0	15	0	0	0	0	0	0	0	0	0	8	8	0.713503164	1.109126984	0.706493506	0	0
51	yPH_132	WT	Glu2Sor1	Glu0	96	0.010416667	7	85	31374	28247	OFF	10	5	2888	16	15	1	15	1	0	15	0	8	0	7	0	7	0	15	0	0	0	0	0	0	0	0	0	8	8	0.713503164	1.109126984	0.706493506	0	0
51	yPH_132	WT	Glu2Sor1	Glu0	96	0.010416667	7	86	31734	28607	OFF	10	5	2888	16	15	1	15	1	0	15	0	8	0	7	0	7	0	15	0	0	0	0	0	0	0	0	0	8	8	0.713503164	1.109126984	0.706493506	0	0
51	yPH_132	WT	Glu2Sor1	Glu0	96	0.010416667	7	87	32094	28967	ON	11	6	2888	16	15	1	15	1	0	15	0	8	0	7	0	7	0	15	0	0	0	0	0	0	0	0	0	8	8	0.713503164	1.109126984	0.706493506	0	0
51	yPH_132	WT	Glu2Sor1	Glu0	96	0.010416667	7	88	32454	29327	ON	11	6	2888	16	15	1	15	1	0	15	0	8	0	7	0	7	0	15	0	0	0	0	0	0	0	0	0	8	8	0.713503164	1.109126984	0.706493506	0	0
51	yPH_132	WT	Glu2Sor1	Glu0	96	0.010416667	7	89	32814	29687	ON	11	6	2888	16	16	0	15	1	0	15	0	8	0	7	0	7	0	15	0	0	0	0	0	0	0	0	0	8	8	0.713503164	1.109126984	0.706493506	0	0
51	yPH_132	WT	Glu2Sor1	Glu0	96	0.010416667	7	90	33174	30047	ON	11	6	2888	15	15	0	15	0	0	15	0	8	0	7	0	7	0	15	0	0	0	0	0	0	0	0	0	8	8	0.713503164	1.109126984	0.706493506	0	0
51	yPH_132	WT	Glu2Sor1	Glu0	96	0.010416667	7	91	33534	30407	ON	11	6	2888	15	15	0	15	0	0	15	0	8	0	7	0	7	0	15	0	0	0	0	0	0	0	0	0	8	8	0.713503164	1.109126984	0.706493506	0	0
51	yPH_132	WT	Glu2Sor1	Glu0	96	0.010416667	7	92	33894	30767	ON	11	6	2888	15	15	0	15	0	0	15	0	8	0	7	0	7	0	15	0	0	0	0	0	0	0	0	0	8	8	0.713503164	1.109126984	0.706493506	0	0
51	yPH_132	WT	Glu2Sor1	Glu0	96	0.010416667	7	93	34254	31127	ON	11	6	2888	15	15	0	15	0	0	15	0	8	0	7	0	7	0	15	0	0	0	0	0	0	0	0	0	8	8	0.713503164	1.109126984	0.706493506	0	0
51	yPH_132	WT	Glu2Sor1	Glu0	96	0.010416667	7	94	34614	31487	ON	11	6	2888	15	15	0	15	0	0	15	0	8	0	7	0	7	0	15	0	0	0	0	0	0	0	0	0	8	8	0.713503164	1.109126984	0.706493506	0	0
51	yPH_132	WT	Glu2Sor1	Glu0	96	0.010416667	7	95	34974	31847	OFF	12	6	2887	15	15	0	15	0	0	15	0	8	0	7	0	7	0	15	0	0	0	0	0	0	0	0	0	8	8	0.713503164	1.109126984	0.706493506	0	0
51	yPH_132	WT	Glu2Sor1	Glu0	96	0.010416667	7	96	35334	32207	OFF	12	6	2887	15	15	0	15	0	0	15	0	8	0	7	0	7	0	15	0	0	0	0	0	0	0	0	0	8	8	0.713503164	1.109126984	0.706493506	0	0
51	yPH_132	WT	Glu2Sor1	Glu0	96	0.010416667	7	97	35694	32567	OFF	12	6	2887	15	15	0	15	0	0	15	0	8	0	7	0	7	0	15	0	0	0	0	0	0	0	0	0	8	8	0.713503164	1.109126984	0.706493506	0	0
51	yPH_132	WT	Glu2Sor1	Glu0	96	0.010416667	7	98	36054	32927	OFF	12	6	2887	15	15	0	15	0	0	15	0	8	0	7	0	7	0	15	0	0	0	0	0	0	0	0	0	8	8	0.713503164	1.109126984	0.706493506	0	0
51	yPH_132	WT	Glu2Sor1	Glu0	96	0.010416667	7	99	36414	33287	OFF	12	6	2887	15	15	0	15	0	0	15	0	8	0	7	0	7	0	15	0	0	0	0	0	0	0	0	0	8	8	0.713503164	1.109126984	0.706493506	0	0
51	yPH_132	WT	Glu2Sor1	Glu0	96	0.010416667	7	100	36774	33647	OFF	12	6	2887	15	15	0	15	0	0	15	0	8	0	7	0	7	0	15	0	0	0	0	0	0	0	0	0	8	8	0.713503164	1.109126984	0.706493506	0	0
51	yPH_132	WT	Glu2Sor1	Glu0	96	0.010416667	7	101	37134	34007	OFF	12	6	2887	15	15	0	15	0	0	15	0	8	0	7	0	7	0	15	0	0	0	0	0	0	0	0	0	8	8	0.713503164	1.109126984	0.706493506	0	0
51	yPH_132	WT	Glu2Sor1	Glu0	96	0.010416667	7	102	37494	34367	OFF	12	6	2887	15	15	0	15	0	0	15	0	8	0	7	0	7	0	15	0	0	0	0	0	0	0	0	0	8	8	0.713503164	1.109126984	0.706493506	0	0
51	yPH_132	WT	Glu2Sor1	Glu0	96	0.010416667	7	103	38214	35087	ON	13	7	2888	15	15	0	15	0	0	15	0	8	0	7	0	7	0	15	0	0	0	0	0	0	0	0	0	8	8	0.713503164	1.109126984	0.706493506	0	0
51	yPH_132	WT	Glu2Sor1	Glu0	96	0.010416667	7	104	38934	35807	ON	13	7	2888	15	15	0	15	0	0	15	0	8	0	7	0	7	0	15	0	0	0	0	0	0	0	0	0	8	8	0.713503164	1.109126984	0.706493506	0	0
51	yPH_132	WT	Glu2Sor1	Glu0	96	0.010416667	7	105	39654	36527	ON	13	7	2888	15	15	0	15	0	0	15	0	8	0	7	0	7	0	15	0	0	0	0	0	0	0	0	0	8	8	0.713503164	1.109126984	0.706493506	0	0
51	yPH_132	WT	Glu2Sor1	Glu0	96	0.010416667	7	106	40014	36887	ON	13	7	2888	15	15	0	15	0	0	15	0	8	0	7	0	7	0	15	0	0	0	0	0	0	0	0	0	8	8	0.713503164	1.109126984	0.706493506	0	0
51	yPH_132	WT	Glu2Sor1	Glu0	96	0.010416667	7	107	40374	37247	ON	13	7	2888	15	15	0	15	0	0	15	0	8	0	7	0	7	0	15	0	0	0	0	0	0	0	0	0	8	8	0.713503164	1.109126984	0.706493506	0	0
51	yPH_132	WT	Glu2Sor1	Glu0	96	0.010416667	7	108	40734	37607	OFF	14	7	2888	15	15	0	15	0	0	15	0	8	0	7	0	7	0	13	0	0	0	2	0	0	0	0	0	8	8	0.713503164	1.109126984	0.706493506	0	0
51	yPH_132	WT	Glu2Sor1	Glu0	96	0.010416667	7	109	41094	37967	OFF	14	7	2888	15	13	2	15	0	0	13	2	8	1	7	1	8	0.142857143	13	0	0	0	0	0	0	0	0	0	8	8	0.713503164	1.109126984	0.849350649	0.142857143	0.000396825
51	yPH_132	WT	Glu2Sor1	Glu0	96	0.010416667	7	110	41454	38327	OFF	14	7	2888	15	13	2	15	0	0	13	2	8	1	7	1	8	0	13	0	0	0	0	0	0	0	0	0	8	8	0.713503164	1.109126984	0.849350649	0	0
51	yPH_132	WT	Glu2Sor1	Glu0	96	0.010416667	7	111	41814	38687	OFF	14	7	2888	15	13	2	15	0	0	13	2	8	1	7	1	8	0	13	0	0	0	0	0	0	0	0	0	8	8	0.713503164	1.109126984	0.849350649	0	0
51	yPH_132	WT	Glu2Sor1	Glu0	96	0.010416667	7	112	42174	39047	OFF	14	7	2888	15	13	2	15	0	0	13	2	8	1	7	1	8	0	13	0	0	0	0	0	0	0	0	0	8	8	0.713503164	1.109126984	0.849350649	0	0
51	yPH_132	WT	Glu2Sor1	Glu0	96	0.010416667	7	113	42534	39407	OFF	14	7	2888	15	13	2	15	0	0	13	2	8	1	7	1	8	0	13	0	0	0	0	0	0	0	0	0	8	8	0.713503164	1.109126984	0.849350649	0	0
51	yPH_132	WT	Glu2Sor1	Glu0	96	0.010416667	7	114	42894	39767	OFF	14	7	2888	15	13	2	15	0	0	13	2	8	1	7	1	8	0	NA	NA	NA	NA	NA	NA	NA	NA	NA	NA	NA	NA	NA	NA	NA	NA	NA
51	yPH_132	WT	Glu2Sor1	Glu0	96	0.010416667	8	0	63	-3064	OFF	0	0	3610	9	9	0	9	0	0	9	0	0	0	0	0	0	0	9	0	0	0	0	0	0	0	0	0	NA	NA	NA	NA	NA	NA	NA
51	yPH_132	WT	Glu2Sor1	Glu0	96	0.010416667	8	1	423	-2704	OFF	0	0	3610	9	9	0	9	0	0	9	0	0	0	0	0	0	0	9	0	0	0	0	0	0	0	0	0	NA	NA	NA	NA	NA	NA	NA
51	yPH_132	WT	Glu2Sor1	Glu0	96	0.010416667	8	2	783	-2344	OFF	0	0	3610	9	9	0	9	0	0	9	0	0	0	0	0	0	0	9	0	0	0	0	0	0	0	0	0	NA	NA	NA	NA	NA	NA	NA
51	yPH_132	WT	Glu2Sor1	Glu0	96	0.010416667	8	3	1143	-1984	OFF	0	0	3610	9	9	0	9	0	0	9	0	0	0	0	0	0	0	9	0	0	0	0	0	0	0	0	0	NA	NA	NA	NA	NA	NA	NA
51	yPH_132	WT	Glu2Sor1	Glu0	96	0.010416667	8	4	1503	-1624	OFF	0	0	3610	10	9	1	10	0	0	9	1	0	0	0	0	0	0	9	0	0	0	0	0	0	0	0	0	NA	NA	NA	NA	NA	NA	NA
51	yPH_132	WT	Glu2Sor1	Glu0	96	0.010416667	8	5	1863	-1264	OFF	0	0	3610	10	9	1	10	0	0	9	1	1	0	1	0	1	0.1	9	0	0	0	0	0	0	0	0	0	NA	NA	NA	NA	NA	NA	NA
51	yPH_132	WT	Glu2Sor1	Glu0	96	0.010416667	8	6	2223	-904	OFF	0	0	3610	10	9	1	10	0	0	9	1	1	0	1	0	1	0	9	0	0	0	0	0	0	0	0	0	NA	NA	NA	NA	NA	NA	NA
51	yPH_132	WT	Glu2Sor1	Glu0	96	0.010416667	8	7	2583	-544	OFF	0	0	3610	10	9	1	10	0	0	9	1	1	0	1	0	1	0	10	0	0	0	0	1	0.111111111	0.125	0.000308642	0.000347222	NA	NA	NA	NA	NA	NA	NA
51	yPH_132	WT	Glu2Sor1	Glu0	96	0.010416667	8	8	2943	-184	OFF	0	0	3610	11	10	1	11	0	1	10	1	1	0	1	0	1	0	11	0	0	0	0	1	0.1	0.111111111	0.000277778	0.000308642	NA	NA	NA	NA	NA	NA	NA
51	yPH_132	WT	Glu2Sor1	Glu0	96	0.010416667	8	9	3303	176	ON	1	1	2887	12	11	1	12	0	1	11	1	1	0	1	0	1	0	11	0	0	0	0	0	0	0	0	0	2	1	0.1	0.111111111	0	NA	NA
51	yPH_132	WT	Glu2Sor1	Glu0	96	0.010416667	8	10	3663	536	ON	1	1	2887	12	11	1	12	0	0	11	1	1	0	1	0	1	0	11	0	0	0	0	0	0	0	0	0	2	1	0.1	0.111111111	0	0	0
51	yPH_132	WT	Glu2Sor1	Glu0	96	0.010416667	8	11	4023	896	ON	1	1	2887	12	11	1	12	0	0	11	1	1	0	1	0	1	0	11	0	0	0	0	0	0	0	0	0	2	1	0.1	0.111111111	0	0	0
51	yPH_132	WT	Glu2Sor1	Glu0	96	0.010416667	8	12	5463	2336	ON	1	1	2887	12	11	1	12	0	0	11	1	1	0	1	0	1	0	14	0	0	0	0	3	0.272727273	0.3	0.000378788	0.000416667	2	4	0.372727273	0.411111111	0	0	0
51	yPH_132	WT	Glu2Sor1	Glu0	96	0.010416667	8	13	6183	3056	OFF	2	1	2888	16	14	2	15	1	3	14	1	4	0	4	0	4	0.214285714	14	0	0	0	0	0	0	0	0	0	5	4	0.372727273	0.411111111	0.214285714	0.214285714	0.000297619
51	yPH_132	WT	Glu2Sor1	Glu0	96	0.010416667	8	14	6543	3416	OFF	2	1	2888	16	14	2	15	1	0	14	1	4	0	4	0	4	0	15	0	0	0	0	1	0.071428571	0.1	0.000198413	0.000277778	5	5	0.444155844	0.511111111	0.214285714	0	0
51	yPH_132	WT	Glu2Sor1	Glu0	96	0.010416667	8	15	6903	3776	OFF	2	1	2888	17	15	2	16	1	1	15	1	4	0	4	0	4	0	15	0	0	0	0	0	0	0	0	0	6	5	0.444155844	0.511111111	0.214285714	0	0
51	yPH_132	WT	Glu2Sor1	Glu0	96	0.010416667	8	16	7263	4136	OFF	2	1	2888	17	15	2	16	1	0	15	1	4	0	4	0	4	0	15	0	0	0	0	0	0	0	0	0	6	5	0.444155844	0.511111111	0.214285714	0	0
51	yPH_132	WT	Glu2Sor1	Glu0	96	0.010416667	8	17	7623	4496	OFF	2	1	2888	18	15	3	17	1	0	15	2	4	0	4	0	4	0	15	0	0	0	0	0	0	0	0	0	6	5	0.444155844	0.511111111	0.214285714	0	0
51	yPH_132	WT	Glu2Sor1	Glu0	96	0.010416667	8	18	7983	4856	OFF	2	1	2888	18	15	3	17	1	0	15	2	4	0	4	0	4	0	15	0	0	0	0	0	0	0	0	0	6	5	0.444155844	0.511111111	0.214285714	0	0
51	yPH_132	WT	Glu2Sor1	Glu0	96	0.010416667	8	19	8343	5216	OFF	2	1	2888	17	15	2	17	0	0	15	2	4	0	4	0	4	0	15	0	0	0	0	0	0	0	0	0	6	5	0.444155844	0.511111111	0.214285714	0	0
51	yPH_132	WT	Glu2Sor1	Glu0	96	0.010416667	8	20	8703	5576	OFF	2	1	2888	18	15	3	18	0	1	15	3	4	0	4	0	4	0	15	0	0	0	0	0	0	0	0	0	7	5	0.444155844	0.511111111	0.214285714	0	0
51	yPH_132	WT	Glu2Sor1	Glu0	96	0.010416667	8	21	9063	5936	ON	3	2	2888	18	15	3	18	0	0	15	3	4	0	4	0	4	0	16	0	1	0	0	0	0	0	0	0	7	5	0.444155844	0.511111111	0.214285714	0	0
51	yPH_132	WT	Glu2Sor1	Glu0	96	0.010416667	8	22	9783	6656	ON	3	2	2888	18	16	2	18	0	0	16	2	4	0	4	0	4	0	16	0	0	0	0	0	0	0	0	0	7	5	0.444155844	0.511111111	0.214285714	0	0
51	yPH_132	WT	Glu2Sor1	Glu0	96	0.010416667	8	23	10143	7016	ON	3	2	2888	18	16	2	18	0	0	16	2	4	0	4	0	4	0	16	0	0	0	0	0	0	0	0	0	7	5	0.444155844	0.511111111	0.214285714	0	0
51	yPH_132	WT	Glu2Sor1	Glu0	96	0.010416667	8	24	10503	7376	ON	3	2	2888	18	16	2	18	0	0	16	2	4	0	4	0	4	0	16	0	0	0	0	0	0	0	0	0	7	5	0.444155844	0.511111111	0.214285714	0	0
51	yPH_132	WT	Glu2Sor1	Glu0	96	0.010416667	8	25	10863	7736	ON	3	2	2888	18	16	2	18	0	0	16	2	4	0	4	0	4	0	14	0	0	0	2	0	0	0	0	0	7	5	0.444155844	0.511111111	0.214285714	0	0
51	yPH_132	WT	Glu2Sor1	Glu0	96	0.010416667	8	26	11583	8456	ON	3	2	2888	18	14	4	18	0	0	14	4	5	0	5	0	5	0.071428571	14	0	1	0	1	0	0	0	0	0	7	5	0.444155844	0.511111111	0.285714286	0.071428572	9.92E-05
51	yPH_132	WT	Glu2Sor1	Glu0	96	0.010416667	8	27	11943	8816	OFF	4	2	2888	18	14	4	18	0	0	14	4	5	1	5	1	6	0.076923077	14	0	0	0	0	0	0	0	0	0	7	5	0.444155844	0.511111111	0.362637363	0.076923077	0.000213675
51	yPH_132	WT	Glu2Sor1	Glu0	96	0.010416667	8	28	12303	9176	OFF	4	2	2888	18	14	4	18	0	0	14	4	5	1	5	1	6	0	16	0	2	0	0	0	0	0	0	0	7	5	0.444155844	0.511111111	0.362637363	0	0
51	yPH_132	WT	Glu2Sor1	Glu0	96	0.010416667	8	29	12663	9536	OFF	4	2	2888	18	16	2	18	0	0	16	2	5	1	5	1	6	0	16	0	0	0	0	0	0	0	0	0	7	5	0.444155844	0.511111111	0.362637363	0	0
51	yPH_132	WT	Glu2Sor1	Glu0	96	0.010416667	8	30	13023	9896	OFF	4	2	2888	18	16	2	18	0	0	16	2	5	1	5	1	6	0	16	0	0	0	0	0	0	0	0	0	7	5	0.444155844	0.511111111	0.362637363	0	0
51	yPH_132	WT	Glu2Sor1	Glu0	96	0.010416667	8	31	13383	10256	OFF	4	2	2888	18	16	2	18	0	0	16	2	5	1	5	1	6	0	17	0	1	0	0	0	0	0	0	0	7	5	0.444155844	0.511111111	0.362637363	0	0
51	yPH_132	WT	Glu2Sor1	Glu0	96	0.010416667	8	32	13743	10616	OFF	4	2	2888	18	17	1	18	0	0	17	1	6	0	6	0	6	0	17	0	0	0	0	0	0	0	0	0	7	5	0.444155844	0.511111111	0.362637363	0	0
51	yPH_132	WT	Glu2Sor1	Glu0	96	0.010416667	8	33	14103	10976	OFF	4	2	2888	18	17	1	18	0	0	17	1	6	0	6	0	6	0	17	0	0	0	0	0	0	0	0	0	7	5	0.444155844	0.511111111	0.362637363	0	0
51	yPH_132	WT	Glu2Sor1	Glu0	96	0.010416667	8	34	14463	11336	OFF	4	2	2888	18	17	1	18	0	0	17	1	6	0	6	0	6	0	17	0	0	0	0	0	0	0	0	0	7	5	0.444155844	0.511111111	0.362637363	0	0
51	yPH_132	WT	Glu2Sor1	Glu0	96	0.010416667	8	35	15543	12416	ON	5	3	2888	19	17	2	18	1	0	17	1	6	0	6	0	6	0	17	0	0	0	0	0	0	0	0	0	7	5	0.444155844	0.511111111	0.362637363	0	0
51	yPH_132	WT	Glu2Sor1	Glu0	96	0.010416667	8	36	17343	14216	ON	5	3	2888	20	17	3	18	2	0	17	1	6	0	6	0	6	0	17	0	0	0	0	0	0	0	0	0	7	5	0.444155844	0.511111111	0.362637363	0	0
51	yPH_132	WT	Glu2Sor1	Glu0	96	0.010416667	8	37	17703	14576	OFF	6	3	2887	21	19	2	18	3	0	17	1	10	0	12	1	11	0.384615385	17	0	0	0	0	0	0	0	0	0	7	5	0.444155844	0.511111111	0.747252747	0.384615384	0.001068376
51	yPH_132	WT	Glu2Sor1	Glu0	96	0.010416667	8	38	18063	14936	OFF	6	3	2887	22	20	2	18	4	0	17	1	10	0	13	1	11	0	17	0	0	0	0	0	0	0	0	0	7	5	0.444155844	0.511111111	0.747252747	0	0
51	yPH_132	WT	Glu2Sor1	Glu0	96	0.010416667	8	39	18423	15296	OFF	6	3	2887	22	20	2	18	4	0	17	1	10	0	13	1	11	0	17	0	0	0	0	0	0	0	0	0	7	5	0.444155844	0.511111111	0.747252747	0	0
51	yPH_132	WT	Glu2Sor1	Glu0	96	0.010416667	8	40	18783	15656	OFF	6	3	2887	22	20	2	18	4	0	17	1	10	0	13	1	11	0	17	0	0	0	0	0	0	0	0	0	7	5	0.444155844	0.511111111	0.747252747	0	0
51	yPH_132	WT	Glu2Sor1	Glu0	96	0.010416667	8	41	19143	16016	OFF	6	3	2887	22	20	2	18	4	0	17	1	10	0	13	1	11	0	17	0	0	0	0	0	0	0	0	0	7	5	0.444155844	0.511111111	0.747252747	0	0
51	yPH_132	WT	Glu2Sor1	Glu0	96	0.010416667	8	42	19503	16376	OFF	6	3	2887	22	20	2	18	4	0	17	1	10	0	13	1	11	0	17	0	0	0	0	0	0	0	0	0	7	5	0.444155844	0.511111111	0.747252747	0	0
51	yPH_132	WT	Glu2Sor1	Glu0	96	0.010416667	8	43	19863	16736	OFF	6	3	2887	23	20	3	18	5	0	17	1	10	0	13	2	11	0	17	0	0	0	0	0	0	0	0	0	7	5	0.444155844	0.511111111	0.747252747	0	0
51	yPH_132	WT	Glu2Sor1	Glu0	96	0.010416667	8	44	20223	17096	OFF	6	3	2887	22	20	2	18	4	0	17	1	10	0	13	1	11	0	17	0	0	0	0	0	0	0	0	0	7	5	0.444155844	0.511111111	0.747252747	0	0
51	yPH_132	WT	Glu2Sor1	Glu0	96	0.010416667	8	45	20583	17456	ON	7	4	2888	22	19	3	18	4	0	17	1	10	0	12	2	11	0	16	0	0	0	2	1	0.058823529	0.142857143	3.27E-05	7.94E-05	7	6	0.502979374	0.653968254	0.747252747	0	0
51	yPH_132	WT	Glu2Sor1	Glu0	96	0.010416667	8	46	22383	19256	ON	7	4	2888	20	17	3	19	1	1	16	3	8	2	9	2	11	0	17	0	0	0	0	1	0.0625	0.125	0.000173611	0.000347222	8	7	0.565479374	0.778968254	0.747252747	0	0
51	yPH_132	WT	Glu2Sor1	Glu0	96	0.010416667	8	47	22743	19616	ON	7	4	2888	21	18	3	20	1	1	17	3	8	2	9	2	11	0	13	0	0	0	4	0	0	0	0	0	9	7	0.565479374	0.778968254	0.747252747	0	0
51	yPH_132	WT	Glu2Sor1	Glu0	96	0.010416667	8	48	23463	20336	OFF	8	4	2888	23	16	7	20	3	0	13	7	11	2	14	2	15	0.363636364	15	0	2	0	0	0	0	0	0	0	9	7	0.565479374	0.778968254	1.110889111	0.363636364	0.000505051
51	yPH_132	WT	Glu2Sor1	Glu0	96	0.010416667	8	49	23823	20696	OFF	8	4	2888	23	18	5	20	3	0	15	5	11	2	14	2	15	0	15	0	0	0	0	0	0	0	0	0	9	7	0.565479374	0.778968254	1.110889111	0	0
51	yPH_132	WT	Glu2Sor1	Glu0	96	0.010416667	8	50	24183	21056	OFF	8	4	2888	24	19	5	20	4	0	15	5	11	2	15	2	15	0	13	0	0	0	2	0	0	0	0	0	9	7	0.565479374	0.778968254	1.110889111	0	0
51	yPH_132	WT	Glu2Sor1	Glu0	96	0.010416667	8	51	24543	21416	OFF	8	4	2888	23	16	7	20	3	0	13	7	11	2	14	2	15	0	15	0	2	0	0	0	0	0	0	0	9	7	0.565479374	0.778968254	1.110889111	0	0
51	yPH_132	WT	Glu2Sor1	Glu0	96	0.010416667	8	52	24903	21776	OFF	8	4	2888	23	18	5	20	3	0	15	5	11	2	14	2	15	0	17	0	2	0	0	0	0	0	0	0	9	7	0.565479374	0.778968254	1.110889111	0	0
51	yPH_132	WT	Glu2Sor1	Glu0	96	0.010416667	8	53	25263	22136	OFF	8	4	2888	23	20	3	20	3	0	17	3	11	2	14	2	15	0	17	0	0	0	0	0	0	0	0	0	9	7	0.565479374	0.778968254	1.110889111	0	0
51	yPH_132	WT	Glu2Sor1	Glu0	96	0.010416667	8	54	25623	22496	OFF	8	4	2888	23	20	3	19	4	0	17	2	11	1	14	2	15	0	17	0	0	0	0	0	0	0	0	0	9	7	0.565479374	0.778968254	1.110889111	0	0
51	yPH_132	WT	Glu2Sor1	Glu0	96	0.010416667	8	55	25983	22856	OFF	8	4	2888	23	20	3	19	4	0	17	2	11	1	14	2	15	0	17	0	0	0	0	0	0	0	0	0	9	7	0.565479374	0.778968254	1.110889111	0	0
51	yPH_132	WT	Glu2Sor1	Glu0	96	0.010416667	8	56	26343	23216	ON	9	5	2888	23	20	3	19	4	0	17	2	11	1	14	2	15	0	17	0	0	0	0	0	0	0	0	0	9	7	0.565479374	0.778968254	1.110889111	0	0
51	yPH_132	WT	Glu2Sor1	Glu0	96	0.010416667	8	57	26703	23576	ON	9	5	2888	20	17	3	19	1	0	17	2	11	1	11	2	15	0	18	0	1	0	0	0	0	0	0	0	9	7	0.565479374	0.778968254	1.110889111	0	0
51	yPH_132	WT	Glu2Sor1	Glu0	96	0.010416667	8	58	27783	24656	ON	9	5	2888	20	18	2	19	1	0	18	1	11	1	11	2	15	0	18	0	0	0	0	0	0	0	0	0	9	7	0.565479374	0.778968254	1.110889111	0	0
51	yPH_132	WT	Glu2Sor1	Glu0	96	0.010416667	8	59	28863	25736	ON	9	5	2888	21	19	2	19	2	0	18	1	11	1	12	2	15	0	18	0	0	0	1	1	0.055555556	0.142857143	0.000154321	0.000396825	9	8	0.621034929	0.921825397	1.110889111	0	0
51	yPH_132	WT	Glu2Sor1	Glu0	96	0.010416667	8	60	29223	26096	OFF	10	5	2888	23	21	2	20	3	1	18	2	12	2	15	2	17	0.25	18	0	0	0	0	0	0	0	0	0	10	8	0.621034929	0.921825397	1.360889111	0.25	0.000694444
51	yPH_132	WT	Glu2Sor1	Glu0	96	0.010416667	8	61	29583	26456	OFF	10	5	2888	23	21	2	20	3	0	18	2	12	2	15	2	17	0	18	0	0	0	0	0	0	0	0	0	10	8	0.621034929	0.921825397	1.360889111	0	0
51	yPH_132	WT	Glu2Sor1	Glu0	96	0.010416667	8	62	29943	26816	OFF	10	5	2888	23	21	2	20	3	0	18	2	12	2	15	2	17	0	19	0	1	0	0	0	0	0	0	0	10	8	0.621034929	0.921825397	1.360889111	0	0
51	yPH_132	WT	Glu2Sor1	Glu0	96	0.010416667	8	63	30303	27176	OFF	10	5	2888	23	22	1	20	3	0	19	1	13	1	16	1	17	0	18	0	0	0	1	0	0	0	0	0	10	8	0.621034929	0.921825397	1.360889111	0	0
51	yPH_132	WT	Glu2Sor1	Glu0	96	0.010416667	8	64	30663	27536	OFF	10	5	2888	23	21	2	20	3	0	18	2	12	2	15	2	17	0	18	0	1	0	1	0	0	0	0	0	10	8	0.621034929	0.921825397	1.360889111	0	0
51	yPH_132	WT	Glu2Sor1	Glu0	96	0.010416667	8	65	31023	27896	OFF	10	5	2888	23	20	3	21	2	1	18	3	12	1	14	1	17	0	18	0	0	0	0	0	0	0	0	0	11	8	0.621034929	0.921825397	1.360889111	0	0
51	yPH_132	WT	Glu2Sor1	Glu0	96	0.010416667	8	66	31383	28256	OFF	10	5	2888	24	21	3	21	3	0	18	3	12	1	15	1	17	0	16	0	0	0	2	0	0	0	0	0	11	8	0.621034929	0.921825397	1.360889111	0	0
51	yPH_132	WT	Glu2Sor1	Glu0	96	0.010416667	8	67	31743	28616	OFF	10	5	2888	24	19	5	21	3	0	16	5	11	2	14	2	17	0	19	0	3	0	0	0	0	0	0	0	11	8	0.621034929	0.921825397	1.360889111	0	0
51	yPH_132	WT	Glu2Sor1	Glu0	96	0.010416667	8	68	32823	29696	ON	11	6	2888	21	19	2	21	0	0	19	2	12	1	12	1	17	0	19	0	0	0	0	0	0	0	0	0	11	8	0.621034929	0.921825397	1.360889111	0	0
51	yPH_132	WT	Glu2Sor1	Glu0	96	0.010416667	8	69	33183	30056	ON	11	6	2888	22	20	2	21	1	0	19	2	12	1	13	1	17	0	20	0	0	0	0	1	0.052631579	0.142857143	0.000146199	0.000396825	11	9	0.673666508	1.06468254	1.360889111	0	0
51	yPH_132	WT	Glu2Sor1	Glu0	96	0.010416667	8	70	33543	30416	ON	11	6	2888	22	20	2	22	0	1	20	2	12	1	12	1	17	0	20	0	0	0	0	0	0	0	0	0	12	9	0.673666508	1.06468254	1.360889111	0	0
51	yPH_132	WT	Glu2Sor1	Glu0	96	0.010416667	8	71	33903	30776	ON	11	6	2888	22	20	2	22	0	0	20	2	12	1	12	1	17	0	20	0	0	0	2	2	0.1	0.25	0.000138889	0.000347222	12	11	0.773666508	1.31468254	1.360889111	0	0
51	yPH_132	WT	Glu2Sor1	Glu0	96	0.010416667	8	72	34623	31496	ON	11	6	2888	24	20	4	24	0	2	20	4	12	1	12	1	17	0	20	0	0	0	0	0	0	0	0	0	14	11	0.773666508	1.31468254	1.360889111	0	0
51	yPH_132	WT	Glu2Sor1	Glu0	96	0.010416667	8	73	34983	31856	OFF	12	6	2887	27	23	4	24	3	0	20	4	13	1	16	1	18	0.090909091	20	0	0	0	0	0	0	0	0	0	14	11	0.773666508	1.31468254	1.451798202	0.090909091	0.000252525
51	yPH_132	WT	Glu2Sor1	Glu0	96	0.010416667	8	74	35343	32216	OFF	12	6	2887	26	23	3	23	3	0	20	3	13	1	16	1	18	0	20	0	0	0	0	0	0	0	0	0	14	11	0.773666508	1.31468254	1.451798202	0	0
51	yPH_132	WT	Glu2Sor1	Glu0	96	0.010416667	8	75	35703	32576	OFF	12	6	2887	26	23	3	23	3	0	20	3	13	1	16	1	18	0	20	0	1	0	1	0	0	0	0	0	14	11	0.773666508	1.31468254	1.451798202	0	0
51	yPH_132	WT	Glu2Sor1	Glu0	96	0.010416667	8	76	36063	32936	OFF	12	6	2887	26	23	3	23	3	0	20	3	12	2	15	2	18	0	20	0	0	0	0	0	0	0	0	0	14	11	0.773666508	1.31468254	1.451798202	0	0
51	yPH_132	WT	Glu2Sor1	Glu0	96	0.010416667	8	77	36423	33296	OFF	12	6	2887	27	23	4	23	4	0	20	3	12	2	15	3	18	0	21	0	1	0	0	0	0	0	0	0	14	11	0.773666508	1.31468254	1.451798202	0	0
51	yPH_132	WT	Glu2Sor1	Glu0	96	0.010416667	8	78	36783	33656	OFF	12	6	2887	27	24	3	23	4	0	21	2	13	1	16	2	18	0	20	0	0	0	1	0	0	0	0	0	14	11	0.773666508	1.31468254	1.451798202	0	0
51	yPH_132	WT	Glu2Sor1	Glu0	96	0.010416667	8	79	37143	34016	OFF	12	6	2887	26	23	3	23	3	0	20	3	12	2	15	2	18	0	20	0	0	0	0	0	0	0	0	0	14	11	0.773666508	1.31468254	1.451798202	0	0
51	yPH_132	WT	Glu2Sor1	Glu0	96	0.010416667	8	80	37503	34376	OFF	12	6	2887	26	23	3	23	3	0	20	3	12	2	15	2	18	0	20	0	0	0	0	0	0	0	0	0	14	11	0.773666508	1.31468254	1.451798202	0	0
51	yPH_132	WT	Glu2Sor1	Glu0	96	0.010416667	8	81	37863	34736	ON	13	7	2888	25	22	3	23	2	0	20	3	12	2	14	2	18	0	19	0	0	0	1	0	0	0	0	0	14	11	0.773666508	1.31468254	1.451798202	0	0
51	yPH_132	WT	Glu2Sor1	Glu0	96	0.010416667	8	82	38583	35456	ON	13	7	2888	23	19	4	23	0	0	19	4	11	3	11	3	18	0	20	0	0	0	0	1	0.052631579	0.125	7.31E-05	0.000173611	14	12	0.826298087	1.43968254	1.451798202	0	0
51	yPH_132	WT	Glu2Sor1	Glu0	96	0.010416667	8	83	39303	36176	ON	13	7	2888	24	20	4	24	0	1	20	4	11	3	11	3	18	0	19	0	0	0	1	0	0	0	0	0	15	12	0.826298087	1.43968254	1.451798202	0	0
51	yPH_132	WT	Glu2Sor1	Glu0	96	0.010416667	8	84	41103	37976	OFF	14	7	2888	28	22	6	24	4	0	19	5	11	4	14	5	20	0.181818182	19	0	0	0	0	0	0	0	0	0	15	12	0.826298087	1.43968254	1.633616384	0.181818182	0.00010101
51	yPH_132	WT	Glu2Sor1	Glu0	96	0.010416667	8	85	41463	38336	OFF	14	7	2888	27	21	6	24	3	0	19	5	11	4	13	5	20	0	19	0	0	0	0	0	0	0	0	0	15	12	0.826298087	1.43968254	1.633616384	0	0
51	yPH_132	WT	Glu2Sor1	Glu0	96	0.010416667	8	86	41823	38696	OFF	14	7	2888	28	22	6	24	4	0	19	5	11	4	14	5	20	0	19	0	0	0	0	0	0	0	0	0	15	12	0.826298087	1.43968254	1.633616384	0	0
51	yPH_132	WT	Glu2Sor1	Glu0	96	0.010416667	8	87	42183	39056	OFF	14	7	2888	28	22	6	24	4	0	19	5	11	4	14	5	20	0	19	0	0	0	0	0	0	0	0	0	15	12	0.826298087	1.43968254	1.633616384	0	0
51	yPH_132	WT	Glu2Sor1	Glu0	96	0.010416667	8	88	42543	39416	OFF	14	7	2888	27	21	6	24	3	0	19	5	11	4	13	5	20	0	NA	NA	NA	NA	NA	NA	NA	NA	NA	NA	NA	NA	NA	NA	NA	NA	NA
51	yPH_132	WT	Glu2Sor1	Glu0	96	0.010416667	9	0	72	-3055	OFF	0	0	3610	15	15	0	15	0	0	15	0	0	0	0	0	0	0	15	0	0	0	0	0	0	0	0	0	NA	NA	NA	NA	NA	NA	NA
51	yPH_132	WT	Glu2Sor1	Glu0	96	0.010416667	9	1	432	-2695	OFF	0	0	3610	15	15	0	15	0	0	15	0	0	0	0	0	0	0	15	0	0	0	0	0	0	0	0	0	NA	NA	NA	NA	NA	NA	NA
51	yPH_132	WT	Glu2Sor1	Glu0	96	0.010416667	9	2	792	-2335	OFF	0	0	3610	15	15	0	15	0	0	15	0	0	0	0	0	0	0	16	0	0	0	0	1	0.066666667	0.066666667	0.000185185	0.000185185	NA	NA	NA	NA	NA	NA	NA
51	yPH_132	WT	Glu2Sor1	Glu0	96	0.010416667	9	3	1152	-1975	OFF	0	0	3610	16	16	0	16	0	1	16	0	0	0	0	0	0	0	16	0	0	0	0	0	0	0	0	0	NA	NA	NA	NA	NA	NA	NA
51	yPH_132	WT	Glu2Sor1	Glu0	96	0.010416667	9	4	1512	-1615	OFF	0	0	3610	16	16	0	16	0	0	16	0	0	0	0	0	0	0	16	0	0	0	0	0	0	0	0	0	NA	NA	NA	NA	NA	NA	NA
51	yPH_132	WT	Glu2Sor1	Glu0	96	0.010416667	9	5	1872	-1255	OFF	0	0	3610	16	16	0	16	0	0	16	0	0	0	0	0	0	0	16	0	0	0	0	0	0	0	0	0	NA	NA	NA	NA	NA	NA	NA
51	yPH_132	WT	Glu2Sor1	Glu0	96	0.010416667	9	6	2232	-895	OFF	0	0	3610	16	16	0	16	0	0	16	0	0	0	0	0	0	0	16	0	0	0	0	0	0	0	0	0	NA	NA	NA	NA	NA	NA	NA
51	yPH_132	WT	Glu2Sor1	Glu0	96	0.010416667	9	7	2592	-535	OFF	0	0	3610	16	16	0	16	0	0	16	0	0	0	0	0	0	0	18	0	0	0	0	2	0.125	0.125	0.000347222	0.000347222	NA	NA	NA	NA	NA	NA	NA
51	yPH_132	WT	Glu2Sor1	Glu0	96	0.010416667	9	8	2952	-175	OFF	0	0	3610	18	18	0	18	0	2	18	0	0	0	0	0	0	0	19	0	0	0	0	1	0.055555556	0.055555556	0.000154321	0.000154321	NA	NA	NA	NA	NA	NA	NA
51	yPH_132	WT	Glu2Sor1	Glu0	96	0.010416667	9	9	3312	185	ON	1	1	2887	19	19	0	19	0	1	19	0	0	0	0	0	0	0	19	0	0	0	0	0	0	0	0	0	3	1	0.055555556	0.055555556	0	NA	NA
51	yPH_132	WT	Glu2Sor1	Glu0	96	0.010416667	9	10	3672	545	ON	1	1	2887	19	19	0	19	0	0	19	0	0	0	0	0	0	0	19	0	0	0	0	0	0	0	0	0	3	1	0.055555556	0.055555556	0	0	0
51	yPH_132	WT	Glu2Sor1	Glu0	96	0.010416667	9	11	4032	905	ON	1	1	2887	19	19	0	19	0	0	19	0	0	0	0	0	0	0	21	0	0	0	0	2	0.105263158	0.105263158	0.000292398	0.000292398	3	3	0.160818713	0.160818713	0	0	0
51	yPH_132	WT	Glu2Sor1	Glu0	96	0.010416667	9	12	4392	1265	ON	1	1	2887	21	21	0	21	0	2	21	0	0	0	0	0	0	0	21	0	0	0	0	0	0	0	0	0	5	3	0.160818713	0.160818713	0	0	0
51	yPH_132	WT	Glu2Sor1	Glu0	96	0.010416667	9	13	4752	1625	ON	1	1	2887	21	21	0	21	0	0	21	0	0	0	0	0	0	0	22	0	0	0	0	1	0.047619048	0.047619048	0.000132275	0.000132275	5	4	0.208437761	0.208437761	0	0	0
51	yPH_132	WT	Glu2Sor1	Glu0	96	0.010416667	9	14	5112	1985	ON	1	1	2887	22	22	0	22	0	1	22	0	0	0	0	0	0	0	22	0	0	0	0	0	0	0	0	0	6	4	0.208437761	0.208437761	0	0	0
51	yPH_132	WT	Glu2Sor1	Glu0	96	0.010416667	9	15	5472	2345	ON	1	1	2887	22	22	0	22	0	0	22	0	0	0	0	0	0	0	23	0	0	0	0	1	0.045454545	0.045454545	0.000126263	0.000126263	6	5	0.253892307	0.253892307	0	0	0
51	yPH_132	WT	Glu2Sor1	Glu0	96	0.010416667	9	16	5832	2705	ON	1	1	2887	23	23	0	23	0	1	23	0	0	0	0	0	0	0	24	0	0	0	0	1	0.043478261	0.043478261	0.000120773	0.000120773	7	6	0.297370567	0.297370567	0	0	0
51	yPH_132	WT	Glu2Sor1	Glu0	96	0.010416667	9	17	6192	3065	OFF	2	1	2888	24	24	0	24	0	1	24	0	1	0	1	0	1	0.041666667	24	0	0	0	0	0	0	0	0	0	8	6	0.297370567	0.297370567	0.041666667	0.041666667	0.000115741
51	yPH_132	WT	Glu2Sor1	Glu0	96	0.010416667	9	18	6552	3425	OFF	2	1	2888	24	24	0	24	0	0	24	0	2	0	2	0	2	0.043478261	24	0	0	0	0	0	0	0	0	0	8	6	0.297370567	0.297370567	0.085144928	0.043478261	0.000120773
51	yPH_132	WT	Glu2Sor1	Glu0	96	0.010416667	9	19	6912	3785	OFF	2	1	2888	24	24	0	24	0	0	24	0	2	0	2	0	2	0	24	0	0	0	0	0	0	0	0	0	8	6	0.297370567	0.297370567	0.085144928	0	0
51	yPH_132	WT	Glu2Sor1	Glu0	96	0.010416667	9	20	7272	4145	OFF	2	1	2888	24	24	0	24	0	0	24	0	2	0	2	0	2	0	24	0	0	0	0	0	0	0	0	0	8	6	0.297370567	0.297370567	0.085144928	0	0
51	yPH_132	WT	Glu2Sor1	Glu0	96	0.010416667	9	21	7632	4505	OFF	2	1	2888	24	24	0	24	0	0	24	0	2	0	2	0	2	0	24	0	0	0	0	0	0	0	0	0	8	6	0.297370567	0.297370567	0.085144928	0	0
51	yPH_132	WT	Glu2Sor1	Glu0	96	0.010416667	9	22	7992	4865	OFF	2	1	2888	24	24	0	24	0	0	24	0	3	0	3	0	3	0.045454545	24	0	0	0	0	0	0	0	0	0	8	6	0.297370567	0.297370567	0.130599473	0.045454545	0.000126263
51	yPH_132	WT	Glu2Sor1	Glu0	96	0.010416667	9	23	8352	5225	OFF	2	1	2888	24	24	0	24	0	0	24	0	3	0	3	0	3	0	24	0	0	0	0	0	0	0	0	0	8	6	0.297370567	0.297370567	0.130599473	0	0
51	yPH_132	WT	Glu2Sor1	Glu0	96	0.010416667	9	24	8712	5585	OFF	2	1	2888	25	25	0	24	1	0	24	0	3	0	3	0	3	0	24	0	0	0	0	0	0	0	0	0	8	6	0.297370567	0.297370567	0.130599473	0	0
51	yPH_132	WT	Glu2Sor1	Glu0	96	0.010416667	9	25	9072	5945	ON	3	2	2888	25	25	0	24	1	0	24	0	3	0	3	0	3	0	24	0	0	0	0	0	0	0	0	0	8	6	0.297370567	0.297370567	0.130599473	0	0
51	yPH_132	WT	Glu2Sor1	Glu0	96	0.010416667	9	26	9432	6305	ON	3	2	2888	25	25	0	24	1	0	24	0	3	0	3	0	3	0	24	0	0	0	0	0	0	0	0	0	8	6	0.297370567	0.297370567	0.130599473	0	0
51	yPH_132	WT	Glu2Sor1	Glu0	96	0.010416667	9	27	9792	6665	ON	3	2	2888	24	24	0	24	0	0	24	0	3	0	3	0	3	0	24	0	0	0	0	0	0	0	0	0	8	6	0.297370567	0.297370567	0.130599473	0	0
51	yPH_132	WT	Glu2Sor1	Glu0	96	0.010416667	9	28	10152	7025	ON	3	2	2888	25	25	0	24	1	0	24	0	3	0	3	0	3	0	25	0	0	0	0	1	0.041666667	0.047619048	0.000115741	0.000132275	8	7	0.339037234	0.344989615	0.130599473	0	0
51	yPH_132	WT	Glu2Sor1	Glu0	96	0.010416667	9	29	10512	7385	ON	3	2	2888	26	26	0	25	1	1	25	0	3	0	3	0	3	0	25	0	0	0	0	0	0	0	0	0	9	7	0.339037234	0.344989615	0.130599473	0	0
51	yPH_132	WT	Glu2Sor1	Glu0	96	0.010416667	9	30	10872	7745	ON	3	2	2888	26	26	0	25	1	0	25	0	3	0	3	0	3	0	25	0	0	0	0	0	0	0	0	0	9	7	0.339037234	0.344989615	0.130599473	0	0
51	yPH_132	WT	Glu2Sor1	Glu0	96	0.010416667	9	31	11232	8105	ON	3	2	2888	26	26	0	25	1	0	25	0	3	0	3	0	3	0	26	0	0	0	0	1	0.04	0.045454545	0.000111111	0.000126263	9	8	0.379037234	0.39044416	0.130599473	0	0
51	yPH_132	WT	Glu2Sor1	Glu0	96	0.010416667	9	32	11592	8465	ON	3	2	2888	27	27	0	26	1	1	26	0	3	0	3	0	3	0	26	0	0	0	0	0	0	0	0	0	10	8	0.379037234	0.39044416	0.130599473	0	0
51	yPH_132	WT	Glu2Sor1	Glu0	96	0.010416667	9	33	11952	8825	OFF	4	2	2888	29	29	0	26	3	0	26	0	5	0	5	0	5	0.086956522	26	0	0	0	0	0	0	0	0	0	10	8	0.379037234	0.39044416	0.217555995	0.086956522	0.000241546
51	yPH_132	WT	Glu2Sor1	Glu0	96	0.010416667	9	34	12312	9185	OFF	4	2	2888	29	29	0	26	3	0	26	0	5	0	5	0	5	0	26	0	0	0	0	0	0	0	0	0	10	8	0.379037234	0.39044416	0.217555995	0	0
51	yPH_132	WT	Glu2Sor1	Glu0	96	0.010416667	9	35	12672	9545	OFF	4	2	2888	28	28	0	26	2	0	26	0	5	0	5	0	5	0	26	0	0	0	0	0	0	0	0	0	10	8	0.379037234	0.39044416	0.217555995	0	0
51	yPH_132	WT	Glu2Sor1	Glu0	96	0.010416667	9	36	13032	9905	OFF	4	2	2888	30	30	0	26	4	0	26	0	5	0	5	0	5	0	27	0	0	0	0	1	0.038461538	0.047619048	0.000106838	0.000132275	10	9	0.417498773	0.438063208	0.217555995	0	0
51	yPH_132	WT	Glu2Sor1	Glu0	96	0.010416667	9	37	13392	10265	OFF	4	2	2888	31	31	0	27	4	1	27	0	5	0	5	0	5	0	27	0	0	0	0	0	0	0	0	0	11	9	0.417498773	0.438063208	0.217555995	0	0
51	yPH_132	WT	Glu2Sor1	Glu0	96	0.010416667	9	38	13752	10625	OFF	4	2	2888	33	33	0	27	6	0	27	0	5	0	5	0	5	0	27	0	0	0	0	0	0	0	0	0	11	9	0.417498773	0.438063208	0.217555995	0	0
51	yPH_132	WT	Glu2Sor1	Glu0	96	0.010416667	9	39	14112	10985	OFF	4	2	2888	32	32	0	27	5	0	27	0	5	0	5	0	5	0	28	0	0	0	0	1	0.037037037	0.045454545	0.000102881	0.000126263	11	10	0.45453581	0.483517754	0.217555995	0	0
51	yPH_132	WT	Glu2Sor1	Glu0	96	0.010416667	9	40	14472	11345	OFF	4	2	2888	31	31	0	28	3	1	28	0	5	0	5	0	5	0	28	0	0	0	0	0	0	0	0	0	12	10	0.45453581	0.483517754	0.217555995	0	0
51	yPH_132	WT	Glu2Sor1	Glu0	96	0.010416667	9	41	14832	11705	ON	5	3	2888	31	31	0	28	3	0	28	0	5	0	5	0	5	0	26	0	0	0	2	0	0	0	0	0	12	10	0.45453581	0.483517754	0.217555995	0	0
51	yPH_132	WT	Glu2Sor1	Glu0	96	0.010416667	9	42	15192	12065	ON	5	3	2888	29	27	2	28	1	0	26	2	4	1	4	1	5	0	29	0	2	0	0	1	0.038461538	0.045454545	0.000106838	0.000126263	12	11	0.492997348	0.528972299	0.217555995	0	0
51	yPH_132	WT	Glu2Sor1	Glu0	96	0.010416667	9	43	15552	12425	ON	5	3	2888	30	30	0	29	1	1	29	0	5	0	5	0	5	0	29	0	0	0	0	0	0	0	0	0	13	11	0.492997348	0.528972299	0.217555995	0	0
51	yPH_132	WT	Glu2Sor1	Glu0	96	0.010416667	9	44	15912	12785	ON	5	3	2888	30	30	0	29	1	0	29	0	5	0	5	0	5	0	29	0	0	0	0	0	0	0	0	0	13	11	0.492997348	0.528972299	0.217555995	0	0
51	yPH_132	WT	Glu2Sor1	Glu0	96	0.010416667	9	45	16272	13145	ON	5	3	2888	31	31	0	29	2	0	29	0	5	0	5	0	5	0	29	0	0	0	0	0	0	0	0	0	13	11	0.492997348	0.528972299	0.217555995	0	0
51	yPH_132	WT	Glu2Sor1	Glu0	96	0.010416667	9	46	16632	13505	ON	5	3	2888	31	31	0	29	2	0	29	0	5	0	5	0	5	0	29	0	0	0	0	0	0	0	0	0	13	11	0.492997348	0.528972299	0.217555995	0	0
51	yPH_132	WT	Glu2Sor1	Glu0	96	0.010416667	9	47	16992	13865	ON	5	3	2888	31	31	0	29	2	0	29	0	5	0	5	0	5	0	29	0	0	0	0	0	0	0	0	0	13	11	0.492997348	0.528972299	0.217555995	0	0
51	yPH_132	WT	Glu2Sor1	Glu0	96	0.010416667	9	48	17352	14225	ON	5	3	2888	31	31	0	29	2	0	29	0	5	0	5	0	5	0	29	0	0	0	0	0	0	0	0	0	13	11	0.492997348	0.528972299	0.217555995	0	0
51	yPH_132	WT	Glu2Sor1	Glu0	96	0.010416667	9	49	17712	14585	OFF	6	3	2887	33	33	0	29	4	0	29	0	5	0	9	0	6	0.04	29	0	0	0	0	0	0	0	0	0	13	11	0.492997348	0.528972299	0.257555995	0.04	0.000111111
51	yPH_132	WT	Glu2Sor1	Glu0	96	0.010416667	9	50	18072	14945	OFF	6	3	2887	33	33	0	29	4	0	29	0	5	0	9	0	6	0	29	0	0	0	0	0	0	0	0	0	13	11	0.492997348	0.528972299	0.257555995	0	0
51	yPH_132	WT	Glu2Sor1	Glu0	96	0.010416667	9	51	18432	15305	OFF	6	3	2887	31	31	0	29	2	0	29	0	5	0	7	0	6	0	29	0	0	0	0	0	0	0	0	0	13	11	0.492997348	0.528972299	0.257555995	0	0
51	yPH_132	WT	Glu2Sor1	Glu0	96	0.010416667	9	52	18792	15665	OFF	6	3	2887	31	31	0	29	2	0	29	0	5	0	7	0	6	0	30	0	0	0	0	1	0.034482759	0.041666667	9.58E-05	0.000115741	13	12	0.527480107	0.570638966	0.257555995	0	0
51	yPH_132	WT	Glu2Sor1	Glu0	96	0.010416667	9	53	19152	16025	OFF	6	3	2887	32	32	0	30	2	1	30	0	5	0	7	0	6	0	31	0	0	0	0	1	0.033333333	0.04	9.26E-05	0.000111111	14	13	0.56081344	0.610638966	0.257555995	0	0
51	yPH_132	WT	Glu2Sor1	Glu0	96	0.010416667	9	54	19512	16385	OFF	6	3	2887	35	35	0	31	4	1	31	0	4	0	8	0	6	0	31	0	0	0	0	0	0	0	0	0	15	13	0.56081344	0.610638966	0.257555995	0	0
51	yPH_132	WT	Glu2Sor1	Glu0	96	0.010416667	9	55	19872	16745	OFF	6	3	2887	32	32	0	31	1	0	31	0	4	0	5	0	6	0	32	0	0	0	0	1	0.032258065	0.037037037	8.96E-05	0.000102881	15	14	0.593071504	0.647676003	0.257555995	0	0
51	yPH_132	WT	Glu2Sor1	Glu0	96	0.010416667	9	56	20232	17105	OFF	6	3	2887	36	36	0	32	4	1	32	0	4	0	8	0	6	0	32	0	0	0	0	0	0	0	0	0	16	14	0.593071504	0.647676003	0.257555995	0	0
51	yPH_132	WT	Glu2Sor1	Glu0	96	0.010416667	9	57	20592	17465	ON	7	4	2888	37	37	0	32	5	0	32	0	4	0	9	0	6	0	32	0	0	0	0	0	0	0	0	0	16	14	0.593071504	0.647676003	0.257555995	0	0
51	yPH_132	WT	Glu2Sor1	Glu0	96	0.010416667	9	58	20952	17825	ON	7	4	2888	34	34	0	32	2	0	32	0	4	0	6	0	6	0	32	0	0	0	0	0	0	0	0	0	16	14	0.593071504	0.647676003	0.257555995	0	0
51	yPH_132	WT	Glu2Sor1	Glu0	96	0.010416667	9	59	21312	18185	ON	7	4	2888	34	34	0	32	2	0	32	0	4	0	6	0	6	0	32	0	0	0	0	0	0	0	0	0	16	14	0.593071504	0.647676003	0.257555995	0	0
51	yPH_132	WT	Glu2Sor1	Glu0	96	0.010416667	9	60	21672	18545	ON	7	4	2888	33	33	0	32	1	0	32	0	4	0	5	0	6	0	33	0	0	0	0	1	0.03125	0.035714286	8.68E-05	9.92E-05	16	15	0.624321504	0.683390288	0.257555995	0	0
51	yPH_132	WT	Glu2Sor1	Glu0	96	0.010416667	9	61	22032	18905	ON	7	4	2888	35	35	0	33	2	1	33	0	3	0	5	0	6	0	34	0	0	0	0	1	0.03030303	0.033333333	8.42E-05	9.26E-05	17	16	0.654624535	0.716723622	0.257555995	0	0
51	yPH_132	WT	Glu2Sor1	Glu0	96	0.010416667	9	62	22392	19265	ON	7	4	2888	38	38	0	34	4	1	34	0	3	0	7	0	6	0	34	0	0	0	0	0	0	0	0	0	18	16	0.654624535	0.716723622	0.257555995	0	0
51	yPH_132	WT	Glu2Sor1	Glu0	96	0.010416667	9	63	22752	19625	ON	7	4	2888	36	36	0	34	2	0	34	0	3	0	5	0	6	0	35	0	0	0	0	1	0.029411765	0.032258065	8.17E-05	8.96E-05	18	17	0.684036299	0.748981686	0.257555995	0	0
51	yPH_132	WT	Glu2Sor1	Glu0	96	0.010416667	9	64	23112	19985	ON	7	4	2888	38	38	0	35	3	1	35	0	3	0	6	0	6	0	35	0	0	0	0	0	0	0	0	0	19	17	0.684036299	0.748981686	0.257555995	0	0
51	yPH_132	WT	Glu2Sor1	Glu0	96	0.010416667	9	65	23472	20345	OFF	8	4	2888	40	39	1	35	5	0	35	0	11	0	15	1	14	0.25	34	0	0	0	2	1	0.028571429	0.041666667	7.94E-05	0.000115741	19	18	0.712607728	0.790648353	0.507555995	0.25	0.000694444
51	yPH_132	WT	Glu2Sor1	Glu0	96	0.010416667	9	66	23832	20705	OFF	8	4	2888	40	37	3	36	4	1	34	2	10	1	13	2	14	0	34	0	0	0	0	0	0	0	0	0	20	18	0.712607728	0.790648353	0.507555995	0	0
51	yPH_132	WT	Glu2Sor1	Glu0	96	0.010416667	9	67	24192	21065	OFF	8	4	2888	39	36	3	36	3	0	34	2	10	1	12	2	14	0	34	0	0	0	0	0	0	0	0	0	20	18	0.712607728	0.790648353	0.507555995	0	0
51	yPH_132	WT	Glu2Sor1	Glu0	96	0.010416667	9	68	24552	21425	OFF	8	4	2888	39	36	3	36	3	0	34	2	10	1	12	2	14	0	34	0	0	0	0	0	0	0	0	0	20	18	0.712607728	0.790648353	0.507555995	0	0
51	yPH_132	WT	Glu2Sor1	Glu0	96	0.010416667	9	69	24912	21785	OFF	8	4	2888	40	37	3	36	4	0	34	2	10	1	13	2	14	0	36	0	2	0	0	0	0	0	0	0	20	18	0.712607728	0.790648353	0.507555995	0	0
51	yPH_132	WT	Glu2Sor1	Glu0	96	0.010416667	9	70	25272	22145	OFF	8	4	2888	39	38	1	36	3	0	36	0	11	0	13	1	14	0	37	0	0	0	0	1	0.027777778	0.04	7.72E-05	0.000111111	20	19	0.740385506	0.830648353	0.507555995	0	0
51	yPH_132	WT	Glu2Sor1	Glu0	96	0.010416667	9	71	25632	22505	OFF	8	4	2888	40	39	1	37	3	1	37	0	11	0	13	1	14	0	37	0	0	0	0	0	0	0	0	0	21	19	0.740385506	0.830648353	0.507555995	0	0
51	yPH_132	WT	Glu2Sor1	Glu0	96	0.010416667	9	72	25992	22865	OFF	8	4	2888	41	40	1	37	4	0	37	0	11	0	14	1	14	0	37	0	0	0	0	0	0	0	0	0	21	19	0.740385506	0.830648353	0.507555995	0	0
51	yPH_132	WT	Glu2Sor1	Glu0	96	0.010416667	9	73	26352	23225	ON	9	5	2888	40	39	1	37	3	0	37	0	11	0	13	1	14	0	37	0	0	0	0	0	0	0	0	0	21	19	0.740385506	0.830648353	0.507555995	0	0
51	yPH_132	WT	Glu2Sor1	Glu0	96	0.010416667	9	74	26712	23585	ON	9	5	2888	38	38	0	37	1	0	37	0	11	0	12	0	14	0	37	0	0	0	0	0	0	0	0	0	21	19	0.740385506	0.830648353	0.507555995	0	0
51	yPH_132	WT	Glu2Sor1	Glu0	96	0.010416667	9	75	27072	23945	ON	9	5	2888	37	37	0	37	0	0	37	0	11	0	11	0	14	0	37	0	0	0	0	0	0	0	0	0	21	19	0.740385506	0.830648353	0.507555995	0	0
51	yPH_132	WT	Glu2Sor1	Glu0	96	0.010416667	9	76	27432	24305	ON	9	5	2888	40	39	1	37	3	0	37	0	11	0	13	1	14	0	37	0	0	0	0	0	0	0	0	0	21	19	0.740385506	0.830648353	0.507555995	0	0
51	yPH_132	WT	Glu2Sor1	Glu0	96	0.010416667	9	77	27792	24665	ON	9	5	2888	40	40	0	37	3	0	37	0	11	0	14	0	14	0	37	0	0	0	0	0	0	0	0	0	21	19	0.740385506	0.830648353	0.507555995	0	0
51	yPH_132	WT	Glu2Sor1	Glu0	96	0.010416667	9	78	28152	25025	ON	9	5	2888	41	40	1	37	4	0	37	0	11	0	14	1	14	0	37	0	0	0	0	0	0	0	0	0	21	19	0.740385506	0.830648353	0.507555995	0	0
51	yPH_132	WT	Glu2Sor1	Glu0	96	0.010416667	9	79	28512	25385	ON	9	5	2888	42	41	1	37	5	0	37	0	11	0	15	1	14	0	38	0	0	0	0	1	0.027027027	0.038461538	7.51E-05	0.000106838	21	20	0.767412533	0.869109891	0.507555995	0	0
51	yPH_132	WT	Glu2Sor1	Glu0	96	0.010416667	9	80	28872	25745	ON	9	5	2888	42	42	0	38	4	1	38	0	11	0	15	0	14	0	34	0	0	0	4	0	0	0	0	0	22	20	0.767412533	0.869109891	0.507555995	0	0
51	yPH_132	WT	Glu2Sor1	Glu0	96	0.010416667	9	81	29232	26105	OFF	10	5	2888	43	38	5	38	5	0	34	4	13	1	17	2	19	0.172413793	39	0	4	0	0	1	0.029411765	0.047619048	8.17E-05	0.000132275	22	21	0.796824298	0.916728939	0.679969788	0.172413793	0.000478927
51	yPH_132	WT	Glu2Sor1	Glu0	96	0.010416667	9	82	29592	26465	OFF	10	5	2888	43	42	1	39	4	1	39	0	14	0	17	1	19	0	37	0	0	0	2	0	0	0	0	0	23	21	0.796824298	0.916728939	0.679969788	0	0
51	yPH_132	WT	Glu2Sor1	Glu0	96	0.010416667	9	83	29952	26825	OFF	10	5	2888	45	42	3	39	6	0	37	2	13	1	18	2	19	0	35	0	0	0	2	0	0	0	0	0	23	21	0.796824298	0.916728939	0.679969788	0	0
51	yPH_132	WT	Glu2Sor1	Glu0	96	0.010416667	9	84	30312	27185	OFF	10	5	2888	45	40	5	39	6	0	35	4	12	2	17	3	19	0	36	0	2	0	1	0	0	0	0	0	23	21	0.796824298	0.916728939	0.679969788	0	0
51	yPH_132	WT	Glu2Sor1	Glu0	96	0.010416667	9	85	30672	27545	OFF	10	5	2888	46	42	4	39	7	0	36	3	12	2	18	3	19	0	37	0	1	0	0	0	0	0	0	0	23	21	0.796824298	0.916728939	0.679969788	0	0
51	yPH_132	WT	Glu2Sor1	Glu0	96	0.010416667	9	86	31032	27905	OFF	10	5	2888	45	42	3	39	6	0	37	2	13	1	18	2	19	0	36	0	0	0	1	0	0	0	0	0	23	21	0.796824298	0.916728939	0.679969788	0	0
51	yPH_132	WT	Glu2Sor1	Glu0	96	0.010416667	9	87	31392	28265	OFF	10	5	2888	45	41	4	39	6	0	36	3	12	2	17	3	19	0	36	0	0	0	0	0	0	0	0	0	23	21	0.796824298	0.916728939	0.679969788	0	0
51	yPH_132	WT	Glu2Sor1	Glu0	96	0.010416667	9	88	31752	28625	OFF	10	5	2888	45	41	4	39	6	0	36	3	12	2	17	3	19	0	34	0	0	0	2	0	0	0	0	0	23	21	0.796824298	0.916728939	0.679969788	0	0
51	yPH_132	WT	Glu2Sor1	Glu0	96	0.010416667	9	89	32112	28985	ON	11	6	2888	46	40	6	39	7	0	34	5	11	3	17	4	19	0	36	0	2	0	0	0	0	0	0	0	23	21	0.796824298	0.916728939	0.679969788	0	0
51	yPH_132	WT	Glu2Sor1	Glu0	96	0.010416667	9	90	32472	29345	ON	11	6	2888	42	39	3	39	3	0	36	3	12	2	15	2	19	0	36	0	0	0	0	0	0	0	0	0	23	21	0.796824298	0.916728939	0.679969788	0	0
51	yPH_132	WT	Glu2Sor1	Glu0	96	0.010416667	9	91	32832	29705	ON	11	6	2888	42	39	3	39	3	0	36	3	12	2	15	2	19	0	34	0	0	0	2	0	0	0	0	0	23	21	0.796824298	0.916728939	0.679969788	0	0
51	yPH_132	WT	Glu2Sor1	Glu0	96	0.010416667	9	92	33192	30065	ON	11	6	2888	40	35	5	39	1	0	34	5	11	3	12	3	19	0	36	0	2	0	0	0	0	0	0	0	23	21	0.796824298	0.916728939	0.679969788	0	0
51	yPH_132	WT	Glu2Sor1	Glu0	96	0.010416667	9	93	33552	30425	ON	11	6	2888	39	36	3	39	0	0	36	3	12	2	12	2	19	0	37	0	0	0	0	1	0.027777778	0.041666667	7.72E-05	0.000115741	23	22	0.824602075	0.958395606	0.679969788	0	0
51	yPH_132	WT	Glu2Sor1	Glu0	96	0.010416667	9	94	33912	30785	ON	11	6	2888	40	37	3	40	0	1	37	3	12	2	12	2	19	0	37	0	0	0	2	2	0.054054054	0.08	0.00015015	0.000222222	24	24	0.878656129	1.038395606	0.679969788	0	0
51	yPH_132	WT	Glu2Sor1	Glu0	96	0.010416667	9	95	34272	31145	ON	11	6	2888	44	39	5	42	2	2	37	5	11	3	13	3	19	0	39	0	2	0	0	0	0	0	0	0	26	24	0.878656129	1.038395606	0.679969788	0	0
51	yPH_132	WT	Glu2Sor1	Glu0	96	0.010416667	9	96	34632	31505	ON	11	6	2888	44	41	3	42	2	0	39	3	12	2	14	2	19	0	39	0	0	0	0	0	0	0	0	0	26	24	0.878656129	1.038395606	0.679969788	0	0
51	yPH_132	WT	Glu2Sor1	Glu0	96	0.010416667	9	97	34992	31865	OFF	12	6	2887	45	42	3	42	3	0	39	3	12	2	15	2	19	0	41	0	0	0	0	2	0.051282051	0.074074074	0.00014245	0.000205761	26	26	0.929938181	1.11246968	0.679969788	0	0
51	yPH_132	WT	Glu2Sor1	Glu0	96	0.010416667	9	98	35352	32225	OFF	12	6	2887	46	43	3	44	2	2	41	3	12	2	14	2	19	0	39	0	0	0	2	0	0	0	0	0	28	26	0.929938181	1.11246968	0.679969788	0	0
51	yPH_132	WT	Glu2Sor1	Glu0	96	0.010416667	9	99	35712	32585	OFF	12	6	2887	48	43	5	44	4	0	39	5	11	3	15	3	19	0	42	0	2	0	0	1	0.025641026	0.035714286	7.12E-05	9.92E-05	28	27	0.955579206	1.148183965	0.679969788	0	0
51	yPH_132	WT	Glu2Sor1	Glu0	96	0.010416667	9	100	36072	32945	OFF	12	6	2887	49	46	3	45	4	1	42	3	12	2	16	2	19	0	40	0	0	0	2	0	0	0	0	0	29	27	0.955579206	1.148183965	0.679969788	0	0
51	yPH_132	WT	Glu2Sor1	Glu0	96	0.010416667	9	101	36432	33305	OFF	12	6	2887	46	41	5	45	1	0	40	5	11	3	12	3	19	0	42	0	2	0	0	0	0	0	0	0	29	27	0.955579206	1.148183965	0.679969788	0	0
51	yPH_132	WT	Glu2Sor1	Glu0	96	0.010416667	9	102	36792	33665	OFF	12	6	2887	48	45	3	45	3	0	42	3	12	2	15	2	19	0	38	0	0	0	4	0	0	0	0	0	29	27	0.955579206	1.148183965	0.679969788	0	0
51	yPH_132	WT	Glu2Sor1	Glu0	96	0.010416667	9	103	37152	34025	OFF	12	6	2887	47	40	7	45	2	0	38	7	11	3	13	3	19	0	43	0	4	0	0	1	0.026315789	0.037037037	7.31E-05	0.000102881	29	28	0.981894996	1.185221003	0.679969788	0	0
51	yPH_132	WT	Glu2Sor1	Glu0	96	0.010416667	9	104	37512	34385	OFF	12	6	2887	48	45	3	46	2	1	43	3	11	2	13	2	19	0	43	0	0	0	0	0	0	0	0	0	30	28	0.981894996	1.185221003	0.679969788	0	0
51	yPH_132	WT	Glu2Sor1	Glu0	96	0.010416667	9	105	37872	34745	ON	13	7	2888	49	46	3	46	3	0	43	3	11	2	14	2	19	0	43	0	0	0	0	0	0	0	0	0	30	28	0.981894996	1.185221003	0.679969788	0	0
51	yPH_132	WT	Glu2Sor1	Glu0	96	0.010416667	9	106	38232	35105	ON	13	7	2888	49	46	3	46	3	0	43	3	11	2	14	2	19	0	43	0	0	0	0	0	0	0	0	0	30	28	0.981894996	1.185221003	0.679969788	0	0
51	yPH_132	WT	Glu2Sor1	Glu0	96	0.010416667	9	107	38592	35465	ON	13	7	2888	48	45	3	46	2	0	43	3	11	2	13	2	19	0	44	0	0	0	0	1	0.023255814	0.03125	6.46E-05	8.68E-05	30	29	1.00515081	1.216471003	0.679969788	0	0
51	yPH_132	WT	Glu2Sor1	Glu0	96	0.010416667	9	108	38952	35825	ON	13	7	2888	48	45	3	47	1	1	44	3	11	2	12	2	19	0	42	0	0	0	2	0	0	0	0	0	31	29	1.00515081	1.216471003	0.679969788	0	0
51	yPH_132	WT	Glu2Sor1	Glu0	96	0.010416667	9	109	39312	36185	ON	13	7	2888	50	45	5	47	3	0	42	5	11	2	14	2	19	0	44	0	2	0	0	0	0	0	0	0	31	29	1.00515081	1.216471003	0.679969788	0	0
51	yPH_132	WT	Glu2Sor1	Glu0	96	0.010416667	9	110	39672	36545	ON	13	7	2888	50	47	3	47	3	0	44	3	12	2	15	2	20	0.029411765	44	0	0	0	0	0	0	0	0	0	31	29	1.00515081	1.216471003	0.709381553	0.029411765	8.17E-05
51	yPH_132	WT	Glu2Sor1	Glu0	96	0.010416667	9	111	40032	36905	ON	13	7	2888	50	47	3	47	3	0	44	3	12	2	15	2	20	0	42	0	0	0	2	0	0	0	0	0	31	29	1.00515081	1.216471003	0.709381553	0	0
51	yPH_132	WT	Glu2Sor1	Glu0	96	0.010416667	9	112	40392	37265	ON	13	7	2888	48	43	5	47	1	0	42	5	12	2	13	2	20	0	44	0	2	0	0	0	0	0	0	0	31	29	1.00515081	1.216471003	0.709381553	0	0
51	yPH_132	WT	Glu2Sor1	Glu0	96	0.010416667	9	113	40752	37625	OFF	14	7	2888	50	47	3	47	3	0	44	3	13	2	16	2	21	0.03030303	43	0	0	0	1	0	0	0	0	0	31	29	1.00515081	1.216471003	0.739684583	0.03030303	8.42E-05
51	yPH_132	WT	Glu2Sor1	Glu0	96	0.010416667	9	114	41112	37985	OFF	14	7	2888	49	45	4	47	2	0	43	4	12	3	14	3	21	0	44	0	1	0	0	0	0	0	0	0	31	29	1.00515081	1.216471003	0.739684583	0	0
51	yPH_132	WT	Glu2Sor1	Glu0	96	0.010416667	9	115	41472	38345	OFF	14	7	2888	54	51	3	47	7	0	44	3	13	2	20	2	21	0	46	0	0	0	0	2	0.045454545	0.064516129	0.000126263	0.000179211	31	31	1.050605355	1.280987132	0.739684583	0	0
51	yPH_132	WT	Glu2Sor1	Glu0	96	0.010416667	9	116	41832	38705	OFF	14	7	2888	54	51	3	49	5	2	46	3	13	2	18	2	21	0	44	0	0	0	2	0	0	0	0	0	33	31	1.050605355	1.280987132	0.739684583	0	0
51	yPH_132	WT	Glu2Sor1	Glu0	96	0.010416667	9	117	42192	39065	OFF	14	7	2888	49	44	5	49	0	0	44	5	13	2	13	2	21	0	43	0	2	0	3	0	0	0	0	0	33	31	1.050605355	1.280987132	0.739684583	0	0
51	yPH_132	WT	Glu2Sor1	Glu0	96	0.010416667	9	118	42552	39425	OFF	14	7	2888	51	45	6	49	2	0	43	6	12	3	14	3	21	0	43	0	0	0	0	0	0	0	0	0	33	31	1.050605355	1.280987132	0.739684583	0	0
51	yPH_132	WT	Glu2Sor1	Glu0	96	0.010416667	9	119	42912	39785	OFF	14	7	2888	51	45	6	49	2	0	43	6	12	3	14	3	21	0	NA	NA	NA	NA	NA	NA	NA	NA	NA	NA	NA	NA	NA	NA	NA	NA	NA
51	yPH_132	WT	Glu2Sor1	Glu0	96	0.010416667	10	0	81	-3046	OFF	0	0	3610	15	15	0	15	0	0	15	0	0	0	0	0	0	0	16	0	0	0	0	1	0.066666667	0.066666667	0.000185185	0.000185185	NA	NA	NA	NA	NA	NA	NA
51	yPH_132	WT	Glu2Sor1	Glu0	96	0.010416667	10	1	441	-2686	OFF	0	0	3610	16	16	0	16	0	1	16	0	0	0	0	0	0	0	16	0	0	0	0	0	0	0	0	0	NA	NA	NA	NA	NA	NA	NA
51	yPH_132	WT	Glu2Sor1	Glu0	96	0.010416667	10	2	801	-2326	OFF	0	0	3610	16	16	0	16	0	0	16	0	0	0	0	0	0	0	17	0	0	0	0	1	0.0625	0.0625	0.000173611	0.000173611	NA	NA	NA	NA	NA	NA	NA
51	yPH_132	WT	Glu2Sor1	Glu0	96	0.010416667	10	3	1161	-1966	OFF	0	0	3610	18	18	0	17	1	1	17	0	0	0	0	0	0	0	18	0	0	0	0	1	0.058823529	0.058823529	0.000163399	0.000163399	NA	NA	NA	NA	NA	NA	NA
51	yPH_132	WT	Glu2Sor1	Glu0	96	0.010416667	10	4	1521	-1606	OFF	0	0	3610	18	18	0	18	0	1	18	0	0	0	0	0	0	0	19	0	0	0	0	1	0.055555556	0.055555556	0.000154321	0.000154321	NA	NA	NA	NA	NA	NA	NA
51	yPH_132	WT	Glu2Sor1	Glu0	96	0.010416667	10	5	1881	-1246	OFF	0	0	3610	19	19	0	19	0	1	19	0	0	0	0	0	0	0	20	0	0	0	0	1	0.052631579	0.052631579	0.000146199	0.000146199	NA	NA	NA	NA	NA	NA	NA
51	yPH_132	WT	Glu2Sor1	Glu0	96	0.010416667	10	6	2241	-886	OFF	0	0	3610	20	20	0	20	0	1	20	0	0	0	0	0	0	0	20	0	0	0	0	0	0	0	0	0	NA	NA	NA	NA	NA	NA	NA
51	yPH_132	WT	Glu2Sor1	Glu0	96	0.010416667	10	7	2601	-526	OFF	0	0	3610	20	20	0	20	0	0	20	0	1	0	1	0	1	0.05	21	0	0	0	0	1	0.05	0.052631579	0.000138889	0.000146199	NA	NA	NA	NA	NA	NA	NA
51	yPH_132	WT	Glu2Sor1	Glu0	96	0.010416667	10	8	2961	-166	OFF	0	0	3610	21	21	0	21	0	1	21	0	1	0	1	0	1	0	21	0	0	0	0	0	0	0	0	0	NA	NA	NA	NA	NA	NA	NA
51	yPH_132	WT	Glu2Sor1	Glu0	96	0.010416667	10	9	3681	554	ON	1	1	2887	22	22	0	21	1	0	21	0	1	0	1	0	1	0	22	0	0	0	0	1	0.047619048	0.05	6.61E-05	6.94E-05	1	1	0.047619048	0.05	0	NA	NA
51	yPH_132	WT	Glu2Sor1	Glu0	96	0.010416667	10	10	4401	1274	ON	1	1	2887	22	22	0	22	0	1	22	0	1	0	1	0	1	0	22	0	0	0	0	0	0	0	0	0	2	1	0.047619048	0.05	0	0	0
51	yPH_132	WT	Glu2Sor1	Glu0	96	0.010416667	10	11	4761	1634	ON	1	1	2887	22	22	0	22	0	0	22	0	1	0	1	0	1	0	22	0	0	0	0	0	0	0	0	0	2	1	0.047619048	0.05	0	0	0
51	yPH_132	WT	Glu2Sor1	Glu0	96	0.010416667	10	12	5121	1994	ON	1	1	2887	22	22	0	22	0	0	22	0	1	0	1	0	1	0	23	0	0	0	0	1	0.045454545	0.047619048	6.31E-05	6.61E-05	2	2	0.093073593	0.097619048	0	0	0
51	yPH_132	WT	Glu2Sor1	Glu0	96	0.010416667	10	13	5841	2714	ON	1	1	2887	23	23	0	23	0	1	23	0	1	0	1	0	1	0	23	0	0	0	0	0	0	0	0	0	3	2	0.093073593	0.097619048	0	0	0
51	yPH_132	WT	Glu2Sor1	Glu0	96	0.010416667	10	14	6201	3074	OFF	2	1	2888	23	23	0	23	0	0	23	0	3	0	3	0	3	0.090909091	25	0	0	0	0	2	0.086956522	0.1	0.000241546	0.000277778	3	4	0.180030115	0.197619048	0.090909091	0.090909091	0.000252525
51	yPH_132	WT	Glu2Sor1	Glu0	96	0.010416667	10	15	6561	3434	OFF	2	1	2888	25	25	0	25	0	2	25	0	4	0	4	0	4	0.045454545	26	0	0	0	0	1	0.04	0.047619048	0.000111111	0.000132275	5	5	0.220030115	0.245238095	0.136363636	0.045454545	0.000126263
51	yPH_132	WT	Glu2Sor1	Glu0	96	0.010416667	10	16	6921	3794	OFF	2	1	2888	26	26	0	26	0	1	26	0	5	0	5	0	5	0.045454545	26	0	0	0	0	0	0	0	0	0	6	5	0.220030115	0.245238095	0.181818182	0.045454546	0.000126263
51	yPH_132	WT	Glu2Sor1	Glu0	96	0.010416667	10	17	7281	4154	OFF	2	1	2888	26	26	0	26	0	0	26	0	5	0	5	0	5	0	26	0	0	0	0	0	0	0	0	0	6	5	0.220030115	0.245238095	0.181818182	0	0
51	yPH_132	WT	Glu2Sor1	Glu0	96	0.010416667	10	18	7641	4514	OFF	2	1	2888	26	26	0	26	0	0	26	0	5	0	5	0	5	0	25	0	0	0	1	0	0	0	0	0	6	5	0.220030115	0.245238095	0.181818182	0	0
51	yPH_132	WT	Glu2Sor1	Glu0	96	0.010416667	10	19	8001	4874	OFF	2	1	2888	26	25	1	26	0	0	25	1	5	0	5	0	5	0	26	0	0	0	0	1	0.04	0.05	0.000111111	0.000138889	6	6	0.260030115	0.295238095	0.181818182	0	0
51	yPH_132	WT	Glu2Sor1	Glu0	96	0.010416667	10	20	8361	5234	OFF	2	1	2888	27	26	1	27	0	1	26	1	5	0	5	0	5	0	25	0	1	0	2	0	0	0	0	0	7	6	0.260030115	0.295238095	0.181818182	0	0
51	yPH_132	WT	Glu2Sor1	Glu0	96	0.010416667	10	21	8721	5594	OFF	2	1	2888	27	25	2	27	0	0	25	2	5	0	5	0	5	0	27	0	2	0	0	0	0	0	0	0	7	6	0.260030115	0.295238095	0.181818182	0	0
51	yPH_132	WT	Glu2Sor1	Glu0	96	0.010416667	10	22	9801	6674	ON	3	2	2888	27	27	0	27	0	0	27	0	5	0	5	0	5	0	26	0	0	0	1	0	0	0	0	0	7	6	0.260030115	0.295238095	0.181818182	0	0
51	yPH_132	WT	Glu2Sor1	Glu0	96	0.010416667	10	23	10161	7034	ON	3	2	2888	27	26	1	27	0	0	26	1	5	0	5	0	5	0	26	0	0	0	0	0	0	0	0	0	7	6	0.260030115	0.295238095	0.181818182	0	0
51	yPH_132	WT	Glu2Sor1	Glu0	96	0.010416667	10	24	10881	7754	ON	3	2	2888	27	26	1	27	0	0	26	1	5	0	5	0	5	0	27	0	0	0	0	1	0.038461538	0.047619048	0.000106838	0.000132275	7	7	0.298491653	0.342857143	0.181818182	0	0
51	yPH_132	WT	Glu2Sor1	Glu0	96	0.010416667	10	25	11241	8114	ON	3	2	2888	28	27	1	28	0	1	27	1	5	0	5	0	5	0	27	0	0	0	0	0	0	0	0	0	8	7	0.298491653	0.342857143	0.181818182	0	0
51	yPH_132	WT	Glu2Sor1	Glu0	96	0.010416667	10	26	11601	8474	ON	3	2	2888	28	27	1	28	0	0	27	1	5	0	5	0	5	0	28	0	0	0	0	1	0.037037037	0.045454545	0.000102881	0.000126263	8	8	0.33552869	0.388311688	0.181818182	0	0
51	yPH_132	WT	Glu2Sor1	Glu0	96	0.010416667	10	27	11961	8834	OFF	4	2	2888	29	28	1	29	0	1	28	1	6	0	6	0	6	0.041666667	29	0	0	0	0	1	0.035714286	0.045454545	9.92E-05	0.000126263	9	9	0.371242976	0.433766234	0.223484848	0.041666666	0.000115741
51	yPH_132	WT	Glu2Sor1	Glu0	96	0.010416667	10	28	12321	9194	OFF	4	2	2888	30	29	1	30	0	1	29	1	8	0	8	0	8	0.083333333	29	0	0	0	0	0	0	0	0	0	10	9	0.371242976	0.433766234	0.306818182	0.083333334	0.000231481
51	yPH_132	WT	Glu2Sor1	Glu0	96	0.010416667	10	29	12681	9554	OFF	4	2	2888	30	29	1	30	0	0	29	1	8	0	8	0	8	0	29	0	0	0	0	0	0	0	0	0	10	9	0.371242976	0.433766234	0.306818182	0	0
51	yPH_132	WT	Glu2Sor1	Glu0	96	0.010416667	10	30	13041	9914	OFF	4	2	2888	30	29	1	30	0	0	29	1	8	0	8	0	8	0	30	0	0	0	0	1	0.034482759	0.047619048	9.58E-05	0.000132275	10	10	0.405725735	0.481385281	0.306818182	0	0
51	yPH_132	WT	Glu2Sor1	Glu0	96	0.010416667	10	31	13401	10274	OFF	4	2	2888	31	30	1	31	0	1	30	1	8	0	8	0	8	0	30	0	0	0	0	0	0	0	0	0	11	10	0.405725735	0.481385281	0.306818182	0	0
51	yPH_132	WT	Glu2Sor1	Glu0	96	0.010416667	10	32	13761	10634	OFF	4	2	2888	31	30	1	31	0	0	30	1	8	0	8	0	8	0	30	0	0	0	0	0	0	0	0	0	11	10	0.405725735	0.481385281	0.306818182	0	0
51	yPH_132	WT	Glu2Sor1	Glu0	96	0.010416667	10	33	14121	10994	OFF	4	2	2888	31	30	1	31	0	0	30	1	8	0	8	0	8	0	30	0	0	0	0	0	0	0	0	0	11	10	0.405725735	0.481385281	0.306818182	0	0
51	yPH_132	WT	Glu2Sor1	Glu0	96	0.010416667	10	34	14481	11354	OFF	4	2	2888	31	30	1	31	0	0	30	1	8	0	8	0	8	0	30	0	0	0	0	0	0	0	0	0	11	10	0.405725735	0.481385281	0.306818182	0	0
51	yPH_132	WT	Glu2Sor1	Glu0	96	0.010416667	10	35	14841	11714	ON	5	3	2888	31	30	1	31	0	0	30	1	8	0	8	0	8	0	30	0	0	0	0	0	0	0	0	0	11	10	0.405725735	0.481385281	0.306818182	0	0
51	yPH_132	WT	Glu2Sor1	Glu0	96	0.010416667	10	36	15201	12074	ON	5	3	2888	31	30	1	31	0	0	30	1	8	0	8	0	8	0	30	0	0	0	0	0	0	0	0	0	11	10	0.405725735	0.481385281	0.306818182	0	0
51	yPH_132	WT	Glu2Sor1	Glu0	96	0.010416667	10	37	15561	12434	ON	5	3	2888	31	30	1	31	0	0	30	1	8	0	8	0	8	0	31	0	0	0	0	1	0.033333333	0.045454545	4.63E-05	6.31E-05	11	11	0.439059068	0.526839827	0.306818182	0	0
51	yPH_132	WT	Glu2Sor1	Glu0	96	0.010416667	10	38	16281	13154	ON	5	3	2888	32	31	1	32	0	1	31	1	8	0	8	0	8	0	31	0	0	0	0	0	0	0	0	0	12	11	0.439059068	0.526839827	0.306818182	0	0
51	yPH_132	WT	Glu2Sor1	Glu0	96	0.010416667	10	39	16641	13514	ON	5	3	2888	32	31	1	32	0	0	31	1	8	0	8	0	8	0	31	0	0	0	0	0	0	0	0	0	12	11	0.439059068	0.526839827	0.306818182	0	0
51	yPH_132	WT	Glu2Sor1	Glu0	96	0.010416667	10	40	17001	13874	ON	5	3	2888	32	31	1	32	0	0	31	1	8	0	8	0	8	0	32	0	0	0	0	1	0.032258065	0.043478261	4.48E-05	6.04E-05	12	12	0.471317132	0.570318088	0.306818182	0	0
51	yPH_132	WT	Glu2Sor1	Glu0	96	0.010416667	10	41	17721	14594	OFF	6	3	2887	34	33	1	33	1	1	32	1	10	0	10	0	10	0.08	32	0	0	0	0	0	0	0	0	0	13	12	0.471317132	0.570318088	0.386818182	0.08	0.000111111
51	yPH_132	WT	Glu2Sor1	Glu0	96	0.010416667	10	42	18081	14954	OFF	6	3	2887	34	33	1	33	1	0	32	1	11	0	11	0	11	0.043478261	32	0	0	0	0	0	0	0	0	0	13	12	0.471317132	0.570318088	0.430296443	0.043478261	0.000120773
51	yPH_132	WT	Glu2Sor1	Glu0	96	0.010416667	10	43	18441	15314	OFF	6	3	2887	34	33	1	33	1	0	32	1	11	0	11	0	11	0	30	0	0	0	2	0	0	0	0	0	13	12	0.471317132	0.570318088	0.430296443	0	0
51	yPH_132	WT	Glu2Sor1	Glu0	96	0.010416667	10	44	18801	15674	OFF	6	3	2887	34	31	3	33	1	0	30	3	9	2	9	2	11	0	30	0	0	0	0	0	0	0	0	0	13	12	0.471317132	0.570318088	0.430296443	0	0
51	yPH_132	WT	Glu2Sor1	Glu0	96	0.010416667	10	45	19161	16034	OFF	6	3	2887	35	32	3	33	2	0	30	3	9	2	9	2	11	0	31	0	0	0	0	1	0.033333333	0.047619048	9.26E-05	0.000132275	13	13	0.504650466	0.617937135	0.430296443	0	0
51	yPH_132	WT	Glu2Sor1	Glu0	96	0.010416667	10	46	19521	16394	OFF	6	3	2887	35	32	3	34	1	1	31	3	9	2	9	2	11	0	33	0	2	0	0	0	0	0	0	0	14	13	0.504650466	0.617937135	0.430296443	0	0
51	yPH_132	WT	Glu2Sor1	Glu0	96	0.010416667	10	47	19881	16754	OFF	6	3	2887	35	34	1	34	1	0	33	1	11	0	11	0	11	0	33	0	0	0	0	0	0	0	0	0	14	13	0.504650466	0.617937135	0.430296443	0	0
51	yPH_132	WT	Glu2Sor1	Glu0	96	0.010416667	10	48	20241	17114	OFF	6	3	2887	35	34	1	34	1	0	33	1	11	0	11	0	11	0	31	0	0	0	2	0	0	0	0	0	14	13	0.504650466	0.617937135	0.430296443	0	0
51	yPH_132	WT	Glu2Sor1	Glu0	96	0.010416667	10	49	21321	18194	ON	7	4	2888	35	32	3	33	2	0	31	2	9	2	9	2	11	0	31	0	0	0	0	0	0	0	0	0	14	13	0.504650466	0.617937135	0.430296443	0	0
51	yPH_132	WT	Glu2Sor1	Glu0	96	0.010416667	10	50	21681	18554	ON	7	4	2888	34	32	2	33	1	0	31	2	9	2	9	2	11	0	34	0	2	0	0	1	0.032258065	0.045454545	2.99E-05	4.21E-05	14	14	0.53690853	0.663391681	0.430296443	0	0
51	yPH_132	WT	Glu2Sor1	Glu0	96	0.010416667	10	51	22761	19634	ON	7	4	2888	37	37	0	34	3	1	34	0	11	0	11	0	11	0	30	0	0	0	6	2	0.058823529	0.086956522	0.000163399	0.000241546	15	16	0.59573206	0.750348203	0.430296443	0	0
51	yPH_132	WT	Glu2Sor1	Glu0	96	0.010416667	10	52	23121	19994	ON	7	4	2888	42	35	7	36	6	2	30	6	8	3	8	3	11	0	34	0	5	0	1	0	0	0	0	0	17	16	0.59573206	0.750348203	0.430296443	0	0
51	yPH_132	WT	Glu2Sor1	Glu0	96	0.010416667	10	53	23481	20354	OFF	8	4	2888	37	35	2	36	1	0	34	2	15	1	15	1	17	0.230769231	34	0	0	0	0	0	0	0	0	0	17	16	0.59573206	0.750348203	0.661065673	0.23076923	0.000641026
51	yPH_132	WT	Glu2Sor1	Glu0	96	0.010416667	10	54	23841	20714	OFF	8	4	2888	38	36	2	36	2	0	34	2	15	1	15	1	17	0	34	0	0	0	0	0	0	0	0	0	17	16	0.59573206	0.750348203	0.661065673	0	0
51	yPH_132	WT	Glu2Sor1	Glu0	96	0.010416667	10	55	24201	21074	OFF	8	4	2888	38	36	2	36	2	0	34	2	15	1	15	1	17	0	34	0	0	0	0	0	0	0	0	0	17	16	0.59573206	0.750348203	0.661065673	0	0
51	yPH_132	WT	Glu2Sor1	Glu0	96	0.010416667	10	56	24561	21434	OFF	8	4	2888	37	35	2	36	1	0	34	2	15	1	15	1	17	0	34	0	2	0	2	0	0	0	0	0	17	16	0.59573206	0.750348203	0.661065673	0	0
51	yPH_132	WT	Glu2Sor1	Glu0	96	0.010416667	10	57	24921	21794	OFF	8	4	2888	38	36	2	36	2	0	34	2	14	2	14	2	17	0	35	0	0	0	0	1	0.029411765	0.05	8.17E-05	0.000138889	17	17	0.625143824	0.800348203	0.661065673	0	0
51	yPH_132	WT	Glu2Sor1	Glu0	96	0.010416667	10	58	25281	22154	OFF	8	4	2888	39	37	2	37	2	1	35	2	14	2	14	2	17	0	37	0	2	0	0	0	0	0	0	0	18	17	0.625143824	0.800348203	0.661065673	0	0
51	yPH_132	WT	Glu2Sor1	Glu0	96	0.010416667	10	59	25641	22514	OFF	8	4	2888	39	39	0	37	2	0	37	0	16	0	16	0	17	0	35	0	0	0	2	0	0	0	0	0	18	17	0.625143824	0.800348203	0.661065673	0	0
51	yPH_132	WT	Glu2Sor1	Glu0	96	0.010416667	10	60	26001	22874	OFF	8	4	2888	40	38	2	37	3	0	35	2	14	2	14	2	17	0	37	0	2	0	0	0	0	0	0	0	18	17	0.625143824	0.800348203	0.661065673	0	0
51	yPH_132	WT	Glu2Sor1	Glu0	96	0.010416667	10	61	26361	23234	ON	9	5	2888	38	38	0	37	1	0	37	0	16	0	16	0	17	0	35	0	0	0	2	0	0	0	0	0	18	17	0.625143824	0.800348203	0.661065673	0	0
51	yPH_132	WT	Glu2Sor1	Glu0	96	0.010416667	10	62	28521	25394	ON	9	5	2888	38	35	3	37	1	0	35	2	14	2	14	2	17	0	36	0	2	0	2	1	0.028571429	0.047619048	3.97E-05	6.61E-05	18	18	0.653715253	0.84796725	0.661065673	0	0
51	yPH_132	WT	Glu2Sor1	Glu0	96	0.010416667	10	63	29241	26114	OFF	10	5	2888	40	37	3	39	1	1	36	3	19	2	19	2	22	0.217391304	39	0	3	0	0	0	0	0	0	0	19	18	0.653715253	0.84796725	0.878456978	0.217391305	0.000301932
51	yPH_132	WT	Glu2Sor1	Glu0	96	0.010416667	10	64	29601	26474	OFF	10	5	2888	39	39	0	39	0	0	39	0	21	0	21	0	22	0	41	0	0	0	0	2	0.051282051	0.111111111	0.00014245	0.000308642	19	20	0.704997304	0.959078361	0.878456978	0	0
51	yPH_132	WT	Glu2Sor1	Glu0	96	0.010416667	10	65	29961	26834	OFF	10	5	2888	41	41	0	41	0	2	41	0	20	0	20	0	22	0	40	0	0	0	2	1	0.024390244	0.047619048	6.78E-05	0.000132275	21	21	0.729387548	1.006697409	0.878456978	0	0
51	yPH_132	WT	Glu2Sor1	Glu0	96	0.010416667	10	66	30321	27194	OFF	10	5	2888	43	41	2	42	1	1	40	2	19	1	19	1	22	0	42	0	2	0	0	0	0	0	0	0	22	21	0.729387548	1.006697409	0.878456978	0	0
51	yPH_132	WT	Glu2Sor1	Glu0	96	0.010416667	10	67	30681	27554	OFF	10	5	2888	43	42	1	42	1	0	42	0	20	0	20	0	22	0	42	0	0	0	0	0	0	0	0	0	22	21	0.729387548	1.006697409	0.878456978	0	0
51	yPH_132	WT	Glu2Sor1	Glu0	96	0.010416667	10	68	31041	27914	OFF	10	5	2888	43	43	0	42	1	0	42	0	20	0	20	0	22	0	40	0	0	0	2	0	0	0	0	0	22	21	0.729387548	1.006697409	0.878456978	0	0
51	yPH_132	WT	Glu2Sor1	Glu0	96	0.010416667	10	69	31401	28274	OFF	10	5	2888	44	41	3	42	2	0	40	2	19	1	19	1	22	0	38	0	0	0	2	0	0	0	0	0	22	21	0.729387548	1.006697409	0.878456978	0	0
51	yPH_132	WT	Glu2Sor1	Glu0	96	0.010416667	10	70	31761	28634	OFF	10	5	2888	43	38	5	43	0	0	38	5	17	3	17	3	22	0	42	0	4	0	0	0	0	0	0	0	22	21	0.729387548	1.006697409	0.878456978	0	0
51	yPH_132	WT	Glu2Sor1	Glu0	96	0.010416667	10	71	33201	30074	ON	11	6	2888	45	43	2	43	2	0	42	1	20	0	20	0	22	0	42	0	0	0	0	0	0	0	0	0	22	21	0.729387548	1.006697409	0.878456978	0	0
51	yPH_132	WT	Glu2Sor1	Glu0	96	0.010416667	10	72	33921	30794	ON	11	6	2888	45	43	2	43	2	0	42	1	20	0	20	0	22	0	40	0	0	0	2	0	0	0	0	0	22	21	0.729387548	1.006697409	0.878456978	0	0
51	yPH_132	WT	Glu2Sor1	Glu0	96	0.010416667	10	73	34281	31154	ON	11	6	2888	44	40	4	44	0	1	40	4	18	2	18	2	22	0	43	0	2	0	0	1	0.025	0.045454545	6.94E-05	0.000126263	23	22	0.754387548	1.052151954	0.878456978	0	0
51	yPH_132	WT	Glu2Sor1	Glu0	96	0.010416667	10	74	34641	31514	ON	11	6	2888	47	45	2	45	2	1	43	2	20	0	20	0	22	0	43	0	0	0	0	0	0	0	0	0	24	22	0.754387548	1.052151954	0.878456978	0	0
51	yPH_132	WT	Glu2Sor1	Glu0	96	0.010416667	10	75	35001	31874	OFF	12	6	2887	45	43	2	45	0	0	43	2	26	1	26	0	28	0.25	43	0	0	0	0	0	0	0	0	0	24	22	0.754387548	1.052151954	1.128456978	0.25	0.000694444
51	yPH_132	WT	Glu2Sor1	Glu0	96	0.010416667	10	76	35361	32234	OFF	12	6	2887	46	44	2	45	1	0	43	2	26	1	26	0	28	0	43	0	0	0	0	0	0	0	0	0	24	22	0.754387548	1.052151954	1.128456978	0	0
51	yPH_132	WT	Glu2Sor1	Glu0	96	0.010416667	10	77	35721	32594	OFF	12	6	2887	48	46	2	45	3	0	43	2	26	1	26	0	28	0	41	0	0	0	2	0	0	0	0	0	24	22	0.754387548	1.052151954	1.128456978	0	0
51	yPH_132	WT	Glu2Sor1	Glu0	96	0.010416667	10	78	36081	32954	OFF	12	6	2887	49	45	4	45	4	0	41	4	24	3	24	2	28	0	43	0	2	0	0	0	0	0	0	0	24	22	0.754387548	1.052151954	1.128456978	0	0
51	yPH_132	WT	Glu2Sor1	Glu0	96	0.010416667	10	79	36441	33314	OFF	12	6	2887	46	44	2	45	1	0	43	2	26	1	26	0	28	0	40	0	0	0	4	1	0.023255814	0.058823529	6.46E-05	0.000163399	24	23	0.777643362	1.110975484	1.128456978	0	0
51	yPH_132	WT	Glu2Sor1	Glu0	96	0.010416667	10	80	36801	33674	OFF	12	6	2887	47	41	6	46	1	1	40	6	23	4	23	3	28	0	40	0	2	0	2	0	0	0	0	0	25	23	0.777643362	1.110975484	1.128456978	0	0
51	yPH_132	WT	Glu2Sor1	Glu0	96	0.010416667	10	81	37161	34034	OFF	12	6	2887	47	41	6	46	1	0	40	6	23	4	23	3	28	0	42	0	2	0	0	0	0	0	0	0	25	23	0.777643362	1.110975484	1.128456978	0	0
51	yPH_132	WT	Glu2Sor1	Glu0	96	0.010416667	10	82	37521	34394	OFF	12	6	2887	48	44	4	46	2	0	42	4	25	2	25	1	28	0	40	0	0	0	2	0	0	0	0	0	25	23	0.777643362	1.110975484	1.128456978	0	0
51	yPH_132	WT	Glu2Sor1	Glu0	96	0.010416667	10	83	37881	34754	ON	13	7	2888	47	41	6	46	1	0	40	6	23	4	23	3	28	0	44	0	4	0	0	0	0	0	0	0	25	23	0.777643362	1.110975484	1.128456978	0	0
51	yPH_132	WT	Glu2Sor1	Glu0	96	0.010416667	10	84	38961	35834	ON	13	7	2888	47	45	2	46	1	0	44	2	26	1	26	0	28	0	45	0	0	0	0	1	0.022727273	0.055555556	1.58E-05	3.86E-05	25	24	0.800370635	1.166531039	1.128456978	0	0
51	yPH_132	WT	Glu2Sor1	Glu0	96	0.010416667	10	85	40401	37274	ON	13	7	2888	48	46	2	47	1	1	45	2	25	1	25	0	28	0	45	0	0	0	0	0	0	0	0	0	26	24	0.800370635	1.166531039	1.128456978	0	0
51	yPH_132	WT	Glu2Sor1	Glu0	96	0.010416667	10	86	40761	37634	OFF	14	7	2888	48	45	3	47	1	0	45	2	27	1	27	0	30	0.095238095	45	0	0	0	0	0	0	0	0	0	26	24	0.800370635	1.166531039	1.223695073	0.095238095	0.00026455
51	yPH_132	WT	Glu2Sor1	Glu0	96	0.010416667	10	87	41121	37994	OFF	14	7	2888	48	45	3	47	1	0	45	2	27	1	27	0	30	0	45	0	0	0	0	0	0	0	0	0	26	24	0.800370635	1.166531039	1.223695073	0	0
51	yPH_132	WT	Glu2Sor1	Glu0	96	0.010416667	10	88	41481	38354	OFF	14	7	2888	49	46	3	47	2	0	45	2	27	1	27	0	30	0	45	0	0	0	0	0	0	0	0	0	26	24	0.800370635	1.166531039	1.223695073	0	0
51	yPH_132	WT	Glu2Sor1	Glu0	96	0.010416667	10	89	41841	38714	OFF	14	7	2888	48	45	3	47	1	0	45	2	27	1	27	0	30	0	46	0	0	0	0	1	0.022222222	0.055555556	6.17E-05	0.000154321	26	25	0.822592857	1.222086595	1.223695073	0	0
51	yPH_132	WT	Glu2Sor1	Glu0	96	0.010416667	10	90	42201	39074	OFF	14	7	2888	50	47	3	48	2	1	46	2	27	1	27	0	30	0	46	0	0	0	0	0	0	0	0	0	27	25	0.822592857	1.222086595	1.223695073	0	0
51	yPH_132	WT	Glu2Sor1	Glu0	96	0.010416667	10	91	42561	39434	OFF	14	7	2888	49	46	3	48	1	0	46	2	27	1	27	0	30	0	47	0	0	0	0	1	0.02173913	0.052631579	6.04E-05	0.000146199	27	26	0.844331988	1.274718174	1.223695073	0	0
51	yPH_132	WT	Glu2Sor1	Glu0	96	0.010416667	10	92	42921	39794	OFF	14	7	2888	49	47	2	49	0	1	47	2	27	1	27	0	30	0	NA	NA	NA	NA	NA	NA	NA	NA	NA	NA	NA	NA	NA	NA	NA	NA	NA
52	yPH_403	pbs2d0	Glu2	Glu0Sor1	96	0.010416667	1	0	0	-2941	OFF	0	0	3610	24	21	3	20	4	0	19	1	0	0	0	0	0	0	20	0	0	0	0	1	0.052631579	0.052631579	0.000146199	0.000146199	NA	NA	NA	NA	NA	NA	NA
52	yPH_403	pbs2d0	Glu2	Glu0Sor1	96	0.010416667	1	1	360	-2581	OFF	0	0	3610	25	22	3	21	4	1	20	1	0	0	0	0	0	0	22	0	0	0	0	2	0.1	0.1	0.000277778	0.000277778	NA	NA	NA	NA	NA	NA	NA
52	yPH_403	pbs2d0	Glu2	Glu0Sor1	96	0.010416667	1	2	720	-2221	OFF	0	0	3610	27	24	3	23	4	2	22	1	0	0	0	0	0	0	23	0	0	0	0	1	0.045454545	0.045454545	0.000126263	0.000126263	NA	NA	NA	NA	NA	NA	NA
52	yPH_403	pbs2d0	Glu2	Glu0Sor1	96	0.010416667	1	3	1080	-1861	OFF	0	0	3610	28	25	3	24	4	1	23	1	0	0	0	0	0	0	24	0	0	0	0	1	0.043478261	0.043478261	0.000120773	0.000120773	NA	NA	NA	NA	NA	NA	NA
52	yPH_403	pbs2d0	Glu2	Glu0Sor1	96	0.010416667	1	4	1440	-1501	OFF	0	0	3610	26	24	2	25	1	1	24	1	0	0	0	0	0	0	24	0	0	0	0	0	0	0	0	0	NA	NA	NA	NA	NA	NA	NA
52	yPH_403	pbs2d0	Glu2	Glu0Sor1	96	0.010416667	1	5	1800	-1141	OFF	0	0	3610	25	24	1	25	0	0	24	1	0	0	0	0	0	0	24	0	0	0	0	0	0	0	0	0	NA	NA	NA	NA	NA	NA	NA
52	yPH_403	pbs2d0	Glu2	Glu0Sor1	96	0.010416667	1	6	2160	-781	OFF	0	0	3610	27	25	2	25	2	0	24	1	0	0	0	0	0	0	24	0	0	0	0	0	0	0	0	0	NA	NA	NA	NA	NA	NA	NA
52	yPH_403	pbs2d0	Glu2	Glu0Sor1	96	0.010416667	1	7	2520	-421	OFF	0	0	3610	26	24	2	25	1	0	24	1	0	0	0	0	0	0	24	0	0	0	0	0	0	0	0	0	NA	NA	NA	NA	NA	NA	NA
52	yPH_403	pbs2d0	Glu2	Glu0Sor1	96	0.010416667	1	8	2880	-61	OFF	0	0	3610	27	24	3	25	2	0	24	1	0	0	0	0	0	0	24	0	0	0	0	0	0	0	0	0	NA	NA	NA	NA	NA	NA	NA
52	yPH_403	pbs2d0	Glu2	Glu0Sor1	96	0.010416667	1	9	3240	299	ON	1	1	2888	28	25	3	25	3	0	24	1	0	0	0	0	0	0	24	0	0	0	0	0	0	0	0	0	0	0	0	0	0	NA	NA
52	yPH_403	pbs2d0	Glu2	Glu0Sor1	96	0.010416667	1	10	3600	659	ON	1	1	2888	29	26	3	25	4	0	24	1	0	0	0	0	0	0	24	0	0	0	0	0	0	0	0	0	0	0	0	0	0	0	0
52	yPH_403	pbs2d0	Glu2	Glu0Sor1	96	0.010416667	1	11	3960	1019	ON	1	1	2888	28	25	3	25	3	0	24	1	0	0	0	0	0	0	24	0	0	0	0	0	0	0	0	0	0	0	0	0	0	0	0
52	yPH_403	pbs2d0	Glu2	Glu0Sor1	96	0.010416667	1	12	4320	1379	ON	1	1	2888	29	26	3	25	4	0	24	1	0	0	0	0	0	0	24	0	0	0	0	0	0	0	0	0	0	0	0	0	0	0	0
52	yPH_403	pbs2d0	Glu2	Glu0Sor1	96	0.010416667	1	13	4680	1739	ON	1	1	2888	28	26	2	25	3	0	24	1	0	0	0	0	0	0	24	0	0	0	0	0	0	0	0	0	0	0	0	0	0	0	0
52	yPH_403	pbs2d0	Glu2	Glu0Sor1	96	0.010416667	1	14	5040	2099	ON	1	1	2888	28	25	3	25	3	0	24	1	0	0	0	0	0	0	24	0	0	0	0	0	0	0	0	0	0	0	0	0	0	0	0
52	yPH_403	pbs2d0	Glu2	Glu0Sor1	96	0.010416667	1	15	5400	2459	ON	1	1	2888	29	26	3	25	4	0	24	1	0	0	0	0	0	0	24	0	0	0	0	0	0	0	0	0	0	0	0	0	0	0	0
52	yPH_403	pbs2d0	Glu2	Glu0Sor1	96	0.010416667	1	16	5760	2819	ON	1	1	2888	28	25	3	25	3	0	24	1	0	0	0	0	0	0	24	0	0	0	0	0	0	0	0	0	0	0	0	0	0	0	0
52	yPH_403	pbs2d0	Glu2	Glu0Sor1	96	0.010416667	1	17	6120	3179	OFF	2	1	2888	27	25	2	25	2	0	24	1	1	0	1	0	1	0.04	25	0	0	0	0	1	0.041666667	0.043478261	0.000115741	0.000120773	0	1	0.041666667	0.043478261	0.04	0.04	0.000111111
52	yPH_403	pbs2d0	Glu2	Glu0Sor1	96	0.010416667	1	18	6480	3539	OFF	2	1	2888	28	25	3	26	2	1	25	1	2	0	2	0	2	0.04	27	0	0	0	0	2	0.08	0.086956522	0.000222222	0.000241546	1	3	0.121666667	0.130434783	0.08	0.04	0.000111111
52	yPH_403	pbs2d0	Glu2	Glu0Sor1	96	0.010416667	1	19	6840	3899	OFF	2	1	2888	32	27	5	30	2	3	27	3	2	0	2	0	2	0	28	0	0	0	0	1	0.037037037	0.04	0.000102881	0.000111111	4	4	0.158703704	0.170434783	0.08	0	0
52	yPH_403	pbs2d0	Glu2	Glu0Sor1	96	0.010416667	1	20	7200	4259	OFF	2	1	2888	31	28	3	31	0	1	28	3	2	0	2	0	2	0	30	0	0	0	0	2	0.071428571	0.076923077	0.000198413	0.000213675	5	6	0.230132275	0.24735786	0.08	0	0
52	yPH_403	pbs2d0	Glu2	Glu0Sor1	96	0.010416667	1	21	7560	4619	OFF	2	1	2888	34	30	4	34	0	3	30	4	2	0	2	0	2	0	30	0	0	0	0	0	0	0	0	0	8	6	0.230132275	0.24735786	0.08	0	0
52	yPH_403	pbs2d0	Glu2	Glu0Sor1	96	0.010416667	1	22	7920	4979	OFF	2	1	2888	36	31	5	35	1	1	30	5	2	0	2	0	2	0	32	0	0	0	0	2	0.066666667	0.071428571	0.000185185	0.000198413	9	8	0.296798942	0.318786431	0.08	0	0
52	yPH_403	pbs2d0	Glu2	Glu0Sor1	96	0.010416667	1	23	8280	5339	OFF	2	1	2888	38	33	5	37	1	2	32	5	2	0	2	0	2	0	32	0	0	0	0	0	0	0	0	0	11	8	0.296798942	0.318786431	0.08	0	0
52	yPH_403	pbs2d0	Glu2	Glu0Sor1	96	0.010416667	1	24	8640	5699	OFF	2	1	2888	38	32	6	37	1	0	32	5	2	0	2	0	2	0	33	0	0	0	0	1	0.03125	0.033333333	8.68E-05	9.26E-05	11	9	0.328048942	0.352119764	0.08	0	0
52	yPH_403	pbs2d0	Glu2	Glu0Sor1	96	0.010416667	1	25	9000	6059	ON	3	2	2888	38	33	5	38	0	1	33	5	2	0	2	0	2	0	33	0	0	0	0	0	0	0	0	0	12	9	0.328048942	0.352119764	0.08	0	0
52	yPH_403	pbs2d0	Glu2	Glu0Sor1	96	0.010416667	1	26	9360	6419	ON	3	2	2888	40	33	7	38	2	0	33	5	2	0	2	0	2	0	33	0	0	0	0	0	0	0	0	0	12	9	0.328048942	0.352119764	0.08	0	0
52	yPH_403	pbs2d0	Glu2	Glu0Sor1	96	0.010416667	1	27	9720	6779	ON	3	2	2888	38	33	5	38	0	0	33	5	2	0	2	0	2	0	33	0	0	0	0	0	0	0	0	0	12	9	0.328048942	0.352119764	0.08	0	0
52	yPH_403	pbs2d0	Glu2	Glu0Sor1	96	0.010416667	1	28	10080	7139	ON	3	2	2888	38	33	5	38	0	0	33	5	2	0	2	0	2	0	33	0	0	0	0	0	0	0	0	0	12	9	0.328048942	0.352119764	0.08	0	0
52	yPH_403	pbs2d0	Glu2	Glu0Sor1	96	0.010416667	1	29	11160	8219	ON	3	2	2888	38	33	5	38	0	0	33	5	2	0	2	0	2	0	33	0	0	0	0	0	0	0	0	0	12	9	0.328048942	0.352119764	0.08	0	0
52	yPH_403	pbs2d0	Glu2	Glu0Sor1	96	0.010416667	1	30	11520	8579	ON	3	2	2888	40	33	7	38	2	0	33	5	2	0	2	0	2	0	34	0	0	0	0	1	0.03030303	0.032258065	8.42E-05	8.96E-05	12	10	0.358351972	0.384377829	0.08	0	0
52	yPH_403	pbs2d0	Glu2	Glu0Sor1	96	0.010416667	1	31	11880	8939	OFF	4	2	2888	41	34	7	39	2	1	34	5	3	0	3	0	3	0.027027027	34	0	0	0	0	0	0	0	0	0	13	10	0.358351972	0.384377829	0.107027027	0.027027027	7.51E-05
52	yPH_403	pbs2d0	Glu2	Glu0Sor1	96	0.010416667	1	32	12240	9299	OFF	4	2	2888	41	34	7	39	2	0	34	5	4	0	4	0	4	0.027777778	34	0	0	0	0	0	0	0	0	0	13	10	0.358351972	0.384377829	0.134804805	0.027777778	7.72E-05
52	yPH_403	pbs2d0	Glu2	Glu0Sor1	96	0.010416667	1	33	12600	9659	OFF	4	2	2888	41	34	7	39	2	0	34	5	4	0	4	0	4	0	34	0	0	0	0	0	0	0	0	0	13	10	0.358351972	0.384377829	0.134804805	0	0
52	yPH_403	pbs2d0	Glu2	Glu0Sor1	96	0.010416667	1	34	12960	10019	OFF	4	2	2888	41	34	7	39	2	0	34	5	4	0	4	0	4	0	36	0	1	0	0	1	0.029411765	0.033333333	8.17E-05	9.26E-05	13	11	0.387763737	0.417711162	0.134804805	0	0
52	yPH_403	pbs2d0	Glu2	Glu0Sor1	96	0.010416667	1	35	13320	10379	OFF	4	2	2888	44	36	8	40	4	1	36	4	4	0	4	0	4	0	37	0	0	0	0	1	0.027777778	0.03125	7.72E-05	8.68E-05	14	12	0.415541515	0.448961162	0.134804805	0	0
52	yPH_403	pbs2d0	Glu2	Glu0Sor1	96	0.010416667	1	36	13680	10739	OFF	4	2	2888	46	38	8	41	5	1	37	4	4	0	4	0	4	0	38	0	1	0	1	1	0.027027027	0.03030303	7.51E-05	8.42E-05	15	13	0.442568542	0.479264192	0.134804805	0	0
52	yPH_403	pbs2d0	Glu2	Glu0Sor1	96	0.010416667	1	37	14040	11099	OFF	4	2	2888	46	40	6	42	4	1	38	4	4	0	4	0	4	0	39	0	0	0	0	1	0.026315789	0.029411765	7.31E-05	8.17E-05	16	14	0.468884331	0.508675957	0.134804805	0	0
52	yPH_403	pbs2d0	Glu2	Glu0Sor1	96	0.010416667	1	38	14400	11459	OFF	4	2	2888	49	41	8	43	6	1	39	4	5	0	5	0	5	0.025641026	39	0	0	0	0	0	0	0	0	0	17	14	0.468884331	0.508675957	0.16044583	0.025641025	7.12E-05
52	yPH_403	pbs2d0	Glu2	Glu0Sor1	96	0.010416667	1	39	14760	11819	ON	5	3	2888	47	41	6	43	4	0	39	4	5	0	5	0	5	0	38	0	0	0	1	0	0	0	0	0	17	14	0.468884331	0.508675957	0.16044583	0	0
52	yPH_403	pbs2d0	Glu2	Glu0Sor1	96	0.010416667	1	40	15120	12179	ON	5	3	2888	46	40	6	43	3	0	38	5	5	0	5	0	5	0	39	0	1	0	0	0	0	0	0	0	17	14	0.468884331	0.508675957	0.16044583	0	0
52	yPH_403	pbs2d0	Glu2	Glu0Sor1	96	0.010416667	1	41	15480	12539	ON	5	3	2888	46	40	6	43	3	0	39	4	5	0	5	0	5	0	38	0	0	0	1	0	0	0	0	0	17	14	0.468884331	0.508675957	0.16044583	0	0
52	yPH_403	pbs2d0	Glu2	Glu0Sor1	96	0.010416667	1	42	15840	12899	ON	5	3	2888	45	40	5	43	2	0	38	5	5	0	5	0	5	0	38	0	0	0	0	0	0	0	0	0	17	14	0.468884331	0.508675957	0.16044583	0	0
52	yPH_403	pbs2d0	Glu2	Glu0Sor1	96	0.010416667	1	43	16200	13259	ON	5	3	2888	45	40	5	43	2	0	38	5	5	0	5	0	5	0	39	0	1	0	0	0	0	0	0	0	17	14	0.468884331	0.508675957	0.16044583	0	0
52	yPH_403	pbs2d0	Glu2	Glu0Sor1	96	0.010416667	1	44	16560	13619	ON	5	3	2888	47	41	6	43	4	0	39	4	5	0	5	0	5	0	38	0	0	0	1	0	0	0	0	0	17	14	0.468884331	0.508675957	0.16044583	0	0
52	yPH_403	pbs2d0	Glu2	Glu0Sor1	96	0.010416667	1	45	16920	13979	ON	5	3	2888	45	40	5	43	2	0	38	5	5	0	5	0	5	0	39	0	1	0	0	0	0	0	0	0	17	14	0.468884331	0.508675957	0.16044583	0	0
52	yPH_403	pbs2d0	Glu2	Glu0Sor1	96	0.010416667	1	46	17280	14339	ON	5	3	2888	47	41	6	44	3	0	39	5	5	0	5	0	5	0	39	0	0	0	0	0	0	0	0	0	17	14	0.468884331	0.508675957	0.16044583	0	0
52	yPH_403	pbs2d0	Glu2	Glu0Sor1	96	0.010416667	1	47	17640	14699	OFF	6	3	2888	47	40	7	45	2	1	39	6	5	0	5	0	5	0	39	0	0	0	0	0	0	0	0	0	18	14	0.468884331	0.508675957	0.16044583	0	0
52	yPH_403	pbs2d0	Glu2	Glu0Sor1	96	0.010416667	1	48	18000	15059	OFF	6	3	2888	48	41	7	45	3	0	39	6	5	0	5	0	5	0	39	0	0	0	0	0	0	0	0	0	18	14	0.468884331	0.508675957	0.16044583	0	0
52	yPH_403	pbs2d0	Glu2	Glu0Sor1	96	0.010416667	1	49	18360	15419	OFF	6	3	2888	47	41	6	45	2	0	39	6	5	0	5	0	5	0	41	0	0	0	0	2	0.051282051	0.058823529	0.00014245	0.000163399	18	16	0.520166382	0.567499487	0.16044583	0	0
52	yPH_403	pbs2d0	Glu2	Glu0Sor1	96	0.010416667	1	50	18720	15779	OFF	6	3	2888	50	44	6	47	3	2	41	6	5	0	5	0	5	0	43	0	0	0	0	2	0.048780488	0.055555556	0.000135501	0.000154321	20	18	0.56894687	0.623055042	0.16044583	0	0
52	yPH_403	pbs2d0	Glu2	Glu0Sor1	96	0.010416667	1	51	19080	16139	OFF	6	3	2888	52	45	7	49	3	2	43	6	5	0	5	0	5	0	44	0	0	0	0	1	0.023255814	0.026315789	6.46E-05	7.31E-05	22	19	0.592202684	0.649370832	0.16044583	0	0
52	yPH_403	pbs2d0	Glu2	Glu0Sor1	96	0.010416667	1	52	19440	16499	OFF	6	3	2888	54	46	8	50	4	1	44	6	5	0	5	0	5	0	47	0	0	0	0	3	0.068181818	0.076923077	0.000189394	0.000213675	23	22	0.660384502	0.726293909	0.16044583	0	0
52	yPH_403	pbs2d0	Glu2	Glu0Sor1	96	0.010416667	1	53	19800	16859	OFF	6	3	2888	60	52	8	53	7	3	47	6	5	0	5	0	5	0	49	0	0	0	0	2	0.042553191	0.047619048	0.000118203	0.000132275	26	24	0.702937694	0.773912956	0.16044583	0	0
52	yPH_403	pbs2d0	Glu2	Glu0Sor1	96	0.010416667	1	54	20160	17219	OFF	6	3	2888	59	51	8	55	4	2	49	6	6	0	6	0	6	0.02	49	0	0	0	0	0	0	0	0	0	28	24	0.702937694	0.773912956	0.18044583	0.02	5.56E-05
52	yPH_403	pbs2d0	Glu2	Glu0Sor1	96	0.010416667	1	55	20520	17579	ON	7	4	2888	58	52	6	55	3	0	49	6	6	0	6	0	6	0	49	0	0	0	0	0	0	0	0	0	28	24	0.702937694	0.773912956	0.18044583	0	0
52	yPH_403	pbs2d0	Glu2	Glu0Sor1	96	0.010416667	1	56	20880	17939	ON	7	4	2888	60	52	8	55	5	0	49	6	6	0	6	0	6	0	49	0	0	0	0	0	0	0	0	0	28	24	0.702937694	0.773912956	0.18044583	0	0
52	yPH_403	pbs2d0	Glu2	Glu0Sor1	96	0.010416667	1	57	21240	18299	ON	7	4	2888	60	53	7	55	5	0	49	6	6	0	6	0	6	0	49	0	0	0	0	0	0	0	0	0	28	24	0.702937694	0.773912956	0.18044583	0	0
52	yPH_403	pbs2d0	Glu2	Glu0Sor1	96	0.010416667	1	58	21600	18659	ON	7	4	2888	57	50	7	55	2	0	49	6	6	0	6	0	6	0	49	0	0	0	0	0	0	0	0	0	28	24	0.702937694	0.773912956	0.18044583	0	0
52	yPH_403	pbs2d0	Glu2	Glu0Sor1	96	0.010416667	1	59	21960	19019	ON	7	4	2888	56	49	7	55	1	0	49	6	6	0	6	0	6	0	49	0	0	0	0	0	0	0	0	0	28	24	0.702937694	0.773912956	0.18044583	0	0
52	yPH_403	pbs2d0	Glu2	Glu0Sor1	96	0.010416667	1	60	22320	19379	ON	7	4	2888	57	50	7	55	2	0	49	6	6	0	6	0	6	0	49	0	0	0	0	0	0	0	0	0	28	24	0.702937694	0.773912956	0.18044583	0	0
52	yPH_403	pbs2d0	Glu2	Glu0Sor1	96	0.010416667	1	61	22680	19739	ON	7	4	2888	59	51	8	55	4	0	49	6	6	0	6	0	6	0	49	0	0	0	0	0	0	0	0	0	28	24	0.702937694	0.773912956	0.18044583	0	0
52	yPH_403	pbs2d0	Glu2	Glu0Sor1	96	0.010416667	1	62	23040	20099	ON	7	4	2888	59	51	8	56	3	0	49	7	6	0	6	0	6	0	50	0	1	0	0	0	0	0	0	0	28	24	0.702937694	0.773912956	0.18044583	0	0
52	yPH_403	pbs2d0	Glu2	Glu0Sor1	96	0.010416667	1	63	23400	20459	OFF	8	4	2888	58	51	7	56	2	0	50	6	6	0	6	0	6	0	51	0	0	0	0	1	0.02	0.022727273	5.56E-05	6.31E-05	28	25	0.722937694	0.796640229	0.18044583	0	0
52	yPH_403	pbs2d0	Glu2	Glu0Sor1	96	0.010416667	1	64	23760	20819	OFF	8	4	2888	59	53	6	57	2	1	51	6	6	0	6	0	6	0	51	0	0	0	1	1	0.019607843	0.022222222	5.45E-05	6.17E-05	29	26	0.742545537	0.818862451	0.18044583	0	0
52	yPH_403	pbs2d0	Glu2	Glu0Sor1	96	0.010416667	1	65	24120	21179	OFF	8	4	2888	60	51	9	58	2	1	51	7	6	0	6	0	6	0	54	0	0	0	0	3	0.058823529	0.066666667	0.000163399	0.000185185	30	29	0.801369066	0.885529118	0.18044583	0	0
52	yPH_403	pbs2d0	Glu2	Glu0Sor1	96	0.010416667	1	66	24480	21539	OFF	8	4	2888	64	57	7	61	3	3	54	7	6	0	6	0	6	0	52	0	0	0	2	0	0	0	0	0	33	29	0.801369066	0.885529118	0.18044583	0	0
52	yPH_403	pbs2d0	Glu2	Glu0Sor1	96	0.010416667	1	67	24840	21899	OFF	8	4	2888	64	53	11	61	3	0	52	9	6	0	6	0	6	0	56	0	2	0	0	2	0.038461538	0.043478261	0.000106838	0.000120773	33	31	0.839830605	0.929007379	0.18044583	0	0
52	yPH_403	pbs2d0	Glu2	Glu0Sor1	96	0.010416667	1	68	25200	22259	OFF	8	4	2888	68	57	11	65	3	4	56	9	6	0	6	0	6	0	59	0	1	0	0	2	0.035714286	0.04	9.92E-05	0.000111111	37	33	0.875544891	0.969007379	0.18044583	0	0
52	yPH_403	pbs2d0	Glu2	Glu0Sor1	96	0.010416667	1	69	25560	22619	OFF	8	4	2888	70	61	9	67	3	2	59	8	6	0	6	0	6	0	59	0	0	0	0	0	0	0	0	0	39	33	0.875544891	0.969007379	0.18044583	0	0
52	yPH_403	pbs2d0	Glu2	Glu0Sor1	96	0.010416667	1	70	25920	22979	OFF	8	4	2888	70	61	9	67	3	0	59	8	7	0	7	0	7	0.016393443	60	0	0	0	0	1	0.016949153	0.019230769	4.71E-05	5.34E-05	39	34	0.892494043	0.988238148	0.196839273	0.016393443	4.55E-05
52	yPH_403	pbs2d0	Glu2	Glu0Sor1	96	0.010416667	1	71	26280	23339	ON	9	5	2887	73	63	10	69	4	2	60	9	7	0	7	0	7	0	60	0	0	0	0	0	0	0	0	0	41	34	0.892494043	0.988238148	0.196839273	0	0
52	yPH_403	pbs2d0	Glu2	Glu0Sor1	96	0.010416667	1	72	26640	23699	ON	9	5	2887	72	62	10	69	3	0	60	9	7	0	7	0	7	0	59	0	0	0	1	0	0	0	0	0	41	34	0.892494043	0.988238148	0.196839273	0	0
52	yPH_403	pbs2d0	Glu2	Glu0Sor1	96	0.010416667	1	73	27000	24059	ON	9	5	2887	73	62	11	69	4	0	59	10	7	0	7	0	7	0	60	0	1	0	0	0	0	0	0	0	41	34	0.892494043	0.988238148	0.196839273	0	0
52	yPH_403	pbs2d0	Glu2	Glu0Sor1	96	0.010416667	1	74	27360	24419	ON	9	5	2887	73	62	11	69	4	0	60	9	7	0	7	0	7	0	59	0	0	0	1	0	0	0	0	0	41	34	0.892494043	0.988238148	0.196839273	0	0
52	yPH_403	pbs2d0	Glu2	Glu0Sor1	96	0.010416667	1	75	27720	24779	ON	9	5	2887	72	60	12	69	3	0	59	10	7	0	7	0	7	0	59	0	0	0	0	0	0	0	0	0	41	34	0.892494043	0.988238148	0.196839273	0	0
52	yPH_403	pbs2d0	Glu2	Glu0Sor1	96	0.010416667	1	76	28080	25139	ON	9	5	2887	71	60	11	70	1	0	59	11	7	0	7	0	7	0	60	0	1	0	0	0	0	0	0	0	41	34	0.892494043	0.988238148	0.196839273	0	0
52	yPH_403	pbs2d0	Glu2	Glu0Sor1	96	0.010416667	1	77	28440	25499	ON	9	5	2887	73	63	10	70	3	0	60	10	7	0	7	0	7	0	60	0	0	0	0	0	0	0	0	0	41	34	0.892494043	0.988238148	0.196839273	0	0
52	yPH_403	pbs2d0	Glu2	Glu0Sor1	96	0.010416667	1	78	28800	25859	ON	9	5	2887	72	62	10	70	2	0	60	10	7	0	7	0	7	0	60	0	0	0	0	0	0	0	0	0	41	34	0.892494043	0.988238148	0.196839273	0	0
52	yPH_403	pbs2d0	Glu2	Glu0Sor1	96	0.010416667	1	79	29160	26219	OFF	10	5	2888	72	60	12	71	1	1	60	11	8	0	8	0	8	0.015625	60	0	0	0	0	0	0	0	0	0	42	34	0.892494043	0.988238148	0.212464273	0.015625	4.34E-05
52	yPH_403	pbs2d0	Glu2	Glu0Sor1	96	0.010416667	1	80	29520	26579	OFF	10	5	2888	71	60	11	71	0	0	60	11	8	0	8	0	8	0	62	0	1	0	0	1	0.016666667	0.019230769	4.63E-05	5.34E-05	42	35	0.90916071	1.007468917	0.212464273	0	0
52	yPH_403	pbs2d0	Glu2	Glu0Sor1	96	0.010416667	1	81	29880	26939	OFF	10	5	2888	74	62	12	73	1	2	62	11	8	0	8	0	8	0	65	0	1	0	0	2	0.032258065	0.037037037	8.96E-05	0.000102881	44	37	0.941418774	1.044505954	0.212464273	0	0
52	yPH_403	pbs2d0	Glu2	Glu0Sor1	96	0.010416667	1	82	30240	27299	OFF	10	5	2888	76	65	11	76	0	3	65	11	8	0	8	0	8	0	65	0	0	0	0	0	0	0	0	0	47	37	0.941418774	1.044505954	0.212464273	0	0
52	yPH_403	pbs2d0	Glu2	Glu0Sor1	96	0.010416667	1	83	30600	27659	OFF	10	5	2888	78	67	11	76	2	0	65	11	8	0	8	0	8	0	66	0	0	0	2	3	0.046153846	0.052631579	0.000128205	0.000146199	47	40	0.98757262	1.097137533	0.212464273	0	0
52	yPH_403	pbs2d0	Glu2	Glu0Sor1	96	0.010416667	1	84	30960	28019	OFF	10	5	2888	82	69	13	79	3	3	66	13	7	1	7	1	9	0.013888889	70	1	2	0	0	2	0.03030303	0.033898305	8.42E-05	9.42E-05	50	42	1.017875651	1.131035838	0.226353162	0.013888889	3.86E-05
52	yPH_403	pbs2d0	Glu2	Glu0Sor1	96	0.010416667	1	85	31320	28379	OFF	10	5	2888	85	72	13	83	2	3	70	13	7	1	7	1	9	0	73	0	1	0	3	5	0.071428571	0.079365079	0.000198413	0.000220459	53	47	1.089304222	1.210400918	0.226353162	0	0
52	yPH_403	pbs2d0	Glu2	Glu0Sor1	96	0.010416667	1	86	31680	28739	OFF	10	5	2888	93	75	18	88	5	5	73	15	8	1	8	1	10	0.0125	77	0	5	0	2	1	0.01369863	0.015384615	3.81E-05	4.27E-05	58	48	1.103002852	1.225785533	0.238853162	0.0125	3.47E-05
52	yPH_403	pbs2d0	Glu2	Glu0Sor1	96	0.010416667	1	87	32040	29099	ON	11	6	2888	98	85	13	89	9	1	77	12	8	1	8	1	10	0	76	0	0	0	1	0	0	0	0	0	59	48	1.103002852	1.225785533	0.238853162	0	0
52	yPH_403	pbs2d0	Glu2	Glu0Sor1	96	0.010416667	1	88	32400	29459	ON	11	6	2888	97	83	14	89	8	0	76	13	8	1	8	1	10	0	75	0	1	0	2	0	0	0	0	0	59	48	1.103002852	1.225785533	0.238853162	0	0
52	yPH_403	pbs2d0	Glu2	Glu0Sor1	96	0.010416667	1	89	32760	29819	ON	11	6	2888	98	82	16	89	9	0	75	14	7	2	7	2	10	0	73	0	0	0	2	0	0	0	0	0	59	48	1.103002852	1.225785533	0.238853162	0	0
52	yPH_403	pbs2d0	Glu2	Glu0Sor1	96	0.010416667	1	90	33120	30179	ON	11	6	2888	95	78	17	89	6	0	73	16	7	2	7	2	10	0	75	0	2	0	0	0	0	0	0	0	59	48	1.103002852	1.225785533	0.238853162	0	0
52	yPH_403	pbs2d0	Glu2	Glu0Sor1	96	0.010416667	1	91	33480	30539	ON	11	6	2888	93	78	15	89	4	0	75	14	7	2	7	2	10	0	75	0	0	0	0	0	0	0	0	0	59	48	1.103002852	1.225785533	0.238853162	0	0
52	yPH_403	pbs2d0	Glu2	Glu0Sor1	96	0.010416667	1	92	33840	30899	ON	11	6	2888	94	78	16	89	5	0	75	14	7	2	7	2	10	0	77	0	2	0	0	0	0	0	0	0	59	48	1.103002852	1.225785533	0.238853162	0	0
52	yPH_403	pbs2d0	Glu2	Glu0Sor1	96	0.010416667	1	93	34200	31259	ON	11	6	2888	96	81	15	89	7	0	77	12	7	2	7	2	10	0	75	0	0	0	2	0	0	0	0	0	59	48	1.103002852	1.225785533	0.238853162	0	0
52	yPH_403	pbs2d0	Glu2	Glu0Sor1	96	0.010416667	1	94	34560	31619	ON	11	6	2888	95	79	16	89	6	0	75	14	7	2	7	2	10	0	78	0	3	0	0	0	0	0	0	0	59	48	1.103002852	1.225785533	0.238853162	0	0
52	yPH_403	pbs2d0	Glu2	Glu0Sor1	96	0.010416667	1	95	34920	31979	OFF	12	6	2888	92	78	14	89	3	0	78	11	7	2	7	2	10	0	82	0	2	0	1	3	0.038461538	0.042253521	0.000106838	0.000117371	59	51	1.141464391	1.268039054	0.238853162	0	0
52	yPH_403	pbs2d0	Glu2	Glu0Sor1	96	0.010416667	1	96	35280	32339	OFF	12	6	2888	96	82	14	92	4	3	82	10	9	1	9	1	11	0.012048193	82	0	0	0	0	0	0	0	0	0	62	51	1.141464391	1.268039054	0.250901355	0.012048193	3.35E-05
52	yPH_403	pbs2d0	Glu2	Glu0Sor1	96	0.010416667	1	97	35640	32699	OFF	12	6	2888	97	84	13	92	5	0	82	10	9	1	9	1	11	0	88	0	0	0	0	6	0.073170732	0.082191781	0.000203252	0.000228311	62	57	1.214635122	1.350230835	0.250901355	0	0
52	yPH_403	pbs2d0	Glu2	Glu0Sor1	96	0.010416667	1	98	36000	33059	OFF	12	6	2888	102	89	13	99	3	7	88	11	9	1	9	1	11	0	92	0	2	0	0	2	0.022727273	0.025316456	6.31E-05	7.03E-05	69	59	1.237362395	1.375547291	0.250901355	0	0
52	yPH_403	pbs2d0	Glu2	Glu0Sor1	96	0.010416667	1	99	36360	33419	OFF	12	6	2888	104	92	12	102	2	3	92	10	9	1	9	1	11	0	93	0	1	0	2	2	0.02173913	0.024096386	6.04E-05	6.69E-05	72	61	1.259101526	1.399643676	0.250901355	0	0
52	yPH_403	pbs2d0	Glu2	Glu0Sor1	96	0.010416667	1	100	36720	33779	OFF	12	6	2888	108	95	13	105	3	3	93	12	11	0	10	0	11	0	95	0	1	0	0	1	0.010752688	0.012195122	2.99E-05	3.39E-05	75	62	1.269854214	1.411838798	0.250901355	0	0
52	yPH_403	pbs2d0	Glu2	Glu0Sor1	96	0.010416667	1	101	37080	34139	OFF	12	6	2888	107	96	11	106	1	1	95	11	11	0	10	0	11	0	98	0	1	0	1	3	0.031578947	0.035714286	8.77E-05	9.92E-05	76	65	1.301433161	1.447553084	0.250901355	0	0
52	yPH_403	pbs2d0	Glu2	Glu0Sor1	96	0.010416667	1	102	37440	34499	OFF	12	6	2888	111	99	12	109	2	3	98	11	12	0	11	0	12	0.010204082	97	0	0	0	1	0	0	0	0	0	79	65	1.301433161	1.447553084	0.261105436	0.010204081	2.83E-05
52	yPH_403	pbs2d0	Glu2	Glu0Sor1	96	0.010416667	1	103	37800	34859	ON	13	7	2888	111	99	12	109	2	0	97	12	12	0	11	0	12	0	97	0	0	0	0	0	0	0	0	0	79	65	1.301433161	1.447553084	0.261105436	0	0
52	yPH_403	pbs2d0	Glu2	Glu0Sor1	96	0.010416667	1	104	38160	35219	ON	13	7	2888	114	102	12	109	5	0	97	12	12	0	11	0	12	0	96	0	0	0	1	0	0	0	0	0	79	65	1.301433161	1.447553084	0.261105436	0	0
52	yPH_403	pbs2d0	Glu2	Glu0Sor1	96	0.010416667	1	105	38520	35579	ON	13	7	2888	112	99	13	109	3	0	96	13	11	1	10	1	12	0	97	0	1	0	0	0	0	0	0	0	79	65	1.301433161	1.447553084	0.261105436	0	0
52	yPH_403	pbs2d0	Glu2	Glu0Sor1	96	0.010416667	1	106	38880	35939	ON	13	7	2888	111	99	12	109	2	0	97	12	12	0	11	0	12	0	97	0	0	0	0	0	0	0	0	0	79	65	1.301433161	1.447553084	0.261105436	0	0
52	yPH_403	pbs2d0	Glu2	Glu0Sor1	96	0.010416667	1	107	39240	36299	ON	13	7	2888	110	98	12	109	1	0	97	12	12	0	11	0	12	0	97	0	0	0	0	0	0	0	0	0	79	65	1.301433161	1.447553084	0.261105436	0	0
52	yPH_403	pbs2d0	Glu2	Glu0Sor1	96	0.010416667	1	108	39600	36659	ON	13	7	2888	110	98	12	109	1	0	97	12	12	0	11	0	12	0	97	0	0	0	0	0	0	0	0	0	79	65	1.301433161	1.447553084	0.261105436	0	0
52	yPH_403	pbs2d0	Glu2	Glu0Sor1	96	0.010416667	1	109	39960	37019	ON	13	7	2888	110	98	12	109	1	0	97	12	12	0	11	0	12	0	97	0	0	0	0	0	0	0	0	0	79	65	1.301433161	1.447553084	0.261105436	0	0
52	yPH_403	pbs2d0	Glu2	Glu0Sor1	96	0.010416667	1	110	40320	37379	ON	13	7	2888	111	99	12	109	2	0	97	12	12	0	11	0	12	0	100	0	3	0	0	0	0	0	0	0	79	65	1.301433161	1.447553084	0.261105436	0	0
52	yPH_403	pbs2d0	Glu2	Glu0Sor1	96	0.010416667	1	111	40680	37739	OFF	14	7	2888	109	100	9	109	0	0	100	9	12	0	11	0	12	0	101	0	0	0	0	1	0.01	0.011363636	2.78E-05	3.16E-05	79	66	1.311433161	1.45891672	0.261105436	0	0
52	yPH_403	pbs2d0	Glu2	Glu0Sor1	96	0.010416667	1	112	41040	38099	OFF	14	7	2888	113	103	10	110	3	1	101	9	12	0	11	0	12	0	103	0	0	0	0	2	0.01980198	0.02247191	5.50E-05	6.24E-05	80	68	1.331235141	1.48138863	0.261105436	0	0
52	yPH_403	pbs2d0	Glu2	Glu0Sor1	96	0.010416667	1	113	41400	38459	OFF	14	7	2888	116	107	9	112	4	2	103	9	12	0	11	0	12	0	100	0	1	0	5	1	0.009708738	0.010989011	2.70E-05	3.05E-05	82	69	1.340943879	1.492377641	0.261105436	0	0
52	yPH_403	pbs2d0	Glu2	Glu0Sor1	96	0.010416667	1	114	41760	38819	OFF	14	7	2888	118	105	13	113	5	1	100	13	11	1	10	1	12	0	103	0	3	0	2	2	0.02	0.02247191	5.56E-05	6.24E-05	83	71	1.360943879	1.514849551	0.261105436	0	0
52	yPH_403	pbs2d0	Glu2	Glu0Sor1	96	0.010416667	1	115	42120	39179	OFF	14	7	2888	119	106	13	116	3	3	103	13	11	1	10	1	12	0	109	0	3	0	3	6	0.058252427	0.065217391	0.000161812	0.000181159	86	77	1.419196306	1.580066943	0.261105436	0	0
52	yPH_403	pbs2d0	Glu2	Glu0Sor1	96	0.010416667	1	116	42480	39539	OFF	14	7	2888	125	112	13	122	3	6	109	13	12	0	11	0	12	0	113	0	1	0	1	4	0.036697248	0.041237113	0.000101937	0.000114548	92	81	1.455893554	1.621304056	0.261105436	0	0
52	yPH_403	pbs2d0	Glu2	Glu0Sor1	96	0.010416667	1	117	42840	39899	OFF	14	7	2888	134	120	14	126	8	4	113	13	12	0	11	0	12	0	NA	NA	NA	NA	NA	NA	NA	NA	NA	NA	NA	NA	NA	NA	NA	NA	NA
52	yPH_403	pbs2d0	Glu2	Glu0Sor1	96	0.010416667	2	0	9	-2932	OFF	0	0	3610	10	10	0	10	0	0	10	0	0	0	0	0	0	0	10	0	0	0	0	0	0	0	0	0	NA	NA	NA	NA	NA	NA	NA
52	yPH_403	pbs2d0	Glu2	Glu0Sor1	96	0.010416667	2	1	369	-2572	OFF	0	0	3610	10	10	0	10	0	0	10	0	0	0	0	0	0	0	10	0	0	0	0	0	0	0	0	0	NA	NA	NA	NA	NA	NA	NA
52	yPH_403	pbs2d0	Glu2	Glu0Sor1	96	0.010416667	2	2	729	-2212	OFF	0	0	3610	10	10	0	10	0	0	10	0	0	0	0	0	0	0	10	0	0	0	0	0	0	0	0	0	NA	NA	NA	NA	NA	NA	NA
52	yPH_403	pbs2d0	Glu2	Glu0Sor1	96	0.010416667	2	3	1089	-1852	OFF	0	0	3610	10	10	0	10	0	0	10	0	0	0	0	0	0	0	10	0	0	0	0	0	0	0	0	0	NA	NA	NA	NA	NA	NA	NA
52	yPH_403	pbs2d0	Glu2	Glu0Sor1	96	0.010416667	2	4	1449	-1492	OFF	0	0	3610	11	11	0	10	1	0	10	0	0	0	0	0	0	0	11	0	0	0	0	1	0.1	0.1	0.000277778	0.000277778	NA	NA	NA	NA	NA	NA	NA
52	yPH_403	pbs2d0	Glu2	Glu0Sor1	96	0.010416667	2	5	1809	-1132	OFF	0	0	3610	13	13	0	11	2	1	11	0	0	0	0	0	0	0	11	0	0	0	0	0	0	0	0	0	NA	NA	NA	NA	NA	NA	NA
52	yPH_403	pbs2d0	Glu2	Glu0Sor1	96	0.010416667	2	6	2169	-772	OFF	0	0	3610	13	13	0	11	2	0	11	0	0	0	0	0	0	0	12	0	0	0	0	1	0.090909091	0.090909091	0.000252525	0.000252525	NA	NA	NA	NA	NA	NA	NA
52	yPH_403	pbs2d0	Glu2	Glu0Sor1	96	0.010416667	2	7	2529	-412	OFF	0	0	3610	13	13	0	12	1	1	12	0	0	0	0	0	0	0	13	0	0	0	0	1	0.083333333	0.083333333	0.000231481	0.000231481	NA	NA	NA	NA	NA	NA	NA
52	yPH_403	pbs2d0	Glu2	Glu0Sor1	96	0.010416667	2	8	2889	-52	OFF	0	0	3610	15	15	0	13	2	1	13	0	0	0	0	0	0	0	13	0	0	0	0	0	0	0	0	0	NA	NA	NA	NA	NA	NA	NA
52	yPH_403	pbs2d0	Glu2	Glu0Sor1	96	0.010416667	2	9	3249	308	ON	1	1	2888	14	14	0	13	1	0	13	0	0	0	0	0	0	0	13	0	0	0	0	0	0	0	0	0	1	0	0	0	0	NA	NA
52	yPH_403	pbs2d0	Glu2	Glu0Sor1	96	0.010416667	2	10	3609	668	ON	1	1	2888	14	14	0	13	1	0	13	0	0	0	0	0	0	0	13	0	0	0	0	0	0	0	0	0	1	0	0	0	0	0	0
52	yPH_403	pbs2d0	Glu2	Glu0Sor1	96	0.010416667	2	11	3969	1028	ON	1	1	2888	14	14	0	13	1	0	13	0	0	0	0	0	0	0	13	0	0	0	0	0	0	0	0	0	1	0	0	0	0	0	0
52	yPH_403	pbs2d0	Glu2	Glu0Sor1	96	0.010416667	2	12	4329	1388	ON	1	1	2888	14	14	0	13	1	0	13	0	0	0	0	0	0	0	13	0	0	0	0	0	0	0	0	0	1	0	0	0	0	0	0
52	yPH_403	pbs2d0	Glu2	Glu0Sor1	96	0.010416667	2	13	4689	1748	ON	1	1	2888	14	14	0	13	1	0	13	0	0	0	0	0	0	0	13	0	0	0	0	0	0	0	0	0	1	0	0	0	0	0	0
52	yPH_403	pbs2d0	Glu2	Glu0Sor1	96	0.010416667	2	14	5049	2108	ON	1	1	2888	13	13	0	13	0	0	13	0	0	0	0	0	0	0	13	0	0	0	0	0	0	0	0	0	1	0	0	0	0	0	0
52	yPH_403	pbs2d0	Glu2	Glu0Sor1	96	0.010416667	2	15	5409	2468	ON	1	1	2888	13	13	0	13	0	0	13	0	0	0	0	0	0	0	13	0	0	0	0	0	0	0	0	0	1	0	0	0	0	0	0
52	yPH_403	pbs2d0	Glu2	Glu0Sor1	96	0.010416667	2	16	5769	2828	ON	1	1	2888	13	13	0	13	0	0	13	0	0	0	0	0	0	0	13	0	0	0	0	0	0	0	0	0	1	0	0	0	0	0	0
52	yPH_403	pbs2d0	Glu2	Glu0Sor1	96	0.010416667	2	17	6129	3188	OFF	2	1	2888	14	14	0	13	1	0	13	0	0	0	0	0	0	0	13	0	0	0	0	0	0	0	0	0	1	0	0	0	0	0	0
52	yPH_403	pbs2d0	Glu2	Glu0Sor1	96	0.010416667	2	18	6489	3548	OFF	2	1	2888	13	13	0	13	0	0	13	0	0	0	0	0	0	0	14	0	0	0	0	1	0.076923077	0.076923077	0.000213675	0.000213675	1	1	0.076923077	0.076923077	0	0	0
52	yPH_403	pbs2d0	Glu2	Glu0Sor1	96	0.010416667	2	19	6849	3908	OFF	2	1	2888	14	14	0	14	0	1	14	0	0	0	0	0	0	0	15	0	0	0	0	1	0.071428571	0.071428571	0.000198413	0.000198413	2	2	0.148351648	0.148351648	0	0	0
52	yPH_403	pbs2d0	Glu2	Glu0Sor1	96	0.010416667	2	20	7209	4268	OFF	2	1	2888	15	15	0	15	0	1	15	0	0	0	0	0	0	0	15	0	0	0	0	0	0	0	0	0	3	2	0.148351648	0.148351648	0	0	0
52	yPH_403	pbs2d0	Glu2	Glu0Sor1	96	0.010416667	2	21	7569	4628	OFF	2	1	2888	15	15	0	15	0	0	15	0	0	0	0	0	0	0	15	0	0	0	0	0	0	0	0	0	3	2	0.148351648	0.148351648	0	0	0
52	yPH_403	pbs2d0	Glu2	Glu0Sor1	96	0.010416667	2	22	7929	4988	OFF	2	1	2888	15	15	0	15	0	0	15	0	0	0	0	0	0	0	15	0	0	0	0	0	0	0	0	0	3	2	0.148351648	0.148351648	0	0	0
52	yPH_403	pbs2d0	Glu2	Glu0Sor1	96	0.010416667	2	23	8289	5348	OFF	2	1	2888	15	15	0	15	0	0	15	0	1	0	1	0	1	0.066666667	15	0	0	0	0	0	0	0	0	0	3	2	0.148351648	0.148351648	0.066666667	0.066666667	0.000185185
52	yPH_403	pbs2d0	Glu2	Glu0Sor1	96	0.010416667	2	24	8649	5708	OFF	2	1	2888	15	15	0	15	0	0	15	0	1	0	1	0	1	0	16	0	0	0	0	1	0.066666667	0.071428571	0.000185185	0.000198413	3	3	0.215018315	0.21978022	0.066666667	0	0
52	yPH_403	pbs2d0	Glu2	Glu0Sor1	96	0.010416667	2	25	9009	6068	ON	3	2	2888	17	17	0	16	1	1	16	0	1	0	1	0	1	0	16	0	0	0	0	0	0	0	0	0	4	3	0.215018315	0.21978022	0.066666667	0	0
52	yPH_403	pbs2d0	Glu2	Glu0Sor1	96	0.010416667	2	26	9369	6428	ON	3	2	2888	17	17	0	16	1	0	16	0	1	0	1	0	1	0	16	0	0	0	0	0	0	0	0	0	4	3	0.215018315	0.21978022	0.066666667	0	0
52	yPH_403	pbs2d0	Glu2	Glu0Sor1	96	0.010416667	2	27	9729	6788	ON	3	2	2888	16	16	0	16	0	0	16	0	1	0	1	0	1	0	16	0	0	0	0	0	0	0	0	0	4	3	0.215018315	0.21978022	0.066666667	0	0
52	yPH_403	pbs2d0	Glu2	Glu0Sor1	96	0.010416667	2	28	10089	7148	ON	3	2	2888	16	16	0	16	0	0	16	0	1	0	1	0	1	0	16	0	0	0	0	0	0	0	0	0	4	3	0.215018315	0.21978022	0.066666667	0	0
52	yPH_403	pbs2d0	Glu2	Glu0Sor1	96	0.010416667	2	29	10449	7508	ON	3	2	2888	16	16	0	16	0	0	16	0	1	0	1	0	1	0	16	0	0	0	0	0	0	0	0	0	4	3	0.215018315	0.21978022	0.066666667	0	0
52	yPH_403	pbs2d0	Glu2	Glu0Sor1	96	0.010416667	2	30	10809	7868	ON	3	2	2888	17	17	0	16	1	0	16	0	1	0	1	0	1	0	16	0	0	0	0	0	0	0	0	0	4	3	0.215018315	0.21978022	0.066666667	0	0
52	yPH_403	pbs2d0	Glu2	Glu0Sor1	96	0.010416667	2	31	11169	8228	ON	3	2	2888	17	17	0	16	1	0	16	0	1	0	1	0	1	0	16	0	0	0	0	0	0	0	0	0	4	3	0.215018315	0.21978022	0.066666667	0	0
52	yPH_403	pbs2d0	Glu2	Glu0Sor1	96	0.010416667	2	32	11529	8588	ON	3	2	2888	18	18	0	16	2	0	16	0	1	0	1	0	1	0	16	0	0	0	0	0	0	0	0	0	4	3	0.215018315	0.21978022	0.066666667	0	0
52	yPH_403	pbs2d0	Glu2	Glu0Sor1	96	0.010416667	2	33	11889	8948	OFF	4	2	2888	16	16	0	16	0	0	16	0	2	0	2	0	2	0.066666667	16	0	0	0	0	0	0	0	0	0	4	3	0.215018315	0.21978022	0.133333333	0.066666666	0.000185185
52	yPH_403	pbs2d0	Glu2	Glu0Sor1	96	0.010416667	2	34	12249	9308	OFF	4	2	2888	16	16	0	16	0	0	16	0	4	0	4	0	4	0.142857143	16	0	0	0	0	0	0	0	0	0	4	3	0.215018315	0.21978022	0.276190476	0.142857143	0.000396825
52	yPH_403	pbs2d0	Glu2	Glu0Sor1	96	0.010416667	2	35	12609	9668	OFF	4	2	2888	16	16	0	16	0	0	16	0	4	0	4	0	4	0	16	0	0	0	0	0	0	0	0	0	4	3	0.215018315	0.21978022	0.276190476	0	0
52	yPH_403	pbs2d0	Glu2	Glu0Sor1	96	0.010416667	2	36	12969	10028	OFF	4	2	2888	16	16	0	16	0	0	16	0	4	0	4	0	4	0	18	0	0	0	0	2	0.125	0.166666667	0.000347222	0.000462963	4	5	0.340018315	0.386446886	0.276190476	0	0
52	yPH_403	pbs2d0	Glu2	Glu0Sor1	96	0.010416667	2	37	13329	10388	OFF	4	2	2888	18	18	0	18	0	2	18	0	4	0	4	0	4	0	18	0	0	0	0	0	0	0	0	0	6	5	0.340018315	0.386446886	0.276190476	0	0
52	yPH_403	pbs2d0	Glu2	Glu0Sor1	96	0.010416667	2	38	13689	10748	OFF	4	2	2888	19	19	0	18	1	0	18	0	4	0	4	0	4	0	18	0	0	0	0	0	0	0	0	0	6	5	0.340018315	0.386446886	0.276190476	0	0
52	yPH_403	pbs2d0	Glu2	Glu0Sor1	96	0.010416667	2	39	14049	11108	OFF	4	2	2888	19	19	0	18	1	0	18	0	4	0	4	0	4	0	19	0	0	0	0	1	0.055555556	0.071428571	0.000154321	0.000198413	6	6	0.395573871	0.457875458	0.276190476	0	0
52	yPH_403	pbs2d0	Glu2	Glu0Sor1	96	0.010416667	2	40	14409	11468	OFF	4	2	2888	22	22	0	19	3	1	19	0	4	0	4	0	4	0	19	0	0	0	0	0	0	0	0	0	7	6	0.395573871	0.457875458	0.276190476	0	0
52	yPH_403	pbs2d0	Glu2	Glu0Sor1	96	0.010416667	2	41	14769	11828	ON	5	3	2888	21	21	0	19	2	0	19	0	4	0	4	0	4	0	19	0	0	0	0	0	0	0	0	0	7	6	0.395573871	0.457875458	0.276190476	0	0
52	yPH_403	pbs2d0	Glu2	Glu0Sor1	96	0.010416667	2	42	15129	12188	ON	5	3	2888	20	20	0	19	1	0	19	0	4	0	4	0	4	0	19	0	0	0	0	0	0	0	0	0	7	6	0.395573871	0.457875458	0.276190476	0	0
52	yPH_403	pbs2d0	Glu2	Glu0Sor1	96	0.010416667	2	43	15489	12548	ON	5	3	2888	20	20	0	19	1	0	19	0	4	0	4	0	4	0	19	0	0	0	0	0	0	0	0	0	7	6	0.395573871	0.457875458	0.276190476	0	0
52	yPH_403	pbs2d0	Glu2	Glu0Sor1	96	0.010416667	2	44	15849	12908	ON	5	3	2888	19	19	0	19	0	0	19	0	4	0	4	0	4	0	19	0	0	0	0	0	0	0	0	0	7	6	0.395573871	0.457875458	0.276190476	0	0
52	yPH_403	pbs2d0	Glu2	Glu0Sor1	96	0.010416667	2	45	16209	13268	ON	5	3	2888	19	19	0	19	0	0	19	0	4	0	4	0	4	0	19	0	0	0	0	0	0	0	0	0	7	6	0.395573871	0.457875458	0.276190476	0	0
52	yPH_403	pbs2d0	Glu2	Glu0Sor1	96	0.010416667	2	46	16569	13628	ON	5	3	2888	19	19	0	19	0	0	19	0	4	0	4	0	4	0	19	0	0	0	0	0	0	0	0	0	7	6	0.395573871	0.457875458	0.276190476	0	0
52	yPH_403	pbs2d0	Glu2	Glu0Sor1	96	0.010416667	2	47	16929	13988	ON	5	3	2888	19	19	0	19	0	0	19	0	4	0	4	0	4	0	19	0	0	0	0	0	0	0	0	0	7	6	0.395573871	0.457875458	0.276190476	0	0
52	yPH_403	pbs2d0	Glu2	Glu0Sor1	96	0.010416667	2	48	17289	14348	ON	5	3	2888	19	19	0	19	0	0	19	0	4	0	4	0	4	0	20	0	0	0	0	1	0.052631579	0.066666667	0.000146199	0.000185185	7	7	0.44820545	0.524542125	0.276190476	0	0
52	yPH_403	pbs2d0	Glu2	Glu0Sor1	96	0.010416667	2	49	17649	14708	OFF	6	3	2888	20	20	0	20	0	1	20	0	4	0	4	0	4	0	20	0	0	0	0	0	0	0	0	0	8	7	0.44820545	0.524542125	0.276190476	0	0
52	yPH_403	pbs2d0	Glu2	Glu0Sor1	96	0.010416667	2	50	18009	15068	OFF	6	3	2888	20	20	0	20	0	0	20	0	4	0	4	0	4	0	20	0	0	0	0	0	0	0	0	0	8	7	0.44820545	0.524542125	0.276190476	0	0
52	yPH_403	pbs2d0	Glu2	Glu0Sor1	96	0.010416667	2	51	18369	15428	OFF	6	3	2888	21	21	0	20	1	0	20	0	4	0	4	0	4	0	20	0	0	0	0	0	0	0	0	0	8	7	0.44820545	0.524542125	0.276190476	0	0
52	yPH_403	pbs2d0	Glu2	Glu0Sor1	96	0.010416667	2	52	18729	15788	OFF	6	3	2888	21	21	0	20	1	0	20	0	4	0	4	0	4	0	21	0	0	0	0	1	0.05	0.0625	0.000138889	0.000173611	8	8	0.49820545	0.587042125	0.276190476	0	0
52	yPH_403	pbs2d0	Glu2	Glu0Sor1	96	0.010416667	2	53	19089	16148	OFF	6	3	2888	22	22	0	21	1	1	21	0	4	0	4	0	4	0	22	0	0	0	0	1	0.047619048	0.058823529	0.000132275	0.000163399	9	9	0.545824497	0.645865654	0.276190476	0	0
52	yPH_403	pbs2d0	Glu2	Glu0Sor1	96	0.010416667	2	54	19449	16508	OFF	6	3	2888	23	23	0	22	1	1	22	0	4	0	4	0	4	0	23	0	0	0	0	1	0.045454545	0.055555556	0.000126263	0.000154321	10	10	0.591279043	0.70142121	0.276190476	0	0
52	yPH_403	pbs2d0	Glu2	Glu0Sor1	96	0.010416667	2	55	19809	16868	OFF	6	3	2888	23	23	0	23	0	1	23	0	4	0	4	0	4	0	23	0	0	0	0	0	0	0	0	0	11	10	0.591279043	0.70142121	0.276190476	0	0
52	yPH_403	pbs2d0	Glu2	Glu0Sor1	96	0.010416667	2	56	20169	17228	OFF	6	3	2888	24	24	0	23	1	0	23	0	4	0	4	0	4	0	23	0	0	0	0	0	0	0	0	0	11	10	0.591279043	0.70142121	0.276190476	0	0
52	yPH_403	pbs2d0	Glu2	Glu0Sor1	96	0.010416667	2	57	20529	17588	ON	7	4	2888	24	24	0	23	1	0	23	0	4	0	4	0	4	0	23	0	0	0	0	0	0	0	0	0	11	10	0.591279043	0.70142121	0.276190476	0	0
52	yPH_403	pbs2d0	Glu2	Glu0Sor1	96	0.010416667	2	58	20889	17948	ON	7	4	2888	25	25	0	23	2	0	23	0	4	0	4	0	4	0	23	0	0	0	0	0	0	0	0	0	11	10	0.591279043	0.70142121	0.276190476	0	0
52	yPH_403	pbs2d0	Glu2	Glu0Sor1	96	0.010416667	2	59	21249	18308	ON	7	4	2888	25	25	0	23	2	0	23	0	4	0	4	0	4	0	23	0	0	0	0	0	0	0	0	0	11	10	0.591279043	0.70142121	0.276190476	0	0
52	yPH_403	pbs2d0	Glu2	Glu0Sor1	96	0.010416667	2	60	21609	18668	ON	7	4	2888	25	25	0	23	2	0	23	0	4	0	4	0	4	0	23	0	0	0	0	0	0	0	0	0	11	10	0.591279043	0.70142121	0.276190476	0	0
52	yPH_403	pbs2d0	Glu2	Glu0Sor1	96	0.010416667	2	61	21969	19028	ON	7	4	2888	24	24	0	23	1	0	23	0	4	0	4	0	4	0	23	0	0	0	0	0	0	0	0	0	11	10	0.591279043	0.70142121	0.276190476	0	0
52	yPH_403	pbs2d0	Glu2	Glu0Sor1	96	0.010416667	2	62	22329	19388	ON	7	4	2888	24	24	0	23	1	0	23	0	4	0	4	0	4	0	23	0	0	0	0	0	0	0	0	0	11	10	0.591279043	0.70142121	0.276190476	0	0
52	yPH_403	pbs2d0	Glu2	Glu0Sor1	96	0.010416667	2	63	22689	19748	ON	7	4	2888	23	23	0	23	0	0	23	0	4	0	4	0	4	0	23	0	0	0	0	0	0	0	0	0	11	10	0.591279043	0.70142121	0.276190476	0	0
52	yPH_403	pbs2d0	Glu2	Glu0Sor1	96	0.010416667	2	64	23049	20108	ON	7	4	2888	23	23	0	23	0	0	23	0	4	0	4	0	4	0	23	0	0	0	0	0	0	0	0	0	11	10	0.591279043	0.70142121	0.276190476	0	0
52	yPH_403	pbs2d0	Glu2	Glu0Sor1	96	0.010416667	2	65	23409	20468	OFF	8	4	2888	23	23	0	23	0	0	23	0	4	0	4	0	4	0	24	0	0	0	0	1	0.043478261	0.052631579	0.000120773	0.000146199	11	11	0.634757303	0.754052788	0.276190476	0	0
52	yPH_403	pbs2d0	Glu2	Glu0Sor1	96	0.010416667	2	66	23769	20828	OFF	8	4	2888	24	24	0	24	0	1	24	0	5	0	5	0	5	0.05	24	0	0	0	0	0	0	0	0	0	12	11	0.634757303	0.754052788	0.326190476	0.05	0.000138889
52	yPH_403	pbs2d0	Glu2	Glu0Sor1	96	0.010416667	2	67	24129	21188	OFF	8	4	2888	25	25	0	24	1	0	24	0	5	0	5	0	5	0	24	0	0	0	0	0	0	0	0	0	12	11	0.634757303	0.754052788	0.326190476	0	0
52	yPH_403	pbs2d0	Glu2	Glu0Sor1	96	0.010416667	2	68	24489	21548	OFF	8	4	2888	24	24	0	24	0	0	24	0	5	0	5	0	5	0	25	0	0	0	0	1	0.041666667	0.052631579	0.000115741	0.000146199	12	12	0.67642397	0.806684367	0.326190476	0	0
52	yPH_403	pbs2d0	Glu2	Glu0Sor1	96	0.010416667	2	69	24849	21908	OFF	8	4	2888	25	25	0	25	0	1	25	0	5	0	5	0	5	0	25	0	0	0	0	0	0	0	0	0	13	12	0.67642397	0.806684367	0.326190476	0	0
52	yPH_403	pbs2d0	Glu2	Glu0Sor1	96	0.010416667	2	70	25209	22268	OFF	8	4	2888	26	26	0	25	1	0	25	0	5	0	5	0	5	0	25	0	0	0	0	0	0	0	0	0	13	12	0.67642397	0.806684367	0.326190476	0	0
52	yPH_403	pbs2d0	Glu2	Glu0Sor1	96	0.010416667	2	71	25569	22628	OFF	8	4	2888	26	26	0	25	1	0	25	0	5	0	5	0	5	0	26	0	0	0	0	1	0.04	0.05	0.000111111	0.000138889	13	13	0.71642397	0.856684367	0.326190476	0	0
52	yPH_403	pbs2d0	Glu2	Glu0Sor1	96	0.010416667	2	72	25929	22988	OFF	8	4	2888	28	28	0	26	2	1	26	0	5	0	5	0	5	0	26	0	0	0	0	0	0	0	0	0	14	13	0.71642397	0.856684367	0.326190476	0	0
52	yPH_403	pbs2d0	Glu2	Glu0Sor1	96	0.010416667	2	73	26289	23348	ON	9	5	2887	28	28	0	26	2	0	26	0	5	0	5	0	5	0	26	0	0	0	0	0	0	0	0	0	14	13	0.71642397	0.856684367	0.326190476	0	0
52	yPH_403	pbs2d0	Glu2	Glu0Sor1	96	0.010416667	2	74	26649	23708	ON	9	5	2887	29	29	0	26	3	0	26	0	5	0	5	0	5	0	26	0	0	0	0	0	0	0	0	0	14	13	0.71642397	0.856684367	0.326190476	0	0
52	yPH_403	pbs2d0	Glu2	Glu0Sor1	96	0.010416667	2	75	27009	24068	ON	9	5	2887	28	28	0	26	2	0	26	0	5	0	5	0	5	0	26	0	0	0	0	0	0	0	0	0	14	13	0.71642397	0.856684367	0.326190476	0	0
52	yPH_403	pbs2d0	Glu2	Glu0Sor1	96	0.010416667	2	76	27369	24428	ON	9	5	2887	29	29	0	26	3	0	26	0	5	0	5	0	5	0	26	0	0	0	0	0	0	0	0	0	14	13	0.71642397	0.856684367	0.326190476	0	0
52	yPH_403	pbs2d0	Glu2	Glu0Sor1	96	0.010416667	2	77	27729	24788	ON	9	5	2887	28	28	0	26	2	0	26	0	5	0	5	0	5	0	26	0	0	0	0	0	0	0	0	0	14	13	0.71642397	0.856684367	0.326190476	0	0
52	yPH_403	pbs2d0	Glu2	Glu0Sor1	96	0.010416667	2	78	28089	25148	ON	9	5	2887	29	29	0	26	3	0	26	0	5	0	5	0	5	0	26	0	0	0	0	0	0	0	0	0	14	13	0.71642397	0.856684367	0.326190476	0	0
52	yPH_403	pbs2d0	Glu2	Glu0Sor1	96	0.010416667	2	79	28449	25508	ON	9	5	2887	27	27	0	26	1	0	26	0	5	0	5	0	5	0	26	0	0	0	0	0	0	0	0	0	14	13	0.71642397	0.856684367	0.326190476	0	0
52	yPH_403	pbs2d0	Glu2	Glu0Sor1	96	0.010416667	2	80	28809	25868	ON	9	5	2887	26	26	0	26	0	0	26	0	5	0	5	0	5	0	26	0	0	0	0	0	0	0	0	0	14	13	0.71642397	0.856684367	0.326190476	0	0
52	yPH_403	pbs2d0	Glu2	Glu0Sor1	96	0.010416667	2	81	29169	26228	OFF	10	5	2888	26	26	0	26	0	0	26	0	6	0	6	0	6	0.047619048	26	0	0	0	0	0	0	0	0	0	14	13	0.71642397	0.856684367	0.373809524	0.047619048	0.000132275
52	yPH_403	pbs2d0	Glu2	Glu0Sor1	96	0.010416667	2	82	29529	26588	OFF	10	5	2888	26	26	0	26	0	0	26	0	6	0	6	0	6	0	26	0	0	0	0	0	0	0	0	0	14	13	0.71642397	0.856684367	0.373809524	0	0
52	yPH_403	pbs2d0	Glu2	Glu0Sor1	96	0.010416667	2	83	29889	26948	OFF	10	5	2888	27	27	0	26	1	0	26	0	6	0	6	0	6	0	28	0	0	0	0	2	0.076923077	0.1	0.000213675	0.000277778	14	15	0.793347047	0.956684367	0.373809524	0	0
52	yPH_403	pbs2d0	Glu2	Glu0Sor1	96	0.010416667	2	84	30249	27308	OFF	10	5	2888	29	29	0	28	1	2	28	0	6	0	6	0	6	0	30	0	0	0	0	2	0.071428571	0.090909091	0.000198413	0.000252525	16	17	0.864775618	1.047593458	0.373809524	0	0
52	yPH_403	pbs2d0	Glu2	Glu0Sor1	96	0.010416667	2	85	30609	27668	OFF	10	5	2888	31	31	0	30	1	2	30	0	6	0	6	0	6	0	32	0	0	0	0	2	0.066666667	0.083333333	0.000185185	0.000231481	18	19	0.931442285	1.130926792	0.373809524	0	0
52	yPH_403	pbs2d0	Glu2	Glu0Sor1	96	0.010416667	2	86	30969	28028	OFF	10	5	2888	34	34	0	32	2	2	32	0	6	0	6	0	6	0	33	0	0	0	0	1	0.03125	0.038461538	8.68E-05	0.000106838	20	20	0.962692285	1.16938833	0.373809524	0	0
52	yPH_403	pbs2d0	Glu2	Glu0Sor1	96	0.010416667	2	87	31329	28388	OFF	10	5	2888	36	36	0	33	3	1	33	0	5	0	5	0	6	0	33	0	0	0	0	0	0	0	0	0	21	20	0.962692285	1.16938833	0.373809524	0	0
52	yPH_403	pbs2d0	Glu2	Glu0Sor1	96	0.010416667	2	88	31689	28748	OFF	10	5	2888	35	35	0	33	2	0	33	0	6	0	6	0	7	0.035714286	33	0	0	0	0	0	0	0	0	0	21	20	0.962692285	1.16938833	0.40952381	0.035714286	9.92E-05
52	yPH_403	pbs2d0	Glu2	Glu0Sor1	96	0.010416667	2	89	32049	29108	ON	11	6	2888	36	36	0	33	3	0	33	0	6	0	6	0	7	0	33	0	0	0	0	0	0	0	0	0	21	20	0.962692285	1.16938833	0.40952381	0	0
52	yPH_403	pbs2d0	Glu2	Glu0Sor1	96	0.010416667	2	90	32409	29468	ON	11	6	2888	35	35	0	33	2	0	33	0	6	0	6	0	7	0	33	0	0	0	0	0	0	0	0	0	21	20	0.962692285	1.16938833	0.40952381	0	0
52	yPH_403	pbs2d0	Glu2	Glu0Sor1	96	0.010416667	2	91	32769	29828	ON	11	6	2888	36	36	0	33	3	0	33	0	6	0	6	0	7	0	33	0	0	0	0	0	0	0	0	0	21	20	0.962692285	1.16938833	0.40952381	0	0
52	yPH_403	pbs2d0	Glu2	Glu0Sor1	96	0.010416667	2	92	33129	30188	ON	11	6	2888	37	37	0	33	4	0	33	0	6	0	6	0	7	0	33	0	0	0	0	0	0	0	0	0	21	20	0.962692285	1.16938833	0.40952381	0	0
52	yPH_403	pbs2d0	Glu2	Glu0Sor1	96	0.010416667	2	93	33489	30548	ON	11	6	2888	35	35	0	33	2	0	33	0	6	0	6	0	7	0	33	0	0	0	0	0	0	0	0	0	21	20	0.962692285	1.16938833	0.40952381	0	0
52	yPH_403	pbs2d0	Glu2	Glu0Sor1	96	0.010416667	2	94	33849	30908	ON	11	6	2888	35	35	0	33	2	0	33	0	6	0	6	0	7	0	33	0	0	0	0	0	0	0	0	0	21	20	0.962692285	1.16938833	0.40952381	0	0
52	yPH_403	pbs2d0	Glu2	Glu0Sor1	96	0.010416667	2	95	34209	31268	ON	11	6	2888	36	36	0	33	3	0	33	0	6	0	6	0	7	0	33	0	0	0	0	0	0	0	0	0	21	20	0.962692285	1.16938833	0.40952381	0	0
52	yPH_403	pbs2d0	Glu2	Glu0Sor1	96	0.010416667	2	96	34569	31628	ON	11	6	2888	36	36	0	33	3	0	33	0	6	0	6	0	7	0	33	0	0	0	0	0	0	0	0	0	21	20	0.962692285	1.16938833	0.40952381	0	0
52	yPH_403	pbs2d0	Glu2	Glu0Sor1	96	0.010416667	2	97	34929	31988	OFF	12	6	2888	34	34	0	33	1	0	33	0	6	0	6	0	7	0	33	0	0	0	0	0	0	0	0	0	21	20	0.962692285	1.16938833	0.40952381	0	0
52	yPH_403	pbs2d0	Glu2	Glu0Sor1	96	0.010416667	2	98	35289	32348	OFF	12	6	2888	34	34	0	33	1	0	33	0	6	0	6	0	7	0	31	0	0	0	2	0	0	0	0	0	21	20	0.962692285	1.16938833	0.40952381	0	0
52	yPH_403	pbs2d0	Glu2	Glu0Sor1	96	0.010416667	2	99	35649	32708	OFF	12	6	2888	36	34	2	33	3	0	31	2	4	2	4	2	7	0	33	0	0	0	0	2	0.064516129	0.074074074	0.000179211	0.000205761	21	22	1.027208414	1.243462404	0.40952381	0	0
52	yPH_403	pbs2d0	Glu2	Glu0Sor1	96	0.010416667	2	100	36009	33068	OFF	12	6	2888	37	35	2	35	2	2	33	2	4	2	4	2	7	0	35	0	2	0	0	0	0	0	0	0	23	22	1.027208414	1.243462404	0.40952381	0	0
52	yPH_403	pbs2d0	Glu2	Glu0Sor1	96	0.010416667	2	101	36369	33428	OFF	12	6	2888	38	38	0	35	3	0	35	0	6	0	6	0	7	0	36	0	0	0	0	1	0.028571429	0.034482759	7.94E-05	9.58E-05	23	23	1.055779843	1.277945163	0.40952381	0	0
52	yPH_403	pbs2d0	Glu2	Glu0Sor1	96	0.010416667	2	102	36729	33788	OFF	12	6	2888	39	39	0	36	3	1	36	0	6	0	6	0	7	0	37	0	0	0	0	1	0.027777778	0.033333333	7.72E-05	9.26E-05	24	24	1.083557621	1.311278496	0.40952381	0	0
52	yPH_403	pbs2d0	Glu2	Glu0Sor1	96	0.010416667	2	103	37089	34148	OFF	12	6	2888	39	39	0	37	2	1	37	0	6	0	6	0	7	0	38	0	0	0	0	1	0.027027027	0.032258065	7.51E-05	8.96E-05	25	25	1.110584648	1.343536561	0.40952381	0	0
52	yPH_403	pbs2d0	Glu2	Glu0Sor1	96	0.010416667	2	104	37449	34508	OFF	12	6	2888	39	39	0	38	1	1	38	0	6	0	6	0	7	0	38	0	0	0	0	0	0	0	0	0	26	25	1.110584648	1.343536561	0.40952381	0	0
52	yPH_403	pbs2d0	Glu2	Glu0Sor1	96	0.010416667	2	105	37809	34868	ON	13	7	2888	42	42	0	38	4	0	38	0	6	0	6	0	7	0	38	0	0	0	0	0	0	0	0	0	26	25	1.110584648	1.343536561	0.40952381	0	0
52	yPH_403	pbs2d0	Glu2	Glu0Sor1	96	0.010416667	2	106	38169	35228	ON	13	7	2888	39	39	0	38	1	0	38	0	6	0	6	0	7	0	38	0	0	0	0	0	0	0	0	0	26	25	1.110584648	1.343536561	0.40952381	0	0
52	yPH_403	pbs2d0	Glu2	Glu0Sor1	96	0.010416667	2	107	38529	35588	ON	13	7	2888	41	41	0	38	3	0	38	0	6	0	6	0	7	0	38	0	0	0	0	0	0	0	0	0	26	25	1.110584648	1.343536561	0.40952381	0	0
52	yPH_403	pbs2d0	Glu2	Glu0Sor1	96	0.010416667	2	108	38889	35948	ON	13	7	2888	41	41	0	38	3	0	38	0	6	0	6	0	7	0	38	0	0	0	0	0	0	0	0	0	26	25	1.110584648	1.343536561	0.40952381	0	0
52	yPH_403	pbs2d0	Glu2	Glu0Sor1	96	0.010416667	2	109	39249	36308	ON	13	7	2888	41	41	0	38	3	0	38	0	6	0	6	0	7	0	38	0	0	0	0	0	0	0	0	0	26	25	1.110584648	1.343536561	0.40952381	0	0
52	yPH_403	pbs2d0	Glu2	Glu0Sor1	96	0.010416667	2	110	39609	36668	ON	13	7	2888	42	42	0	38	4	0	38	0	6	0	6	0	7	0	38	0	0	0	0	0	0	0	0	0	26	25	1.110584648	1.343536561	0.40952381	0	0
52	yPH_403	pbs2d0	Glu2	Glu0Sor1	96	0.010416667	2	111	39969	37028	ON	13	7	2888	42	42	0	38	4	0	38	0	6	0	6	0	7	0	38	0	0	0	0	0	0	0	0	0	26	25	1.110584648	1.343536561	0.40952381	0	0
52	yPH_403	pbs2d0	Glu2	Glu0Sor1	96	0.010416667	2	112	40329	37388	ON	13	7	2888	42	42	0	38	4	0	38	0	6	0	6	0	7	0	38	0	0	0	0	0	0	0	0	0	26	25	1.110584648	1.343536561	0.40952381	0	0
52	yPH_403	pbs2d0	Glu2	Glu0Sor1	96	0.010416667	2	113	40689	37748	OFF	14	7	2888	39	39	0	38	1	0	38	0	7	0	7	0	8	0.03125	39	0	0	0	0	1	0.026315789	0.032258065	7.31E-05	8.96E-05	26	26	1.136900437	1.375794625	0.44077381	0.03125	8.68E-05
52	yPH_403	pbs2d0	Glu2	Glu0Sor1	96	0.010416667	2	114	41049	38108	OFF	14	7	2888	40	40	0	39	1	1	39	0	8	0	8	0	9	0.03125	39	0	0	0	0	0	0	0	0	0	27	26	1.136900437	1.375794625	0.47202381	0.03125	8.68E-05
52	yPH_403	pbs2d0	Glu2	Glu0Sor1	96	0.010416667	2	115	41409	38468	OFF	14	7	2888	39	39	0	39	0	0	39	0	8	0	8	0	9	0	39	0	0	0	0	0	0	0	0	0	27	26	1.136900437	1.375794625	0.47202381	0	0
52	yPH_403	pbs2d0	Glu2	Glu0Sor1	96	0.010416667	2	116	41769	38828	OFF	14	7	2888	39	39	0	39	0	0	39	0	8	0	8	0	9	0	42	0	0	0	0	3	0.076923077	0.096774194	0.000213675	0.000268817	27	29	1.213823514	1.472568819	0.47202381	0	0
52	yPH_403	pbs2d0	Glu2	Glu0Sor1	96	0.010416667	2	117	42129	39188	OFF	14	7	2888	42	42	0	42	0	3	42	0	8	0	8	0	9	0	42	0	0	0	0	0	0	0	0	0	30	29	1.213823514	1.472568819	0.47202381	0	0
52	yPH_403	pbs2d0	Glu2	Glu0Sor1	96	0.010416667	2	118	42489	39548	OFF	14	7	2888	43	43	0	42	1	0	42	0	8	0	8	0	9	0	44	0	0	0	0	2	0.047619048	0.058823529	0.000132275	0.000163399	30	31	1.261442562	1.531392348	0.47202381	0	0
52	yPH_403	pbs2d0	Glu2	Glu0Sor1	96	0.010416667	2	119	42849	39908	OFF	14	7	2888	45	45	0	44	1	2	44	0	8	0	8	0	9	0	NA	NA	NA	NA	NA	NA	NA	NA	NA	NA	NA	NA	NA	NA	NA	NA	NA
52	yPH_403	pbs2d0	Glu2	Glu0Sor1	96	0.010416667	3	0	18	-2923	OFF	0	0	3610	30	23	7	26	4	0	23	3	0	0	0	0	0	0	24	0	0	0	0	1	0.043478261	0.043478261	0.000120773	0.000120773	NA	NA	NA	NA	NA	NA	NA
52	yPH_403	pbs2d0	Glu2	Glu0Sor1	96	0.010416667	3	1	378	-2563	OFF	0	0	3610	30	24	6	27	3	1	24	3	0	0	0	0	0	0	24	0	0	0	0	0	0	0	0	0	NA	NA	NA	NA	NA	NA	NA
52	yPH_403	pbs2d0	Glu2	Glu0Sor1	96	0.010416667	3	2	738	-2203	OFF	0	0	3610	30	24	6	27	3	0	24	3	0	0	0	0	0	0	23	0	0	0	1	0	0	0	0	0	NA	NA	NA	NA	NA	NA	NA
52	yPH_403	pbs2d0	Glu2	Glu0Sor1	96	0.010416667	3	3	1098	-1843	OFF	0	0	3610	31	23	8	27	4	0	23	4	1	0	1	0	1	0.037037037	24	0	0	0	0	1	0.043478261	0.045454545	0.000120773	0.000126263	NA	NA	NA	NA	NA	NA	NA
52	yPH_403	pbs2d0	Glu2	Glu0Sor1	96	0.010416667	3	4	1458	-1483	OFF	0	0	3610	34	25	9	28	6	1	24	4	1	0	1	0	1	0	26	0	0	0	0	2	0.083333333	0.086956522	0.000231481	0.000241546	NA	NA	NA	NA	NA	NA	NA
52	yPH_403	pbs2d0	Glu2	Glu0Sor1	96	0.010416667	3	5	1818	-1123	OFF	0	0	3610	33	26	7	31	2	3	26	5	1	0	1	0	1	0	26	0	0	0	0	0	0	0	0	0	NA	NA	NA	NA	NA	NA	NA
52	yPH_403	pbs2d0	Glu2	Glu0Sor1	96	0.010416667	3	6	2178	-763	OFF	0	0	3610	36	27	9	32	4	1	26	6	1	0	1	0	1	0	30	0	1	0	0	3	0.115384615	0.12	0.000320513	0.000333333	NA	NA	NA	NA	NA	NA	NA
52	yPH_403	pbs2d0	Glu2	Glu0Sor1	96	0.010416667	3	7	2538	-403	OFF	0	0	3610	38	30	8	35	3	3	30	5	1	0	1	0	1	0	31	0	0	0	1	2	0.066666667	0.068965517	0.000185185	0.000191571	NA	NA	NA	NA	NA	NA	NA
52	yPH_403	pbs2d0	Glu2	Glu0Sor1	96	0.010416667	3	8	2898	-43	OFF	0	0	3610	40	31	9	37	3	2	31	6	1	0	1	0	1	0	31	0	0	0	0	0	0	0	0	0	NA	NA	NA	NA	NA	NA	NA
52	yPH_403	pbs2d0	Glu2	Glu0Sor1	96	0.010416667	3	9	3258	317	ON	1	1	2888	41	31	10	38	3	1	31	7	1	0	1	0	1	0	31	0	0	0	0	0	0	0	0	0	3	0	0	0	0	NA	NA
52	yPH_403	pbs2d0	Glu2	Glu0Sor1	96	0.010416667	3	10	3618	677	ON	1	1	2888	41	31	10	38	3	0	31	7	1	0	1	0	1	0	32	0	1	0	0	0	0	0	0	0	3	0	0	0	0	0	0
52	yPH_403	pbs2d0	Glu2	Glu0Sor1	96	0.010416667	3	11	3978	1037	ON	1	1	2888	41	32	9	38	3	0	32	6	1	0	1	0	1	0	31	0	0	0	1	0	0	0	0	0	3	0	0	0	0	0	0
52	yPH_403	pbs2d0	Glu2	Glu0Sor1	96	0.010416667	3	12	4338	1397	ON	1	1	2888	41	31	10	39	2	0	31	8	1	0	1	0	1	0	32	0	1	0	0	0	0	0	0	0	3	0	0	0	0	0	0
52	yPH_403	pbs2d0	Glu2	Glu0Sor1	96	0.010416667	3	13	4698	1757	ON	1	1	2888	43	32	11	39	4	0	32	7	1	0	1	0	1	0	31	0	0	0	1	0	0	0	0	0	3	0	0	0	0	0	0
52	yPH_403	pbs2d0	Glu2	Glu0Sor1	96	0.010416667	3	14	5058	2117	ON	1	1	2888	41	31	10	39	2	0	31	8	1	0	1	0	1	0	32	0	1	0	0	0	0	0	0	0	3	0	0	0	0	0	0
52	yPH_403	pbs2d0	Glu2	Glu0Sor1	96	0.010416667	3	15	5418	2477	ON	1	1	2888	42	32	10	39	3	0	32	7	1	0	1	0	1	0	31	0	0	0	1	0	0	0	0	0	3	0	0	0	0	0	0
52	yPH_403	pbs2d0	Glu2	Glu0Sor1	96	0.010416667	3	16	5778	2837	ON	1	1	2888	41	31	10	39	2	0	31	8	1	0	1	0	1	0	32	0	1	0	0	0	0	0	0	0	3	0	0	0	0	0	0
52	yPH_403	pbs2d0	Glu2	Glu0Sor1	96	0.010416667	3	17	6138	3197	OFF	2	1	2888	42	32	10	39	3	0	32	7	1	0	1	0	1	0	33	0	1	0	1	1	0.03125	0.032258065	8.68E-05	8.96E-05	3	1	0.03125	0.032258065	0	0	0
52	yPH_403	pbs2d0	Glu2	Glu0Sor1	96	0.010416667	3	18	6498	3557	OFF	2	1	2888	43	33	10	41	2	1	33	8	1	0	1	0	1	0	32	0	0	0	1	0	0	0	0	0	4	1	0.03125	0.032258065	0	0	0
52	yPH_403	pbs2d0	Glu2	Glu0Sor1	96	0.010416667	3	19	6858	3917	OFF	2	1	2888	44	32	12	41	3	0	32	9	1	0	1	0	1	0	32	0	0	0	0	0	0	0	0	0	4	1	0.03125	0.032258065	0	0	0
52	yPH_403	pbs2d0	Glu2	Glu0Sor1	96	0.010416667	3	20	7218	4277	OFF	2	1	2888	44	32	12	41	3	0	32	9	1	0	1	0	1	0	33	0	0	0	0	1	0.03125	0.032258065	8.68E-05	8.96E-05	4	2	0.0625	0.064516129	0	0	0
52	yPH_403	pbs2d0	Glu2	Glu0Sor1	96	0.010416667	3	21	7578	4637	OFF	2	1	2888	46	33	13	42	4	1	33	9	1	0	1	0	1	0	36	0	1	0	0	2	0.060606061	0.0625	0.00016835	0.000173611	5	4	0.123106061	0.127016129	0	0	0
52	yPH_403	pbs2d0	Glu2	Glu0Sor1	96	0.010416667	3	22	7938	4997	OFF	2	1	2888	49	37	12	46	3	4	36	10	1	0	1	0	1	0	38	0	0	0	0	2	0.055555556	0.057142857	0.000154321	0.00015873	9	6	0.178661616	0.184158986	0	0	0
52	yPH_403	pbs2d0	Glu2	Glu0Sor1	96	0.010416667	3	23	8298	5357	OFF	2	1	2888	50	38	12	48	2	2	38	10	2	0	2	0	2	0.021276596	40	0	0	0	0	2	0.052631579	0.055555556	0.000146199	0.000154321	11	8	0.231293195	0.239714542	0.021276596	0.021276596	5.91E-05
52	yPH_403	pbs2d0	Glu2	Glu0Sor1	96	0.010416667	3	24	8658	5717	OFF	2	1	2888	51	40	11	50	1	2	40	10	2	0	2	0	2	0	40	0	0	0	0	0	0	0	0	0	13	8	0.231293195	0.239714542	0.021276596	0	0
52	yPH_403	pbs2d0	Glu2	Glu0Sor1	96	0.010416667	3	25	9018	6077	ON	3	2	2888	53	41	12	50	3	0	40	10	3	0	3	0	3	0.020833333	40	0	0	0	0	0	0	0	0	0	13	8	0.231293195	0.239714542	0.042109929	0.020833333	5.79E-05
52	yPH_403	pbs2d0	Glu2	Glu0Sor1	96	0.010416667	3	26	9378	6437	ON	3	2	2888	53	41	12	50	3	0	40	10	3	0	3	0	3	0	40	0	0	0	0	0	0	0	0	0	13	8	0.231293195	0.239714542	0.042109929	0	0
52	yPH_403	pbs2d0	Glu2	Glu0Sor1	96	0.010416667	3	27	9738	6797	ON	3	2	2888	54	42	12	50	4	0	40	10	3	0	3	0	3	0	40	0	0	0	0	0	0	0	0	0	13	8	0.231293195	0.239714542	0.042109929	0	0
52	yPH_403	pbs2d0	Glu2	Glu0Sor1	96	0.010416667	3	28	10098	7157	ON	3	2	2888	52	40	12	50	2	0	40	10	3	0	3	0	3	0	40	0	0	0	0	0	0	0	0	0	13	8	0.231293195	0.239714542	0.042109929	0	0
52	yPH_403	pbs2d0	Glu2	Glu0Sor1	96	0.010416667	3	29	10458	7517	ON	3	2	2888	52	40	12	50	2	0	40	10	3	0	3	0	3	0	40	0	0	0	0	0	0	0	0	0	13	8	0.231293195	0.239714542	0.042109929	0	0
52	yPH_403	pbs2d0	Glu2	Glu0Sor1	96	0.010416667	3	30	10818	7877	ON	3	2	2888	51	41	10	49	2	0	40	9	3	0	3	0	3	0	40	0	0	0	0	0	0	0	0	0	13	8	0.231293195	0.239714542	0.042109929	0	0
52	yPH_403	pbs2d0	Glu2	Glu0Sor1	96	0.010416667	3	31	11178	8237	ON	3	2	2888	52	40	12	48	4	0	40	8	3	0	3	0	3	0	40	0	0	0	0	0	0	0	0	0	13	8	0.231293195	0.239714542	0.042109929	0	0
52	yPH_403	pbs2d0	Glu2	Glu0Sor1	96	0.010416667	3	32	11538	8597	ON	3	2	2888	50	40	10	48	2	0	40	8	3	0	3	0	3	0	38	0	0	0	2	0	0	0	0	0	13	8	0.231293195	0.239714542	0.042109929	0	0
52	yPH_403	pbs2d0	Glu2	Glu0Sor1	96	0.010416667	3	33	11898	8957	OFF	4	2	2888	50	38	12	49	1	1	38	11	3	0	3	0	3	0	38	0	0	0	0	0	0	0	0	0	14	8	0.231293195	0.239714542	0.042109929	0	0
52	yPH_403	pbs2d0	Glu2	Glu0Sor1	96	0.010416667	3	34	12258	9317	OFF	4	2	2888	50	38	12	49	1	0	38	11	3	0	3	0	3	0	37	0	0	0	1	0	0	0	0	0	14	8	0.231293195	0.239714542	0.042109929	0	0
52	yPH_403	pbs2d0	Glu2	Glu0Sor1	96	0.010416667	3	35	12618	9677	OFF	4	2	2888	50	37	13	49	1	0	37	12	3	0	3	0	3	0	37	0	0	0	0	0	0	0	0	0	14	8	0.231293195	0.239714542	0.042109929	0	0
52	yPH_403	pbs2d0	Glu2	Glu0Sor1	96	0.010416667	3	36	12978	10037	OFF	4	2	2888	51	38	13	49	2	1	37	12	3	0	3	0	3	0	38	0	0	0	0	1	0.027027027	0.029411765	7.51E-05	8.17E-05	15	9	0.258320222	0.269126306	0.042109929	0	0
52	yPH_403	pbs2d0	Glu2	Glu0Sor1	96	0.010416667	3	37	13338	10397	OFF	4	2	2888	52	39	13	50	2	1	38	12	3	0	3	0	3	0	39	0	0	0	0	1	0.026315789	0.028571429	7.31E-05	7.94E-05	16	10	0.284636012	0.297697735	0.042109929	0	0
52	yPH_403	pbs2d0	Glu2	Glu0Sor1	96	0.010416667	3	38	13698	10757	OFF	4	2	2888	53	39	14	52	1	2	39	13	3	0	3	0	3	0	40	0	0	0	0	1	0.025641026	0.027777778	7.12E-05	7.72E-05	18	11	0.310277037	0.325475513	0.042109929	0	0
52	yPH_403	pbs2d0	Glu2	Glu0Sor1	96	0.010416667	3	39	14058	11117	OFF	4	2	2888	57	42	15	53	4	1	40	13	3	0	3	0	3	0	41	0	0	0	0	1	0.025	0.027027027	6.94E-05	7.51E-05	19	12	0.335277037	0.35250254	0.042109929	0	0
52	yPH_403	pbs2d0	Glu2	Glu0Sor1	96	0.010416667	3	40	14418	11477	OFF	4	2	2888	55	42	13	54	1	1	41	13	4	0	4	0	4	0.019607843	41	0	0	0	0	0	0	0	0	0	20	12	0.335277037	0.35250254	0.061717772	0.019607843	5.45E-05
52	yPH_403	pbs2d0	Glu2	Glu0Sor1	96	0.010416667	3	41	14778	11837	ON	5	3	2888	57	42	15	54	3	0	41	13	4	0	4	0	4	0	41	0	0	0	0	0	0	0	0	0	20	12	0.335277037	0.35250254	0.061717772	0	0
52	yPH_403	pbs2d0	Glu2	Glu0Sor1	96	0.010416667	3	42	15138	12197	ON	5	3	2888	58	42	16	54	4	0	41	13	4	0	4	0	4	0	41	0	0	0	0	0	0	0	0	0	20	12	0.335277037	0.35250254	0.061717772	0	0
52	yPH_403	pbs2d0	Glu2	Glu0Sor1	96	0.010416667	3	43	15498	12557	ON	5	3	2888	56	42	14	54	2	0	41	13	4	0	4	0	4	0	41	0	0	0	0	0	0	0	0	0	20	12	0.335277037	0.35250254	0.061717772	0	0
52	yPH_403	pbs2d0	Glu2	Glu0Sor1	96	0.010416667	3	44	15858	12917	ON	5	3	2888	57	42	15	54	3	0	41	13	4	0	4	0	4	0	41	0	0	0	0	0	0	0	0	0	20	12	0.335277037	0.35250254	0.061717772	0	0
52	yPH_403	pbs2d0	Glu2	Glu0Sor1	96	0.010416667	3	45	16218	13277	ON	5	3	2888	56	42	14	54	2	0	41	13	4	0	4	0	4	0	41	0	0	0	0	0	0	0	0	0	20	12	0.335277037	0.35250254	0.061717772	0	0
52	yPH_403	pbs2d0	Glu2	Glu0Sor1	96	0.010416667	3	46	16578	13637	ON	5	3	2888	56	43	13	54	2	0	41	13	4	0	4	0	4	0	41	0	0	0	0	0	0	0	0	0	20	12	0.335277037	0.35250254	0.061717772	0	0
52	yPH_403	pbs2d0	Glu2	Glu0Sor1	96	0.010416667	3	47	16938	13997	ON	5	3	2888	58	42	16	53	5	0	41	12	4	0	4	0	4	0	41	0	0	0	0	0	0	0	0	0	20	12	0.335277037	0.35250254	0.061717772	0	0
52	yPH_403	pbs2d0	Glu2	Glu0Sor1	96	0.010416667	3	48	17298	14357	ON	5	3	2888	56	42	14	53	3	0	41	12	4	0	4	0	4	0	41	0	0	0	0	0	0	0	0	0	20	12	0.335277037	0.35250254	0.061717772	0	0
52	yPH_403	pbs2d0	Glu2	Glu0Sor1	96	0.010416667	3	49	17658	14717	OFF	6	3	2888	55	42	13	53	2	0	41	12	4	0	4	0	4	0	41	0	0	0	0	0	0	0	0	0	20	12	0.335277037	0.35250254	0.061717772	0	0
52	yPH_403	pbs2d0	Glu2	Glu0Sor1	96	0.010416667	3	50	18018	15077	OFF	6	3	2888	55	42	13	53	2	0	41	12	4	0	4	0	4	0	43	0	1	0	0	1	0.024390244	0.027027027	6.78E-05	7.51E-05	20	13	0.359667281	0.379529567	0.061717772	0	0
52	yPH_403	pbs2d0	Glu2	Glu0Sor1	96	0.010416667	3	51	18378	15437	OFF	6	3	2888	58	45	13	55	3	2	43	12	4	0	4	0	4	0	46	0	0	0	0	3	0.069767442	0.076923077	0.000193798	0.000213675	22	16	0.429434723	0.456452644	0.061717772	0	0
52	yPH_403	pbs2d0	Glu2	Glu0Sor1	96	0.010416667	3	52	18738	15797	OFF	6	3	2888	59	46	13	58	1	3	46	12	4	0	4	0	4	0	46	0	0	0	0	0	0	0	0	0	25	16	0.429434723	0.456452644	0.061717772	0	0
52	yPH_403	pbs2d0	Glu2	Glu0Sor1	96	0.010416667	3	53	19098	16157	OFF	6	3	2888	62	47	15	60	2	2	46	14	4	0	4	0	4	0	52	0	1	0	0	5	0.108695652	0.119047619	0.000301932	0.000330688	27	21	0.538130375	0.575500263	0.061717772	0	0
52	yPH_403	pbs2d0	Glu2	Glu0Sor1	96	0.010416667	3	54	19458	16517	OFF	6	3	2888	66	53	13	65	1	5	52	13	4	0	4	0	4	0	54	0	2	0	0	0	0	0	0	0	32	21	0.538130375	0.575500263	0.061717772	0	0
52	yPH_403	pbs2d0	Glu2	Glu0Sor1	96	0.010416667	3	55	19818	16877	OFF	6	3	2888	67	55	12	66	1	2	54	12	4	0	4	0	4	0	56	0	0	0	0	2	0.037037037	0.04	0.000102881	0.000111111	34	23	0.575167412	0.615500263	0.061717772	0	0
52	yPH_403	pbs2d0	Glu2	Glu0Sor1	96	0.010416667	3	56	20178	17237	OFF	6	3	2888	69	56	13	69	0	3	56	13	5	0	5	0	5	0.015384615	57	0	0	0	0	1	0.017857143	0.019607843	4.96E-05	5.45E-05	37	24	0.593024555	0.635108106	0.077102388	0.015384616	4.27E-05
52	yPH_403	pbs2d0	Glu2	Glu0Sor1	96	0.010416667	3	57	20538	17597	ON	7	4	2888	80	64	16	70	10	1	57	13	5	0	5	0	5	0	56	0	0	0	1	0	0	0	0	0	38	24	0.593024555	0.635108106	0.077102388	0	0
52	yPH_403	pbs2d0	Glu2	Glu0Sor1	96	0.010416667	3	58	20898	17957	ON	7	4	2888	76	61	15	69	7	0	56	13	5	0	5	0	5	0	56	0	0	0	0	0	0	0	0	0	38	24	0.593024555	0.635108106	0.077102388	0	0
52	yPH_403	pbs2d0	Glu2	Glu0Sor1	96	0.010416667	3	59	21258	18317	ON	7	4	2888	73	59	14	69	4	0	56	13	5	0	5	0	5	0	56	0	0	0	0	0	0	0	0	0	38	24	0.593024555	0.635108106	0.077102388	0	0
52	yPH_403	pbs2d0	Glu2	Glu0Sor1	96	0.010416667	3	60	21618	18677	ON	7	4	2888	73	59	14	69	4	0	56	13	5	0	5	0	5	0	56	0	0	0	0	0	0	0	0	0	38	24	0.593024555	0.635108106	0.077102388	0	0
52	yPH_403	pbs2d0	Glu2	Glu0Sor1	96	0.010416667	3	61	21978	19037	ON	7	4	2888	71	57	14	69	2	0	56	13	5	0	5	0	5	0	56	0	0	0	0	0	0	0	0	0	38	24	0.593024555	0.635108106	0.077102388	0	0
52	yPH_403	pbs2d0	Glu2	Glu0Sor1	96	0.010416667	3	62	22338	19397	ON	7	4	2888	72	58	14	69	3	0	56	13	5	0	5	0	5	0	56	0	0	0	0	0	0	0	0	0	38	24	0.593024555	0.635108106	0.077102388	0	0
52	yPH_403	pbs2d0	Glu2	Glu0Sor1	96	0.010416667	3	63	22698	19757	ON	7	4	2888	73	59	14	69	4	0	56	13	5	0	5	0	5	0	56	0	0	0	0	0	0	0	0	0	38	24	0.593024555	0.635108106	0.077102388	0	0
52	yPH_403	pbs2d0	Glu2	Glu0Sor1	96	0.010416667	3	64	23058	20117	ON	7	4	2888	73	59	14	69	4	0	56	13	5	0	5	0	5	0	57	0	1	0	0	0	0	0	0	0	38	24	0.593024555	0.635108106	0.077102388	0	0
52	yPH_403	pbs2d0	Glu2	Glu0Sor1	96	0.010416667	3	65	23418	20477	OFF	8	4	2888	69	57	12	69	0	0	57	12	5	0	5	0	5	0	58	0	1	0	1	1	0.01754386	0.019230769	4.87E-05	5.34E-05	38	25	0.610568415	0.654338875	0.077102388	0	0
52	yPH_403	pbs2d0	Glu2	Glu0Sor1	96	0.010416667	3	66	23778	20837	OFF	8	4	2888	72	60	12	70	2	1	58	12	5	1	5	1	6	0.015384615	60	0	1	0	0	1	0.017241379	0.018867925	4.79E-05	5.24E-05	39	26	0.627809794	0.6732068	0.092487003	0.015384615	4.27E-05
52	yPH_403	pbs2d0	Glu2	Glu0Sor1	96	0.010416667	3	67	24138	21197	OFF	8	4	2888	72	61	11	71	1	1	60	11	5	1	5	1	6	0	62	0	1	0	0	1	0.016666667	0.018181818	4.63E-05	5.05E-05	40	27	0.644476461	0.691388618	0.092487003	0	0
52	yPH_403	pbs2d0	Glu2	Glu0Sor1	96	0.010416667	3	68	24498	21557	OFF	8	4	2888	76	63	13	73	3	2	62	11	5	1	5	1	6	0	67	0	2	0	0	3	0.048387097	0.052631579	0.000134409	0.000146199	42	30	0.692863557	0.744020197	0.092487003	0	0
52	yPH_403	pbs2d0	Glu2	Glu0Sor1	96	0.010416667	3	69	24858	21917	OFF	8	4	2888	79	67	12	77	2	3	67	10	6	0	6	0	6	0	68	0	0	0	2	3	0.044776119	0.049180328	0.000124378	0.000136612	45	33	0.737639677	0.793200525	0.092487003	0	0
52	yPH_403	pbs2d0	Glu2	Glu0Sor1	96	0.010416667	3	70	25218	22277	OFF	8	4	2888	82	68	14	80	2	3	68	12	6	0	6	0	6	0	72	0	1	0	0	3	0.044117647	0.048387097	0.000122549	0.000134409	48	36	0.781757324	0.841587621	0.092487003	0	0
52	yPH_403	pbs2d0	Glu2	Glu0Sor1	96	0.010416667	3	71	25578	22637	OFF	8	4	2888	88	72	16	83	5	3	72	11	5	0	5	0	6	0	73	0	1	0	1	1	0.013888889	0.014925373	3.86E-05	4.15E-05	51	37	0.795646213	0.856512995	0.092487003	0	0
52	yPH_403	pbs2d0	Glu2	Glu0Sor1	96	0.010416667	3	72	25938	22997	OFF	8	4	2888	87	73	14	85	2	1	73	12	4	1	4	1	6	0	68	0	0	0	6	1	0.01369863	0.014492754	3.81E-05	4.03E-05	52	38	0.809344843	0.871005748	0.092487003	0	0
52	yPH_403	pbs2d0	Glu2	Glu0Sor1	96	0.010416667	3	73	26298	23357	ON	9	5	2887	93	71	22	86	7	1	68	18	4	1	4	1	6	0	70	0	2	0	0	0	0	0	0	0	53	38	0.809344843	0.871005748	0.092487003	0	0
52	yPH_403	pbs2d0	Glu2	Glu0Sor1	96	0.010416667	3	74	26658	23717	ON	9	5	2887	89	71	18	86	3	0	70	16	4	1	4	1	6	0	70	0	0	0	0	0	0	0	0	0	53	38	0.809344843	0.871005748	0.092487003	0	0
52	yPH_403	pbs2d0	Glu2	Glu0Sor1	96	0.010416667	3	75	27018	24077	ON	9	5	2887	89	72	17	86	3	0	70	16	4	1	4	1	6	0	70	0	0	0	0	0	0	0	0	0	53	38	0.809344843	0.871005748	0.092487003	0	0
52	yPH_403	pbs2d0	Glu2	Glu0Sor1	96	0.010416667	3	76	27378	24437	ON	9	5	2887	90	72	18	86	4	0	70	16	4	1	4	1	6	0	70	0	0	0	0	0	0	0	0	0	53	38	0.809344843	0.871005748	0.092487003	0	0
52	yPH_403	pbs2d0	Glu2	Glu0Sor1	96	0.010416667	3	77	27738	24797	ON	9	5	2887	89	71	18	86	3	0	70	16	4	1	4	1	6	0	70	0	0	0	0	0	0	0	0	0	53	38	0.809344843	0.871005748	0.092487003	0	0
52	yPH_403	pbs2d0	Glu2	Glu0Sor1	96	0.010416667	3	78	28098	25157	ON	9	5	2887	90	71	19	86	4	0	70	16	4	1	4	1	6	0	70	0	0	0	0	0	0	0	0	0	53	38	0.809344843	0.871005748	0.092487003	0	0
52	yPH_403	pbs2d0	Glu2	Glu0Sor1	96	0.010416667	3	79	28458	25517	ON	9	5	2887	91	72	19	86	5	0	70	16	4	1	4	1	6	0	71	0	0	0	0	1	0.014285714	0.015151515	3.97E-05	4.21E-05	53	39	0.823630557	0.886157263	0.092487003	0	0
52	yPH_403	pbs2d0	Glu2	Glu0Sor1	96	0.010416667	3	80	28818	25877	ON	9	5	2887	94	74	20	87	7	1	71	16	4	1	4	1	6	0	71	0	1	0	1	0	0	0	0	0	54	39	0.823630557	0.886157263	0.092487003	0	0
52	yPH_403	pbs2d0	Glu2	Glu0Sor1	96	0.010416667	3	81	29178	26237	OFF	10	5	2888	90	71	19	87	3	0	71	16	5	1	5	1	7	0.012195122	69	0	0	0	2	0	0	0	0	0	54	39	0.823630557	0.886157263	0.104682125	0.012195122	3.39E-05
52	yPH_403	pbs2d0	Glu2	Glu0Sor1	96	0.010416667	3	82	29538	26597	OFF	10	5	2888	91	71	20	87	4	0	69	18	7	1	7	1	9	0.024691358	70	0	0	0	0	1	0.014492754	0.016129032	4.03E-05	4.48E-05	54	40	0.838123311	0.902286296	0.129373483	0.024691358	6.86E-05
52	yPH_403	pbs2d0	Glu2	Glu0Sor1	96	0.010416667	3	83	29898	26957	OFF	10	5	2888	92	70	22	88	4	1	70	18	7	1	7	1	9	0	74	0	0	0	0	4	0.057142857	0.063492063	0.00015873	0.000176367	55	44	0.895266168	0.965778359	0.129373483	0	0
52	yPH_403	pbs2d0	Glu2	Glu0Sor1	96	0.010416667	3	84	30258	27317	OFF	10	5	2888	96	74	22	93	3	5	74	19	7	1	7	1	9	0	75	0	2	0	2	1	0.013513514	0.014925373	3.75E-05	4.15E-05	60	45	0.908779682	0.980703732	0.129373483	0	0
52	yPH_403	pbs2d0	Glu2	Glu0Sor1	96	0.010416667	3	85	30618	27677	OFF	10	5	2888	99	77	22	94	5	1	75	19	7	1	7	1	9	0	79	0	2	0	0	2	0.026666667	0.029411765	7.41E-05	8.17E-05	61	47	0.935446348	1.010115497	0.129373483	0	0
52	yPH_403	pbs2d0	Glu2	Glu0Sor1	96	0.010416667	3	86	30978	28037	OFF	10	5	2888	101	80	21	96	5	2	79	17	7	1	7	1	9	0	81	0	0	0	0	2	0.025316456	0.027777778	7.03E-05	7.72E-05	63	49	0.960762804	1.037893275	0.129373483	0	0
52	yPH_403	pbs2d0	Glu2	Glu0Sor1	96	0.010416667	3	87	31338	28397	OFF	10	5	2888	104	83	21	99	5	3	81	18	6	1	6	1	9	0	83	0	1	0	0	1	0.012345679	0.013333333	3.43E-05	3.70E-05	66	50	0.973108483	1.051226608	0.129373483	0	0
52	yPH_403	pbs2d0	Glu2	Glu0Sor1	96	0.010416667	3	88	31698	28757	OFF	10	5	2888	107	85	22	101	6	2	83	18	6	1	6	1	9	0	86	0	2	0	0	1	0.012048193	0.012987013	3.35E-05	3.61E-05	68	51	0.985156676	1.064213621	0.129373483	0	0
52	yPH_403	pbs2d0	Glu2	Glu0Sor1	96	0.010416667	3	89	32058	29117	ON	11	6	2888	114	94	20	103	11	2	86	17	6	1	6	1	9	0	87	0	0	0	0	1	0.011627907	0.0125	3.23E-05	3.47E-05	70	52	0.996784583	1.076713621	0.129373483	0	0
52	yPH_403	pbs2d0	Glu2	Glu0Sor1	96	0.010416667	3	90	32418	29477	ON	11	6	2888	117	96	21	104	13	1	87	17	6	1	6	1	9	0	88	0	1	0	0	0	0	0	0	0	71	52	0.996784583	1.076713621	0.129373483	0	0
52	yPH_403	pbs2d0	Glu2	Glu0Sor1	96	0.010416667	3	91	32778	29837	ON	11	6	2888	115	95	20	104	11	0	88	16	6	1	6	1	9	0	88	0	0	0	0	0	0	0	0	0	71	52	0.996784583	1.076713621	0.129373483	0	0
52	yPH_403	pbs2d0	Glu2	Glu0Sor1	96	0.010416667	3	92	33138	30197	ON	11	6	2888	116	97	19	104	12	0	88	16	6	1	6	1	9	0	87	0	0	0	1	0	0	0	0	0	71	52	0.996784583	1.076713621	0.129373483	0	0
52	yPH_403	pbs2d0	Glu2	Glu0Sor1	96	0.010416667	3	93	33498	30557	ON	11	6	2888	113	92	21	104	9	0	87	17	6	1	6	1	9	0	88	0	1	0	0	0	0	0	0	0	71	52	0.996784583	1.076713621	0.129373483	0	0
52	yPH_403	pbs2d0	Glu2	Glu0Sor1	96	0.010416667	3	94	33858	30917	ON	11	6	2888	117	97	20	104	13	0	88	16	6	1	6	1	9	0	85	0	0	0	3	0	0	0	0	0	71	52	0.996784583	1.076713621	0.129373483	0	0
52	yPH_403	pbs2d0	Glu2	Glu0Sor1	96	0.010416667	3	95	34218	31277	ON	11	6	2888	111	90	21	104	7	0	85	19	6	1	6	1	9	0	86	0	2	0	1	0	0	0	0	0	71	52	0.996784583	1.076713621	0.129373483	0	0
52	yPH_403	pbs2d0	Glu2	Glu0Sor1	96	0.010416667	3	96	34578	31637	ON	11	6	2888	112	93	19	104	8	0	86	18	6	1	6	1	9	0	85	0	1	0	2	0	0	0	0	0	71	52	0.996784583	1.076713621	0.129373483	0	0
52	yPH_403	pbs2d0	Glu2	Glu0Sor1	96	0.010416667	3	97	34938	31997	OFF	12	6	2888	109	87	22	104	5	0	85	19	7	1	7	1	10	0.010309278	87	0	0	0	0	2	0.023529412	0.025641026	6.54E-05	7.12E-05	71	54	1.020313994	1.102354647	0.139682761	0.010309278	2.86E-05
52	yPH_403	pbs2d0	Glu2	Glu0Sor1	96	0.010416667	3	98	35298	32357	OFF	12	6	2888	111	88	23	106	5	2	87	19	7	2	7	2	11	0.010204082	90	0	3	0	1	1	0.011494253	0.0125	3.19E-05	3.47E-05	73	55	1.031808247	1.114854647	0.149886843	0.010204082	2.83E-05
52	yPH_403	pbs2d0	Glu2	Glu0Sor1	96	0.010416667	3	99	35658	32717	OFF	12	6	2888	110	92	18	107	3	1	90	17	7	2	7	2	11	0	97	0	1	0	0	6	0.066666667	0.072289157	0.000185185	0.000200803	74	61	1.098474914	1.187143803	0.149886843	0	0
52	yPH_403	pbs2d0	Glu2	Glu0Sor1	96	0.010416667	3	100	36018	33077	OFF	12	6	2888	119	99	20	114	5	7	97	17	7	2	7	2	11	0	105	0	2	0	1	7	0.072164948	0.077777778	0.000200458	0.000216049	81	68	1.170639862	1.264921581	0.149886843	0	0
52	yPH_403	pbs2d0	Glu2	Glu0Sor1	96	0.010416667	3	101	36378	33437	OFF	12	6	2888	125	106	19	123	2	9	105	18	7	1	7	1	11	0	109	0	1	0	1	4	0.038095238	0.040816327	0.00010582	0.000113379	90	72	1.208735101	1.305737908	0.149886843	0	0
52	yPH_403	pbs2d0	Glu2	Glu0Sor1	96	0.010416667	3	102	36738	33797	OFF	12	6	2888	134	112	22	129	5	5	109	20	7	1	7	1	11	0	113	0	2	0	0	2	0.018348624	0.019607843	5.10E-05	5.45E-05	95	74	1.227083724	1.325345751	0.149886843	0	0
52	yPH_403	pbs2d0	Glu2	Glu0Sor1	96	0.010416667	3	103	37098	34157	OFF	12	6	2888	136	115	21	132	4	3	113	19	7	1	7	1	11	0	116	0	0	0	0	3	0.026548673	0.028301887	7.37E-05	7.86E-05	98	77	1.253632397	1.353647638	0.149886843	0	0
52	yPH_403	pbs2d0	Glu2	Glu0Sor1	96	0.010416667	3	104	37458	34517	OFF	12	6	2888	138	117	21	135	3	3	116	19	7	1	7	1	11	0	115	0	0	0	1	0	0	0	0	0	101	77	1.253632397	1.353647638	0.149886843	0	0
52	yPH_403	pbs2d0	Glu2	Glu0Sor1	96	0.010416667	3	105	37818	34877	ON	13	7	2888	140	117	23	135	5	0	115	20	8	1	8	1	12	0.007874016	115	0	0	0	0	0	0	0	0	0	101	77	1.253632397	1.353647638	0.157760859	0.007874016	2.19E-05
52	yPH_403	pbs2d0	Glu2	Glu0Sor1	96	0.010416667	3	106	38178	35237	ON	13	7	2888	146	124	22	135	11	0	115	20	8	1	8	1	12	0	115	0	0	0	0	0	0	0	0	0	101	77	1.253632397	1.353647638	0.157760859	0	0
52	yPH_403	pbs2d0	Glu2	Glu0Sor1	96	0.010416667	3	107	38538	35597	ON	13	7	2888	140	118	22	135	5	0	115	20	8	1	8	1	12	0	113	0	0	0	2	0	0	0	0	0	101	77	1.253632397	1.353647638	0.157760859	0	0
52	yPH_403	pbs2d0	Glu2	Glu0Sor1	96	0.010416667	3	108	38898	35957	ON	13	7	2888	139	116	23	135	4	0	113	22	8	1	8	1	12	0	114	0	1	0	0	0	0	0	0	0	101	77	1.253632397	1.353647638	0.157760859	0	0
52	yPH_403	pbs2d0	Glu2	Glu0Sor1	96	0.010416667	3	109	39258	36317	ON	13	7	2888	139	117	22	135	4	0	114	21	8	1	8	1	12	0	113	0	0	0	1	0	0	0	0	0	101	77	1.253632397	1.353647638	0.157760859	0	0
52	yPH_403	pbs2d0	Glu2	Glu0Sor1	96	0.010416667	3	110	39618	36677	ON	13	7	2888	138	115	23	135	3	0	113	22	8	1	8	1	12	0	113	0	0	0	0	0	0	0	0	0	101	77	1.253632397	1.353647638	0.157760859	0	0
52	yPH_403	pbs2d0	Glu2	Glu0Sor1	96	0.010416667	3	111	39978	37037	ON	13	7	2888	142	118	24	135	7	0	113	22	8	1	8	1	12	0	113	0	0	0	0	0	0	0	0	0	101	77	1.253632397	1.353647638	0.157760859	0	0
52	yPH_403	pbs2d0	Glu2	Glu0Sor1	96	0.010416667	3	112	40338	37397	ON	13	7	2888	139	115	24	135	4	0	113	22	8	1	8	1	12	0	112	0	2	0	4	1	0.008849558	0.00952381	2.46E-05	2.65E-05	101	78	1.262481954	1.363171447	0.157760859	0	0
52	yPH_403	pbs2d0	Glu2	Glu0Sor1	96	0.010416667	3	113	40698	37757	OFF	14	7	2888	140	113	27	137	3	2	112	25	9	1	9	1	13	0.0078125	119	0	5	0	0	2	0.017857143	0.019417476	4.96E-05	5.39E-05	103	80	1.280339097	1.382588923	0.165573359	0.0078125	2.17E-05
52	yPH_403	pbs2d0	Glu2	Glu0Sor1	96	0.010416667	3	114	41058	38117	OFF	14	7	2888	144	119	25	140	4	3	119	21	9	1	9	1	13	0	119	0	1	0	2	1	0.008403361	0.009090909	2.33E-05	2.53E-05	106	81	1.288742459	1.391679832	0.165573359	0	0
52	yPH_403	pbs2d0	Glu2	Glu0Sor1	96	0.010416667	3	115	41418	38477	OFF	14	7	2888	148	123	25	142	6	2	119	23	10	0	10	0	13	0	127	0	2	0	1	7	0.058823529	0.064220183	0.000163399	0.000178389	108	88	1.347565988	1.455900015	0.165573359	0	0
52	yPH_403	pbs2d0	Glu2	Glu0Sor1	96	0.010416667	3	116	41778	38837	OFF	14	7	2888	156	132	24	150	6	8	127	23	10	0	10	0	13	0	134	0	5	0	0	2	0.015748031	0.017094017	4.37E-05	4.75E-05	116	90	1.36331402	1.472994033	0.165573359	0	0
52	yPH_403	pbs2d0	Glu2	Glu0Sor1	96	0.010416667	3	117	42138	39197	OFF	14	7	2888	157	137	20	153	4	3	134	19	10	0	10	0	13	0	142	0	1	0	1	8	0.059701493	0.064516129	0.000165837	0.000179211	119	98	1.423015512	1.537510162	0.165573359	0	0
52	yPH_403	pbs2d0	Glu2	Glu0Sor1	96	0.010416667	3	118	42498	39557	OFF	14	7	2888	165	144	21	162	3	9	142	20	10	0	10	0	13	0	149	0	3	0	0	4	0.028169014	0.03030303	7.82E-05	8.42E-05	128	102	1.451184526	1.567813192	0.165573359	0	0
52	yPH_403	pbs2d0	Glu2	Glu0Sor1	96	0.010416667	3	119	42858	39917	OFF	14	7	2888	173	153	20	166	7	4	149	17	10	0	10	0	13	0	NA	NA	NA	NA	NA	NA	NA	NA	NA	NA	NA	NA	NA	NA	NA	NA	NA
52	yPH_403	pbs2d0	Glu2	Glu0Sor1	96	0.010416667	4	0	27	-2914	OFF	0	0	3610	25	18	7	21	4	0	17	4	0	0	0	0	0	0	16	0	1	0	2	0	0	0	0	0	NA	NA	NA	NA	NA	NA	NA
52	yPH_403	pbs2d0	Glu2	Glu0Sor1	96	0.010416667	4	1	387	-2554	OFF	0	0	3610	25	18	7	21	4	0	16	5	0	0	0	0	0	0	17	0	1	0	0	0	0	0	0	0	NA	NA	NA	NA	NA	NA	NA
52	yPH_403	pbs2d0	Glu2	Glu0Sor1	96	0.010416667	4	2	747	-2194	OFF	0	0	3610	27	19	8	21	6	0	17	4	0	0	0	0	0	0	17	0	0	0	0	0	0	0	0	0	NA	NA	NA	NA	NA	NA	NA
52	yPH_403	pbs2d0	Glu2	Glu0Sor1	96	0.010416667	4	3	1107	-1834	OFF	0	0	3610	25	19	6	21	4	0	17	4	0	0	0	0	0	0	17	0	0	0	1	1	0.058823529	0.058823529	0.000163399	0.000163399	NA	NA	NA	NA	NA	NA	NA
52	yPH_403	pbs2d0	Glu2	Glu0Sor1	96	0.010416667	4	4	1467	-1474	OFF	0	0	3610	27	18	9	23	4	2	17	6	0	0	0	0	0	0	18	0	0	0	0	1	0.058823529	0.058823529	0.000163399	0.000163399	NA	NA	NA	NA	NA	NA	NA
52	yPH_403	pbs2d0	Glu2	Glu0Sor1	96	0.010416667	4	5	1827	-1114	OFF	0	0	3610	29	18	11	25	4	2	18	7	0	0	0	0	0	0	18	0	0	0	0	0	0	0	0	0	NA	NA	NA	NA	NA	NA	NA
52	yPH_403	pbs2d0	Glu2	Glu0Sor1	96	0.010416667	4	6	2187	-754	OFF	0	0	3610	31	19	12	25	6	0	18	7	0	0	0	0	0	0	19	0	1	0	0	0	0	0	0	0	NA	NA	NA	NA	NA	NA	NA
52	yPH_403	pbs2d0	Glu2	Glu0Sor1	96	0.010416667	4	7	2547	-394	OFF	0	0	3610	30	20	10	25	5	0	19	6	0	0	0	0	0	0	19	0	0	0	1	1	0.052631579	0.052631579	0.000146199	0.000146199	NA	NA	NA	NA	NA	NA	NA
52	yPH_403	pbs2d0	Glu2	Glu0Sor1	96	0.010416667	4	8	2907	-34	OFF	0	0	3610	32	20	12	26	6	1	19	7	0	0	0	0	0	0	20	0	1	0	0	0	0	0	0	0	NA	NA	NA	NA	NA	NA	NA
52	yPH_403	pbs2d0	Glu2	Glu0Sor1	96	0.010416667	4	9	3267	326	ON	1	1	2888	34	21	13	26	8	0	20	6	0	0	0	0	0	0	20	0	0	0	0	0	0	0	0	0	1	0	0	0	0	NA	NA
52	yPH_403	pbs2d0	Glu2	Glu0Sor1	96	0.010416667	4	10	3627	686	ON	1	1	2888	32	20	12	26	6	0	20	6	0	0	0	0	0	0	19	0	0	0	1	0	0	0	0	0	1	0	0	0	0	0	0
52	yPH_403	pbs2d0	Glu2	Glu0Sor1	96	0.010416667	4	11	3987	1046	ON	1	1	2888	34	21	13	26	8	0	19	7	0	0	0	0	0	0	19	0	0	0	0	0	0	0	0	0	1	0	0	0	0	0	0
52	yPH_403	pbs2d0	Glu2	Glu0Sor1	96	0.010416667	4	12	4347	1406	ON	1	1	2888	34	21	13	26	8	0	19	7	0	0	0	0	0	0	19	0	0	0	0	0	0	0	0	0	1	0	0	0	0	0	0
52	yPH_403	pbs2d0	Glu2	Glu0Sor1	96	0.010416667	4	13	4707	1766	ON	1	1	2888	33	20	13	26	7	0	19	7	0	0	0	0	0	0	20	0	1	0	0	0	0	0	0	0	1	0	0	0	0	0	0
52	yPH_403	pbs2d0	Glu2	Glu0Sor1	96	0.010416667	4	14	5067	2126	ON	1	1	2888	35	22	13	26	9	0	20	6	0	0	0	0	0	0	19	0	0	0	1	0	0	0	0	0	1	0	0	0	0	0	0
52	yPH_403	pbs2d0	Glu2	Glu0Sor1	96	0.010416667	4	15	5427	2486	ON	1	1	2888	33	21	12	26	7	0	19	7	0	0	0	0	0	0	19	0	0	0	0	0	0	0	0	0	1	0	0	0	0	0	0
52	yPH_403	pbs2d0	Glu2	Glu0Sor1	96	0.010416667	4	16	5787	2846	ON	1	1	2888	35	21	14	26	9	0	19	7	0	0	0	0	0	0	19	0	0	0	0	0	0	0	0	0	1	0	0	0	0	0	0
52	yPH_403	pbs2d0	Glu2	Glu0Sor1	96	0.010416667	4	17	6147	3206	OFF	2	1	2888	30	19	11	26	4	0	19	7	0	0	0	0	0	0	19	0	0	0	0	0	0	0	0	0	1	0	0	0	0	0	0
52	yPH_403	pbs2d0	Glu2	Glu0Sor1	96	0.010416667	4	18	6507	3566	OFF	2	1	2888	33	19	14	26	7	0	19	7	0	0	0	0	0	0	21	0	0	0	0	2	0.105263158	0.105263158	0.000292398	0.000292398	1	2	0.105263158	0.105263158	0	0	0
52	yPH_403	pbs2d0	Glu2	Glu0Sor1	96	0.010416667	4	19	6867	3926	OFF	2	1	2888	33	21	12	28	5	2	21	7	0	0	0	0	0	0	21	0	0	0	1	1	0.047619048	0.047619048	0.000132275	0.000132275	3	3	0.152882206	0.152882206	0	0	0
52	yPH_403	pbs2d0	Glu2	Glu0Sor1	96	0.010416667	4	20	7227	4286	OFF	2	1	2888	33	21	12	29	4	1	21	8	0	0	0	0	0	0	22	0	0	0	0	1	0.047619048	0.047619048	0.000132275	0.000132275	4	4	0.200501253	0.200501253	0	0	0
52	yPH_403	pbs2d0	Glu2	Glu0Sor1	96	0.010416667	4	21	7587	4646	OFF	2	1	2888	37	22	15	31	6	1	22	9	0	0	0	0	0	0	22	0	0	0	0	0	0	0	0	0	5	4	0.200501253	0.200501253	0	0	0
52	yPH_403	pbs2d0	Glu2	Glu0Sor1	96	0.010416667	4	22	7947	5006	OFF	2	1	2888	36	22	14	31	5	0	22	9	0	0	0	0	0	0	23	0	1	0	0	0	0	0	0	0	5	4	0.200501253	0.200501253	0	0	0
52	yPH_403	pbs2d0	Glu2	Glu0Sor1	96	0.010416667	4	23	8307	5366	OFF	2	1	2888	37	23	14	31	6	0	23	8	0	0	0	0	0	0	25	0	0	0	1	3	0.130434783	0.130434783	0.000362319	0.000362319	5	7	0.330936036	0.330936036	0	0	0
52	yPH_403	pbs2d0	Glu2	Glu0Sor1	96	0.010416667	4	24	8667	5726	OFF	2	1	2888	39	25	14	35	4	4	25	10	0	1	0	1	1	0.028571429	25	0	0	0	0	0	0	0	0	0	9	7	0.330936036	0.330936036	0.028571429	0.028571429	7.94E-05
52	yPH_403	pbs2d0	Glu2	Glu0Sor1	96	0.010416667	4	25	9027	6086	ON	3	2	2888	40	26	14	36	4	1	25	11	0	0	0	0	1	0	25	0	0	0	0	0	0	0	0	0	10	7	0.330936036	0.330936036	0.028571429	0	0
52	yPH_403	pbs2d0	Glu2	Glu0Sor1	96	0.010416667	4	26	9387	6446	ON	3	2	2888	42	26	16	36	6	0	25	11	0	0	0	0	1	0	25	0	0	0	0	0	0	0	0	0	10	7	0.330936036	0.330936036	0.028571429	0	0
52	yPH_403	pbs2d0	Glu2	Glu0Sor1	96	0.010416667	4	27	9747	6806	ON	3	2	2888	39	25	14	36	3	0	25	11	0	0	0	0	1	0	25	0	0	0	0	0	0	0	0	0	10	7	0.330936036	0.330936036	0.028571429	0	0
52	yPH_403	pbs2d0	Glu2	Glu0Sor1	96	0.010416667	4	28	10107	7166	ON	3	2	2888	42	26	16	36	6	0	25	11	0	0	0	0	1	0	25	0	0	0	0	0	0	0	0	0	10	7	0.330936036	0.330936036	0.028571429	0	0
52	yPH_403	pbs2d0	Glu2	Glu0Sor1	96	0.010416667	4	29	10467	7526	ON	3	2	2888	40	25	15	36	4	0	25	11	0	0	0	0	1	0	25	0	0	0	0	0	0	0	0	0	10	7	0.330936036	0.330936036	0.028571429	0	0
52	yPH_403	pbs2d0	Glu2	Glu0Sor1	96	0.010416667	4	30	10827	7886	ON	3	2	2888	41	25	16	36	5	0	25	11	0	0	0	0	1	0	25	0	0	0	0	0	0	0	0	0	10	7	0.330936036	0.330936036	0.028571429	0	0
52	yPH_403	pbs2d0	Glu2	Glu0Sor1	96	0.010416667	4	31	11187	8246	ON	3	2	2888	40	25	15	36	4	0	25	11	0	0	0	0	1	0	25	0	0	0	0	0	0	0	0	0	10	7	0.330936036	0.330936036	0.028571429	0	0
52	yPH_403	pbs2d0	Glu2	Glu0Sor1	96	0.010416667	4	32	11547	8606	ON	3	2	2888	39	25	14	36	3	0	25	11	0	0	0	0	1	0	23	0	0	0	2	0	0	0	0	0	10	7	0.330936036	0.330936036	0.028571429	0	0
52	yPH_403	pbs2d0	Glu2	Glu0Sor1	96	0.010416667	4	33	11907	8966	OFF	4	2	2888	40	23	17	36	4	0	23	13	0	0	0	0	1	0	23	0	2	0	2	0	0	0	0	0	10	7	0.330936036	0.330936036	0.028571429	0	0
52	yPH_403	pbs2d0	Glu2	Glu0Sor1	96	0.010416667	4	34	12267	9326	OFF	4	2	2888	38	23	15	36	2	0	23	13	1	0	1	0	2	0.027777778	23	0	0	0	0	0	0	0	0	0	10	7	0.330936036	0.330936036	0.056349206	0.027777777	7.72E-05
52	yPH_403	pbs2d0	Glu2	Glu0Sor1	96	0.010416667	4	35	12627	9686	OFF	4	2	2888	38	23	15	36	2	0	23	13	1	0	1	0	2	0	27	0	2	0	0	2	0.086956522	0.090909091	0.000241546	0.000252525	10	9	0.417892557	0.421845127	0.056349206	0	0
52	yPH_403	pbs2d0	Glu2	Glu0Sor1	96	0.010416667	4	36	12987	10046	OFF	4	2	2888	39	27	12	38	1	2	27	11	1	0	1	0	2	0	28	0	0	0	0	1	0.037037037	0.038461538	0.000102881	0.000106838	12	10	0.454929595	0.460306665	0.056349206	0	0
52	yPH_403	pbs2d0	Glu2	Glu0Sor1	96	0.010416667	4	37	13347	10406	OFF	4	2	2888	41	28	13	38	3	1	28	10	1	0	1	0	2	0	30	0	1	0	0	1	0.035714286	0.037037037	9.92E-05	0.000102881	13	11	0.49064388	0.497343702	0.056349206	0	0
52	yPH_403	pbs2d0	Glu2	Glu0Sor1	96	0.010416667	4	38	13707	10766	OFF	4	2	2888	40	30	10	39	1	1	30	9	1	0	1	0	2	0	29	0	0	0	1	0	0	0	0	0	14	11	0.49064388	0.497343702	0.056349206	0	0
52	yPH_403	pbs2d0	Glu2	Glu0Sor1	96	0.010416667	4	39	14067	11126	OFF	4	2	2888	40	29	11	39	1	0	29	10	1	0	1	0	2	0	29	0	0	0	0	0	0	0	0	0	14	11	0.49064388	0.497343702	0.056349206	0	0
52	yPH_403	pbs2d0	Glu2	Glu0Sor1	96	0.010416667	4	40	14427	11486	OFF	4	2	2888	41	30	11	39	2	0	29	10	1	0	1	0	2	0	29	0	0	0	0	0	0	0	0	0	14	11	0.49064388	0.497343702	0.056349206	0	0
52	yPH_403	pbs2d0	Glu2	Glu0Sor1	96	0.010416667	4	41	14787	11846	ON	5	3	2888	43	32	11	39	4	0	29	10	1	0	1	0	2	0	29	0	0	0	0	0	0	0	0	0	14	11	0.49064388	0.497343702	0.056349206	0	0
52	yPH_403	pbs2d0	Glu2	Glu0Sor1	96	0.010416667	4	42	15147	12206	ON	5	3	2888	46	32	14	39	7	0	29	10	1	0	1	0	2	0	29	0	0	0	0	0	0	0	0	0	14	11	0.49064388	0.497343702	0.056349206	0	0
52	yPH_403	pbs2d0	Glu2	Glu0Sor1	96	0.010416667	4	43	15507	12566	ON	5	3	2888	42	30	12	39	3	0	29	10	1	0	1	0	2	0	29	0	0	0	0	0	0	0	0	0	14	11	0.49064388	0.497343702	0.056349206	0	0
52	yPH_403	pbs2d0	Glu2	Glu0Sor1	96	0.010416667	4	44	15867	12926	ON	5	3	2888	44	31	13	39	5	0	29	10	1	0	1	0	2	0	29	0	0	0	0	0	0	0	0	0	14	11	0.49064388	0.497343702	0.056349206	0	0
52	yPH_403	pbs2d0	Glu2	Glu0Sor1	96	0.010416667	4	45	16227	13286	ON	5	3	2888	44	31	13	39	5	0	29	10	1	0	1	0	2	0	29	0	0	0	0	0	0	0	0	0	14	11	0.49064388	0.497343702	0.056349206	0	0
52	yPH_403	pbs2d0	Glu2	Glu0Sor1	96	0.010416667	4	46	16587	13646	ON	5	3	2888	42	30	12	39	3	0	29	10	1	0	1	0	2	0	29	0	0	0	0	0	0	0	0	0	14	11	0.49064388	0.497343702	0.056349206	0	0
52	yPH_403	pbs2d0	Glu2	Glu0Sor1	96	0.010416667	4	47	16947	14006	ON	5	3	2888	42	30	12	39	3	0	29	10	1	0	1	0	2	0	29	0	0	0	0	0	0	0	0	0	14	11	0.49064388	0.497343702	0.056349206	0	0
52	yPH_403	pbs2d0	Glu2	Glu0Sor1	96	0.010416667	4	48	17307	14366	ON	5	3	2888	42	31	11	39	3	0	29	10	1	0	1	0	2	0	29	0	0	0	0	0	0	0	0	0	14	11	0.49064388	0.497343702	0.056349206	0	0
52	yPH_403	pbs2d0	Glu2	Glu0Sor1	96	0.010416667	4	49	17667	14726	OFF	6	3	2888	39	29	10	39	0	0	29	10	1	0	1	0	2	0	29	0	0	0	0	0	0	0	0	0	14	11	0.49064388	0.497343702	0.056349206	0	0
52	yPH_403	pbs2d0	Glu2	Glu0Sor1	96	0.010416667	4	50	18027	15086	OFF	6	3	2888	42	30	12	39	3	0	29	10	1	0	1	0	2	0	32	0	1	0	0	2	0.068965517	0.071428571	0.000191571	0.000198413	14	13	0.559609397	0.568772274	0.056349206	0	0
52	yPH_403	pbs2d0	Glu2	Glu0Sor1	96	0.010416667	4	51	18387	15446	OFF	6	3	2888	44	33	11	42	2	3	32	10	1	0	1	0	2	0	33	0	0	0	0	1	0.03125	0.032258065	8.68E-05	8.96E-05	17	14	0.590859397	0.601030338	0.056349206	0	0
52	yPH_403	pbs2d0	Glu2	Glu0Sor1	96	0.010416667	4	52	18747	15806	OFF	6	3	2888	46	34	12	43	3	1	33	10	1	0	1	0	2	0	33	0	0	0	0	0	0	0	0	0	18	14	0.590859397	0.601030338	0.056349206	0	0
52	yPH_403	pbs2d0	Glu2	Glu0Sor1	96	0.010416667	4	53	19107	16166	OFF	6	3	2888	46	34	12	43	3	0	33	10	1	0	1	0	2	0	35	0	0	0	0	2	0.060606061	0.0625	0.00016835	0.000173611	18	16	0.651465458	0.663530338	0.056349206	0	0
52	yPH_403	pbs2d0	Glu2	Glu0Sor1	96	0.010416667	4	54	19467	16526	OFF	6	3	2888	48	36	12	45	3	2	35	10	1	0	1	0	2	0	35	0	0	0	0	0	0	0	0	0	20	16	0.651465458	0.663530338	0.056349206	0	0
52	yPH_403	pbs2d0	Glu2	Glu0Sor1	96	0.010416667	4	55	19827	16886	OFF	6	3	2888	50	36	14	45	5	0	35	10	1	0	1	0	2	0	34	0	0	0	1	0	0	0	0	0	20	16	0.651465458	0.663530338	0.056349206	0	0
52	yPH_403	pbs2d0	Glu2	Glu0Sor1	96	0.010416667	4	56	20187	17246	OFF	6	3	2888	48	35	13	46	2	1	34	12	1	0	1	0	2	0	34	0	0	0	0	0	0	0	0	0	21	16	0.651465458	0.663530338	0.056349206	0	0
52	yPH_403	pbs2d0	Glu2	Glu0Sor1	96	0.010416667	4	57	20547	17606	ON	7	4	2888	50	36	14	46	4	0	34	12	1	0	1	0	2	0	34	0	0	0	0	0	0	0	0	0	21	16	0.651465458	0.663530338	0.056349206	0	0
52	yPH_403	pbs2d0	Glu2	Glu0Sor1	96	0.010416667	4	58	20907	17966	ON	7	4	2888	52	37	15	46	6	0	34	12	1	0	1	0	2	0	34	0	0	0	0	0	0	0	0	0	21	16	0.651465458	0.663530338	0.056349206	0	0
52	yPH_403	pbs2d0	Glu2	Glu0Sor1	96	0.010416667	4	59	21267	18326	ON	7	4	2888	50	36	14	46	4	0	34	12	1	0	1	0	2	0	34	0	0	0	0	0	0	0	0	0	21	16	0.651465458	0.663530338	0.056349206	0	0
52	yPH_403	pbs2d0	Glu2	Glu0Sor1	96	0.010416667	4	60	21627	18686	ON	7	4	2888	51	35	16	46	5	0	34	12	1	0	1	0	2	0	34	0	0	0	0	0	0	0	0	0	21	16	0.651465458	0.663530338	0.056349206	0	0
52	yPH_403	pbs2d0	Glu2	Glu0Sor1	96	0.010416667	4	61	21987	19046	ON	7	4	2888	49	35	14	46	3	0	34	12	1	0	1	0	2	0	34	0	0	0	0	0	0	0	0	0	21	16	0.651465458	0.663530338	0.056349206	0	0
52	yPH_403	pbs2d0	Glu2	Glu0Sor1	96	0.010416667	4	62	22347	19406	ON	7	4	2888	48	35	13	46	2	0	34	12	1	0	1	0	2	0	34	0	0	0	0	0	0	0	0	0	21	16	0.651465458	0.663530338	0.056349206	0	0
52	yPH_403	pbs2d0	Glu2	Glu0Sor1	96	0.010416667	4	63	22707	19766	ON	7	4	2888	47	34	13	46	1	0	34	12	1	0	1	0	2	0	34	0	0	0	0	0	0	0	0	0	21	16	0.651465458	0.663530338	0.056349206	0	0
52	yPH_403	pbs2d0	Glu2	Glu0Sor1	96	0.010416667	4	64	23067	20126	ON	7	4	2888	50	35	15	46	4	0	34	12	1	0	1	0	2	0	34	0	0	0	0	0	0	0	0	0	21	16	0.651465458	0.663530338	0.056349206	0	0
52	yPH_403	pbs2d0	Glu2	Glu0Sor1	96	0.010416667	4	65	23427	20486	OFF	8	4	2888	50	34	16	47	3	1	34	13	1	0	1	0	2	0	36	0	0	0	0	2	0.058823529	0.060606061	0.000163399	0.00016835	22	18	0.710288987	0.724136399	0.056349206	0	0
52	yPH_403	pbs2d0	Glu2	Glu0Sor1	96	0.010416667	4	66	23787	20846	OFF	8	4	2888	53	36	17	49	4	2	36	13	1	0	1	0	2	0	40	0	0	0	0	4	0.111111111	0.114285714	0.000308642	0.00031746	24	22	0.821400099	0.838422113	0.056349206	0	0
52	yPH_403	pbs2d0	Glu2	Glu0Sor1	96	0.010416667	4	67	24147	21206	OFF	8	4	2888	55	40	15	54	1	5	40	14	1	0	1	0	2	0	43	0	0	0	0	3	0.075	0.076923077	0.000208333	0.000213675	29	25	0.896400099	0.91534519	0.056349206	0	0
52	yPH_403	pbs2d0	Glu2	Glu0Sor1	96	0.010416667	4	68	24507	21566	OFF	8	4	2888	61	44	17	57	4	3	43	14	1	0	1	0	2	0	45	0	0	0	0	2	0.046511628	0.047619048	0.000129199	0.000132275	32	27	0.942911727	0.962964238	0.056349206	0	0
52	yPH_403	pbs2d0	Glu2	Glu0Sor1	96	0.010416667	4	69	24867	21926	OFF	8	4	2888	62	46	16	59	3	2	45	14	2	0	1	0	2	0	46	0	1	0	0	0	0	0	0	0	34	27	0.942911727	0.962964238	0.056349206	0	0
52	yPH_403	pbs2d0	Glu2	Glu0Sor1	96	0.010416667	4	70	25227	22286	OFF	8	4	2888	61	46	15	59	2	0	46	13	2	0	1	0	2	0	48	0	1	0	0	1	0.02173913	0.022727273	6.04E-05	6.31E-05	34	28	0.964650857	0.98569151	0.056349206	0	0
52	yPH_403	pbs2d0	Glu2	Glu0Sor1	96	0.010416667	4	71	25587	22646	OFF	8	4	2888	64	48	16	60	4	1	48	12	2	0	1	0	2	0	47	0	0	0	1	0	0	0	0	0	35	28	0.964650857	0.98569151	0.056349206	0	0
52	yPH_403	pbs2d0	Glu2	Glu0Sor1	96	0.010416667	4	72	25947	23006	OFF	8	4	2888	67	49	18	61	6	1	47	14	2	0	1	0	2	0	50	0	1	0	0	2	0.042553191	0.044444444	0.000118203	0.000123457	36	30	1.007204048	1.030135955	0.056349206	0	0
52	yPH_403	pbs2d0	Glu2	Glu0Sor1	96	0.010416667	4	73	26307	23366	ON	9	5	2887	70	53	17	63	7	2	50	13	2	0	1	0	2	0	50	0	0	0	0	0	0	0	0	0	38	30	1.007204048	1.030135955	0.056349206	0	0
52	yPH_403	pbs2d0	Glu2	Glu0Sor1	96	0.010416667	4	74	26667	23726	ON	9	5	2887	71	53	18	63	8	0	50	13	2	0	1	0	2	0	50	0	0	0	0	0	0	0	0	0	38	30	1.007204048	1.030135955	0.056349206	0	0
52	yPH_403	pbs2d0	Glu2	Glu0Sor1	96	0.010416667	4	75	27027	24086	ON	9	5	2887	72	52	20	63	9	0	50	13	2	0	1	0	2	0	48	0	0	0	2	0	0	0	0	0	38	30	1.007204048	1.030135955	0.056349206	0	0
52	yPH_403	pbs2d0	Glu2	Glu0Sor1	96	0.010416667	4	76	27387	24446	ON	9	5	2887	74	52	22	63	11	0	48	15	2	0	1	0	2	0	48	0	0	0	0	0	0	0	0	0	38	30	1.007204048	1.030135955	0.056349206	0	0
52	yPH_403	pbs2d0	Glu2	Glu0Sor1	96	0.010416667	4	77	27747	24806	ON	9	5	2887	73	52	21	63	10	0	48	15	2	0	1	0	2	0	48	0	0	0	0	0	0	0	0	0	38	30	1.007204048	1.030135955	0.056349206	0	0
52	yPH_403	pbs2d0	Glu2	Glu0Sor1	96	0.010416667	4	78	28107	25166	ON	9	5	2887	69	50	19	63	6	0	48	15	2	0	1	0	2	0	48	0	0	0	0	0	0	0	0	0	38	30	1.007204048	1.030135955	0.056349206	0	0
52	yPH_403	pbs2d0	Glu2	Glu0Sor1	96	0.010416667	4	79	28467	25526	ON	9	5	2887	71	50	21	63	8	0	48	15	2	0	1	0	2	0	48	0	0	0	0	0	0	0	0	0	38	30	1.007204048	1.030135955	0.056349206	0	0
52	yPH_403	pbs2d0	Glu2	Glu0Sor1	96	0.010416667	4	80	28827	25886	ON	9	5	2887	71	52	19	63	8	0	48	15	2	0	1	0	2	0	50	0	2	0	0	0	0	0	0	0	38	30	1.007204048	1.030135955	0.056349206	0	0
52	yPH_403	pbs2d0	Glu2	Glu0Sor1	96	0.010416667	4	81	29187	26246	OFF	10	5	2888	65	51	14	63	2	0	50	13	2	0	1	0	2	0	50	0	0	0	0	0	0	0	0	0	38	30	1.007204048	1.030135955	0.056349206	0	0
52	yPH_403	pbs2d0	Glu2	Glu0Sor1	96	0.010416667	4	82	29547	26606	OFF	10	5	2888	66	51	15	63	3	0	50	13	3	0	2	0	3	0.016393443	51	0	0	0	0	1	0.02	0.021276596	5.56E-05	5.91E-05	38	31	1.027204048	1.05141255	0.072742649	0.016393443	4.55E-05
52	yPH_403	pbs2d0	Glu2	Glu0Sor1	96	0.010416667	4	83	29907	26966	OFF	10	5	2888	65	51	14	64	1	1	51	13	3	0	2	0	3	0	51	0	1	0	2	1	0.019607843	0.020833333	5.45E-05	5.79E-05	39	32	1.046811892	1.072245884	0.072742649	0	0
52	yPH_403	pbs2d0	Glu2	Glu0Sor1	96	0.010416667	4	84	30267	27326	OFF	10	5	2888	67	52	15	65	2	1	51	14	3	0	2	0	3	0	57	0	3	0	0	3	0.058823529	0.0625	0.000163399	0.000173611	40	35	1.105635421	1.134745884	0.072742649	0	0
52	yPH_403	pbs2d0	Glu2	Glu0Sor1	96	0.010416667	4	85	30627	27686	OFF	10	5	2888	72	59	13	70	2	5	57	13	3	0	2	0	3	0	57	0	0	0	0	0	0	0	0	0	45	35	1.105635421	1.134745884	0.072742649	0	0
52	yPH_403	pbs2d0	Glu2	Glu0Sor1	96	0.010416667	4	86	30987	28046	OFF	10	5	2888	73	58	15	71	2	1	57	14	3	0	2	0	3	0	58	0	0	0	0	1	0.01754386	0.018518519	4.87E-05	5.14E-05	46	36	1.123179281	1.153264402	0.072742649	0	0
52	yPH_403	pbs2d0	Glu2	Glu0Sor1	96	0.010416667	4	87	31347	28406	OFF	10	5	2888	76	60	16	72	4	1	58	14	3	0	2	0	3	0	61	0	0	0	0	3	0.051724138	0.054545455	0.000143678	0.000151515	47	39	1.174903419	1.207809857	0.072742649	0	0
52	yPH_403	pbs2d0	Glu2	Glu0Sor1	96	0.010416667	4	88	31707	28766	OFF	10	5	2888	78	62	16	76	2	4	61	15	3	0	2	0	3	0	61	0	0	0	0	0	0	0	0	0	51	39	1.174903419	1.207809857	0.072742649	0	0
52	yPH_403	pbs2d0	Glu2	Glu0Sor1	96	0.010416667	4	89	32067	29126	ON	11	6	2888	86	67	19	77	9	1	61	16	3	0	2	0	3	0	61	0	0	0	0	0	0	0	0	0	52	39	1.174903419	1.207809857	0.072742649	0	0
52	yPH_403	pbs2d0	Glu2	Glu0Sor1	96	0.010416667	4	90	32427	29486	ON	11	6	2888	84	64	20	77	7	0	61	16	3	0	2	0	3	0	61	0	0	0	0	0	0	0	0	0	52	39	1.174903419	1.207809857	0.072742649	0	0
52	yPH_403	pbs2d0	Glu2	Glu0Sor1	96	0.010416667	4	91	32787	29846	ON	11	6	2888	83	64	19	77	6	0	61	16	3	0	2	0	3	0	61	0	0	0	0	0	0	0	0	0	52	39	1.174903419	1.207809857	0.072742649	0	0
52	yPH_403	pbs2d0	Glu2	Glu0Sor1	96	0.010416667	4	92	33147	30206	ON	11	6	2888	84	64	20	77	7	0	61	16	3	0	2	0	3	0	61	0	0	0	0	0	0	0	0	0	52	39	1.174903419	1.207809857	0.072742649	0	0
52	yPH_403	pbs2d0	Glu2	Glu0Sor1	96	0.010416667	4	93	33507	30566	ON	11	6	2888	84	64	20	77	7	0	61	16	3	0	2	0	3	0	61	0	0	0	0	0	0	0	0	0	52	39	1.174903419	1.207809857	0.072742649	0	0
52	yPH_403	pbs2d0	Glu2	Glu0Sor1	96	0.010416667	4	94	33867	30926	ON	11	6	2888	83	64	19	77	6	0	61	16	3	0	2	0	3	0	61	0	0	0	0	0	0	0	0	0	52	39	1.174903419	1.207809857	0.072742649	0	0
52	yPH_403	pbs2d0	Glu2	Glu0Sor1	96	0.010416667	4	95	34227	31286	ON	11	6	2888	84	64	20	77	7	0	61	16	3	0	2	0	3	0	61	0	0	0	0	0	0	0	0	0	52	39	1.174903419	1.207809857	0.072742649	0	0
52	yPH_403	pbs2d0	Glu2	Glu0Sor1	96	0.010416667	4	96	34587	31646	ON	11	6	2888	84	64	20	77	7	0	61	16	3	0	2	0	3	0	61	0	0	0	0	0	0	0	0	0	52	39	1.174903419	1.207809857	0.072742649	0	0
52	yPH_403	pbs2d0	Glu2	Glu0Sor1	96	0.010416667	4	97	34947	32006	OFF	12	6	2888	79	63	16	77	2	0	61	16	4	0	3	0	4	0.013513514	61	0	0	0	1	1	0.016393443	0.01754386	4.55E-05	4.87E-05	52	40	1.191296861	1.225353716	0.086256162	0.013513513	3.75E-05
52	yPH_403	pbs2d0	Glu2	Glu0Sor1	96	0.010416667	4	98	35307	32366	OFF	12	6	2888	79	63	16	77	2	1	61	16	5	0	4	0	5	0.01369863	63	0	0	0	0	2	0.032786885	0.035714286	9.11E-05	9.92E-05	53	42	1.224083746	1.261068002	0.099954793	0.013698631	3.81E-05
52	yPH_403	pbs2d0	Glu2	Glu0Sor1	96	0.010416667	4	99	35667	32726	OFF	12	6	2888	84	64	20	80	4	3	63	17	5	0	4	0	5	0	66	0	0	0	0	3	0.047619048	0.051724138	0.000132275	0.000143678	56	45	1.271702794	1.31279214	0.099954793	0	0
52	yPH_403	pbs2d0	Glu2	Glu0Sor1	96	0.010416667	4	100	36027	33086	OFF	12	6	2888	87	67	20	83	4	3	66	17	5	0	4	0	5	0	71	0	1	0	1	5	0.075757576	0.081967213	0.000210438	0.000227687	59	50	1.34746037	1.394759353	0.099954793	0	0
52	yPH_403	pbs2d0	Glu2	Glu0Sor1	96	0.010416667	4	101	36387	33446	OFF	12	6	2888	93	72	21	89	4	6	71	18	4	1	4	0	5	0	71	0	2	0	2	0	0	0	0	0	65	50	1.34746037	1.394759353	0.099954793	0	0
52	yPH_403	pbs2d0	Glu2	Glu0Sor1	96	0.010416667	4	102	36747	33806	OFF	12	6	2888	92	72	20	89	3	0	71	18	4	1	4	0	5	0	72	0	2	0	2	1	0.014084507	0.014925373	3.91E-05	4.15E-05	65	51	1.361544877	1.409684726	0.099954793	0	0
52	yPH_403	pbs2d0	Glu2	Glu0Sor1	96	0.010416667	4	103	37107	34166	OFF	12	6	2888	96	75	21	91	5	2	72	19	4	1	4	0	5	0	74	0	0	0	0	2	0.027777778	0.029411765	7.72E-05	8.17E-05	67	53	1.389322655	1.439096491	0.099954793	0	0
52	yPH_403	pbs2d0	Glu2	Glu0Sor1	96	0.010416667	4	104	37467	34526	OFF	12	6	2888	98	78	20	93	5	2	74	19	4	1	4	0	5	0	76	0	0	0	0	2	0.027027027	0.028571429	7.51E-05	7.94E-05	69	55	1.416349682	1.46766792	0.099954793	0	0
52	yPH_403	pbs2d0	Glu2	Glu0Sor1	96	0.010416667	4	105	37827	34886	ON	13	7	2888	105	81	24	95	10	2	76	19	4	1	4	0	5	0	76	0	0	0	0	0	0	0	0	0	71	55	1.416349682	1.46766792	0.099954793	0	0
52	yPH_403	pbs2d0	Glu2	Glu0Sor1	96	0.010416667	4	106	38187	35246	ON	13	7	2888	107	80	27	95	12	0	76	19	4	1	4	0	5	0	76	0	0	0	0	0	0	0	0	0	71	55	1.416349682	1.46766792	0.099954793	0	0
52	yPH_403	pbs2d0	Glu2	Glu0Sor1	96	0.010416667	4	107	38547	35606	ON	13	7	2888	104	79	25	95	9	0	76	19	4	1	4	0	5	0	76	0	0	0	0	0	0	0	0	0	71	55	1.416349682	1.46766792	0.099954793	0	0
52	yPH_403	pbs2d0	Glu2	Glu0Sor1	96	0.010416667	4	108	38907	35966	ON	13	7	2888	107	81	26	96	11	1	76	20	4	1	4	0	5	0	76	0	0	0	0	0	0	0	0	0	72	55	1.416349682	1.46766792	0.099954793	0	0
52	yPH_403	pbs2d0	Glu2	Glu0Sor1	96	0.010416667	4	109	39267	36326	ON	13	7	2888	107	81	26	97	10	1	76	21	4	1	4	0	5	0	76	0	0	0	0	0	0	0	0	0	73	55	1.416349682	1.46766792	0.099954793	0	0
52	yPH_403	pbs2d0	Glu2	Glu0Sor1	96	0.010416667	4	110	39627	36686	ON	13	7	2888	108	81	27	97	11	0	76	21	4	1	4	0	5	0	76	0	0	0	0	0	0	0	0	0	73	55	1.416349682	1.46766792	0.099954793	0	0
52	yPH_403	pbs2d0	Glu2	Glu0Sor1	96	0.010416667	4	111	39987	37046	ON	13	7	2888	108	81	27	97	11	0	76	21	4	1	4	0	5	0	76	0	0	0	0	0	0	0	0	0	73	55	1.416349682	1.46766792	0.099954793	0	0
52	yPH_403	pbs2d0	Glu2	Glu0Sor1	96	0.010416667	4	112	40347	37406	ON	13	7	2888	108	83	25	97	11	0	76	21	4	1	4	0	5	0	77	0	1	0	0	0	0	0	0	0	73	55	1.416349682	1.46766792	0.099954793	0	0
52	yPH_403	pbs2d0	Glu2	Glu0Sor1	96	0.010416667	4	113	40707	37766	OFF	14	7	2888	102	79	23	97	5	0	77	20	4	1	4	0	5	0	76	0	0	0	2	1	0.012987013	0.01369863	3.61E-05	3.81E-05	73	56	1.429336695	1.48136655	0.099954793	0	0
52	yPH_403	pbs2d0	Glu2	Glu0Sor1	96	0.010416667	4	114	41067	38126	OFF	14	7	2888	103	77	26	98	5	1	76	22	5	1	5	0	6	0.010752688	77	0	0	0	0	1	0.013157895	0.014084507	3.65E-05	3.91E-05	74	57	1.442494589	1.495451057	0.110707481	0.010752688	2.99E-05
52	yPH_403	pbs2d0	Glu2	Glu0Sor1	96	0.010416667	4	115	41427	38486	OFF	14	7	2888	106	82	24	98	8	1	77	21	5	0	5	0	6	0	79	0	0	0	0	2	0.025974026	0.027777778	7.22E-05	7.72E-05	75	59	1.468468615	1.523228835	0.110707481	0	0
52	yPH_403	pbs2d0	Glu2	Glu0Sor1	96	0.010416667	4	116	41787	38846	OFF	14	7	2888	107	81	26	101	6	3	79	22	5	0	5	0	6	0	82	0	1	0	2	4	0.050632911	0.054054054	0.000140647	0.00015015	78	63	1.519101527	1.577282889	0.110707481	0	0
52	yPH_403	pbs2d0	Glu2	Glu0Sor1	96	0.010416667	4	117	42147	39206	OFF	14	7	2888	108	83	25	104	4	4	82	22	5	0	5	0	6	0	80	0	0	0	3	1	0.012195122	0.012987013	3.39E-05	3.61E-05	82	64	1.531296649	1.590269902	0.110707481	0	0
52	yPH_403	pbs2d0	Glu2	Glu0Sor1	96	0.010416667	4	118	42507	39566	OFF	14	7	2888	112	81	31	105	7	1	80	25	5	0	5	0	6	0	85	0	6	0	2	1	0.0125	0.013333333	3.47E-05	3.70E-05	83	65	1.543796649	1.603603235	0.110707481	0	0
52	yPH_403	pbs2d0	Glu2	Glu0Sor1	96	0.010416667	4	119	42867	39926	OFF	14	7	2888	114	88	26	108	6	3	85	23	5	0	5	0	6	0	NA	NA	NA	NA	NA	NA	NA	NA	NA	NA	NA	NA	NA	NA	NA	NA	NA
52	yPH_403	pbs2d0	Glu2	Glu0Sor1	96	0.010416667	5	0	36	-2905	OFF	0	0	3610	23	22	1	22	1	0	21	1	0	0	0	0	0	0	21	0	0	0	0	0	0	0	0	0	NA	NA	NA	NA	NA	NA	NA
52	yPH_403	pbs2d0	Glu2	Glu0Sor1	96	0.010416667	5	1	396	-2545	OFF	0	0	3610	23	22	1	22	1	0	21	1	0	0	0	0	0	0	22	0	0	0	0	1	0.047619048	0.047619048	0.000132275	0.000132275	NA	NA	NA	NA	NA	NA	NA
52	yPH_403	pbs2d0	Glu2	Glu0Sor1	96	0.010416667	5	2	756	-2185	OFF	0	0	3610	23	22	1	23	0	1	22	1	0	0	0	0	0	0	22	0	0	0	0	0	0	0	0	0	NA	NA	NA	NA	NA	NA	NA
52	yPH_403	pbs2d0	Glu2	Glu0Sor1	96	0.010416667	5	3	1116	-1825	OFF	0	0	3610	24	23	1	23	1	0	22	1	0	0	0	0	0	0	22	0	0	0	0	0	0	0	0	0	NA	NA	NA	NA	NA	NA	NA
52	yPH_403	pbs2d0	Glu2	Glu0Sor1	96	0.010416667	5	4	1476	-1465	OFF	0	0	3610	24	22	2	23	1	0	22	1	0	0	0	0	0	0	23	0	0	0	0	1	0.045454545	0.045454545	0.000126263	0.000126263	NA	NA	NA	NA	NA	NA	NA
52	yPH_403	pbs2d0	Glu2	Glu0Sor1	96	0.010416667	5	5	1836	-1105	OFF	0	0	3610	26	25	1	24	2	1	23	1	0	0	0	0	0	0	26	0	0	0	0	3	0.130434783	0.130434783	0.000362319	0.000362319	NA	NA	NA	NA	NA	NA	NA
52	yPH_403	pbs2d0	Glu2	Glu0Sor1	96	0.010416667	5	6	2196	-745	OFF	0	0	3610	28	26	2	27	1	3	26	1	0	0	0	0	0	0	27	0	0	0	0	1	0.038461538	0.038461538	0.000106838	0.000106838	NA	NA	NA	NA	NA	NA	NA
52	yPH_403	pbs2d0	Glu2	Glu0Sor1	96	0.010416667	5	7	2556	-385	OFF	0	0	3610	28	27	1	28	0	1	27	1	0	0	0	0	0	0	27	0	0	0	0	0	0	0	0	0	NA	NA	NA	NA	NA	NA	NA
52	yPH_403	pbs2d0	Glu2	Glu0Sor1	96	0.010416667	5	8	2916	-25	OFF	0	0	3610	28	27	1	28	0	0	27	1	0	0	0	0	0	0	27	0	0	0	0	0	0	0	0	0	NA	NA	NA	NA	NA	NA	NA
52	yPH_403	pbs2d0	Glu2	Glu0Sor1	96	0.010416667	5	9	3276	335	ON	1	1	2888	28	27	1	28	0	0	27	1	0	0	0	0	0	0	27	0	0	0	0	0	0	0	0	0	0	0	0	0	0	NA	NA
52	yPH_403	pbs2d0	Glu2	Glu0Sor1	96	0.010416667	5	10	3636	695	ON	1	1	2888	28	27	1	28	0	0	27	1	0	0	0	0	0	0	27	0	0	0	0	0	0	0	0	0	0	0	0	0	0	0	0
52	yPH_403	pbs2d0	Glu2	Glu0Sor1	96	0.010416667	5	11	3996	1055	ON	1	1	2888	28	27	1	28	0	0	27	1	0	0	0	0	0	0	27	0	0	0	0	0	0	0	0	0	0	0	0	0	0	0	0
52	yPH_403	pbs2d0	Glu2	Glu0Sor1	96	0.010416667	5	12	4356	1415	ON	1	1	2888	28	27	1	28	0	0	27	1	0	0	0	0	0	0	27	0	0	0	0	0	0	0	0	0	0	0	0	0	0	0	0
52	yPH_403	pbs2d0	Glu2	Glu0Sor1	96	0.010416667	5	13	4716	1775	ON	1	1	2888	28	27	1	28	0	0	27	1	0	0	0	0	0	0	27	0	0	0	0	0	0	0	0	0	0	0	0	0	0	0	0
52	yPH_403	pbs2d0	Glu2	Glu0Sor1	96	0.010416667	5	14	5076	2135	ON	1	1	2888	29	28	1	28	1	0	27	1	0	0	0	0	0	0	27	0	0	0	0	0	0	0	0	0	0	0	0	0	0	0	0
52	yPH_403	pbs2d0	Glu2	Glu0Sor1	96	0.010416667	5	15	5436	2495	ON	1	1	2888	28	27	1	28	0	0	27	1	0	0	0	0	0	0	27	0	0	0	0	0	0	0	0	0	0	0	0	0	0	0	0
52	yPH_403	pbs2d0	Glu2	Glu0Sor1	96	0.010416667	5	16	5796	2855	ON	1	1	2888	29	28	1	28	1	0	27	1	0	0	0	0	0	0	27	0	0	0	0	0	0	0	0	0	0	0	0	0	0	0	0
52	yPH_403	pbs2d0	Glu2	Glu0Sor1	96	0.010416667	5	17	6156	3215	OFF	2	1	2888	28	27	1	28	0	0	27	1	1	0	1	0	1	0.035714286	25	0	0	0	2	0	0	0	0	0	0	0	0	0	0.035714286	0.035714286	9.92E-05
52	yPH_403	pbs2d0	Glu2	Glu0Sor1	96	0.010416667	5	18	6516	3575	OFF	2	1	2888	28	25	3	28	0	0	25	3	1	0	1	0	1	0	26	0	0	0	0	1	0.04	0.041666667	0.000111111	0.000115741	0	1	0.04	0.041666667	0.035714286	0	0
52	yPH_403	pbs2d0	Glu2	Glu0Sor1	96	0.010416667	5	19	6876	3935	OFF	2	1	2888	29	26	3	29	0	1	26	3	1	0	1	0	1	0	31	0	2	0	0	3	0.115384615	0.12	0.000320513	0.000333333	1	4	0.155384615	0.161666667	0.035714286	0	0
52	yPH_403	pbs2d0	Glu2	Glu0Sor1	96	0.010416667	5	20	7236	4295	OFF	2	1	2888	32	31	1	32	0	3	31	1	1	0	1	0	1	0	33	0	0	0	0	2	0.064516129	0.066666667	0.000179211	0.000185185	4	6	0.219900744	0.228333333	0.035714286	0	0
52	yPH_403	pbs2d0	Glu2	Glu0Sor1	96	0.010416667	5	21	7596	4655	OFF	2	1	2888	34	33	1	34	0	2	33	1	2	0	2	0	2	0.03030303	33	0	0	0	0	0	0	0	0	0	6	6	0.219900744	0.228333333	0.066017316	0.03030303	8.42E-05
52	yPH_403	pbs2d0	Glu2	Glu0Sor1	96	0.010416667	5	22	7956	5015	OFF	2	1	2888	34	33	1	34	0	0	33	1	2	0	2	0	2	0	34	0	0	0	0	1	0.03030303	0.032258065	8.42E-05	8.96E-05	6	7	0.250203775	0.260591398	0.066017316	0	0
52	yPH_403	pbs2d0	Glu2	Glu0Sor1	96	0.010416667	5	23	8316	5375	OFF	2	1	2888	36	35	1	35	1	1	34	1	2	0	2	0	2	0	35	0	0	0	0	1	0.029411765	0.03125	8.17E-05	8.68E-05	7	8	0.279615539	0.291841398	0.066017316	0	0
52	yPH_403	pbs2d0	Glu2	Glu0Sor1	96	0.010416667	5	24	8676	5735	OFF	2	1	2888	41	40	1	36	5	1	35	1	2	0	2	0	2	0	35	0	0	0	0	0	0	0	0	0	8	8	0.279615539	0.291841398	0.066017316	0	0
52	yPH_403	pbs2d0	Glu2	Glu0Sor1	96	0.010416667	5	25	9036	6095	ON	3	2	2888	39	38	1	36	3	0	35	1	2	0	2	0	2	0	35	0	0	0	0	0	0	0	0	0	8	8	0.279615539	0.291841398	0.066017316	0	0
52	yPH_403	pbs2d0	Glu2	Glu0Sor1	96	0.010416667	5	26	9396	6455	ON	3	2	2888	38	37	1	36	2	0	35	1	2	0	2	0	2	0	35	0	0	0	0	0	0	0	0	0	8	8	0.279615539	0.291841398	0.066017316	0	0
52	yPH_403	pbs2d0	Glu2	Glu0Sor1	96	0.010416667	5	27	9756	6815	ON	3	2	2888	37	36	1	36	1	0	35	1	2	0	2	0	2	0	36	0	0	0	0	1	0.028571429	0.03030303	7.94E-05	8.42E-05	8	9	0.308186968	0.322144428	0.066017316	0	0
52	yPH_403	pbs2d0	Glu2	Glu0Sor1	96	0.010416667	5	28	10116	7175	ON	3	2	2888	39	38	1	37	2	1	36	1	1	0	1	0	2	0	36	0	0	0	0	0	0	0	0	0	9	9	0.308186968	0.322144428	0.066017316	0	0
52	yPH_403	pbs2d0	Glu2	Glu0Sor1	96	0.010416667	5	29	10476	7535	ON	3	2	2888	39	38	1	37	2	0	36	1	1	0	1	0	2	0	36	0	0	0	0	0	0	0	0	0	9	9	0.308186968	0.322144428	0.066017316	0	0
52	yPH_403	pbs2d0	Glu2	Glu0Sor1	96	0.010416667	5	30	10836	7895	ON	3	2	2888	39	38	1	37	2	0	36	1	1	0	1	0	2	0	36	0	0	0	0	0	0	0	0	0	9	9	0.308186968	0.322144428	0.066017316	0	0
52	yPH_403	pbs2d0	Glu2	Glu0Sor1	96	0.010416667	5	31	11196	8255	ON	3	2	2888	40	39	1	37	3	0	36	1	1	0	1	0	2	0	36	0	0	0	0	0	0	0	0	0	9	9	0.308186968	0.322144428	0.066017316	0	0
52	yPH_403	pbs2d0	Glu2	Glu0Sor1	96	0.010416667	5	32	11556	8615	ON	3	2	2888	38	37	1	37	1	0	36	1	1	0	1	0	2	0	36	0	0	0	0	0	0	0	0	0	9	9	0.308186968	0.322144428	0.066017316	0	0
52	yPH_403	pbs2d0	Glu2	Glu0Sor1	96	0.010416667	5	33	11916	8975	OFF	4	2	2888	37	36	1	37	0	0	36	1	2	0	2	0	3	0.027777778	37	0	0	0	0	1	0.027777778	0.029411765	7.72E-05	8.17E-05	9	10	0.335964746	0.351556193	0.093795094	0.027777778	7.72E-05
52	yPH_403	pbs2d0	Glu2	Glu0Sor1	96	0.010416667	5	34	12276	9335	OFF	4	2	2888	38	37	1	38	0	1	37	1	3	0	3	0	4	0.027777778	37	0	0	0	0	0	0	0	0	0	10	10	0.335964746	0.351556193	0.121572872	0.027777778	7.72E-05
52	yPH_403	pbs2d0	Glu2	Glu0Sor1	96	0.010416667	5	35	12636	9695	OFF	4	2	2888	38	37	1	38	0	0	37	1	3	0	3	0	4	0	39	0	0	0	0	2	0.054054054	0.058823529	0.00015015	0.000163399	10	12	0.3900188	0.410379722	0.121572872	0	0
52	yPH_403	pbs2d0	Glu2	Glu0Sor1	96	0.010416667	5	36	12996	10055	OFF	4	2	2888	40	39	1	40	0	2	39	1	3	0	3	0	4	0	40	0	0	0	0	1	0.025641026	0.027777778	7.12E-05	7.72E-05	12	13	0.415659825	0.4381575	0.121572872	0	0
52	yPH_403	pbs2d0	Glu2	Glu0Sor1	96	0.010416667	5	37	13356	10415	OFF	4	2	2888	41	40	1	41	0	1	40	1	3	0	3	0	4	0	40	0	0	0	0	0	0	0	0	0	13	13	0.415659825	0.4381575	0.121572872	0	0
52	yPH_403	pbs2d0	Glu2	Glu0Sor1	96	0.010416667	5	38	13716	10775	OFF	4	2	2888	41	40	1	41	0	0	40	1	3	0	3	0	4	0	40	0	0	0	0	0	0	0	0	0	13	13	0.415659825	0.4381575	0.121572872	0	0
52	yPH_403	pbs2d0	Glu2	Glu0Sor1	96	0.010416667	5	39	14076	11135	OFF	4	2	2888	41	40	1	41	0	0	40	1	3	0	3	0	4	0	42	0	0	0	0	2	0.05	0.054054054	0.000138889	0.00015015	13	15	0.465659825	0.492211554	0.121572872	0	0
52	yPH_403	pbs2d0	Glu2	Glu0Sor1	96	0.010416667	5	40	14436	11495	OFF	4	2	2888	43	42	1	43	0	2	42	1	3	0	3	0	4	0	42	0	0	0	0	0	0	0	0	0	15	15	0.465659825	0.492211554	0.121572872	0	0
52	yPH_403	pbs2d0	Glu2	Glu0Sor1	96	0.010416667	5	41	14796	11855	ON	5	3	2888	45	44	1	43	2	0	42	1	3	0	3	0	4	0	42	0	0	0	0	0	0	0	0	0	15	15	0.465659825	0.492211554	0.121572872	0	0
52	yPH_403	pbs2d0	Glu2	Glu0Sor1	96	0.010416667	5	42	15156	12215	ON	5	3	2888	45	44	1	43	2	0	42	1	3	0	3	0	4	0	40	0	0	0	2	0	0	0	0	0	15	15	0.465659825	0.492211554	0.121572872	0	0
52	yPH_403	pbs2d0	Glu2	Glu0Sor1	96	0.010416667	5	43	15516	12575	ON	5	3	2888	44	41	3	43	1	0	40	3	3	0	3	0	4	0	42	0	2	0	0	0	0	0	0	0	15	15	0.465659825	0.492211554	0.121572872	0	0
52	yPH_403	pbs2d0	Glu2	Glu0Sor1	96	0.010416667	5	44	15876	12935	ON	5	3	2888	45	43	2	43	2	0	42	1	3	0	3	0	4	0	40	0	0	0	2	0	0	0	0	0	15	15	0.465659825	0.492211554	0.121572872	0	0
52	yPH_403	pbs2d0	Glu2	Glu0Sor1	96	0.010416667	5	45	16236	13295	ON	5	3	2888	44	40	4	43	1	0	40	3	3	0	3	0	4	0	42	0	2	0	0	0	0	0	0	0	15	15	0.465659825	0.492211554	0.121572872	0	0
52	yPH_403	pbs2d0	Glu2	Glu0Sor1	96	0.010416667	5	46	16596	13655	ON	5	3	2888	45	43	2	43	2	0	42	1	3	0	3	0	4	0	40	0	0	0	2	0	0	0	0	0	15	15	0.465659825	0.492211554	0.121572872	0	0
52	yPH_403	pbs2d0	Glu2	Glu0Sor1	96	0.010416667	5	47	16956	14015	ON	5	3	2888	45	41	4	43	2	0	40	3	3	0	3	0	4	0	42	0	2	0	0	0	0	0	0	0	15	15	0.465659825	0.492211554	0.121572872	0	0
52	yPH_403	pbs2d0	Glu2	Glu0Sor1	96	0.010416667	5	48	17316	14375	ON	5	3	2888	44	43	1	43	1	0	42	1	3	0	3	0	4	0	42	0	0	0	0	0	0	0	0	0	15	15	0.465659825	0.492211554	0.121572872	0	0
52	yPH_403	pbs2d0	Glu2	Glu0Sor1	96	0.010416667	5	49	17676	14735	OFF	6	3	2888	43	42	1	43	0	0	42	1	4	0	4	0	5	0.025	42	0	0	0	0	0	0	0	0	0	15	15	0.465659825	0.492211554	0.146572872	0.025	6.94E-05
52	yPH_403	pbs2d0	Glu2	Glu0Sor1	96	0.010416667	5	50	18036	15095	OFF	6	3	2888	44	42	2	44	0	1	42	2	4	0	4	0	5	0	43	0	0	0	0	1	0.023809524	0.026315789	6.61E-05	7.31E-05	16	16	0.489469349	0.518527344	0.146572872	0	0
52	yPH_403	pbs2d0	Glu2	Glu0Sor1	96	0.010416667	5	51	18396	15455	OFF	6	3	2888	45	43	2	45	0	1	43	2	4	0	4	0	5	0	43	0	0	0	2	2	0.046511628	0.051282051	0.000129199	0.00014245	17	18	0.535980977	0.569809395	0.146572872	0	0
52	yPH_403	pbs2d0	Glu2	Glu0Sor1	96	0.010416667	5	52	18756	15815	OFF	6	3	2888	48	44	4	47	1	2	43	4	4	0	4	0	5	0	46	0	2	0	0	1	0.023255814	0.025641026	6.46E-05	7.12E-05	19	19	0.559236791	0.59545042	0.146572872	0	0
52	yPH_403	pbs2d0	Glu2	Glu0Sor1	96	0.010416667	5	53	19116	16175	OFF	6	3	2888	49	47	2	48	1	1	46	2	4	0	4	0	5	0	47	0	0	0	0	1	0.02173913	0.023809524	6.04E-05	6.61E-05	20	20	0.580975922	0.619259944	0.146572872	0	0
52	yPH_403	pbs2d0	Glu2	Glu0Sor1	96	0.010416667	5	54	19476	16535	OFF	6	3	2888	52	49	3	50	2	2	47	3	4	0	4	0	5	0	50	0	0	0	0	3	0.063829787	0.069767442	0.000177305	0.000193798	22	23	0.644805709	0.689027386	0.146572872	0	0
52	yPH_403	pbs2d0	Glu2	Glu0Sor1	96	0.010416667	5	55	19836	16895	OFF	6	3	2888	53	50	3	53	0	3	50	3	5	0	5	0	6	0.020408163	51	0	0	0	0	1	0.02	0.022222222	5.56E-05	6.17E-05	25	24	0.664805709	0.711249608	0.166981035	0.020408163	5.67E-05
52	yPH_403	pbs2d0	Glu2	Glu0Sor1	96	0.010416667	5	56	20196	17255	OFF	6	3	2888	54	51	3	54	0	1	51	3	5	0	5	0	6	0	52	0	0	0	0	1	0.019607843	0.02173913	5.45E-05	6.04E-05	26	25	0.684413552	0.732988739	0.166981035	0	0
52	yPH_403	pbs2d0	Glu2	Glu0Sor1	96	0.010416667	5	57	20556	17615	ON	7	4	2888	59	56	3	55	4	1	52	3	5	0	5	0	6	0	52	0	0	0	0	0	0	0	0	0	27	25	0.684413552	0.732988739	0.166981035	0	0
52	yPH_403	pbs2d0	Glu2	Glu0Sor1	96	0.010416667	5	58	20916	17975	ON	7	4	2888	58	55	3	55	3	0	52	3	5	0	5	0	6	0	52	0	0	0	0	0	0	0	0	0	27	25	0.684413552	0.732988739	0.166981035	0	0
52	yPH_403	pbs2d0	Glu2	Glu0Sor1	96	0.010416667	5	59	21276	18335	ON	7	4	2888	57	54	3	55	2	0	52	3	5	0	5	0	6	0	52	0	0	0	0	0	0	0	0	0	27	25	0.684413552	0.732988739	0.166981035	0	0
52	yPH_403	pbs2d0	Glu2	Glu0Sor1	96	0.010416667	5	60	21636	18695	ON	7	4	2888	59	56	3	55	4	0	52	3	5	0	5	0	6	0	52	0	0	0	0	0	0	0	0	0	27	25	0.684413552	0.732988739	0.166981035	0	0
52	yPH_403	pbs2d0	Glu2	Glu0Sor1	96	0.010416667	5	61	21996	19055	ON	7	4	2888	57	54	3	55	2	0	52	3	5	0	5	0	6	0	52	0	0	0	0	0	0	0	0	0	27	25	0.684413552	0.732988739	0.166981035	0	0
52	yPH_403	pbs2d0	Glu2	Glu0Sor1	96	0.010416667	5	62	22356	19415	ON	7	4	2888	56	53	3	55	1	0	52	3	5	0	5	0	6	0	52	0	0	0	0	0	0	0	0	0	27	25	0.684413552	0.732988739	0.166981035	0	0
52	yPH_403	pbs2d0	Glu2	Glu0Sor1	96	0.010416667	5	63	22716	19775	ON	7	4	2888	58	55	3	55	3	0	52	3	5	0	5	0	6	0	52	0	0	0	0	0	0	0	0	0	27	25	0.684413552	0.732988739	0.166981035	0	0
52	yPH_403	pbs2d0	Glu2	Glu0Sor1	96	0.010416667	5	64	23076	20135	ON	7	4	2888	57	54	3	55	2	0	52	3	5	0	5	0	6	0	53	0	1	0	0	0	0	0	0	0	27	25	0.684413552	0.732988739	0.166981035	0	0
52	yPH_403	pbs2d0	Glu2	Glu0Sor1	96	0.010416667	5	65	23436	20495	OFF	8	4	2888	55	53	2	55	0	0	53	2	5	0	5	0	6	0	53	0	0	0	1	1	0.018867925	0.020833333	5.24E-05	5.79E-05	27	26	0.703281476	0.753822072	0.166981035	0	0
52	yPH_403	pbs2d0	Glu2	Glu0Sor1	96	0.010416667	5	66	23796	20855	OFF	8	4	2888	57	53	4	56	1	1	53	3	6	0	6	0	7	0.019607843	53	0	0	0	2	2	0.037735849	0.042553191	0.000104822	0.000118203	28	28	0.741017326	0.796375264	0.186588878	0.019607843	5.45E-05
52	yPH_403	pbs2d0	Glu2	Glu0Sor1	96	0.010416667	5	67	24156	21215	OFF	8	4	2888	60	55	5	58	2	2	53	5	6	0	6	0	7	0	54	0	0	0	0	1	0.018867925	0.021276596	5.24E-05	5.91E-05	30	29	0.75988525	0.817651859	0.186588878	0	0
52	yPH_403	pbs2d0	Glu2	Glu0Sor1	96	0.010416667	5	68	24516	21575	OFF	8	4	2888	62	56	6	60	2	2	54	6	6	0	6	0	7	0	60	0	1	0	0	5	0.092592593	0.104166667	0.000257202	0.000289352	32	34	0.852477843	0.921818526	0.186588878	0	0
52	yPH_403	pbs2d0	Glu2	Glu0Sor1	96	0.010416667	5	69	24876	21935	OFF	8	4	2888	68	63	5	65	3	5	60	5	6	0	6	0	7	0	58	0	0	0	2	0	0	0	0	0	37	34	0.852477843	0.921818526	0.186588878	0	0
52	yPH_403	pbs2d0	Glu2	Glu0Sor1	96	0.010416667	5	70	25236	22295	OFF	8	4	2888	67	60	7	65	2	0	58	7	5	1	5	1	7	0	59	0	2	0	2	1	0.017241379	0.018867925	4.79E-05	5.24E-05	37	35	0.869719222	0.940686451	0.186588878	0	0
52	yPH_403	pbs2d0	Glu2	Glu0Sor1	96	0.010416667	5	71	25596	22655	OFF	8	4	2888	66	59	7	66	0	1	59	7	6	0	6	0	7	0	62	0	2	0	1	2	0.033898305	0.037735849	9.42E-05	0.000104822	38	37	0.903617527	0.9784223	0.186588878	0	0
52	yPH_403	pbs2d0	Glu2	Glu0Sor1	96	0.010416667	5	72	25956	23015	OFF	8	4	2888	69	63	6	68	1	2	62	6	6	0	6	0	7	0	65	0	2	0	0	1	0.016129032	0.017857143	4.48E-05	4.96E-05	40	38	0.919746559	0.996279443	0.186588878	0	0
52	yPH_403	pbs2d0	Glu2	Glu0Sor1	96	0.010416667	5	73	26316	23375	ON	9	5	2887	75	71	4	69	6	1	65	4	6	0	6	0	7	0	63	0	0	0	2	0	0	0	0	0	41	38	0.919746559	0.996279443	0.186588878	0	0
52	yPH_403	pbs2d0	Glu2	Glu0Sor1	96	0.010416667	5	74	26676	23735	ON	9	5	2887	75	69	6	69	6	0	63	6	6	0	6	0	7	0	66	0	3	0	0	0	0	0	0	0	41	38	0.919746559	0.996279443	0.186588878	0	0
52	yPH_403	pbs2d0	Glu2	Glu0Sor1	96	0.010416667	5	75	27036	24095	ON	9	5	2887	73	70	3	69	4	0	66	3	6	0	6	0	7	0	65	0	0	0	1	0	0	0	0	0	41	38	0.919746559	0.996279443	0.186588878	0	0
52	yPH_403	pbs2d0	Glu2	Glu0Sor1	96	0.010416667	5	76	27396	24455	ON	9	5	2887	76	72	4	69	7	0	65	4	6	0	6	0	7	0	65	0	0	0	0	0	0	0	0	0	41	38	0.919746559	0.996279443	0.186588878	0	0
52	yPH_403	pbs2d0	Glu2	Glu0Sor1	96	0.010416667	5	77	27756	24815	ON	9	5	2887	73	69	4	69	4	0	65	4	6	0	6	0	7	0	62	0	1	0	4	0	0	0	0	0	41	38	0.919746559	0.996279443	0.186588878	0	0
52	yPH_403	pbs2d0	Glu2	Glu0Sor1	96	0.010416667	5	78	28116	25175	ON	9	5	2887	70	63	7	69	1	0	62	7	6	0	6	0	7	0	63	0	2	0	1	0	0	0	0	0	41	38	0.919746559	0.996279443	0.186588878	0	0
52	yPH_403	pbs2d0	Glu2	Glu0Sor1	96	0.010416667	5	79	28476	25535	ON	9	5	2887	70	64	6	69	1	0	63	6	6	0	6	0	7	0	61	0	0	0	2	0	0	0	0	0	41	38	0.919746559	0.996279443	0.186588878	0	0
52	yPH_403	pbs2d0	Glu2	Glu0Sor1	96	0.010416667	5	80	28836	25895	ON	9	5	2887	71	63	8	69	2	0	61	8	6	0	6	0	7	0	64	0	3	0	0	0	0	0	0	0	41	38	0.919746559	0.996279443	0.186588878	0	0
52	yPH_403	pbs2d0	Glu2	Glu0Sor1	96	0.010416667	5	81	29196	26255	OFF	10	5	2888	69	64	5	69	0	0	64	5	6	0	6	0	7	0	64	0	0	0	0	0	0	0	0	0	41	38	0.919746559	0.996279443	0.186588878	0	0
52	yPH_403	pbs2d0	Glu2	Glu0Sor1	96	0.010416667	5	82	29556	26615	OFF	10	5	2888	70	65	5	69	1	0	64	5	7	0	7	0	9	0.03125	65	0	0	0	0	1	0.015625	0.01754386	4.34E-05	4.87E-05	41	39	0.935371559	1.013823302	0.217838878	0.03125	8.68E-05
52	yPH_403	pbs2d0	Glu2	Glu0Sor1	96	0.010416667	5	83	29916	26975	OFF	10	5	2888	71	66	5	70	1	1	65	5	7	0	7	0	9	0	67	0	0	0	0	2	0.030769231	0.034482759	8.55E-05	9.58E-05	42	41	0.96614079	1.048306061	0.217838878	0	0
52	yPH_403	pbs2d0	Glu2	Glu0Sor1	96	0.010416667	5	84	30276	27335	OFF	10	5	2888	72	67	5	72	0	2	67	5	7	0	7	0	9	0	73	0	3	0	0	3	0.044776119	0.05	0.000124378	0.000138889	44	44	1.010916909	1.098306061	0.217838878	0	0
52	yPH_403	pbs2d0	Glu2	Glu0Sor1	96	0.010416667	5	85	30636	27695	OFF	10	5	2888	77	74	3	76	1	4	73	3	7	0	7	0	9	0	75	0	0	0	0	2	0.02739726	0.03030303	7.61E-05	8.42E-05	48	46	1.03831417	1.128609091	0.217838878	0	0
52	yPH_403	pbs2d0	Glu2	Glu0Sor1	96	0.010416667	5	86	30996	28055	OFF	10	5	2888	79	76	3	78	1	2	75	3	7	0	7	0	9	0	78	0	0	0	0	3	0.04	0.044117647	0.000111111	0.000122549	50	49	1.07831417	1.172726738	0.217838878	0	0
52	yPH_403	pbs2d0	Glu2	Glu0Sor1	96	0.010416667	5	87	31356	28415	OFF	10	5	2888	82	79	3	81	1	3	78	3	7	0	7	0	9	0	80	0	0	0	0	2	0.025641026	0.028169014	7.12E-05	7.82E-05	53	51	1.103955195	1.200895752	0.217838878	0	0
52	yPH_403	pbs2d0	Glu2	Glu0Sor1	96	0.010416667	5	88	31716	28775	OFF	10	5	2888	84	81	3	83	1	2	80	3	7	0	7	0	9	0	81	0	0	0	0	1	0.0125	0.01369863	3.47E-05	3.81E-05	55	52	1.116455195	1.214594382	0.217838878	0	0
52	yPH_403	pbs2d0	Glu2	Glu0Sor1	96	0.010416667	5	89	32076	29135	ON	11	6	2888	98	94	4	84	14	1	81	3	6	0	6	0	9	0	82	0	0	0	0	1	0.012345679	0.013333333	3.43E-05	3.70E-05	56	53	1.128800874	1.227927716	0.217838878	0	0
52	yPH_403	pbs2d0	Glu2	Glu0Sor1	96	0.010416667	5	90	32436	29495	ON	11	6	2888	95	92	3	85	10	1	82	3	6	0	6	0	9	0	82	0	0	0	0	0	0	0	0	0	57	53	1.128800874	1.227927716	0.217838878	0	0
52	yPH_403	pbs2d0	Glu2	Glu0Sor1	96	0.010416667	5	91	32796	29855	ON	11	6	2888	91	88	3	85	6	0	82	3	6	0	6	0	9	0	82	0	0	0	0	0	0	0	0	0	57	53	1.128800874	1.227927716	0.217838878	0	0
52	yPH_403	pbs2d0	Glu2	Glu0Sor1	96	0.010416667	5	92	33156	30215	ON	11	6	2888	96	93	3	85	11	0	82	3	6	0	6	0	9	0	82	0	0	0	0	0	0	0	0	0	57	53	1.128800874	1.227927716	0.217838878	0	0
52	yPH_403	pbs2d0	Glu2	Glu0Sor1	96	0.010416667	5	93	33516	30575	ON	11	6	2888	92	89	3	85	7	0	82	3	6	0	6	0	9	0	82	0	0	0	0	0	0	0	0	0	57	53	1.128800874	1.227927716	0.217838878	0	0
52	yPH_403	pbs2d0	Glu2	Glu0Sor1	96	0.010416667	5	94	33876	30935	ON	11	6	2888	93	90	3	85	8	0	82	3	6	0	6	0	9	0	82	0	0	0	0	0	0	0	0	0	57	53	1.128800874	1.227927716	0.217838878	0	0
52	yPH_403	pbs2d0	Glu2	Glu0Sor1	96	0.010416667	5	95	34236	31295	ON	11	6	2888	91	88	3	85	6	0	82	3	6	0	6	0	9	0	82	0	0	0	0	0	0	0	0	0	57	53	1.128800874	1.227927716	0.217838878	0	0
52	yPH_403	pbs2d0	Glu2	Glu0Sor1	96	0.010416667	5	96	34596	31655	ON	11	6	2888	89	86	3	85	4	0	82	3	6	0	6	0	9	0	82	0	0	0	0	0	0	0	0	0	57	53	1.128800874	1.227927716	0.217838878	0	0
52	yPH_403	pbs2d0	Glu2	Glu0Sor1	96	0.010416667	5	97	34956	32015	OFF	12	6	2888	85	82	3	85	0	0	82	3	6	0	6	0	9	0	83	0	0	0	2	3	0.036585366	0.039473684	0.000101626	0.000109649	57	56	1.16538624	1.2674014	0.217838878	0	0
52	yPH_403	pbs2d0	Glu2	Glu0Sor1	96	0.010416667	5	98	35316	32375	OFF	12	6	2888	88	83	5	88	0	3	83	5	7	0	7	0	10	0.012195122	85	0	0	0	0	2	0.024096386	0.026315789	6.69E-05	7.31E-05	60	58	1.189482626	1.293717189	0.230034	0.012195122	3.39E-05
52	yPH_403	pbs2d0	Glu2	Glu0Sor1	96	0.010416667	5	99	35676	32735	OFF	12	6	2888	93	88	5	90	3	2	85	5	6	0	6	0	10	0	91	0	2	0	0	4	0.047058824	0.050632911	0.000130719	0.000140647	62	62	1.236541449	1.344350101	0.230034	0	0
52	yPH_403	pbs2d0	Glu2	Glu0Sor1	96	0.010416667	5	100	36036	33095	OFF	12	6	2888	98	95	3	94	4	4	91	3	6	0	6	0	10	0	92	0	0	0	0	1	0.010989011	0.011764706	3.05E-05	3.27E-05	66	63	1.24753046	1.356114807	0.230034	0	0
52	yPH_403	pbs2d0	Glu2	Glu0Sor1	96	0.010416667	5	101	36396	33455	OFF	12	6	2888	98	95	3	95	3	1	92	3	6	0	6	0	10	0	94	0	0	0	3	5	0.054347826	0.058139535	0.000150966	0.000161499	67	68	1.301878286	1.414254342	0.230034	0	0
52	yPH_403	pbs2d0	Glu2	Glu0Sor1	96	0.010416667	5	102	36756	33815	OFF	12	6	2888	106	100	6	100	6	5	94	6	6	0	6	0	10	0	98	0	2	0	0	2	0.021276596	0.022727273	5.91E-05	6.31E-05	72	70	1.323154882	1.436981614	0.230034	0	0
52	yPH_403	pbs2d0	Glu2	Glu0Sor1	96	0.010416667	5	103	37116	34175	OFF	12	6	2888	107	101	6	103	4	3	98	5	6	0	6	0	10	0	100	0	0	0	0	2	0.020408163	0.02173913	5.67E-05	6.04E-05	75	72	1.343563045	1.458720745	0.230034	0	0
52	yPH_403	pbs2d0	Glu2	Glu0Sor1	96	0.010416667	5	104	37476	34535	OFF	12	6	2888	107	102	5	105	2	2	100	5	6	0	6	0	10	0	101	0	0	0	0	1	0.01	0.010638298	2.78E-05	2.96E-05	77	73	1.353563045	1.469359043	0.230034	0	0
52	yPH_403	pbs2d0	Glu2	Glu0Sor1	96	0.010416667	5	105	37836	34895	ON	13	7	2888	117	112	5	106	11	1	101	5	6	0	6	0	10	0	101	0	0	0	0	0	0	0	0	0	78	73	1.353563045	1.469359043	0.230034	0	0
52	yPH_403	pbs2d0	Glu2	Glu0Sor1	96	0.010416667	5	106	38196	35255	ON	13	7	2888	115	110	5	106	9	0	101	5	6	0	6	0	10	0	101	0	0	0	0	0	0	0	0	0	78	73	1.353563045	1.469359043	0.230034	0	0
52	yPH_403	pbs2d0	Glu2	Glu0Sor1	96	0.010416667	5	107	38556	35615	ON	13	7	2888	112	107	5	106	6	0	101	5	6	0	6	0	10	0	101	0	0	0	0	0	0	0	0	0	78	73	1.353563045	1.469359043	0.230034	0	0
52	yPH_403	pbs2d0	Glu2	Glu0Sor1	96	0.010416667	5	108	38916	35975	ON	13	7	2888	113	108	5	106	7	0	101	5	6	0	6	0	10	0	101	0	0	0	0	0	0	0	0	0	78	73	1.353563045	1.469359043	0.230034	0	0
52	yPH_403	pbs2d0	Glu2	Glu0Sor1	96	0.010416667	5	109	39276	36335	ON	13	7	2888	116	111	5	106	10	0	101	5	6	0	6	0	10	0	100	0	1	0	2	0	0	0	0	0	78	73	1.353563045	1.469359043	0.230034	0	0
52	yPH_403	pbs2d0	Glu2	Glu0Sor1	96	0.010416667	5	110	39636	36695	ON	13	7	2888	117	110	7	106	11	0	100	6	6	0	6	0	10	0	101	0	2	0	1	0	0	0	0	0	78	73	1.353563045	1.469359043	0.230034	0	0
52	yPH_403	pbs2d0	Glu2	Glu0Sor1	96	0.010416667	5	111	39996	37055	ON	13	7	2888	114	109	5	106	8	0	101	5	6	0	6	0	10	0	102	0	1	0	0	0	0	0	0	0	78	73	1.353563045	1.469359043	0.230034	0	0
52	yPH_403	pbs2d0	Glu2	Glu0Sor1	96	0.010416667	5	112	40356	37415	ON	13	7	2888	112	107	5	106	6	0	102	4	6	0	6	0	10	0	102	0	0	0	1	1	0.009803922	0.010416667	2.72E-05	2.89E-05	78	74	1.363366967	1.479775709	0.230034	0	0
52	yPH_403	pbs2d0	Glu2	Glu0Sor1	96	0.010416667	5	113	40716	37775	OFF	14	7	2888	109	103	6	107	2	1	102	5	6	0	6	0	10	0	103	0	1	0	2	2	0.019607843	0.020833333	5.45E-05	5.79E-05	79	76	1.38297481	1.500609043	0.230034	0	0
52	yPH_403	pbs2d0	Glu2	Glu0Sor1	96	0.010416667	5	114	41076	38135	OFF	14	7	2888	109	103	6	109	0	2	103	6	6	0	6	0	10	0	102	0	0	0	2	1	0.009708738	0.010309278	2.70E-05	2.86E-05	81	77	1.392683548	1.510918321	0.230034	0	0
52	yPH_403	pbs2d0	Glu2	Glu0Sor1	96	0.010416667	5	115	41436	38495	OFF	14	7	2888	114	105	9	111	3	1	102	9	6	0	6	0	10	0	109	0	2	0	1	6	0.058823529	0.0625	0.000163399	0.000173611	82	83	1.451507077	1.573418321	0.230034	0	0
52	yPH_403	pbs2d0	Glu2	Glu0Sor1	96	0.010416667	5	116	41796	38855	OFF	14	7	2888	119	111	8	117	2	6	109	8	6	0	6	0	10	0	116	0	3	0	0	4	0.036697248	0.038834951	0.000101937	0.000107875	88	87	1.488204325	1.612253272	0.230034	0	0
52	yPH_403	pbs2d0	Glu2	Glu0Sor1	96	0.010416667	5	117	42156	39215	OFF	14	7	2888	126	120	6	121	5	4	116	5	6	0	6	0	10	0	120	0	0	0	1	5	0.043103448	0.045454545	0.000119732	0.000126263	92	92	1.531307773	1.657707818	0.230034	0	0
52	yPH_403	pbs2d0	Glu2	Glu0Sor1	96	0.010416667	5	118	42516	39575	OFF	14	7	2888	130	122	8	126	4	5	120	6	6	0	6	0	10	0	125	0	1	0	0	4	0.033333333	0.035087719	9.26E-05	9.75E-05	97	96	1.564641107	1.692795537	0.230034	0	0
52	yPH_403	pbs2d0	Glu2	Glu0Sor1	96	0.010416667	5	119	42876	39935	OFF	14	7	2888	137	130	7	130	7	4	125	5	6	0	6	0	10	0	NA	NA	NA	NA	NA	NA	NA	NA	NA	NA	NA	NA	NA	NA	NA	NA	NA
52	yPH_403	pbs2d0	Glu2Sor1	Glu0	96	0.010416667	6	0	45	-2896	OFF	0	0	3610	22	22	0	22	0	0	22	0	0	0	0	0	0	0	22	0	0	0	0	0	0	0	0	0	NA	NA	NA	NA	NA	NA	NA
52	yPH_403	pbs2d0	Glu2Sor1	Glu0	96	0.010416667	6	1	405	-2536	OFF	0	0	3610	23	23	0	22	1	0	22	0	0	0	0	0	0	0	22	0	0	0	0	0	0	0	0	0	NA	NA	NA	NA	NA	NA	NA
52	yPH_403	pbs2d0	Glu2Sor1	Glu0	96	0.010416667	6	2	765	-2176	OFF	0	0	3610	22	22	0	22	0	0	22	0	0	0	0	0	0	0	23	0	0	0	0	1	0.045454545	0.045454545	0.000126263	0.000126263	NA	NA	NA	NA	NA	NA	NA
52	yPH_403	pbs2d0	Glu2Sor1	Glu0	96	0.010416667	6	3	1125	-1816	OFF	0	0	3610	23	23	0	23	0	1	23	0	0	0	0	0	0	0	23	0	0	0	0	0	0	0	0	0	NA	NA	NA	NA	NA	NA	NA
52	yPH_403	pbs2d0	Glu2Sor1	Glu0	96	0.010416667	6	4	1485	-1456	OFF	0	0	3610	24	24	0	23	1	0	23	0	0	0	0	0	0	0	25	0	0	0	0	2	0.086956522	0.086956522	0.000241546	0.000241546	NA	NA	NA	NA	NA	NA	NA
52	yPH_403	pbs2d0	Glu2Sor1	Glu0	96	0.010416667	6	5	1845	-1096	OFF	0	0	3610	25	25	0	25	0	2	25	0	0	0	0	0	0	0	26	0	0	0	0	1	0.04	0.04	0.000111111	0.000111111	NA	NA	NA	NA	NA	NA	NA
52	yPH_403	pbs2d0	Glu2Sor1	Glu0	96	0.010416667	6	6	2205	-736	OFF	0	0	3610	26	26	0	26	0	1	26	0	0	0	0	0	0	0	27	0	0	0	0	1	0.038461538	0.038461538	0.000106838	0.000106838	NA	NA	NA	NA	NA	NA	NA
52	yPH_403	pbs2d0	Glu2Sor1	Glu0	96	0.010416667	6	7	2565	-376	OFF	0	0	3610	27	27	0	27	0	1	27	0	0	0	0	0	0	0	27	0	0	0	0	0	0	0	0	0	NA	NA	NA	NA	NA	NA	NA
52	yPH_403	pbs2d0	Glu2Sor1	Glu0	96	0.010416667	6	8	2925	-16	OFF	0	0	3610	27	27	0	27	0	0	27	0	0	0	0	0	0	0	27	0	0	0	0	0	0	0	0	0	NA	NA	NA	NA	NA	NA	NA
52	yPH_403	pbs2d0	Glu2Sor1	Glu0	96	0.010416667	6	9	3285	344	ON	1	1	2888	28	28	0	27	1	0	27	0	0	0	0	0	0	0	27	0	0	0	0	0	0	0	0	0	0	0	0	0	0	NA	NA
52	yPH_403	pbs2d0	Glu2Sor1	Glu0	96	0.010416667	6	10	3645	704	ON	1	1	2888	27	27	0	27	0	0	27	0	0	0	0	0	0	0	27	0	0	0	0	0	0	0	0	0	0	0	0	0	0	0	0
52	yPH_403	pbs2d0	Glu2Sor1	Glu0	96	0.010416667	6	11	4005	1064	ON	1	1	2888	28	28	0	27	1	0	27	0	0	0	0	0	0	0	27	0	0	0	0	0	0	0	0	0	0	0	0	0	0	0	0
52	yPH_403	pbs2d0	Glu2Sor1	Glu0	96	0.010416667	6	12	4365	1424	ON	1	1	2888	28	28	0	27	1	0	27	0	0	0	0	0	0	0	27	0	0	0	0	0	0	0	0	0	0	0	0	0	0	0	0
52	yPH_403	pbs2d0	Glu2Sor1	Glu0	96	0.010416667	6	13	4725	1784	ON	1	1	2888	30	30	0	27	3	0	27	0	0	0	0	0	0	0	27	0	0	0	0	0	0	0	0	0	0	0	0	0	0	0	0
52	yPH_403	pbs2d0	Glu2Sor1	Glu0	96	0.010416667	6	14	5085	2144	ON	1	1	2888	30	30	0	27	3	0	27	0	0	0	0	0	0	0	27	0	0	0	0	0	0	0	0	0	0	0	0	0	0	0	0
52	yPH_403	pbs2d0	Glu2Sor1	Glu0	96	0.010416667	6	15	5445	2504	ON	1	1	2888	30	30	0	27	3	0	27	0	0	0	0	0	0	0	27	0	0	0	0	0	0	0	0	0	0	0	0	0	0	0	0
52	yPH_403	pbs2d0	Glu2Sor1	Glu0	96	0.010416667	6	16	5805	2864	ON	1	1	2888	27	27	0	27	0	0	27	0	0	0	0	0	0	0	27	0	0	0	0	0	0	0	0	0	0	0	0	0	0	0	0
52	yPH_403	pbs2d0	Glu2Sor1	Glu0	96	0.010416667	6	17	6165	3224	OFF	2	1	2888	27	27	0	27	0	0	27	0	0	0	0	0	0	0	27	0	0	0	0	0	0	0	0	0	0	0	0	0	0	0	0
52	yPH_403	pbs2d0	Glu2Sor1	Glu0	96	0.010416667	6	18	6525	3584	OFF	2	1	2888	27	27	0	27	0	0	27	0	2	0	2	0	2	0.074074074	27	0	0	0	0	0	0	0	0	0	0	0	0	0	0.074074074	0.074074074	0.000205761
52	yPH_403	pbs2d0	Glu2Sor1	Glu0	96	0.010416667	6	19	6885	3944	OFF	2	1	2888	27	27	0	27	0	0	27	0	2	0	2	0	2	0	27	0	0	0	0	0	0	0	0	0	0	0	0	0	0.074074074	0	0
52	yPH_403	pbs2d0	Glu2Sor1	Glu0	96	0.010416667	6	20	7245	4304	OFF	2	1	2888	28	28	0	27	1	0	27	0	2	0	2	0	2	0	27	0	0	0	0	0	0	0	0	0	0	0	0	0	0.074074074	0	0
52	yPH_403	pbs2d0	Glu2Sor1	Glu0	96	0.010416667	6	21	7605	4664	OFF	2	1	2888	27	27	0	27	0	0	27	0	2	0	2	0	2	0	28	0	0	0	0	1	0.037037037	0.04	0.000102881	0.000111111	0	1	0.037037037	0.04	0.074074074	0	0
52	yPH_403	pbs2d0	Glu2Sor1	Glu0	96	0.010416667	6	22	7965	5024	OFF	2	1	2888	28	28	0	28	0	1	28	0	2	0	2	0	2	0	28	0	0	0	0	0	0	0	0	0	1	1	0.037037037	0.04	0.074074074	0	0
52	yPH_403	pbs2d0	Glu2Sor1	Glu0	96	0.010416667	6	23	8325	5384	OFF	2	1	2888	29	29	0	28	1	0	28	0	2	0	2	0	2	0	28	0	0	0	0	0	0	0	0	0	1	1	0.037037037	0.04	0.074074074	0	0
52	yPH_403	pbs2d0	Glu2Sor1	Glu0	96	0.010416667	6	24	8685	5744	OFF	2	1	2888	28	28	0	28	0	0	28	0	2	0	2	0	2	0	26	0	0	0	2	0	0	0	0	0	1	1	0.037037037	0.04	0.074074074	0	0
52	yPH_403	pbs2d0	Glu2Sor1	Glu0	96	0.010416667	6	25	9045	6104	ON	3	2	2888	28	26	2	28	0	0	26	2	2	0	2	0	2	0	27	0	0	0	0	1	0.038461538	0.041666667	0.000106838	0.000115741	1	2	0.075498575	0.081666667	0.074074074	0	0
52	yPH_403	pbs2d0	Glu2Sor1	Glu0	96	0.010416667	6	26	9405	6464	ON	3	2	2888	29	27	2	29	0	1	27	2	2	0	2	0	2	0	29	0	2	0	0	0	0	0	0	0	2	2	0.075498575	0.081666667	0.074074074	0	0
52	yPH_403	pbs2d0	Glu2Sor1	Glu0	96	0.010416667	6	27	9765	6824	ON	3	2	2888	29	29	0	29	0	0	29	0	2	0	2	0	2	0	29	0	0	0	0	0	0	0	0	0	2	2	0.075498575	0.081666667	0.074074074	0	0
52	yPH_403	pbs2d0	Glu2Sor1	Glu0	96	0.010416667	6	28	10125	7184	ON	3	2	2888	30	30	0	29	1	0	29	0	2	0	2	0	2	0	29	0	0	0	0	0	0	0	0	0	2	2	0.075498575	0.081666667	0.074074074	0	0
52	yPH_403	pbs2d0	Glu2Sor1	Glu0	96	0.010416667	6	29	10485	7544	ON	3	2	2888	30	30	0	29	1	0	29	0	2	0	2	0	2	0	29	0	0	0	0	0	0	0	0	0	2	2	0.075498575	0.081666667	0.074074074	0	0
52	yPH_403	pbs2d0	Glu2Sor1	Glu0	96	0.010416667	6	30	10845	7904	ON	3	2	2888	30	30	0	29	1	0	29	0	2	0	2	0	2	0	30	0	0	0	0	1	0.034482759	0.037037037	9.58E-05	0.000102881	2	3	0.109981334	0.118703704	0.074074074	0	0
52	yPH_403	pbs2d0	Glu2Sor1	Glu0	96	0.010416667	6	31	11205	8264	ON	3	2	2888	32	32	0	30	2	1	30	0	2	0	2	0	2	0	31	0	0	0	0	1	0.033333333	0.035714286	9.26E-05	9.92E-05	3	4	0.143314667	0.154417989	0.074074074	0	0
52	yPH_403	pbs2d0	Glu2Sor1	Glu0	96	0.010416667	6	32	11565	8624	ON	3	2	2888	32	32	0	31	1	1	31	0	2	0	2	0	2	0	33	0	0	0	0	2	0.064516129	0.068965517	0.000179211	0.000191571	4	6	0.207830796	0.223383507	0.074074074	0	0
52	yPH_403	pbs2d0	Glu2Sor1	Glu0	96	0.010416667	6	33	11925	8984	OFF	4	2	2888	33	33	0	33	0	2	33	0	3	0	3	0	3	0.032258065	34	0	0	0	0	1	0.03030303	0.033333333	8.42E-05	9.26E-05	6	7	0.238133827	0.25671684	0.106332139	0.032258065	8.96E-05
52	yPH_403	pbs2d0	Glu2Sor1	Glu0	96	0.010416667	6	34	12285	9344	OFF	4	2	2888	34	34	0	34	0	1	34	0	3	0	3	0	3	0	34	0	0	0	0	0	0	0	0	0	7	7	0.238133827	0.25671684	0.106332139	0	0
52	yPH_403	pbs2d0	Glu2Sor1	Glu0	96	0.010416667	6	35	12645	9704	OFF	4	2	2888	34	34	0	34	0	0	34	0	4	0	4	0	4	0.032258065	34	0	0	0	0	0	0	0	0	0	7	7	0.238133827	0.25671684	0.138590203	0.032258064	8.96E-05
52	yPH_403	pbs2d0	Glu2Sor1	Glu0	96	0.010416667	6	36	13005	10064	OFF	4	2	2888	34	34	0	34	0	0	34	0	4	0	4	0	4	0	34	0	0	0	0	0	0	0	0	0	7	7	0.238133827	0.25671684	0.138590203	0	0
52	yPH_403	pbs2d0	Glu2Sor1	Glu0	96	0.010416667	6	37	13365	10424	OFF	4	2	2888	34	34	0	34	0	0	34	0	4	0	4	0	4	0	34	0	0	0	0	0	0	0	0	0	7	7	0.238133827	0.25671684	0.138590203	0	0
52	yPH_403	pbs2d0	Glu2Sor1	Glu0	96	0.010416667	6	38	13725	10784	OFF	4	2	2888	34	34	0	34	0	0	34	0	4	0	4	0	4	0	34	0	0	0	0	0	0	0	0	0	7	7	0.238133827	0.25671684	0.138590203	0	0
52	yPH_403	pbs2d0	Glu2Sor1	Glu0	96	0.010416667	6	39	14085	11144	OFF	4	2	2888	34	34	0	34	0	0	34	0	4	0	4	0	4	0	34	0	0	0	0	0	0	0	0	0	7	7	0.238133827	0.25671684	0.138590203	0	0
52	yPH_403	pbs2d0	Glu2Sor1	Glu0	96	0.010416667	6	40	14445	11504	OFF	4	2	2888	34	34	0	34	0	0	34	0	5	0	5	0	5	0.033333333	34	0	0	0	0	0	0	0	0	0	7	7	0.238133827	0.25671684	0.171923536	0.033333333	9.26E-05
52	yPH_403	pbs2d0	Glu2Sor1	Glu0	96	0.010416667	6	41	14805	11864	ON	5	3	2888	34	34	0	34	0	0	34	0	5	0	5	0	5	0	34	0	0	0	0	0	0	0	0	0	7	7	0.238133827	0.25671684	0.171923536	0	0
52	yPH_403	pbs2d0	Glu2Sor1	Glu0	96	0.010416667	6	42	15165	12224	ON	5	3	2888	34	34	0	34	0	0	34	0	5	0	5	0	5	0	34	0	0	0	0	0	0	0	0	0	7	7	0.238133827	0.25671684	0.171923536	0	0
52	yPH_403	pbs2d0	Glu2Sor1	Glu0	96	0.010416667	6	43	15525	12584	ON	5	3	2888	34	34	0	34	0	0	34	0	5	0	5	0	5	0	35	0	0	0	0	1	0.029411765	0.034482759	8.17E-05	9.58E-05	7	8	0.267545591	0.291199599	0.171923536	0	0
52	yPH_403	pbs2d0	Glu2Sor1	Glu0	96	0.010416667	6	44	15885	12944	ON	5	3	2888	35	35	0	35	0	1	35	0	5	0	5	0	5	0	35	0	0	0	0	0	0	0	0	0	8	8	0.267545591	0.291199599	0.171923536	0	0
52	yPH_403	pbs2d0	Glu2Sor1	Glu0	96	0.010416667	6	45	16245	13304	ON	5	3	2888	35	35	0	35	0	0	35	0	5	0	5	0	5	0	35	0	0	0	0	0	0	0	0	0	8	8	0.267545591	0.291199599	0.171923536	0	0
52	yPH_403	pbs2d0	Glu2Sor1	Glu0	96	0.010416667	6	46	16605	13664	ON	5	3	2888	35	35	0	35	0	0	35	0	5	0	5	0	5	0	35	0	0	0	0	0	0	0	0	0	8	8	0.267545591	0.291199599	0.171923536	0	0
52	yPH_403	pbs2d0	Glu2Sor1	Glu0	96	0.010416667	6	47	16965	14024	ON	5	3	2888	36	36	0	35	1	0	35	0	5	0	5	0	5	0	35	0	0	0	0	0	0	0	0	0	8	8	0.267545591	0.291199599	0.171923536	0	0
52	yPH_403	pbs2d0	Glu2Sor1	Glu0	96	0.010416667	6	48	17325	14384	ON	5	3	2888	36	36	0	35	1	0	35	0	5	0	5	0	5	0	36	0	0	0	0	1	0.028571429	0.033333333	7.94E-05	9.26E-05	8	9	0.29611702	0.324532932	0.171923536	0	0
52	yPH_403	pbs2d0	Glu2Sor1	Glu0	96	0.010416667	6	49	17685	14744	OFF	6	3	2888	36	36	0	36	0	1	36	0	5	0	5	0	5	0	36	0	0	0	0	0	0	0	0	0	9	9	0.29611702	0.324532932	0.171923536	0	0
52	yPH_403	pbs2d0	Glu2Sor1	Glu0	96	0.010416667	6	50	18045	15104	OFF	6	3	2888	38	38	0	36	2	0	36	0	5	0	5	0	5	0	38	0	0	0	0	2	0.055555556	0.064516129	0.000154321	0.000179211	9	11	0.351672576	0.389049061	0.171923536	0	0
52	yPH_403	pbs2d0	Glu2Sor1	Glu0	96	0.010416667	6	51	18405	15464	OFF	6	3	2888	40	40	0	38	2	2	38	0	5	0	5	0	5	0	39	0	0	0	0	1	0.026315789	0.03030303	7.31E-05	8.42E-05	11	12	0.377988365	0.419352091	0.171923536	0	0
52	yPH_403	pbs2d0	Glu2Sor1	Glu0	96	0.010416667	6	52	18765	15824	OFF	6	3	2888	41	41	0	39	2	1	39	0	5	0	5	0	5	0	39	0	0	0	0	0	0	0	0	0	12	12	0.377988365	0.419352091	0.171923536	0	0
52	yPH_403	pbs2d0	Glu2Sor1	Glu0	96	0.010416667	6	53	19125	16184	OFF	6	3	2888	42	42	0	39	3	0	39	0	5	0	5	0	5	0	40	0	0	0	0	1	0.025641026	0.029411765	7.12E-05	8.17E-05	12	13	0.403629391	0.448763856	0.171923536	0	0
52	yPH_403	pbs2d0	Glu2Sor1	Glu0	96	0.010416667	6	54	19485	16544	OFF	6	3	2888	43	43	0	40	3	1	40	0	5	0	5	0	5	0	40	0	0	0	0	0	0	0	0	0	13	13	0.403629391	0.448763856	0.171923536	0	0
52	yPH_403	pbs2d0	Glu2Sor1	Glu0	96	0.010416667	6	55	19845	16904	OFF	6	3	2888	43	43	0	40	3	0	40	0	5	0	5	0	5	0	38	0	0	0	2	0	0	0	0	0	13	13	0.403629391	0.448763856	0.171923536	0	0
52	yPH_403	pbs2d0	Glu2Sor1	Glu0	96	0.010416667	6	56	20205	17264	OFF	6	3	2888	41	39	2	40	1	0	38	2	4	1	4	1	5	0	39	0	0	0	0	1	0.026315789	0.029411765	7.31E-05	8.17E-05	13	14	0.42994518	0.478175621	0.171923536	0	0
52	yPH_403	pbs2d0	Glu2Sor1	Glu0	96	0.010416667	6	57	20565	17624	ON	7	4	2888	42	40	2	41	1	1	39	2	4	1	4	1	5	0	39	0	0	0	0	0	0	0	0	0	14	14	0.42994518	0.478175621	0.171923536	0	0
52	yPH_403	pbs2d0	Glu2Sor1	Glu0	96	0.010416667	6	58	20925	17984	ON	7	4	2888	42	40	2	41	1	0	39	2	4	1	4	1	5	0	39	0	0	0	0	0	0	0	0	0	14	14	0.42994518	0.478175621	0.171923536	0	0
52	yPH_403	pbs2d0	Glu2Sor1	Glu0	96	0.010416667	6	59	21285	18344	ON	7	4	2888	43	41	2	41	2	0	39	2	4	1	4	1	5	0	41	0	2	0	0	0	0	0	0	0	14	14	0.42994518	0.478175621	0.171923536	0	0
52	yPH_403	pbs2d0	Glu2Sor1	Glu0	96	0.010416667	6	60	21645	18704	ON	7	4	2888	44	44	0	41	3	0	41	0	5	0	5	0	5	0	41	0	0	0	0	0	0	0	0	0	14	14	0.42994518	0.478175621	0.171923536	0	0
52	yPH_403	pbs2d0	Glu2Sor1	Glu0	96	0.010416667	6	61	22005	19064	ON	7	4	2888	43	43	0	41	2	0	41	0	5	0	5	0	5	0	41	0	0	0	0	0	0	0	0	0	14	14	0.42994518	0.478175621	0.171923536	0	0
52	yPH_403	pbs2d0	Glu2Sor1	Glu0	96	0.010416667	6	62	22365	19424	ON	7	4	2888	43	43	0	41	2	0	41	0	5	0	5	0	5	0	39	0	0	0	2	0	0	0	0	0	14	14	0.42994518	0.478175621	0.171923536	0	0
52	yPH_403	pbs2d0	Glu2Sor1	Glu0	96	0.010416667	6	63	22725	19784	ON	7	4	2888	43	41	2	41	2	0	39	2	4	1	4	1	5	0	39	0	0	0	0	0	0	0	0	0	14	14	0.42994518	0.478175621	0.171923536	0	0
52	yPH_403	pbs2d0	Glu2Sor1	Glu0	96	0.010416667	6	64	23085	20144	ON	7	4	2888	44	42	2	41	3	0	39	2	4	1	4	1	5	0	39	0	0	0	0	0	0	0	0	0	14	14	0.42994518	0.478175621	0.171923536	0	0
52	yPH_403	pbs2d0	Glu2Sor1	Glu0	96	0.010416667	6	65	23445	20504	OFF	8	4	2888	42	39	3	42	0	0	39	3	9	2	9	2	11	0.162162162	39	0	2	0	2	0	0	0	0	0	14	14	0.42994518	0.478175621	0.334085699	0.162162163	0.00045045
52	yPH_403	pbs2d0	Glu2Sor1	Glu0	96	0.010416667	6	66	23805	20864	OFF	8	4	2888	42	39	3	42	0	0	39	3	11	1	11	1	12	0.032258065	42	0	2	0	0	1	0.025641026	0.035714286	7.12E-05	9.92E-05	14	15	0.455586206	0.513889906	0.366343763	0.032258064	8.96E-05
52	yPH_403	pbs2d0	Glu2Sor1	Glu0	96	0.010416667	6	67	24165	21224	OFF	8	4	2888	43	42	1	43	0	1	42	1	11	1	11	1	12	0	42	0	0	0	0	0	0	0	0	0	15	15	0.455586206	0.513889906	0.366343763	0	0
52	yPH_403	pbs2d0	Glu2Sor1	Glu0	96	0.010416667	6	68	24525	21584	OFF	8	4	2888	43	42	1	43	0	0	42	1	11	1	11	1	12	0	42	0	0	0	0	0	0	0	0	0	15	15	0.455586206	0.513889906	0.366343763	0	0
52	yPH_403	pbs2d0	Glu2Sor1	Glu0	96	0.010416667	6	69	24885	21944	OFF	8	4	2888	43	42	1	43	0	0	42	1	11	1	11	1	12	0	42	0	0	0	0	0	0	0	0	0	15	15	0.455586206	0.513889906	0.366343763	0	0
52	yPH_403	pbs2d0	Glu2Sor1	Glu0	96	0.010416667	6	70	25245	22304	OFF	8	4	2888	43	42	1	43	0	0	42	1	11	1	11	1	12	0	42	0	0	0	0	0	0	0	0	0	15	15	0.455586206	0.513889906	0.366343763	0	0
52	yPH_403	pbs2d0	Glu2Sor1	Glu0	96	0.010416667	6	71	25605	22664	OFF	8	4	2888	43	42	1	43	0	0	42	1	11	1	11	1	12	0	42	0	0	0	0	0	0	0	0	0	15	15	0.455586206	0.513889906	0.366343763	0	0
52	yPH_403	pbs2d0	Glu2Sor1	Glu0	96	0.010416667	6	72	25965	23024	OFF	8	4	2888	43	42	1	43	0	0	42	1	11	1	11	1	12	0	40	0	0	0	2	0	0	0	0	0	15	15	0.455586206	0.513889906	0.366343763	0	0
52	yPH_403	pbs2d0	Glu2Sor1	Glu0	96	0.010416667	6	73	26325	23384	ON	9	5	2887	43	40	3	43	0	0	40	3	10	2	10	2	12	0	40	0	0	0	0	0	0	0	0	0	15	15	0.455586206	0.513889906	0.366343763	0	0
52	yPH_403	pbs2d0	Glu2Sor1	Glu0	96	0.010416667	6	74	27045	24104	ON	9	5	2887	43	40	3	43	0	0	40	3	10	2	10	2	12	0	42	0	2	0	0	0	0	0	0	0	15	15	0.455586206	0.513889906	0.366343763	0	0
52	yPH_403	pbs2d0	Glu2Sor1	Glu0	96	0.010416667	6	75	27405	24464	ON	9	5	2887	43	42	1	43	0	0	42	1	11	1	11	1	12	0	42	0	0	0	0	0	0	0	0	0	15	15	0.455586206	0.513889906	0.366343763	0	0
52	yPH_403	pbs2d0	Glu2Sor1	Glu0	96	0.010416667	6	76	27765	24824	ON	9	5	2887	43	42	1	43	0	0	42	1	11	1	11	1	12	0	42	0	0	0	0	0	0	0	0	0	15	15	0.455586206	0.513889906	0.366343763	0	0
52	yPH_403	pbs2d0	Glu2Sor1	Glu0	96	0.010416667	6	77	28125	25184	ON	9	5	2887	43	42	1	43	0	0	42	1	11	1	11	1	12	0	40	0	0	0	2	0	0	0	0	0	15	15	0.455586206	0.513889906	0.366343763	0	0
52	yPH_403	pbs2d0	Glu2Sor1	Glu0	96	0.010416667	6	78	28485	25544	ON	9	5	2887	43	40	3	43	0	0	40	3	10	2	10	2	12	0	42	0	2	0	0	0	0	0	0	0	15	15	0.455586206	0.513889906	0.366343763	0	0
52	yPH_403	pbs2d0	Glu2Sor1	Glu0	96	0.010416667	6	79	28845	25904	ON	9	5	2887	43	42	1	43	0	0	42	1	11	1	11	1	12	0	42	0	0	0	0	0	0	0	0	0	15	15	0.455586206	0.513889906	0.366343763	0	0
52	yPH_403	pbs2d0	Glu2Sor1	Glu0	96	0.010416667	6	80	29205	26264	OFF	10	5	2888	43	42	1	43	0	0	42	1	11	1	11	1	12	0	42	0	0	0	0	0	0	0	0	0	15	15	0.455586206	0.513889906	0.366343763	0	0
52	yPH_403	pbs2d0	Glu2Sor1	Glu0	96	0.010416667	6	81	29565	26624	OFF	10	5	2888	43	42	1	43	0	0	42	1	11	1	11	1	12	0	42	0	0	0	0	0	0	0	0	0	15	15	0.455586206	0.513889906	0.366343763	0	0
52	yPH_403	pbs2d0	Glu2Sor1	Glu0	96	0.010416667	6	82	29925	26984	OFF	10	5	2888	43	42	1	43	0	0	42	1	11	1	11	1	12	0	42	0	0	0	0	0	0	0	0	0	15	15	0.455586206	0.513889906	0.366343763	0	0
52	yPH_403	pbs2d0	Glu2Sor1	Glu0	96	0.010416667	6	83	30285	27344	OFF	10	5	2888	44	43	1	43	1	0	42	1	11	1	11	1	12	0	42	0	0	0	0	0	0	0	0	0	15	15	0.455586206	0.513889906	0.366343763	0	0
52	yPH_403	pbs2d0	Glu2Sor1	Glu0	96	0.010416667	6	84	30645	27704	OFF	10	5	2888	44	43	1	43	1	0	42	1	11	1	11	1	12	0	42	0	0	0	0	0	0	0	0	0	15	15	0.455586206	0.513889906	0.366343763	0	0
52	yPH_403	pbs2d0	Glu2Sor1	Glu0	96	0.010416667	6	85	31005	28064	OFF	10	5	2888	43	42	1	43	0	0	42	1	11	1	11	1	12	0	40	0	0	0	2	0	0	0	0	0	15	15	0.455586206	0.513889906	0.366343763	0	0
52	yPH_403	pbs2d0	Glu2Sor1	Glu0	96	0.010416667	6	86	31365	28424	OFF	10	5	2888	43	40	3	43	0	0	40	3	10	2	10	2	12	0	42	0	2	0	0	0	0	0	0	0	15	15	0.455586206	0.513889906	0.366343763	0	0
52	yPH_403	pbs2d0	Glu2Sor1	Glu0	96	0.010416667	6	87	31725	28784	OFF	10	5	2888	43	42	1	43	0	0	42	1	11	1	11	1	12	0	40	0	0	0	2	0	0	0	0	0	15	15	0.455586206	0.513889906	0.366343763	0	0
52	yPH_403	pbs2d0	Glu2Sor1	Glu0	96	0.010416667	6	88	32085	29144	ON	11	6	2888	43	40	3	43	0	0	40	3	10	2	10	2	12	0	42	0	2	0	0	0	0	0	0	0	15	15	0.455586206	0.513889906	0.366343763	0	0
52	yPH_403	pbs2d0	Glu2Sor1	Glu0	96	0.010416667	6	89	32805	29864	ON	11	6	2888	43	42	1	43	0	0	42	1	11	1	11	1	12	0	40	0	0	0	2	0	0	0	0	0	15	15	0.455586206	0.513889906	0.366343763	0	0
52	yPH_403	pbs2d0	Glu2Sor1	Glu0	96	0.010416667	6	90	33165	30224	ON	11	6	2888	43	40	3	43	0	0	40	3	10	2	10	2	12	0	40	0	0	0	0	0	0	0	0	0	15	15	0.455586206	0.513889906	0.366343763	0	0
52	yPH_403	pbs2d0	Glu2Sor1	Glu0	96	0.010416667	6	91	33525	30584	ON	11	6	2888	43	40	3	43	0	0	40	3	10	2	10	2	12	0	40	0	0	0	0	0	0	0	0	0	15	15	0.455586206	0.513889906	0.366343763	0	0
52	yPH_403	pbs2d0	Glu2Sor1	Glu0	96	0.010416667	6	92	33885	30944	ON	11	6	2888	43	40	3	43	0	0	40	3	10	2	10	2	12	0	40	0	0	0	0	0	0	0	0	0	15	15	0.455586206	0.513889906	0.366343763	0	0
52	yPH_403	pbs2d0	Glu2Sor1	Glu0	96	0.010416667	6	93	34245	31304	ON	11	6	2888	43	40	3	43	0	0	40	3	10	2	10	2	12	0	40	0	0	0	0	0	0	0	0	0	15	15	0.455586206	0.513889906	0.366343763	0	0
52	yPH_403	pbs2d0	Glu2Sor1	Glu0	96	0.010416667	6	94	34605	31664	ON	11	6	2888	43	40	3	43	0	0	40	3	10	2	10	2	12	0	40	0	0	0	0	0	0	0	0	0	15	15	0.455586206	0.513889906	0.366343763	0	0
52	yPH_403	pbs2d0	Glu2Sor1	Glu0	96	0.010416667	6	95	34965	32024	OFF	12	6	2888	43	40	3	43	0	0	40	3	12	2	12	2	14	0.064516129	42	0	2	0	0	0	0	0	0	0	15	15	0.455586206	0.513889906	0.430859892	0.064516129	0.000179211
52	yPH_403	pbs2d0	Glu2Sor1	Glu0	96	0.010416667	6	96	35325	32384	OFF	12	6	2888	43	42	1	43	0	0	42	1	13	1	13	1	14	0	42	0	0	0	0	0	0	0	0	0	15	15	0.455586206	0.513889906	0.430859892	0	0
52	yPH_403	pbs2d0	Glu2Sor1	Glu0	96	0.010416667	6	97	35685	32744	OFF	12	6	2888	43	42	1	43	0	0	42	1	13	1	13	1	14	0	42	0	0	0	0	0	0	0	0	0	15	15	0.455586206	0.513889906	0.430859892	0	0
52	yPH_403	pbs2d0	Glu2Sor1	Glu0	96	0.010416667	6	98	36045	33104	OFF	12	6	2888	43	42	1	43	0	0	42	1	13	1	13	1	14	0	40	0	0	2	4	2	0.047619048	0.068965517	0.000132275	0.000191571	15	17	0.503205253	0.582855424	0.430859892	0	0
52	yPH_403	pbs2d0	Glu2Sor1	Glu0	96	0.010416667	6	99	36405	33464	OFF	12	6	2888	43	40	3	43	0	2	40	3	11	2	11	2	15	0.032258065	40	0	0	0	0	0	0	0	0	0	17	17	0.503205253	0.582855424	0.463117957	0.032258065	8.96E-05
52	yPH_403	pbs2d0	Glu2Sor1	Glu0	96	0.010416667	6	100	36765	33824	OFF	12	6	2888	43	40	3	43	0	0	40	3	11	2	11	2	15	0	42	0	2	0	0	0	0	0	0	0	17	17	0.503205253	0.582855424	0.463117957	0	0
52	yPH_403	pbs2d0	Glu2Sor1	Glu0	96	0.010416667	6	101	37125	34184	OFF	12	6	2888	43	42	1	43	0	0	42	1	12	1	12	1	15	0	42	0	0	0	0	0	0	0	0	0	17	17	0.503205253	0.582855424	0.463117957	0	0
52	yPH_403	pbs2d0	Glu2Sor1	Glu0	96	0.010416667	6	102	37485	34544	OFF	12	6	2888	43	42	1	43	0	0	42	1	12	1	12	1	15	0	40	0	0	0	2	0	0	0	0	0	17	17	0.503205253	0.582855424	0.463117957	0	0
52	yPH_403	pbs2d0	Glu2Sor1	Glu0	96	0.010416667	6	103	37845	34904	ON	13	7	2888	43	40	3	43	0	0	40	3	11	2	11	2	15	0	42	0	2	0	0	0	0	0	0	0	17	17	0.503205253	0.582855424	0.463117957	0	0
52	yPH_403	pbs2d0	Glu2Sor1	Glu0	96	0.010416667	6	104	38205	35264	ON	13	7	2888	43	42	1	43	0	0	42	1	12	1	12	1	15	0	42	0	0	0	0	0	0	0	0	0	17	17	0.503205253	0.582855424	0.463117957	0	0
52	yPH_403	pbs2d0	Glu2Sor1	Glu0	96	0.010416667	6	105	38565	35624	ON	13	7	2888	43	42	1	43	0	0	42	1	12	1	12	1	15	0	42	0	0	0	0	0	0	0	0	0	17	17	0.503205253	0.582855424	0.463117957	0	0
52	yPH_403	pbs2d0	Glu2Sor1	Glu0	96	0.010416667	6	106	38925	35984	ON	13	7	2888	43	42	1	43	0	0	42	1	12	1	12	1	15	0	42	0	0	0	0	0	0	0	0	0	17	17	0.503205253	0.582855424	0.463117957	0	0
52	yPH_403	pbs2d0	Glu2Sor1	Glu0	96	0.010416667	6	107	39285	36344	ON	13	7	2888	43	42	1	43	0	0	42	1	12	1	12	1	15	0	42	0	0	0	0	0	0	0	0	0	17	17	0.503205253	0.582855424	0.463117957	0	0
52	yPH_403	pbs2d0	Glu2Sor1	Glu0	96	0.010416667	6	108	39645	36704	ON	13	7	2888	43	42	1	43	0	0	42	1	12	1	12	1	15	0	42	0	0	0	0	0	0	0	0	0	17	17	0.503205253	0.582855424	0.463117957	0	0
52	yPH_403	pbs2d0	Glu2Sor1	Glu0	96	0.010416667	6	109	40005	37064	ON	13	7	2888	43	42	1	43	0	0	42	1	12	1	12	1	15	0	42	0	0	0	0	0	0	0	0	0	17	17	0.503205253	0.582855424	0.463117957	0	0
52	yPH_403	pbs2d0	Glu2Sor1	Glu0	96	0.010416667	6	110	40365	37424	ON	13	7	2888	43	42	1	43	0	0	42	1	12	1	12	1	15	0	42	0	0	0	0	0	0	0	0	0	17	17	0.503205253	0.582855424	0.463117957	0	0
52	yPH_403	pbs2d0	Glu2Sor1	Glu0	96	0.010416667	6	111	40725	37784	OFF	14	7	2888	43	42	1	43	0	0	42	1	18	1	18	1	21	0.2	42	0	0	0	0	0	0	0	0	0	17	17	0.503205253	0.582855424	0.663117957	0.2	0.000555556
52	yPH_403	pbs2d0	Glu2Sor1	Glu0	96	0.010416667	6	112	41085	38144	OFF	14	7	2888	43	42	1	43	0	0	42	1	18	1	18	1	21	0	42	0	0	0	0	0	0	0	0	0	17	17	0.503205253	0.582855424	0.663117957	0	0
52	yPH_403	pbs2d0	Glu2Sor1	Glu0	96	0.010416667	6	113	41445	38504	OFF	14	7	2888	43	42	1	43	0	0	42	1	18	1	18	1	21	0	42	0	0	0	0	0	0	0	0	0	17	17	0.503205253	0.582855424	0.663117957	0	0
52	yPH_403	pbs2d0	Glu2Sor1	Glu0	96	0.010416667	6	114	41805	38864	OFF	14	7	2888	43	42	1	43	0	0	42	1	18	1	18	1	21	0	42	0	0	0	0	0	0	0	0	0	17	17	0.503205253	0.582855424	0.663117957	0	0
52	yPH_403	pbs2d0	Glu2Sor1	Glu0	96	0.010416667	6	115	42165	39224	OFF	14	7	2888	43	42	1	43	0	0	42	1	18	1	18	1	21	0	40	0	0	0	2	0	0	0	0	0	17	17	0.503205253	0.582855424	0.663117957	0	0
52	yPH_403	pbs2d0	Glu2Sor1	Glu0	96	0.010416667	6	116	42525	39584	OFF	14	7	2888	43	40	3	43	0	0	40	3	17	2	17	2	21	0	40	0	0	0	0	0	0	0	0	0	17	17	0.503205253	0.582855424	0.663117957	0	0
52	yPH_403	pbs2d0	Glu2Sor1	Glu0	96	0.010416667	6	117	42885	39944	OFF	14	7	2888	43	40	3	43	0	0	40	3	17	2	17	2	21	0	NA	NA	NA	NA	NA	NA	NA	NA	NA	NA	NA	NA	NA	NA	NA	NA	NA
52	yPH_403	pbs2d0	Glu2Sor1	Glu0	96	0.010416667	7	0	54	-2887	OFF	0	0	3610	14	13	1	14	0	0	13	1	0	0	0	0	0	0	15	0	0	0	0	2	0.153846154	0.153846154	0.00042735	0.00042735	NA	NA	NA	NA	NA	NA	NA
52	yPH_403	pbs2d0	Glu2Sor1	Glu0	96	0.010416667	7	1	414	-2527	OFF	0	0	3610	16	15	1	16	0	2	15	1	0	0	0	0	0	0	16	0	0	0	0	1	0.066666667	0.066666667	0.000185185	0.000185185	NA	NA	NA	NA	NA	NA	NA
52	yPH_403	pbs2d0	Glu2Sor1	Glu0	96	0.010416667	7	2	774	-2167	OFF	0	0	3610	18	16	2	17	1	1	16	1	0	0	0	0	0	0	17	0	0	0	0	1	0.0625	0.0625	0.000173611	0.000173611	NA	NA	NA	NA	NA	NA	NA
52	yPH_403	pbs2d0	Glu2Sor1	Glu0	96	0.010416667	7	3	1134	-1807	OFF	0	0	3610	18	17	1	18	0	1	17	1	0	0	0	0	0	0	17	0	0	0	0	0	0	0	0	0	NA	NA	NA	NA	NA	NA	NA
52	yPH_403	pbs2d0	Glu2Sor1	Glu0	96	0.010416667	7	4	1494	-1447	OFF	0	0	3610	18	17	1	18	0	0	17	1	0	0	0	0	0	0	17	0	0	0	0	0	0	0	0	0	NA	NA	NA	NA	NA	NA	NA
52	yPH_403	pbs2d0	Glu2Sor1	Glu0	96	0.010416667	7	5	1854	-1087	OFF	0	0	3610	18	17	1	18	0	0	17	1	0	0	0	0	0	0	18	0	0	0	0	1	0.058823529	0.058823529	0.000163399	0.000163399	NA	NA	NA	NA	NA	NA	NA
52	yPH_403	pbs2d0	Glu2Sor1	Glu0	96	0.010416667	7	6	2214	-727	OFF	0	0	3610	19	18	1	19	0	1	18	1	0	0	0	0	0	0	18	0	0	0	0	0	0	0	0	0	NA	NA	NA	NA	NA	NA	NA
52	yPH_403	pbs2d0	Glu2Sor1	Glu0	96	0.010416667	7	7	2574	-367	OFF	0	0	3610	19	18	1	19	0	0	18	1	0	0	0	0	0	0	20	0	0	0	0	2	0.111111111	0.111111111	0.000308642	0.000308642	NA	NA	NA	NA	NA	NA	NA
52	yPH_403	pbs2d0	Glu2Sor1	Glu0	96	0.010416667	7	8	2934	-7	OFF	0	0	3610	21	20	1	21	0	2	20	1	0	0	0	0	0	0	20	0	0	0	0	0	0	0	0	0	NA	NA	NA	NA	NA	NA	NA
52	yPH_403	pbs2d0	Glu2Sor1	Glu0	96	0.010416667	7	9	3294	353	ON	1	1	2888	21	20	1	21	0	0	20	1	0	0	0	0	0	0	20	0	0	0	0	0	0	0	0	0	2	0	0	0	0	NA	NA
52	yPH_403	pbs2d0	Glu2Sor1	Glu0	96	0.010416667	7	10	3654	713	ON	1	1	2888	21	20	1	21	0	0	20	1	0	0	0	0	0	0	20	0	0	0	0	0	0	0	0	0	2	0	0	0	0	0	0
52	yPH_403	pbs2d0	Glu2Sor1	Glu0	96	0.010416667	7	11	4374	1433	ON	1	1	2888	22	21	1	21	1	0	20	1	0	0	0	0	0	0	20	0	0	0	0	0	0	0	0	0	2	0	0	0	0	0	0
52	yPH_403	pbs2d0	Glu2Sor1	Glu0	96	0.010416667	7	12	4734	1793	ON	1	1	2888	23	22	1	21	2	0	20	1	0	0	0	0	0	0	20	0	0	0	0	0	0	0	0	0	2	0	0	0	0	0	0
52	yPH_403	pbs2d0	Glu2Sor1	Glu0	96	0.010416667	7	13	5094	2153	ON	1	1	2888	21	20	1	21	0	0	20	1	0	0	0	0	0	0	20	0	0	0	0	0	0	0	0	0	2	0	0	0	0	0	0
52	yPH_403	pbs2d0	Glu2Sor1	Glu0	96	0.010416667	7	14	5454	2513	ON	1	1	2888	21	20	1	21	0	0	20	1	0	0	0	0	0	0	20	0	0	0	0	0	0	0	0	0	2	0	0	0	0	0	0
52	yPH_403	pbs2d0	Glu2Sor1	Glu0	96	0.010416667	7	15	5814	2873	ON	1	1	2888	21	20	1	21	0	0	20	1	0	0	0	0	0	0	20	0	0	0	0	0	0	0	0	0	2	0	0	0	0	0	0
52	yPH_403	pbs2d0	Glu2Sor1	Glu0	96	0.010416667	7	16	6174	3233	OFF	2	1	2888	22	20	2	22	0	1	20	2	0	0	0	0	0	0	20	0	0	0	0	0	0	0	0	0	3	0	0	0	0	0	0
52	yPH_403	pbs2d0	Glu2Sor1	Glu0	96	0.010416667	7	17	6534	3593	OFF	2	1	2888	22	20	2	22	0	0	20	2	2	0	2	0	2	0.090909091	20	0	0	0	0	0	0	0	0	0	3	0	0	0	0.090909091	0.090909091	0.000252525
52	yPH_403	pbs2d0	Glu2Sor1	Glu0	96	0.010416667	7	18	6894	3953	OFF	2	1	2888	22	20	2	22	0	0	20	2	2	0	2	0	2	0	20	0	0	0	0	0	0	0	0	0	3	0	0	0	0.090909091	0	0
52	yPH_403	pbs2d0	Glu2Sor1	Glu0	96	0.010416667	7	19	7254	4313	OFF	2	1	2888	22	20	2	22	0	0	20	2	2	0	2	0	2	0	20	0	0	0	0	0	0	0	0	0	3	0	0	0	0.090909091	0	0
52	yPH_403	pbs2d0	Glu2Sor1	Glu0	96	0.010416667	7	20	7614	4673	OFF	2	1	2888	22	20	2	22	0	0	20	2	2	0	2	0	2	0	20	0	0	0	0	0	0	0	0	0	3	0	0	0	0.090909091	0	0
52	yPH_403	pbs2d0	Glu2Sor1	Glu0	96	0.010416667	7	21	7974	5033	OFF	2	1	2888	22	20	2	22	0	0	20	2	2	0	2	0	2	0	20	0	0	0	0	0	0	0	0	0	3	0	0	0	0.090909091	0	0
52	yPH_403	pbs2d0	Glu2Sor1	Glu0	96	0.010416667	7	22	8334	5393	OFF	2	1	2888	22	20	2	22	0	0	20	2	2	0	2	0	2	0	20	0	0	0	0	0	0	0	0	0	3	0	0	0	0.090909091	0	0
52	yPH_403	pbs2d0	Glu2Sor1	Glu0	96	0.010416667	7	23	8694	5753	OFF	2	1	2888	22	20	2	22	0	0	20	2	2	0	2	0	2	0	20	0	0	0	0	0	0	0	0	0	3	0	0	0	0.090909091	0	0
52	yPH_403	pbs2d0	Glu2Sor1	Glu0	96	0.010416667	7	24	9054	6113	ON	3	2	2888	22	20	2	22	0	0	20	2	2	0	2	0	2	0	20	0	0	0	0	0	0	0	0	0	3	0	0	0	0.090909091	0	0
52	yPH_403	pbs2d0	Glu2Sor1	Glu0	96	0.010416667	7	25	9414	6473	ON	3	2	2888	22	20	2	22	0	0	20	2	2	0	2	0	2	0	20	0	0	0	0	0	0	0	0	0	3	0	0	0	0.090909091	0	0
52	yPH_403	pbs2d0	Glu2Sor1	Glu0	96	0.010416667	7	26	9774	6833	ON	3	2	2888	22	20	2	22	0	0	20	2	2	0	2	0	2	0	20	0	0	0	0	0	0	0	0	0	3	0	0	0	0.090909091	0	0
52	yPH_403	pbs2d0	Glu2Sor1	Glu0	96	0.010416667	7	27	10134	7193	ON	3	2	2888	22	20	2	22	0	0	20	2	2	0	2	0	2	0	20	0	0	0	0	0	0	0	0	0	3	0	0	0	0.090909091	0	0
52	yPH_403	pbs2d0	Glu2Sor1	Glu0	96	0.010416667	7	28	10494	7553	ON	3	2	2888	23	20	3	22	1	0	20	2	2	0	2	0	2	0	21	0	0	0	0	1	0.05	0.055555556	0.000138889	0.000154321	3	1	0.05	0.055555556	0.090909091	0	0
52	yPH_403	pbs2d0	Glu2Sor1	Glu0	96	0.010416667	7	29	10854	7913	ON	3	2	2888	24	21	3	23	1	1	21	2	2	0	2	0	2	0	21	0	0	0	0	0	0	0	0	0	4	1	0.05	0.055555556	0.090909091	0	0
52	yPH_403	pbs2d0	Glu2Sor1	Glu0	96	0.010416667	7	30	11214	8273	ON	3	2	2888	23	21	2	23	0	0	21	2	2	0	2	0	2	0	21	0	0	0	0	0	0	0	0	0	4	1	0.05	0.055555556	0.090909091	0	0
52	yPH_403	pbs2d0	Glu2Sor1	Glu0	96	0.010416667	7	31	11574	8633	ON	3	2	2888	23	21	2	23	0	0	21	2	2	0	2	0	2	0	22	0	0	0	0	1	0.047619048	0.052631579	0.000132275	0.000146199	4	2	0.097619048	0.108187135	0.090909091	0	0
52	yPH_403	pbs2d0	Glu2Sor1	Glu0	96	0.010416667	7	32	11934	8993	OFF	4	2	2888	24	22	2	24	0	1	22	2	2	0	2	0	2	0	23	0	0	0	0	1	0.045454545	0.05	0.000126263	0.000138889	5	3	0.143073593	0.158187135	0.090909091	0	0
52	yPH_403	pbs2d0	Glu2Sor1	Glu0	96	0.010416667	7	33	12294	9353	OFF	4	2	2888	25	23	2	25	0	1	23	2	2	0	2	0	2	0	23	0	0	0	0	0	0	0	0	0	6	3	0.143073593	0.158187135	0.090909091	0	0
52	yPH_403	pbs2d0	Glu2Sor1	Glu0	96	0.010416667	7	34	12654	9713	OFF	4	2	2888	25	23	2	25	0	0	23	2	2	0	2	0	2	0	23	0	0	0	0	0	0	0	0	0	6	3	0.143073593	0.158187135	0.090909091	0	0
52	yPH_403	pbs2d0	Glu2Sor1	Glu0	96	0.010416667	7	35	13014	10073	OFF	4	2	2888	26	24	2	25	1	0	23	2	2	0	2	0	2	0	23	0	0	0	0	0	0	0	0	0	6	3	0.143073593	0.158187135	0.090909091	0	0
52	yPH_403	pbs2d0	Glu2Sor1	Glu0	96	0.010416667	7	36	13374	10433	OFF	4	2	2888	25	23	2	25	0	0	23	2	2	0	2	0	2	0	23	0	0	0	0	0	0	0	0	0	6	3	0.143073593	0.158187135	0.090909091	0	0
52	yPH_403	pbs2d0	Glu2Sor1	Glu0	96	0.010416667	7	37	13734	10793	OFF	4	2	2888	25	23	2	25	0	0	23	2	2	0	2	0	2	0	23	0	0	0	0	0	0	0	0	0	6	3	0.143073593	0.158187135	0.090909091	0	0
52	yPH_403	pbs2d0	Glu2Sor1	Glu0	96	0.010416667	7	38	14094	11153	OFF	4	2	2888	25	23	2	25	0	0	23	2	2	0	2	0	2	0	23	0	0	0	0	0	0	0	0	0	6	3	0.143073593	0.158187135	0.090909091	0	0
52	yPH_403	pbs2d0	Glu2Sor1	Glu0	96	0.010416667	7	39	14454	11513	OFF	4	2	2888	25	23	2	25	0	0	23	2	2	0	2	0	2	0	21	0	0	0	2	0	0	0	0	0	6	3	0.143073593	0.158187135	0.090909091	0	0
52	yPH_403	pbs2d0	Glu2Sor1	Glu0	96	0.010416667	7	40	14814	11873	ON	5	3	2888	25	21	4	25	0	0	21	4	2	0	2	0	2	0	23	0	2	0	0	0	0	0	0	0	6	3	0.143073593	0.158187135	0.090909091	0	0
52	yPH_403	pbs2d0	Glu2Sor1	Glu0	96	0.010416667	7	41	15174	12233	ON	5	3	2888	25	23	2	25	0	0	23	2	2	0	2	0	2	0	23	0	0	0	0	0	0	0	0	0	6	3	0.143073593	0.158187135	0.090909091	0	0
52	yPH_403	pbs2d0	Glu2Sor1	Glu0	96	0.010416667	7	42	15534	12593	ON	5	3	2888	25	23	2	25	0	0	23	2	2	0	2	0	2	0	23	0	0	0	0	0	0	0	0	0	6	3	0.143073593	0.158187135	0.090909091	0	0
52	yPH_403	pbs2d0	Glu2Sor1	Glu0	96	0.010416667	7	43	15894	12953	ON	5	3	2888	26	24	2	25	1	0	23	2	2	0	2	0	2	0	23	0	0	0	0	0	0	0	0	0	6	3	0.143073593	0.158187135	0.090909091	0	0
52	yPH_403	pbs2d0	Glu2Sor1	Glu0	96	0.010416667	7	44	16254	13313	ON	5	3	2888	25	23	2	25	0	0	23	2	2	0	2	0	2	0	23	0	0	0	0	0	0	0	0	0	6	3	0.143073593	0.158187135	0.090909091	0	0
52	yPH_403	pbs2d0	Glu2Sor1	Glu0	96	0.010416667	7	45	16614	13673	ON	5	3	2888	25	23	2	25	0	0	23	2	2	0	2	0	2	0	25	0	0	0	0	2	0.086956522	0.095238095	0.000241546	0.00026455	6	5	0.230030115	0.25342523	0.090909091	0	0
52	yPH_403	pbs2d0	Glu2Sor1	Glu0	96	0.010416667	7	46	16974	14033	ON	5	3	2888	27	25	2	27	0	2	25	2	2	0	2	0	2	0	26	0	0	0	0	1	0.04	0.043478261	0.000111111	0.000120773	8	6	0.270030115	0.296903491	0.090909091	0	0
52	yPH_403	pbs2d0	Glu2Sor1	Glu0	96	0.010416667	7	47	17334	14393	ON	5	3	2888	28	26	2	28	0	1	26	2	2	0	2	0	2	0	27	0	0	0	0	1	0.038461538	0.041666667	0.000106838	0.000115741	9	7	0.308491653	0.338570157	0.090909091	0	0
52	yPH_403	pbs2d0	Glu2Sor1	Glu0	96	0.010416667	7	48	17694	14753	OFF	6	3	2888	30	28	2	29	1	1	27	2	3	0	3	0	3	0.037037037	27	0	0	0	0	0	0	0	0	0	10	7	0.308491653	0.338570157	0.127946128	0.037037037	0.000102881
52	yPH_403	pbs2d0	Glu2Sor1	Glu0	96	0.010416667	7	49	18054	15113	OFF	6	3	2888	30	28	2	29	1	0	27	2	3	0	3	0	3	0	28	0	0	0	0	1	0.037037037	0.041666667	0.000102881	0.000115741	10	8	0.34552869	0.380236824	0.127946128	0	0
52	yPH_403	pbs2d0	Glu2Sor1	Glu0	96	0.010416667	7	50	18414	15473	OFF	6	3	2888	30	28	2	30	0	1	28	2	3	0	3	0	3	0	28	0	0	0	0	0	0	0	0	0	11	8	0.34552869	0.380236824	0.127946128	0	0
52	yPH_403	pbs2d0	Glu2Sor1	Glu0	96	0.010416667	7	51	18774	15833	OFF	6	3	2888	31	29	2	30	1	0	28	2	3	0	3	0	3	0	29	0	0	0	0	1	0.035714286	0.04	9.92E-05	0.000111111	11	9	0.381242976	0.420236824	0.127946128	0	0
52	yPH_403	pbs2d0	Glu2Sor1	Glu0	96	0.010416667	7	52	19134	16193	OFF	6	3	2888	32	30	2	31	1	1	29	2	3	0	3	0	3	0	29	0	0	0	0	0	0	0	0	0	12	9	0.381242976	0.420236824	0.127946128	0	0
52	yPH_403	pbs2d0	Glu2Sor1	Glu0	96	0.010416667	7	53	19494	16553	OFF	6	3	2888	32	30	2	31	1	0	29	2	3	0	3	0	3	0	29	0	0	0	0	0	0	0	0	0	12	9	0.381242976	0.420236824	0.127946128	0	0
52	yPH_403	pbs2d0	Glu2Sor1	Glu0	96	0.010416667	7	54	19854	16913	OFF	6	3	2888	33	31	2	31	2	0	29	2	3	0	3	0	3	0	29	0	0	0	0	0	0	0	0	0	12	9	0.381242976	0.420236824	0.127946128	0	0
52	yPH_403	pbs2d0	Glu2Sor1	Glu0	96	0.010416667	7	55	20214	17273	OFF	6	3	2888	32	30	2	31	1	0	29	2	3	0	3	0	3	0	29	0	0	0	0	0	0	0	0	0	12	9	0.381242976	0.420236824	0.127946128	0	0
52	yPH_403	pbs2d0	Glu2Sor1	Glu0	96	0.010416667	7	56	20574	17633	ON	7	4	2888	32	30	2	31	1	0	29	2	3	0	3	0	3	0	29	0	0	0	0	0	0	0	0	0	12	9	0.381242976	0.420236824	0.127946128	0	0
52	yPH_403	pbs2d0	Glu2Sor1	Glu0	96	0.010416667	7	57	20934	17993	ON	7	4	2888	32	30	2	31	1	0	29	2	3	0	3	0	3	0	29	0	0	0	0	0	0	0	0	0	12	9	0.381242976	0.420236824	0.127946128	0	0
52	yPH_403	pbs2d0	Glu2Sor1	Glu0	96	0.010416667	7	58	21294	18353	ON	7	4	2888	31	29	2	31	0	0	29	2	3	0	3	0	3	0	29	0	0	0	0	0	0	0	0	0	12	9	0.381242976	0.420236824	0.127946128	0	0
52	yPH_403	pbs2d0	Glu2Sor1	Glu0	96	0.010416667	7	59	21654	18713	ON	7	4	2888	31	29	2	31	0	0	29	2	4	0	4	0	4	0.035714286	29	0	0	0	0	0	0	0	0	0	12	9	0.381242976	0.420236824	0.163660414	0.035714286	9.92E-05
52	yPH_403	pbs2d0	Glu2Sor1	Glu0	96	0.010416667	7	60	22014	19073	ON	7	4	2888	31	29	2	31	0	0	29	2	4	0	4	0	4	0	29	0	0	0	0	0	0	0	0	0	12	9	0.381242976	0.420236824	0.163660414	0	0
52	yPH_403	pbs2d0	Glu2Sor1	Glu0	96	0.010416667	7	61	22374	19433	ON	7	4	2888	32	30	2	31	1	0	29	2	4	0	4	0	4	0	29	0	0	0	0	0	0	0	0	0	12	9	0.381242976	0.420236824	0.163660414	0	0
52	yPH_403	pbs2d0	Glu2Sor1	Glu0	96	0.010416667	7	62	22734	19793	ON	7	4	2888	31	29	2	31	0	0	29	2	4	0	4	0	4	0	29	0	0	0	0	0	0	0	0	0	12	9	0.381242976	0.420236824	0.163660414	0	0
52	yPH_403	pbs2d0	Glu2Sor1	Glu0	96	0.010416667	7	63	23094	20153	ON	7	4	2888	31	29	2	31	0	0	29	2	4	0	4	0	4	0	27	0	0	0	2	0	0	0	0	0	12	9	0.381242976	0.420236824	0.163660414	0	0
52	yPH_403	pbs2d0	Glu2Sor1	Glu0	96	0.010416667	7	64	23454	20513	OFF	8	4	2888	31	27	4	31	0	0	27	4	6	0	6	0	6	0.074074074	27	0	0	0	0	0	0	0	0	0	12	9	0.381242976	0.420236824	0.237734488	0.074074074	0.000205761
52	yPH_403	pbs2d0	Glu2Sor1	Glu0	96	0.010416667	7	65	23814	20873	OFF	8	4	2888	32	28	4	31	1	0	27	4	6	0	6	0	6	0	27	0	0	0	0	0	0	0	0	0	12	9	0.381242976	0.420236824	0.237734488	0	0
52	yPH_403	pbs2d0	Glu2Sor1	Glu0	96	0.010416667	7	66	24174	21233	OFF	8	4	2888	32	28	4	31	1	0	27	4	7	0	7	0	7	0.04	29	0	2	0	0	0	0	0	0	0	12	9	0.381242976	0.420236824	0.277734488	0.04	0.000111111
52	yPH_403	pbs2d0	Glu2Sor1	Glu0	96	0.010416667	7	67	24534	21593	OFF	8	4	2888	32	30	2	31	1	0	29	2	7	0	7	0	7	0	27	0	0	0	2	0	0	0	0	0	12	9	0.381242976	0.420236824	0.277734488	0	0
52	yPH_403	pbs2d0	Glu2Sor1	Glu0	96	0.010416667	7	68	24894	21953	OFF	8	4	2888	32	28	4	31	1	0	27	4	7	0	7	0	7	0	29	0	2	0	0	0	0	0	0	0	12	9	0.381242976	0.420236824	0.277734488	0	0
52	yPH_403	pbs2d0	Glu2Sor1	Glu0	96	0.010416667	7	69	25254	22313	OFF	8	4	2888	32	30	2	31	1	0	29	2	7	0	7	0	7	0	27	0	0	0	2	0	0	0	0	0	12	9	0.381242976	0.420236824	0.277734488	0	0
52	yPH_403	pbs2d0	Glu2Sor1	Glu0	96	0.010416667	7	70	25614	22673	OFF	8	4	2888	32	28	4	31	1	0	27	4	7	0	7	0	7	0	27	0	0	0	0	0	0	0	0	0	12	9	0.381242976	0.420236824	0.277734488	0	0
52	yPH_403	pbs2d0	Glu2Sor1	Glu0	96	0.010416667	7	71	25974	23033	OFF	8	4	2888	33	29	4	31	2	0	27	4	7	0	7	0	7	0	27	0	0	0	0	0	0	0	0	0	12	9	0.381242976	0.420236824	0.277734488	0	0
52	yPH_403	pbs2d0	Glu2Sor1	Glu0	96	0.010416667	7	72	26334	23393	ON	9	5	2887	33	29	4	31	2	0	27	4	7	0	7	0	7	0	27	0	0	0	0	0	0	0	0	0	12	9	0.381242976	0.420236824	0.277734488	0	0
52	yPH_403	pbs2d0	Glu2Sor1	Glu0	96	0.010416667	7	73	26694	23753	ON	9	5	2887	32	28	4	31	1	0	27	4	7	0	7	0	7	0	29	0	2	0	0	0	0	0	0	0	12	9	0.381242976	0.420236824	0.277734488	0	0
52	yPH_403	pbs2d0	Glu2Sor1	Glu0	96	0.010416667	7	74	27054	24113	ON	9	5	2887	32	30	2	31	1	0	29	2	7	0	7	0	7	0	29	0	0	0	0	0	0	0	0	0	12	9	0.381242976	0.420236824	0.277734488	0	0
52	yPH_403	pbs2d0	Glu2Sor1	Glu0	96	0.010416667	7	75	27414	24473	ON	9	5	2887	32	30	2	31	1	0	29	2	7	0	7	0	7	0	27	0	0	0	2	0	0	0	0	0	12	9	0.381242976	0.420236824	0.277734488	0	0
52	yPH_403	pbs2d0	Glu2Sor1	Glu0	96	0.010416667	7	76	27774	24833	ON	9	5	2887	32	28	4	31	1	0	27	4	7	0	7	0	7	0	27	0	0	0	0	0	0	0	0	0	12	9	0.381242976	0.420236824	0.277734488	0	0
52	yPH_403	pbs2d0	Glu2Sor1	Glu0	96	0.010416667	7	77	28134	25193	ON	9	5	2887	32	28	4	31	1	0	27	4	7	0	7	0	7	0	27	0	0	0	0	0	0	0	0	0	12	9	0.381242976	0.420236824	0.277734488	0	0
52	yPH_403	pbs2d0	Glu2Sor1	Glu0	96	0.010416667	7	78	28494	25553	ON	9	5	2887	33	29	4	31	2	0	27	4	7	0	7	0	7	0	29	0	2	0	0	0	0	0	0	0	12	9	0.381242976	0.420236824	0.277734488	0	0
52	yPH_403	pbs2d0	Glu2Sor1	Glu0	96	0.010416667	7	79	28854	25913	ON	9	5	2887	32	30	2	31	1	0	29	2	7	0	7	0	7	0	27	0	0	0	2	0	0	0	0	0	12	9	0.381242976	0.420236824	0.277734488	0	0
52	yPH_403	pbs2d0	Glu2Sor1	Glu0	96	0.010416667	7	80	29214	26273	OFF	10	5	2888	31	27	4	31	0	0	27	4	8	0	8	0	8	0.041666667	27	0	0	0	0	0	0	0	0	0	12	9	0.381242976	0.420236824	0.319401154	0.041666666	0.000115741
52	yPH_403	pbs2d0	Glu2Sor1	Glu0	96	0.010416667	7	81	29574	26633	OFF	10	5	2888	31	27	4	31	0	0	27	4	8	0	8	0	8	0	29	0	2	0	0	0	0	0	0	0	12	9	0.381242976	0.420236824	0.319401154	0	0
52	yPH_403	pbs2d0	Glu2Sor1	Glu0	96	0.010416667	7	82	29934	26993	OFF	10	5	2888	31	29	2	31	0	0	29	2	8	0	8	0	8	0	29	0	0	0	0	0	0	0	0	0	12	9	0.381242976	0.420236824	0.319401154	0	0
52	yPH_403	pbs2d0	Glu2Sor1	Glu0	96	0.010416667	7	83	30294	27353	OFF	10	5	2888	31	29	2	31	0	0	29	2	8	0	8	0	8	0	27	0	0	0	2	0	0	0	0	0	12	9	0.381242976	0.420236824	0.319401154	0	0
52	yPH_403	pbs2d0	Glu2Sor1	Glu0	96	0.010416667	7	84	30654	27713	OFF	10	5	2888	31	27	4	31	0	0	27	4	8	0	8	0	8	0	27	0	0	0	0	0	0	0	0	0	12	9	0.381242976	0.420236824	0.319401154	0	0
52	yPH_403	pbs2d0	Glu2Sor1	Glu0	96	0.010416667	7	85	31014	28073	OFF	10	5	2888	31	27	4	31	0	0	27	4	8	0	8	0	8	0	27	0	0	0	0	0	0	0	0	0	12	9	0.381242976	0.420236824	0.319401154	0	0
52	yPH_403	pbs2d0	Glu2Sor1	Glu0	96	0.010416667	7	86	31374	28433	OFF	10	5	2888	31	27	4	31	0	0	27	4	8	0	8	0	8	0	27	0	0	0	0	0	0	0	0	0	12	9	0.381242976	0.420236824	0.319401154	0	0
52	yPH_403	pbs2d0	Glu2Sor1	Glu0	96	0.010416667	7	87	31734	28793	OFF	10	5	2888	31	27	4	31	0	0	27	4	8	0	8	0	8	0	27	0	0	0	0	0	0	0	0	0	12	9	0.381242976	0.420236824	0.319401154	0	0
52	yPH_403	pbs2d0	Glu2Sor1	Glu0	96	0.010416667	7	88	32094	29153	ON	11	6	2888	32	28	4	31	1	0	27	4	8	0	8	0	8	0	27	0	0	0	0	0	0	0	0	0	12	9	0.381242976	0.420236824	0.319401154	0	0
52	yPH_403	pbs2d0	Glu2Sor1	Glu0	96	0.010416667	7	89	32454	29513	ON	11	6	2888	32	28	4	31	1	0	27	4	8	0	8	0	8	0	27	0	0	0	0	0	0	0	0	0	12	9	0.381242976	0.420236824	0.319401154	0	0
52	yPH_403	pbs2d0	Glu2Sor1	Glu0	96	0.010416667	7	90	32814	29873	ON	11	6	2888	31	27	4	31	0	0	27	4	8	0	8	0	8	0	27	0	0	0	0	0	0	0	0	0	12	9	0.381242976	0.420236824	0.319401154	0	0
52	yPH_403	pbs2d0	Glu2Sor1	Glu0	96	0.010416667	7	91	33174	30233	ON	11	6	2888	31	27	4	31	0	0	27	4	8	0	8	0	8	0	27	0	0	0	0	0	0	0	0	0	12	9	0.381242976	0.420236824	0.319401154	0	0
52	yPH_403	pbs2d0	Glu2Sor1	Glu0	96	0.010416667	7	92	33534	30593	ON	11	6	2888	31	27	4	31	0	0	27	4	8	0	8	0	8	0	27	0	0	0	0	0	0	0	0	0	12	9	0.381242976	0.420236824	0.319401154	0	0
52	yPH_403	pbs2d0	Glu2Sor1	Glu0	96	0.010416667	7	93	33894	30953	ON	11	6	2888	31	27	4	31	0	0	27	4	8	0	8	0	8	0	27	0	0	0	0	0	0	0	0	0	12	9	0.381242976	0.420236824	0.319401154	0	0
52	yPH_403	pbs2d0	Glu2Sor1	Glu0	96	0.010416667	7	94	34254	31313	ON	11	6	2888	31	27	4	31	0	0	27	4	8	0	8	0	8	0	27	0	0	0	0	0	0	0	0	0	12	9	0.381242976	0.420236824	0.319401154	0	0
52	yPH_403	pbs2d0	Glu2Sor1	Glu0	96	0.010416667	7	95	34614	31673	ON	11	6	2888	31	27	4	31	0	0	27	4	8	0	8	0	8	0	27	0	0	0	0	0	0	0	0	0	12	9	0.381242976	0.420236824	0.319401154	0	0
52	yPH_403	pbs2d0	Glu2Sor1	Glu0	96	0.010416667	7	96	34974	32033	OFF	12	6	2888	32	28	4	31	1	0	27	4	9	0	9	0	9	0.043478261	27	0	0	0	0	0	0	0	0	0	12	9	0.381242976	0.420236824	0.362879415	0.043478261	0.000120773
52	yPH_403	pbs2d0	Glu2Sor1	Glu0	96	0.010416667	7	97	35334	32393	OFF	12	6	2888	32	28	4	31	1	0	27	4	9	0	9	0	9	0	27	0	0	0	0	0	0	0	0	0	12	9	0.381242976	0.420236824	0.362879415	0	0
52	yPH_403	pbs2d0	Glu2Sor1	Glu0	96	0.010416667	7	98	35694	32753	OFF	12	6	2888	31	27	4	31	0	0	27	4	9	0	9	0	9	0	27	0	0	0	0	0	0	0	0	0	12	9	0.381242976	0.420236824	0.362879415	0	0
52	yPH_403	pbs2d0	Glu2Sor1	Glu0	96	0.010416667	7	99	36054	33113	OFF	12	6	2888	31	27	4	31	0	0	27	4	9	0	9	0	9	0	27	0	0	0	0	0	0	0	0	0	12	9	0.381242976	0.420236824	0.362879415	0	0
52	yPH_403	pbs2d0	Glu2Sor1	Glu0	96	0.010416667	7	100	36414	33473	OFF	12	6	2888	33	29	4	31	2	0	27	4	9	0	9	0	9	0	27	0	0	0	0	0	0	0	0	0	12	9	0.381242976	0.420236824	0.362879415	0	0
52	yPH_403	pbs2d0	Glu2Sor1	Glu0	96	0.010416667	7	101	36774	33833	OFF	12	6	2888	32	28	4	31	1	0	27	4	9	0	9	0	9	0	27	0	0	0	0	0	0	0	0	0	12	9	0.381242976	0.420236824	0.362879415	0	0
52	yPH_403	pbs2d0	Glu2Sor1	Glu0	96	0.010416667	7	102	37134	34193	OFF	12	6	2888	31	27	4	31	0	0	27	4	9	0	9	0	9	0	27	0	0	0	0	0	0	0	0	0	12	9	0.381242976	0.420236824	0.362879415	0	0
52	yPH_403	pbs2d0	Glu2Sor1	Glu0	96	0.010416667	7	103	37494	34553	OFF	12	6	2888	32	28	4	31	1	0	27	4	9	0	9	0	9	0	27	0	0	0	0	0	0	0	0	0	12	9	0.381242976	0.420236824	0.362879415	0	0
52	yPH_403	pbs2d0	Glu2Sor1	Glu0	96	0.010416667	7	104	37854	34913	ON	13	7	2888	33	29	4	31	2	0	27	4	9	0	9	0	9	0	27	0	0	0	0	0	0	0	0	0	12	9	0.381242976	0.420236824	0.362879415	0	0
52	yPH_403	pbs2d0	Glu2Sor1	Glu0	96	0.010416667	7	105	38214	35273	ON	13	7	2888	31	27	4	31	0	0	27	4	9	0	9	0	9	0	27	0	0	0	0	0	0	0	0	0	12	9	0.381242976	0.420236824	0.362879415	0	0
52	yPH_403	pbs2d0	Glu2Sor1	Glu0	96	0.010416667	7	106	38574	35633	ON	13	7	2888	33	29	4	31	2	0	27	4	9	0	9	0	9	0	27	0	0	0	0	0	0	0	0	0	12	9	0.381242976	0.420236824	0.362879415	0	0
52	yPH_403	pbs2d0	Glu2Sor1	Glu0	96	0.010416667	7	107	38934	35993	ON	13	7	2888	31	27	4	31	0	0	27	4	9	0	9	0	9	0	27	0	0	0	0	0	0	0	0	0	12	9	0.381242976	0.420236824	0.362879415	0	0
52	yPH_403	pbs2d0	Glu2Sor1	Glu0	96	0.010416667	7	108	39294	36353	ON	13	7	2888	33	29	4	31	2	0	27	4	9	0	9	0	9	0	27	0	0	0	0	0	0	0	0	0	12	9	0.381242976	0.420236824	0.362879415	0	0
52	yPH_403	pbs2d0	Glu2Sor1	Glu0	96	0.010416667	7	109	39654	36713	ON	13	7	2888	33	29	4	31	2	0	27	4	9	0	9	0	9	0	27	0	0	0	0	0	0	0	0	0	12	9	0.381242976	0.420236824	0.362879415	0	0
52	yPH_403	pbs2d0	Glu2Sor1	Glu0	96	0.010416667	7	110	40014	37073	ON	13	7	2888	33	29	4	31	2	0	27	4	9	0	9	0	9	0	27	0	0	0	0	0	0	0	0	0	12	9	0.381242976	0.420236824	0.362879415	0	0
52	yPH_403	pbs2d0	Glu2Sor1	Glu0	96	0.010416667	7	111	40374	37433	ON	13	7	2888	33	29	4	31	2	0	27	4	9	0	9	0	9	0	27	0	0	0	0	0	0	0	0	0	12	9	0.381242976	0.420236824	0.362879415	0	0
52	yPH_403	pbs2d0	Glu2Sor1	Glu0	96	0.010416667	7	112	40734	37793	OFF	14	7	2888	31	27	4	31	0	0	27	4	11	0	11	0	11	0.090909091	27	0	0	0	0	0	0	0	0	0	12	9	0.381242976	0.420236824	0.453788506	0.090909091	0.000252525
52	yPH_403	pbs2d0	Glu2Sor1	Glu0	96	0.010416667	7	113	41094	38153	OFF	14	7	2888	31	27	4	31	0	0	27	4	11	0	11	0	12	0.047619048	27	0	0	0	0	0	0	0	0	0	12	9	0.381242976	0.420236824	0.501407554	0.047619048	0.000132275
52	yPH_403	pbs2d0	Glu2Sor1	Glu0	96	0.010416667	7	114	41454	38513	OFF	14	7	2888	32	28	4	31	1	0	27	4	11	0	11	0	12	0	28	0	0	0	0	1	0.037037037	0.0625	0.000102881	0.000173611	12	10	0.418280013	0.482736824	0.501407554	0	0
52	yPH_403	pbs2d0	Glu2Sor1	Glu0	96	0.010416667	7	115	41814	38873	OFF	14	7	2888	32	28	4	32	0	1	28	4	11	0	11	0	12	0	28	0	0	0	0	0	0	0	0	0	13	10	0.418280013	0.482736824	0.501407554	0	0
52	yPH_403	pbs2d0	Glu2Sor1	Glu0	96	0.010416667	7	116	42174	39233	OFF	14	7	2888	32	28	4	32	0	0	28	4	11	0	11	0	12	0	28	0	0	0	0	0	0	0	0	0	13	10	0.418280013	0.482736824	0.501407554	0	0
52	yPH_403	pbs2d0	Glu2Sor1	Glu0	96	0.010416667	7	117	42534	39593	OFF	14	7	2888	32	28	4	32	0	0	28	4	11	0	11	0	12	0	28	0	0	0	0	0	0	0	0	0	13	10	0.418280013	0.482736824	0.501407554	0	0
52	yPH_403	pbs2d0	Glu2Sor1	Glu0	96	0.010416667	7	118	42894	39953	OFF	14	7	2888	32	28	4	32	0	0	28	4	11	0	11	0	12	0	NA	NA	NA	NA	NA	NA	NA	NA	NA	NA	NA	NA	NA	NA	NA	NA	NA
52	yPH_403	pbs2d0	Glu2Sor1	Glu0	96	0.010416667	8	0	63	-2878	OFF	0	0	3610	19	19	0	19	0	0	19	0	0	0	0	0	0	0	20	0	0	0	0	1	0.052631579	0.052631579	0.000146199	0.000146199	NA	NA	NA	NA	NA	NA	NA
52	yPH_403	pbs2d0	Glu2Sor1	Glu0	96	0.010416667	8	1	423	-2518	OFF	0	0	3610	20	20	0	20	0	1	20	0	0	0	0	0	0	0	20	0	0	0	0	0	0	0	0	0	NA	NA	NA	NA	NA	NA	NA
52	yPH_403	pbs2d0	Glu2Sor1	Glu0	96	0.010416667	8	2	783	-2158	OFF	0	0	3610	21	21	0	20	1	0	20	0	0	0	0	0	0	0	20	0	0	0	0	0	0	0	0	0	NA	NA	NA	NA	NA	NA	NA
52	yPH_403	pbs2d0	Glu2Sor1	Glu0	96	0.010416667	8	3	1143	-1798	OFF	0	0	3610	20	20	0	20	0	0	20	0	0	0	0	0	0	0	21	0	0	0	0	1	0.05	0.05	0.000138889	0.000138889	NA	NA	NA	NA	NA	NA	NA
52	yPH_403	pbs2d0	Glu2Sor1	Glu0	96	0.010416667	8	4	1503	-1438	OFF	0	0	3610	22	22	0	21	1	1	21	0	0	0	0	0	0	0	21	0	0	0	0	0	0	0	0	0	NA	NA	NA	NA	NA	NA	NA
52	yPH_403	pbs2d0	Glu2Sor1	Glu0	96	0.010416667	8	5	1863	-1078	OFF	0	0	3610	22	22	0	21	1	0	21	0	0	0	0	0	0	0	21	0	0	0	0	0	0	0	0	0	NA	NA	NA	NA	NA	NA	NA
52	yPH_403	pbs2d0	Glu2Sor1	Glu0	96	0.010416667	8	6	2223	-718	OFF	0	0	3610	22	22	0	21	1	0	21	0	0	0	0	0	0	0	21	0	0	0	0	0	0	0	0	0	NA	NA	NA	NA	NA	NA	NA
52	yPH_403	pbs2d0	Glu2Sor1	Glu0	96	0.010416667	8	7	2583	-358	OFF	0	0	3610	22	22	0	21	1	0	21	0	0	0	0	0	0	0	24	0	0	0	0	3	0.142857143	0.142857143	0.000396825	0.000396825	NA	NA	NA	NA	NA	NA	NA
52	yPH_403	pbs2d0	Glu2Sor1	Glu0	96	0.010416667	8	8	2943	2	ON	1	1	2888	24	24	0	24	0	3	24	0	0	0	0	0	0	0	24	0	0	0	0	0	0	0	0	0	3	3	0.142857143	0.142857143	0	NA	NA
52	yPH_403	pbs2d0	Glu2Sor1	Glu0	96	0.010416667	8	9	3303	362	ON	1	1	2888	25	25	0	24	1	0	24	0	0	0	0	0	0	0	24	0	0	0	0	0	0	0	0	0	3	3	0.142857143	0.142857143	0	0	0
52	yPH_403	pbs2d0	Glu2Sor1	Glu0	96	0.010416667	8	10	3663	722	ON	1	1	2888	24	24	0	24	0	0	24	0	0	0	0	0	0	0	24	0	0	0	0	0	0	0	0	0	3	3	0.142857143	0.142857143	0	0	0
52	yPH_403	pbs2d0	Glu2Sor1	Glu0	96	0.010416667	8	11	4023	1082	ON	1	1	2888	24	24	0	24	0	0	24	0	0	0	0	0	0	0	24	0	0	0	0	0	0	0	0	0	3	3	0.142857143	0.142857143	0	0	0
52	yPH_403	pbs2d0	Glu2Sor1	Glu0	96	0.010416667	8	12	4383	1442	ON	1	1	2888	24	24	0	24	0	0	24	0	0	0	0	0	0	0	24	0	0	0	0	0	0	0	0	0	3	3	0.142857143	0.142857143	0	0	0
52	yPH_403	pbs2d0	Glu2Sor1	Glu0	96	0.010416667	8	13	4743	1802	ON	1	1	2888	25	25	0	24	1	0	24	0	0	0	0	0	0	0	24	0	0	0	0	0	0	0	0	0	3	3	0.142857143	0.142857143	0	0	0
52	yPH_403	pbs2d0	Glu2Sor1	Glu0	96	0.010416667	8	14	5103	2162	ON	1	1	2888	25	25	0	24	1	0	24	0	0	0	0	0	0	0	24	0	0	0	0	0	0	0	0	0	3	3	0.142857143	0.142857143	0	0	0
52	yPH_403	pbs2d0	Glu2Sor1	Glu0	96	0.010416667	8	15	5463	2522	ON	1	1	2888	28	28	0	24	4	0	24	0	0	0	0	0	0	0	25	0	0	0	0	1	0.041666667	0.041666667	0.000115741	0.000115741	3	4	0.18452381	0.18452381	0	0	0
52	yPH_403	pbs2d0	Glu2Sor1	Glu0	96	0.010416667	8	16	5823	2882	ON	1	1	2888	25	25	0	25	0	1	25	0	0	0	0	0	0	0	26	0	0	0	0	1	0.04	0.04	0.000111111	0.000111111	4	5	0.22452381	0.22452381	0	0	0
52	yPH_403	pbs2d0	Glu2Sor1	Glu0	96	0.010416667	8	17	6183	3242	OFF	2	1	2888	27	27	0	26	1	1	26	0	2	0	2	0	2	0.076923077	26	0	0	0	0	0	0	0	0	0	5	5	0.22452381	0.22452381	0.076923077	0.076923077	0.000213675
52	yPH_403	pbs2d0	Glu2Sor1	Glu0	96	0.010416667	8	18	6543	3602	OFF	2	1	2888	27	27	0	26	1	0	26	0	2	0	2	0	2	0	26	0	0	0	0	0	0	0	0	0	5	5	0.22452381	0.22452381	0.076923077	0	0
52	yPH_403	pbs2d0	Glu2Sor1	Glu0	96	0.010416667	8	19	6903	3962	OFF	2	1	2888	26	26	0	26	0	0	26	0	2	0	2	0	2	0	26	0	0	0	0	0	0	0	0	0	5	5	0.22452381	0.22452381	0.076923077	0	0
52	yPH_403	pbs2d0	Glu2Sor1	Glu0	96	0.010416667	8	20	7263	4322	OFF	2	1	2888	26	26	0	26	0	0	26	0	2	0	2	0	2	0	27	0	0	0	0	1	0.038461538	0.041666667	0.000106838	0.000115741	5	6	0.262985348	0.266190476	0.076923077	0	0
52	yPH_403	pbs2d0	Glu2Sor1	Glu0	96	0.010416667	8	21	7623	4682	OFF	2	1	2888	27	27	0	27	0	1	27	0	2	0	2	0	2	0	27	0	0	0	0	0	0	0	0	0	6	6	0.262985348	0.266190476	0.076923077	0	0
52	yPH_403	pbs2d0	Glu2Sor1	Glu0	96	0.010416667	8	22	7983	5042	OFF	2	1	2888	28	28	0	27	1	0	27	0	2	0	2	0	2	0	27	0	0	0	0	0	0	0	0	0	6	6	0.262985348	0.266190476	0.076923077	0	0
52	yPH_403	pbs2d0	Glu2Sor1	Glu0	96	0.010416667	8	23	8343	5402	OFF	2	1	2888	28	28	0	27	1	0	27	0	2	0	2	0	2	0	27	0	0	0	0	0	0	0	0	0	6	6	0.262985348	0.266190476	0.076923077	0	0
52	yPH_403	pbs2d0	Glu2Sor1	Glu0	96	0.010416667	8	24	8703	5762	OFF	2	1	2888	29	28	1	27	2	0	27	0	2	0	2	0	2	0	27	0	0	0	0	0	0	0	0	0	6	6	0.262985348	0.266190476	0.076923077	0	0
52	yPH_403	pbs2d0	Glu2Sor1	Glu0	96	0.010416667	8	25	9063	6122	ON	3	2	2888	28	28	0	27	1	0	27	0	2	0	2	0	2	0	27	0	0	0	0	0	0	0	0	0	6	6	0.262985348	0.266190476	0.076923077	0	0
52	yPH_403	pbs2d0	Glu2Sor1	Glu0	96	0.010416667	8	26	9423	6482	ON	3	2	2888	29	29	0	27	2	0	27	0	2	0	2	0	2	0	27	0	0	0	0	0	0	0	0	0	6	6	0.262985348	0.266190476	0.076923077	0	0
52	yPH_403	pbs2d0	Glu2Sor1	Glu0	96	0.010416667	8	27	9783	6842	ON	3	2	2888	31	31	0	27	4	0	27	0	2	0	2	0	2	0	27	0	0	0	0	0	0	0	0	0	6	6	0.262985348	0.266190476	0.076923077	0	0
52	yPH_403	pbs2d0	Glu2Sor1	Glu0	96	0.010416667	8	28	10143	7202	ON	3	2	2888	27	27	0	27	0	0	27	0	2	0	2	0	2	0	28	0	0	0	0	1	0.037037037	0.04	0.000102881	0.000111111	6	7	0.300022385	0.306190476	0.076923077	0	0
52	yPH_403	pbs2d0	Glu2Sor1	Glu0	96	0.010416667	8	29	10503	7562	ON	3	2	2888	28	28	0	28	0	1	28	0	2	0	2	0	2	0	28	0	0	0	0	0	0	0	0	0	7	7	0.300022385	0.306190476	0.076923077	0	0
52	yPH_403	pbs2d0	Glu2Sor1	Glu0	96	0.010416667	8	30	10863	7922	ON	3	2	2888	28	28	0	28	0	0	28	0	2	0	2	0	2	0	29	0	0	0	0	1	0.035714286	0.038461538	9.92E-05	0.000106838	7	8	0.335736671	0.344652015	0.076923077	0	0
52	yPH_403	pbs2d0	Glu2Sor1	Glu0	96	0.010416667	8	31	11223	8282	ON	3	2	2888	31	31	0	29	2	1	29	0	2	0	2	0	2	0	30	0	0	0	0	1	0.034482759	0.037037037	9.58E-05	0.000102881	8	9	0.370219429	0.381689052	0.076923077	0	0
52	yPH_403	pbs2d0	Glu2Sor1	Glu0	96	0.010416667	8	32	11583	8642	ON	3	2	2888	34	34	0	30	4	1	30	0	2	0	2	0	2	0	30	0	0	0	0	0	0	0	0	0	9	9	0.370219429	0.381689052	0.076923077	0	0
52	yPH_403	pbs2d0	Glu2Sor1	Glu0	96	0.010416667	8	33	11943	9002	OFF	4	2	2888	30	30	0	30	0	0	30	0	2	0	2	0	2	0	31	0	0	0	0	1	0.033333333	0.035714286	9.26E-05	9.92E-05	9	10	0.403552763	0.417403337	0.076923077	0	0
52	yPH_403	pbs2d0	Glu2Sor1	Glu0	96	0.010416667	8	34	12303	9362	OFF	4	2	2888	31	31	0	31	0	1	31	0	2	0	2	0	2	0	31	0	0	0	0	0	0	0	0	0	10	10	0.403552763	0.417403337	0.076923077	0	0
52	yPH_403	pbs2d0	Glu2Sor1	Glu0	96	0.010416667	8	35	12663	9722	OFF	4	2	2888	31	31	0	31	0	0	31	0	2	0	2	0	2	0	33	0	0	0	0	2	0.064516129	0.068965517	0.000179211	0.000191571	10	12	0.468068892	0.486368855	0.076923077	0	0
52	yPH_403	pbs2d0	Glu2Sor1	Glu0	96	0.010416667	8	36	13023	10082	OFF	4	2	2888	33	33	0	33	0	2	33	0	2	0	2	0	2	0	33	0	0	0	0	0	0	0	0	0	12	12	0.468068892	0.486368855	0.076923077	0	0
52	yPH_403	pbs2d0	Glu2Sor1	Glu0	96	0.010416667	8	37	13383	10442	OFF	4	2	2888	33	33	0	33	0	0	33	0	2	0	2	0	2	0	33	0	0	0	0	0	0	0	0	0	12	12	0.468068892	0.486368855	0.076923077	0	0
52	yPH_403	pbs2d0	Glu2Sor1	Glu0	96	0.010416667	8	38	13743	10802	OFF	4	2	2888	33	33	0	33	0	0	33	0	2	0	2	0	2	0	33	0	0	0	0	0	0	0	0	0	12	12	0.468068892	0.486368855	0.076923077	0	0
52	yPH_403	pbs2d0	Glu2Sor1	Glu0	96	0.010416667	8	39	14103	11162	OFF	4	2	2888	33	33	0	33	0	0	33	0	2	0	2	0	2	0	34	0	0	0	0	1	0.03030303	0.032258065	8.42E-05	8.96E-05	12	13	0.498371922	0.518626919	0.076923077	0	0
52	yPH_403	pbs2d0	Glu2Sor1	Glu0	96	0.010416667	8	40	14463	11522	OFF	4	2	2888	34	34	0	34	0	1	34	0	2	0	2	0	2	0	34	0	0	0	0	0	0	0	0	0	13	13	0.498371922	0.518626919	0.076923077	0	0
52	yPH_403	pbs2d0	Glu2Sor1	Glu0	96	0.010416667	8	41	14823	11882	ON	5	3	2888	34	34	0	34	0	0	34	0	2	0	2	0	2	0	34	0	0	0	0	0	0	0	0	0	13	13	0.498371922	0.518626919	0.076923077	0	0
52	yPH_403	pbs2d0	Glu2Sor1	Glu0	96	0.010416667	8	42	15183	12242	ON	5	3	2888	35	35	0	34	1	0	34	0	2	0	2	0	2	0	35	0	0	0	0	1	0.029411765	0.03125	8.17E-05	8.68E-05	13	14	0.527783687	0.549876919	0.076923077	0	0
52	yPH_403	pbs2d0	Glu2Sor1	Glu0	96	0.010416667	8	43	15543	12602	ON	5	3	2888	35	35	0	35	0	1	35	0	2	0	2	0	2	0	35	0	0	0	0	0	0	0	0	0	14	14	0.527783687	0.549876919	0.076923077	0	0
52	yPH_403	pbs2d0	Glu2Sor1	Glu0	96	0.010416667	8	44	15903	12962	ON	5	3	2888	36	35	1	35	1	0	35	0	2	0	2	0	2	0	35	0	0	0	0	0	0	0	0	0	14	14	0.527783687	0.549876919	0.076923077	0	0
52	yPH_403	pbs2d0	Glu2Sor1	Glu0	96	0.010416667	8	45	16263	13322	ON	5	3	2888	35	35	0	35	0	0	35	0	2	0	2	0	2	0	35	0	0	0	0	0	0	0	0	0	14	14	0.527783687	0.549876919	0.076923077	0	0
52	yPH_403	pbs2d0	Glu2Sor1	Glu0	96	0.010416667	8	46	16623	13682	ON	5	3	2888	35	35	0	35	0	0	35	0	2	0	2	0	2	0	35	0	0	0	0	0	0	0	0	0	14	14	0.527783687	0.549876919	0.076923077	0	0
52	yPH_403	pbs2d0	Glu2Sor1	Glu0	96	0.010416667	8	47	16983	14042	ON	5	3	2888	37	37	0	35	2	0	35	0	2	0	2	0	2	0	35	0	0	0	0	0	0	0	0	0	14	14	0.527783687	0.549876919	0.076923077	0	0
52	yPH_403	pbs2d0	Glu2Sor1	Glu0	96	0.010416667	8	48	17343	14402	ON	5	3	2888	36	36	0	35	1	0	35	0	2	0	2	0	2	0	36	0	0	0	0	1	0.028571429	0.03030303	7.94E-05	8.42E-05	14	15	0.556355115	0.580179949	0.076923077	0	0
52	yPH_403	pbs2d0	Glu2Sor1	Glu0	96	0.010416667	8	49	17703	14762	OFF	6	3	2888	36	36	0	36	0	1	36	0	4	0	4	0	4	0.058823529	37	0	0	0	0	1	0.027777778	0.03125	7.72E-05	8.68E-05	15	16	0.584132893	0.611429949	0.135746606	0.058823529	0.000163399
52	yPH_403	pbs2d0	Glu2Sor1	Glu0	96	0.010416667	8	50	18063	15122	OFF	6	3	2888	37	37	0	37	0	1	37	0	5	0	5	0	5	0.03030303	37	0	0	0	0	0	0	0	0	0	16	16	0.584132893	0.611429949	0.166049637	0.030303031	8.42E-05
52	yPH_403	pbs2d0	Glu2Sor1	Glu0	96	0.010416667	8	51	18423	15482	OFF	6	3	2888	37	37	0	37	0	0	37	0	6	0	6	0	6	0.03125	37	0	0	0	0	0	0	0	0	0	16	16	0.584132893	0.611429949	0.197299637	0.03125	8.68E-05
52	yPH_403	pbs2d0	Glu2Sor1	Glu0	96	0.010416667	8	52	18783	15842	OFF	6	3	2888	38	38	0	37	1	0	37	0	6	0	6	0	6	0	37	0	0	0	0	0	0	0	0	0	16	16	0.584132893	0.611429949	0.197299637	0	0
52	yPH_403	pbs2d0	Glu2Sor1	Glu0	96	0.010416667	8	53	19143	16202	OFF	6	3	2888	37	37	0	37	0	0	37	0	6	0	6	0	6	0	37	0	0	0	0	0	0	0	0	0	16	16	0.584132893	0.611429949	0.197299637	0	0
52	yPH_403	pbs2d0	Glu2Sor1	Glu0	96	0.010416667	8	54	19503	16562	OFF	6	3	2888	37	37	0	37	0	0	37	0	6	0	6	0	6	0	37	0	0	0	0	0	0	0	0	0	16	16	0.584132893	0.611429949	0.197299637	0	0
52	yPH_403	pbs2d0	Glu2Sor1	Glu0	96	0.010416667	8	55	19863	16922	OFF	6	3	2888	37	37	0	37	0	0	37	0	6	0	6	0	6	0	37	0	0	0	0	0	0	0	0	0	16	16	0.584132893	0.611429949	0.197299637	0	0
52	yPH_403	pbs2d0	Glu2Sor1	Glu0	96	0.010416667	8	56	20223	17282	OFF	6	3	2888	37	37	0	37	0	0	37	0	6	0	6	0	6	0	37	0	0	0	0	0	0	0	0	0	16	16	0.584132893	0.611429949	0.197299637	0	0
52	yPH_403	pbs2d0	Glu2Sor1	Glu0	96	0.010416667	8	57	20583	17642	ON	7	4	2888	38	38	0	37	1	0	37	0	6	0	6	0	6	0	37	0	0	0	0	0	0	0	0	0	16	16	0.584132893	0.611429949	0.197299637	0	0
52	yPH_403	pbs2d0	Glu2Sor1	Glu0	96	0.010416667	8	58	20943	18002	ON	7	4	2888	37	37	0	37	0	0	37	0	6	0	6	0	6	0	37	0	0	0	0	0	0	0	0	0	16	16	0.584132893	0.611429949	0.197299637	0	0
52	yPH_403	pbs2d0	Glu2Sor1	Glu0	96	0.010416667	8	59	21303	18362	ON	7	4	2888	38	38	0	37	1	0	37	0	6	0	6	0	6	0	37	0	0	0	0	0	0	0	0	0	16	16	0.584132893	0.611429949	0.197299637	0	0
52	yPH_403	pbs2d0	Glu2Sor1	Glu0	96	0.010416667	8	60	21663	18722	ON	7	4	2888	38	38	0	37	1	0	37	0	6	0	6	0	6	0	38	0	0	0	0	1	0.027027027	0.032258065	7.51E-05	8.96E-05	16	17	0.61115992	0.643688014	0.197299637	0	0
52	yPH_403	pbs2d0	Glu2Sor1	Glu0	96	0.010416667	8	61	22023	19082	ON	7	4	2888	38	38	0	38	0	1	38	0	6	0	6	0	6	0	38	0	0	0	0	0	0	0	0	0	17	17	0.61115992	0.643688014	0.197299637	0	0
52	yPH_403	pbs2d0	Glu2Sor1	Glu0	96	0.010416667	8	62	22383	19442	ON	7	4	2888	39	39	0	38	1	0	38	0	6	0	6	0	6	0	39	0	0	0	0	1	0.026315789	0.03125	7.31E-05	8.68E-05	17	18	0.63747571	0.674938014	0.197299637	0	0
52	yPH_403	pbs2d0	Glu2Sor1	Glu0	96	0.010416667	8	63	22743	19802	ON	7	4	2888	39	39	0	39	0	1	39	0	6	0	6	0	6	0	39	0	0	0	0	0	0	0	0	0	18	18	0.63747571	0.674938014	0.197299637	0	0
52	yPH_403	pbs2d0	Glu2Sor1	Glu0	96	0.010416667	8	64	23103	20162	ON	7	4	2888	40	40	0	39	1	0	39	0	6	0	6	0	6	0	39	0	0	0	0	0	0	0	0	0	18	18	0.63747571	0.674938014	0.197299637	0	0
[truncated: 4,880 more rows]
