# Supplementary material for: Yeast cell responses and survival during periodic osmotic stress are controlled by glucose availability
Source: eLife. 2024 Apr 3;12:RP88750. doi: 10.7554/eLife.88750 (PMC10990491; doi:10.7554/eLife.88750)
Supplement: Figure 5—figure supplement 1—source data 1. [file elife-88750-fig5-figsupp1-data1.zip › Data.Figure.5.Supplement.1e.txt]

Experiment	Period.min	Period.max	Experiment	Position	Genotype	Treatment	Switch.Period	Death.Rate
31	1	4	31	1	WT	Antiphase	24	0.000444444
31	5	8	31	1	WT	Antiphase	24	0.00042735
31	9	12	31	1	WT	Antiphase	24	0
31	13	16	31	1	WT	Antiphase	24	0
31	17	20	31	1	WT	Antiphase	24	0.000236407
31	21	24	31	1	WT	Antiphase	24	0
31	1	4	31	2	WT	Antiphase	24	0.000683923
31	5	8	31	2	WT	Antiphase	24	0
31	9	12	31	2	WT	Antiphase	24	0
31	13	16	31	2	WT	Antiphase	24	0.0003003
31	17	20	31	2	WT	Antiphase	24	0
31	21	24	31	2	WT	Antiphase	24	0.000189394
31	1	4	31	3	WT	Antiphase	24	0.0003367
31	5	8	31	3	WT	Antiphase	24	0
31	9	12	31	3	WT	Antiphase	24	0.0002849
31	13	16	31	3	WT	Antiphase	24	0
31	17	20	31	3	WT	Antiphase	24	0.000395825
31	21	24	31	3	WT	Antiphase	24	0.000364299
31	1	4	31	4	WT	Antiphase	24	0
31	5	8	31	4	WT	Antiphase	24	0.000483092
31	9	12	31	4	WT	Antiphase	24	0
31	13	16	31	4	WT	Antiphase	24	0.000462963
31	17	20	31	4	WT	Antiphase	24	0
31	21	24	31	4	WT	Antiphase	24	0.000347222
31	1	4	31	5	WT	Antiphase	24	0.000411523
31	5	8	31	5	WT	Antiphase	24	0
31	9	12	31	5	WT	Antiphase	24	0
31	13	16	31	5	WT	Antiphase	24	0.000735373
31	17	20	31	5	WT	Antiphase	24	0
31	21	24	31	5	WT	Antiphase	24	0.000217865
31	1	4	31	6	WT	Inphase	24	0.000236407
31	5	8	31	6	WT	Inphase	24	0.002856225
31	9	12	31	6	WT	Inphase	24	0.002453567
31	13	16	31	6	WT	Inphase	24	0.002979295
31	17	20	31	6	WT	Inphase	24	0.003203405
31	21	24	31	6	WT	Inphase	24	0.00174359
31	1	4	31	7	WT	Inphase	24	0.001705164
31	5	8	31	7	WT	Inphase	24	0.002720148
31	9	12	31	7	WT	Inphase	24	0.001834944
31	13	16	31	7	WT	Inphase	24	0.004791595
31	17	20	31	7	WT	Inphase	24	0.004242424
31	21	24	31	7	WT	Inphase	24	0.000854701
31	1	4	31	8	WT	Inphase	24	0.000653595
31	5	8	31	8	WT	Inphase	24	0.002541757
31	9	12	31	8	WT	Inphase	24	0.003862434
31	13	16	31	8	WT	Inphase	24	0.003729604
31	17	20	31	8	WT	Inphase	24	0.003858025
31	21	24	31	8	WT	Inphase	24	0
31	1	4	31	9	WT	Inphase	24	0.000444444
31	5	8	31	9	WT	Inphase	24	0.001163109
31	9	12	31	9	WT	Inphase	24	0.005920857
31	13	16	31	9	WT	Inphase	24	0.004474012
31	17	20	31	9	WT	Inphase	24	0.003131313
31	21	24	31	9	WT	Inphase	24	0
31	1	4	31	10	WT	Inphase	24	0.001042346
31	5	8	31	10	WT	Inphase	24	0.003607526
31	9	12	31	10	WT	Inphase	24	0.00565064
31	13	16	31	10	WT	Inphase	24	0.003030303
31	17	20	31	10	WT	Inphase	24	0.002777778
31	21	24	31	10	WT	Inphase	24	0.001587302
46	1	4	46	1	WT	Antiphase	24	0
46	5	8	46	1	WT	Antiphase	24	0
46	9	12	46	1	WT	Antiphase	24	0
46	13	16	46	1	WT	Antiphase	24	0
46	17	20	46	1	WT	Antiphase	24	0
46	21	24	46	1	WT	Antiphase	24	0
46	1	4	46	2	WT	Antiphase	24	0.000483092
46	5	8	46	2	WT	Antiphase	24	0
46	9	12	46	2	WT	Antiphase	24	0
46	13	16	46	2	WT	Antiphase	24	0
46	17	20	46	2	WT	Antiphase	24	0
46	21	24	46	2	WT	Antiphase	24	0
46	1	4	46	3	WT	Antiphase	24	0
46	5	8	46	3	WT	Antiphase	24	0
46	9	12	46	3	WT	Antiphase	24	0
46	13	16	46	3	WT	Antiphase	24	0
46	17	20	46	3	WT	Antiphase	24	0.000163399
46	21	24	46	3	WT	Antiphase	24	0
46	1	4	46	4	WT	Antiphase	24	0
46	5	8	46	4	WT	Antiphase	24	0
46	9	12	46	4	WT	Antiphase	24	0
46	13	16	46	4	WT	Antiphase	24	0
46	17	20	46	4	WT	Antiphase	24	0
46	21	24	46	4	WT	Antiphase	24	0
46	1	4	46	5	WT	Antiphase	24	0.000555556
46	5	8	46	5	WT	Antiphase	24	0
46	9	12	46	5	WT	Antiphase	24	0
46	13	16	46	5	WT	Antiphase	24	0
46	17	20	46	5	WT	Antiphase	24	0
46	21	24	46	5	WT	Antiphase	24	0
46	1	4	46	6	WT	Inphase	24	0
46	5	8	46	6	WT	Inphase	24	0.00043573
46	9	12	46	6	WT	Inphase	24	0.002250483
46	13	16	46	6	WT	Inphase	24	0.001582072
46	17	20	46	6	WT	Inphase	24	0.003007839
46	21	24	46	6	WT	Inphase	24	0.001596639
46	1	4	46	7	WT	Inphase	24	0.000966184
46	5	8	46	7	WT	Inphase	24	0.001960077
46	9	12	46	7	WT	Inphase	24	0.001896524
46	13	16	46	7	WT	Inphase	24	0.006033183
46	17	20	46	7	WT	Inphase	24	0.004419192
46	21	24	46	7	WT	Inphase	24	0.01031746
46	1	4	46	8	WT	Inphase	24	0.000252525
46	5	8	46	8	WT	Inphase	24	0.000921403
46	9	12	46	8	WT	Inphase	24	0.001976302
46	13	16	46	8	WT	Inphase	24	0.002175765
46	17	20	46	8	WT	Inphase	24	0.003302269
46	21	24	46	8	WT	Inphase	24	0.002464158
46	1	4	46	9	WT	Inphase	24	0.00031746
46	5	8	46	9	WT	Inphase	24	0.0003003
46	9	12	46	9	WT	Inphase	24	0.001564399
46	13	16	46	9	WT	Inphase	24	0.002568843
46	17	20	46	9	WT	Inphase	24	0.003304567
46	21	24	46	9	WT	Inphase	24	0.004488536
46	1	4	46	10	WT	Inphase	24	0.000347222
46	5	8	46	10	WT	Inphase	24	0.001041667
46	9	12	46	10	WT	Inphase	24	0.001458411
46	13	16	46	10	WT	Inphase	24	0.003326098
46	17	20	46	10	WT	Inphase	24	0.003291081
46	21	24	46	10	WT	Inphase	24	0.003122731
