# Supplementary material for: Yeast cell responses and survival during periodic osmotic stress are controlled by glucose availability
Source: eLife. 2024 Apr 3;12:RP88750. doi: 10.7554/eLife.88750 (PMC10990491; doi:10.7554/eLife.88750)
Supplement: Figure 5—figure supplement 1—source data 1. [file elife-88750-fig5-figsupp1-data1.zip › Data.Figure.5.Supplement.1f.txt]

Experiment	Period	Position	Genotype	Treatment	Switch.Period	Death.Rate
51	1	1	WT	Antiphase	96	0
51	2	1	WT	Antiphase	96	0.001289575
51	3	1	WT	Antiphase	96	0.000401063
51	4	1	WT	Antiphase	96	0.000339568
51	5	1	WT	Antiphase	96	0.000344621
51	6	1	WT	Antiphase	96	0.000297352
51	1	2	WT	Antiphase	96	0
51	2	2	WT	Antiphase	96	0
51	3	2	WT	Antiphase	96	0
51	4	2	WT	Antiphase	96	-0.000310013
51	5	2	WT	Antiphase	96	-0.000227511
51	6	2	WT	Antiphase	96	-0.000179691
51	1	3	WT	Antiphase	96	0
51	2	3	WT	Antiphase	96	0.001756798
51	3	3	WT	Antiphase	96	0.001434592
51	4	3	WT	Antiphase	96	0.001027562
51	5	3	WT	Antiphase	96	0.000815705
51	6	3	WT	Antiphase	96	0.000644253
51	1	4	WT	Antiphase	96	0
51	2	4	WT	Antiphase	96	0.001145738
51	3	4	WT	Antiphase	96	0.001246449
51	4	4	WT	Antiphase	96	0.00079445
51	5	4	WT	Antiphase	96	0.000682924
51	6	4	WT	Antiphase	96	0.000539381
51	1	5	WT	Antiphase	96	0.002122466
51	2	5	WT	Antiphase	96	0.000358694
51	3	5	WT	Antiphase	96	0.000154617
51	4	5	WT	Antiphase	96	9.85E-05
51	5	5	WT	Antiphase	96	0.000111229
51	6	5	WT	Antiphase	96	8.79E-05
51	2	6	WT	Inphase	96	-0.000134717
51	3	6	WT	Inphase	96	0.000647216
51	4	6	WT	Inphase	96	0.001095837
51	5	6	WT	Inphase	96	0.001454643
51	6	6	WT	Inphase	96	0.001577507
51	1	7	WT	Inphase	96	0
51	2	7	WT	Inphase	96	0.001127357
51	3	7	WT	Inphase	96	0.00143629
51	4	7	WT	Inphase	96	0.002065835
51	5	7	WT	Inphase	96	0.001396834
51	6	7	WT	Inphase	96	0.001325658
51	1	8	WT	Inphase	96	0.003370976
51	2	8	WT	Inphase	96	0.002849903
51	3	8	WT	Inphase	96	0.00219281
51	4	8	WT	Inphase	96	0.003467284
51	5	8	WT	Inphase	96	0.003477932
51	6	8	WT	Inphase	96	0.003359059
51	1	9	WT	Inphase	96	0
51	2	9	WT	Inphase	96	0.002394124
51	3	9	WT	Inphase	96	0.00140305
51	4	9	WT	Inphase	96	0.001095724
51	5	9	WT	Inphase	96	0.001728169
51	6	9	WT	Inphase	96	0.001763992
51	1	10	WT	Inphase	96	0
51	2	10	WT	Inphase	96	0.002732054
51	3	10	WT	Inphase	96	0.002185027
51	4	10	WT	Inphase	96	0.001598126
51	5	10	WT	Inphase	96	0.00197744
51	6	10	WT	Inphase	96	0.001991139
