# Supplementary material for: Yeast cell responses and survival during periodic osmotic stress are controlled by glucose availability
Source: eLife. 2024 Apr 3;12:RP88750. doi: 10.7554/eLife.88750 (PMC10990491; doi:10.7554/eLife.88750)
Supplement: Figure 5—figure supplement 1—source data 1. [file elife-88750-fig5-figsupp1-data1.zip › Summary.Data.Figure.5.Supplement.1a.txt]

Strain	Genotype	Environment.1	Environment.2	Switch.Period	Switch.Frequency	Death.Rate.Mean	Death.Rate.SD	N.Positions	P.Value.Conditions	P.Value.WT
yPH_403	pbs2d0	Glu2Sor1	Glu0	96	0.010416667	0.0008978552	0.00020754708852499	5	0.00377879394925727	0.0443983908520172
yPH_403	pbs2d0	Glu2	Glu0Sor1	96	0.010416667	0.0003707704	0.000205853830809145	5	0.00377879394925727	0.144056445402208
yPH_445	ste11d0	Glu2Sor1	Glu0	96	0.041666667	0.002209484	0.00055568822367898	5	0.00108125779624267	0.232641241366869
yPH_132	WT	Glu2Sor1	Glu0	96	0.041666667	0.0017167604	0.000645379737939843	5	0.00501638030215931	1
yPH_445	ste11d0	Glu2	Glu0Sor1	96	0.041666667	0.0001200988	2.4242352860232e-05	5	0.00108125779624267	0.392844176354293
yPH_132	WT	Glu2	Glu0Sor1	96	0.041666667	0.0001845754	0.000149615256921879	5	0.00501638030215931	1
