# Supplementary material for: Yeast cell responses and survival during periodic osmotic stress are controlled by glucose availability
Source: eLife. 2024 Apr 3;12:RP88750. doi: 10.7554/eLife.88750 (PMC10990491; doi:10.7554/eLife.88750)
Supplement: Figure 5—figure supplement 1—source data 1. [file elife-88750-fig5-figsupp1-data1.zip › Summary.Data.Figure.5.Supplement.1b.txt]

Strain	Genotype	Environment.1	Environment.2	Switch.Period	Switch.Frequency	Pop.Growth.Rate.Mean	Pop.Growth.Rate.SD	N.Positions	P.Value.Conditions	P.Value.WT
yPH_403	pbs2d0	Glu2Sor1	Glu0	96	0.010416667	4.14922e-05	0.000178429284344527	5	1.15067211243787e-06	0.845487001997503
yPH_403	pbs2d0	Glu2	Glu0Sor1	96	0.010416667	0.002043606	0.000247641257758072	5	1.15067211243787e-06	0.00240940613184834
yPH_445	ste11d0	Glu2Sor1	Glu0	96	0.041666667	-0.0004720576	0.000493367593035153	5	5.81832298472656e-05	0.173268736911796
yPH_132	WT	Glu2Sor1	Glu0	96	0.041666667	0.0001083796	0.000702456908159355	5	0.000390602896645737	1
yPH_445	ste11d0	Glu2	Glu0Sor1	96	0.041666667	0.0025921	0.000156951634110639	5	5.81832298472656e-05	0.218696395523932
yPH_132	WT	Glu2	Glu0Sor1	96	0.041666667	0.0027936864	0.000289376383205852	5	0.000390602896645737	1
