# Supplementary material for: Yeast cell responses and survival during periodic osmotic stress are controlled by glucose availability
Source: eLife. 2024 Apr 3;12:RP88750. doi: 10.7554/eLife.88750 (PMC10990491; doi:10.7554/eLife.88750)
Supplement: Figure 5—figure supplement 1—source data 1. [file elife-88750-fig5-figsupp1-data1.zip › Summary.Data.Figure.5.Supplement.1c-d.txt]

STRAIN	GENOTYPE	PHASE	MEDIUM	PERIOD	TIME.PERIOD	DEATH.RATE.MEAN	DEATH.RATE.SD	N
yPH_132	WT	Antiphase	Glu2	96	311	0	0	29
yPH_132	WT	Antiphase	Glu2	96	671	0.000924636	0.001822481	30
yPH_132	WT	Antiphase	Glu2	96	1031	0.000961214	0.003017725	30
yPH_132	WT	Antiphase	Glu2	96	1391	4.79E-05	0.000262319	30
yPH_132	WT	Antiphase	Glu2	96	1751	0	0	30
yPH_132	WT	Antiphase	Glu2	96	2111	0.000177203	0.000782134	30
yPH_132	WT	Antiphase	Glu2	96	2471	0	0	30
yPH_132	WT	Antiphase	Glu2	96	2831	0	0	25
yPH_132	WT	Antiphase	Glu0Sor1	96	3191	9.26E-05	0.00050715	30
yPH_132	WT	Antiphase	Glu0Sor1	96	3551	0	0	27
yPH_132	WT	Antiphase	Glu0Sor1	96	3911	0	0	29
yPH_132	WT	Antiphase	Glu0Sor1	96	4271	0	0	30
yPH_132	WT	Antiphase	Glu0Sor1	96	4631	0	0	28
yPH_132	WT	Antiphase	Glu0Sor1	96	4991	0	0	26
yPH_132	WT	Antiphase	Glu0Sor1	96	5351	0	0	27
yPH_132	WT	Antiphase	Glu0Sor1	96	5711	0	0	27
yPH_132	WT	Inphase	Glu2Sor1	96	338	0	0	22
yPH_132	WT	Inphase	Glu2Sor1	96	698	0	0	18
yPH_132	WT	Inphase	Glu2Sor1	96	1058	0	0	18
yPH_132	WT	Inphase	Glu2Sor1	96	1418	0.000688705	0.003230314	22
yPH_132	WT	Inphase	Glu2Sor1	96	1778	0	0	24
yPH_132	WT	Inphase	Glu2Sor1	96	2138	0	0	19
yPH_132	WT	Inphase	Glu2Sor1	96	2498	0.000233427	0.001069696	21
yPH_132	WT	Inphase	Glu2Sor1	96	2858	0.000220459	0.001145536	27
yPH_132	WT	Inphase	Glu0	96	3218	0.012875731	0.017114514	27
yPH_132	WT	Inphase	Glu0	96	3578	0.008890354	0.013285684	30
yPH_132	WT	Inphase	Glu0	96	3938	0.000902922	0.002973353	30
yPH_132	WT	Inphase	Glu0	96	4298	0	0	30
yPH_132	WT	Inphase	Glu0	96	4658	0	0	30
yPH_132	WT	Inphase	Glu0	96	5018	0	0	30
yPH_132	WT	Inphase	Glu0	96	5378	0	0	29
yPH_132	WT	Inphase	Glu0	96	5738	0	0	27
yPH_403	pbs2d0	Antiphase	Glu2	96	137	0	0	30
yPH_403	pbs2d0	Antiphase	Glu2	96	497	0.0015822	0.002742949	30
yPH_403	pbs2d0	Antiphase	Glu2	96	857	0.00263148	0.004579887	30
yPH_403	pbs2d0	Antiphase	Glu2	96	1217	0	0	30
yPH_403	pbs2d0	Antiphase	Glu2	96	1577	0	0	30
yPH_403	pbs2d0	Antiphase	Glu2	96	1937	0	0	30
yPH_403	pbs2d0	Antiphase	Glu2	96	2297	7.72E-05	0.000422625	30
yPH_403	pbs2d0	Antiphase	Glu2	96	2657	0.000136054	0.000680272	30
yPH_403	pbs2d0	Antiphase	Glu0Sor1	96	3017	0.001036302	0.001706712	25
yPH_403	pbs2d0	Antiphase	Glu0Sor1	96	3377	0.000159485	0.000669933	30
yPH_403	pbs2d0	Antiphase	Glu0Sor1	96	3737	0	0	30
yPH_403	pbs2d0	Antiphase	Glu0Sor1	96	4097	0	0	30
yPH_403	pbs2d0	Antiphase	Glu0Sor1	96	4457	0	0	30
yPH_403	pbs2d0	Antiphase	Glu0Sor1	96	4817	0	0	29
yPH_403	pbs2d0	Antiphase	Glu0Sor1	96	5177	0	0	29
yPH_403	pbs2d0	Antiphase	Glu0Sor1	96	5537	0	0	30
yPH_403	pbs2d0	Inphase	Glu2Sor1	96	182	0.00042735	0.001573413	28
yPH_403	pbs2d0	Inphase	Glu2Sor1	96	542	0.000549582	0.001677151	30
yPH_403	pbs2d0	Inphase	Glu2Sor1	96	902	0	0	28
yPH_403	pbs2d0	Inphase	Glu2Sor1	96	1262	0	0	30
yPH_403	pbs2d0	Inphase	Glu2Sor1	96	1622	0.000198413	0.001086751	30
yPH_403	pbs2d0	Inphase	Glu2Sor1	96	1982	0	0	30
yPH_403	pbs2d0	Inphase	Glu2Sor1	96	2342	0	0	30
yPH_403	pbs2d0	Inphase	Glu2Sor1	96	2702	0	0	30
yPH_403	pbs2d0	Inphase	Glu0	96	3062	0	0	30
yPH_403	pbs2d0	Inphase	Glu0	96	3422	0.011071056	0.009386042	30
yPH_403	pbs2d0	Inphase	Glu0	96	3782	0.001639307	0.002875685	30
yPH_403	pbs2d0	Inphase	Glu0	96	4142	0.000743395	0.001942313	30
yPH_403	pbs2d0	Inphase	Glu0	96	4502	0	0	30
yPH_403	pbs2d0	Inphase	Glu0	96	4862	0.000179211	0.000981582	30
yPH_403	pbs2d0	Inphase	Glu0	96	5222	0	0	30
yPH_403	pbs2d0	Inphase	Glu0	96	5582	0	0	30
