# Supplementary material for: Yeast cell responses and survival during periodic osmotic stress are controlled by glucose availability
Source: eLife. 2024 Apr 3;12:RP88750. doi: 10.7554/eLife.88750 (PMC10990491; doi:10.7554/eLife.88750)
Supplement: Figure 5—figure supplement 1—source data 1. [file elife-88750-fig5-figsupp1-data1.zip › Summary.Data.Figure.5.Supplement.1e.txt]

Period.min	Period.max	Genotype	Treatment	Switch.Period	Death.Rate.Mean	Death.Rate.SD	N.Positions
1	4	WT	Antiphase	24	0.000291524	0.0002667	10
5	8	WT	Antiphase	24	9.10E-05	0.000192387	10
9	12	WT	Antiphase	24	2.85E-05	9.01E-05	10
13	16	WT	Antiphase	24	0.000149864	0.000262615	10
17	20	WT	Antiphase	24	7.96E-05	0.000139826	10
21	24	WT	Antiphase	24	0.000111878	0.000153277	10
1	4	WT	Inphase	24	0.000596535	0.000509331	10
5	8	WT	Inphase	24	0.001754794	0.001137629	10
9	12	WT	Inphase	24	0.002886856	0.001669793	10
13	16	WT	Inphase	24	0.003469077	0.001329084	10
17	20	WT	Inphase	24	0.003453789	0.000538681	10
21	24	WT	Inphase	24	0.002617512	0.003032165	10
