# Supplementary material for: Yeast cell responses and survival during periodic osmotic stress are controlled by glucose availability
Source: eLife. 2024 Apr 3;12:RP88750. doi: 10.7554/eLife.88750 (PMC10990491; doi:10.7554/eLife.88750)
Supplement: Figure 5—figure supplement 1—source data 1. [file elife-88750-fig5-figsupp1-data1.zip › Summary.Data.Figure.5.Supplement.1f.txt]

Period	Genotype	Treatment	Switch.Period	Death.Rate.Mean	Death.Rate.SD	N.Positions
1	WT	Antiphase	96	0.000424493	0.000949196	5
2	WT	Antiphase	96	0.000910161	0.000715674	5
3	WT	Antiphase	96	0.000647344	0.000652145	5
4	WT	Antiphase	96	0.000390023	0.000535624	5
5	WT	Antiphase	96	0.000345394	0.000423725	5
6	WT	Antiphase	96	0.000277829	0.000334841	5
1	WT	Inphase	96	0.000842744	0.001685488	4
2	WT	Inphase	96	0.001793744	0.001276654	5
3	WT	Inphase	96	0.001572879	0.000644862	5
4	WT	Inphase	96	0.001864561	0.000982632	5
5	WT	Inphase	96	0.002007004	0.000854351	5
6	WT	Inphase	96	0.002003471	0.000796241	5
