# Supplementary material for: Yeast cell responses and survival during periodic osmotic stress are controlled by glucose availability
Source: eLife. 2024 Apr 3;12:RP88750. doi: 10.7554/eLife.88750 (PMC10990491; doi:10.7554/eLife.88750)
Supplement: Figure 5—figure supplement 2—source data 1. [file elife-88750-fig5-figsupp2-data1.zip › Figure 5 - figure supplement 2/Data.Figure.5.figure.supplement.2.txt]

Experiment	Strain	Genotype	Position	Environment.1	Environment.2	Switch.Period	Switch.Frequency	Death.Rate	Death.Time
31	yPH_132	WT	1	Glu2	Glu0Sor1	24	0.041666667	0.00012966	7712.476454
31	yPH_132	WT	2	Glu2	Glu0Sor1	24	0.041666667	0.000143843	6952.03346
31	yPH_132	WT	3	Glu2	Glu0Sor1	24	0.041666667	0.000231198	4325.305818
31	yPH_132	WT	4	Glu2	Glu0Sor1	24	0.041666667	0.000222988	4484.549735
31	yPH_132	WT	5	Glu2	Glu0Sor1	24	0.041666667	0.000194821	5132.926613
31	yPH_132	WT	6	Glu2Sor1	Glu0	24	0.041666667	0.002348984	425.7159276
31	yPH_132	WT	7	Glu2Sor1	Glu0	24	0.041666667	0.002809568	355.9265643
31	yPH_132	WT	8	Glu2Sor1	Glu0	24	0.041666667	0.002611597	382.9075182
31	yPH_132	WT	9	Glu2Sor1	Glu0	24	0.041666667	0.00287379	347.972593
31	yPH_132	WT	10	Glu2Sor1	Glu0	24	0.041666667	0.003160062	316.4495046
46	yPH_132	WT	1	Glu2	Glu0Sor1	24	0.041666667	4.54E-06	220124.9709
46	yPH_132	WT	2	Glu2	Glu0Sor1	24	0.041666667	1.11E-05	90425.54135
46	yPH_132	WT	3	Glu2	Glu0Sor1	24	0.041666667	4.29E-05	23290.95001
46	yPH_132	WT	4	Glu2	Glu0Sor1	24	0.041666667	0	NA
46	yPH_132	WT	5	Glu2	Glu0Sor1	24	0.041666667	4.59E-05	21803.53186
46	yPH_132	WT	6	Glu2Sor1	Glu0	24	0.041666667	0.001637738	610.5982288
46	yPH_132	WT	8	Glu2Sor1	Glu0	24	0.041666667	0.00193187	517.6332265
46	yPH_132	WT	9	Glu2Sor1	Glu0	24	0.041666667	0.002067238	483.7372492
46	yPH_132	WT	10	Glu2Sor1	Glu0	24	0.041666667	0.002160756	462.8009144
54	yPH_132	WT	1	Gal2	Gal0Sor1	24	0.041666667	0.000215872	4632.377575
54	yPH_132	WT	2	Gal2	Gal0Sor1	24	0.041666667	9.09E-05	11001.93459
54	yPH_132	WT	3	Gal2	Gal0Sor1	24	0.041666667	0.000197662	5059.143381
54	yPH_132	WT	4	Gal2	Gal0Sor1	24	0.041666667	0.000216295	4623.323182
54	yPH_132	WT	5	Gal2	Gal0Sor1	24	0.041666667	0.00024757	4039.268711
54	yPH_132	WT	6	Gal2Sor1	Glu0	24	0.041666667	0.001554339	643.36017
54	yPH_132	WT	7	Gal2Sor1	Glu0	24	0.041666667	0.000832232	1201.587381
54	yPH_132	WT	8	Gal2Sor1	Glu0	24	0.041666667	0.000872694	1145.876827
54	yPH_132	WT	9	Gal2Sor1	Glu0	24	0.041666667	0.001393376	717.681467
54	yPH_132	WT	10	Gal2Sor1	Glu0	24	0.041666667	0.001120709	892.2925759
90	yPH_482	sic1(T172A)	1	Glu2	Glu0Sor1	24	0.041666667	0.000116995	8547.394282
90	yPH_482	sic1(T172A)	2	Glu2	Glu0Sor1	24	0.041666667	7.13E-05	14021.9643
90	yPH_482	sic1(T172A)	3	Glu2	Glu0Sor1	24	0.041666667	5.57E-05	17963.73861
90	yPH_482	sic1(T172A)	4	Glu2	Glu0Sor1	24	0.041666667	7.48E-05	13364.4713
90	yPH_482	sic1(T172A)	5	Glu2	Glu0Sor1	24	0.041666667	0.000150017	6665.910583
90	yPH_482	sic1(T172A)	6	Glu2Sor1	Glu0	24	0.041666667	0.001047928	954.2636444
90	yPH_482	sic1(T172A)	7	Glu2Sor1	Glu0	24	0.041666667	0.001306012	765.6900307
90	yPH_482	sic1(T172A)	8	Glu2Sor1	Glu0	24	0.041666667	0.001093007	914.9070646
90	yPH_482	sic1(T172A)	9	Glu2Sor1	Glu0	24	0.041666667	0.001443988	692.5264735
90	yPH_482	sic1(T172A)	10	Glu2Sor1	Glu0	24	0.041666667	0.00115056	869.1422427
91	yPH_486	sic1(T172E)	1	Glu2	Glu0Sor1	24	0.041666667	0.000202116	4947.652948
91	yPH_486	sic1(T172E)	2	Glu2	Glu0Sor1	24	0.041666667	0.000199133	5021.762231
91	yPH_486	sic1(T172E)	3	Glu2	Glu0Sor1	24	0.041666667	0.000165502	6042.220232
91	yPH_486	sic1(T172E)	4	Glu2	Glu0Sor1	24	0.041666667	0.000176789	5656.467576
91	yPH_486	sic1(T172E)	5	Glu2	Glu0Sor1	24	0.041666667	0.000166966	5989.253018
91	yPH_486	sic1(T172E)	6	Glu2Sor1	Glu0	24	0.041666667	0.001306819	765.2168824
91	yPH_486	sic1(T172E)	7	Glu2Sor1	Glu0	24	0.041666667	0.002058735	485.7352776
91	yPH_486	sic1(T172E)	8	Glu2Sor1	Glu0	24	0.041666667	0.002005807	498.5524004
91	yPH_486	sic1(T172E)	9	Glu2Sor1	Glu0	24	0.041666667	0.00211	473.9337014
91	yPH_486	sic1(T172E)	10	Glu2Sor1	Glu0	24	0.041666667	0.001954021	511.7653492
90	yPH_482	sic1(T172A)	21	Glu2	Glu2Sor1	24	0.041666667	0.000601727	1661.884581
90	yPH_482	sic1(T172A)	22	Glu2	Glu2Sor1	24	0.041666667	0.00050619	1975.541303
90	yPH_482	sic1(T172A)	23	Glu2	Glu2Sor1	24	0.041666667	0.00042763	2338.471915
90	yPH_482	sic1(T172A)	24	Glu2	Glu2Sor1	24	0.041666667	0.000724872	1379.553216
90	yPH_482	sic1(T172A)	25	Glu2	Glu2Sor1	24	0.041666667	0.001028007	972.7559103
91	yPH_486	sic1(T172E)	21	Glu2	Glu2Sor1	24	0.041666667	0.000691961	1445.16912
91	yPH_486	sic1(T172E)	22	Glu2	Glu2Sor1	24	0.041666667	0.000670288	1491.897047
91	yPH_486	sic1(T172E)	23	Glu2	Glu2Sor1	24	0.041666667	0.000818008	1222.481763
91	yPH_486	sic1(T172E)	24	Glu2	Glu2Sor1	24	0.041666667	0.000698372	1431.901624
91	yPH_486	sic1(T172E)	25	Glu2	Glu2Sor1	24	0.041666667	0.001069956	934.617796
47	yPH_132	WT	16	Glu2	Glu2Sor1	24	0.041666667	0.00039035	2561.800403
47	yPH_132	WT	17	Glu2	Glu2Sor1	24	0.041666667	0.000202293	4943.320507
47	yPH_132	WT	18	Glu2	Glu2Sor1	24	0.041666667	0.000210063	4760.478927
47	yPH_132	WT	19	Glu2	Glu2Sor1	24	0.041666667	0.00023229	4304.966846
47	yPH_132	WT	20	Glu2	Glu2Sor1	24	0.041666667	0.00022204	4503.68438
