# Supplementary material for: Yeast cell responses and survival during periodic osmotic stress are controlled by glucose availability
Source: eLife. 2024 Apr 3;12:RP88750. doi: 10.7554/eLife.88750 (PMC10990491; doi:10.7554/eLife.88750)
Supplement: Figure 5—figure supplement 2—source data 1. [file elife-88750-fig5-figsupp2-data1.zip › Figure 5 - figure supplement 2/Summary.Data.Figure.5.Supplement.2a.txt]

Strain	Genotype	Environment.1	Environment.2	Switch.Period	Switch.Frequency	Death.Rate.Mean	Death.Rate.SD	N.Positions	P.Value.Conditions	P.Value.WT
yPH_482	sic1(T172A)	Glu2Sor1	Glu0	24	0.041666667	0.001208299	0.000163892	5	5.95E-05	4.79E-05
yPH_486	sic1(T172E)	Glu2Sor1	Glu0	24	0.041666667	0.001887076	0.00032956	5	0.000310847	0.040444193
yPH_132	WT	Glu2Sor1	Glu0	24	0.041666667	0.002400178	0.000498178	9	4.56E-07	1
yPH_482	sic1(T172A)	Glu2	Glu0Sor1	24	0.041666667	9.38E-05	3.88E-05	5	5.95E-05	0.797210386
yPH_486	sic1(T172E)	Glu2	Glu0Sor1	24	0.041666667	0.000182101	1.75E-05	5	0.000310847	0.025258555
yPH_132	WT	Glu2	Glu0Sor1	24	0.041666667	0.000102695	9.27E-05	10	4.56E-07	1
