# Supplementary material for: Yeast cell responses and survival during periodic osmotic stress are controlled by glucose availability
Source: eLife. 2024 Apr 3;12:RP88750. doi: 10.7554/eLife.88750 (PMC10990491; doi:10.7554/eLife.88750)
Supplement: Figure 5—figure supplement 2—source data 1. [file elife-88750-fig5-figsupp2-data1.zip › Figure 5 - figure supplement 2/Summary.Data.Figure.5.Supplement.2b.txt]

Strain	Genotype	Environment.1	Environment.2	Switch.Period	Switch.Frequency	Death.Rate.Mean	Death.Rate.SD	N.Positions	P.Value.WT
yPH_482	sic1(T172A)	Glu2	Glu2Sor1	24	0.041666667	0.0006576852	0.000234872205926329	5	0.0150873074168272
yPH_486	sic1(T172E)	Glu2	Glu2Sor1	24	0.041666667	0.000789717	0.000166956362864672	5	0.000767288397435212
yPH_132	WT	Glu2	Glu2Sor1	24	0.041666667	0.0002514072	7.85088354244285e-05	5	1
