# Supplementary material for: Yeast cell responses and survival during periodic osmotic stress are controlled by glucose availability
Source: eLife. 2024 Apr 3;12:RP88750. doi: 10.7554/eLife.88750 (PMC10990491; doi:10.7554/eLife.88750)
Supplement: Figure 6—source data 1. [file elife-88750-fig6-data1.zip › Data.Figure.6c.txt]

Experiment	Position	Condition	Period	Medium.OFF	Medium.ON	Frame	Pos.0	Frame.0	Autofocus	Time	Time.Relative	Mean.Coloc	SD.Coloc	N.Cells	Mean.Coloc.Mothers	SD.Coloc.Mothers	N.Cells.Mothers	Mean.Coloc.Daughters	SD.Coloc.Daughters	N.Cells.Daughters
73	2	Antiphase	96	Glu2	Glu0Sor1	1	1	0	Passed	9	-3680	1.06010526	0.036545291	17	1.06010526	0.036545291	17	NA	NA	0
73	2	Antiphase	96	Glu2	Glu0Sor1	2	1	1	Passed	369	-3320	1.078109371	0.058733887	17	1.078109371	0.058733887	17	NA	NA	0
73	2	Antiphase	96	Glu2	Glu0Sor1	3	1	2	Passed	729	-2960	1.090862906	0.059093005	18	1.082484372	0.048658612	17	1.233297975	NA	1
73	2	Antiphase	96	Glu2	Glu0Sor1	4	1	3	Passed	1089	-2600	1.096050913	0.052395829	18	1.088449337	0.042565096	17	1.225277703	NA	1
73	2	Antiphase	96	Glu2	Glu0Sor1	5	1	4	Passed	1449	-2240	1.090571769	0.060091763	18	1.084846134	0.05665453	17	1.187907572	NA	1
73	2	Antiphase	96	Glu2	Glu0Sor1	6	1	5	Passed	1809	-1880	1.081530145	0.038720553	19	1.074118311	0.033441188	17	1.144530732	0.014899868	2
73	2	Antiphase	96	Glu2	Glu0Sor1	7	1	6	Passed	2169	-1520	1.089349158	0.063685938	20	1.074575504	0.028383166	17	1.173066526	0.14042112	3
73	2	Antiphase	96	Glu2	Glu0Sor1	8	1	7	Passed	2529	-1160	1.080504118	0.052901556	22	1.067777394	0.029712378	17	1.123774982	0.090179739	5
73	2	Antiphase	96	Glu2	Glu0Sor1	9	1	8	Passed	2889	-800	1.080447717	0.043776947	22	1.073400145	0.0205638	17	1.104409464	0.08626085	5
73	2	Antiphase	96	Glu2	Glu0Sor1	10	1	9	Passed	3249	-440	1.07337124	0.043444897	22	1.066947976	0.033800123	17	1.095210338	0.067585769	5
73	2	Antiphase	96	Glu2	Glu0Sor1	11	1	10	Passed	3609	-80	1.083419041	0.053665112	25	1.067873772	0.029344077	17	1.116452738	0.0779226	8
73	2	Antiphase	96	Glu2	Glu0Sor1	12	1	11	Passed	3969	280	1.273306474	0.080544519	26	1.245769355	0.049047846	17	1.325321032	0.103955412	9
73	2	Antiphase	96	Glu2	Glu0Sor1	13	1	12	Passed	4329	640	1.330216018	0.091598874	26	1.301371739	0.06212691	17	1.384699654	0.115727442	9
73	2	Antiphase	96	Glu2	Glu0Sor1	14	1	13	Passed	4689	1000	1.326056478	0.095893901	26	1.297377102	0.066795133	17	1.380228634	0.12150687	9
73	2	Antiphase	96	Glu2	Glu0Sor1	15	1	14	Passed	5049	1360	1.313657869	0.089380297	26	1.289161196	0.062026062	17	1.359929363	0.116562365	9
73	2	Antiphase	96	Glu2	Glu0Sor1	16	1	15	Passed	5409	1720	1.251848161	0.071155185	26	1.232227407	0.054748379	17	1.288909585	0.086394335	9
73	2	Antiphase	96	Glu2	Glu0Sor1	17	1	16	Passed	5769	2080	1.228774827	0.082363965	26	1.225929871	0.056053541	17	1.234148633	0.121925226	9
73	2	Antiphase	96	Glu2	Glu0Sor1	18	1	17	Passed	6129	2440	1.268865447	0.09247636	26	1.266992637	0.067836859	17	1.272402977	0.132285318	9
73	2	Antiphase	96	Glu2	Glu0Sor1	19	1	18	Passed	6489	2800	1.218534482	0.072713958	26	1.227083824	0.059918788	17	1.202385724	0.094306164	9
73	2	Antiphase	96	Glu2	Glu0Sor1	20	1	19	Passed	6849	3160	1.093428719	0.043693367	26	1.084616727	0.024107861	17	1.110073592	0.065779173	9
73	2	Antiphase	96	Glu2	Glu0Sor1	21	1	20	Passed	7209	3520	1.105562989	0.061354682	26	1.082897468	0.030312275	17	1.14837564	0.082294391	9
73	2	Antiphase	96	Glu2	Glu0Sor1	22	1	21	Passed	7569	3880	1.092799099	0.052012305	26	1.073549687	0.031484122	17	1.129159101	0.064782688	9
73	2	Antiphase	96	Glu2	Glu0Sor1	23	1	22	Passed	7929	4240	1.086235332	0.042584023	26	1.075464382	0.027999466	17	1.106580461	0.058195691	9
73	2	Antiphase	96	Glu2	Glu0Sor1	24	1	23	Passed	8289	4600	1.080885099	0.042335369	26	1.062734462	0.029680005	17	1.115169636	0.042622182	9
73	2	Antiphase	96	Glu2	Glu0Sor1	25	1	24	Passed	8649	4960	1.084004234	0.055917658	26	1.070444614	0.024412103	17	1.109616849	0.086316763	9
73	2	Antiphase	96	Glu2	Glu0Sor1	26	1	25	Passed	9009	5320	1.079885343	0.046231908	26	1.070525814	0.024601978	17	1.097564455	0.070221475	9
73	2	Antiphase	96	Glu2	Glu0Sor1	27	1	26	Passed	9369	5680	1.072824701	0.055126394	26	1.063072084	0.027763145	17	1.091246311	0.085855384	9
73	2	Antiphase	96	Glu2	Glu0Sor1	28	1	27	Passed	9729	6040	1.273099197	0.113203289	26	1.27809025	0.061019047	17	1.263671653	0.180131217	9
73	2	Antiphase	96	Glu2	Glu0Sor1	29	1	28	Passed	10089	6400	1.269709463	0.121326463	26	1.280627161	0.086128492	17	1.249087145	0.174448789	9
73	2	Antiphase	96	Glu2	Glu0Sor1	30	1	29	Passed	10449	6760	1.254782605	0.125674724	26	1.264222386	0.082965343	17	1.236951909	0.187198148	9
73	2	Antiphase	96	Glu2	Glu0Sor1	31	1	30	Passed	10809	7120	1.206082103	0.104077018	26	1.215332432	0.067716066	17	1.18860926	0.155415099	9
73	2	Antiphase	96	Glu2	Glu0Sor1	32	1	31	Passed	11169	7480	1.245411597	0.116592736	26	1.256225753	0.075419552	17	1.224984858	0.174317801	9
73	2	Antiphase	96	Glu2	Glu0Sor1	33	1	32	Passed	11529	7840	1.236076773	0.113991095	26	1.245153611	0.071152299	17	1.218931636	0.173133126	9
73	2	Antiphase	96	Glu2	Glu0Sor1	34	1	33	Passed	11889	8200	1.223725202	0.110651302	26	1.236458466	0.07035541	17	1.199673482	0.165428213	9
73	2	Antiphase	96	Glu2	Glu0Sor1	35	1	34	Passed	12249	8560	1.220503128	0.106660636	26	1.230653398	0.065750969	17	1.201330395	0.162088489	9
73	2	Antiphase	96	Glu2	Glu0Sor1	36	1	35	Passed	12609	8920	1.086638308	0.049707452	26	1.081924364	0.036704664	17	1.095542424	0.069931878	9
73	2	Antiphase	96	Glu2	Glu0Sor1	37	1	36	Passed	12969	9280	1.082195621	0.049559481	26	1.070285228	0.03098287	17	1.10469303	0.069890775	9
73	2	Antiphase	96	Glu2	Glu0Sor1	38	1	37	Passed	13329	9640	1.079912603	0.034068677	26	1.070125209	0.02969806	17	1.098399902	0.035708485	9
73	2	Antiphase	96	Glu2	Glu0Sor1	39	1	38	Passed	13689	10000	1.075177671	0.0372422	26	1.07033606	0.031898057	17	1.084322936	0.046426739	9
73	2	Antiphase	96	Glu2	Glu0Sor1	40	1	39	Passed	14049	10360	1.065686706	0.031773137	26	1.066872093	0.028970752	17	1.06344764	0.038308657	9
73	2	Antiphase	96	Glu2	Glu0Sor1	41	1	40	Passed	14409	10720	1.074633451	0.03665276	26	1.067875248	0.027415734	17	1.087398946	0.049138318	9
73	2	Antiphase	96	Glu2	Glu0Sor1	42	1	41	Passed	14769	11080	1.069101669	0.032203051	26	1.069246286	0.029863334	17	1.068828503	0.03817032	9
73	2	Antiphase	96	Glu2	Glu0Sor1	43	1	42	Passed	15129	11440	1.072329925	0.034909687	26	1.070629217	0.033615986	17	1.075542373	0.039122491	9
73	2	Antiphase	96	Glu2	Glu0Sor1	44	1	43	Passed	15489	11800	1.214755357	0.06523893	26	1.21806312	0.06290676	17	1.208507362	0.072929283	9
73	2	Antiphase	96	Glu2	Glu0Sor1	45	1	44	Passed	15849	12160	1.190814511	0.077346087	26	1.183643821	0.071866403	17	1.204359147	0.089720898	9
73	2	Antiphase	96	Glu2	Glu0Sor1	46	1	45	Passed	16209	12520	1.203556197	0.087359191	26	1.205086518	0.0826427	17	1.200665589	0.100870362	9
73	2	Antiphase	96	Glu2	Glu0Sor1	47	1	46	Passed	16569	12880	1.205538464	0.088197744	26	1.206740866	0.081990312	17	1.203267261	0.10418821	9
73	2	Antiphase	96	Glu2	Glu0Sor1	48	1	47	Passed	16929	13240	1.178130506	0.07576436	26	1.17071332	0.072523331	17	1.192140746	0.084150157	9
73	2	Antiphase	96	Glu2	Glu0Sor1	49	1	48	Passed	17289	13600	1.187523896	0.07543652	26	1.179560706	0.073320087	17	1.202565476	0.081500843	9
73	2	Antiphase	96	Glu2	Glu0Sor1	50	1	49	Passed	17649	13960	1.169495407	0.069598515	26	1.164710838	0.071461678	17	1.178532927	0.069161255	9
73	2	Antiphase	96	Glu2	Glu0Sor1	51	1	50	Passed	18009	14320	1.175057117	0.072909535	26	1.166408352	0.071293494	17	1.191393672	0.077376714	9
73	2	Antiphase	96	Glu2	Glu0Sor1	52	1	51	Passed	18369	14680	1.090760811	0.035864443	26	1.097712549	0.034553386	17	1.077629751	0.036537819	9
73	2	Antiphase	96	Glu2	Glu0Sor1	53	1	52	Passed	18729	15040	1.073325017	0.037171223	26	1.06948896	0.036544922	17	1.080570904	0.039451406	9
73	2	Antiphase	96	Glu2	Glu0Sor1	54	1	53	Passed	19089	15400	1.072521303	0.034920712	26	1.068030038	0.034768397	17	1.081004802	0.035627057	9
73	2	Antiphase	96	Glu2	Glu0Sor1	55	1	54	Passed	19449	15760	1.0644766	0.040337286	26	1.066159512	0.042125981	17	1.061297766	0.038962725	9
73	2	Antiphase	96	Glu2	Glu0Sor1	56	1	55	Passed	19809	16120	1.066814029	0.039595919	26	1.066545883	0.03465746	17	1.067320525	0.049967684	9
73	2	Antiphase	96	Glu2	Glu0Sor1	57	1	56	Passed	20169	16480	1.064801107	0.032535499	26	1.063719025	0.036922772	17	1.066845039	0.023963009	9
73	2	Antiphase	96	Glu2	Glu0Sor1	58	1	57	Passed	20529	16840	1.067814918	0.041961791	26	1.070121439	0.038758948	17	1.063458157	0.049651822	9
73	2	Antiphase	96	Glu2	Glu0Sor1	59	1	58	Passed	20889	17200	1.065494717	0.040443016	26	1.068721944	0.036994298	17	1.059398843	0.048065317	9
73	2	Antiphase	96	Glu2	Glu0Sor1	60	1	59	Passed	21249	17560	1.197088575	0.069212621	26	1.212372241	0.068724306	17	1.168219427	0.063952425	9
73	2	Antiphase	96	Glu2	Glu0Sor1	61	1	60	Passed	21609	17920	1.20358636	0.073935685	26	1.215415111	0.07736747	17	1.181243165	0.065210177	9
73	2	Antiphase	96	Glu2	Glu0Sor1	62	1	61	Passed	21969	18280	1.196582685	0.076047047	26	1.20564255	0.080412413	17	1.179469609	0.068089316	9
73	2	Antiphase	96	Glu2	Glu0Sor1	63	1	62	Passed	22329	18640	1.158060144	0.066530292	26	1.168110974	0.069976051	17	1.139075241	0.058469508	9
73	2	Antiphase	96	Glu2	Glu0Sor1	64	1	63	Passed	22689	19000	1.163144802	0.063718482	26	1.165765641	0.067931842	17	1.158194329	0.058446586	9
73	2	Antiphase	96	Glu2	Glu0Sor1	65	1	64	Passed	23049	19360	1.174939306	0.066761845	26	1.178980374	0.072207091	17	1.167306176	0.058314641	9
73	2	Antiphase	96	Glu2	Glu0Sor1	66	1	65	Passed	23409	19720	1.159095505	0.06405643	26	1.161594587	0.070017468	17	1.154375015	0.054583428	9
73	2	Antiphase	96	Glu2	Glu0Sor1	67	1	66	Passed	23769	20080	1.155212463	0.062402344	26	1.155244202	0.067047171	17	1.155152511	0.056376074	9
73	2	Antiphase	96	Glu2	Glu0Sor1	68	1	67	Passed	24129	20440	1.099628738	0.039440178	26	1.101731861	0.042619887	17	1.095656171	0.034654887	9
73	2	Antiphase	96	Glu2	Glu0Sor1	69	1	68	Passed	24489	20800	1.075115848	0.038056553	26	1.078483661	0.036073048	17	1.068754424	0.043055586	9
73	2	Antiphase	96	Glu2	Glu0Sor1	70	1	69	Passed	24849	21160	1.071490066	0.034016314	26	1.074481182	0.030361874	17	1.06584018	0.041441014	9
73	2	Antiphase	96	Glu2	Glu0Sor1	71	1	70	Passed	25209	21520	1.05755577	0.035781081	26	1.063271546	0.031771694	17	1.046759305	0.042207274	9
73	2	Antiphase	96	Glu2	Glu0Sor1	72	1	71	Passed	25569	21880	1.06888057	0.037934607	26	1.072387082	0.039370768	17	1.062257158	0.036350879	9
73	2	Antiphase	96	Glu2	Glu0Sor1	73	1	72	Passed	25929	22240	1.065165624	0.031982738	26	1.068863466	0.034131411	17	1.058180812	0.027976753	9
73	2	Antiphase	96	Glu2	Glu0Sor1	74	1	73	Passed	26289	22600	1.073541461	0.034528127	26	1.074550257	0.033348685	17	1.071635956	0.038666286	9
73	2	Antiphase	96	Glu2	Glu0Sor1	75	1	74	Passed	26649	22960	1.070003233	0.028772479	26	1.070786302	0.030347854	17	1.068524101	0.027226821	9
73	2	Antiphase	96	Glu2	Glu0Sor1	76	1	75	Passed	27009	23320	1.176450023	0.046019418	26	1.18109859	0.051462357	17	1.167669396	0.034477228	9
73	2	Antiphase	96	Glu2	Glu0Sor1	77	1	76	Passed	27369	23680	1.16500482	0.055744841	26	1.170747829	0.060207688	17	1.154156915	0.047523602	9
73	2	Antiphase	96	Glu2	Glu0Sor1	78	1	77	Passed	27729	24040	1.182202643	0.066200098	26	1.185798444	0.071105882	17	1.175410573	0.059192043	9
73	2	Antiphase	96	Glu2	Glu0Sor1	79	1	78	Passed	28089	24400	1.15074126	0.060982476	26	1.1536942	0.067495769	17	1.145163484	0.049563666	9
73	2	Antiphase	96	Glu2	Glu0Sor1	80	1	79	Passed	28449	24760	1.173620266	0.067338288	26	1.173613424	0.076281974	17	1.17363319	0.050321579	9
73	2	Antiphase	96	Glu2	Glu0Sor1	81	1	80	Passed	28809	25120	1.144511815	0.057295201	26	1.144025825	0.064707117	17	1.145429798	0.043394594	9
73	2	Antiphase	96	Glu2	Glu0Sor1	82	1	81	Passed	29169	25480	1.129846948	0.055498932	26	1.12960053	0.06276881	17	1.130312406	0.041775483	9
73	2	Antiphase	96	Glu2	Glu0Sor1	83	1	82	Passed	29529	25840	1.143580388	0.062405481	26	1.140316638	0.073363348	17	1.149745247	0.036611257	9
73	2	Antiphase	96	Glu2	Glu0Sor1	84	1	83	Passed	29889	26200	1.087971563	0.035943528	26	1.088038834	0.041441238	17	1.087844494	0.024546358	9
73	2	Antiphase	96	Glu2	Glu0Sor1	85	1	84	Passed	30249	26560	1.085165634	0.036615254	26	1.083746036	0.038354791	17	1.087847096	0.035143473	9
73	2	Antiphase	96	Glu2	Glu0Sor1	86	1	85	Passed	30609	26920	1.076151641	0.03770737	26	1.077497884	0.0430686	17	1.073608739	0.026876265	9
73	2	Antiphase	96	Glu2	Glu0Sor1	87	1	86	Failed	30969	27280	1.075207152	0.035963292	26	1.075284793	0.03943917	17	1.075060496	0.030509206	9
73	2	Antiphase	96	Glu2	Glu0Sor1	88	1	87	Failed	31329	27640	1.074262662	0.035651856	26	1.073071702	0.036271849	17	1.076512252	0.036497193	9
73	2	Antiphase	96	Glu2	Glu0Sor1	89	1	88	Passed	31689	28000	1.073318172	0.036809444	26	1.070858611	0.033697192	17	1.077964008	0.043886604	9
73	2	Antiphase	96	Glu2	Glu0Sor1	90	1	89	Passed	32049	28360	1.073118478	0.031493409	25	1.070956428	0.035060821	17	1.077712833	0.023566094	8
73	2	Antiphase	96	Glu2	Glu0Sor1	91	1	90	Failed	32409	28720	1.123445521	0.037315854	25	1.120675539	0.039437488	17	1.129331731	0.034072791	8
73	2	Antiphase	96	Glu2	Glu0Sor1	92	1	91	Passed	32769	29080	1.173772564	0.052665205	25	1.17039465	0.054645612	17	1.18095063	0.050965693	8
73	2	Antiphase	96	Glu2	Glu0Sor1	93	1	92	Passed	33129	29440	1.173324218	0.055148102	25	1.168856759	0.056620385	17	1.182817569	0.054297263	8
73	2	Antiphase	96	Glu2	Glu0Sor1	94	1	93	Passed	33489	29800	1.179933822	0.061701932	25	1.175127592	0.063790335	17	1.190147063	0.059805149	8
73	2	Antiphase	96	Glu2	Glu0Sor1	95	1	94	Passed	33849	30160	1.169429634	0.064958076	25	1.163716023	0.067644177	17	1.181571057	0.061322567	8
73	2	Antiphase	96	Glu2	Glu0Sor1	96	1	95	Passed	34209	30520	1.146294255	0.059601541	25	1.140109677	0.062207712	17	1.159436484	0.055171783	8
73	2	Antiphase	96	Glu2	Glu0Sor1	97	1	96	Passed	34569	30880	1.126458525	0.05455129	25	1.124406681	0.059026844	17	1.130818691	0.046980065	8
73	2	Antiphase	96	Glu2	Glu0Sor1	98	1	97	Passed	34929	31240	1.123126406	0.056386877	25	1.120812137	0.060190649	17	1.128044227	0.050788583	8
73	2	Antiphase	96	Glu2	Glu0Sor1	99	1	98	Passed	35289	31600	1.123793411	0.056774315	25	1.120177443	0.060312202	17	1.131477344	0.051358877	8
73	2	Antiphase	96	Glu2	Glu0Sor1	100	1	99	Passed	35649	31960	1.089084803	0.036098124	25	1.086751552	0.040486592	17	1.094042962	0.026071188	8
73	2	Antiphase	96	Glu2	Glu0Sor1	101	1	100	Passed	36009	32320	1.076940828	0.030613096	25	1.075558821	0.034439374	17	1.079877592	0.022081945	8
73	2	Antiphase	96	Glu2	Glu0Sor1	102	1	101	Failed	36369	32680	1.0746786	0.031500907	25	1.072886008	0.034622717	17	1.078487859	0.025255662	8
73	2	Antiphase	96	Glu2	Glu0Sor1	103	1	102	Failed	36729	33040	1.072416373	0.033672194	25	1.070213195	0.036048577	17	1.077098126	0.029668966	8
73	2	Antiphase	96	Glu2	Glu0Sor1	104	1	103	Passed	37089	33400	1.070154145	0.036901086	25	1.067540382	0.038579431	17	1.075708393	0.034854118	8
73	2	Antiphase	96	Glu2	Glu0Sor1	105	1	104	Passed	37449	33760	1.070166604	0.039082671	25	1.068596018	0.043328003	17	1.073504099	0.030450955	8
73	2	Antiphase	96	Glu2	Glu0Sor1	106	1	105	Failed	37809	34120	1.091677896	0.03732668	25	1.090676958	0.04116555	17	1.093804891	0.029932972	8
73	2	Antiphase	96	Glu2	Glu0Sor1	107	1	106	Failed	38169	34480	1.113189189	0.040634117	25	1.112757898	0.045454446	17	1.114105683	0.030611777	8
73	2	Antiphase	96	Glu2	Glu0Sor1	108	1	107	Passed	38529	34840	1.134700482	0.047968806	25	1.134838838	0.054697607	17	1.134406475	0.032412263	8
73	2	Antiphase	96	Glu2	Glu0Sor1	109	1	108	Passed	38889	35200	1.147352494	0.051026659	25	1.146542373	0.053195087	17	1.149074001	0.049539213	8
73	2	Antiphase	96	Glu2	Glu0Sor1	110	1	109	Passed	39249	35560	1.143557142	0.052816771	22	1.141864203	0.054917211	17	1.149313134	0.050281846	5
73	2	Antiphase	96	Glu2	Glu0Sor1	111	1	110	Passed	39609	35920	1.152278684	0.055653373	22	1.149890208	0.058235311	17	1.160399501	0.050879548	5
73	2	Antiphase	96	Glu2	Glu0Sor1	112	1	111	Passed	39969	36280	1.147541453	0.05771504	22	1.145546074	0.060549209	17	1.154325742	0.052427135	5
73	2	Antiphase	96	Glu2	Glu0Sor1	113	1	112	Passed	40329	36640	1.146265069	0.06277936	20	1.144327964	0.061833561	17	1.157242	0.081499127	3
73	2	Antiphase	96	Glu2	Glu0Sor1	114	1	113	Passed	40689	37000	1.139937841	0.057284668	19	1.134450233	0.058192891	17	1.186582517	0.004648702	2
73	2	Antiphase	96	Glu2	Glu0Sor1	115	1	114	Passed	41049	37360	1.126822466	0.05536246	18	1.123707379	0.055416424	17	1.179778954	NA	1
73	2	Antiphase	96	Glu2	Glu0Sor1	116	1	115	Passed	41409	37720	1.08736729	0.03792017	18	1.085220707	0.037943194	17	1.123859202	NA	1
73	2	Antiphase	96	Glu2	Glu0Sor1	117	1	116	Passed	41769	38080	1.07941669	0.035528966	18	1.078362811	0.036331258	17	1.097332625	NA	1
73	2	Antiphase	96	Glu2	Glu0Sor1	118	1	117	Passed	42129	38440	1.079466651	0.03674979	17	1.079466651	0.03674979	17	NA	NA	0
73	2	Antiphase	96	Glu2	Glu0Sor1	119	1	118	Failed	42489	38800	NA	NA	0	NA	NA	0	NA	NA	0
73	5	Antiphase	96	Glu2	Glu0Sor1	1	4	0	Passed	36	-3653	1.140621407	0.095725037	8	1.140621407	0.095725037	8	NA	NA	0
73	5	Antiphase	96	Glu2	Glu0Sor1	2	4	1	Passed	396	-3293	1.105679597	0.089037847	8	1.105679597	0.089037847	8	NA	NA	0
73	5	Antiphase	96	Glu2	Glu0Sor1	3	4	2	Passed	756	-2933	1.126101125	0.097942142	9	1.108109246	0.08736978	8	1.270036165	NA	1
73	5	Antiphase	96	Glu2	Glu0Sor1	4	4	3	Passed	1116	-2573	1.115617236	0.074874619	9	1.10607307	0.07396052	8	1.191970559	NA	1
73	5	Antiphase	96	Glu2	Glu0Sor1	5	4	4	Passed	1476	-2213	1.116683573	0.083384684	9	1.104906077	0.080743834	8	1.21090354	NA	1
73	5	Antiphase	96	Glu2	Glu0Sor1	6	4	5	Passed	1836	-1853	1.100713213	0.087088731	9	1.088934942	0.085094219	8	1.194939384	NA	1
73	5	Antiphase	96	Glu2	Glu0Sor1	7	4	6	Passed	2196	-1493	1.112429578	0.079721171	9	1.102038298	0.07843947	8	1.195559822	NA	1
73	5	Antiphase	96	Glu2	Glu0Sor1	8	4	7	Passed	2556	-1133	1.12048927	0.085563362	9	1.110205654	0.085318323	8	1.202758194	NA	1
73	5	Antiphase	96	Glu2	Glu0Sor1	9	4	8	Passed	2916	-773	1.114220308	0.076584237	9	1.106060996	0.077577434	8	1.179494804	NA	1
73	5	Antiphase	96	Glu2	Glu0Sor1	10	4	9	Passed	3276	-413	1.153372756	0.108801661	10	1.114891023	0.078210188	8	1.307299689	0.066997214	2
73	5	Antiphase	96	Glu2	Glu0Sor1	11	4	10	Passed	3636	-53	1.106121117	0.082912818	10	1.112243252	0.091729589	8	1.081632575	0.038358505	2
73	5	Antiphase	96	Glu2	Glu0Sor1	12	4	11	Passed	3996	307	1.277669759	0.070618979	11	1.269954577	0.060643409	8	1.298243578	0.105785163	3
73	5	Antiphase	96	Glu2	Glu0Sor1	13	4	12	Passed	4356	667	1.266819102	0.064450315	11	1.274113579	0.05813212	8	1.247367163	0.090338859	3
73	5	Antiphase	96	Glu2	Glu0Sor1	14	4	13	Passed	4716	1027	1.270434762	0.070395522	11	1.283530593	0.060128326	8	1.235512544	0.098022183	3
73	5	Antiphase	96	Glu2	Glu0Sor1	15	4	14	Passed	5076	1387	1.262567229	0.068873113	11	1.275797703	0.056939772	8	1.227285965	0.099008655	3
73	5	Antiphase	96	Glu2	Glu0Sor1	16	4	15	Passed	5436	1747	1.278343338	0.083223379	11	1.289325345	0.065155367	8	1.249057985	0.134177164	3
73	5	Antiphase	96	Glu2	Glu0Sor1	17	4	16	Passed	5796	2107	1.289965518	0.082652825	11	1.296324501	0.065619953	8	1.273008229	0.135990634	3
73	5	Antiphase	96	Glu2	Glu0Sor1	18	4	17	Passed	6156	2467	1.259335632	0.074780666	11	1.271913415	0.053419359	8	1.225794876	0.125111016	3
73	5	Antiphase	96	Glu2	Glu0Sor1	19	4	18	Passed	6516	2827	1.240187479	0.070839424	11	1.254276378	0.052771972	8	1.20261708	0.111502223	3
73	5	Antiphase	96	Glu2	Glu0Sor1	20	4	19	Passed	6876	3187	1.109599701	0.072286056	11	1.083957643	0.030086001	8	1.177978522	0.115389462	3
73	5	Antiphase	96	Glu2	Glu0Sor1	21	4	20	Passed	7236	3547	1.104484496	0.048532009	11	1.096872556	0.025415705	8	1.124783003	0.093091975	3
73	5	Antiphase	96	Glu2	Glu0Sor1	22	4	21	Passed	7596	3907	1.118311294	0.053370851	11	1.117374976	0.056701977	8	1.12080814	0.054557136	3
73	5	Antiphase	96	Glu2	Glu0Sor1	23	4	22	Passed	7956	4267	1.087604152	0.046082354	11	1.093605538	0.04250278	8	1.071600455	0.061375652	3
73	5	Antiphase	96	Glu2	Glu0Sor1	24	4	23	Passed	8316	4627	1.085815467	0.05020194	11	1.088687843	0.035331715	8	1.0781558	0.09006115	3
73	5	Antiphase	96	Glu2	Glu0Sor1	25	4	24	Passed	8676	4987	1.079970851	0.045063799	11	1.084827866	0.038944427	8	1.067018811	0.067077532	3
73	5	Antiphase	96	Glu2	Glu0Sor1	26	4	25	Passed	9036	5347	1.080555426	0.039615279	11	1.078947353	0.038897247	8	1.084843621	0.050134218	3
73	5	Antiphase	96	Glu2	Glu0Sor1	27	4	26	Passed	9396	5707	1.083248148	0.036691465	11	1.087289853	0.041965344	8	1.072470267	0.018108484	3
73	5	Antiphase	96	Glu2	Glu0Sor1	28	4	27	Passed	9756	6067	1.2300719	0.060416752	11	1.229721802	0.069376546	8	1.231005496	0.03746003	3
73	5	Antiphase	96	Glu2	Glu0Sor1	29	4	28	Passed	10116	6427	1.198672736	0.057826128	11	1.198425648	0.068052533	8	1.199331636	0.022569765	3
73	5	Antiphase	96	Glu2	Glu0Sor1	30	4	29	Passed	10476	6787	1.192593591	0.060408899	11	1.197075468	0.070562482	8	1.180641921	0.022909368	3
73	5	Antiphase	96	Glu2	Glu0Sor1	31	4	30	Passed	10836	7147	1.205544015	0.062147419	11	1.210708891	0.071714642	8	1.191771013	0.030328149	3
73	5	Antiphase	96	Glu2	Glu0Sor1	32	4	31	Passed	11196	7507	1.191675379	0.049745172	11	1.198343893	0.056540927	8	1.173892674	0.023057108	3
73	5	Antiphase	96	Glu2	Glu0Sor1	33	4	32	Passed	11556	7867	1.21038413	0.055807769	11	1.216577666	0.063985135	8	1.193868035	0.026087976	3
73	5	Antiphase	96	Glu2	Glu0Sor1	34	4	33	Passed	11916	8227	1.185994379	0.045366766	11	1.193209972	0.052008759	8	1.166752799	0.00774027	3
73	5	Antiphase	96	Glu2	Glu0Sor1	35	4	34	Passed	12276	8587	1.190599268	0.04511647	11	1.197082708	0.051303358	8	1.173310094	0.018677399	3
73	5	Antiphase	96	Glu2	Glu0Sor1	36	4	35	Passed	12636	8947	1.084529824	0.024199275	11	1.088440555	0.027093244	8	1.074101209	0.01160007	3
73	5	Antiphase	96	Glu2	Glu0Sor1	37	4	36	Passed	12996	9307	1.075192384	0.036121977	11	1.084184761	0.037790677	8	1.051212712	0.018426184	3
73	5	Antiphase	96	Glu2	Glu0Sor1	38	4	37	Passed	13356	9667	1.08269494	0.040977932	11	1.097694443	0.036047927	8	1.042696267	0.023411275	3
73	5	Antiphase	96	Glu2	Glu0Sor1	39	4	38	Passed	13716	10027	1.071619066	0.044604831	11	1.085670717	0.042421447	8	1.034147999	0.027450146	3
73	5	Antiphase	96	Glu2	Glu0Sor1	40	4	39	Passed	14076	10387	1.074582674	0.056682389	11	1.095630818	0.046181539	8	1.018454291	0.045849806	3
73	5	Antiphase	96	Glu2	Glu0Sor1	41	4	40	Passed	14436	10747	1.064634323	0.032855173	11	1.077284001	0.024247176	8	1.030901847	0.031507067	3
73	5	Antiphase	96	Glu2	Glu0Sor1	42	4	41	Passed	14796	11107	1.069420098	0.024727953	11	1.077462218	0.021366457	8	1.047974444	0.022604033	3
73	5	Antiphase	96	Glu2	Glu0Sor1	43	4	42	Passed	15156	11467	1.06073687	0.023749206	11	1.06734449	0.023792199	8	1.043116551	0.014089966	3
73	5	Antiphase	96	Glu2	Glu0Sor1	44	4	43	Passed	15516	11827	1.205746454	0.041008865	11	1.210092908	0.048033166	8	1.194155912	0.007510633	3
73	5	Antiphase	96	Glu2	Glu0Sor1	45	4	44	Passed	15876	12187	1.173522693	0.054883621	11	1.177233077	0.065085595	8	1.163628338	0.005715992	3
73	5	Antiphase	96	Glu2	Glu0Sor1	46	4	45	Passed	16236	12547	1.168440888	0.058536888	11	1.172673448	0.068726644	8	1.157154059	0.018394522	3
73	5	Antiphase	96	Glu2	Glu0Sor1	47	4	46	Passed	16596	12907	1.171762211	0.048779679	11	1.175188451	0.057386966	8	1.162625572	0.014095682	3
73	5	Antiphase	96	Glu2	Glu0Sor1	48	4	47	Passed	16956	13267	1.16241338	0.042000562	11	1.165118539	0.048736369	8	1.155199623	0.019989732	3
73	5	Antiphase	96	Glu2	Glu0Sor1	49	4	48	Passed	17316	13627	1.161155473	0.038705822	11	1.16374595	0.0457537	8	1.154247534	0.008085663	3
73	5	Antiphase	96	Glu2	Glu0Sor1	50	4	49	Passed	17676	13987	1.159364805	0.037911361	11	1.158662538	0.044396225	8	1.161237517	0.016749226	3
73	5	Antiphase	96	Glu2	Glu0Sor1	51	4	50	Passed	18036	14347	1.148927006	0.037850486	11	1.14790877	0.044437094	8	1.151642304	0.015388189	3
73	5	Antiphase	96	Glu2	Glu0Sor1	52	4	51	Passed	18396	14707	1.082944651	0.028027485	11	1.084036395	0.031673633	8	1.080033333	0.019973777	3
73	5	Antiphase	96	Glu2	Glu0Sor1	53	4	52	Passed	18756	15067	1.078768416	0.024050186	11	1.083285739	0.026842179	8	1.066722221	0.008426564	3
73	5	Antiphase	96	Glu2	Glu0Sor1	54	4	53	Passed	19116	15427	1.07320128	0.023022826	11	1.082193606	0.015251688	8	1.049221743	0.025497622	3
73	5	Antiphase	96	Glu2	Glu0Sor1	55	4	54	Passed	19476	15787	1.067306884	0.02562156	11	1.075634725	0.02233678	8	1.045099308	0.022779026	3
73	5	Antiphase	96	Glu2	Glu0Sor1	56	4	55	Passed	19836	16147	1.066363573	0.017234283	11	1.069831197	0.017104913	8	1.057116577	0.016873688	3
73	5	Antiphase	96	Glu2	Glu0Sor1	57	4	56	Passed	20196	16507	1.072779634	0.021058024	11	1.076036394	0.020857075	8	1.064094941	0.023218063	3
73	5	Antiphase	96	Glu2	Glu0Sor1	58	4	57	Passed	20556	16867	1.07164329	0.018337917	11	1.06979753	0.017824462	8	1.076565315	0.022791207	3
73	5	Antiphase	96	Glu2	Glu0Sor1	59	4	58	Passed	20916	17227	1.07794249	0.016622543	11	1.07750912	0.01977883	8	1.079098144	0.003095604	3
73	5	Antiphase	96	Glu2	Glu0Sor1	60	4	59	Passed	21276	17587	1.221612059	0.063122432	11	1.221027704	0.061014259	8	1.223170337	0.082991622	3
73	5	Antiphase	96	Glu2	Glu0Sor1	61	4	60	Passed	21636	17947	1.180068212	0.041599032	11	1.182193916	0.040724288	8	1.174399667	0.052739808	3
73	5	Antiphase	96	Glu2	Glu0Sor1	62	4	61	Passed	21996	18307	1.16770227	0.039354346	11	1.164394809	0.037980155	8	1.176522165	0.050345377	3
73	5	Antiphase	96	Glu2	Glu0Sor1	63	4	62	Passed	22356	18667	1.176793385	0.0485693	11	1.172138928	0.043240267	8	1.189205271	0.0702362	3
73	5	Antiphase	96	Glu2	Glu0Sor1	64	4	63	Passed	22716	19027	1.175638386	0.049179182	11	1.170929009	0.039314949	8	1.188196724	0.079736134	3
73	5	Antiphase	96	Glu2	Glu0Sor1	65	4	64	Passed	23076	19387	1.165405225	0.054553563	11	1.159142646	0.04437958	8	1.182105436	0.086091905	3
73	5	Antiphase	96	Glu2	Glu0Sor1	66	4	65	Passed	23436	19747	1.162359354	0.05547962	11	1.153524988	0.043247827	8	1.185917664	0.087743691	3
73	5	Antiphase	96	Glu2	Glu0Sor1	67	4	66	Passed	23796	20107	1.154326768	0.050746492	11	1.147259843	0.044346515	8	1.173171901	0.072528692	3
73	5	Antiphase	96	Glu2	Glu0Sor1	68	4	67	Failed	24156	20467	1.121509711	0.034258064	11	1.118225772	0.031474946	8	1.130266881	0.0473556	3
73	5	Antiphase	96	Glu2	Glu0Sor1	69	4	68	Passed	24516	20827	1.088692654	0.024532966	11	1.089191701	0.026090786	8	1.08736186	0.02496252	3
73	5	Antiphase	96	Glu2	Glu0Sor1	70	4	69	Passed	24876	21187	1.086288627	0.024232384	11	1.087928767	0.027181346	8	1.081914918	0.017626639	3
73	5	Antiphase	96	Glu2	Glu0Sor1	71	4	70	Passed	25236	21547	1.083515917	0.018022687	11	1.082932698	0.020985543	8	1.085071169	0.008816001	3
73	5	Antiphase	96	Glu2	Glu0Sor1	72	4	71	Passed	25596	21907	1.08114887	0.023988351	11	1.084210989	0.026447008	8	1.072983217	0.017077092	3
73	5	Antiphase	96	Glu2	Glu0Sor1	73	4	72	Passed	25956	22267	1.080670965	0.031253714	11	1.08873729	0.029457386	8	1.059160765	0.02987635	3
73	5	Antiphase	96	Glu2	Glu0Sor1	74	4	73	Passed	26316	22627	1.077982883	0.019532122	11	1.076809558	0.022538848	8	1.081111749	0.010456034	3
73	5	Antiphase	96	Glu2	Glu0Sor1	75	4	74	Passed	26676	22987	1.073470136	0.022154891	11	1.070654893	0.024570328	8	1.08097745	0.015000016	3
73	5	Antiphase	96	Glu2	Glu0Sor1	76	4	75	Passed	27036	23347	1.182941608	0.043797785	11	1.176522031	0.043160038	8	1.200060478	0.049669318	3
73	5	Antiphase	96	Glu2	Glu0Sor1	77	4	76	Passed	27396	23707	1.178440991	0.033354536	11	1.172956184	0.032024295	8	1.193067141	0.039140294	3
73	5	Antiphase	96	Glu2	Glu0Sor1	78	4	77	Passed	27756	24067	1.170777802	0.054621598	11	1.154954374	0.049124032	8	1.212973612	0.052907894	3
73	5	Antiphase	96	Glu2	Glu0Sor1	79	4	78	Passed	28116	24427	1.1715391	0.057315409	11	1.154404458	0.047544824	8	1.21723148	0.06486463	3
73	5	Antiphase	96	Glu2	Glu0Sor1	80	4	79	Passed	28476	24787	1.158737267	0.053183852	11	1.143791819	0.051117403	8	1.198591793	0.041486253	3
73	5	Antiphase	96	Glu2	Glu0Sor1	81	4	80	Passed	28836	25147	1.152833588	0.053013669	11	1.135069098	0.043689342	8	1.200205564	0.052374861	3
73	5	Antiphase	96	Glu2	Glu0Sor1	82	4	81	Passed	29196	25507	1.144873891	0.053464734	11	1.128541439	0.045722991	8	1.188427097	0.055344366	3
73	5	Antiphase	96	Glu2	Glu0Sor1	83	4	82	Passed	29556	25867	1.135752972	0.053614049	11	1.119791162	0.044437271	8	1.1783178	0.061026372	3
73	5	Antiphase	96	Glu2	Glu0Sor1	84	4	83	Passed	29916	26227	1.089962858	0.025324596	11	1.092321748	0.029011232	8	1.083672484	0.013389721	3
73	5	Antiphase	96	Glu2	Glu0Sor1	85	4	84	Passed	30276	26587	1.075779766	0.024353016	11	1.074021182	0.02821027	8	1.080469325	0.011602628	3
73	5	Antiphase	96	Glu2	Glu0Sor1	86	4	85	Passed	30636	26947	1.076892948	0.025086787	11	1.072925371	0.026336563	8	1.087473154	0.022095377	3
73	5	Antiphase	96	Glu2	Glu0Sor1	87	4	86	Passed	30996	27307	1.074020639	0.02602092	11	1.0709847	0.025399811	8	1.082116478	0.031499734	3
73	5	Antiphase	96	Glu2	Glu0Sor1	88	4	87	Passed	31356	27667	1.071782504	0.028429107	11	1.067974748	0.030159588	8	1.081936522	0.025393225	3
73	5	Antiphase	96	Glu2	Glu0Sor1	89	4	88	Passed	31716	28027	1.068423846	0.026823412	11	1.064969838	0.027615684	8	1.077634536	0.027446496	3
73	5	Antiphase	96	Glu2	Glu0Sor1	90	4	89	Passed	32076	28387	1.073411636	0.029022571	11	1.069228654	0.027826795	8	1.084566253	0.035281209	3
73	5	Antiphase	96	Glu2	Glu0Sor1	91	4	90	Passed	32436	28747	1.070047535	0.026952476	11	1.066991041	0.029239218	8	1.078198187	0.022425428	3
73	5	Antiphase	96	Glu2	Glu0Sor1	92	4	91	Passed	32796	29107	1.189261455	0.060727222	11	1.182772962	0.056628112	8	1.206564104	0.081227471	3
73	5	Antiphase	96	Glu2	Glu0Sor1	93	4	92	Passed	33156	29467	1.174996359	0.048948846	11	1.164217911	0.034931199	8	1.203738887	0.077494439	3
73	5	Antiphase	96	Glu2	Glu0Sor1	94	4	93	Passed	33516	29827	1.141257532	0.041356751	11	1.132242841	0.033410619	8	1.165296708	0.05876291	3
73	5	Antiphase	96	Glu2	Glu0Sor1	95	4	94	Passed	33876	30187	1.133961273	0.039638471	11	1.123162187	0.033504189	8	1.162758837	0.047082418	3
73	5	Antiphase	96	Glu2	Glu0Sor1	96	4	95	Passed	34236	30547	1.127447167	0.043695771	11	1.118319944	0.042773449	8	1.151786426	0.043832524	3
73	5	Antiphase	96	Glu2	Glu0Sor1	97	4	96	Passed	34596	30907	1.129320648	0.051274651	11	1.118734078	0.049280884	8	1.157551502	0.054786462	3
73	5	Antiphase	96	Glu2	Glu0Sor1	98	4	97	Passed	34956	31267	1.116952433	0.041991045	11	1.107656617	0.040215864	8	1.141741277	0.043454059	3
73	5	Antiphase	96	Glu2	Glu0Sor1	99	4	98	Passed	35316	31627	1.114331786	0.047334908	11	1.107003322	0.050473378	8	1.133874357	0.038714433	3
73	5	Antiphase	96	Glu2	Glu0Sor1	100	4	99	Passed	35676	31987	1.087897241	0.023116471	11	1.08378072	0.022943913	8	1.098874631	0.02410057	3
73	5	Antiphase	96	Glu2	Glu0Sor1	101	4	100	Passed	36036	32347	1.069260864	0.022003697	11	1.067194195	0.024160497	8	1.074771982	0.017751524	3
73	5	Antiphase	96	Glu2	Glu0Sor1	102	4	101	Passed	36396	32707	1.070876948	0.02676334	11	1.069461262	0.028807072	8	1.074652109	0.025446443	3
73	5	Antiphase	96	Glu2	Glu0Sor1	103	4	102	Passed	36756	33067	1.065064831	0.02856333	11	1.063145879	0.031964833	8	1.070182036	0.02119396	3
73	5	Antiphase	96	Glu2	Glu0Sor1	104	4	103	Passed	37116	33427	1.064892279	0.027954921	11	1.063830021	0.031540257	8	1.067724968	0.020225748	3
73	5	Antiphase	96	Glu2	Glu0Sor1	105	4	104	Passed	37476	33787	1.062452704	0.032782787	11	1.062886102	0.035539749	8	1.061296976	0.030822763	3
73	5	Antiphase	96	Glu2	Glu0Sor1	106	4	105	Passed	37836	34147	1.073966383	0.032559495	11	1.078110629	0.033980907	8	1.062915059	0.031737197	3
73	5	Antiphase	96	Glu2	Glu0Sor1	107	4	106	Passed	38196	34507	1.075695533	0.035149444	11	1.07800709	0.034624214	8	1.069531383	0.043624787	3
73	5	Antiphase	96	Glu2	Glu0Sor1	108	4	107	Passed	38556	34867	1.146719697	0.057107245	11	1.14788767	0.063119155	8	1.1436051	0.048395067	3
73	5	Antiphase	96	Glu2	Glu0Sor1	109	4	108	Passed	38916	35227	1.13961396	0.058485192	10	1.143419948	0.065403606	8	1.124390006	0.016180714	2
73	5	Antiphase	96	Glu2	Glu0Sor1	110	4	109	Passed	39276	35587	1.128106107	0.051433257	10	1.132605148	0.056976285	8	1.110109946	0.01657364	2
73	5	Antiphase	96	Glu2	Glu0Sor1	111	4	110	Passed	39636	35947	1.120983357	0.050406092	9	1.120513636	0.053865317	8	1.124741127	NA	1
73	5	Antiphase	96	Glu2	Glu0Sor1	112	4	111	Passed	39996	36307	1.111825466	0.054243515	9	1.1105925	0.057853777	8	1.121689194	NA	1
73	5	Antiphase	96	Glu2	Glu0Sor1	113	4	112	Passed	40356	36667	1.121352504	0.059433422	9	1.119963102	0.063380553	8	1.132467713	NA	1
73	5	Antiphase	96	Glu2	Glu0Sor1	114	4	113	Passed	40716	37027	1.114351411	0.072077712	9	1.113615572	0.077018168	8	1.120238121	NA	1
73	5	Antiphase	96	Glu2	Glu0Sor1	115	4	114	Passed	41076	37387	1.096994063	0.057864242	9	1.097610999	0.061827826	8	1.092058571	NA	1
73	5	Antiphase	96	Glu2	Glu0Sor1	116	4	115	Passed	41436	37747	1.076880345	0.030789868	9	1.077499543	0.032855795	8	1.071926763	NA	1
73	5	Antiphase	96	Glu2	Glu0Sor1	117	4	116	Passed	41796	38107	1.066228163	0.033482564	9	1.069542832	0.03417934	8	1.039710815	NA	1
73	5	Antiphase	96	Glu2	Glu0Sor1	118	4	117	Passed	42156	38467	1.073688408	0.028166676	8	1.073688408	0.028166676	8	NA	NA	0
73	5	Antiphase	96	Glu2	Glu0Sor1	119	4	118	Failed	42516	38827	NA	NA	0	NA	NA	0	NA	NA	0
73	9	Inphase	96	Glu0	Glu2Sor1	1	8	0	Passed	72	-3617	1.086972532	0.034065413	11	1.086972532	0.034065413	11	NA	NA	0
73	9	Inphase	96	Glu0	Glu2Sor1	2	8	1	Passed	432	-3257	1.081881809	0.070503508	12	1.064010831	0.035385176	11	1.278462564	NA	1
73	9	Inphase	96	Glu0	Glu2Sor1	3	8	2	Passed	792	-2897	1.098776846	0.091771048	13	1.064367477	0.040330202	11	1.288028376	0.011896089	2
73	9	Inphase	96	Glu0	Glu2Sor1	4	8	3	Passed	1152	-2537	1.078051228	0.070989618	13	1.052655966	0.037368809	11	1.217725173	0.019957361	2
73	9	Inphase	96	Glu0	Glu2Sor1	5	8	4	Passed	1512	-2177	1.092597159	0.07094196	14	1.063625706	0.043803707	11	1.19882582	0.039698072	3
73	9	Inphase	96	Glu0	Glu2Sor1	6	8	5	Passed	1872	-1817	1.092314712	0.068457613	14	1.06300775	0.038111904	11	1.199773571	0.033974347	3
73	9	Inphase	96	Glu0	Glu2Sor1	7	8	6	Passed	2232	-1457	1.085788591	0.055486968	14	1.063186116	0.036971707	11	1.16866433	0.008081488	3
73	9	Inphase	96	Glu0	Glu2Sor1	8	8	7	Passed	2592	-1097	1.094720273	0.058346962	14	1.073050752	0.042548453	11	1.174175186	0.032004507	3
73	9	Inphase	96	Glu0	Glu2Sor1	9	8	8	Passed	2952	-737	1.090965403	0.051932672	14	1.071153813	0.033449351	11	1.163607903	0.043151784	3
73	9	Inphase	96	Glu0	Glu2Sor1	10	8	9	Passed	3312	-377	1.093352675	0.052987415	14	1.076042019	0.04390638	11	1.156825082	0.030327142	3
73	9	Inphase	96	Glu0	Glu2Sor1	11	8	10	Passed	3672	-17	1.081071467	0.046413761	14	1.063679613	0.033103077	11	1.1448416	0.027566414	3
73	9	Inphase	96	Glu0	Glu2Sor1	12	8	11	Passed	4032	343	1.316048902	0.11519384	15	1.26494239	0.070585625	11	1.456591809	0.096973401	4
73	9	Inphase	96	Glu0	Glu2Sor1	13	8	12	Passed	4392	703	1.299591308	0.155785164	15	1.23250237	0.073941369	11	1.484085887	0.182052924	4
73	9	Inphase	96	Glu0	Glu2Sor1	14	8	13	Passed	4752	1063	1.208388162	0.115093686	15	1.164294959	0.059874577	11	1.329644473	0.152100247	4
73	9	Inphase	96	Glu0	Glu2Sor1	15	8	14	Passed	5112	1423	1.159006303	0.080372411	16	1.121982776	0.050190571	11	1.240458063	0.076574848	5
73	9	Inphase	96	Glu0	Glu2Sor1	16	8	15	Passed	5472	1783	1.142276711	0.092569962	16	1.102806744	0.054878324	11	1.22911064	0.104384321	5
73	9	Inphase	96	Glu0	Glu2Sor1	17	8	16	Passed	5832	2143	1.121164178	0.1037443	16	1.082734571	0.057994693	11	1.205709314	0.13768149	5
73	9	Inphase	96	Glu0	Glu2Sor1	18	8	17	Passed	6192	2503	1.106148916	0.110962409	16	1.070329855	0.060413572	11	1.184950848	0.160491486	5
73	9	Inphase	96	Glu0	Glu2Sor1	19	8	18	Passed	6552	2863	1.113386529	0.095916099	16	1.080596194	0.0600489	11	1.185525267	0.126582495	5
73	9	Inphase	96	Glu0	Glu2Sor1	20	8	19	Passed	6912	3223	1.116309602	0.108331484	16	1.08002069	0.045849186	11	1.196145207	0.164817947	5
73	9	Inphase	96	Glu0	Glu2Sor1	21	8	20	Passed	7272	3583	1.111322083	0.099562895	16	1.077101188	0.038655395	11	1.186608052	0.15209167	5
73	9	Inphase	96	Glu0	Glu2Sor1	22	8	21	Passed	7632	3943	1.112032092	0.093701065	16	1.079852631	0.034120299	11	1.182826906	0.144573658	5
73	9	Inphase	96	Glu0	Glu2Sor1	23	8	22	Passed	7992	4303	1.106708455	0.09439594	16	1.074783887	0.039080865	11	1.176942503	0.143623376	5
73	9	Inphase	96	Glu0	Glu2Sor1	24	8	23	Passed	8352	4663	1.107235502	0.093210062	16	1.071698947	0.03544981	11	1.185415925	0.135372298	5
73	9	Inphase	96	Glu0	Glu2Sor1	25	8	24	Passed	8712	5023	1.108759809	0.093639608	16	1.078927026	0.035654753	11	1.174391934	0.147889489	5
73	9	Inphase	96	Glu0	Glu2Sor1	26	8	25	Passed	9072	5383	1.11497281	0.099885453	16	1.082558197	0.042531389	11	1.186284959	0.153771319	5
73	9	Inphase	96	Glu0	Glu2Sor1	27	8	26	Passed	9432	5743	1.118801924	0.100331023	16	1.087843902	0.036487819	11	1.186909574	0.161202865	5
73	9	Inphase	96	Glu0	Glu2Sor1	28	8	27	Passed	9792	6103	1.324192517	0.148045038	16	1.267253336	0.064878334	11	1.449458717	0.207693968	5
73	9	Inphase	96	Glu0	Glu2Sor1	29	8	28	Passed	10152	6463	1.285895917	0.182352653	16	1.220484977	0.072902154	11	1.429799986	0.271585024	5
73	9	Inphase	96	Glu0	Glu2Sor1	30	8	29	Passed	10512	6823	1.178489105	0.137555396	16	1.127557699	0.055501897	11	1.290538198	0.201065046	5
73	9	Inphase	96	Glu0	Glu2Sor1	31	8	30	Passed	10872	7183	1.148572986	0.110081325	16	1.105340689	0.041461282	11	1.24368404	0.157152939	5
73	9	Inphase	96	Glu0	Glu2Sor1	32	8	31	Passed	11232	7543	1.138628391	0.113686381	16	1.096744939	0.039747523	11	1.230771987	0.170529743	5
73	9	Inphase	96	Glu0	Glu2Sor1	33	8	32	Passed	11592	7903	1.131622181	0.098293968	16	1.095000255	0.039148536	11	1.21219042	0.14351869	5
73	9	Inphase	96	Glu0	Glu2Sor1	34	8	33	Passed	11952	8263	1.125435079	0.097905536	16	1.090231689	0.030770511	11	1.202882537	0.150575196	5
73	9	Inphase	96	Glu0	Glu2Sor1	35	8	34	Passed	12312	8623	1.115186873	0.080227734	16	1.084696529	0.034004837	11	1.18226563	0.11430221	5
73	9	Inphase	96	Glu0	Glu2Sor1	36	8	35	Passed	12672	8983	1.09637857	0.062029163	16	1.079378671	0.031447198	11	1.13377835	0.09702102	5
73	9	Inphase	96	Glu0	Glu2Sor1	37	8	36	Passed	13032	9343	1.102621678	0.061136693	16	1.088943715	0.036548226	11	1.132713196	0.095029271	5
73	9	Inphase	96	Glu0	Glu2Sor1	38	8	37	Passed	13392	9703	1.09998165	0.052737142	16	1.084613284	0.032104119	11	1.133792056	0.075989436	5
73	9	Inphase	96	Glu0	Glu2Sor1	39	8	38	Passed	13752	10063	1.098945349	0.055511422	16	1.082973156	0.033503383	11	1.134084171	0.080650633	5
73	9	Inphase	96	Glu0	Glu2Sor1	40	8	39	Passed	14112	10423	1.111456018	0.072769388	16	1.093094297	0.049060441	11	1.151851804	0.104275727	5
73	9	Inphase	96	Glu0	Glu2Sor1	41	8	40	Passed	14472	10783	1.095585308	0.046455491	16	1.082604683	0.032585127	11	1.124142682	0.062894165	5
73	9	Inphase	96	Glu0	Glu2Sor1	42	8	41	Passed	14832	11143	1.097263258	0.054902748	16	1.077002174	0.029380506	11	1.141837642	0.074385028	5
73	9	Inphase	96	Glu0	Glu2Sor1	43	8	42	Passed	15192	11503	1.095460608	0.051349578	16	1.08279842	0.038562271	11	1.123317421	0.068988311	5
73	9	Inphase	96	Glu0	Glu2Sor1	44	8	43	Passed	15552	11863	1.259000266	0.099554073	16	1.231469168	0.076902259	11	1.319568681	0.125344912	5
73	9	Inphase	96	Glu0	Glu2Sor1	45	8	44	Passed	15912	12223	1.224820858	0.102491569	16	1.196785204	0.073891012	11	1.286499295	0.137205945	5
73	9	Inphase	96	Glu0	Glu2Sor1	46	8	45	Passed	16272	12583	1.148007481	0.085389116	16	1.120796149	0.054528345	11	1.207872411	0.115728174	5
73	9	Inphase	96	Glu0	Glu2Sor1	47	8	46	Passed	16632	12943	1.11093136	0.067811971	16	1.08900817	0.053305527	11	1.159162378	0.076883216	5
73	9	Inphase	96	Glu0	Glu2Sor1	48	8	47	Passed	16992	13303	1.104469595	0.072112675	16	1.082801586	0.055699607	11	1.152139216	0.087253387	5
73	9	Inphase	96	Glu0	Glu2Sor1	49	8	48	Passed	17352	13663	1.10755416	0.074353107	16	1.083974066	0.046679152	11	1.159430366	0.101936749	5
73	9	Inphase	96	Glu0	Glu2Sor1	50	8	49	Passed	17712	14023	1.113837946	0.073802391	16	1.092297819	0.057552529	11	1.161226226	0.0897872	5
73	9	Inphase	96	Glu0	Glu2Sor1	51	8	50	Passed	18072	14383	1.109981271	0.068525938	16	1.083775855	0.051880831	11	1.167633185	0.069548864	5
73	9	Inphase	96	Glu0	Glu2Sor1	52	8	51	Passed	18432	14743	1.083387084	0.052475692	14	1.091232818	0.049253944	10	1.06377275	0.06274306	4
73	9	Inphase	96	Glu0	Glu2Sor1	53	8	52	Passed	18792	15103	1.101020383	0.069376157	14	1.113862683	0.058745343	10	1.068914633	0.092624984	4
73	9	Inphase	96	Glu0	Glu2Sor1	54	8	53	Passed	19152	15463	1.084623476	0.056671016	14	1.093696322	0.042548708	10	1.061941359	0.086749143	4
73	9	Inphase	96	Glu0	Glu2Sor1	55	8	54	Passed	19512	15823	1.100926069	0.071336925	14	1.113806622	0.046781931	10	1.068724687	0.116408327	4
73	9	Inphase	96	Glu0	Glu2Sor1	56	8	55	Passed	19872	16183	1.129086343	0.140684363	14	1.098503395	0.042555599	10	1.205543714	0.263478193	4
73	9	Inphase	96	Glu0	Glu2Sor1	57	8	56	Passed	20232	16543	1.122832379	0.136186468	14	1.09268735	0.041112045	10	1.198194951	0.254355855	4
73	9	Inphase	96	Glu0	Glu2Sor1	58	8	57	Passed	20592	16903	1.084293595	0.07310218	14	1.100491035	0.047294336	10	1.043799995	0.115697579	4
73	9	Inphase	96	Glu0	Glu2Sor1	59	8	58	Passed	20952	17263	1.084633197	0.073629806	14	1.100737702	0.045912031	10	1.044371936	0.118924164	4
73	9	Inphase	96	Glu0	Glu2Sor1	60	8	59	Passed	21312	17623	1.210789066	0.132997887	14	1.234533868	0.094242003	10	1.151427063	0.20839238	4
73	9	Inphase	96	Glu0	Glu2Sor1	61	8	60	Passed	21672	17983	1.163778372	0.114931408	14	1.185788145	0.092964945	10	1.10875394	0.160190083	4
73	9	Inphase	96	Glu0	Glu2Sor1	62	8	61	Passed	22032	18343	1.105656034	0.069572497	14	1.115822204	0.057874389	10	1.080240607	0.098593493	4
73	9	Inphase	96	Glu0	Glu2Sor1	63	8	62	Passed	22392	18703	1.089262304	0.058808891	14	1.094935736	0.052559874	10	1.075078723	0.079521226	4
73	9	Inphase	96	Glu0	Glu2Sor1	64	8	63	Passed	22752	19063	1.075717053	0.057639459	14	1.08238705	0.054483203	10	1.059042059	0.070515031	4
73	9	Inphase	96	Glu0	Glu2Sor1	65	8	64	Passed	23112	19423	1.071452061	0.056003033	14	1.080117922	0.05289061	10	1.049787407	0.065745129	4
73	9	Inphase	96	Glu0	Glu2Sor1	66	8	65	Passed	23472	19783	1.0760581	0.058323256	14	1.079646195	0.0532443	10	1.067087863	0.078007743	4
73	9	Inphase	96	Glu0	Glu2Sor1	67	8	66	Passed	23832	20143	1.078130247	0.054688596	14	1.084247168	0.050739493	10	1.062837944	0.069284204	4
73	9	Inphase	96	Glu0	Glu2Sor1	68	8	67	Passed	24192	20503	1.065882015	0.050392873	14	1.074729465	0.047218149	10	1.043763388	0.058329671	4
73	9	Inphase	96	Glu0	Glu2Sor1	69	8	68	Passed	24552	20863	1.063610473	0.051358844	14	1.071814111	0.043681564	10	1.043101378	0.070148178	4
73	9	Inphase	96	Glu0	Glu2Sor1	70	8	69	Passed	24912	21223	1.070521448	0.056609221	14	1.07860652	0.040048526	10	1.050308766	0.091171992	4
73	9	Inphase	96	Glu0	Glu2Sor1	71	8	70	Passed	25272	21583	1.076967764	0.06179739	14	1.092311366	0.048034219	10	1.03860876	0.082946644	4
73	9	Inphase	96	Glu0	Glu2Sor1	72	8	71	Passed	25632	21943	1.072096956	0.067041322	14	1.080679744	0.049786933	10	1.050639986	0.105738843	4
73	9	Inphase	96	Glu0	Glu2Sor1	73	8	72	Passed	25992	22303	1.075128472	0.058655551	14	1.078755632	0.034269425	10	1.066060574	0.10598136	4
73	9	Inphase	96	Glu0	Glu2Sor1	74	8	73	Passed	26352	22663	1.067753634	0.056941469	14	1.076710462	0.044145251	10	1.045361566	0.085251014	4
73	9	Inphase	96	Glu0	Glu2Sor1	75	8	74	Passed	26712	23023	1.060856904	0.057193554	14	1.079658144	0.040756845	10	1.013853803	0.071185716	4
73	9	Inphase	96	Glu0	Glu2Sor1	76	8	75	Passed	27072	23383	1.172178219	0.11772764	14	1.198008158	0.106293056	10	1.107603373	0.135575246	4
73	9	Inphase	96	Glu0	Glu2Sor1	77	8	76	Passed	27432	23743	1.16635739	0.107754441	14	1.187891084	0.077846803	10	1.112523153	0.163475411	4
73	9	Inphase	96	Glu0	Glu2Sor1	78	8	77	Failed	27792	24103	1.121038078	0.080321101	14	1.137125262	0.062701861	10	1.080820116	0.114640898	4
73	9	Inphase	96	Glu0	Glu2Sor1	79	8	78	Passed	28152	24463	1.075718766	0.056062639	14	1.08635944	0.050908198	10	1.049117078	0.067259728	4
73	9	Inphase	96	Glu0	Glu2Sor1	80	8	79	Passed	28512	24823	1.068466656	0.056843017	14	1.078493819	0.056788137	10	1.04339875	0.056159295	4
73	9	Inphase	96	Glu0	Glu2Sor1	81	8	80	Passed	28872	25183	1.070165597	0.061048195	14	1.080923847	0.059163631	10	1.043269973	0.065563081	4
73	9	Inphase	96	Glu0	Glu2Sor1	82	8	81	Passed	29232	25543	1.069475317	0.05861787	14	1.082580536	0.056650869	10	1.03671227	0.057077975	4
73	9	Inphase	96	Glu0	Glu2Sor1	83	8	82	Passed	29592	25903	1.06246457	0.054010679	14	1.071048066	0.05615432	10	1.041005831	0.048182128	4
73	9	Inphase	96	Glu0	Glu2Sor1	84	8	83	Passed	29952	26263	1.070267965	0.072842613	13	1.09030762	0.06946075	9	1.02517874	0.066652699	4
73	9	Inphase	96	Glu0	Glu2Sor1	85	8	84	Passed	30312	26623	1.060785947	0.062810031	13	1.078391293	0.052354287	9	1.021173918	0.073818344	4
73	9	Inphase	96	Glu0	Glu2Sor1	86	8	85	Passed	30672	26983	1.067978673	0.065176852	13	1.087176166	0.057320313	9	1.024784314	0.068096534	4
73	9	Inphase	96	Glu0	Glu2Sor1	87	8	86	Passed	31032	27343	1.069193403	0.066515247	13	1.086930946	0.059533028	9	1.029283932	0.071961187	4
73	9	Inphase	96	Glu0	Glu2Sor1	88	8	87	Passed	31392	27703	1.073969136	0.06912207	13	1.095672281	0.054561039	9	1.02513706	0.081120376	4
73	9	Inphase	96	Glu0	Glu2Sor1	89	8	88	Passed	31752	28063	1.072928913	0.070296597	13	1.094648306	0.059387893	9	1.024060278	0.075907404	4
73	9	Inphase	96	Glu0	Glu2Sor1	90	8	89	Passed	32112	28423	1.073902561	0.073086583	13	1.098305565	0.063024407	9	1.018995801	0.07048548	4
73	9	Inphase	96	Glu0	Glu2Sor1	91	8	90	Passed	32472	28783	1.079483787	0.069024015	13	1.101217014	0.055577421	9	1.030584027	0.078835765	4
73	9	Inphase	96	Glu0	Glu2Sor1	92	8	91	Failed	32832	29143	1.141489076	0.085009228	13	1.137672527	0.067263385	9	1.150076313	0.129225726	4
73	9	Inphase	96	Glu0	Glu2Sor1	93	8	92	Passed	33192	29503	1.203494366	0.172746789	13	1.17412804	0.083578379	9	1.269568598	0.303858534	4
73	9	Inphase	96	Glu0	Glu2Sor1	94	8	93	Failed	33552	29863	1.16980726	0.150262445	13	1.142862706	0.072810608	9	1.230432506	0.262868021	4
73	9	Inphase	96	Glu0	Glu2Sor1	95	8	94	Failed	33912	30223	1.136120154	0.128632594	13	1.111597372	0.064008945	9	1.191296413	0.222252851	4
73	9	Inphase	96	Glu0	Glu2Sor1	96	8	95	Passed	34272	30583	1.102433048	0.108370099	13	1.080332038	0.05807432	9	1.152160321	0.18226412	4
73	9	Inphase	96	Glu0	Glu2Sor1	97	8	96	Passed	34632	30943	1.095322273	0.115603952	13	1.0732618	0.0673125	9	1.144958338	0.191388408	4
73	9	Inphase	96	Glu0	Glu2Sor1	98	8	97	Failed	34992	31303	1.094579131	0.109534058	13	1.074615998	0.064517194	9	1.139496182	0.181673576	4
73	9	Inphase	96	Glu0	Glu2Sor1	99	8	98	Passed	35352	31663	1.09383599	0.104263139	13	1.075970196	0.063488113	9	1.134034026	0.172111877	4
73	9	Inphase	96	Glu0	Glu2Sor1	100	8	99	Passed	35712	32023	1.056802958	0.066052924	13	1.077096622	0.06124274	9	1.011142215	0.058607084	4
73	9	Inphase	96	Glu0	Glu2Sor1	101	8	100	Passed	36072	32383	1.058778152	0.063763613	13	1.078840653	0.057928668	9	1.013637523	0.05822512	4
73	9	Inphase	96	Glu0	Glu2Sor1	102	8	101	Passed	36432	32743	1.067505694	0.067489811	13	1.090086038	0.060506446	9	1.016699922	0.059038129	4
73	9	Inphase	96	Glu0	Glu2Sor1	103	8	102	Passed	36792	33103	1.059908793	0.070630298	13	1.085463002	0.060733264	9	1.002411824	0.061249948	4
73	9	Inphase	96	Glu0	Glu2Sor1	104	8	103	Passed	37152	33463	1.05744933	0.065480907	13	1.074835377	0.062910808	9	1.018330727	0.060413298	4
73	9	Inphase	96	Glu0	Glu2Sor1	105	8	104	Passed	37512	33823	1.065077692	0.066773656	13	1.081438725	0.063944072	9	1.028265367	0.065737254	4
73	9	Inphase	96	Glu0	Glu2Sor1	106	8	105	Passed	37872	34183	1.061874118	0.0662685	13	1.07854663	0.065485492	9	1.024360967	0.058482684	4
73	9	Inphase	96	Glu0	Glu2Sor1	107	8	106	Passed	38232	34543	1.062962641	0.062582587	13	1.078347593	0.058549735	9	1.0283465	0.06493846	4
73	9	Inphase	96	Glu0	Glu2Sor1	108	8	107	Failed	38592	34903	1.139385346	0.090254998	11	1.117645841	0.078210273	9	1.237213118	0.095555596	2
73	9	Inphase	96	Glu0	Glu2Sor1	109	8	108	Passed	38952	35263	1.210898725	0.179300229	11	1.15694409	0.104167538	9	1.453694585	0.300963672	2
73	9	Inphase	96	Glu0	Glu2Sor1	110	8	109	Passed	39312	35623	1.14019013	0.135476133	11	1.102422641	0.068976053	9	1.310143831	0.273624358	2
73	9	Inphase	96	Glu0	Glu2Sor1	111	8	110	Passed	39672	35983	1.114183514	0.116840644	11	1.084217013	0.059314032	9	1.249032771	0.252827136	2
73	9	Inphase	96	Glu0	Glu2Sor1	112	8	111	Passed	40032	36343	1.072952614	0.076567264	11	1.088889344	0.066554155	9	1.001237332	0.103042887	2
73	9	Inphase	96	Glu0	Glu2Sor1	113	8	112	Passed	40392	36703	1.108259822	0.12620939	11	1.075324569	0.06516374	9	1.256468461	0.267625519	2
73	9	Inphase	96	Glu0	Glu2Sor1	114	8	113	Passed	40752	37063	1.067955139	0.074093592	11	1.082226513	0.062809213	9	1.003733955	0.115138422	2
73	9	Inphase	96	Glu0	Glu2Sor1	115	8	114	Passed	41112	37423	1.066890368	0.072445773	11	1.077915462	0.065734108	9	1.017277441	0.109083717	2
73	9	Inphase	96	Glu0	Glu2Sor1	116	8	115	Passed	41472	37783	1.066029472	0.068203563	11	1.079041188	0.059872507	9	1.00747675	0.097257067	2
73	9	Inphase	96	Glu0	Glu2Sor1	117	8	116	Passed	41832	38143	1.065598343	0.066806749	11	1.078208609	0.058173522	9	1.008852147	0.098421116	2
73	9	Inphase	96	Glu0	Glu2Sor1	118	8	117	Passed	42192	38503	1.075403361	0.060689062	9	1.075403361	0.060689062	9	NA	NA	0
73	9	Inphase	96	Glu0	Glu2Sor1	119	8	118	Passed	42552	38863	1.068616444	0.053102309	9	1.068616444	0.053102309	9	NA	NA	0
