# Supplementary material for: Yeast cell responses and survival during periodic osmotic stress are controlled by glucose availability
Source: eLife. 2024 Apr 3;12:RP88750. doi: 10.7554/eLife.88750 (PMC10990491; doi:10.7554/eLife.88750)
Supplement: Figure 6—source data 1. [file elife-88750-fig6-data1.zip › Data.Figure.6d.txt]

Experiment	Position	Condition	Period	Medium.OFF	Medium.ON	Frame	Pos.0	Frame.0	Autofocus	Time	Time.Relative	Mean.Area	SD.Area	N.Cells	Mean.Area.Mothers	SD.Area.Mothers	N.Cells.Mothers	Mean.Area.Daughters	SD.Area.Daughters	N.Cells.Daughters
73	2	Antiphase	96	Glu2	Glu0Sor1	1	1	0	Passed	9	-3680	2984.470588	1303.455317	17	2984.470588	1303.455317	17	NA	NA	0
73	2	Antiphase	96	Glu2	Glu0Sor1	2	1	1	Passed	369	-3320	3140.235294	1274.968604	17	3140.235294	1274.968604	17	NA	NA	0
73	2	Antiphase	96	Glu2	Glu0Sor1	3	1	2	Passed	729	-2960	3018.222222	1280.099424	18	3151.058824	1184.73586	17	760	NA	1
73	2	Antiphase	96	Glu2	Glu0Sor1	4	1	3	Passed	1089	-2600	3092.444444	1202.55171	18	3211.294118	1125.330383	17	1072	NA	1
73	2	Antiphase	96	Glu2	Glu0Sor1	5	1	4	Passed	1449	-2240	3178.222222	1071.138567	18	3274.823529	1020.08604	17	1536	NA	1
73	2	Antiphase	96	Glu2	Glu0Sor1	6	1	5	Passed	1809	-1880	3125.473684	1188.196924	19	3367.529412	951.0182778	17	1068	1216.223664	2
73	2	Antiphase	96	Glu2	Glu0Sor1	7	1	6	Passed	2169	-1520	3052.8	1269.988214	20	3412.705882	913.8405061	17	1013.333333	1140.731929	3
73	2	Antiphase	96	Glu2	Glu0Sor1	8	1	7	Passed	2529	-1160	2884.363636	1379.702057	22	3448.470588	888.8215595	17	966.4	939.7429436	5
73	2	Antiphase	96	Glu2	Glu0Sor1	9	1	8	Passed	2889	-800	2984	1327.403193	22	3514.352941	883.2021952	17	1180.8	932.9968917	5
73	2	Antiphase	96	Glu2	Glu0Sor1	10	1	9	Passed	3249	-440	3036.727273	1197.464392	22	3508.705882	816.3678525	17	1432	834.6112868	5
73	2	Antiphase	96	Glu2	Glu0Sor1	11	1	10	Passed	3609	-80	2775.36	1423.520369	25	3562.823529	787.0803831	17	1102	908.6228198	8
73	2	Antiphase	96	Glu2	Glu0Sor1	12	1	11	Passed	3969	280	2599.692308	1366.496448	26	3411.294118	730.6329247	17	1066.666667	850.9006993	9
73	2	Antiphase	96	Glu2	Glu0Sor1	13	1	12	Passed	4329	640	2593.538462	1339.476233	26	3375.529412	745.4473588	17	1116.444444	861.0980071	9
73	2	Antiphase	96	Glu2	Glu0Sor1	14	1	13	Passed	4689	1000	2587.384615	1344.933339	26	3382.117647	719.6750901	17	1086.222222	859.9142076	9
73	2	Antiphase	96	Glu2	Glu0Sor1	15	1	14	Passed	5049	1360	2590.153846	1345.702365	26	3381.647059	727.5755065	17	1095.111111	868.6766436	9
73	2	Antiphase	96	Glu2	Glu0Sor1	16	1	15	Passed	5409	1720	2541.538462	1291.394819	26	3293.647059	739.0142879	17	1120.888889	804.1835059	9
73	2	Antiphase	96	Glu2	Glu0Sor1	17	1	16	Passed	5769	2080	2541.230769	1301.589807	26	3307.764706	652.4422895	17	1093.333333	914.199103	9
73	2	Antiphase	96	Glu2	Glu0Sor1	18	1	17	Passed	6129	2440	2568.615385	1322.477042	26	3348.705882	708.1472097	17	1095.111111	852.4922939	9
73	2	Antiphase	96	Glu2	Glu0Sor1	19	1	18	Passed	6489	2800	2548.923077	1311.168667	26	3322.352941	669.2907572	17	1088	896.7942908	9
73	2	Antiphase	96	Glu2	Glu0Sor1	20	1	19	Passed	6849	3160	2747.384615	1335.600751	26	3537.411765	728.6383756	17	1255.111111	825.2848666	9
73	2	Antiphase	96	Glu2	Glu0Sor1	21	1	20	Passed	7209	3520	2823.384615	1348.567331	26	3603.294118	767.3281375	17	1350.222222	878.4147337	9
73	2	Antiphase	96	Glu2	Glu0Sor1	22	1	21	Passed	7569	3880	2840.615385	1339.418712	26	3620.705882	776.0003032	17	1367.111111	816.2494172	9
73	2	Antiphase	96	Glu2	Glu0Sor1	23	1	22	Passed	7929	4240	2903.384615	1275.499936	26	3650.352941	727.6029945	17	1492.444444	774.5874888	9
73	2	Antiphase	96	Glu2	Glu0Sor1	24	1	23	Passed	8289	4600	2949.230769	1209.460187	26	3640	725.57839	17	1644.444444	767.5009953	9
73	2	Antiphase	96	Glu2	Glu0Sor1	25	1	24	Passed	8649	4960	3057.230769	1182.76626	26	3728	705.4473758	17	1790.222222	783.7630027	9
73	2	Antiphase	96	Glu2	Glu0Sor1	26	1	25	Passed	9009	5320	3083.692308	1063.638389	26	3668.705882	663.0900924	17	1978.666667	745.010067	9
73	2	Antiphase	96	Glu2	Glu0Sor1	27	1	26	Passed	9369	5680	3155.076923	1045.107647	26	3717.647059	696.4525236	17	2092.444444	707.3342758	9
73	2	Antiphase	96	Glu2	Glu0Sor1	28	1	27	Passed	9729	6040	3006.153846	982.0671949	26	3533.176471	647.8946901	17	2010.666667	685.0518229	9
73	2	Antiphase	96	Glu2	Glu0Sor1	29	1	28	Passed	10089	6400	2966.461538	939.1659803	26	3467.764706	641.5613308	17	2019.555556	624.8342002	9
73	2	Antiphase	96	Glu2	Glu0Sor1	30	1	29	Passed	10449	6760	2964.923077	955.440042	26	3482.823529	637.8899038	17	1986.666667	626.3545322	9
73	2	Antiphase	96	Glu2	Glu0Sor1	31	1	30	Passed	10809	7120	2907.384615	933.9866841	26	3400.941176	638.0964338	17	1975.111111	645.1969553	9
73	2	Antiphase	96	Glu2	Glu0Sor1	32	1	31	Passed	11169	7480	2969.230769	936.6457733	26	3465.411765	630.0808538	17	2032	660.4604454	9
73	2	Antiphase	96	Glu2	Glu0Sor1	33	1	32	Passed	11529	7840	2949.230769	932.9356809	26	3449.882353	623.5545167	17	2003.555556	635.246234	9
73	2	Antiphase	96	Glu2	Glu0Sor1	34	1	33	Passed	11889	8200	2943.384615	951.4900768	26	3446.588235	649.2410048	17	1992.888889	657.0290032	9
73	2	Antiphase	96	Glu2	Glu0Sor1	35	1	34	Passed	12249	8560	2928.615385	934.2490921	26	3429.176471	618.4492941	17	1983.111111	651.4899164	9
73	2	Antiphase	96	Glu2	Glu0Sor1	36	1	35	Passed	12609	8920	3149.846154	946.487726	26	3645.647059	646.354483	17	2213.333333	674.4597838	9
73	2	Antiphase	96	Glu2	Glu0Sor1	37	1	36	Passed	12969	9280	3220.923077	965.3108483	26	3730.823529	657.0293216	17	2257.777778	672.6636934	9
73	2	Antiphase	96	Glu2	Glu0Sor1	38	1	37	Passed	13329	9640	3239.076923	971.7819065	26	3760.941176	652.2078341	17	2253.333333	654.5960586	9
73	2	Antiphase	96	Glu2	Glu0Sor1	39	1	38	Passed	13689	10000	3272.923077	931.0606822	26	3759.529412	655.8870061	17	2353.777778	628.4937903	9
73	2	Antiphase	96	Glu2	Glu0Sor1	40	1	39	Passed	14049	10360	3324.923077	918.5841681	26	3803.294118	662.6556199	17	2421.333333	594.8310685	9
73	2	Antiphase	96	Glu2	Glu0Sor1	41	1	40	Passed	14409	10720	3341.846154	890.3609916	26	3807.058824	630.6179975	17	2463.111111	594.4468951	9
73	2	Antiphase	96	Glu2	Glu0Sor1	42	1	41	Passed	14769	11080	3388.307692	860.7739201	26	3816.941176	644.9426787	17	2578.666667	596.3488912	9
73	2	Antiphase	96	Glu2	Glu0Sor1	43	1	42	Passed	15129	11440	3468	874.854045	26	3900.235294	653.122455	17	2651.555556	625.8831982	9
73	2	Antiphase	96	Glu2	Glu0Sor1	44	1	43	Passed	15489	11800	3217.230769	796.5997895	26	3600	607.433947	17	2494.222222	587.9289451	9
73	2	Antiphase	96	Glu2	Glu0Sor1	45	1	44	Passed	15849	12160	3208.615385	802.7597936	26	3598.117647	599.3298218	17	2472.888889	603.3963135	9
73	2	Antiphase	96	Glu2	Glu0Sor1	46	1	45	Passed	16209	12520	3167.692308	796.7951189	26	3559.058824	589.3853229	17	2428.444444	590.7434111	9
73	2	Antiphase	96	Glu2	Glu0Sor1	47	1	46	Passed	16569	12880	3177.846154	797.0804573	26	3564.235294	613.5673893	17	2448	562.1245414	9
73	2	Antiphase	96	Glu2	Glu0Sor1	48	1	47	Passed	16929	13240	3165.538462	778.7933862	26	3544	584.2396768	17	2450.666667	577.4149288	9
73	2	Antiphase	96	Glu2	Glu0Sor1	49	1	48	Passed	17289	13600	3163.692308	790.9867645	26	3546.352941	585.9335437	17	2440.888889	607.9795318	9
73	2	Antiphase	96	Glu2	Glu0Sor1	50	1	49	Passed	17649	13960	3154.769231	784.2414071	26	3528.470588	584.7971996	17	2448.888889	617.0049523	9
73	2	Antiphase	96	Glu2	Glu0Sor1	51	1	50	Passed	18009	14320	3148.307692	772.5771298	26	3518.117647	583.3320112	17	2449.777778	587.4797396	9
73	2	Antiphase	96	Glu2	Glu0Sor1	52	1	51	Passed	18369	14680	3368.923077	773.3987806	26	3730.352941	604.9843945	17	2686.222222	579.0167912	9
73	2	Antiphase	96	Glu2	Glu0Sor1	53	1	52	Passed	18729	15040	3397.846154	770.8797931	26	3765.176471	602.4944227	17	2704	550.1999636	9
73	2	Antiphase	96	Glu2	Glu0Sor1	54	1	53	Passed	19089	15400	3403.692308	761.405793	26	3757.647059	585.5647852	17	2735.111111	597.3333333	9
73	2	Antiphase	96	Glu2	Glu0Sor1	55	1	54	Passed	19449	15760	3521.230769	825.806772	26	3899.764706	650.200693	17	2806.222222	637.1533916	9
73	2	Antiphase	96	Glu2	Glu0Sor1	56	1	55	Passed	19809	16120	3456.615385	786.6434555	26	3819.764706	618.0169425	17	2770.666667	600.2532799	9
73	2	Antiphase	96	Glu2	Glu0Sor1	57	1	56	Passed	20169	16480	3451.384615	782.7260607	26	3801.411765	629.9411737	17	2790.222222	607.2729571	9
73	2	Antiphase	96	Glu2	Glu0Sor1	58	1	57	Passed	20529	16840	3551.384615	752.9319266	26	3890.823529	592.5263955	17	2910.222222	601.7411773	9
73	2	Antiphase	96	Glu2	Glu0Sor1	59	1	58	Passed	20889	17200	3544.307692	712.1509261	26	3837.647059	568.118049	17	2990.222222	641.1836277	9
73	2	Antiphase	96	Glu2	Glu0Sor1	60	1	59	Passed	21249	17560	3447.692308	722.472132	26	3761.411765	555.1665357	17	2855.111111	640.7301391	9
73	2	Antiphase	96	Glu2	Glu0Sor1	61	1	60	Passed	21609	17920	3394.461538	702.6269127	26	3694.117647	579.9553735	17	2828.444444	564.6536795	9
73	2	Antiphase	96	Glu2	Glu0Sor1	62	1	61	Passed	21969	18280	3389.538462	713.3049407	26	3698.352941	547.4432552	17	2806.222222	636.5378578	9
73	2	Antiphase	96	Glu2	Glu0Sor1	63	1	62	Passed	22329	18640	3398.769231	718.5289588	26	3707.764706	586.7341316	17	2815.111111	582.0164182	9
73	2	Antiphase	96	Glu2	Glu0Sor1	64	1	63	Passed	22689	19000	3394.461538	721.4590345	26	3708.235294	586.4340894	17	2801.777778	578.2425481	9
73	2	Antiphase	96	Glu2	Glu0Sor1	65	1	64	Passed	23049	19360	3351.692308	702.9391307	26	3661.176471	557.2140786	17	2767.111111	578.9430983	9
73	2	Antiphase	96	Glu2	Glu0Sor1	66	1	65	Passed	23409	19720	3378.769231	704.9591368	26	3691.294118	543.3750736	17	2788.444444	602.4232547	9
73	2	Antiphase	96	Glu2	Glu0Sor1	67	1	66	Passed	23769	20080	3371.076923	714.2851488	26	3680.941176	558.3682108	17	2785.777778	617.5795046	9
73	2	Antiphase	96	Glu2	Glu0Sor1	68	1	67	Passed	24129	20440	3629.538462	742.3612722	26	3933.647059	619.9920303	17	3055.111111	621.0242436	9
73	2	Antiphase	96	Glu2	Glu0Sor1	69	1	68	Passed	24489	20800	3673.230769	690.0683043	26	3951.058824	585.9889579	17	3148.444444	572.2672258	9
73	2	Antiphase	96	Glu2	Glu0Sor1	70	1	69	Passed	24849	21160	3678.153846	670.1319089	26	3952	590.396477	17	3160.888889	495.8458542	9
73	2	Antiphase	96	Glu2	Glu0Sor1	71	1	70	Passed	25209	21520	3654.769231	650.2841414	26	3925.176471	554.5588602	17	3144	507.4642845	9
73	2	Antiphase	96	Glu2	Glu0Sor1	72	1	71	Passed	25569	21880	3741.230769	663.8513272	26	4022.117647	558.523263	17	3210.666667	518.5981103	9
73	2	Antiphase	96	Glu2	Glu0Sor1	73	1	72	Passed	25929	22240	3648.615385	595.0189965	26	3861.176471	513.6842702	17	3247.111111	548.8962663	9
73	2	Antiphase	96	Glu2	Glu0Sor1	74	1	73	Passed	26289	22600	3837.538462	634.313817	26	4070.588235	518.7078969	17	3397.333333	621.1473255	9
73	2	Antiphase	96	Glu2	Glu0Sor1	75	1	74	Passed	26649	22960	3678.769231	539.5378991	26	3862.588235	406.4306612	17	3331.555556	609.8276624	9
73	2	Antiphase	96	Glu2	Glu0Sor1	76	1	75	Passed	27009	23320	3573.846154	571.186813	26	3792.941176	447.1320373	17	3160	570.094729	9
73	2	Antiphase	96	Glu2	Glu0Sor1	77	1	76	Passed	27369	23680	3555.076923	572.2682534	26	3768.470588	443.805999	17	3152	591.553886	9
73	2	Antiphase	96	Glu2	Glu0Sor1	78	1	77	Passed	27729	24040	3521.846154	566.0080347	26	3732.705882	453.3877707	17	3123.555556	563.0930454	9
73	2	Antiphase	96	Glu2	Glu0Sor1	79	1	78	Passed	28089	24400	3537.846154	562.8376457	26	3736.470588	450.8522648	17	3162.666667	584.1506655	9
73	2	Antiphase	96	Glu2	Glu0Sor1	80	1	79	Passed	28449	24760	3525.230769	574.4732758	26	3726.588235	459.1926419	17	3144.888889	600.5789799	9
73	2	Antiphase	96	Glu2	Glu0Sor1	81	1	80	Passed	28809	25120	3530.461538	589.863254	26	3749.647059	482.8727758	17	3116.444444	571.0076863	9
73	2	Antiphase	96	Glu2	Glu0Sor1	82	1	81	Passed	29169	25480	3508.615385	568.8227194	26	3718.117647	454.4141671	17	3112.888889	573.3193797	9
73	2	Antiphase	96	Glu2	Glu0Sor1	83	1	82	Passed	29529	25840	3481.846154	553.3655351	26	3692.235294	435.8450885	17	3084.444444	552.5086224	9
73	2	Antiphase	96	Glu2	Glu0Sor1	84	1	83	Passed	29889	26200	3776.923077	575.6057625	26	3993.882353	458.3407415	17	3367.111111	571.19446	9
73	2	Antiphase	96	Glu2	Glu0Sor1	85	1	84	Passed	30249	26560	3860	594.279934	26	4070.588235	488.8372759	17	3462.222222	594.5455781	9
73	2	Antiphase	96	Glu2	Glu0Sor1	86	1	85	Passed	30609	26920	3698.461538	525.3936605	26	3843.764706	411.6223283	17	3424	627.8088881	9
73	2	Antiphase	96	Glu2	Glu0Sor1	87	1	86	Failed	30969	27280	3750.051282	514.2199416	26	3904.941176	401.4229592	17	3457.481481	597.294807	9
73	2	Antiphase	96	Glu2	Glu0Sor1	88	1	87	Failed	31329	27640	3801.641026	513.0838954	26	3966.117647	406.5713164	17	3490.962963	570.963232	9
73	2	Antiphase	96	Glu2	Glu0Sor1	89	1	88	Passed	31689	28000	3853.230769	522.0510556	26	4027.294118	426.5119818	17	3524.444444	549.4158514	9
73	2	Antiphase	96	Glu2	Glu0Sor1	90	1	89	Passed	32049	28360	3805.44	551.2493447	25	3915.764706	468.3085961	17	3571	669.4774081	8
73	2	Antiphase	96	Glu2	Glu0Sor1	91	1	90	Failed	32409	28720	3746.56	553.1918052	25	3872.235294	478.8704848	17	3479.5	636.5494033	8
73	2	Antiphase	96	Glu2	Glu0Sor1	92	1	91	Passed	32769	29080	3687.68	570.6066012	25	3828.705882	510.1376977	17	3388	608.7213766	8
73	2	Antiphase	96	Glu2	Glu0Sor1	93	1	92	Passed	33129	29440	3739.2	589.8203116	25	3863.058824	542.7845418	17	3476	634.7642982	8
73	2	Antiphase	96	Glu2	Glu0Sor1	94	1	93	Passed	33489	29800	3720.32	566.7849916	25	3847.529412	513.0026946	17	3450	614.0563027	8
73	2	Antiphase	96	Glu2	Glu0Sor1	95	1	94	Passed	33849	30160	3679.68	580.3331457	25	3801.882353	535.7501613	17	3420	620.7240012	8
73	2	Antiphase	96	Glu2	Glu0Sor1	96	1	95	Passed	34209	30520	3663.04	580.4013324	25	3792	521.421135	17	3389	638.2108921	8
73	2	Antiphase	96	Glu2	Glu0Sor1	97	1	96	Passed	34569	30880	3664.64	565.4398642	25	3802.823529	503.2132047	17	3371	610.3104596	8
73	2	Antiphase	96	Glu2	Glu0Sor1	98	1	97	Passed	34929	31240	3649.92	553.6366077	25	3783.058824	482.8737504	17	3367	619.2114801	8
73	2	Antiphase	96	Glu2	Glu0Sor1	99	1	98	Passed	35289	31600	3625.6	563.5080597	25	3759.529412	498.8183685	17	3341	619.5583681	8
73	2	Antiphase	96	Glu2	Glu0Sor1	100	1	99	Passed	35649	31960	3974.72	619.1679578	25	4119.058824	566.1086988	17	3668	650.9772873	8
73	2	Antiphase	96	Glu2	Glu0Sor1	101	1	100	Passed	36009	32320	3992.32	629.7236643	25	4140.235294	578.4124317	17	3678	654.8666167	8
73	2	Antiphase	96	Glu2	Glu0Sor1	102	1	101	Failed	36369	32680	3942.08	611.7043682	25	4068.235294	562.0399818	17	3674	663.3957855	8
73	2	Antiphase	96	Glu2	Glu0Sor1	103	1	102	Failed	36729	33040	3891.84	603.3020643	25	3996.235294	557.8873314	17	3670	673.6438699	8
73	2	Antiphase	96	Glu2	Glu0Sor1	104	1	103	Passed	37089	33400	3841.6	604.9176252	25	3924.235294	566.2234022	17	3666	685.5337858	8
73	2	Antiphase	96	Glu2	Glu0Sor1	105	1	104	Passed	37449	33760	3792.32	602.2423875	25	3865.882353	580.9545897	17	3636	656.5154769	8
73	2	Antiphase	96	Glu2	Glu0Sor1	106	1	105	Failed	37809	34120	3756.8	585.2285404	25	3858.823529	548.078235	17	3540	639.2646569	8
73	2	Antiphase	96	Glu2	Glu0Sor1	107	1	106	Failed	38169	34480	3721.28	580.9418254	25	3851.764706	528.5569948	17	3444	623.9690672	8
73	2	Antiphase	96	Glu2	Glu0Sor1	108	1	107	Passed	38529	34840	3685.76	589.6598794	25	3844.705882	523.8859328	17	3348	610.7756193	8
73	2	Antiphase	96	Glu2	Glu0Sor1	109	1	108	Passed	38889	35200	3780.48	590.1732175	25	3935.058824	557.2423699	17	3452	550.53221	8
73	2	Antiphase	96	Glu2	Glu0Sor1	110	1	109	Passed	39249	35560	3642.88	589.1095201	25	3791.529412	534.5238673	17	3327	607.5552885	8
73	2	Antiphase	96	Glu2	Glu0Sor1	111	1	110	Passed	39609	35920	3723.2	569.2708787	25	3866.823529	529.0590982	17	3418	561.0398509	8
73	2	Antiphase	96	Glu2	Glu0Sor1	112	1	111	Passed	39969	36280	3722.56	586.6366053	25	3871.058824	556.020736	17	3407	553.0910542	8
73	2	Antiphase	96	Glu2	Glu0Sor1	113	1	112	Passed	40329	36640	3699.84	584.3383495	25	3846.117647	545.7437451	17	3389	572.3046142	8
73	2	Antiphase	96	Glu2	Glu0Sor1	114	1	113	Passed	40689	37000	3742.4	592.513291	25	3873.411765	551.5232383	17	3464	614.9378598	8
73	2	Antiphase	96	Glu2	Glu0Sor1	115	1	114	Passed	41049	37360	3682.88	602.7000581	25	3826.352941	568.5051606	17	3378	591.996139	8
73	2	Antiphase	96	Glu2	Glu0Sor1	116	1	115	Passed	41409	37720	3928.64	576.1755288	25	4055.058824	561.3047825	17	3660	544.7725607	8
73	2	Antiphase	96	Glu2	Glu0Sor1	117	1	116	Passed	41769	38080	3847.36	566.8764474	25	3960	540.695848	17	3608	580.7266384	8
73	2	Antiphase	96	Glu2	Glu0Sor1	118	1	117	Passed	42129	38440	3878.08	556.1547986	25	4000.941176	512.4129768	17	3617	588.0242949	8
73	2	Antiphase	96	Glu2	Glu0Sor1	119	1	118	Failed	42489	38800	NA	NA	0	NA	NA	0	NA	NA	0
73	5	Antiphase	96	Glu2	Glu0Sor1	1	4	0	Passed	36	-3653	3325	1932.525513	8	3325	1932.525513	8	NA	NA	0
73	5	Antiphase	96	Glu2	Glu0Sor1	2	4	1	Passed	396	-3293	3453	1849.030943	8	3453	1849.030943	8	NA	NA	0
73	5	Antiphase	96	Glu2	Glu0Sor1	3	4	2	Passed	756	-2933	3259.555556	2008.705498	9	3626	1797.256322	8	328	NA	1
73	5	Antiphase	96	Glu2	Glu0Sor1	4	4	3	Passed	1116	-2573	3337.777778	1904.822418	9	3665	1745.092384	8	720	NA	1
73	5	Antiphase	96	Glu2	Glu0Sor1	5	4	4	Passed	1476	-2213	3454.222222	1801.607184	9	3758	1661.4142	8	1024	NA	1
73	5	Antiphase	96	Glu2	Glu0Sor1	6	4	5	Passed	1836	-1853	3544.888889	1697.770041	9	3787	1640.509677	8	1608	NA	1
73	5	Antiphase	96	Glu2	Glu0Sor1	7	4	6	Passed	2196	-1493	3583.111111	1712.614116	9	3805	1686.902487	8	1808	NA	1
73	5	Antiphase	96	Glu2	Glu0Sor1	8	4	7	Passed	2556	-1133	3678.222222	1655.757363	9	3851	1681.109498	8	2296	NA	1
73	5	Antiphase	96	Glu2	Glu0Sor1	9	4	8	Passed	2916	-773	3795.555556	1590.678402	9	3915	1656.797255	8	2840	NA	1
73	5	Antiphase	96	Glu2	Glu0Sor1	10	4	9	Passed	3276	-413	3538.4	1853.201146	10	4002	1679.682963	8	1684	1600.889753	2
73	5	Antiphase	96	Glu2	Glu0Sor1	11	4	10	Passed	3636	-53	3613.6	1836.309536	10	4029	1699.161138	8	1952	1798.879651	2
73	5	Antiphase	96	Glu2	Glu0Sor1	12	4	11	Passed	3996	307	3166.545455	1854.012102	11	3806	1612.379254	8	1461.333333	1445.817877	3
73	5	Antiphase	96	Glu2	Glu0Sor1	13	4	12	Passed	4356	667	3194.909091	1851.115202	11	3833	1588.055055	8	1493.333333	1527.986038	3
73	5	Antiphase	96	Glu2	Glu0Sor1	14	4	13	Passed	4716	1027	3181.090909	1821.515054	11	3821	1551.999632	8	1474.666667	1467.43495	3
73	5	Antiphase	96	Glu2	Glu0Sor1	15	4	14	Passed	5076	1387	3176.727273	1810.088898	11	3822	1528.115179	8	1456	1449.921377	3
73	5	Antiphase	96	Glu2	Glu0Sor1	16	4	15	Passed	5436	1747	3165.090909	1799.030042	11	3793	1546.07078	8	1490.666667	1426.095836	3
73	5	Antiphase	96	Glu2	Glu0Sor1	17	4	16	Passed	5796	2107	3127.272727	1803.876553	11	3753	1557.042985	8	1458.666667	1428.98752	3
73	5	Antiphase	96	Glu2	Glu0Sor1	18	4	17	Passed	6156	2467	3181.818182	1824.158207	11	3829	1556.975456	8	1456	1417.784187	3
73	5	Antiphase	96	Glu2	Glu0Sor1	19	4	18	Passed	6516	2827	3196.363636	1857.479974	11	3850	1592.012922	8	1453.333333	1454.027969	3
73	5	Antiphase	96	Glu2	Glu0Sor1	20	4	19	Passed	6876	3187	3377.454545	1905.514753	11	4024	1631.394846	8	1653.333333	1645.869173	3
73	5	Antiphase	96	Glu2	Glu0Sor1	21	4	20	Passed	7236	3547	3453.818182	1946.786779	11	4106	1708.716477	8	1714.666667	1578.786032	3
73	5	Antiphase	96	Glu2	Glu0Sor1	22	4	21	Passed	7596	3907	3424.727273	1840.836174	11	4035	1605.424732	8	1797.333333	1568.49652	3
73	5	Antiphase	96	Glu2	Glu0Sor1	23	4	22	Passed	7956	4267	3471.272727	1680.230287	11	4014	1470.991891	8	2024	1490.771612	3
73	5	Antiphase	96	Glu2	Glu0Sor1	24	4	23	Passed	8316	4627	3513.454545	1571.753948	11	3999	1392.830212	8	2218.666667	1450.656863	3
73	5	Antiphase	96	Glu2	Glu0Sor1	25	4	24	Passed	8676	4987	3587.636364	1474.625327	11	4034	1357.865552	8	2397.333333	1223.564193	3
73	5	Antiphase	96	Glu2	Glu0Sor1	26	4	25	Passed	9036	5347	3718.545455	1379.970171	11	4105	1297.54009	8	2688	1199.38651	3
73	5	Antiphase	96	Glu2	Glu0Sor1	27	4	26	Passed	9396	5707	3805.818182	1233.557929	11	4159	1182.759485	8	2864	939.4807076	3
73	5	Antiphase	96	Glu2	Glu0Sor1	28	4	27	Passed	9756	6067	3701.818182	1250.183172	11	4038	1226.389824	8	2805.333333	945.0276892	3
73	5	Antiphase	96	Glu2	Glu0Sor1	29	4	28	Passed	10116	6427	3696.727273	1261.600023	11	4034	1245.255223	8	2797.333333	928.7008847	3
73	5	Antiphase	96	Glu2	Glu0Sor1	30	4	29	Passed	10476	6787	3661.090909	1246.256591	11	4021	1215.315127	8	2701.333333	834.5473823	3
73	5	Antiphase	96	Glu2	Glu0Sor1	31	4	30	Passed	10836	7147	3701.818182	1273.503971	11	4067	1245.653013	8	2728	849.9223494	3
73	5	Antiphase	96	Glu2	Glu0Sor1	32	4	31	Passed	11196	7507	3677.818182	1249.937424	11	4036	1211.804793	8	2722.666667	889.0564287	3
73	5	Antiphase	96	Glu2	Glu0Sor1	33	4	32	Passed	11556	7867	3699.636364	1267.313953	11	4043	1239.05909	8	2784	963.2279066	3
73	5	Antiphase	96	Glu2	Glu0Sor1	34	4	33	Passed	11916	8227	3663.272727	1264.888065	11	4012	1239.693971	8	2733.333333	914.9542794	3
73	5	Antiphase	96	Glu2	Glu0Sor1	35	4	34	Passed	12276	8587	3675.636364	1277.298968	11	4020	1269.845435	8	2757.333333	880.0121211	3
73	5	Antiphase	96	Glu2	Glu0Sor1	36	4	35	Passed	12636	8947	3949.090909	1280.646201	11	4299	1255.14393	8	3016	943.762682	3
73	5	Antiphase	96	Glu2	Glu0Sor1	37	4	36	Passed	12996	9307	3978.909091	1294.405304	11	4359	1248.655048	8	2965.333333	895.2973435	3
73	5	Antiphase	96	Glu2	Glu0Sor1	38	4	37	Passed	13356	9667	3974.545455	1230.517644	11	4344	1182.586028	8	2989.333333	821.0562303	3
73	5	Antiphase	96	Glu2	Glu0Sor1	39	4	38	Passed	13716	10027	3993.454545	1062.879519	11	4270	1052.885016	8	3256	804.3083986	3
73	5	Antiphase	96	Glu2	Glu0Sor1	40	4	39	Passed	14076	10387	4077.090909	1123.134316	11	4396	1097.321414	8	3226.666667	775.3124102	3
73	5	Antiphase	96	Glu2	Glu0Sor1	41	4	40	Passed	14436	10747	3945.454545	991.663286	11	4159	993.2198721	8	3376	891.8834005	3
73	5	Antiphase	96	Glu2	Glu0Sor1	42	4	41	Passed	14796	11107	4124.363636	1080.831464	11	4400	1078.140198	8	3389.333333	811.3724997	3
73	5	Antiphase	96	Glu2	Glu0Sor1	43	4	42	Passed	15156	11467	4117.090909	1057.412829	11	4387	1058.749127	8	3397.333333	773.825131	3
73	5	Antiphase	96	Glu2	Glu0Sor1	44	4	43	Passed	15516	11827	3971.636364	1074.506703	11	4223	1086.40587	8	3301.333333	845.6697543	3
73	5	Antiphase	96	Glu2	Glu0Sor1	45	4	44	Passed	15876	12187	3914.909091	1016.801402	11	4135	1032.752218	8	3328	852.0281685	3
73	5	Antiphase	96	Glu2	Glu0Sor1	46	4	45	Passed	16236	12547	3990.545455	1053.28632	11	4247	1063.02802	8	3306.666667	792.0538702	3
73	5	Antiphase	96	Glu2	Glu0Sor1	47	4	46	Passed	16596	12907	3976.727273	1079.208329	11	4239	1072.378931	8	3277.333333	888.5883937	3
73	5	Antiphase	96	Glu2	Glu0Sor1	48	4	47	Passed	16956	13267	3948.363636	1035.24676	11	4189	1047.855497	8	3306.666667	816.326732	3
73	5	Antiphase	96	Glu2	Glu0Sor1	49	4	48	Passed	17316	13627	3946.909091	1017.638193	11	4174	1040.235138	8	3341.333333	796.405257	3
73	5	Antiphase	96	Glu2	Glu0Sor1	50	4	49	Passed	17676	13987	3973.090909	1016.845461	11	4204	1058.214129	8	3357.333333	684.4715723	3
73	5	Antiphase	96	Glu2	Glu0Sor1	51	4	50	Passed	18036	14347	3968	1037.917916	11	4199	1062.227847	8	3352	809.0686003	3
73	5	Antiphase	96	Glu2	Glu0Sor1	52	4	51	Passed	18396	14707	4177.454545	1050.779935	11	4420	1069.711844	8	3530.666667	808.0132012	3
73	5	Antiphase	96	Glu2	Glu0Sor1	53	4	52	Passed	18756	15067	4143.272727	1025.626549	11	4367	1032.034883	8	3546.666667	893.0785706	3
73	5	Antiphase	96	Glu2	Glu0Sor1	54	4	53	Passed	19116	15427	4192	1058.306572	11	4420	1081.29869	8	3584	863.3701408	3
73	5	Antiphase	96	Glu2	Glu0Sor1	55	4	54	Passed	19476	15787	4200	928.075859	11	4385	936.7707449	8	3706.666667	856.3114698	3
73	5	Antiphase	96	Glu2	Glu0Sor1	56	4	55	Passed	19836	16147	4229.090909	990.6072334	11	4413	995.5965907	8	3738.666667	970.1573755	3
73	5	Antiphase	96	Glu2	Glu0Sor1	57	4	56	Passed	20196	16507	4298.181818	1025.686679	11	4526	1024.060266	8	3690.666667	910.2204861	3
73	5	Antiphase	96	Glu2	Glu0Sor1	58	4	57	Passed	20556	16867	4317.818182	1009.27596	11	4554	1008.097501	8	3688	847.4337732	3
73	5	Antiphase	96	Glu2	Glu0Sor1	59	4	58	Passed	20916	17227	4351.272727	995.5771282	11	4555	1008.307776	8	3808	888.1081015	3
73	5	Antiphase	96	Glu2	Glu0Sor1	60	4	59	Passed	21276	17587	4156.363636	962.6321491	11	4342	979.6442503	8	3661.333333	876.8793151	3
73	5	Antiphase	96	Glu2	Glu0Sor1	61	4	60	Passed	21636	17947	4143.272727	970.5451139	11	4347	978.8897501	8	3600	864.4443302	3
73	5	Antiphase	96	Glu2	Glu0Sor1	62	4	61	Passed	21996	18307	4099.636364	928.9330732	11	4280	944.9293246	8	3618.666667	844.0031596	3
73	5	Antiphase	96	Glu2	Glu0Sor1	63	4	62	Passed	22356	18667	4137.454545	938.3684099	11	4333	949.6194727	8	3616	828.028985	3
73	5	Antiphase	96	Glu2	Glu0Sor1	64	4	63	Passed	22716	19027	4086.545455	915.7454192	11	4258	931.8319898	8	3629.333333	850.1231283	3
73	5	Antiphase	96	Glu2	Glu0Sor1	65	4	64	Passed	23076	19387	4108.363636	927.8783619	11	4282	937.5737685	8	3645.333333	886.5333233	3
73	5	Antiphase	96	Glu2	Glu0Sor1	66	4	65	Passed	23436	19747	4088.727273	907.1270133	11	4253	931.9025087	8	3650.666667	824.0517783	3
73	5	Antiphase	96	Glu2	Glu0Sor1	67	4	66	Passed	23796	20107	4080.727273	934.5866563	11	4281	952.6330428	8	3546.666667	776.3435666	3
73	5	Antiphase	96	Glu2	Glu0Sor1	68	4	67	Failed	24156	20467	4215.272727	949.8358901	11	4418	961.4916982	8	3674.666667	820.0812968	3
73	5	Antiphase	96	Glu2	Glu0Sor1	69	4	68	Passed	24516	20827	4349.818182	970.5361218	11	4555	977.4035575	8	3802.666667	865.2336871	3
73	5	Antiphase	96	Glu2	Glu0Sor1	70	4	69	Passed	24876	21187	4422.545455	963.8510636	11	4634	973.2584446	8	3858.666667	820.9392994	3
73	5	Antiphase	96	Glu2	Glu0Sor1	71	4	70	Passed	25236	21547	4452.363636	901.272797	11	4617	911.3826231	8	4013.333333	869.9180038	3
73	5	Antiphase	96	Glu2	Glu0Sor1	72	4	71	Passed	25596	21907	4477.818182	917.3533472	11	4660	919.9552784	8	3992	871.0820857	3
73	5	Antiphase	96	Glu2	Glu0Sor1	73	4	72	Passed	25956	22267	4451.636364	889.4356944	11	4599	890.3334849	8	4058.666667	928.7353408	3
73	5	Antiphase	96	Glu2	Glu0Sor1	74	4	73	Passed	26316	22627	4457.454545	864.517017	11	4589	867.905854	8	4106.666667	920.1854885	3
73	5	Antiphase	96	Glu2	Glu0Sor1	75	4	74	Passed	26676	22987	4447.272727	875.6580487	11	4579	870.2833693	8	4096	963.5932752	3
73	5	Antiphase	96	Glu2	Glu0Sor1	76	4	75	Passed	27036	23347	4255.272727	909.3115078	11	4409	890.5491083	8	3845.333333	1005.913184	3
73	5	Antiphase	96	Glu2	Glu0Sor1	77	4	76	Passed	27396	23707	4220.363636	907.4790656	11	4364	896.6018387	8	3837.333333	1000.682434	3
73	5	Antiphase	96	Glu2	Glu0Sor1	78	4	77	Passed	27756	24067	4246.545455	920.8817909	11	4398	911.0646833	8	3842.666667	999.2744034	3
73	5	Antiphase	96	Glu2	Glu0Sor1	79	4	78	Passed	28116	24427	4228.363636	905.4598028	11	4380	890.6267456	8	3824	992.8705857	3
73	5	Antiphase	96	Glu2	Glu0Sor1	80	4	79	Passed	28476	24787	4181.818182	895.8935002	11	4311	912.2449546	8	3837.333333	925.0412603	3
73	5	Antiphase	96	Glu2	Glu0Sor1	81	4	80	Passed	28836	25147	4198.545455	872.3949064	11	4332	873.042627	8	3842.666667	936.1823184	3
73	5	Antiphase	96	Glu2	Glu0Sor1	82	4	81	Passed	29196	25507	4197.090909	926.8218226	11	4341	952.8777466	8	3813.333333	901.8499506	3
73	5	Antiphase	96	Glu2	Glu0Sor1	83	4	82	Passed	29556	25867	4224.727273	893.9509037	11	4392	879.2308327	8	3778.666667	937.9239486	3
73	5	Antiphase	96	Glu2	Glu0Sor1	84	4	83	Passed	29916	26227	4471.272727	889.5011063	11	4641	867.6266478	8	4018.666667	948.0703209	3
73	5	Antiphase	96	Glu2	Glu0Sor1	85	4	84	Passed	30276	26587	4420.363636	795.2850147	11	4541	783.8476528	8	4098.666667	893.5800654	3
73	5	Antiphase	96	Glu2	Glu0Sor1	86	4	85	Passed	30636	26947	4472.727273	815.4229689	11	4626	821.780645	8	4064	785.1012674	3
73	5	Antiphase	96	Glu2	Glu0Sor1	87	4	86	Passed	30996	27307	4448	775.2243546	11	4542	801.4130378	8	4197.333333	792.0538702	3
73	5	Antiphase	96	Glu2	Glu0Sor1	88	4	87	Passed	31356	27667	4506.909091	837.2470907	11	4649	844.0060934	8	4128	845.9219822	3
73	5	Antiphase	96	Glu2	Glu0Sor1	89	4	88	Passed	31716	28027	4416	722.6174645	11	4509	723.4449332	8	4168	807.6038633	3
73	5	Antiphase	96	Glu2	Glu0Sor1	90	4	89	Passed	32076	28387	4543.272727	808.8585897	11	4665	792.3339844	8	4218.666667	925.5600107	3
73	5	Antiphase	96	Glu2	Glu0Sor1	91	4	90	Passed	32436	28747	4522.909091	792.6484031	11	4664	741.3840339	8	4146.666667	962.1420547	3
73	5	Antiphase	96	Glu2	Glu0Sor1	92	4	91	Passed	32796	29107	4277.090909	819.5161322	11	4423	784.0983903	8	3888	945.490349	3
73	5	Antiphase	96	Glu2	Glu0Sor1	93	4	92	Passed	33156	29467	4307.636364	804.9078547	11	4448	746.5578152	8	3933.333333	999.8506555	3
73	5	Antiphase	96	Glu2	Glu0Sor1	94	4	93	Passed	33516	29827	4217.454545	768.4067105	11	4341	704.4535876	8	3888	995.7349045	3
73	5	Antiphase	96	Glu2	Glu0Sor1	95	4	94	Passed	33876	30187	4309.090909	810.6039051	11	4444	776.6771714	8	3949.333333	952.4480738	3
73	5	Antiphase	96	Glu2	Glu0Sor1	96	4	95	Passed	34236	30547	4306.181818	846.3613671	11	4462	826.296384	8	3890.666667	914.2545233	3
73	5	Antiphase	96	Glu2	Glu0Sor1	97	4	96	Passed	34596	30907	4309.818182	804.8500256	11	4458	791.5178908	8	3914.666667	850.9508407	3
73	5	Antiphase	96	Glu2	Glu0Sor1	98	4	97	Passed	34956	31267	4264	795.3706054	11	4415	786.2525948	8	3861.333333	815.4638762	3
73	5	Antiphase	96	Glu2	Glu0Sor1	99	4	98	Passed	35316	31627	4294.545455	778.2632413	11	4436	773.6222777	8	3917.333333	800.1733146	3
73	5	Antiphase	96	Glu2	Glu0Sor1	100	4	99	Passed	35676	31987	4445.090909	700.8043171	11	4564	657.6564453	8	4128	857.0087514	3
73	5	Antiphase	96	Glu2	Glu0Sor1	101	4	100	Passed	36036	32347	4446.545455	694.2029046	11	4549	668.1103416	8	4173.333333	832.6663998	3
73	5	Antiphase	96	Glu2	Glu0Sor1	102	4	101	Passed	36396	32707	4501.818182	721.8118617	11	4626	660.1090819	8	4170.666667	924.002886	3
73	5	Antiphase	96	Glu2	Glu0Sor1	103	4	102	Passed	36756	33067	4508.363636	704.503126	11	4632	640.1999688	8	4178.666667	907.1567303	3
73	5	Antiphase	96	Glu2	Glu0Sor1	104	4	103	Passed	37116	33427	4496.727273	644.8759712	11	4613	600.0980872	8	4186.666667	787.8003131	3
73	5	Antiphase	96	Glu2	Glu0Sor1	105	4	104	Passed	37476	33787	4516.363636	770.37436	11	4673	717.3466984	8	4098.666667	898.0452847	3
73	5	Antiphase	96	Glu2	Glu0Sor1	106	4	105	Passed	37836	34147	4511.272727	589.382913	11	4630	544.3150348	8	4194.666667	702.2402248	3
73	5	Antiphase	96	Glu2	Glu0Sor1	107	4	106	Passed	38196	34507	4520	712.4133632	11	4676	673.6985337	8	4104	769.5401224	3
73	5	Antiphase	96	Glu2	Glu0Sor1	108	4	107	Passed	38556	34867	4249.454545	766.3550566	11	4418	709.5592193	8	3800	870.4573511	3
73	5	Antiphase	96	Glu2	Glu0Sor1	109	4	108	Passed	38916	35227	4246.545455	779.6763897	11	4393	737.804465	8	3856	905.3441335	3
73	5	Antiphase	96	Glu2	Glu0Sor1	110	4	109	Passed	39276	35587	4250.181818	767.1419449	11	4406	738.5143388	8	3834.666667	823.1192704	3
73	5	Antiphase	96	Glu2	Glu0Sor1	111	4	110	Passed	39636	35947	4250.181818	789.5160313	11	4425	744.4169339	8	3784	853.7540629	3
73	5	Antiphase	96	Glu2	Glu0Sor1	112	4	111	Passed	39996	36307	4213.090909	745.051066	11	4359	727.2955776	8	3824	782.242929	3
73	5	Antiphase	96	Glu2	Glu0Sor1	113	4	112	Passed	40356	36667	4279.272727	812.6791607	11	4453	773.3614937	8	3816	875.3696362	3
73	5	Antiphase	96	Glu2	Glu0Sor1	114	4	113	Passed	40716	37027	4282.181818	804.1420046	11	4444	778.8401633	8	3850.666667	852.1157981	3
73	5	Antiphase	96	Glu2	Glu0Sor1	115	4	114	Passed	41076	37387	4254.545455	754.8526166	11	4410	725.8650012	8	3840	806.5333223	3
73	5	Antiphase	96	Glu2	Glu0Sor1	116	4	115	Passed	41436	37747	4375.272727	649.0308299	11	4455	620.8040869	8	4162.666667	814.9143104	3
73	5	Antiphase	96	Glu2	Glu0Sor1	117	4	116	Passed	41796	38107	4517.090909	743.1933066	11	4694	693.9773566	8	4045.333333	785.5223315	3
73	5	Antiphase	96	Glu2	Glu0Sor1	118	4	117	Passed	42156	38467	4512.727273	750.7773426	11	4688	696.9386118	8	4045.333333	817.1495171	3
73	5	Antiphase	96	Glu2	Glu0Sor1	119	4	118	Failed	42516	38827	NA	NA	0	NA	NA	0	NA	NA	0
73	9	Inphase	96	Glu0	Glu2Sor1	1	8	0	Passed	72	-3617	2904.727273	621.6412295	11	2904.727273	621.6412295	11	NA	NA	0
73	9	Inphase	96	Glu0	Glu2Sor1	2	8	1	Passed	432	-3257	2753.333333	973.3545867	12	2989.090909	555.4129013	11	160	NA	1
73	9	Inphase	96	Glu0	Glu2Sor1	3	8	2	Passed	792	-2897	2619.692308	1112.985728	13	3032	518.4962874	11	352	147.0782105	2
73	9	Inphase	96	Glu0	Glu2Sor1	4	8	3	Passed	1152	-2537	2653.538462	955.7984982	13	3015.272727	396.1971961	11	664	192.3330445	2
73	9	Inphase	96	Glu0	Glu2Sor1	5	8	4	Passed	1512	-2177	2589.714286	1117.801925	14	3109.090909	442.4552982	11	685.3333333	468.1424285	3
73	9	Inphase	96	Glu0	Glu2Sor1	6	8	5	Passed	1872	-1817	2622.285714	1012.600873	14	3085.818182	431.3044906	11	922.6666667	468.9619743	3
73	9	Inphase	96	Glu0	Glu2Sor1	7	8	6	Passed	2232	-1457	2722.285714	920.9462883	14	3144.727273	372.8112367	11	1173.333333	487.4313627	3
73	9	Inphase	96	Glu0	Glu2Sor1	8	8	7	Passed	2592	-1097	2764.571429	867.5693468	14	3154.909091	372.4474338	11	1333.333333	536.7954297	3
73	9	Inphase	96	Glu0	Glu2Sor1	9	8	8	Passed	2952	-737	2825.142857	791.237284	14	3168	367.8260458	11	1568	612.9796081	3
73	9	Inphase	96	Glu0	Glu2Sor1	10	8	9	Passed	3312	-377	2879.428571	733.1279366	14	3186.909091	337.1840609	11	1752	706.0424916	3
73	9	Inphase	96	Glu0	Glu2Sor1	11	8	10	Passed	3672	-17	2957.142857	697.3151652	14	3228.363636	374.5053465	11	1962.666667	755.834197	3
73	9	Inphase	96	Glu0	Glu2Sor1	12	8	11	Passed	4032	343	2658.133333	893.9285579	15	3077.818182	410.4723665	11	1504	863.5307368	4
73	9	Inphase	96	Glu0	Glu2Sor1	13	8	12	Passed	4392	703	2664.533333	916.4276814	15	3088.727273	409.9631913	11	1498	940.6579258	4
73	9	Inphase	96	Glu0	Glu2Sor1	14	8	13	Passed	4752	1063	2709.333333	943.0439065	15	3142.545455	418.329144	11	1518	993.1686664	4
73	9	Inphase	96	Glu0	Glu2Sor1	15	8	14	Passed	5112	1423	2591	1090.995386	16	3171.636364	423.0837441	11	1313.6	1024.30308	5
73	9	Inphase	96	Glu0	Glu2Sor1	16	8	15	Passed	5472	1783	2627	1132.13945	16	3233.454545	423.211617	11	1292.8	1059.352255	5
73	9	Inphase	96	Glu0	Glu2Sor1	17	8	16	Passed	5832	2143	2685.5	1132.643751	16	3285.090909	434.338452	11	1366.4	1084.205147	5
73	9	Inphase	96	Glu0	Glu2Sor1	18	8	17	Passed	6192	2503	2728.5	1167.760592	16	3346.181818	432.5343497	11	1369.6	1135.146158	5
73	9	Inphase	96	Glu0	Glu2Sor1	19	8	18	Passed	6552	2863	2774.5	1156.44409	16	3385.454545	442.5933492	11	1430.4	1113.84595	5
73	9	Inphase	96	Glu0	Glu2Sor1	20	8	19	Passed	6912	3223	2921.5	1126.465978	16	3490.909091	456.228332	11	1668.8	1176.824201	5
73	9	Inphase	96	Glu0	Glu2Sor1	21	8	20	Passed	7272	3583	2952	1110.081799	16	3514.181818	404.1241933	11	1715.2	1196.469473	5
73	9	Inphase	96	Glu0	Glu2Sor1	22	8	21	Passed	7632	3943	2947	1126.517702	16	3514.909091	420.5942117	11	1697.6	1215.926314	5
73	9	Inphase	96	Glu0	Glu2Sor1	23	8	22	Passed	7992	4303	2955.5	1098.93318	16	3508.363636	413.5212867	11	1739.2	1188.028282	5
73	9	Inphase	96	Glu0	Glu2Sor1	24	8	23	Passed	8352	4663	2935	1074.118802	16	3473.454545	383.1627236	11	1750.4	1186.610635	5
73	9	Inphase	96	Glu0	Glu2Sor1	25	8	24	Passed	8712	5023	2927	1087.552359	16	3467.636364	416.4976045	11	1737.6	1195.650785	5
73	9	Inphase	96	Glu0	Glu2Sor1	26	8	25	Passed	9072	5383	2924.5	1093.928822	16	3466.909091	381.5299345	11	1731.2	1238.794252	5
73	9	Inphase	96	Glu0	Glu2Sor1	27	8	26	Passed	9432	5743	2950	1103.715905	16	3496.727273	391.5009811	11	1747.2	1246.840487	5
73	9	Inphase	96	Glu0	Glu2Sor1	28	8	27	Passed	9792	6103	2760.5	1037.677278	16	3264	453.0289174	11	1652.8	1137.500418	5
73	9	Inphase	96	Glu0	Glu2Sor1	29	8	28	Passed	10152	6463	2744	1029.924528	16	3240.727273	453.6282819	11	1651.2	1136.684301	5
73	9	Inphase	96	Glu0	Glu2Sor1	30	8	29	Passed	10512	6823	2792	1056.819884	16	3312	450.2799129	11	1648	1140.989045	5
73	9	Inphase	96	Glu0	Glu2Sor1	31	8	30	Passed	10872	7183	2922	1092.588364	16	3465.454545	438.9779866	11	1726.4	1181.43506	5
73	9	Inphase	96	Glu0	Glu2Sor1	32	8	31	Passed	11232	7543	2974.5	1108.590336	16	3515.636364	489.7067026	11	1784	1196.755614	5
73	9	Inphase	96	Glu0	Glu2Sor1	33	8	32	Passed	11592	7903	3027.5	1069.533356	16	3544.727273	436.2964797	11	1889.6	1208.111253	5
73	9	Inphase	96	Glu0	Glu2Sor1	34	8	33	Passed	11952	8263	3108	1029.244901	16	3603.636364	477.9337345	11	2017.6	1113.429297	5
73	9	Inphase	96	Glu0	Glu2Sor1	35	8	34	Passed	12312	8623	3131.5	976.8388472	16	3589.090909	467.6172483	11	2124.8	1090.417902	5
73	9	Inphase	96	Glu0	Glu2Sor1	36	8	35	Passed	12672	8983	3258	991.2577869	16	3789.090909	526.2306442	11	2089.6	714.3646128	5
73	9	Inphase	96	Glu0	Glu2Sor1	37	8	36	Passed	13032	9343	3245.5	957.8808555	16	3738.181818	531.2757887	11	2161.6	773.9850128	5
73	9	Inphase	96	Glu0	Glu2Sor1	38	8	37	Passed	13392	9703	3205.5	934.8698305	16	3681.454545	536.2723867	11	2158.4	751.6467255	5
73	9	Inphase	96	Glu0	Glu2Sor1	39	8	38	Passed	13752	10063	3206.5	933.0447649	16	3679.272727	528.9380098	11	2166.4	773.48872	5
73	9	Inphase	96	Glu0	Glu2Sor1	40	8	39	Passed	14112	10423	3231.5	939.7439368	16	3698.909091	579.7795192	11	2203.2	740.8017279	5
73	9	Inphase	96	Glu0	Glu2Sor1	41	8	40	Passed	14472	10783	3172.5	922.5031165	16	3638.545455	550.8837198	11	2147.2	721.9883656	5
73	9	Inphase	96	Glu0	Glu2Sor1	42	8	41	Passed	14832	11143	3183.5	937.2161615	16	3650.909091	576.4028894	11	2155.2	735.3605918	5
73	9	Inphase	96	Glu0	Glu2Sor1	43	8	42	Passed	15192	11503	3201.5	928.5341853	16	3686.545455	520.6127858	11	2134.4	696.5606937	5
73	9	Inphase	96	Glu0	Glu2Sor1	44	8	43	Passed	15552	11863	3006	848.9981547	16	3402.181818	587.4211127	11	2134.4	677.557968	5
73	9	Inphase	96	Glu0	Glu2Sor1	45	8	44	Passed	15912	12223	3068	894.9899068	16	3504	573.1596636	11	2108.8	713.8985922	5
73	9	Inphase	96	Glu0	Glu2Sor1	46	8	45	Passed	16272	12583	3122	939.3717049	16	3573.090909	623.7668562	11	2129.6	738.721057	5
73	9	Inphase	96	Glu0	Glu2Sor1	47	8	46	Passed	16632	12943	3165.5	941.681758	16	3631.272727	603.980975	11	2140.8	710.1233696	5
73	9	Inphase	96	Glu0	Glu2Sor1	48	8	47	Passed	16992	13303	3169.5	921.4306268	16	3617.454545	598.3959164	11	2184	723.0822913	5
73	9	Inphase	96	Glu0	Glu2Sor1	49	8	48	Passed	17352	13663	3234	910.1290751	16	3678.545455	602.7225504	11	2256	677.5012915	5
73	9	Inphase	96	Glu0	Glu2Sor1	50	8	49	Passed	17712	14023	3217	892.0286991	16	3602.909091	693.2199441	11	2368	687.0225615	5
73	9	Inphase	96	Glu0	Glu2Sor1	51	8	50	Passed	18072	14383	3304	905.1768151	16	3699.636364	683.3738761	11	2433.6	726.3585891	5
73	9	Inphase	96	Glu0	Glu2Sor1	52	8	51	Passed	18432	14743	3354.285714	837.7812665	14	3729.6	667.6131947	10	2416	246.92239	4
73	9	Inphase	96	Glu0	Glu2Sor1	53	8	52	Passed	18792	15103	3390.857143	846.1568192	14	3768.8	648.5479165	10	2446	417.4525921	4
73	9	Inphase	96	Glu0	Glu2Sor1	54	8	53	Passed	19152	15463	3365.714286	851.1895232	14	3764.8	629.3694905	10	2368	305.1906508	4
73	9	Inphase	96	Glu0	Glu2Sor1	55	8	54	Passed	19512	15823	3349.142857	853.2643974	14	3739.2	658.5662542	10	2374	280.675376	4
73	9	Inphase	96	Glu0	Glu2Sor1	56	8	55	Passed	19872	16183	3380.571429	896.2401562	14	3780	707.3581523	10	2382	343.992248	4
73	9	Inphase	96	Glu0	Glu2Sor1	57	8	56	Passed	20232	16543	3332.571429	874.3635676	14	3735.2	661.5639383	10	2326	329.549187	4
73	9	Inphase	96	Glu0	Glu2Sor1	58	8	57	Passed	20592	16903	3294.857143	920.9592706	14	3703.2	753.0437201	10	2274	169.7527614	4
73	9	Inphase	96	Glu0	Glu2Sor1	59	8	58	Passed	20952	17263	3328.571429	880.43326	14	3737.6	677.1212266	10	2306	177.9737808	4
73	9	Inphase	96	Glu0	Glu2Sor1	60	8	59	Passed	21312	17623	3208.571429	838.8502859	14	3604.8	605.88169	10	2218	341.0649987	4
73	9	Inphase	96	Glu0	Glu2Sor1	61	8	60	Passed	21672	17983	3246.857143	863.0527978	14	3652.8	641.611305	10	2232	264.9276631	4
73	9	Inphase	96	Glu0	Glu2Sor1	62	8	61	Passed	22032	18343	3286.857143	905.9657709	14	3684	736.3887862	10	2294	299.6442335	4
73	9	Inphase	96	Glu0	Glu2Sor1	63	8	62	Passed	22392	18703	3307.428571	936.9421388	14	3733.6	729.6445406	10	2242	296.63895	4
73	9	Inphase	96	Glu0	Glu2Sor1	64	8	63	Passed	22752	19063	3296.571429	970.7828494	14	3725.6	792.0588081	10	2224	233.0550722	4
73	9	Inphase	96	Glu0	Glu2Sor1	65	8	64	Passed	23112	19423	3333.714286	953.4361685	14	3765.6	759.5746178	10	2254	179.4064287	4
73	9	Inphase	96	Glu0	Glu2Sor1	66	8	65	Passed	23472	19783	3362.285714	958.2775757	14	3791.2	777.6564223	10	2290	136.9184672	4
73	9	Inphase	96	Glu0	Glu2Sor1	67	8	66	Passed	23832	20143	3412	930.8272582	14	3852.8	701.6040035	10	2310	104.5880809	4
73	9	Inphase	96	Glu0	Glu2Sor1	68	8	67	Passed	24192	20503	3489.714286	965.8191763	14	3963.2	686.3774148	10	2306	115.2620203	4
73	9	Inphase	96	Glu0	Glu2Sor1	69	8	68	Passed	24552	20863	3472	961.3170453	14	3941.6	687.3180082	10	2298	120.6869228	4
73	9	Inphase	96	Glu0	Glu2Sor1	70	8	69	Passed	24912	21223	3432.571429	944.0128515	14	3882.4	699.2470872	10	2308	184.8098121	4
73	9	Inphase	96	Glu0	Glu2Sor1	71	8	70	Passed	25272	21583	3490.857143	979.8994342	14	3976.8	680.1249558	10	2276	134.8974919	4
73	9	Inphase	96	Glu0	Glu2Sor1	72	8	71	Passed	25632	21943	3529.142857	973.0237452	14	4012.8	674.558094	10	2320	92.14481356	4
73	9	Inphase	96	Glu0	Glu2Sor1	73	8	72	Passed	25992	22303	3397.142857	927.3982513	14	3839.2	687.2186778	10	2292	174.1110757	4
73	9	Inphase	96	Glu0	Glu2Sor1	74	8	73	Passed	26352	22663	3397.142857	907.3870226	14	3810.4	713.2229198	10	2364	222.135094	4
73	9	Inphase	96	Glu0	Glu2Sor1	75	8	74	Passed	26712	23023	3434.857143	925.2937045	14	3884	663.6545286	10	2312	187.730303	4
73	9	Inphase	96	Glu0	Glu2Sor1	76	8	75	Passed	27072	23383	3184	834.4048086	14	3583.2	608.3794138	10	2186	217.7582758	4
73	9	Inphase	96	Glu0	Glu2Sor1	77	8	76	Passed	27432	23743	3321.142857	857.8749108	14	3748.8	589.4865563	10	2252	113.6075115	4
73	9	Inphase	96	Glu0	Glu2Sor1	78	8	77	Failed	27792	24103	3363.714286	885.6413086	14	3800.8	623.8256167	10	2271	50.74117329	4
73	9	Inphase	96	Glu0	Glu2Sor1	79	8	78	Passed	28152	24463	3406.285714	917.9572161	14	3852.8	663.6754227	10	2290	63.45602152	4
73	9	Inphase	96	Glu0	Glu2Sor1	80	8	79	Passed	28512	24823	3439.428571	939.0349968	14	3898.4	673.2374849	10	2292	60.75085733	4
73	9	Inphase	96	Glu0	Glu2Sor1	81	8	80	Passed	28872	25183	3466.285714	956.2512889	14	3918.4	723.0631139	10	2336	96.22196561	4
73	9	Inphase	96	Glu0	Glu2Sor1	82	8	81	Passed	29232	25543	3454.857143	975.1969314	14	3921.6	724.9391086	10	2288	53.46650042	4
73	9	Inphase	96	Glu0	Glu2Sor1	83	8	82	Passed	29592	25903	3493.142857	1008.852422	14	3961.6	784.3427822	10	2322	67.36962718	4
73	9	Inphase	96	Glu0	Glu2Sor1	84	8	83	Passed	29952	26263	3642.461538	1059.234363	13	4169.777778	806.3426346	9	2456	207.2808079	4
73	9	Inphase	96	Glu0	Glu2Sor1	85	8	84	Passed	30312	26623	3547.692308	1002.118372	13	4030.222222	784.9257573	9	2462	322.2835191	4
73	9	Inphase	96	Glu0	Glu2Sor1	86	8	85	Passed	30672	26983	3557.538462	998.5503338	13	4058.666667	757.490594	9	2430	98.92758294	4
73	9	Inphase	96	Glu0	Glu2Sor1	87	8	86	Passed	31032	27343	3545.230769	978.9346381	13	4034.666667	746.9082942	9	2444	100.0266631	4
73	9	Inphase	96	Glu0	Glu2Sor1	88	8	87	Passed	31392	27703	3599.384615	1023.611705	13	4112.888889	767.4210781	9	2444	222.9020712	4
73	9	Inphase	96	Glu0	Glu2Sor1	89	8	88	Passed	31752	28063	3557.538462	1043.7695	13	4049.777778	847.1861923	9	2450	285.4236617	4
73	9	Inphase	96	Glu0	Glu2Sor1	90	8	89	Passed	32112	28423	3614.153846	1028.817594	13	4135.111111	765.2601591	9	2442	161.5095456	4
73	9	Inphase	96	Glu0	Glu2Sor1	91	8	90	Passed	32472	28783	3540.923077	1002.101996	13	4040.888889	760.5834018	9	2416	192.4439312	4
73	9	Inphase	96	Glu0	Glu2Sor1	92	8	91	Failed	32832	29143	3394.153846	936.9875351	13	3860.444444	718.5052385	9	2345	123.3045011	4
73	9	Inphase	96	Glu0	Glu2Sor1	93	8	92	Passed	33192	29503	3247.384615	881.8432909	13	3680	690.2868969	9	2274	123.1367803	4
73	9	Inphase	96	Glu0	Glu2Sor1	94	8	93	Failed	33552	29863	3303.179487	906.5780248	13	3750.518519	704.532767	9	2296.666667	113.1239897	4
73	9	Inphase	96	Glu0	Glu2Sor1	95	8	94	Failed	33912	30223	3358.974359	933.7240696	13	3821.037037	723.2364844	9	2319.333333	104.2248282	4
73	9	Inphase	96	Glu0	Glu2Sor1	96	8	95	Passed	34272	30583	3414.769231	963.0775457	13	3891.555556	746.0628511	9	2342	96.74709298	4
73	9	Inphase	96	Glu0	Glu2Sor1	97	8	96	Passed	34632	30943	3482.461538	977.1871721	13	3935.111111	816.6805441	9	2464	208.1025388	4
73	9	Inphase	96	Glu0	Glu2Sor1	98	8	97	Failed	34992	31303	3490.153846	997.5150664	13	3957.777778	826.8787362	9	2438	157.5309493	4
73	9	Inphase	96	Glu0	Glu2Sor1	99	8	98	Passed	35352	31663	3497.846154	1022.93775	13	3980.444444	844.4937997	9	2412	114.1694647	4
73	9	Inphase	96	Glu0	Glu2Sor1	100	8	99	Passed	35712	32023	3572.307692	1060.755029	13	4048	892.5200278	9	2502	412.6725902	4
73	9	Inphase	96	Glu0	Glu2Sor1	101	8	100	Passed	36072	32383	3562.461538	1020.814758	13	4036.444444	834.7657023	9	2496	345.8246184	4
73	9	Inphase	96	Glu0	Glu2Sor1	102	8	101	Passed	36432	32743	3619.692308	1055.836429	13	4120	853.0041032	9	2494	279.9142726	4
73	9	Inphase	96	Glu0	Glu2Sor1	103	8	102	Passed	36792	33103	3576.615385	1059.733106	13	4068.444444	872.3495732	9	2470	323.0108357	4
73	9	Inphase	96	Glu0	Glu2Sor1	104	8	103	Passed	37152	33463	3562.461538	1044.219056	13	4024	886.3227403	9	2524	435.6634787	4
73	9	Inphase	96	Glu0	Glu2Sor1	105	8	104	Passed	37512	33823	3677.538462	1019.068252	13	4164.444444	811.4590426	9	2582	294.2561243	4
73	9	Inphase	96	Glu0	Glu2Sor1	106	8	105	Passed	37872	34183	3628.307692	968.4605813	13	4096.888889	760.2572664	9	2574	263.7473539	4
73	9	Inphase	96	Glu0	Glu2Sor1	107	8	106	Passed	38232	34543	3568	934.3518252	13	4012.444444	752.1501032	9	2568	239.8221563	4
73	9	Inphase	96	Glu0	Glu2Sor1	108	8	107	Failed	38592	34903	3510.153846	939.1536834	13	3968	740.71587	9	2480	145.327217	4
73	9	Inphase	96	Glu0	Glu2Sor1	109	8	108	Passed	38952	35263	3452.307692	951.2019926	13	3923.555556	736.7833995	9	2392	79.46487694	4
73	9	Inphase	96	Glu0	Glu2Sor1	110	8	109	Passed	39312	35623	3510.769231	993.9113101	13	4005.333333	758.4405052	9	2398	180.8277265	4
73	9	Inphase	96	Glu0	Glu2Sor1	111	8	110	Passed	39672	35983	3412.307692	936.9716631	13	3855.111111	766.5866625	9	2416	181.254885	4
73	9	Inphase	96	Glu0	Glu2Sor1	112	8	111	Passed	40032	36343	3545.230769	1059.941363	13	4043.555556	868.8209124	9	2424	244.4913086	4
73	9	Inphase	96	Glu0	Glu2Sor1	113	8	112	Passed	40392	36703	3435.692308	951.8521756	13	3900.444444	745.1508423	9	2390	193.5906334	4
73	9	Inphase	96	Glu0	Glu2Sor1	114	8	113	Passed	40752	37063	3572.923077	1045.516337	13	4078.222222	820.6122376	9	2436	295.3506391	4
73	9	Inphase	96	Glu0	Glu2Sor1	115	8	114	Passed	41112	37423	3603.692308	1066.66641	13	4112	854.8309774	9	2460	288.6289429	4
73	9	Inphase	96	Glu0	Glu2Sor1	116	8	115	Passed	41472	37783	3687.384615	986.2492534	13	4150.222222	797.1326392	9	2646	328.1219286	4
73	9	Inphase	96	Glu0	Glu2Sor1	117	8	116	Passed	41832	38143	3737.230769	1086.483483	13	4239.111111	896.7268877	9	2608	348.7119155	4
73	9	Inphase	96	Glu0	Glu2Sor1	118	8	117	Passed	42192	38503	3665.230769	1090.589302	13	4113.777778	981.6050349	9	2656	475.8487155	4
73	9	Inphase	96	Glu0	Glu2Sor1	119	8	118	Passed	42552	38863	3756.923077	1120.097798	13	4275.555556	917.0396817	9	2590	391.6120529	4
