# Supplementary material for: Yeast cell responses and survival during periodic osmotic stress are controlled by glucose availability
Source: eLife. 2024 Apr 3;12:RP88750. doi: 10.7554/eLife.88750 (PMC10990491; doi:10.7554/eLife.88750)
Supplement: Figure 6—source data 1. [file elife-88750-fig6-data1.zip › Summary.Data.Figure.6c.txt]

Experiment	Strain	Condition	Environment.1	Environment.2	Switch.Period	Switch.Frequency	Frame	Time	Time.Relative	Mean.Coloc	SD.Coloc	N.Cells	CI.HIGH	CI.LOW
73	yPH_015	Antiphase	Glu2	Glu0Sor1	96	0.010416667	2	382.5	-3306.5	1.086931843	0.069168851	25	1.114046033	1.059817654
73	yPH_015	Antiphase	Glu2	Glu0Sor1	96	0.010416667	3	742.5	-2946.5	1.090684332	0.062878523	25	1.115332713	1.066035951
73	yPH_015	Antiphase	Glu2	Glu0Sor1	96	0.010416667	4	1102.5	-2586.5	1.094088932	0.053607116	25	1.115102921	1.073074942
73	yPH_015	Antiphase	Glu2	Glu0Sor1	96	0.010416667	5	1462.5	-2226.5	1.091265316	0.064285108	25	1.116465078	1.066065553
73	yPH_015	Antiphase	Glu2	Glu0Sor1	96	0.010416667	6	1822.5	-1866.5	1.078859633	0.053919094	25	1.099995918	1.057723348
73	yPH_015	Antiphase	Glu2	Glu0Sor1	96	0.010416667	7	2182.5	-1506.5	1.083363598	0.050025741	25	1.102973689	1.063753508
73	yPH_015	Antiphase	Glu2	Glu0Sor1	96	0.010416667	8	2542.5	-1146.5	1.081354437	0.055854191	25	1.10324928	1.059459594
73	yPH_015	Antiphase	Glu2	Glu0Sor1	96	0.010416667	9	2902.5	-786.5	1.083851617	0.047739197	25	1.102565382	1.065137852
73	yPH_015	Antiphase	Glu2	Glu0Sor1	96	0.010416667	10	3262.5	-426.5	1.082289751	0.055377885	25	1.103997882	1.060581621
73	yPH_015	Antiphase	Glu2	Glu0Sor1	96	0.010416667	11	3622.5	-66.5	1.082072006	0.058944494	25	1.105178247	1.058965764
73	yPH_015	Antiphase	Glu2	Glu0Sor1	96	0.010416667	12	3982.5	293.5	1.253508626	0.053000162	25	1.274284689	1.232732562
73	yPH_015	Antiphase	Glu2	Glu0Sor1	96	0.010416667	13	4342.5	653.5	1.292649128	0.061051007	25	1.316581123	1.268717133
73	yPH_015	Antiphase	Glu2	Glu0Sor1	96	0.010416667	14	4702.5	1013.5	1.292946219	0.063814945	25	1.317961678	1.26793076
73	yPH_015	Antiphase	Glu2	Glu0Sor1	96	0.010416667	15	5062.5	1373.5	1.284884878	0.059589629	25	1.308244012	1.261525744
73	yPH_015	Antiphase	Glu2	Glu0Sor1	96	0.010416667	16	5422.5	1733.5	1.250498747	0.063050926	25	1.27521471	1.225782784
73	yPH_015	Antiphase	Glu2	Glu0Sor1	96	0.010416667	17	5782.5	2093.5	1.248456153	0.066886482	25	1.274675654	1.222236652
73	yPH_015	Antiphase	Glu2	Glu0Sor1	96	0.010416667	18	6142.5	2453.5	1.268567286	0.062495517	25	1.293065528	1.244069043
73	yPH_015	Antiphase	Glu2	Glu0Sor1	96	0.010416667	19	6502.5	2813.5	1.235785442	0.058080717	25	1.258553083	1.213017801
73	yPH_015	Antiphase	Glu2	Glu0Sor1	96	0.010416667	20	6862.5	3173.5	1.08440582	0.02552577	25	1.094411922	1.074399718
73	yPH_015	Antiphase	Glu2	Glu0Sor1	96	0.010416667	21	7222.5	3533.5	1.087369497	0.029072825	25	1.098766044	1.075972949
73	yPH_015	Antiphase	Glu2	Glu0Sor1	96	0.010416667	22	7582.5	3893.5	1.087573779	0.045099042	25	1.105252604	1.069894955
73	yPH_015	Antiphase	Glu2	Glu0Sor1	96	0.010416667	23	7942.5	4253.5	1.081269552	0.033528122	25	1.094412575	1.068126528
73	yPH_015	Antiphase	Glu2	Glu0Sor1	96	0.010416667	24	8302.5	4613.5	1.071039544	0.033227134	25	1.08406458	1.058014508
73	yPH_015	Antiphase	Glu2	Glu0Sor1	96	0.010416667	25	8662.5	4973.5	1.075047255	0.029775065	25	1.08671908	1.063375429
73	yPH_015	Antiphase	Glu2	Glu0Sor1	96	0.010416667	26	9022.5	5333.5	1.073220707	0.029340604	25	1.084722223	1.06171919
73	yPH_015	Antiphase	Glu2	Glu0Sor1	96	0.010416667	27	9382.5	5693.5	1.07082177	0.03406542	25	1.084175415	1.057468126
73	yPH_015	Antiphase	Glu2	Glu0Sor1	96	0.010416667	28	9742.5	6053.5	1.262612346	0.066455449	25	1.288662882	1.23656181
73	yPH_015	Antiphase	Glu2	Glu0Sor1	96	0.010416667	29	10102.5	6413.5	1.254322677	0.088474683	25	1.289004752	1.219640601
73	yPH_015	Antiphase	Glu2	Glu0Sor1	96	0.010416667	30	10462.5	6773.5	1.242735372	0.084041853	25	1.275679778	1.209790966
73	yPH_015	Antiphase	Glu2	Glu0Sor1	96	0.010416667	31	10822.5	7133.5	1.213852899	0.067541552	25	1.240329187	1.18737661
73	yPH_015	Antiphase	Glu2	Glu0Sor1	96	0.010416667	32	11182.5	7493.5	1.237703558	0.074053348	25	1.266732471	1.208674646
73	yPH_015	Antiphase	Glu2	Glu0Sor1	96	0.010416667	33	11542.5	7853.5	1.236009308	0.068951461	25	1.263038281	1.208980335
73	yPH_015	Antiphase	Glu2	Glu0Sor1	96	0.010416667	34	11902.5	8213.5	1.222618948	0.067177522	25	1.248952536	1.196285359
73	yPH_015	Antiphase	Glu2	Glu0Sor1	96	0.010416667	35	12262.5	8573.5	1.219910777	0.062492037	25	1.244407656	1.195413898
73	yPH_015	Antiphase	Glu2	Glu0Sor1	96	0.010416667	36	12622.5	8933.5	1.084009545	0.03349441	25	1.097139354	1.070879736
73	yPH_015	Antiphase	Glu2	Glu0Sor1	96	0.010416667	37	12982.5	9293.5	1.074733079	0.033170614	25	1.087735959	1.061730198
73	yPH_015	Antiphase	Glu2	Glu0Sor1	96	0.010416667	38	13342.5	9653.5	1.078947364	0.033753092	25	1.092178576	1.065716152
73	yPH_015	Antiphase	Glu2	Glu0Sor1	96	0.010416667	39	13702.5	10013.5	1.07524315	0.035447177	25	1.089138444	1.061347857
73	yPH_015	Antiphase	Glu2	Glu0Sor1	96	0.010416667	40	14062.5	10373.5	1.076074885	0.0370007	25	1.09057916	1.061570611
73	yPH_015	Antiphase	Glu2	Glu0Sor1	96	0.010416667	41	14422.5	10733.5	1.070886049	0.026317779	25	1.081202619	1.06056948
73	yPH_015	Antiphase	Glu2	Glu0Sor1	96	0.010416667	42	14782.5	11093.5	1.071875384	0.027258016	25	1.082560527	1.061190242
73	yPH_015	Antiphase	Glu2	Glu0Sor1	96	0.010416667	43	15142.5	11453.5	1.069578105	0.030346422	25	1.081473902	1.057682307
73	yPH_015	Antiphase	Glu2	Glu0Sor1	96	0.010416667	44	15502.5	11813.5	1.215512652	0.057667161	25	1.238118179	1.192907125
73	yPH_015	Antiphase	Glu2	Glu0Sor1	96	0.010416667	45	15862.5	12173.5	1.181592383	0.068469273	25	1.208432338	1.154752428
73	yPH_015	Antiphase	Glu2	Glu0Sor1	96	0.010416667	46	16222.5	12533.5	1.194714336	0.078542934	25	1.225503166	1.163925506
73	yPH_015	Antiphase	Glu2	Glu0Sor1	96	0.010416667	47	16582.5	12893.5	1.196644093	0.075284805	25	1.226155737	1.167132449
73	yPH_015	Antiphase	Glu2	Glu0Sor1	96	0.010416667	48	16942.5	13253.5	1.16892299	0.064855947	25	1.194346521	1.143499459
73	yPH_015	Antiphase	Glu2	Glu0Sor1	96	0.010416667	49	17302.5	13613.5	1.174499985	0.065200891	25	1.200058734	1.148941235
73	yPH_015	Antiphase	Glu2	Glu0Sor1	96	0.010416667	50	17662.5	13973.5	1.162775382	0.063148146	25	1.187529455	1.138021308
73	yPH_015	Antiphase	Glu2	Glu0Sor1	96	0.010416667	51	18022.5	14333.5	1.160488486	0.063576902	25	1.185410631	1.13556634
73	yPH_015	Antiphase	Glu2	Glu0Sor1	96	0.010416667	52	18382.5	14693.5	1.09333618	0.033629723	25	1.106519031	1.080153328
73	yPH_015	Antiphase	Glu2	Glu0Sor1	96	0.010416667	53	18742.5	15053.5	1.073903929	0.033817851	25	1.087160527	1.060647331
73	yPH_015	Antiphase	Glu2	Glu0Sor1	96	0.010416667	54	19102.5	15413.5	1.07256238	0.030318491	25	1.084447228	1.060677531
73	yPH_015	Antiphase	Glu2	Glu0Sor1	96	0.010416667	55	19462.5	15773.5	1.06919158	0.036727882	25	1.08358891	1.05479425
73	yPH_015	Antiphase	Glu2	Glu0Sor1	96	0.010416667	56	19822.5	16133.5	1.067597184	0.029808412	25	1.079282081	1.055912286
73	yPH_015	Antiphase	Glu2	Glu0Sor1	96	0.010416667	57	20182.5	16493.5	1.067660583	0.032712844	25	1.080484018	1.054837149
73	yPH_015	Antiphase	Glu2	Glu0Sor1	96	0.010416667	58	20542.5	16853.5	1.070017788	0.033078598	25	1.082984599	1.057050978
73	yPH_015	Antiphase	Glu2	Glu0Sor1	96	0.010416667	59	20902.5	17213.5	1.07153384	0.032310802	25	1.084199675	1.058868006
73	yPH_015	Antiphase	Glu2	Glu0Sor1	96	0.010416667	60	21262.5	17573.5	1.215141989	0.065203276	25	1.240701673	1.189582305
73	yPH_015	Antiphase	Glu2	Glu0Sor1	96	0.010416667	61	21622.5	17933.5	1.204784328	0.068734005	25	1.231728059	1.177840598
73	yPH_015	Antiphase	Glu2	Glu0Sor1	96	0.010416667	62	21982.5	18293.5	1.192443273	0.071534208	25	1.220484682	1.164401863
73	yPH_015	Antiphase	Glu2	Glu0Sor1	96	0.010416667	63	22342.5	18653.5	1.169399919	0.061753093	25	1.193607132	1.145192707
73	yPH_015	Antiphase	Glu2	Glu0Sor1	96	0.010416667	64	22702.5	19013.5	1.167417919	0.059442006	25	1.190719185	1.144116652
73	yPH_015	Antiphase	Glu2	Glu0Sor1	96	0.010416667	65	23062.5	19373.5	1.172632301	0.064339427	25	1.197853357	1.147411246
73	yPH_015	Antiphase	Glu2	Glu0Sor1	96	0.010416667	66	23422.5	19733.5	1.159012316	0.061875547	25	1.18326753	1.134757101
73	yPH_015	Antiphase	Glu2	Glu0Sor1	96	0.010416667	67	23782.5	20093.5	1.152689207	0.059874266	25	1.176159919	1.129218495
73	yPH_015	Antiphase	Glu2	Glu0Sor1	96	0.010416667	68	24142.5	20453.5	1.107009913	0.039516837	25	1.122500513	1.091519313
73	yPH_015	Antiphase	Glu2	Glu0Sor1	96	0.010416667	69	24502.5	20813.5	1.081910234	0.033046118	25	1.094864312	1.068956155
73	yPH_015	Antiphase	Glu2	Glu0Sor1	96	0.010416667	70	24862.5	21173.5	1.078784409	0.029513436	25	1.090353676	1.067215143
73	yPH_015	Antiphase	Glu2	Glu0Sor1	96	0.010416667	71	25222.5	21533.5	1.069563115	0.029816586	25	1.081251216	1.057875013
73	yPH_015	Antiphase	Glu2	Glu0Sor1	96	0.010416667	72	25582.5	21893.5	1.076170732	0.035623942	25	1.090135318	1.062206147
73	yPH_015	Antiphase	Glu2	Glu0Sor1	96	0.010416667	73	25942.5	22253.5	1.07522309	0.033455222	25	1.088337537	1.062108643
73	yPH_015	Antiphase	Glu2	Glu0Sor1	96	0.010416667	74	26302.5	22613.5	1.075273234	0.029845381	25	1.086972623	1.063573844
73	yPH_015	Antiphase	Glu2	Glu0Sor1	96	0.010416667	75	26662.5	22973.5	1.070744251	0.02810833	25	1.081762717	1.059725786
73	yPH_015	Antiphase	Glu2	Glu0Sor1	96	0.010416667	76	27022.5	23333.5	1.179634091	0.048100351	25	1.198489429	1.160778754
73	yPH_015	Antiphase	Glu2	Glu0Sor1	96	0.010416667	77	27382.5	23693.5	1.171454502	0.052123599	25	1.191886953	1.151022052
73	yPH_015	Antiphase	Glu2	Glu0Sor1	96	0.010416667	78	27742.5	24053.5	1.175928342	0.065499465	25	1.201604132	1.150252552
73	yPH_015	Antiphase	Glu2	Glu0Sor1	96	0.010416667	79	28102.5	24413.5	1.153921483	0.060799252	25	1.17775479	1.130088176
73	yPH_015	Antiphase	Glu2	Glu0Sor1	96	0.010416667	80	28462.5	24773.5	1.164070511	0.069591636	25	1.191350432	1.136790589
73	yPH_015	Antiphase	Glu2	Glu0Sor1	96	0.010416667	81	28822.5	25133.5	1.141159672	0.058019357	25	1.16390326	1.118416084
73	yPH_015	Antiphase	Glu2	Glu0Sor1	96	0.010416667	82	29182.5	25493.5	1.129261621	0.056891352	25	1.151563031	1.106960211
73	yPH_015	Antiphase	Glu2	Glu0Sor1	96	0.010416667	83	29542.5	25853.5	1.133748486	0.065265304	25	1.159332485	1.108164487
73	yPH_015	Antiphase	Glu2	Glu0Sor1	96	0.010416667	84	29902.5	26213.5	1.089409367	0.037343768	25	1.104048124	1.07477061
73	yPH_015	Antiphase	Glu2	Glu0Sor1	96	0.010416667	85	30262.5	26573.5	1.080634083	0.03513228	25	1.094405937	1.066862229
73	yPH_015	Antiphase	Glu2	Glu0Sor1	96	0.010416667	86	30622.5	26933.5	1.076034679	0.037995345	25	1.090928855	1.061140504
73	yPH_015	Antiphase	Glu2	Glu0Sor1	96	0.010416667	87	30982.5	27293.5	1.073908763	0.035061739	25	1.087652965	1.060164561
73	yPH_015	Antiphase	Glu2	Glu0Sor1	96	0.010416667	88	31342.5	27653.5	1.071440677	0.03388638	25	1.084724138	1.058157215
73	yPH_015	Antiphase	Glu2	Glu0Sor1	96	0.010416667	89	31702.5	28013.5	1.068974204	0.031421225	25	1.081291324	1.056657083
73	yPH_015	Antiphase	Glu2	Glu0Sor1	96	0.010416667	90	32062.5	28373.5	1.070403541	0.032342395	25	1.083081759	1.057725322
73	yPH_015	Antiphase	Glu2	Glu0Sor1	96	0.010416667	91	32422.5	28733.5	1.1034965	0.044039655	25	1.120760045	1.086232955
73	yPH_015	Antiphase	Glu2	Glu0Sor1	96	0.010416667	92	32782.5	29093.5	1.17435571	0.054413164	25	1.19568567	1.15302575
73	yPH_015	Antiphase	Glu2	Glu0Sor1	96	0.010416667	93	33142.5	29453.5	1.167372328	0.049980109	25	1.186964531	1.147780125
73	yPH_015	Antiphase	Glu2	Glu0Sor1	96	0.010416667	94	33502.5	29813.5	1.161404471	0.058781343	25	1.184446758	1.138362185
73	yPH_015	Antiphase	Glu2	Glu0Sor1	96	0.010416667	95	33862.5	30173.5	1.150738796	0.061242744	25	1.174745951	1.12673164
73	yPH_015	Antiphase	Glu2	Glu0Sor1	96	0.010416667	96	34222.5	30533.5	1.133136962	0.056754823	25	1.155384853	1.110889072
73	yPH_015	Antiphase	Glu2	Glu0Sor1	96	0.010416667	97	34582.5	30893.5	1.122591448	0.055121828	25	1.144199205	1.100983692
73	yPH_015	Antiphase	Glu2	Glu0Sor1	96	0.010416667	98	34942.5	31253.5	1.11660237	0.054094564	25	1.13780744	1.095397301
73	yPH_015	Antiphase	Glu2	Glu0Sor1	96	0.010416667	99	35302.5	31613.5	1.115961724	0.056634086	25	1.138162286	1.093761163
73	yPH_015	Antiphase	Glu2	Glu0Sor1	96	0.010416667	100	35662.5	31973.5	1.085800886	0.035331525	25	1.099650843	1.071950928
73	yPH_015	Antiphase	Glu2	Glu0Sor1	96	0.010416667	101	36022.5	32333.5	1.072882141	0.031254237	25	1.085133802	1.06063048
73	yPH_015	Antiphase	Glu2	Glu0Sor1	96	0.010416667	102	36382.5	32693.5	1.071790089	0.032308705	25	1.084455102	1.059125077
73	yPH_015	Antiphase	Glu2	Glu0Sor1	96	0.010416667	103	36742.5	33053.5	1.067951654	0.034287974	25	1.08139254	1.054510768
73	yPH_015	Antiphase	Glu2	Glu0Sor1	96	0.010416667	104	37102.5	33413.5	1.066353066	0.035854083	25	1.080407867	1.052298266
73	yPH_015	Antiphase	Glu2	Glu0Sor1	96	0.010416667	105	37462.5	33773.5	1.066768844	0.040340184	25	1.082582197	1.050955492
73	yPH_015	Antiphase	Glu2	Glu0Sor1	96	0.010416667	106	37822.5	34133.5	1.086655733	0.03875973	25	1.101849547	1.071461919
73	yPH_015	Antiphase	Glu2	Glu0Sor1	96	0.010416667	107	38182.5	34493.5	1.101637639	0.044730212	25	1.119171882	1.084103396
73	yPH_015	Antiphase	Glu2	Glu0Sor1	96	0.010416667	108	38542.5	34853.5	1.139014464	0.056525704	25	1.16117254	1.116856388
73	yPH_015	Antiphase	Glu2	Glu0Sor1	96	0.010416667	109	38902.5	35213.5	1.145543197	0.056002952	25	1.167496354	1.12359004
73	yPH_015	Antiphase	Glu2	Glu0Sor1	96	0.010416667	110	39262.5	35573.5	1.138901305	0.05456069	25	1.160289096	1.117513515
73	yPH_015	Antiphase	Glu2	Glu0Sor1	96	0.010416667	111	39622.5	35933.5	1.140489705	0.057469759	25	1.163017851	1.117961559
73	yPH_015	Antiphase	Glu2	Glu0Sor1	96	0.010416667	112	39982.5	36293.5	1.13436093	0.060805378	25	1.158196639	1.110525222
73	yPH_015	Antiphase	Glu2	Glu0Sor1	96	0.010416667	113	40342.5	36653.5	1.136531208	0.062089762	25	1.160870395	1.112192021
73	yPH_015	Antiphase	Glu2	Glu0Sor1	96	0.010416667	114	40702.5	37013.5	1.127783141	0.063922674	25	1.15284083	1.102725453
73	yPH_015	Antiphase	Glu2	Glu0Sor1	96	0.010416667	115	41062.5	37373.5	1.115356537	0.057590217	25	1.137931902	1.092781172
73	yPH_015	Antiphase	Glu2	Glu0Sor1	96	0.010416667	116	41422.5	37733.5	1.082749934	0.03589093	25	1.096819179	1.06868069
73	yPH_015	Antiphase	Glu2	Glu0Sor1	96	0.010416667	117	41782.5	38093.5	1.075540418	0.035190046	25	1.089334916	1.06174592
73	yPH_015	Antiphase	Glu2	Glu0Sor1	96	0.010416667	118	42142.5	38453.5	1.077617613	0.03375396	25	1.090849165	1.064386061
73	yPH_015	Inphase	Glu0	Glu2Sor1	96	0.010416667	2	432	-3257	1.064010831	0.035385176	11	1.084922134	1.043099528
73	yPH_015	Inphase	Glu0	Glu2Sor1	96	0.010416667	3	792	-2897	1.064367477	0.040330202	11	1.088201104	1.040533851
73	yPH_015	Inphase	Glu0	Glu2Sor1	96	0.010416667	4	1152	-2537	1.052655966	0.037368809	11	1.074739521	1.030572411
73	yPH_015	Inphase	Glu0	Glu2Sor1	96	0.010416667	5	1512	-2177	1.063625706	0.043803707	11	1.089512043	1.037739369
73	yPH_015	Inphase	Glu0	Glu2Sor1	96	0.010416667	6	1872	-1817	1.06300775	0.038111904	11	1.085530446	1.040485054
73	yPH_015	Inphase	Glu0	Glu2Sor1	96	0.010416667	7	2232	-1457	1.063186116	0.036971707	11	1.085034999	1.041337233
73	yPH_015	Inphase	Glu0	Glu2Sor1	96	0.010416667	8	2592	-1097	1.073050752	0.042548453	11	1.09819528	1.047906223
73	yPH_015	Inphase	Glu0	Glu2Sor1	96	0.010416667	9	2952	-737	1.071153813	0.033449351	11	1.090921116	1.05138651
73	yPH_015	Inphase	Glu0	Glu2Sor1	96	0.010416667	10	3312	-377	1.076042019	0.04390638	11	1.101989031	1.050095006
73	yPH_015	Inphase	Glu0	Glu2Sor1	96	0.010416667	11	3672	-17	1.063679613	0.033103077	11	1.083242281	1.044116945
73	yPH_015	Inphase	Glu0	Glu2Sor1	96	0.010416667	12	4032	343	1.26494239	0.070585625	11	1.306655829	1.223228952
73	yPH_015	Inphase	Glu0	Glu2Sor1	96	0.010416667	13	4392	703	1.23250237	0.073941369	11	1.276198927	1.188805814
73	yPH_015	Inphase	Glu0	Glu2Sor1	96	0.010416667	14	4752	1063	1.164294959	0.059874577	11	1.199678573	1.128911345
73	yPH_015	Inphase	Glu0	Glu2Sor1	96	0.010416667	15	5112	1423	1.121982776	0.050190571	11	1.151643508	1.092322045
73	yPH_015	Inphase	Glu0	Glu2Sor1	96	0.010416667	16	5472	1783	1.102806744	0.054878324	11	1.135237761	1.070375727
73	yPH_015	Inphase	Glu0	Glu2Sor1	96	0.010416667	17	5832	2143	1.082734571	0.057994693	11	1.117007244	1.048461897
73	yPH_015	Inphase	Glu0	Glu2Sor1	96	0.010416667	18	6192	2503	1.070329855	0.060413572	11	1.106031995	1.034627716
73	yPH_015	Inphase	Glu0	Glu2Sor1	96	0.010416667	19	6552	2863	1.080596194	0.0600489	11	1.116082826	1.045109561
73	yPH_015	Inphase	Glu0	Glu2Sor1	96	0.010416667	20	6912	3223	1.08002069	0.045849186	11	1.107115828	1.052925553
73	yPH_015	Inphase	Glu0	Glu2Sor1	96	0.010416667	21	7272	3583	1.077101188	0.038655395	11	1.099945066	1.054257309
73	yPH_015	Inphase	Glu0	Glu2Sor1	96	0.010416667	22	7632	3943	1.079852631	0.034120299	11	1.10001644	1.059688823
73	yPH_015	Inphase	Glu0	Glu2Sor1	96	0.010416667	23	7992	4303	1.074783887	0.039080865	11	1.097879203	1.051688572
73	yPH_015	Inphase	Glu0	Glu2Sor1	96	0.010416667	24	8352	4663	1.071698947	0.03544981	11	1.092648446	1.050749448
73	yPH_015	Inphase	Glu0	Glu2Sor1	96	0.010416667	25	8712	5023	1.078927026	0.035654753	11	1.099997638	1.057856413
73	yPH_015	Inphase	Glu0	Glu2Sor1	96	0.010416667	26	9072	5383	1.082558197	0.042531389	11	1.107692642	1.057423752
73	yPH_015	Inphase	Glu0	Glu2Sor1	96	0.010416667	27	9432	5743	1.087843902	0.036487819	11	1.109406824	1.066280979
73	yPH_015	Inphase	Glu0	Glu2Sor1	96	0.010416667	28	9792	6103	1.267253336	0.064878334	11	1.305593981	1.22891269
73	yPH_015	Inphase	Glu0	Glu2Sor1	96	0.010416667	29	10152	6463	1.220484977	0.072902154	11	1.263567397	1.177402557
73	yPH_015	Inphase	Glu0	Glu2Sor1	96	0.010416667	30	10512	6823	1.127557699	0.055501897	11	1.160357224	1.094758174
73	yPH_015	Inphase	Glu0	Glu2Sor1	96	0.010416667	31	10872	7183	1.105340689	0.041461282	11	1.129842741	1.080838637
73	yPH_015	Inphase	Glu0	Glu2Sor1	96	0.010416667	32	11232	7543	1.096744939	0.039747523	11	1.120234224	1.073255654
73	yPH_015	Inphase	Glu0	Glu2Sor1	96	0.010416667	33	11592	7903	1.095000255	0.039148536	11	1.118135561	1.071864948
73	yPH_015	Inphase	Glu0	Glu2Sor1	96	0.010416667	34	11952	8263	1.090231689	0.030770511	11	1.108415899	1.072047478
73	yPH_015	Inphase	Glu0	Glu2Sor1	96	0.010416667	35	12312	8623	1.084696529	0.034004837	11	1.104792103	1.064600954
73	yPH_015	Inphase	Glu0	Glu2Sor1	96	0.010416667	36	12672	8983	1.079378671	0.031447198	11	1.097962777	1.060794564
73	yPH_015	Inphase	Glu0	Glu2Sor1	96	0.010416667	37	13032	9343	1.088943715	0.036548226	11	1.110542337	1.067345094
73	yPH_015	Inphase	Glu0	Glu2Sor1	96	0.010416667	38	13392	9703	1.084613284	0.032104119	11	1.103585606	1.065640962
73	yPH_015	Inphase	Glu0	Glu2Sor1	96	0.010416667	39	13752	10063	1.082973156	0.033503383	11	1.10277239	1.063173922
73	yPH_015	Inphase	Glu0	Glu2Sor1	96	0.010416667	40	14112	10423	1.093094297	0.049060441	11	1.122087165	1.064101429
73	yPH_015	Inphase	Glu0	Glu2Sor1	96	0.010416667	41	14472	10783	1.082604683	0.032585127	11	1.101861263	1.063348104
73	yPH_015	Inphase	Glu0	Glu2Sor1	96	0.010416667	42	14832	11143	1.077002174	0.029380506	11	1.094364943	1.059639405
73	yPH_015	Inphase	Glu0	Glu2Sor1	96	0.010416667	43	15192	11503	1.08279842	0.038562271	11	1.105587266	1.060009574
73	yPH_015	Inphase	Glu0	Glu2Sor1	96	0.010416667	44	15552	11863	1.231469168	0.076902259	11	1.276915498	1.186022837
73	yPH_015	Inphase	Glu0	Glu2Sor1	96	0.010416667	45	15912	12223	1.196785204	0.073891012	11	1.240452002	1.153118407
73	yPH_015	Inphase	Glu0	Glu2Sor1	96	0.010416667	46	16272	12583	1.120796149	0.054528345	11	1.153020342	1.088571956
73	yPH_015	Inphase	Glu0	Glu2Sor1	96	0.010416667	47	16632	12943	1.08900817	0.053305527	11	1.120509723	1.057506616
73	yPH_015	Inphase	Glu0	Glu2Sor1	96	0.010416667	48	16992	13303	1.082801586	0.055699607	11	1.11571795	1.049885222
73	yPH_015	Inphase	Glu0	Glu2Sor1	96	0.010416667	49	17352	13663	1.083974066	0.046679152	11	1.111559682	1.05638845
73	yPH_015	Inphase	Glu0	Glu2Sor1	96	0.010416667	50	17712	14023	1.092297819	0.057552529	11	1.126309191	1.058286448
73	yPH_015	Inphase	Glu0	Glu2Sor1	96	0.010416667	51	18072	14383	1.083775855	0.051880831	11	1.114435467	1.053116243
73	yPH_015	Inphase	Glu0	Glu2Sor1	96	0.010416667	52	18432	14743	1.091232818	0.049253944	10	1.121760729	1.060704907
73	yPH_015	Inphase	Glu0	Glu2Sor1	96	0.010416667	53	18792	15103	1.113862683	0.058745343	10	1.150273424	1.077451942
73	yPH_015	Inphase	Glu0	Glu2Sor1	96	0.010416667	54	19152	15463	1.093696322	0.042548708	10	1.120068285	1.06732436
73	yPH_015	Inphase	Glu0	Glu2Sor1	96	0.010416667	55	19512	15823	1.113806622	0.046781931	10	1.142802364	1.084810881
73	yPH_015	Inphase	Glu0	Glu2Sor1	96	0.010416667	56	19872	16183	1.098503395	0.042555599	10	1.124879629	1.072127161
73	yPH_015	Inphase	Glu0	Glu2Sor1	96	0.010416667	57	20232	16543	1.09268735	0.041112045	10	1.118168859	1.06720584
73	yPH_015	Inphase	Glu0	Glu2Sor1	96	0.010416667	58	20592	16903	1.100491035	0.047294336	10	1.129804368	1.071177702
73	yPH_015	Inphase	Glu0	Glu2Sor1	96	0.010416667	59	20952	17263	1.100737702	0.045912031	10	1.129194274	1.07228113
73	yPH_015	Inphase	Glu0	Glu2Sor1	96	0.010416667	60	21312	17623	1.234533868	0.094242003	10	1.292945666	1.176122069
73	yPH_015	Inphase	Glu0	Glu2Sor1	96	0.010416667	61	21672	17983	1.185788145	0.092964945	10	1.243408415	1.128167876
73	yPH_015	Inphase	Glu0	Glu2Sor1	96	0.010416667	62	22032	18343	1.115822204	0.057874389	10	1.151693123	1.079951286
73	yPH_015	Inphase	Glu0	Glu2Sor1	96	0.010416667	63	22392	18703	1.094935736	0.052559874	10	1.127512684	1.062358789
73	yPH_015	Inphase	Glu0	Glu2Sor1	96	0.010416667	64	22752	19063	1.08238705	0.054483203	10	1.116156089	1.048618011
73	yPH_015	Inphase	Glu0	Glu2Sor1	96	0.010416667	65	23112	19423	1.080117922	0.05289061	10	1.112899862	1.047335982
73	yPH_015	Inphase	Glu0	Glu2Sor1	96	0.010416667	66	23472	19783	1.079646195	0.0532443	10	1.112647354	1.046645035
73	yPH_015	Inphase	Glu0	Glu2Sor1	96	0.010416667	67	23832	20143	1.084247168	0.050739493	10	1.115695831	1.052798504
73	yPH_015	Inphase	Glu0	Glu2Sor1	96	0.010416667	68	24192	20503	1.074729465	0.047218149	10	1.103995577	1.045463354
73	yPH_015	Inphase	Glu0	Glu2Sor1	96	0.010416667	69	24552	20863	1.071814111	0.043681564	10	1.098888225	1.044739997
73	yPH_015	Inphase	Glu0	Glu2Sor1	96	0.010416667	70	24912	21223	1.07860652	0.040048526	10	1.103428854	1.053784187
73	yPH_015	Inphase	Glu0	Glu2Sor1	96	0.010416667	71	25272	21583	1.092311366	0.048034219	10	1.122083283	1.062539449
73	yPH_015	Inphase	Glu0	Glu2Sor1	96	0.010416667	72	25632	21943	1.080679744	0.049786933	10	1.111538004	1.049821483
73	yPH_015	Inphase	Glu0	Glu2Sor1	96	0.010416667	73	25992	22303	1.078755632	0.034269425	10	1.099996042	1.057515222
73	yPH_015	Inphase	Glu0	Glu2Sor1	96	0.010416667	74	26352	22663	1.076710462	0.044145251	10	1.104071972	1.049348952
73	yPH_015	Inphase	Glu0	Glu2Sor1	96	0.010416667	75	26712	23023	1.079658144	0.040756845	10	1.104919498	1.05439679
73	yPH_015	Inphase	Glu0	Glu2Sor1	96	0.010416667	76	27072	23383	1.198008158	0.106293056	10	1.263889276	1.132127039
73	yPH_015	Inphase	Glu0	Glu2Sor1	96	0.010416667	77	27432	23743	1.187891084	0.077846803	10	1.236141033	1.139641136
73	yPH_015	Inphase	Glu0	Glu2Sor1	96	0.010416667	78	27792	24103	1.137125262	0.062701861	10	1.175988279	1.098262246
73	yPH_015	Inphase	Glu0	Glu2Sor1	96	0.010416667	79	28152	24463	1.08635944	0.050908198	10	1.117912668	1.054806212
73	yPH_015	Inphase	Glu0	Glu2Sor1	96	0.010416667	80	28512	24823	1.078493819	0.056788137	10	1.113691471	1.043296167
73	yPH_015	Inphase	Glu0	Glu2Sor1	96	0.010416667	81	28872	25183	1.080923847	0.059163631	10	1.117593845	1.044253848
73	yPH_015	Inphase	Glu0	Glu2Sor1	96	0.010416667	82	29232	25543	1.082580536	0.056650869	10	1.117693108	1.047467963
73	yPH_015	Inphase	Glu0	Glu2Sor1	96	0.010416667	83	29592	25903	1.071048066	0.05615432	10	1.105852874	1.036243258
73	yPH_015	Inphase	Glu0	Glu2Sor1	96	0.010416667	84	29952	26263	1.09030762	0.06946075	9	1.135688643	1.044926597
73	yPH_015	Inphase	Glu0	Glu2Sor1	96	0.010416667	85	30312	26623	1.078391293	0.052354287	9	1.112596094	1.044186492
73	yPH_015	Inphase	Glu0	Glu2Sor1	96	0.010416667	86	30672	26983	1.087176166	0.057320313	9	1.124625437	1.049726894
73	yPH_015	Inphase	Glu0	Glu2Sor1	96	0.010416667	87	31032	27343	1.086930946	0.059533028	9	1.125825858	1.048036035
73	yPH_015	Inphase	Glu0	Glu2Sor1	96	0.010416667	88	31392	27703	1.095672281	0.054561039	9	1.131318827	1.060025736
73	yPH_015	Inphase	Glu0	Glu2Sor1	96	0.010416667	89	31752	28063	1.094648306	0.059387893	9	1.133448397	1.055848216
73	yPH_015	Inphase	Glu0	Glu2Sor1	96	0.010416667	90	32112	28423	1.098305565	0.063024407	9	1.139481511	1.05712962
73	yPH_015	Inphase	Glu0	Glu2Sor1	96	0.010416667	91	32472	28783	1.101217014	0.055577421	9	1.137527595	1.064906432
73	yPH_015	Inphase	Glu0	Glu2Sor1	96	0.010416667	92	32832	29143	1.137672527	0.067263385	9	1.181617939	1.093727115
73	yPH_015	Inphase	Glu0	Glu2Sor1	96	0.010416667	93	33192	29503	1.17412804	0.083578379	9	1.228732581	1.1195235
73	yPH_015	Inphase	Glu0	Glu2Sor1	96	0.010416667	94	33552	29863	1.142862706	0.072810608	9	1.190432303	1.095293109
73	yPH_015	Inphase	Glu0	Glu2Sor1	96	0.010416667	95	33912	30223	1.111597372	0.064008945	9	1.153416549	1.069778195
73	yPH_015	Inphase	Glu0	Glu2Sor1	96	0.010416667	96	34272	30583	1.080332038	0.05807432	9	1.118273927	1.042390149
73	yPH_015	Inphase	Glu0	Glu2Sor1	96	0.010416667	97	34632	30943	1.0732618	0.0673125	9	1.1172393	1.0292843
73	yPH_015	Inphase	Glu0	Glu2Sor1	96	0.010416667	98	34992	31303	1.074615998	0.064517194	9	1.116767231	1.032464765
73	yPH_015	Inphase	Glu0	Glu2Sor1	96	0.010416667	99	35352	31663	1.075970196	0.063488113	9	1.117449097	1.034491295
73	yPH_015	Inphase	Glu0	Glu2Sor1	96	0.010416667	100	35712	32023	1.077096622	0.06124274	9	1.117108545	1.037084699
73	yPH_015	Inphase	Glu0	Glu2Sor1	96	0.010416667	101	36072	32383	1.078840653	0.057928668	9	1.116687383	1.040993924
73	yPH_015	Inphase	Glu0	Glu2Sor1	96	0.010416667	102	36432	32743	1.090086038	0.060506446	9	1.129616916	1.05055516
73	yPH_015	Inphase	Glu0	Glu2Sor1	96	0.010416667	103	36792	33103	1.085463002	0.060733264	9	1.125142068	1.045783936
73	yPH_015	Inphase	Glu0	Glu2Sor1	96	0.010416667	104	37152	33463	1.074835377	0.062910808	9	1.115937105	1.033733649
73	yPH_015	Inphase	Glu0	Glu2Sor1	96	0.010416667	105	37512	33823	1.081438725	0.063944072	9	1.123215519	1.039661932
73	yPH_015	Inphase	Glu0	Glu2Sor1	96	0.010416667	106	37872	34183	1.07854663	0.065485492	9	1.121330484	1.035762775
73	yPH_015	Inphase	Glu0	Glu2Sor1	96	0.010416667	107	38232	34543	1.078347593	0.058549735	9	1.116600086	1.040095099
73	yPH_015	Inphase	Glu0	Glu2Sor1	96	0.010416667	108	38592	34903	1.117645841	0.078210273	9	1.16874322	1.066548463
73	yPH_015	Inphase	Glu0	Glu2Sor1	96	0.010416667	109	38952	35263	1.15694409	0.104167538	9	1.225000215	1.088887965
73	yPH_015	Inphase	Glu0	Glu2Sor1	96	0.010416667	110	39312	35623	1.102422641	0.068976053	9	1.147486996	1.057358286
73	yPH_015	Inphase	Glu0	Glu2Sor1	96	0.010416667	111	39672	35983	1.084217013	0.059314032	9	1.122968847	1.045465179
73	yPH_015	Inphase	Glu0	Glu2Sor1	96	0.010416667	112	40032	36343	1.088889344	0.066554155	9	1.132371392	1.045407295
73	yPH_015	Inphase	Glu0	Glu2Sor1	96	0.010416667	113	40392	36703	1.075324569	0.06516374	9	1.117898213	1.032750925
73	yPH_015	Inphase	Glu0	Glu2Sor1	96	0.010416667	114	40752	37063	1.082226513	0.062809213	9	1.123261865	1.04119116
73	yPH_015	Inphase	Glu0	Glu2Sor1	96	0.010416667	115	41112	37423	1.077915462	0.065734108	9	1.120861746	1.034969179
73	yPH_015	Inphase	Glu0	Glu2Sor1	96	0.010416667	116	41472	37783	1.079041188	0.059872507	9	1.118157893	1.039924483
73	yPH_015	Inphase	Glu0	Glu2Sor1	96	0.010416667	117	41832	38143	1.078208609	0.058173522	9	1.116215311	1.040201908
73	yPH_015	Inphase	Glu0	Glu2Sor1	96	0.010416667	118	42192	38503	1.075403361	0.060689062	9	1.115053548	1.035753174
73	yPH_015	Inphase	Glu0	Glu2Sor1	96	0.010416667	119	42552	38863	1.068616444	0.053102309	9	1.103309952	1.033922935
