# Supplementary material for: Yeast cell responses and survival during periodic osmotic stress are controlled by glucose availability
Source: eLife. 2024 Apr 3;12:RP88750. doi: 10.7554/eLife.88750 (PMC10990491; doi:10.7554/eLife.88750)
Supplement: Figure 6—source data 1. [file elife-88750-fig6-data1.zip › Summary.Data.Figure.6d.txt]

Experiment	Condition	Environment.1	Environment.2	Switch.Period	Switch.Frequency	Frame	Time	Time.Relative	Mean.Area.Mothers	SD.Area.Mothers	N.Cells.Mothers	Mean.Area	SD.Area	N.Cells	CI.HIGH	CI.LOW
73	Antiphase	Glu2	Glu0Sor1	96	0.010416667	2	382.5	-3306.5	3296.617647	1561.999774	12.5	3240.32	1450.190755	25	3808.794776	2671.845224
73	Antiphase	Glu2	Glu0Sor1	96	0.010416667	3	742.5	-2946.5	3388.529412	1490.996091	12.5	3303.04	1388.878339	25	3847.480309	2758.599691
73	Antiphase	Glu2	Glu0Sor1	96	0.010416667	4	1102.5	-2586.5	3438.147059	1435.211383	12.5	3356.48	1333.84073	25	3879.345566	2833.614434
73	Antiphase	Glu2	Glu0Sor1	96	0.010416667	5	1462.5	-2226.5	3516.411765	1340.75012	12.5	3429.44	1245.681008	25	3917.746955	2941.133045
73	Antiphase	Glu2	Glu0Sor1	96	0.010416667	6	1822.5	-1866.5	3577.264706	1295.763977	12.5	3501.76	1194.903667	25	3970.162237	3033.357763
73	Antiphase	Glu2	Glu0Sor1	96	0.010416667	7	2182.5	-1506.5	3608.852941	1300.371496	12.5	3538.24	1192.307611	25	4005.624584	3070.855416
73	Antiphase	Glu2	Glu0Sor1	96	0.010416667	8	2542.5	-1146.5	3649.735294	1284.965529	12.5	3577.28	1177.999842	25	4039.055938	3115.504062
73	Antiphase	Glu2	Glu0Sor1	96	0.010416667	9	2902.5	-786.5	3714.676471	1269.999725	12.5	3642.56	1164.917668	25	4099.207726	3185.912274
73	Antiphase	Glu2	Glu0Sor1	96	0.010416667	10	3262.5	-426.5	3755.352941	1248.025408	12.5	3666.56	1149.935001	25	4117.33452	3215.78548
73	Antiphase	Glu2	Glu0Sor1	96	0.010416667	11	3622.5	-66.5	3795.911765	1243.12076	12.5	3712	1142.077639	25	4159.694434	3264.305566
73	Antiphase	Glu2	Glu0Sor1	96	0.010416667	12	3982.5	293.5	3608.647059	1171.506089	12.5	3537.6	1072.129345	25	3957.874703	3117.325297
73	Antiphase	Glu2	Glu0Sor1	96	0.010416667	13	4342.5	653.5	3604.264706	1166.751207	12.5	3521.92	1073.991384	25	3942.924623	3100.915377
73	Antiphase	Glu2	Glu0Sor1	96	0.010416667	14	4702.5	1013.5	3601.558824	1135.837361	12.5	3522.56	1044.742316	25	3932.098988	3113.021012
73	Antiphase	Glu2	Glu0Sor1	96	0.010416667	15	5062.5	1373.5	3601.823529	1127.845343	12.5	3522.56	1038.241385	25	3929.550623	3115.569377
73	Antiphase	Glu2	Glu0Sor1	96	0.010416667	16	5422.5	1733.5	3543.323529	1142.542534	12.5	3453.44	1057.258644	25	3867.885388	3038.994612
73	Antiphase	Glu2	Glu0Sor1	96	0.010416667	17	5782.5	2093.5	3530.382353	1104.742637	12.5	3450.24	1017.758373	25	3849.201282	3051.278718
73	Antiphase	Glu2	Glu0Sor1	96	0.010416667	18	6142.5	2453.5	3588.852941	1132.561333	12.5	3502.4	1045.778817	25	3912.345296	3092.454704
73	Antiphase	Glu2	Glu0Sor1	96	0.010416667	19	6502.5	2813.5	3586.176471	1130.651839	12.5	3491.2	1049.271493	25	3902.514425	3079.885575
73	Antiphase	Glu2	Glu0Sor1	96	0.010416667	20	6862.5	3173.5	3780.705882	1180.016611	12.5	3693.12	1088.056077	25	4119.637982	3266.602018
73	Antiphase	Glu2	Glu0Sor1	96	0.010416667	21	7222.5	3533.5	3854.647059	1238.022307	12.5	3764.16	1140.785975	25	4211.348102	3316.971898
73	Antiphase	Glu2	Glu0Sor1	96	0.010416667	22	7582.5	3893.5	3827.852941	1190.712518	12.5	3753.28	1091.830707	25	4181.277637	3325.282363
73	Antiphase	Glu2	Glu0Sor1	96	0.010416667	23	7942.5	4253.5	3832.176471	1099.297443	12.5	3766.72	1006.988063	25	4161.459321	3371.980679
73	Antiphase	Glu2	Glu0Sor1	96	0.010416667	24	8302.5	4613.5	3819.5	1059.204301	12.5	3754.88	972.6332094	25	4136.152218	3373.607782
73	Antiphase	Glu2	Glu0Sor1	96	0.010416667	25	8662.5	4973.5	3881	1031.656464	12.5	3825.92	943.8058557	25	4195.891895	3455.948105
73	Antiphase	Glu2	Glu0Sor1	96	0.010416667	26	9022.5	5333.5	3886.852941	980.3150913	12.5	3808.32	909.5742007	25	4164.873087	3451.766913
73	Antiphase	Glu2	Glu0Sor1	96	0.010416667	27	9382.5	5693.5	3938.323529	939.6060044	12.5	3858.88	880.6448546	25	4204.092783	3513.667217
73	Antiphase	Glu2	Glu0Sor1	96	0.010416667	28	9742.5	6053.5	3785.588235	937.1422569	12.5	3694.72	881.0711057	25	4040.099873	3349.340127
73	Antiphase	Glu2	Glu0Sor1	96	0.010416667	29	10102.5	6413.5	3750.882353	943.4082771	12.5	3648.96	894.0643377	25	3999.43322	3298.48678
73	Antiphase	Glu2	Glu0Sor1	96	0.010416667	30	10462.5	6773.5	3751.911765	926.6025153	12.5	3655.04	876.1896903	25	3998.506359	3311.573641
73	Antiphase	Glu2	Glu0Sor1	96	0.010416667	31	10822.5	7133.5	3733.970588	941.8747234	12.5	3614.08	908.0566208	25	3970.038195	3258.121805
73	Antiphase	Glu2	Glu0Sor1	96	0.010416667	32	11182.5	7493.5	3750.705882	920.9428236	12.5	3648	875.6528993	25	3991.255937	3304.744063
73	Antiphase	Glu2	Glu0Sor1	96	0.010416667	33	11542.5	7853.5	3746.441176	931.3068034	12.5	3639.68	886.9828409	25	3987.377274	3291.982726
73	Antiphase	Glu2	Glu0Sor1	96	0.010416667	34	11902.5	8213.5	3729.294118	944.4674881	12.5	3627.52	895.3869331	25	3978.511678	3276.528322
73	Antiphase	Glu2	Glu0Sor1	96	0.010416667	35	12262.5	8573.5	3724.588235	944.1473645	12.5	3618.24	896.896932	25	3969.823597	3266.656403
73	Antiphase	Glu2	Glu0Sor1	96	0.010416667	36	12622.5	8933.5	3972.323529	950.7492066	12.5	3854.72	913.6525379	25	4212.871795	3496.568205
73	Antiphase	Glu2	Glu0Sor1	96	0.010416667	37	12982.5	9293.5	4044.911765	952.8421847	12.5	3931.84	912.1319203	25	4289.395713	3574.284287
73	Antiphase	Glu2	Glu0Sor1	96	0.010416667	38	13342.5	9653.5	4052.470588	917.3969312	12.5	3947.52	876.6636147	25	4291.172137	3603.867863
73	Antiphase	Glu2	Glu0Sor1	96	0.010416667	39	13702.5	10013.5	4014.764706	854.3860111	12.5	3922.88	818.0395426	25	4243.551501	3602.208499
73	Antiphase	Glu2	Glu0Sor1	96	0.010416667	40	14062.5	10373.5	4099.647059	879.988517	12.5	3992.96	850.6290065	25	4326.406571	3659.513429
73	Antiphase	Glu2	Glu0Sor1	96	0.010416667	41	14422.5	10733.5	3983.029412	811.9189348	12.5	3919.68	762.1810109	25	4218.454956	3620.905044
73	Antiphase	Glu2	Glu0Sor1	96	0.010416667	42	14782.5	11093.5	4108.470588	861.5414382	12.5	4003.52	832.698681	25	4329.937883	3677.102117
73	Antiphase	Glu2	Glu0Sor1	96	0.010416667	43	15142.5	11453.5	4143.617647	855.9357911	12.5	4056	815.4933067	25	4375.673376	3736.326624
73	Antiphase	Glu2	Glu0Sor1	96	0.010416667	44	15502.5	11813.5	3911.5	846.9199085	12.5	3799.36	823.5335897	25	4122.185167	3476.534833
73	Antiphase	Glu2	Glu0Sor1	96	0.010416667	45	15862.5	12173.5	3866.558824	816.0410197	12.5	3769.92	784.7828744	25	4077.554887	3462.285113
73	Antiphase	Glu2	Glu0Sor1	96	0.010416667	46	16222.5	12533.5	3903.029412	826.2066715	12.5	3779.2	817.5866927	25	4099.693984	3458.706016
73	Antiphase	Glu2	Glu0Sor1	96	0.010416667	47	16582.5	12893.5	3901.617647	842.9731601	12.5	3780.16	830.4187538	25	4105.684151	3454.635849
73	Antiphase	Glu2	Glu0Sor1	96	0.010416667	48	16942.5	13253.5	3866.5	816.047587	12.5	3750.4	801.3155849	25	4064.515709	3436.284291
73	Antiphase	Glu2	Glu0Sor1	96	0.010416667	49	17302.5	13613.5	3860.176471	813.084341	12.5	3747.2	796.1038458	25	4059.272708	3435.127292
73	Antiphase	Glu2	Glu0Sor1	96	0.010416667	50	17662.5	13973.5	3866.235294	821.5056643	12.5	3744.64	811.1980276	25	4062.629627	3426.650373
73	Antiphase	Glu2	Glu0Sor1	96	0.010416667	51	18022.5	14333.5	3858.558824	822.7799294	12.5	3736	813.0371045	25	4054.710545	3417.289455
73	Antiphase	Glu2	Glu0Sor1	96	0.010416667	52	18382.5	14693.5	4075.176471	837.3481191	12.5	3951.04	827.9849274	25	4275.610092	3626.469908
73	Antiphase	Glu2	Glu0Sor1	96	0.010416667	53	18742.5	15053.5	4066.088235	817.2646529	12.5	3957.76	796.7116417	25	4270.070964	3645.449036
73	Antiphase	Glu2	Glu0Sor1	96	0.010416667	54	19102.5	15413.5	4088.823529	833.4317376	12.5	3969.6	817.955174	25	4290.238428	3648.961572
73	Antiphase	Glu2	Glu0Sor1	96	0.010416667	55	19462.5	15773.5	4142.382353	793.485719	12.5	4055.04	768.8686754	25	4356.436521	3753.643479
73	Antiphase	Glu2	Glu0Sor1	96	0.010416667	56	19822.5	16133.5	4116.382353	806.8067666	12.5	4009.6	789.6226947	25	4319.132096	3700.067904
73	Antiphase	Glu2	Glu0Sor1	96	0.010416667	57	20182.5	16493.5	4163.705882	827.0007199	12.5	4033.28	830.3177866	25	4358.764572	3707.795428
73	Antiphase	Glu2	Glu0Sor1	96	0.010416667	58	20542.5	16853.5	4222.411765	800.3119482	12.5	4103.04	793.8238931	25	4414.218966	3791.861034
73	Antiphase	Glu2	Glu0Sor1	96	0.010416667	59	20902.5	17213.5	4196.323529	788.2129126	12.5	4067.2	792.683207	25	4377.931817	3756.468183
73	Antiphase	Glu2	Glu0Sor1	96	0.010416667	60	21262.5	17573.5	4051.705882	767.405393	12.5	3947.2	749.5278514	25	4241.014918	3653.385082
73	Antiphase	Glu2	Glu0Sor1	96	0.010416667	61	21622.5	17933.5	4020.558824	779.4225618	12.5	3903.04	774.8111856	25	4206.765985	3599.314015
73	Antiphase	Glu2	Glu0Sor1	96	0.010416667	62	21982.5	18293.5	3989.176471	746.1862899	12.5	3884.48	732.7394444	25	4171.713862	3597.246138
73	Antiphase	Glu2	Glu0Sor1	96	0.010416667	63	22342.5	18653.5	4020.382353	768.1768021	12.5	3907.84	762.319688	25	4206.669318	3609.010682
73	Antiphase	Glu2	Glu0Sor1	96	0.010416667	64	22702.5	19013.5	3983.117647	759.1330396	12.5	3884.16	742.3175242	25	4175.148469	3593.171531
73	Antiphase	Glu2	Glu0Sor1	96	0.010416667	65	23062.5	19373.5	3971.588235	747.3939236	12.5	3859.84	742.1199184	25	4150.751008	3568.928992
73	Antiphase	Glu2	Glu0Sor1	96	0.010416667	66	23422.5	19733.5	3972.147059	737.6387911	12.5	3871.04	722.2532151	25	4154.16326	3587.91674
73	Antiphase	Glu2	Glu0Sor1	96	0.010416667	67	23782.5	20093.5	3980.970588	755.5006268	12.5	3872.96	744.4168008	25	4164.771386	3581.148614
73	Antiphase	Glu2	Glu0Sor1	96	0.010416667	68	24142.5	20453.5	4175.823529	790.7418643	12.5	4088.64	760.9675245	25	4386.93927	3790.34073
73	Antiphase	Glu2	Glu0Sor1	96	0.010416667	69	24502.5	20813.5	4253.029412	781.6962577	12.5	4144.32	768.2655097	25	4445.48008	3843.15992
73	Antiphase	Glu2	Glu0Sor1	96	0.010416667	70	24862.5	21173.5	4293	781.8274608	12.5	4170.24	783.6343365	25	4477.42466	3863.05534
73	Antiphase	Glu2	Glu0Sor1	96	0.010416667	71	25222.5	21533.5	4271.088235	732.9707417	12.5	4146.56	745.5028549	25	4438.797119	3854.322881
73	Antiphase	Glu2	Glu0Sor1	96	0.010416667	72	25582.5	21893.5	4341.058824	739.2392707	12.5	4226.24	739.6197942	25	4516.170959	3936.309041
73	Antiphase	Glu2	Glu0Sor1	96	0.010416667	73	25942.5	22253.5	4230.088235	702.0088775	12.5	4097.28	728.3613755	25	4382.797659	3811.762341
73	Antiphase	Glu2	Glu0Sor1	96	0.010416667	74	26302.5	22613.5	4329.794118	693.3068755	12.5	4236.48	678.2254492	25	4502.344376	3970.615624
73	Antiphase	Glu2	Glu0Sor1	96	0.010416667	75	26662.5	22973.5	4220.794118	638.3570152	12.5	4091.84	668.8542243	25	4354.030856	3829.649144
73	Antiphase	Glu2	Glu0Sor1	96	0.010416667	76	27022.5	23333.5	4100.970588	668.8405728	12.5	3990.08	671.2864466	25	4253.224287	3726.935713
73	Antiphase	Glu2	Glu0Sor1	96	0.010416667	77	27382.5	23693.5	4066.235294	670.2039188	12.5	3959.04	667.9573639	25	4220.879287	3697.200713
73	Antiphase	Glu2	Glu0Sor1	96	0.010416667	78	27742.5	24053.5	4065.352941	682.226227	12.5	3945.6	692.4314647	25	4217.033134	3674.166866
73	Antiphase	Glu2	Glu0Sor1	96	0.010416667	79	28102.5	24413.5	4058.235294	670.7395052	12.5	3942.4	678.7753679	25	4208.479944	3676.320056
73	Antiphase	Glu2	Glu0Sor1	96	0.010416667	80	28462.5	24773.5	4018.794118	685.7187982	12.5	3913.6	678.7557243	25	4179.672244	3647.527756
73	Antiphase	Glu2	Glu0Sor1	96	0.010416667	81	28822.5	25133.5	4040.823529	677.9577014	12.5	3936	674.2581108	25	4200.309179	3671.690821
73	Antiphase	Glu2	Glu0Sor1	96	0.010416667	82	29182.5	25493.5	4029.558824	703.6459569	12.5	3917.44	700.3074372	25	4191.960515	3642.919485
73	Antiphase	Glu2	Glu0Sor1	96	0.010416667	83	29542.5	25853.5	4042.117647	657.5379606	12.5	3916.16	680.5179204	25	4182.923025	3649.396975
73	Antiphase	Glu2	Glu0Sor1	96	0.010416667	84	29902.5	26213.5	4317.441176	662.9836946	12.5	4200.96	674.1881834	25	4465.241768	3936.678232
73	Antiphase	Glu2	Glu0Sor1	96	0.010416667	85	30262.5	26573.5	4305.794118	636.3424644	12.5	4221.12	623.4351289	25	4465.506571	3976.733429
73	Antiphase	Glu2	Glu0Sor1	96	0.010416667	86	30622.5	26933.5	4234.882353	616.7014867	12.5	4094.08	669.7911316	25	4356.638124	3831.521876
73	Antiphase	Glu2	Glu0Sor1	96	0.010416667	87	30982.5	27293.5	4223.470588	601.4179985	12.5	4108.8	621.8881643	25	4352.58016	3865.01984
73	Antiphase	Glu2	Glu0Sor1	96	0.010416667	88	31342.5	27653.5	4307.558824	625.2887049	12.5	4184.64	650.8985379	25	4439.792227	3929.487773
73	Antiphase	Glu2	Glu0Sor1	96	0.010416667	89	31702.5	28013.5	4268.147059	574.9784575	12.5	4181.44	571.4203123	25	4405.436762	3957.443238
73	Antiphase	Glu2	Glu0Sor1	96	0.010416667	90	32062.5	28373.5	4290.382353	630.3212903	12.5	4155.52	675.6886068	25	4420.389934	3890.650066
73	Antiphase	Glu2	Glu0Sor1	96	0.010416667	91	32422.5	28733.5	4268.117647	610.1272593	12.5	4125.6	674.7503242	25	4390.102127	3861.097873
73	Antiphase	Glu2	Glu0Sor1	96	0.010416667	92	32782.5	29093.5	4125.852941	647.118044	12.5	4018.88	657.9275745	25	4276.787609	3760.972391
73	Antiphase	Glu2	Glu0Sor1	96	0.010416667	93	33142.5	29453.5	4155.529412	644.6711785	12.5	4050.24	660.7007189	25	4309.234682	3791.245318
73	Antiphase	Glu2	Glu0Sor1	96	0.010416667	94	33502.5	29813.5	4094.264706	608.7281411	12.5	4005.44	612.6868477	25	4245.613244	3765.266756
73	Antiphase	Glu2	Glu0Sor1	96	0.010416667	95	33862.5	30173.5	4122.941176	656.2136663	12.5	4007.36	678.7868394	25	4273.444441	3741.275559
73	Antiphase	Glu2	Glu0Sor1	96	0.010416667	96	34222.5	30533.5	4127	673.8587595	12.5	4006.4	694.3658978	25	4278.591432	3734.208568
73	Antiphase	Glu2	Glu0Sor1	96	0.010416667	97	34582.5	30893.5	4130.411765	647.3655478	12.5	4012.48	669.957531	25	4275.103352	3749.856648
73	Antiphase	Glu2	Glu0Sor1	96	0.010416667	98	34942.5	31253.5	4099.029412	634.5631726	12.5	3985.28	652.8937841	25	4241.214363	3729.345637
73	Antiphase	Glu2	Glu0Sor1	96	0.010416667	99	35302.5	31613.5	4097.764706	636.2203231	12.5	3976	666.4573005	25	4237.251262	3714.748738
73	Antiphase	Glu2	Glu0Sor1	96	0.010416667	100	35662.5	31973.5	4341.529412	611.882572	12.5	4261.44	620.2224117	25	4504.567185	4018.312815
73	Antiphase	Glu2	Glu0Sor1	96	0.010416667	101	36022.5	32333.5	4344.617647	623.2613867	12.5	4271.04	625.3844471	25	4516.190703	4025.889297
73	Antiphase	Glu2	Glu0Sor1	96	0.010416667	102	36382.5	32693.5	4347.117647	611.0745319	12.5	4246.72	638.9060651	25	4497.171178	3996.268822
73	Antiphase	Glu2	Glu0Sor1	96	0.010416667	103	36742.5	33053.5	4314.117647	599.0436501	12.5	4199.68	647.0328036	25	4453.316859	3946.043141
73	Antiphase	Glu2	Glu0Sor1	96	0.010416667	104	37102.5	33413.5	4268.617647	583.1607447	12.5	4144.64	652.9192702	25	4400.584354	3888.695646
73	Antiphase	Glu2	Glu0Sor1	96	0.010416667	105	37462.5	33773.5	4269.441176	649.1506441	12.5	4124.16	723.0163484	25	4407.582409	3840.737591
73	Antiphase	Glu2	Glu0Sor1	96	0.010416667	106	37822.5	34133.5	4244.411765	546.1966349	12.5	4105.6	649.2119439	25	4360.091082	3851.108918
73	Antiphase	Glu2	Glu0Sor1	96	0.010416667	107	38182.5	34493.5	4263.882353	601.1277642	12.5	4115.52	687.4708215	25	4385.008562	3846.031438
73	Antiphase	Glu2	Glu0Sor1	96	0.010416667	108	38542.5	34853.5	4131.352941	616.7225761	12.5	4028.16	635.8579296	25	4277.416308	3778.903692
73	Antiphase	Glu2	Glu0Sor1	96	0.010416667	109	38902.5	35213.5	4164.029412	647.5234175	12.5	4081.6	642.8976072	25	4333.615862	3829.584138
73	Antiphase	Glu2	Glu0Sor1	96	0.010416667	110	39262.5	35573.5	4098.764706	636.519103	12.5	3988.16	659.6488763	25	4246.74236	3729.57764
73	Antiphase	Glu2	Glu0Sor1	96	0.010416667	111	39622.5	35933.5	4145.911765	636.738016	12.5	4045.44	647.1876389	25	4299.137554	3791.742446
73	Antiphase	Glu2	Glu0Sor1	96	0.010416667	112	39982.5	36293.5	4115.029412	641.6581568	12.5	4027.2	643.7017943	25	4279.531103	3774.868897
73	Antiphase	Glu2	Glu0Sor1	96	0.010416667	113	40342.5	36653.5	4149.558824	659.5526194	12.5	4040.32	675.634931	25	4305.168893	3775.471107
73	Antiphase	Glu2	Glu0Sor1	96	0.010416667	114	40702.5	37013.5	4158.705882	665.1817008	12.5	4056	673.4270562	25	4319.983406	3792.016594
73	Antiphase	Glu2	Glu0Sor1	96	0.010416667	115	41062.5	37373.5	4118.176471	647.1850809	12.5	4013.12	668.0953225	25	4275.013366	3751.226634
73	Antiphase	Glu2	Glu0Sor1	96	0.010416667	116	41422.5	37733.5	4255.029412	591.0544347	12.5	4183.04	598.920451	25	4417.816817	3948.263183
73	Antiphase	Glu2	Glu0Sor1	96	0.010416667	117	41782.5	38093.5	4327	617.3366023	12.5	4194.88	676.3781191	25	4460.020223	3929.739777
73	Antiphase	Glu2	Glu0Sor1	96	0.010416667	118	42142.5	38453.5	4344.470588	604.6757943	12.5	4220.8	650.93164	25	4475.965203	3965.634797
73	Inphase	Glu0	Glu2Sor1	96	0.010416667	2	432	-3257	2989.090909	555.4129013	11	2989.090909	555.4129013	11	3317.318959	2660.862859
73	Inphase	Glu0	Glu2Sor1	96	0.010416667	3	792	-2897	3032	518.4962874	11	3032	518.4962874	11	3338.411725	2725.588275
73	Inphase	Glu0	Glu2Sor1	96	0.010416667	4	1152	-2537	3015.272727	396.1971961	11	3015.272727	396.1971961	11	3249.410308	2781.135147
73	Inphase	Glu0	Glu2Sor1	96	0.010416667	5	1512	-2177	3109.090909	442.4552982	11	3109.090909	442.4552982	11	3370.565281	2847.616537
73	Inphase	Glu0	Glu2Sor1	96	0.010416667	6	1872	-1817	3085.818182	431.3044906	11	3085.818182	431.3044906	11	3340.702848	2830.933516
73	Inphase	Glu0	Glu2Sor1	96	0.010416667	7	2232	-1457	3144.727273	372.8112367	11	3144.727273	372.8112367	11	3365.044635	2924.409911
73	Inphase	Glu0	Glu2Sor1	96	0.010416667	8	2592	-1097	3154.909091	372.4474338	11	3154.909091	372.4474338	11	3375.011459	2934.806723
73	Inphase	Glu0	Glu2Sor1	96	0.010416667	9	2952	-737	3168	367.8260458	11	3168	367.8260458	11	3385.371302	2950.628698
73	Inphase	Glu0	Glu2Sor1	96	0.010416667	10	3312	-377	3186.909091	337.1840609	11	3186.909091	337.1840609	11	3386.172137	2987.646045
73	Inphase	Glu0	Glu2Sor1	96	0.010416667	11	3672	-17	3228.363636	374.5053465	11	3228.363636	374.5053465	11	3449.682153	3007.04512
73	Inphase	Glu0	Glu2Sor1	96	0.010416667	12	4032	343	3077.818182	410.4723665	11	3077.818182	410.4723665	11	3320.391849	2835.244515
73	Inphase	Glu0	Glu2Sor1	96	0.010416667	13	4392	703	3088.727273	409.9631913	11	3088.727273	409.9631913	11	3331.000037	2846.454509
73	Inphase	Glu0	Glu2Sor1	96	0.010416667	14	4752	1063	3142.545455	418.329144	11	3142.545455	418.329144	11	3389.762181	2895.328728
73	Inphase	Glu0	Glu2Sor1	96	0.010416667	15	5112	1423	3171.636364	423.0837441	11	3171.636364	423.0837441	11	3421.662879	2921.609848
73	Inphase	Glu0	Glu2Sor1	96	0.010416667	16	5472	1783	3233.454545	423.211617	11	3233.454545	423.211617	11	3483.556629	2983.352462
73	Inphase	Glu0	Glu2Sor1	96	0.010416667	17	5832	2143	3285.090909	434.338452	11	3285.090909	434.338452	11	3541.768532	3028.413287
73	Inphase	Glu0	Glu2Sor1	96	0.010416667	18	6192	2503	3346.181818	432.5343497	11	3346.181818	432.5343497	11	3601.793284	3090.570352
73	Inphase	Glu0	Glu2Sor1	96	0.010416667	19	6552	2863	3385.454545	442.5933492	11	3385.454545	442.5933492	11	3647.0105	3123.89859
73	Inphase	Glu0	Glu2Sor1	96	0.010416667	20	6912	3223	3490.909091	456.228332	11	3490.909091	456.228332	11	3760.522806	3221.295376
73	Inphase	Glu0	Glu2Sor1	96	0.010416667	21	7272	3583	3514.181818	404.1241933	11	3514.181818	404.1241933	11	3753.003955	3275.359682
73	Inphase	Glu0	Glu2Sor1	96	0.010416667	22	7632	3943	3514.909091	420.5942117	11	3514.909091	420.5942117	11	3763.464386	3266.353795
73	Inphase	Glu0	Glu2Sor1	96	0.010416667	23	7992	4303	3508.363636	413.5212867	11	3508.363636	413.5212867	11	3752.7391	3263.988172
73	Inphase	Glu0	Glu2Sor1	96	0.010416667	24	8352	4663	3473.454545	383.1627236	11	3473.454545	383.1627236	11	3699.889245	3247.019846
73	Inphase	Glu0	Glu2Sor1	96	0.010416667	25	8712	5023	3467.636364	416.4976045	11	3467.636364	416.4976045	11	3713.770719	3221.502008
73	Inphase	Glu0	Glu2Sor1	96	0.010416667	26	9072	5383	3466.909091	381.5299345	11	3466.909091	381.5299345	11	3692.378874	3241.439308
73	Inphase	Glu0	Glu2Sor1	96	0.010416667	27	9432	5743	3496.727273	391.5009811	11	3496.727273	391.5009811	11	3728.089568	3265.364978
73	Inphase	Glu0	Glu2Sor1	96	0.010416667	28	9792	6103	3264	453.0289174	11	3264	453.0289174	11	3531.722982	2996.277018
73	Inphase	Glu0	Glu2Sor1	96	0.010416667	29	10152	6463	3240.727273	453.6282819	11	3240.727273	453.6282819	11	3508.804456	2972.650089
73	Inphase	Glu0	Glu2Sor1	96	0.010416667	30	10512	6823	3312	450.2799129	11	3312	450.2799129	11	3578.098424	3045.901576
73	Inphase	Glu0	Glu2Sor1	96	0.010416667	31	10872	7183	3465.454545	438.9779866	11	3465.454545	438.9779866	11	3724.873958	3206.035133
73	Inphase	Glu0	Glu2Sor1	96	0.010416667	32	11232	7543	3515.636364	489.7067026	11	3515.636364	489.7067026	11	3805.034531	3226.238196
73	Inphase	Glu0	Glu2Sor1	96	0.010416667	33	11592	7903	3544.727273	436.2964797	11	3544.727273	436.2964797	11	3802.562016	3286.89253
73	Inphase	Glu0	Glu2Sor1	96	0.010416667	34	11952	8263	3603.636364	477.9337345	11	3603.636364	477.9337345	11	3886.077152	3321.195576
73	Inphase	Glu0	Glu2Sor1	96	0.010416667	35	12312	8623	3589.090909	467.6172483	11	3589.090909	467.6172483	11	3865.435043	3312.746775
73	Inphase	Glu0	Glu2Sor1	96	0.010416667	36	12672	8983	3789.090909	526.2306442	11	3789.090909	526.2306442	11	4100.073347	3478.108471
73	Inphase	Glu0	Glu2Sor1	96	0.010416667	37	13032	9343	3738.181818	531.2757887	11	3738.181818	531.2757887	11	4052.145746	3424.217891
73	Inphase	Glu0	Glu2Sor1	96	0.010416667	38	13392	9703	3681.454545	536.2723867	11	3681.454545	536.2723867	11	3998.371274	3364.537817
73	Inphase	Glu0	Glu2Sor1	96	0.010416667	39	13752	10063	3679.272727	528.9380098	11	3679.272727	528.9380098	11	3991.855116	3366.690339
73	Inphase	Glu0	Glu2Sor1	96	0.010416667	40	14112	10423	3698.909091	579.7795192	11	3698.909091	579.7795192	11	4041.536892	3356.28129
73	Inphase	Glu0	Glu2Sor1	96	0.010416667	41	14472	10783	3638.545455	550.8837198	11	3638.545455	550.8837198	11	3964.096929	3312.99398
73	Inphase	Glu0	Glu2Sor1	96	0.010416667	42	14832	11143	3650.909091	576.4028894	11	3650.909091	576.4028894	11	3991.541431	3310.276751
73	Inphase	Glu0	Glu2Sor1	96	0.010416667	43	15192	11503	3686.545455	520.6127858	11	3686.545455	520.6127858	11	3994.20795	3378.882959
73	Inphase	Glu0	Glu2Sor1	96	0.010416667	44	15552	11863	3402.181818	587.4211127	11	3402.181818	587.4211127	11	3749.325512	3055.038124
73	Inphase	Glu0	Glu2Sor1	96	0.010416667	45	15912	12223	3504	573.1596636	11	3504	573.1596636	11	3842.715716	3165.284284
73	Inphase	Glu0	Glu2Sor1	96	0.010416667	46	16272	12583	3573.090909	623.7668562	11	3573.090909	623.7668562	11	3941.713565	3204.468253
73	Inphase	Glu0	Glu2Sor1	96	0.010416667	47	16632	12943	3631.272727	603.980975	11	3631.272727	603.980975	11	3988.202674	3274.34278
73	Inphase	Glu0	Glu2Sor1	96	0.010416667	48	16992	13303	3617.454545	598.3959164	11	3617.454545	598.3959164	11	3971.083934	3263.825157
73	Inphase	Glu0	Glu2Sor1	96	0.010416667	49	17352	13663	3678.545455	602.7225504	11	3678.545455	602.7225504	11	4034.73172	3322.359189
73	Inphase	Glu0	Glu2Sor1	96	0.010416667	50	17712	14023	3602.909091	693.2199441	11	3602.909091	693.2199441	11	4012.575899	3193.242283
73	Inphase	Glu0	Glu2Sor1	96	0.010416667	51	18072	14383	3699.636364	683.3738761	11	3699.636364	683.3738761	11	4103.484517	3295.78821
73	Inphase	Glu0	Glu2Sor1	96	0.010416667	52	18432	14743	3729.6	667.6131947	10	3729.6	667.6131947	10	4143.390945	3315.809055
73	Inphase	Glu0	Glu2Sor1	96	0.010416667	53	18792	15103	3768.8	648.5479165	10	3768.8	648.5479165	10	4170.774163	3366.825837
73	Inphase	Glu0	Glu2Sor1	96	0.010416667	54	19152	15463	3764.8	629.3694905	10	3764.8	629.3694905	10	4154.887252	3374.712748
73	Inphase	Glu0	Glu2Sor1	96	0.010416667	55	19512	15823	3739.2	658.5662542	10	3739.2	658.5662542	10	4147.383593	3331.016407
73	Inphase	Glu0	Glu2Sor1	96	0.010416667	56	19872	16183	3780	707.3581523	10	3780	707.3581523	10	4218.425125	3341.574875
73	Inphase	Glu0	Glu2Sor1	96	0.010416667	57	20232	16543	3735.2	661.5639383	10	3735.2	661.5639383	10	4145.241577	3325.158423
73	Inphase	Glu0	Glu2Sor1	96	0.010416667	58	20592	16903	3703.2	753.0437201	10	3703.2	753.0437201	10	4169.941333	3236.458667
73	Inphase	Glu0	Glu2Sor1	96	0.010416667	59	20952	17263	3737.6	677.1212266	10	3737.6	677.1212266	10	4157.284084	3317.915916
73	Inphase	Glu0	Glu2Sor1	96	0.010416667	60	21312	17623	3604.8	605.88169	10	3604.8	605.88169	10	3980.329362	3229.270638
73	Inphase	Glu0	Glu2Sor1	96	0.010416667	61	21672	17983	3652.8	641.611305	10	3652.8	641.611305	10	4050.474807	3255.125193
73	Inphase	Glu0	Glu2Sor1	96	0.010416667	62	22032	18343	3684	736.3887862	10	3684	736.3887862	10	4140.418498	3227.581502
73	Inphase	Glu0	Glu2Sor1	96	0.010416667	63	22392	18703	3733.6	729.6445406	10	3733.6	729.6445406	10	4185.838372	3281.361628
73	Inphase	Glu0	Glu2Sor1	96	0.010416667	64	22752	19063	3725.6	792.0588081	10	3725.6	792.0588081	10	4216.523135	3234.676865
73	Inphase	Glu0	Glu2Sor1	96	0.010416667	65	23112	19423	3765.6	759.5746178	10	3765.6	759.5746178	10	4236.389226	3294.810774
73	Inphase	Glu0	Glu2Sor1	96	0.010416667	66	23472	19783	3791.2	777.6564223	10	3791.2	777.6564223	10	4273.196444	3309.203556
73	Inphase	Glu0	Glu2Sor1	96	0.010416667	67	23832	20143	3852.8	701.6040035	10	3852.8	701.6040035	10	4287.658667	3417.941333
73	Inphase	Glu0	Glu2Sor1	96	0.010416667	68	24192	20503	3963.2	686.3774148	10	3963.2	686.3774148	10	4388.621129	3537.778871
73	Inphase	Glu0	Glu2Sor1	96	0.010416667	69	24552	20863	3941.6	687.3180082	10	3941.6	687.3180082	10	4367.604115	3515.595885
73	Inphase	Glu0	Glu2Sor1	96	0.010416667	70	24912	21223	3882.4	699.2470872	10	3882.4	699.2470872	10	4315.797835	3449.002165
73	Inphase	Glu0	Glu2Sor1	96	0.010416667	71	25272	21583	3976.8	680.1249558	10	3976.8	680.1249558	10	4398.345815	3555.254185
73	Inphase	Glu0	Glu2Sor1	96	0.010416667	72	25632	21943	4012.8	674.558094	10	4012.8	674.558094	10	4430.895438	3594.704562
73	Inphase	Glu0	Glu2Sor1	96	0.010416667	73	25992	22303	3839.2	687.2186778	10	3839.2	687.2186778	10	4265.142549	3413.257451
73	Inphase	Glu0	Glu2Sor1	96	0.010416667	74	26352	22663	3810.4	713.2229198	10	3810.4	713.2229198	10	4252.460146	3368.339854
73	Inphase	Glu0	Glu2Sor1	96	0.010416667	75	26712	23023	3884	663.6545286	10	3884	663.6545286	10	4295.337338	3472.662662
73	Inphase	Glu0	Glu2Sor1	96	0.010416667	76	27072	23383	3583.2	608.3794138	10	3583.2	608.3794138	10	3960.277467	3206.122533
73	Inphase	Glu0	Glu2Sor1	96	0.010416667	77	27432	23743	3748.8	589.4865563	10	3748.8	589.4865563	10	4114.167553	3383.432447
73	Inphase	Glu0	Glu2Sor1	96	0.010416667	78	27792	24103	3800.8	623.8256167	10	3800.8	623.8256167	10	4187.451123	3414.148877
73	Inphase	Glu0	Glu2Sor1	96	0.010416667	79	28152	24463	3852.8	663.6754227	10	3852.8	663.6754227	10	4264.150289	3441.449711
73	Inphase	Glu0	Glu2Sor1	96	0.010416667	80	28512	24823	3898.4	673.2374849	10	3898.4	673.2374849	10	4315.676916	3481.123084
73	Inphase	Glu0	Glu2Sor1	96	0.010416667	81	28872	25183	3918.4	723.0631139	10	3918.4	723.0631139	10	4366.559161	3470.240839
73	Inphase	Glu0	Glu2Sor1	96	0.010416667	82	29232	25543	3921.6	724.9391086	10	3921.6	724.9391086	10	4370.921915	3472.278085
73	Inphase	Glu0	Glu2Sor1	96	0.010416667	83	29592	25903	3961.6	784.3427822	10	3961.6	784.3427822	10	4447.740693	3475.459307
73	Inphase	Glu0	Glu2Sor1	96	0.010416667	84	29952	26263	4169.777778	806.3426346	9	4169.777778	806.3426346	9	4696.588299	3642.967256
73	Inphase	Glu0	Glu2Sor1	96	0.010416667	85	30312	26623	4030.222222	784.9257573	9	4030.222222	784.9257573	9	4543.040384	3517.404061
73	Inphase	Glu0	Glu2Sor1	96	0.010416667	86	30672	26983	4058.666667	757.490594	9	4058.666667	757.490594	9	4553.560521	3563.772812
73	Inphase	Glu0	Glu2Sor1	96	0.010416667	87	31032	27343	4034.666667	746.9082942	9	4034.666667	746.9082942	9	4522.646752	3546.686581
73	Inphase	Glu0	Glu2Sor1	96	0.010416667	88	31392	27703	4112.888889	767.4210781	9	4112.888889	767.4210781	9	4614.27066	3611.507118
73	Inphase	Glu0	Glu2Sor1	96	0.010416667	89	31752	28063	4049.777778	847.1861923	9	4049.777778	847.1861923	9	4603.272757	3496.282799
73	Inphase	Glu0	Glu2Sor1	96	0.010416667	90	32112	28423	4135.111111	765.2601591	9	4135.111111	765.2601591	9	4635.081082	3635.14114
73	Inphase	Glu0	Glu2Sor1	96	0.010416667	91	32472	28783	4040.888889	760.5834018	9	4040.888889	760.5834018	9	4537.803378	3543.9744
73	Inphase	Glu0	Glu2Sor1	96	0.010416667	92	32832	29143	3860.444444	718.5052385	9	3860.444444	718.5052385	9	4329.867867	3391.021022
73	Inphase	Glu0	Glu2Sor1	96	0.010416667	93	33192	29503	3680	690.2868969	9	3680	690.2868969	9	4130.987439	3229.012561
73	Inphase	Glu0	Glu2Sor1	96	0.010416667	94	33552	29863	3750.518519	704.532767	9	3750.518519	704.532767	9	4210.81326	3290.223777
73	Inphase	Glu0	Glu2Sor1	96	0.010416667	95	33912	30223	3821.037037	723.2364844	9	3821.037037	723.2364844	9	4293.55154	3348.522534
73	Inphase	Glu0	Glu2Sor1	96	0.010416667	96	34272	30583	3891.555556	746.0628511	9	3891.555556	746.0628511	9	4378.983285	3404.127826
73	Inphase	Glu0	Glu2Sor1	96	0.010416667	97	34632	30943	3935.111111	816.6805441	9	3935.111111	816.6805441	9	4468.675733	3401.546489
73	Inphase	Glu0	Glu2Sor1	96	0.010416667	98	34992	31303	3957.777778	826.8787362	9	3957.777778	826.8787362	9	4498.005219	3417.550337
73	Inphase	Glu0	Glu2Sor1	96	0.010416667	99	35352	31663	3980.444444	844.4937997	9	3980.444444	844.4937997	9	4532.180394	3428.708495
73	Inphase	Glu0	Glu2Sor1	96	0.010416667	100	35712	32023	4048	892.5200278	9	4048	892.5200278	9	4631.113085	3464.886915
73	Inphase	Glu0	Glu2Sor1	96	0.010416667	101	36072	32383	4036.444444	834.7657023	9	4036.444444	834.7657023	9	4581.824703	3491.064186
73	Inphase	Glu0	Glu2Sor1	96	0.010416667	102	36432	32743	4120	853.0041032	9	4120	853.0041032	9	4677.296014	3562.703986
73	Inphase	Glu0	Glu2Sor1	96	0.010416667	103	36792	33103	4068.444444	872.3495732	9	4068.444444	872.3495732	9	4638.379499	3498.50939
73	Inphase	Glu0	Glu2Sor1	96	0.010416667	104	37152	33463	4024	886.3227403	9	4024	886.3227403	9	4603.06419	3444.93581
73	Inphase	Glu0	Glu2Sor1	96	0.010416667	105	37512	33823	4164.444444	811.4590426	9	4164.444444	811.4590426	9	4694.597686	3634.291203
73	Inphase	Glu0	Glu2Sor1	96	0.010416667	106	37872	34183	4096.888889	760.2572664	9	4096.888889	760.2572664	9	4593.590303	3600.187475
73	Inphase	Glu0	Glu2Sor1	96	0.010416667	107	38232	34543	4012.444444	752.1501032	9	4012.444444	752.1501032	9	4503.849179	3521.03971
73	Inphase	Glu0	Glu2Sor1	96	0.010416667	108	38592	34903	3968	740.71587	9	3968	740.71587	9	4451.934368	3484.065632
73	Inphase	Glu0	Glu2Sor1	96	0.010416667	109	38952	35263	3923.555556	736.7833995	9	3923.555556	736.7833995	9	4404.92071	3442.190401
73	Inphase	Glu0	Glu2Sor1	96	0.010416667	110	39312	35623	4005.333333	758.4405052	9	4005.333333	758.4405052	9	4500.847797	3509.81887
73	Inphase	Glu0	Glu2Sor1	96	0.010416667	111	39672	35983	3855.111111	766.5866625	9	3855.111111	766.5866625	9	4355.947731	3354.274492
73	Inphase	Glu0	Glu2Sor1	96	0.010416667	112	40032	36343	4043.555556	868.8209124	9	4043.555556	868.8209124	9	4611.185218	3475.925893
73	Inphase	Glu0	Glu2Sor1	96	0.010416667	113	40392	36703	3900.444444	745.1508423	9	3900.444444	745.1508423	9	4387.276328	3413.612561
73	Inphase	Glu0	Glu2Sor1	96	0.010416667	114	40752	37063	4078.222222	820.6122376	9	4078.222222	820.6122376	9	4614.355551	3542.088894
73	Inphase	Glu0	Glu2Sor1	96	0.010416667	115	41112	37423	4112	854.8309774	9	4112	854.8309774	9	4670.489572	3553.510428
73	Inphase	Glu0	Glu2Sor1	96	0.010416667	116	41472	37783	4150.222222	797.1326392	9	4150.222222	797.1326392	9	4671.015546	3629.428898
73	Inphase	Glu0	Glu2Sor1	96	0.010416667	117	41832	38143	4239.111111	896.7268877	9	4239.111111	896.7268877	9	4824.972678	3653.249544
73	Inphase	Glu0	Glu2Sor1	96	0.010416667	118	42192	38503	4113.777778	981.6050349	9	4113.777778	981.6050349	9	4755.093067	3472.462488
73	Inphase	Glu0	Glu2Sor1	96	0.010416667	119	42552	38863	4275.555556	917.0396817	9	4275.555556	917.0396817	9	4874.688148	3676.422964
