# Supplementary material for: Yeast cell responses and survival during periodic osmotic stress are controlled by glucose availability
Source: eLife. 2024 Apr 3;12:RP88750. doi: 10.7554/eLife.88750 (PMC10990491; doi:10.7554/eLife.88750)
Supplement: Figure 6—figure supplement 1—source data 1. [file elife-88750-fig6-figsupp1-data1.zip › Data.Figure.6.Supplement.1a.txt]

Experiment	Position	Condition	Period	Medium.OFF	Medium.ON	Frame	Pos.0	Frame.0	Autofocus	Time	Time.Relative	Mean.Coloc	SD.Coloc	N.Cells	Mean.Coloc.Mothers	SD.Coloc.Mothers	N.Cells.Mothers	Mean.Coloc.Daughters	SD.Coloc.Daughters	N.Cells.Daughters
73	9	Inphase	96	Glu0	Glu2Sor1	1	8	0	Passed	72	-3617	1.086972532	0.034065413	11	1.086972532	0.034065413	11	NA	NA	0
73	9	Inphase	96	Glu0	Glu2Sor1	2	8	1	Passed	432	-3257	1.081881809	0.070503508	12	1.064010831	0.035385176	11	1.278462564	NA	1
73	9	Inphase	96	Glu0	Glu2Sor1	3	8	2	Passed	792	-2897	1.098776846	0.091771048	13	1.064367477	0.040330202	11	1.288028376	0.011896089	2
73	9	Inphase	96	Glu0	Glu2Sor1	4	8	3	Passed	1152	-2537	1.078051228	0.070989618	13	1.052655966	0.037368809	11	1.217725173	0.019957361	2
73	9	Inphase	96	Glu0	Glu2Sor1	5	8	4	Passed	1512	-2177	1.092597159	0.07094196	14	1.063625706	0.043803707	11	1.19882582	0.039698072	3
73	9	Inphase	96	Glu0	Glu2Sor1	6	8	5	Passed	1872	-1817	1.092314712	0.068457613	14	1.06300775	0.038111904	11	1.199773571	0.033974347	3
73	9	Inphase	96	Glu0	Glu2Sor1	7	8	6	Passed	2232	-1457	1.085788591	0.055486968	14	1.063186116	0.036971707	11	1.16866433	0.008081488	3
73	9	Inphase	96	Glu0	Glu2Sor1	8	8	7	Passed	2592	-1097	1.094720273	0.058346962	14	1.073050752	0.042548453	11	1.174175186	0.032004507	3
73	9	Inphase	96	Glu0	Glu2Sor1	9	8	8	Passed	2952	-737	1.090965403	0.051932672	14	1.071153813	0.033449351	11	1.163607903	0.043151784	3
73	9	Inphase	96	Glu0	Glu2Sor1	10	8	9	Passed	3312	-377	1.093352675	0.052987415	14	1.076042019	0.04390638	11	1.156825082	0.030327142	3
73	9	Inphase	96	Glu0	Glu2Sor1	11	8	10	Passed	3672	-17	1.081071467	0.046413761	14	1.063679613	0.033103077	11	1.1448416	0.027566414	3
73	9	Inphase	96	Glu0	Glu2Sor1	12	8	11	Passed	4032	343	1.316048902	0.11519384	15	1.26494239	0.070585625	11	1.456591809	0.096973401	4
73	9	Inphase	96	Glu0	Glu2Sor1	13	8	12	Passed	4392	703	1.299591308	0.155785164	15	1.23250237	0.073941369	11	1.484085887	0.182052924	4
73	9	Inphase	96	Glu0	Glu2Sor1	14	8	13	Passed	4752	1063	1.208388162	0.115093686	15	1.164294959	0.059874577	11	1.329644473	0.152100247	4
73	9	Inphase	96	Glu0	Glu2Sor1	15	8	14	Passed	5112	1423	1.159006303	0.080372411	16	1.121982776	0.050190571	11	1.240458063	0.076574848	5
73	9	Inphase	96	Glu0	Glu2Sor1	16	8	15	Passed	5472	1783	1.142276711	0.092569962	16	1.102806744	0.054878324	11	1.22911064	0.104384321	5
73	9	Inphase	96	Glu0	Glu2Sor1	17	8	16	Passed	5832	2143	1.121164178	0.1037443	16	1.082734571	0.057994693	11	1.205709314	0.13768149	5
73	9	Inphase	96	Glu0	Glu2Sor1	18	8	17	Passed	6192	2503	1.106148916	0.110962409	16	1.070329855	0.060413572	11	1.184950848	0.160491486	5
73	9	Inphase	96	Glu0	Glu2Sor1	19	8	18	Passed	6552	2863	1.113386529	0.095916099	16	1.080596194	0.0600489	11	1.185525267	0.126582495	5
73	9	Inphase	96	Glu0	Glu2Sor1	20	8	19	Passed	6912	3223	1.116309602	0.108331484	16	1.08002069	0.045849186	11	1.196145207	0.164817947	5
73	9	Inphase	96	Glu0	Glu2Sor1	21	8	20	Passed	7272	3583	1.111322083	0.099562895	16	1.077101188	0.038655395	11	1.186608052	0.15209167	5
73	9	Inphase	96	Glu0	Glu2Sor1	22	8	21	Passed	7632	3943	1.112032092	0.093701065	16	1.079852631	0.034120299	11	1.182826906	0.144573658	5
73	9	Inphase	96	Glu0	Glu2Sor1	23	8	22	Passed	7992	4303	1.106708455	0.09439594	16	1.074783887	0.039080865	11	1.176942503	0.143623376	5
73	9	Inphase	96	Glu0	Glu2Sor1	24	8	23	Passed	8352	4663	1.107235502	0.093210062	16	1.071698947	0.03544981	11	1.185415925	0.135372298	5
73	9	Inphase	96	Glu0	Glu2Sor1	25	8	24	Passed	8712	5023	1.108759809	0.093639608	16	1.078927026	0.035654753	11	1.174391934	0.147889489	5
73	9	Inphase	96	Glu0	Glu2Sor1	26	8	25	Passed	9072	5383	1.11497281	0.099885453	16	1.082558197	0.042531389	11	1.186284959	0.153771319	5
73	9	Inphase	96	Glu0	Glu2Sor1	27	8	26	Passed	9432	5743	1.118801924	0.100331023	16	1.087843902	0.036487819	11	1.186909574	0.161202865	5
73	9	Inphase	96	Glu0	Glu2Sor1	28	8	27	Passed	9792	6103	1.324192517	0.148045038	16	1.267253336	0.064878334	11	1.449458717	0.207693968	5
73	9	Inphase	96	Glu0	Glu2Sor1	29	8	28	Passed	10152	6463	1.285895917	0.182352653	16	1.220484977	0.072902154	11	1.429799986	0.271585024	5
73	9	Inphase	96	Glu0	Glu2Sor1	30	8	29	Passed	10512	6823	1.178489105	0.137555396	16	1.127557699	0.055501897	11	1.290538198	0.201065046	5
73	9	Inphase	96	Glu0	Glu2Sor1	31	8	30	Passed	10872	7183	1.148572986	0.110081325	16	1.105340689	0.041461282	11	1.24368404	0.157152939	5
73	9	Inphase	96	Glu0	Glu2Sor1	32	8	31	Passed	11232	7543	1.138628391	0.113686381	16	1.096744939	0.039747523	11	1.230771987	0.170529743	5
73	9	Inphase	96	Glu0	Glu2Sor1	33	8	32	Passed	11592	7903	1.131622181	0.098293968	16	1.095000255	0.039148536	11	1.21219042	0.14351869	5
73	9	Inphase	96	Glu0	Glu2Sor1	34	8	33	Passed	11952	8263	1.125435079	0.097905536	16	1.090231689	0.030770511	11	1.202882537	0.150575196	5
73	9	Inphase	96	Glu0	Glu2Sor1	35	8	34	Passed	12312	8623	1.115186873	0.080227734	16	1.084696529	0.034004837	11	1.18226563	0.11430221	5
73	9	Inphase	96	Glu0	Glu2Sor1	36	8	35	Passed	12672	8983	1.09637857	0.062029163	16	1.079378671	0.031447198	11	1.13377835	0.09702102	5
73	9	Inphase	96	Glu0	Glu2Sor1	37	8	36	Passed	13032	9343	1.102621678	0.061136693	16	1.088943715	0.036548226	11	1.132713196	0.095029271	5
73	9	Inphase	96	Glu0	Glu2Sor1	38	8	37	Passed	13392	9703	1.09998165	0.052737142	16	1.084613284	0.032104119	11	1.133792056	0.075989436	5
73	9	Inphase	96	Glu0	Glu2Sor1	39	8	38	Passed	13752	10063	1.098945349	0.055511422	16	1.082973156	0.033503383	11	1.134084171	0.080650633	5
73	9	Inphase	96	Glu0	Glu2Sor1	40	8	39	Passed	14112	10423	1.111456018	0.072769388	16	1.093094297	0.049060441	11	1.151851804	0.104275727	5
73	9	Inphase	96	Glu0	Glu2Sor1	41	8	40	Passed	14472	10783	1.095585308	0.046455491	16	1.082604683	0.032585127	11	1.124142682	0.062894165	5
73	9	Inphase	96	Glu0	Glu2Sor1	42	8	41	Passed	14832	11143	1.097263258	0.054902748	16	1.077002174	0.029380506	11	1.141837642	0.074385028	5
73	9	Inphase	96	Glu0	Glu2Sor1	43	8	42	Passed	15192	11503	1.095460608	0.051349578	16	1.08279842	0.038562271	11	1.123317421	0.068988311	5
73	9	Inphase	96	Glu0	Glu2Sor1	44	8	43	Passed	15552	11863	1.259000266	0.099554073	16	1.231469168	0.076902259	11	1.319568681	0.125344912	5
73	9	Inphase	96	Glu0	Glu2Sor1	45	8	44	Passed	15912	12223	1.224820858	0.102491569	16	1.196785204	0.073891012	11	1.286499295	0.137205945	5
73	9	Inphase	96	Glu0	Glu2Sor1	46	8	45	Passed	16272	12583	1.148007481	0.085389116	16	1.120796149	0.054528345	11	1.207872411	0.115728174	5
73	9	Inphase	96	Glu0	Glu2Sor1	47	8	46	Passed	16632	12943	1.11093136	0.067811971	16	1.08900817	0.053305527	11	1.159162378	0.076883216	5
73	9	Inphase	96	Glu0	Glu2Sor1	48	8	47	Passed	16992	13303	1.104469595	0.072112675	16	1.082801586	0.055699607	11	1.152139216	0.087253387	5
73	9	Inphase	96	Glu0	Glu2Sor1	49	8	48	Passed	17352	13663	1.10755416	0.074353107	16	1.083974066	0.046679152	11	1.159430366	0.101936749	5
73	9	Inphase	96	Glu0	Glu2Sor1	50	8	49	Passed	17712	14023	1.113837946	0.073802391	16	1.092297819	0.057552529	11	1.161226226	0.0897872	5
73	9	Inphase	96	Glu0	Glu2Sor1	51	8	50	Passed	18072	14383	1.109981271	0.068525938	16	1.083775855	0.051880831	11	1.167633185	0.069548864	5
73	9	Inphase	96	Glu0	Glu2Sor1	52	8	51	Passed	18432	14743	1.083387084	0.052475692	14	1.091232818	0.049253944	10	1.06377275	0.06274306	4
73	9	Inphase	96	Glu0	Glu2Sor1	53	8	52	Passed	18792	15103	1.101020383	0.069376157	14	1.113862683	0.058745343	10	1.068914633	0.092624984	4
73	9	Inphase	96	Glu0	Glu2Sor1	54	8	53	Passed	19152	15463	1.084623476	0.056671016	14	1.093696322	0.042548708	10	1.061941359	0.086749143	4
73	9	Inphase	96	Glu0	Glu2Sor1	55	8	54	Passed	19512	15823	1.100926069	0.071336925	14	1.113806622	0.046781931	10	1.068724687	0.116408327	4
73	9	Inphase	96	Glu0	Glu2Sor1	56	8	55	Passed	19872	16183	1.129086343	0.140684363	14	1.098503395	0.042555599	10	1.205543714	0.263478193	4
73	9	Inphase	96	Glu0	Glu2Sor1	57	8	56	Passed	20232	16543	1.122832379	0.136186468	14	1.09268735	0.041112045	10	1.198194951	0.254355855	4
73	9	Inphase	96	Glu0	Glu2Sor1	58	8	57	Passed	20592	16903	1.084293595	0.07310218	14	1.100491035	0.047294336	10	1.043799995	0.115697579	4
73	9	Inphase	96	Glu0	Glu2Sor1	59	8	58	Passed	20952	17263	1.084633197	0.073629806	14	1.100737702	0.045912031	10	1.044371936	0.118924164	4
73	9	Inphase	96	Glu0	Glu2Sor1	60	8	59	Passed	21312	17623	1.210789066	0.132997887	14	1.234533868	0.094242003	10	1.151427063	0.20839238	4
73	9	Inphase	96	Glu0	Glu2Sor1	61	8	60	Passed	21672	17983	1.163778372	0.114931408	14	1.185788145	0.092964945	10	1.10875394	0.160190083	4
73	9	Inphase	96	Glu0	Glu2Sor1	62	8	61	Passed	22032	18343	1.105656034	0.069572497	14	1.115822204	0.057874389	10	1.080240607	0.098593493	4
73	9	Inphase	96	Glu0	Glu2Sor1	63	8	62	Passed	22392	18703	1.089262304	0.058808891	14	1.094935736	0.052559874	10	1.075078723	0.079521226	4
73	9	Inphase	96	Glu0	Glu2Sor1	64	8	63	Passed	22752	19063	1.075717053	0.057639459	14	1.08238705	0.054483203	10	1.059042059	0.070515031	4
73	9	Inphase	96	Glu0	Glu2Sor1	65	8	64	Passed	23112	19423	1.071452061	0.056003033	14	1.080117922	0.05289061	10	1.049787407	0.065745129	4
73	9	Inphase	96	Glu0	Glu2Sor1	66	8	65	Passed	23472	19783	1.0760581	0.058323256	14	1.079646195	0.0532443	10	1.067087863	0.078007743	4
73	9	Inphase	96	Glu0	Glu2Sor1	67	8	66	Passed	23832	20143	1.078130247	0.054688596	14	1.084247168	0.050739493	10	1.062837944	0.069284204	4
73	9	Inphase	96	Glu0	Glu2Sor1	68	8	67	Passed	24192	20503	1.065882015	0.050392873	14	1.074729465	0.047218149	10	1.043763388	0.058329671	4
73	9	Inphase	96	Glu0	Glu2Sor1	69	8	68	Passed	24552	20863	1.063610473	0.051358844	14	1.071814111	0.043681564	10	1.043101378	0.070148178	4
73	9	Inphase	96	Glu0	Glu2Sor1	70	8	69	Passed	24912	21223	1.070521448	0.056609221	14	1.07860652	0.040048526	10	1.050308766	0.091171992	4
73	9	Inphase	96	Glu0	Glu2Sor1	71	8	70	Passed	25272	21583	1.076967764	0.06179739	14	1.092311366	0.048034219	10	1.03860876	0.082946644	4
73	9	Inphase	96	Glu0	Glu2Sor1	72	8	71	Passed	25632	21943	1.072096956	0.067041322	14	1.080679744	0.049786933	10	1.050639986	0.105738843	4
73	9	Inphase	96	Glu0	Glu2Sor1	73	8	72	Passed	25992	22303	1.075128472	0.058655551	14	1.078755632	0.034269425	10	1.066060574	0.10598136	4
73	9	Inphase	96	Glu0	Glu2Sor1	74	8	73	Passed	26352	22663	1.067753634	0.056941469	14	1.076710462	0.044145251	10	1.045361566	0.085251014	4
73	9	Inphase	96	Glu0	Glu2Sor1	75	8	74	Passed	26712	23023	1.060856904	0.057193554	14	1.079658144	0.040756845	10	1.013853803	0.071185716	4
73	9	Inphase	96	Glu0	Glu2Sor1	76	8	75	Passed	27072	23383	1.172178219	0.11772764	14	1.198008158	0.106293056	10	1.107603373	0.135575246	4
73	9	Inphase	96	Glu0	Glu2Sor1	77	8	76	Passed	27432	23743	1.16635739	0.107754441	14	1.187891084	0.077846803	10	1.112523153	0.163475411	4
73	9	Inphase	96	Glu0	Glu2Sor1	78	8	77	Failed	27792	24103	1.121038078	0.080321101	14	1.137125262	0.062701861	10	1.080820116	0.114640898	4
73	9	Inphase	96	Glu0	Glu2Sor1	79	8	78	Passed	28152	24463	1.075718766	0.056062639	14	1.08635944	0.050908198	10	1.049117078	0.067259728	4
73	9	Inphase	96	Glu0	Glu2Sor1	80	8	79	Passed	28512	24823	1.068466656	0.056843017	14	1.078493819	0.056788137	10	1.04339875	0.056159295	4
73	9	Inphase	96	Glu0	Glu2Sor1	81	8	80	Passed	28872	25183	1.070165597	0.061048195	14	1.080923847	0.059163631	10	1.043269973	0.065563081	4
73	9	Inphase	96	Glu0	Glu2Sor1	82	8	81	Passed	29232	25543	1.069475317	0.05861787	14	1.082580536	0.056650869	10	1.03671227	0.057077975	4
73	9	Inphase	96	Glu0	Glu2Sor1	83	8	82	Passed	29592	25903	1.06246457	0.054010679	14	1.071048066	0.05615432	10	1.041005831	0.048182128	4
73	9	Inphase	96	Glu0	Glu2Sor1	84	8	83	Passed	29952	26263	1.070267965	0.072842613	13	1.09030762	0.06946075	9	1.02517874	0.066652699	4
73	9	Inphase	96	Glu0	Glu2Sor1	85	8	84	Passed	30312	26623	1.060785947	0.062810031	13	1.078391293	0.052354287	9	1.021173918	0.073818344	4
73	9	Inphase	96	Glu0	Glu2Sor1	86	8	85	Passed	30672	26983	1.067978673	0.065176852	13	1.087176166	0.057320313	9	1.024784314	0.068096534	4
73	9	Inphase	96	Glu0	Glu2Sor1	87	8	86	Passed	31032	27343	1.069193403	0.066515247	13	1.086930946	0.059533028	9	1.029283932	0.071961187	4
73	9	Inphase	96	Glu0	Glu2Sor1	88	8	87	Passed	31392	27703	1.073969136	0.06912207	13	1.095672281	0.054561039	9	1.02513706	0.081120376	4
73	9	Inphase	96	Glu0	Glu2Sor1	89	8	88	Passed	31752	28063	1.072928913	0.070296597	13	1.094648306	0.059387893	9	1.024060278	0.075907404	4
73	9	Inphase	96	Glu0	Glu2Sor1	90	8	89	Passed	32112	28423	1.073902561	0.073086583	13	1.098305565	0.063024407	9	1.018995801	0.07048548	4
73	9	Inphase	96	Glu0	Glu2Sor1	91	8	90	Passed	32472	28783	1.079483787	0.069024015	13	1.101217014	0.055577421	9	1.030584027	0.078835765	4
73	9	Inphase	96	Glu0	Glu2Sor1	92	8	91	Failed	32832	29143	1.141489076	0.085009228	13	1.137672527	0.067263385	9	1.150076313	0.129225726	4
73	9	Inphase	96	Glu0	Glu2Sor1	93	8	92	Passed	33192	29503	1.203494366	0.172746789	13	1.17412804	0.083578379	9	1.269568598	0.303858534	4
73	9	Inphase	96	Glu0	Glu2Sor1	94	8	93	Failed	33552	29863	1.16980726	0.150262445	13	1.142862706	0.072810608	9	1.230432506	0.262868021	4
73	9	Inphase	96	Glu0	Glu2Sor1	95	8	94	Failed	33912	30223	1.136120154	0.128632594	13	1.111597372	0.064008945	9	1.191296413	0.222252851	4
73	9	Inphase	96	Glu0	Glu2Sor1	96	8	95	Passed	34272	30583	1.102433048	0.108370099	13	1.080332038	0.05807432	9	1.152160321	0.18226412	4
73	9	Inphase	96	Glu0	Glu2Sor1	97	8	96	Passed	34632	30943	1.095322273	0.115603952	13	1.0732618	0.0673125	9	1.144958338	0.191388408	4
73	9	Inphase	96	Glu0	Glu2Sor1	98	8	97	Failed	34992	31303	1.094579131	0.109534058	13	1.074615998	0.064517194	9	1.139496182	0.181673576	4
73	9	Inphase	96	Glu0	Glu2Sor1	99	8	98	Passed	35352	31663	1.09383599	0.104263139	13	1.075970196	0.063488113	9	1.134034026	0.172111877	4
73	9	Inphase	96	Glu0	Glu2Sor1	100	8	99	Passed	35712	32023	1.056802958	0.066052924	13	1.077096622	0.06124274	9	1.011142215	0.058607084	4
73	9	Inphase	96	Glu0	Glu2Sor1	101	8	100	Passed	36072	32383	1.058778152	0.063763613	13	1.078840653	0.057928668	9	1.013637523	0.05822512	4
73	9	Inphase	96	Glu0	Glu2Sor1	102	8	101	Passed	36432	32743	1.067505694	0.067489811	13	1.090086038	0.060506446	9	1.016699922	0.059038129	4
73	9	Inphase	96	Glu0	Glu2Sor1	103	8	102	Passed	36792	33103	1.059908793	0.070630298	13	1.085463002	0.060733264	9	1.002411824	0.061249948	4
73	9	Inphase	96	Glu0	Glu2Sor1	104	8	103	Passed	37152	33463	1.05744933	0.065480907	13	1.074835377	0.062910808	9	1.018330727	0.060413298	4
73	9	Inphase	96	Glu0	Glu2Sor1	105	8	104	Passed	37512	33823	1.065077692	0.066773656	13	1.081438725	0.063944072	9	1.028265367	0.065737254	4
73	9	Inphase	96	Glu0	Glu2Sor1	106	8	105	Passed	37872	34183	1.061874118	0.0662685	13	1.07854663	0.065485492	9	1.024360967	0.058482684	4
73	9	Inphase	96	Glu0	Glu2Sor1	107	8	106	Passed	38232	34543	1.062962641	0.062582587	13	1.078347593	0.058549735	9	1.0283465	0.06493846	4
73	9	Inphase	96	Glu0	Glu2Sor1	108	8	107	Failed	38592	34903	1.139385346	0.090254998	11	1.117645841	0.078210273	9	1.237213118	0.095555596	2
73	9	Inphase	96	Glu0	Glu2Sor1	109	8	108	Passed	38952	35263	1.210898725	0.179300229	11	1.15694409	0.104167538	9	1.453694585	0.300963672	2
73	9	Inphase	96	Glu0	Glu2Sor1	110	8	109	Passed	39312	35623	1.14019013	0.135476133	11	1.102422641	0.068976053	9	1.310143831	0.273624358	2
73	9	Inphase	96	Glu0	Glu2Sor1	111	8	110	Passed	39672	35983	1.114183514	0.116840644	11	1.084217013	0.059314032	9	1.249032771	0.252827136	2
73	9	Inphase	96	Glu0	Glu2Sor1	112	8	111	Passed	40032	36343	1.072952614	0.076567264	11	1.088889344	0.066554155	9	1.001237332	0.103042887	2
73	9	Inphase	96	Glu0	Glu2Sor1	113	8	112	Passed	40392	36703	1.108259822	0.12620939	11	1.075324569	0.06516374	9	1.256468461	0.267625519	2
73	9	Inphase	96	Glu0	Glu2Sor1	114	8	113	Passed	40752	37063	1.067955139	0.074093592	11	1.082226513	0.062809213	9	1.003733955	0.115138422	2
73	9	Inphase	96	Glu0	Glu2Sor1	115	8	114	Passed	41112	37423	1.066890368	0.072445773	11	1.077915462	0.065734108	9	1.017277441	0.109083717	2
73	9	Inphase	96	Glu0	Glu2Sor1	116	8	115	Passed	41472	37783	1.066029472	0.068203563	11	1.079041188	0.059872507	9	1.00747675	0.097257067	2
73	9	Inphase	96	Glu0	Glu2Sor1	117	8	116	Passed	41832	38143	1.065598343	0.066806749	11	1.078208609	0.058173522	9	1.008852147	0.098421116	2
73	9	Inphase	96	Glu0	Glu2Sor1	118	8	117	Passed	42192	38503	1.075403361	0.060689062	9	1.075403361	0.060689062	9	NA	NA	0
73	9	Inphase	96	Glu0	Glu2Sor1	119	8	118	Passed	42552	38863	1.068616444	0.053102309	9	1.068616444	0.053102309	9	NA	NA	0
73	19	Repeated.Glucose	96	Glu2	Glu0	1	18	0	Passed	162	-3527	1.100973496	0.057838308	20	1.100973496	0.057838308	20	NA	NA	0
73	19	Repeated.Glucose	96	Glu2	Glu0	2	18	1	Passed	522	-3167	1.103303638	0.06646813	21	1.096248922	0.059585082	20	1.244397957	NA	1
73	19	Repeated.Glucose	96	Glu2	Glu0	3	18	2	Passed	882	-2807	1.103986113	0.095313335	22	1.083968517	0.047267927	20	1.304162074	0.24529874	2
73	19	Repeated.Glucose	96	Glu2	Glu0	4	18	3	Passed	1242	-2447	1.103115982	0.084287091	23	1.085678886	0.043348912	20	1.219363293	0.192314987	3
73	19	Repeated.Glucose	96	Glu2	Glu0	5	18	4	Failed	1602	-2087	1.098444755	0.073454356	23	1.082431579	0.037930127	20	1.205199263	0.161320681	3
73	19	Repeated.Glucose	96	Glu2	Glu0	6	18	5	Passed	1962	-1727	1.101203238	0.077567053	24	1.079184273	0.046198062	20	1.211298067	0.114966313	4
73	19	Repeated.Glucose	96	Glu2	Glu0	7	18	6	Passed	2322	-1367	1.107414232	0.092716873	25	1.072890666	0.036978242	20	1.245508496	0.123638552	5
73	19	Repeated.Glucose	96	Glu2	Glu0	8	18	7	Passed	2682	-1007	1.113986165	0.085518343	26	1.078705012	0.0429966	20	1.231590009	0.089252508	6
73	19	Repeated.Glucose	96	Glu2	Glu0	9	18	8	Passed	3042	-647	1.097288082	0.06846186	27	1.068758783	0.045149045	20	1.178800367	0.058229727	7
73	19	Repeated.Glucose	96	Glu2	Glu0	10	18	9	Passed	3402	-287	1.094826874	0.067629251	29	1.06352006	0.040960265	20	1.164397571	0.064249361	9
73	19	Repeated.Glucose	96	Glu2	Glu0	11	18	10	Passed	3762	73	1.098698732	0.072317249	30	1.062258993	0.03938606	20	1.17157821	0.068733385	10
73	19	Repeated.Glucose	96	Glu2	Glu0	12	18	11	Passed	4122	433	1.089604584	0.072961231	30	1.056081471	0.036141685	20	1.15665081	0.083086798	10
73	19	Repeated.Glucose	96	Glu2	Glu0	13	18	12	Passed	4482	793	1.08325358	0.070387057	30	1.054747965	0.036304195	20	1.140264808	0.088115895	10
73	19	Repeated.Glucose	96	Glu2	Glu0	14	18	13	Passed	4842	1153	1.099383074	0.077881807	30	1.066391627	0.043293533	20	1.165365968	0.091276926	10
73	19	Repeated.Glucose	96	Glu2	Glu0	15	18	14	Passed	5202	1513	1.092781517	0.075778483	31	1.057546263	0.039716776	20	1.156845616	0.085043267	11
73	19	Repeated.Glucose	96	Glu2	Glu0	16	18	15	Passed	5562	1873	1.0854574	0.071317635	31	1.051893598	0.0361336	20	1.146482496	0.08017717	11
73	19	Repeated.Glucose	96	Glu2	Glu0	17	18	16	Passed	5922	2233	1.092048361	0.07207737	31	1.061979889	0.03753119	20	1.146718309	0.088392368	11
73	19	Repeated.Glucose	96	Glu2	Glu0	18	18	17	Passed	6282	2593	1.103722807	0.077383054	31	1.069103552	0.036900451	20	1.166666906	0.09285552	11
73	19	Repeated.Glucose	96	Glu2	Glu0	19	18	18	Passed	6642	2953	1.097606591	0.079932588	31	1.062166891	0.037378585	20	1.162042409	0.097128459	11
73	19	Repeated.Glucose	96	Glu2	Glu0	20	18	19	Passed	7002	3313	1.101564027	0.07471697	31	1.067395026	0.038212057	20	1.163689484	0.085982555	11
73	19	Repeated.Glucose	96	Glu2	Glu0	21	18	20	Passed	7362	3673	1.102354117	0.072235105	31	1.067309097	0.038107634	20	1.166072336	0.077280316	11
73	19	Repeated.Glucose	96	Glu2	Glu0	22	18	21	Passed	7722	4033	1.098304948	0.07964194	31	1.060535692	0.035459818	20	1.166976322	0.092731287	11
73	19	Repeated.Glucose	96	Glu2	Glu0	23	18	22	Passed	8082	4393	1.094865201	0.078695477	31	1.056511202	0.033722189	20	1.164599743	0.090150017	11
73	19	Repeated.Glucose	96	Glu2	Glu0	24	18	23	Passed	8442	4753	1.086848268	0.068975771	31	1.053466782	0.033675464	20	1.147541877	0.076403978	11
73	19	Repeated.Glucose	96	Glu2	Glu0	25	18	24	Passed	8802	5113	1.082462833	0.075443498	31	1.049588137	0.034500418	20	1.142235007	0.093392501	11
73	19	Repeated.Glucose	96	Glu2	Glu0	26	18	25	Passed	9162	5473	1.076937876	0.063859043	31	1.051022729	0.030876039	20	1.124056325	0.081469337	11
73	19	Repeated.Glucose	96	Glu2	Glu0	27	18	26	Passed	9522	5833	1.08648466	0.0873746	31	1.046344723	0.02832402	20	1.159466365	0.110893172	11
73	19	Repeated.Glucose	96	Glu2	Glu0	28	18	27	Passed	9882	6193	1.083630521	0.079380989	31	1.053442712	0.023404619	20	1.138517447	0.112813164	11
73	19	Repeated.Glucose	96	Glu2	Glu0	29	18	28	Passed	10242	6553	1.087455921	0.086055711	31	1.052314835	0.032866523	20	1.151348804	0.114908825	11
73	19	Repeated.Glucose	96	Glu2	Glu0	30	18	29	Passed	10602	6913	1.096170729	0.089446645	31	1.062715476	0.030790399	20	1.156998463	0.126064634	11
73	19	Repeated.Glucose	96	Glu2	Glu0	31	18	30	Passed	10962	7273	1.094457103	0.083517978	31	1.065606373	0.027365782	20	1.146912977	0.12170195	11
73	19	Repeated.Glucose	96	Glu2	Glu0	32	18	31	Passed	11322	7633	1.098372353	0.086767508	31	1.068339918	0.035790895	20	1.15297678	0.122752685	11
73	19	Repeated.Glucose	96	Glu2	Glu0	33	18	32	Passed	11682	7993	1.095805578	0.0840587	31	1.0665688	0.034517774	20	1.148963356	0.118810296	11
73	19	Repeated.Glucose	96	Glu2	Glu0	34	18	33	Passed	12042	8353	1.102760236	0.084034102	31	1.06883185	0.031987742	20	1.164448211	0.112928577	11
73	19	Repeated.Glucose	96	Glu2	Glu0	35	18	34	Passed	12402	8713	1.091538519	0.085125945	31	1.063532208	0.029868017	20	1.142459085	0.124993565	11
73	19	Repeated.Glucose	96	Glu2	Glu0	36	18	35	Passed	12762	9073	1.096422028	0.081508339	31	1.064180794	0.027617748	20	1.155042454	0.112350513	11
73	19	Repeated.Glucose	96	Glu2	Glu0	37	18	36	Passed	13122	9433	1.089767222	0.08186027	31	1.058034237	0.029142889	20	1.147463557	0.113198533	11
73	19	Repeated.Glucose	96	Glu2	Glu0	38	18	37	Passed	13482	9793	1.090370707	0.076115475	31	1.060550093	0.029971326	20	1.144590004	0.103255607	11
73	19	Repeated.Glucose	96	Glu2	Glu0	39	18	38	Passed	13842	10153	1.088167863	0.070564904	31	1.061208216	0.031557594	20	1.137185404	0.094601297	11
73	19	Repeated.Glucose	96	Glu2	Glu0	40	18	39	Passed	14202	10513	1.084715729	0.067235561	31	1.061422049	0.032482185	20	1.127067875	0.092189592	11
73	19	Repeated.Glucose	96	Glu2	Glu0	41	18	40	Passed	14562	10873	1.081600061	0.072122889	31	1.055085977	0.034235495	20	1.129807485	0.097035341	11
73	19	Repeated.Glucose	96	Glu2	Glu0	42	18	41	Passed	14922	11233	1.08884594	0.075490505	31	1.05835489	0.026870506	20	1.144284212	0.102393617	11
73	19	Repeated.Glucose	96	Glu2	Glu0	43	18	42	Passed	15282	11593	1.073928067	0.064125128	31	1.052511976	0.033021691	20	1.112866416	0.087630831	11
73	19	Repeated.Glucose	96	Glu2	Glu0	44	18	43	Passed	15642	11953	1.058336365	0.038787236	31	1.047603509	0.027997147	20	1.07785065	0.048731674	11
73	19	Repeated.Glucose	96	Glu2	Glu0	45	18	44	Passed	16002	12313	1.059922622	0.041109234	31	1.05104187	0.02676359	20	1.076069443	0.057135188	11
73	19	Repeated.Glucose	96	Glu2	Glu0	46	18	45	Passed	16362	12673	1.064721999	0.037735441	31	1.057588183	0.030007965	20	1.077692575	0.047687946	11
73	19	Repeated.Glucose	96	Glu2	Glu0	47	18	46	Passed	16722	13033	1.074793799	0.066504153	31	1.055081403	0.031547864	20	1.110634518	0.09585003	11
73	19	Repeated.Glucose	96	Glu2	Glu0	48	18	47	Passed	17082	13393	1.077947125	0.062047908	31	1.059128397	0.031448906	20	1.112162994	0.087604665	11
73	19	Repeated.Glucose	96	Glu2	Glu0	49	18	48	Passed	17442	13753	1.082149551	0.063114756	31	1.069060569	0.036432245	20	1.105947701	0.091994028	11
73	19	Repeated.Glucose	96	Glu2	Glu0	50	18	49	Passed	17802	14113	1.084307783	0.060485469	31	1.068752088	0.033659917	20	1.112590865	0.086364979	11
73	19	Repeated.Glucose	96	Glu2	Glu0	51	18	50	Passed	18162	14473	1.083266574	0.065494629	31	1.067325682	0.041536669	20	1.112250013	0.090323371	11
73	19	Repeated.Glucose	96	Glu2	Glu0	52	18	51	Passed	18522	14833	1.079261683	0.050950491	31	1.065313026	0.023281425	20	1.104622876	0.075242085	11
73	19	Repeated.Glucose	96	Glu2	Glu0	53	18	52	Passed	18882	15193	1.070745189	0.045272968	31	1.058487541	0.027232939	20	1.093031822	0.062393581	11
73	19	Repeated.Glucose	96	Glu2	Glu0	54	18	53	Passed	19242	15553	1.062002761	0.036014478	31	1.053895674	0.024633223	20	1.07674292	0.048659704	11
73	19	Repeated.Glucose	96	Glu2	Glu0	55	18	54	Passed	19602	15913	1.059845987	0.040816901	31	1.052729842	0.028671095	20	1.072784431	0.056131767	11
73	19	Repeated.Glucose	96	Glu2	Glu0	56	18	55	Passed	19962	16273	1.067659578	0.04442742	31	1.060018289	0.033208521	20	1.081552831	0.059135037	11
73	19	Repeated.Glucose	96	Glu2	Glu0	57	18	56	Passed	20322	16633	1.066456608	0.043180132	31	1.061465585	0.036612717	20	1.075531196	0.053909507	11
73	19	Repeated.Glucose	96	Glu2	Glu0	58	18	57	Passed	20682	16993	1.064840379	0.049878355	31	1.056367506	0.038929142	20	1.080245604	0.064649133	11
73	19	Repeated.Glucose	96	Glu2	Glu0	59	18	58	Passed	21042	17353	1.062172899	0.051269634	31	1.049467336	0.030157597	20	1.085273923	0.072441888	11
73	19	Repeated.Glucose	96	Glu2	Glu0	60	18	59	Passed	21402	17713	1.050575859	0.0322762	31	1.046621069	0.028450697	20	1.057766387	0.038719044	11
73	19	Repeated.Glucose	96	Glu2	Glu0	61	18	60	Passed	21762	18073	1.053842258	0.042044848	31	1.052607282	0.045902962	20	1.056087668	0.035934045	11
73	19	Repeated.Glucose	96	Glu2	Glu0	62	18	61	Passed	22122	18433	1.058039848	0.040582036	31	1.055066595	0.040945748	20	1.063445761	0.04129679	11
73	19	Repeated.Glucose	96	Glu2	Glu0	63	18	62	Passed	22482	18793	1.056637191	0.0428319	31	1.054813146	0.043434067	20	1.059953635	0.043595613	11
73	19	Repeated.Glucose	96	Glu2	Glu0	64	18	63	Passed	22842	19153	1.060314914	0.045058148	31	1.060960661	0.048734992	20	1.059140829	0.03969472	11
73	19	Repeated.Glucose	96	Glu2	Glu0	65	18	64	Passed	23202	19513	1.057236498	0.038269286	31	1.055336828	0.039082168	20	1.060690442	0.038356021	11
73	19	Repeated.Glucose	96	Glu2	Glu0	66	18	65	Passed	23562	19873	1.058930737	0.039483218	31	1.060022918	0.040735357	20	1.056944955	0.038951874	11
73	19	Repeated.Glucose	96	Glu2	Glu0	67	18	66	Passed	23922	20233	1.059737126	0.039395774	31	1.059802437	0.039892318	20	1.059618378	0.040403001	11
73	19	Repeated.Glucose	96	Glu2	Glu0	68	18	67	Passed	24282	20593	1.059893097	0.037500884	31	1.058737876	0.030707864	20	1.061993498	0.049191244	11
73	19	Repeated.Glucose	96	Glu2	Glu0	69	18	68	Passed	24642	20953	1.054273638	0.034369974	31	1.052456628	0.032433831	20	1.057577294	0.039071286	11
73	19	Repeated.Glucose	96	Glu2	Glu0	70	18	69	Passed	25002	21313	1.04944594	0.040065451	31	1.044622041	0.037637696	20	1.058216665	0.044643368	11
73	19	Repeated.Glucose	96	Glu2	Glu0	71	18	70	Passed	25362	21673	1.046829504	0.037727865	31	1.043101777	0.035630254	20	1.05360719	0.042187372	11
73	19	Repeated.Glucose	96	Glu2	Glu0	72	18	71	Passed	25722	22033	1.059098858	0.05659236	31	1.04778203	0.034373319	20	1.079674909	0.081494389	11
73	19	Repeated.Glucose	96	Glu2	Glu0	73	18	72	Passed	26082	22393	1.051365724	0.036393268	31	1.050071259	0.031336906	20	1.053719296	0.0458057	11
73	19	Repeated.Glucose	96	Glu2	Glu0	74	18	73	Passed	26442	22753	1.050482437	0.038643964	31	1.047711051	0.034869651	20	1.055521322	0.046114872	11
73	19	Repeated.Glucose	96	Glu2	Glu0	75	18	74	Passed	26802	23113	1.0517742	0.039153612	31	1.050609018	0.035865164	20	1.053892713	0.046339774	11
73	19	Repeated.Glucose	96	Glu2	Glu0	76	18	75	Passed	27162	23473	1.052035965	0.034222406	31	1.0485899	0.030605887	20	1.058301537	0.040826666	11
73	19	Repeated.Glucose	96	Glu2	Glu0	77	18	76	Passed	27522	23833	1.051695962	0.034564349	31	1.052012735	0.032203604	20	1.051120012	0.040163167	11
73	19	Repeated.Glucose	96	Glu2	Glu0	78	18	77	Passed	27882	24193	1.049867057	0.036238427	31	1.048293292	0.036716909	20	1.052728447	0.036935908	11
73	19	Repeated.Glucose	96	Glu2	Glu0	79	18	78	Passed	28242	24553	1.049982535	0.037848905	31	1.046617428	0.036969443	20	1.056100913	0.040459701	11
73	19	Repeated.Glucose	96	Glu2	Glu0	80	18	79	Passed	28602	24913	1.053367313	0.035538275	31	1.053986767	0.035811174	20	1.052241032	0.036743812	11
73	19	Repeated.Glucose	96	Glu2	Glu0	81	18	80	Passed	28962	25273	1.052214886	0.039632206	31	1.052485114	0.039365296	20	1.051723563	0.042040851	11
73	19	Repeated.Glucose	96	Glu2	Glu0	82	18	81	Passed	29322	25633	1.054616226	0.040525908	31	1.054336197	0.042104263	20	1.055125369	0.039475875	11
73	19	Repeated.Glucose	96	Glu2	Glu0	83	18	82	Passed	29682	25993	1.056179644	0.03895736	31	1.055829596	0.040597234	20	1.056816094	0.03769456	11
73	19	Repeated.Glucose	96	Glu2	Glu0	84	18	83	Passed	30042	26353	1.060758729	0.034854189	31	1.054758847	0.03548675	20	1.071667605	0.032386024	11
73	19	Repeated.Glucose	96	Glu2	Glu0	85	18	84	Passed	30402	26713	1.058087484	0.031451803	31	1.052621514	0.031154768	20	1.06802561	0.03090427	11
73	19	Repeated.Glucose	96	Glu2	Glu0	86	18	85	Passed	30762	27073	1.059171209	0.038006683	31	1.051775658	0.037199144	20	1.072617665	0.037364055	11
73	19	Repeated.Glucose	96	Glu2	Glu0	87	18	86	Passed	31122	27433	1.064248282	0.035328715	31	1.056570282	0.034201243	20	1.078208282	0.034490631	11
73	19	Repeated.Glucose	96	Glu2	Glu0	88	18	87	Passed	31482	27793	1.05814031	0.035689835	31	1.053995412	0.038999898	20	1.06567649	0.028888998	11
73	19	Repeated.Glucose	96	Glu2	Glu0	89	18	88	Passed	31842	28153	1.058390095	0.039130638	31	1.055103896	0.04249326	20	1.064365004	0.033195875	11
73	19	Repeated.Glucose	96	Glu2	Glu0	90	18	89	Passed	32202	28513	1.061404915	0.037459888	31	1.056482959	0.038181846	20	1.070353925	0.036100743	11
73	19	Repeated.Glucose	96	Glu2	Glu0	91	18	90	Passed	32562	28873	1.058947101	0.037536483	31	1.054737553	0.038871653	20	1.066600825	0.035442549	11
73	19	Repeated.Glucose	96	Glu2	Glu0	92	18	91	Passed	32922	29233	1.054568692	0.03840903	31	1.05220114	0.039256739	20	1.058873333	0.038289599	11
73	19	Repeated.Glucose	96	Glu2	Glu0	93	18	92	Passed	33282	29593	1.057129662	0.035647757	31	1.057361474	0.039407534	20	1.056708187	0.029349152	11
73	19	Repeated.Glucose	96	Glu2	Glu0	94	18	93	Passed	33642	29953	1.063736031	0.035279428	31	1.064247248	0.035705385	20	1.062806547	0.036196402	11
73	19	Repeated.Glucose	96	Glu2	Glu0	95	18	94	Passed	34002	30313	1.061508315	0.036392375	31	1.061701639	0.038477583	20	1.061156816	0.034058889	11
73	19	Repeated.Glucose	96	Glu2	Glu0	96	18	95	Passed	34362	30673	1.06007549	0.037900217	31	1.060695897	0.038926331	20	1.058947477	0.037790439	11
73	19	Repeated.Glucose	96	Glu2	Glu0	97	18	96	Passed	34722	31033	1.059025567	0.032364844	31	1.057208217	0.036089434	20	1.06232984	0.025479092	11
73	19	Repeated.Glucose	96	Glu2	Glu0	98	18	97	Passed	35082	31393	1.057843842	0.03852633	31	1.058465112	0.041541929	20	1.056714259	0.034231101	11
73	19	Repeated.Glucose	96	Glu2	Glu0	99	18	98	Passed	35442	31753	1.05842319	0.034592232	31	1.055320753	0.033969391	20	1.064063985	0.036649281	11
73	19	Repeated.Glucose	96	Glu2	Glu0	100	18	99	Passed	35802	32113	1.061117459	0.038317335	31	1.053131974	0.036337462	20	1.075636522	0.039197625	11
73	19	Repeated.Glucose	96	Glu2	Glu0	101	18	100	Passed	36162	32473	1.056584174	0.038135093	31	1.047948194	0.036627624	20	1.072285957	0.037329446	11
73	19	Repeated.Glucose	96	Glu2	Glu0	102	18	101	Passed	36522	32833	1.056232592	0.039463743	31	1.050004278	0.034716698	20	1.067556798	0.046513897	11
73	19	Repeated.Glucose	96	Glu2	Glu0	103	18	102	Passed	36882	33193	1.058530863	0.038811259	31	1.049333105	0.038540468	20	1.075254059	0.034927259	11
73	19	Repeated.Glucose	96	Glu2	Glu0	104	18	103	Passed	37242	33553	1.059074939	0.039944648	31	1.050367603	0.035350541	20	1.074906458	0.04455371	11
73	19	Repeated.Glucose	96	Glu2	Glu0	105	18	104	Passed	37602	33913	1.057882969	0.040648363	31	1.050393305	0.036183876	20	1.071500541	0.046401267	11
73	19	Repeated.Glucose	96	Glu2	Glu0	106	18	105	Passed	37962	34273	1.060033832	0.039109009	31	1.054428851	0.036213985	20	1.070224708	0.043814524	11
73	19	Repeated.Glucose	96	Glu2	Glu0	107	18	106	Passed	38322	34633	1.062495509	0.036583773	31	1.057418494	0.032343523	20	1.071726446	0.04338476	11
73	19	Repeated.Glucose	96	Glu2	Glu0	108	18	107	Passed	38682	34993	1.057861705	0.030678963	30	1.055820654	0.026832844	20	1.061943808	0.038535382	10
73	19	Repeated.Glucose	96	Glu2	Glu0	109	18	108	Passed	39042	35353	1.058579767	0.035994048	30	1.056964677	0.032858358	20	1.061809949	0.043335	10
73	19	Repeated.Glucose	96	Glu2	Glu0	110	18	109	Passed	39402	35713	1.056229985	0.034104626	29	1.056388142	0.034191757	20	1.055878527	0.035974738	9
73	19	Repeated.Glucose	96	Glu2	Glu0	111	18	110	Passed	39762	36073	1.044591468	0.036817623	27	1.046667123	0.034431244	20	1.038661025	0.045436611	7
73	19	Repeated.Glucose	96	Glu2	Glu0	112	18	111	Passed	40122	36433	1.052852948	0.040350333	26	1.055497941	0.036899893	20	1.044036304	0.053342244	6
73	19	Repeated.Glucose	96	Glu2	Glu0	113	18	112	Passed	40482	36793	1.054729153	0.039897127	25	1.058092828	0.038913317	20	1.041274455	0.045553894	5
73	19	Repeated.Glucose	96	Glu2	Glu0	114	18	113	Passed	40842	37153	1.062061107	0.037251015	24	1.060796924	0.03507234	20	1.068382023	0.052765473	4
73	19	Repeated.Glucose	96	Glu2	Glu0	115	18	114	Failed	41202	37513	NA	NA	0	NA	NA	0	NA	NA	0
73	19	Repeated.Glucose	96	Glu2	Glu0	116	18	115	Failed	41562	37873	NA	NA	0	NA	NA	0	NA	NA	0
73	19	Repeated.Glucose	96	Glu2	Glu0	117	18	116	Failed	41922	38233	NA	NA	0	NA	NA	0	NA	NA	0
73	19	Repeated.Glucose	96	Glu2	Glu0	118	18	117	Failed	42282	38593	NA	NA	0	NA	NA	0	NA	NA	0
73	19	Repeated.Glucose	96	Glu2	Glu0	119	18	118	Failed	42642	38953	NA	NA	0	NA	NA	0	NA	NA	0
73	20	Repeated.Glucose	96	Glu2	Glu0	1	19	0	Failed	171	-3518	NA	NA	0	NA	NA	0	NA	NA	0
73	20	Repeated.Glucose	96	Glu2	Glu0	2	19	1	Passed	531	-3158	1.073562809	0.041642537	14	1.070829983	0.042015943	13	1.109089552	NA	1
73	20	Repeated.Glucose	96	Glu2	Glu0	3	19	2	Passed	891	-2798	1.07011119	0.050803459	15	1.075708189	0.046780304	13	1.033730702	0.082575995	2
73	20	Repeated.Glucose	96	Glu2	Glu0	4	19	3	Passed	1251	-2438	1.063213355	0.037099887	16	1.053733889	0.026270073	13	1.104291037	0.055381909	3
73	20	Repeated.Glucose	96	Glu2	Glu0	5	19	4	Passed	1611	-2078	1.060371381	0.055892914	18	1.059362677	0.031867055	13	1.06299401	0.101087306	5
73	20	Repeated.Glucose	96	Glu2	Glu0	6	19	5	Passed	1971	-1718	1.07998929	0.036704342	18	1.070814736	0.025713997	13	1.10384313	0.052508956	5
73	20	Repeated.Glucose	96	Glu2	Glu0	7	19	6	Passed	2331	-1358	1.08004147	0.030882397	18	1.075829993	0.024277625	13	1.09099131	0.045580629	5
73	20	Repeated.Glucose	96	Glu2	Glu0	8	19	7	Passed	2691	-998	1.084509052	0.041615316	18	1.087333592	0.023280206	13	1.07716525	0.075106923	5
73	20	Repeated.Glucose	96	Glu2	Glu0	9	19	8	Passed	3051	-638	1.107743173	0.092528161	20	1.082383263	0.031474433	13	1.154840149	0.145426138	7
73	20	Repeated.Glucose	96	Glu2	Glu0	10	19	9	Passed	3411	-278	1.099297506	0.091565115	20	1.074161778	0.029717907	13	1.145978143	0.144472807	7
73	20	Repeated.Glucose	96	Glu2	Glu0	11	19	10	Passed	3771	82	1.093081735	0.079692693	20	1.069564778	0.029397001	13	1.136756084	0.122308095	7
73	20	Repeated.Glucose	96	Glu2	Glu0	12	19	11	Passed	4131	442	1.075285384	0.059827815	20	1.05853497	0.02694681	13	1.106393296	0.090252429	7
73	20	Repeated.Glucose	96	Glu2	Glu0	13	19	12	Passed	4491	802	1.082891467	0.059789997	20	1.071121097	0.030444159	13	1.104750725	0.09278473	7
73	20	Repeated.Glucose	96	Glu2	Glu0	14	19	13	Passed	4851	1162	1.088203213	0.061879527	20	1.078685335	0.037980775	13	1.105879273	0.093164012	7
73	20	Repeated.Glucose	96	Glu2	Glu0	15	19	14	Passed	5211	1522	1.081602549	0.069887039	20	1.068117913	0.042709642	13	1.106645445	0.103405767	7
73	20	Repeated.Glucose	96	Glu2	Glu0	16	19	15	Passed	5571	1882	1.076181207	0.058482917	20	1.065044288	0.043193855	13	1.096864056	0.07957115	7
73	20	Repeated.Glucose	96	Glu2	Glu0	17	19	16	Passed	5931	2242	1.07051149	0.065863088	20	1.060473697	0.044582472	13	1.089153105	0.09559237	7
73	20	Repeated.Glucose	96	Glu2	Glu0	18	19	17	Passed	6291	2602	1.081757461	0.069387598	20	1.068873481	0.043412042	13	1.105684853	0.102223017	7
73	20	Repeated.Glucose	96	Glu2	Glu0	19	19	18	Passed	6651	2962	1.084702529	0.060373652	20	1.073081023	0.040174308	13	1.106285325	0.08647773	7
73	20	Repeated.Glucose	96	Glu2	Glu0	20	19	19	Passed	7011	3322	1.087078495	0.070398837	20	1.073704311	0.036041493	13	1.111916266	0.109493043	7
73	20	Repeated.Glucose	96	Glu2	Glu0	21	19	20	Passed	7371	3682	1.0885399	0.070812192	20	1.071570416	0.036584467	13	1.120054658	0.10686136	7
73	20	Repeated.Glucose	96	Glu2	Glu0	22	19	21	Passed	7731	4042	1.07458483	0.072721708	20	1.059378326	0.032667085	13	1.10282548	0.114808535	7
73	20	Repeated.Glucose	96	Glu2	Glu0	23	19	22	Passed	8091	4402	1.084782371	0.05973585	20	1.071435548	0.036912821	13	1.109569329	0.08644058	7
73	20	Repeated.Glucose	96	Glu2	Glu0	24	19	23	Passed	8451	4762	1.080010954	0.061074191	20	1.063468473	0.036634659	13	1.110732703	0.086218349	7
73	20	Repeated.Glucose	96	Glu2	Glu0	25	19	24	Passed	8811	5122	1.064492097	0.030383384	20	1.071042844	0.034162118	13	1.052326423	0.017987777	7
73	20	Repeated.Glucose	96	Glu2	Glu0	26	19	25	Passed	9171	5482	1.062380451	0.022992866	20	1.059876227	0.025469139	13	1.067031155	0.018383477	7
73	20	Repeated.Glucose	96	Glu2	Glu0	27	19	26	Passed	9531	5842	1.052079993	0.026182163	20	1.056706598	0.027137366	13	1.043487726	0.023777817	7
73	20	Repeated.Glucose	96	Glu2	Glu0	28	19	27	Passed	9891	6202	1.057126348	0.030931328	20	1.062594491	0.036767678	13	1.046971224	0.011869116	7
73	20	Repeated.Glucose	96	Glu2	Glu0	29	19	28	Passed	10251	6562	1.052861234	0.029944635	20	1.058145724	0.033622169	13	1.043047183	0.020142388	7
73	20	Repeated.Glucose	96	Glu2	Glu0	30	19	29	Passed	10611	6922	1.063166361	0.027779176	20	1.070783299	0.031224418	13	1.04902062	0.011600672	7
73	20	Repeated.Glucose	96	Glu2	Glu0	31	19	30	Passed	10971	7282	1.064623714	0.025161183	20	1.07354278	0.025853415	13	1.048059734	0.013248423	7
73	20	Repeated.Glucose	96	Glu2	Glu0	32	19	31	Passed	11331	7642	1.072985693	0.028465872	20	1.080231432	0.031115273	13	1.059529322	0.017454046	7
73	20	Repeated.Glucose	96	Glu2	Glu0	33	19	32	Passed	11691	8002	1.068799224	0.028560463	20	1.079556548	0.027339925	13	1.048821335	0.01928069	7
73	20	Repeated.Glucose	96	Glu2	Glu0	34	19	33	Passed	12051	8362	1.067015323	0.027000541	20	1.072383489	0.03124521	13	1.057045873	0.013329447	7
73	20	Repeated.Glucose	96	Glu2	Glu0	35	19	34	Passed	12411	8722	1.068807203	0.030491295	20	1.077377839	0.035148931	13	1.052890307	0.004299929	7
73	20	Repeated.Glucose	96	Glu2	Glu0	36	19	35	Passed	12771	9082	1.0657776	0.028271907	20	1.075350133	0.029049598	13	1.048000037	0.016616449	7
73	20	Repeated.Glucose	96	Glu2	Glu0	37	19	36	Passed	13131	9442	1.065425915	0.0277913	20	1.073015914	0.031816566	13	1.051330201	0.008036535	7
73	20	Repeated.Glucose	96	Glu2	Glu0	38	19	37	Passed	13491	9802	1.060459943	0.027805429	20	1.06739109	0.031774239	13	1.047587813	0.011475311	7
73	20	Repeated.Glucose	96	Glu2	Glu0	39	19	38	Passed	13851	10162	1.06471737	0.030885801	20	1.073788193	0.034583749	13	1.047871555	0.010925386	7
73	20	Repeated.Glucose	96	Glu2	Glu0	40	19	39	Passed	14211	10522	1.073671403	0.028877966	20	1.082506199	0.032092038	13	1.057263926	0.009890062	7
73	20	Repeated.Glucose	96	Glu2	Glu0	41	19	40	Passed	14571	10882	1.07278	0.030800545	20	1.083596471	0.032459385	13	1.052692269	0.013139573	7
73	20	Repeated.Glucose	96	Glu2	Glu0	42	19	41	Passed	14931	11242	1.064055416	0.02545	20	1.070723703	0.027439776	13	1.051671456	0.016428917	7
73	20	Repeated.Glucose	96	Glu2	Glu0	43	19	42	Failed	15291	11602	1.063896848	0.028889289	20	1.070215127	0.030627732	13	1.052162899	0.022795346	7
73	20	Repeated.Glucose	96	Glu2	Glu0	44	19	43	Passed	15651	11962	1.063738279	0.035426442	20	1.069706552	0.038049651	13	1.052654343	0.029295258	7
73	20	Repeated.Glucose	96	Glu2	Glu0	45	19	44	Passed	16011	12322	1.059500614	0.033602197	20	1.061426063	0.037720899	13	1.055924781	0.026586175	7
73	20	Repeated.Glucose	96	Glu2	Glu0	46	19	45	Passed	16371	12682	1.065526709	0.032399644	20	1.06899173	0.035259894	13	1.05909167	0.027628275	7
73	20	Repeated.Glucose	96	Glu2	Glu0	47	19	46	Passed	16731	13042	1.071136836	0.030856966	20	1.074983742	0.033125582	13	1.063992583	0.0269987	7
73	20	Repeated.Glucose	96	Glu2	Glu0	48	19	47	Passed	17091	13402	1.075653262	0.033908719	20	1.078332882	0.036771256	13	1.070676826	0.029872008	7
73	20	Repeated.Glucose	96	Glu2	Glu0	49	19	48	Passed	17451	13762	1.068100109	0.03587326	20	1.068503474	0.041007273	13	1.067351002	0.026663723	7
73	20	Repeated.Glucose	96	Glu2	Glu0	50	19	49	Passed	17811	14122	1.077872489	0.036138334	20	1.081546471	0.040239357	13	1.071049381	0.028524184	7
73	20	Repeated.Glucose	96	Glu2	Glu0	51	19	50	Passed	18171	14482	1.068953269	0.034210717	20	1.074049997	0.038716846	13	1.059487916	0.023396274	7
73	20	Repeated.Glucose	96	Glu2	Glu0	52	19	51	Passed	18531	14842	1.076001907	0.031194148	20	1.079138566	0.03541646	13	1.070176683	0.02262403	7
73	20	Repeated.Glucose	96	Glu2	Glu0	53	19	52	Passed	18891	15202	1.067060874	0.030300976	20	1.067628122	0.034401866	13	1.066007413	0.023205681	7
73	20	Repeated.Glucose	96	Glu2	Glu0	54	19	53	Passed	19251	15562	1.062767634	0.029384489	20	1.064925807	0.033282101	13	1.058759597	0.022136455	7
73	20	Repeated.Glucose	96	Glu2	Glu0	55	19	54	Passed	19611	15922	1.061402304	0.031988905	20	1.062971904	0.036429328	13	1.058487333	0.023895093	7
73	20	Repeated.Glucose	96	Glu2	Glu0	56	19	55	Passed	19971	16282	1.068911367	0.039338535	20	1.075580251	0.043738997	13	1.056526295	0.028265987	7
73	20	Repeated.Glucose	96	Glu2	Glu0	57	19	56	Passed	20331	16642	1.068403267	0.038603894	20	1.077030368	0.042710744	13	1.052381506	0.024698292	7
73	20	Repeated.Glucose	96	Glu2	Glu0	58	19	57	Passed	20691	17002	1.07170681	0.039060851	20	1.076552704	0.044808582	13	1.062707293	0.025895073	7
73	20	Repeated.Glucose	96	Glu2	Glu0	59	19	58	Passed	21051	17362	1.067145888	0.033093865	20	1.072204569	0.037198466	13	1.057751194	0.023286864	7
73	20	Repeated.Glucose	96	Glu2	Glu0	60	19	59	Passed	21411	17722	1.063824428	0.035254776	20	1.071438213	0.038253954	13	1.049684541	0.025500146	7
73	20	Repeated.Glucose	96	Glu2	Glu0	61	19	60	Passed	21771	18082	1.064529843	0.035427697	20	1.074450391	0.037415481	13	1.046105967	0.023779527	7
73	20	Repeated.Glucose	96	Glu2	Glu0	62	19	61	Passed	22131	18442	1.065453766	0.036367241	20	1.075368977	0.040722621	13	1.047039802	0.016214185	7
73	20	Repeated.Glucose	96	Glu2	Glu0	63	19	62	Passed	22491	18802	1.061614027	0.031393416	20	1.07229267	0.032641659	13	1.041782262	0.016852906	7
73	20	Repeated.Glucose	96	Glu2	Glu0	64	19	63	Passed	22851	19162	1.071036281	0.037783458	20	1.081946587	0.040445818	13	1.050774284	0.022629413	7
73	20	Repeated.Glucose	96	Glu2	Glu0	65	19	64	Passed	23211	19522	1.074274565	0.036748357	20	1.085546395	0.037145197	13	1.053341168	0.027024838	7
73	20	Repeated.Glucose	96	Glu2	Glu0	66	19	65	Passed	23571	19882	1.06877507	0.041629359	20	1.083351007	0.041310718	13	1.041705473	0.027558626	7
73	20	Repeated.Glucose	96	Glu2	Glu0	67	19	66	Passed	23931	20242	1.06342542	0.035308157	20	1.073176788	0.039604014	13	1.045315737	0.014905442	7
73	20	Repeated.Glucose	96	Glu2	Glu0	68	19	67	Passed	24291	20602	1.058274085	0.038581393	20	1.068372729	0.043007104	13	1.03951946	0.019573354	7
73	20	Repeated.Glucose	96	Glu2	Glu0	69	19	68	Passed	24651	20962	1.055809207	0.042482948	20	1.065291638	0.046807264	13	1.038198978	0.027870001	7
73	20	Repeated.Glucose	96	Glu2	Glu0	70	19	69	Passed	25011	21322	1.053171322	0.039165708	20	1.060930803	0.045201035	13	1.038760857	0.019963065	7
73	20	Repeated.Glucose	96	Glu2	Glu0	71	19	70	Passed	25371	21682	1.057733077	0.035812509	20	1.064392924	0.040232506	13	1.045364789	0.023441087	7
73	20	Repeated.Glucose	96	Glu2	Glu0	72	19	71	Passed	25731	22042	1.059973494	0.035343919	20	1.06440948	0.040891007	13	1.051735235	0.022131688	7
73	20	Repeated.Glucose	96	Glu2	Glu0	73	19	72	Passed	26091	22402	1.058871679	0.03753879	20	1.06650709	0.042894713	13	1.04469163	0.020531149	7
73	20	Repeated.Glucose	96	Glu2	Glu0	74	19	73	Passed	26451	22762	1.063824458	0.036762524	20	1.070454678	0.042665868	13	1.051511192	0.019152331	7
73	20	Repeated.Glucose	96	Glu2	Glu0	75	19	74	Failed	26811	23122	1.060818317	0.034826443	20	1.067732116	0.0398063	13	1.047978404	0.019385528	7
73	20	Repeated.Glucose	96	Glu2	Glu0	76	19	75	Passed	27171	23482	1.057812176	0.036466332	20	1.065009554	0.04146604	13	1.044445616	0.021247748	7
73	20	Repeated.Glucose	96	Glu2	Glu0	77	19	76	Passed	27531	23842	1.061909479	0.03769254	20	1.069195423	0.043788517	13	1.048378439	0.018316138	7
73	20	Repeated.Glucose	96	Glu2	Glu0	78	19	77	Passed	27891	24202	1.066217104	0.032842028	20	1.073453828	0.0368729	13	1.052777473	0.019291062	7
73	20	Repeated.Glucose	96	Glu2	Glu0	79	19	78	Passed	28251	24562	1.073152637	0.041848502	20	1.085448699	0.04574283	13	1.050317092	0.020615618	7
73	20	Repeated.Glucose	96	Glu2	Glu0	80	19	79	Passed	28611	24922	1.074622592	0.044990847	20	1.08518312	0.049295302	13	1.055010183	0.029316324	7
73	20	Repeated.Glucose	96	Glu2	Glu0	81	19	80	Passed	28971	25282	1.075328386	0.041341441	20	1.088398764	0.040603301	13	1.051054827	0.032517563	7
73	20	Repeated.Glucose	96	Glu2	Glu0	82	19	81	Passed	29331	25642	1.071497535	0.039682781	20	1.082319297	0.041993727	13	1.051399978	0.027105481	7
73	20	Repeated.Glucose	96	Glu2	Glu0	83	19	82	Passed	29691	26002	1.076269405	0.0331875	20	1.083799658	0.034085537	13	1.062284649	0.028515294	7
73	20	Repeated.Glucose	96	Glu2	Glu0	84	19	83	Passed	30051	26362	1.073080657	0.032273432	20	1.076536612	0.036595397	13	1.066662455	0.023365273	7
73	20	Repeated.Glucose	96	Glu2	Glu0	85	19	84	Failed	30411	26722	1.072384949	0.035631758	20	1.078200074	0.038657967	13	1.061585431	0.028675046	7
73	20	Repeated.Glucose	96	Glu2	Glu0	86	19	85	Passed	30771	27082	1.071689241	0.040821826	20	1.079863536	0.042847652	13	1.056508406	0.034518354	7
73	20	Repeated.Glucose	96	Glu2	Glu0	87	19	86	Passed	31131	27442	1.072281183	0.038035078	20	1.082731408	0.039181016	13	1.052873624	0.028892286	7
73	20	Repeated.Glucose	96	Glu2	Glu0	88	19	87	Passed	31491	27802	1.064149688	0.037905628	20	1.072552511	0.039711796	13	1.048544444	0.03096507	7
73	20	Repeated.Glucose	96	Glu2	Glu0	89	19	88	Passed	31851	28162	1.072856589	0.042088233	20	1.084309952	0.041052831	13	1.051586057	0.037772491	7
73	20	Repeated.Glucose	96	Glu2	Glu0	90	19	89	Failed	32211	28522	1.071238713	0.037621502	20	1.079954759	0.036151981	13	1.055051769	0.037387293	7
73	20	Repeated.Glucose	96	Glu2	Glu0	91	19	90	Passed	32571	28882	1.069620837	0.035931493	20	1.075599567	0.033703701	13	1.058517481	0.039940411	7
73	20	Repeated.Glucose	96	Glu2	Glu0	92	19	91	Failed	32931	29242	1.072263347	0.033344674	20	1.078073713	0.033875099	13	1.061472667	0.031888489	7
73	20	Repeated.Glucose	96	Glu2	Glu0	93	19	92	Passed	33291	29602	1.074905857	0.032767574	20	1.080547858	0.035259432	13	1.064427854	0.026769062	7
73	20	Repeated.Glucose	96	Glu2	Glu0	94	19	93	Passed	33651	29962	1.070523011	0.030432529	20	1.072452691	0.033486848	13	1.066939322	0.025826029	7
73	20	Repeated.Glucose	96	Glu2	Glu0	95	19	94	Passed	34011	30322	1.072761541	0.036604403	20	1.078680863	0.040766706	13	1.061768515	0.026499205	7
73	20	Repeated.Glucose	96	Glu2	Glu0	96	19	95	Passed	34371	30682	1.073534609	0.044343922	20	1.08654856	0.0449802	13	1.049365845	0.033645312	7
73	20	Repeated.Glucose	96	Glu2	Glu0	97	19	96	Passed	34731	31042	1.071256303	0.042425978	20	1.081563241	0.042313679	13	1.052114846	0.038227701	7
73	20	Repeated.Glucose	96	Glu2	Glu0	98	19	97	Failed	35091	31402	1.077458258	0.036762436	20	1.084219554	0.039273136	13	1.064901566	0.030198005	7
73	20	Repeated.Glucose	96	Glu2	Glu0	99	19	98	Passed	35451	31762	1.083660214	0.037148603	20	1.086875867	0.037703077	13	1.077688286	0.038249223	7
73	20	Repeated.Glucose	96	Glu2	Glu0	100	19	99	Passed	35811	32122	1.079949666	0.038534624	20	1.089171272	0.040935658	13	1.062823825	0.028711599	7
73	20	Repeated.Glucose	96	Glu2	Glu0	101	19	100	Passed	36171	32482	1.075992163	0.041175694	20	1.08656175	0.043090687	13	1.05636293	0.031043443	7
73	20	Repeated.Glucose	96	Glu2	Glu0	102	19	101	Passed	36531	32842	1.072117606	0.041413187	20	1.080436314	0.044506087	13	1.056668577	0.032264969	7
73	20	Repeated.Glucose	96	Glu2	Glu0	103	19	102	Passed	36891	33202	1.064879732	0.040138153	20	1.075307927	0.043014567	13	1.045513085	0.026981895	7
73	20	Repeated.Glucose	96	Glu2	Glu0	104	19	103	Passed	37251	33562	1.072045897	0.044489351	20	1.082131814	0.046110502	13	1.053314908	0.037225036	7
73	20	Repeated.Glucose	96	Glu2	Glu0	105	19	104	Failed	37611	33922	1.069850824	0.044792092	20	1.081250244	0.046759078	13	1.048680473	0.034294723	7
73	20	Repeated.Glucose	96	Glu2	Glu0	106	19	105	Passed	37971	34282	1.067655752	0.046160124	20	1.080368675	0.048144244	13	1.044046038	0.033334154	7
73	20	Repeated.Glucose	96	Glu2	Glu0	107	19	106	Passed	38331	34642	1.067773323	0.044931347	20	1.079037764	0.047921526	13	1.046853646	0.031851355	7
73	20	Repeated.Glucose	96	Glu2	Glu0	108	19	107	Failed	38691	35002	1.068488753	0.037843407	20	1.076947775	0.038927755	13	1.05277914	0.03257848	7
73	20	Repeated.Glucose	96	Glu2	Glu0	109	19	108	Passed	39051	35362	1.069204183	0.033528305	20	1.074857787	0.032198239	13	1.058704633	0.035895387	7
73	20	Repeated.Glucose	96	Glu2	Glu0	110	19	109	Passed	39411	35722	1.07682215	0.039730012	20	1.084530974	0.038962125	13	1.062505764	0.039931581	7
73	20	Repeated.Glucose	96	Glu2	Glu0	111	19	110	Passed	39771	36082	1.076325629	0.03970769	20	1.081735092	0.040736408	13	1.066279483	0.038637133	7
73	20	Repeated.Glucose	96	Glu2	Glu0	112	19	111	Failed	40131	36442	1.076265346	0.042609867	18	1.083521576	0.041785828	13	1.057399148	0.043152038	5
73	20	Repeated.Glucose	96	Glu2	Glu0	113	19	112	Failed	40491	36802	1.078108182	0.04393436	18	1.085308061	0.043136429	13	1.059388498	0.044885486	5
73	20	Repeated.Glucose	96	Glu2	Glu0	114	19	113	Failed	40851	37162	1.079951018	0.04547227	18	1.087094545	0.044760955	13	1.061377848	0.046692196	5
73	20	Repeated.Glucose	96	Glu2	Glu0	115	19	114	Passed	41211	37522	1.081793854	0.047202741	18	1.088881029	0.046630785	13	1.063367198	0.04856399	5
73	20	Repeated.Glucose	96	Glu2	Glu0	116	19	115	Passed	41571	37882	1.067629787	0.049834935	16	1.078910235	0.047579456	13	1.018747845	0.025145498	3
73	20	Repeated.Glucose	96	Glu2	Glu0	117	19	116	Failed	41931	38242	1.070313849	0.048549706	15	1.077893478	0.047516943	13	1.021046256	0.017414511	2
73	20	Repeated.Glucose	96	Glu2	Glu0	118	19	117	Passed	42291	38602	1.068735298	0.049897969	15	1.076876722	0.048627124	13	1.015816045	0.004423243	2
73	20	Repeated.Glucose	96	Glu2	Glu0	119	19	118	Passed	42651	38962	1.075604028	0.050087858	13	1.075604028	0.050087858	13	NA	NA	0
73	22	Repeated.Sorbitol	96	Glu2	Glu2Sor1	1	21	0	Passed	189	-3500	1.072406503	0.072593435	10	1.072406503	0.072593435	10	NA	NA	0
73	22	Repeated.Sorbitol	96	Glu2	Glu2Sor1	2	21	1	Passed	549	-3140	1.056132289	0.069103733	10	1.056132289	0.069103733	10	NA	NA	0
73	22	Repeated.Sorbitol	96	Glu2	Glu2Sor1	3	21	2	Passed	909	-2780	1.072576656	0.078447692	11	1.054774687	0.054447012	10	1.250596342	NA	1
73	22	Repeated.Sorbitol	96	Glu2	Glu2Sor1	4	21	3	Passed	1269	-2420	1.06654244	0.084849677	11	1.046066924	0.053621656	10	1.271297591	NA	1
73	22	Repeated.Sorbitol	96	Glu2	Glu2Sor1	5	21	4	Passed	1629	-2060	1.076588164	0.088900922	11	1.055718267	0.058805662	10	1.285287132	NA	1
73	22	Repeated.Sorbitol	96	Glu2	Glu2Sor1	6	21	5	Passed	1989	-1700	1.082000139	0.095934476	12	1.048098507	0.053510206	10	1.2515083	0.080674294	2
73	22	Repeated.Sorbitol	96	Glu2	Glu2Sor1	7	21	6	Passed	2349	-1340	1.103778781	0.091921767	13	1.060165054	0.042814753	10	1.24915787	0.035146816	3
73	22	Repeated.Sorbitol	96	Glu2	Glu2Sor1	8	21	7	Passed	2709	-980	1.093828805	0.07206512	13	1.058308841	0.026844579	10	1.212228686	0.024110391	3
73	22	Repeated.Sorbitol	96	Glu2	Glu2Sor1	9	21	8	Passed	3069	-620	1.122136373	0.078498766	15	1.072816184	0.020543604	10	1.220776749	0.048723717	5
73	22	Repeated.Sorbitol	96	Glu2	Glu2Sor1	10	21	9	Passed	3429	-260	1.123186754	0.074934646	15	1.077799099	0.031905357	10	1.213962064	0.043732349	5
73	22	Repeated.Sorbitol	96	Glu2	Glu2Sor1	11	21	10	Passed	3789	100	1.185652249	0.079539707	16	1.142924573	0.03650928	10	1.256865042	0.08272607	6
73	22	Repeated.Sorbitol	96	Glu2	Glu2Sor1	12	21	11	Passed	4149	460	1.351440848	0.11892709	16	1.293077537	0.065726746	10	1.448713032	0.128406168	6
73	22	Repeated.Sorbitol	96	Glu2	Glu2Sor1	13	21	12	Passed	4509	820	1.289642205	0.104689691	16	1.230070352	0.05604898	10	1.388928625	0.091094196	6
73	22	Repeated.Sorbitol	96	Glu2	Glu2Sor1	14	21	13	Passed	4869	1180	1.226406088	0.097545998	16	1.172115951	0.037961742	10	1.316889649	0.101153983	6
73	22	Repeated.Sorbitol	96	Glu2	Glu2Sor1	15	21	14	Passed	5229	1540	1.143451883	0.074016015	16	1.102543147	0.031669964	10	1.21163311	0.075526621	6
73	22	Repeated.Sorbitol	96	Glu2	Glu2Sor1	16	21	15	Passed	5589	1900	1.118844748	0.058129517	16	1.085197404	0.034206858	10	1.174923656	0.044641073	6
73	22	Repeated.Sorbitol	96	Glu2	Glu2Sor1	17	21	16	Passed	5949	2260	1.104564691	0.07117353	16	1.068212536	0.036186025	10	1.165151617	0.076106202	6
73	22	Repeated.Sorbitol	96	Glu2	Glu2Sor1	18	21	17	Passed	6309	2620	1.102038602	0.065535942	16	1.072729136	0.043246989	10	1.150887712	0.070262103	6
73	22	Repeated.Sorbitol	96	Glu2	Glu2Sor1	19	21	18	Passed	6669	2980	1.092243378	0.056144431	16	1.066811089	0.037274545	10	1.134630526	0.059212155	6
73	22	Repeated.Sorbitol	96	Glu2	Glu2Sor1	20	21	19	Passed	7029	3340	1.091206578	0.053034361	16	1.067902659	0.033139229	10	1.130046443	0.059705676	6
73	22	Repeated.Sorbitol	96	Glu2	Glu2Sor1	21	21	20	Passed	7389	3700	1.107904323	0.067333701	16	1.076591233	0.026840644	10	1.160092806	0.084115048	6
73	22	Repeated.Sorbitol	96	Glu2	Glu2Sor1	22	21	21	Passed	7749	4060	1.093917613	0.065916713	16	1.071975742	0.030558682	10	1.130487398	0.093735955	6
73	22	Repeated.Sorbitol	96	Glu2	Glu2Sor1	23	21	22	Passed	8109	4420	1.101875776	0.076630919	17	1.067894326	0.033640212	10	1.150420705	0.096374383	7
73	22	Repeated.Sorbitol	96	Glu2	Glu2Sor1	24	21	23	Passed	8469	4780	1.117453486	0.077765958	17	1.08849451	0.029730236	10	1.158823451	0.106801362	7
73	22	Repeated.Sorbitol	96	Glu2	Glu2Sor1	25	21	24	Passed	8829	5140	1.095297993	0.05594652	17	1.076624101	0.024977222	10	1.121974981	0.077456095	7
73	22	Repeated.Sorbitol	96	Glu2	Glu2Sor1	26	21	25	Passed	9189	5500	1.092972116	0.048164327	17	1.078024951	0.036155269	10	1.114325208	0.057628332	7
73	22	Repeated.Sorbitol	96	Glu2	Glu2Sor1	27	21	26	Passed	9549	5860	1.152393579	0.064673205	17	1.136783334	0.025627995	10	1.174693928	0.095823529	7
73	22	Repeated.Sorbitol	96	Glu2	Glu2Sor1	28	21	27	Passed	9909	6220	1.273792809	0.095064989	17	1.261592063	0.050751677	10	1.291222445	0.14011954	7
73	22	Repeated.Sorbitol	96	Glu2	Glu2Sor1	29	21	28	Passed	10269	6580	1.225499431	0.084402064	17	1.206648292	0.034852612	10	1.25242963	0.125443672	7
73	22	Repeated.Sorbitol	96	Glu2	Glu2Sor1	30	21	29	Passed	10629	6940	1.1421783	0.076772547	17	1.11394679	0.038456719	10	1.18250903	0.10135577	7
73	22	Repeated.Sorbitol	96	Glu2	Glu2Sor1	31	21	30	Passed	10989	7300	1.113509023	0.065120539	17	1.08948143	0.037641978	10	1.147834156	0.082742504	7
73	22	Repeated.Sorbitol	96	Glu2	Glu2Sor1	32	21	31	Failed	11349	7660	1.103123136	0.049405088	17	1.086937363	0.039806848	10	1.126245669	0.055422894	7
73	22	Repeated.Sorbitol	96	Glu2	Glu2Sor1	33	21	32	Passed	11709	8020	1.092737248	0.052097283	17	1.084393295	0.044822059	10	1.104657182	0.062788093	7
73	22	Repeated.Sorbitol	96	Glu2	Glu2Sor1	34	21	33	Failed	12069	8380	1.074981745	0.039930352	17	1.070417667	0.044549761	10	1.081501857	0.034503396	7
73	22	Repeated.Sorbitol	96	Glu2	Glu2Sor1	35	21	34	Passed	12429	8740	1.057226242	0.037609212	17	1.056442038	0.046183992	10	1.058346533	0.023873488	7
73	22	Repeated.Sorbitol	96	Glu2	Glu2Sor1	36	21	35	Passed	12789	9100	1.068379531	0.033422227	17	1.079104905	0.038629057	10	1.053057568	0.016579174	7
73	22	Repeated.Sorbitol	96	Glu2	Glu2Sor1	37	21	36	Passed	13149	9460	1.069113899	0.037324508	17	1.074915599	0.044745058	10	1.060825756	0.023990867	7
73	22	Repeated.Sorbitol	96	Glu2	Glu2Sor1	38	21	37	Passed	13509	9820	1.075588189	0.041216735	17	1.071243909	0.048170785	10	1.081794303	0.031195482	7
73	22	Repeated.Sorbitol	96	Glu2	Glu2Sor1	39	21	38	Passed	13869	10180	1.068637721	0.030955504	17	1.069092158	0.03898782	10	1.067988526	0.016565151	7
73	22	Repeated.Sorbitol	96	Glu2	Glu2Sor1	40	21	39	Passed	14229	10540	1.070559778	0.027691789	17	1.071089719	0.034837537	10	1.069802719	0.014942429	7
73	22	Repeated.Sorbitol	96	Glu2	Glu2Sor1	41	21	40	Passed	14589	10900	1.069230763	0.033811225	17	1.070402586	0.042331304	10	1.06755673	0.018843128	7
73	22	Repeated.Sorbitol	96	Glu2	Glu2Sor1	42	21	41	Passed	14949	11260	1.066847445	0.027716383	17	1.069686953	0.034756163	10	1.062791006	0.014279572	7
73	22	Repeated.Sorbitol	96	Glu2	Glu2Sor1	43	21	42	Passed	15309	11620	1.10991235	0.031850741	17	1.115723747	0.038821694	10	1.101610355	0.0175462	7
73	22	Repeated.Sorbitol	96	Glu2	Glu2Sor1	44	21	43	Passed	15669	11980	1.219283845	0.043920104	17	1.229874291	0.051651567	10	1.204154636	0.026232366	7
73	22	Repeated.Sorbitol	96	Glu2	Glu2Sor1	45	21	44	Passed	16029	12340	1.166762286	0.040051606	17	1.170055867	0.049373242	10	1.162057172	0.024024996	7
73	22	Repeated.Sorbitol	96	Glu2	Glu2Sor1	46	21	45	Passed	16389	12700	1.096156179	0.041789081	17	1.095425632	0.044639327	10	1.097199817	0.040813091	7
73	22	Repeated.Sorbitol	96	Glu2	Glu2Sor1	47	21	46	Failed	16749	13060	1.085445291	0.037083654	17	1.083980233	0.044120854	10	1.087538231	0.02717592	7
73	22	Repeated.Sorbitol	96	Glu2	Glu2Sor1	48	21	47	Passed	17109	13420	1.074734403	0.036254029	17	1.072534834	0.045497055	10	1.077876644	0.019503582	7
73	22	Repeated.Sorbitol	96	Glu2	Glu2Sor1	49	21	48	Passed	17469	13780	1.072346975	0.030233017	17	1.065638091	0.034450408	10	1.081931096	0.021794537	7
73	22	Repeated.Sorbitol	96	Glu2	Glu2Sor1	50	21	49	Passed	17829	14140	1.071844621	0.032426386	17	1.064883111	0.037892039	10	1.081789635	0.021308523	7
73	22	Repeated.Sorbitol	96	Glu2	Glu2Sor1	51	21	50	Passed	18189	14500	1.050918671	0.041058225	17	1.054452872	0.047514036	10	1.045869812	0.032534211	7
73	22	Repeated.Sorbitol	96	Glu2	Glu2Sor1	52	21	51	Passed	18549	14860	1.05923917	0.035654254	17	1.061407149	0.039381616	10	1.056142058	0.032319403	7
73	22	Repeated.Sorbitol	96	Glu2	Glu2Sor1	53	21	52	Passed	18909	15220	1.065735633	0.032916603	17	1.066379909	0.037923772	10	1.06481524	0.027024838	7
73	22	Repeated.Sorbitol	96	Glu2	Glu2Sor1	54	21	53	Passed	19269	15580	1.059651312	0.040259326	17	1.068116238	0.045439538	10	1.047558561	0.030577925	7
73	22	Repeated.Sorbitol	96	Glu2	Glu2Sor1	55	21	54	Passed	19629	15940	1.066960306	0.041354531	17	1.072647616	0.041434045	10	1.058835579	0.043063137	7
73	22	Repeated.Sorbitol	96	Glu2	Glu2Sor1	56	21	55	Passed	19989	16300	1.059739242	0.037483116	17	1.065031109	0.04501695	10	1.052179433	0.024361574	7
73	22	Repeated.Sorbitol	96	Glu2	Glu2Sor1	57	21	56	Passed	20349	16660	1.066066102	0.037724093	17	1.065793424	0.0431476	10	1.066455641	0.031655624	7
73	22	Repeated.Sorbitol	96	Glu2	Glu2Sor1	58	21	57	Passed	20709	17020	1.068687761	0.035317758	17	1.068737782	0.04307599	10	1.068616302	0.023300844	7
73	22	Repeated.Sorbitol	96	Glu2	Glu2Sor1	59	21	58	Passed	21069	17380	1.083373583	0.031949753	17	1.076711673	0.039258796	10	1.092890597	0.015184885	7
73	22	Repeated.Sorbitol	96	Glu2	Glu2Sor1	60	21	59	Passed	21429	17740	1.190060791	0.049421447	17	1.180794609	0.048595941	10	1.203298192	0.05121907	7
73	22	Repeated.Sorbitol	96	Glu2	Glu2Sor1	61	21	60	Passed	21789	18100	1.141845608	0.050633885	17	1.130350392	0.053303165	10	1.158267344	0.045167255	7
73	22	Repeated.Sorbitol	96	Glu2	Glu2Sor1	62	21	61	Passed	22149	18460	1.097310816	0.046301449	17	1.085974641	0.051403539	10	1.113505353	0.035117285	7
73	22	Repeated.Sorbitol	96	Glu2	Glu2Sor1	63	21	62	Passed	22509	18820	1.06819249	0.038825926	17	1.058921259	0.045039164	10	1.081437106	0.02508322	7
73	22	Repeated.Sorbitol	96	Glu2	Glu2Sor1	64	21	63	Passed	22869	19180	1.062354928	0.037371795	17	1.054040049	0.04527731	10	1.074233328	0.01922263	7
73	22	Repeated.Sorbitol	96	Glu2	Glu2Sor1	65	21	64	Passed	23229	19540	1.06059107	0.039899883	17	1.051715117	0.048600573	10	1.073271002	0.019581365	7
73	22	Repeated.Sorbitol	96	Glu2	Glu2Sor1	66	21	65	Passed	23589	19900	1.062783809	0.041588724	17	1.0556415	0.051639805	10	1.072987109	0.020145511	7
73	22	Repeated.Sorbitol	96	Glu2	Glu2Sor1	67	21	66	Passed	23949	20260	1.075859249	0.035445511	17	1.06924877	0.044028676	10	1.085302791	0.016300208	7
73	22	Repeated.Sorbitol	96	Glu2	Glu2Sor1	68	21	67	Passed	24309	20620	1.066359044	0.031698804	17	1.060645776	0.036770473	10	1.074520855	0.022787778	7
73	22	Repeated.Sorbitol	96	Glu2	Glu2Sor1	69	21	68	Passed	24669	20980	1.069006636	0.027171832	17	1.065911343	0.028134081	10	1.073428482	0.027253499	7
73	22	Repeated.Sorbitol	96	Glu2	Glu2Sor1	70	21	69	Passed	25029	21340	1.059916439	0.036922248	17	1.056632079	0.029713714	10	1.06460838	0.047616392	7
73	22	Repeated.Sorbitol	96	Glu2	Glu2Sor1	71	21	70	Passed	25389	21700	1.057192364	0.042940366	17	1.0589618	0.035453839	10	1.054664598	0.054944202	7
73	22	Repeated.Sorbitol	96	Glu2	Glu2Sor1	72	21	71	Passed	25749	22060	1.054820098	0.03669925	17	1.058997415	0.028552669	10	1.048852503	0.047937946	7
73	22	Repeated.Sorbitol	96	Glu2	Glu2Sor1	73	21	72	Passed	26109	22420	1.046623816	0.037450953	17	1.051008618	0.034298577	10	1.040359814	0.043563595	7
73	22	Repeated.Sorbitol	96	Glu2	Glu2Sor1	74	21	73	Passed	26469	22780	1.052710888	0.038351901	17	1.054227521	0.035162576	10	1.050544269	0.045369539	7
73	22	Repeated.Sorbitol	96	Glu2	Glu2Sor1	75	21	74	Passed	26829	23140	1.058690343	0.027550037	17	1.056980488	0.030730152	10	1.061132992	0.024406251	7
73	22	Repeated.Sorbitol	96	Glu2	Glu2Sor1	76	21	75	Passed	27189	23500	1.161467095	0.086143114	17	1.177536598	0.067535207	10	1.138510662	0.109094658	7
73	22	Repeated.Sorbitol	96	Glu2	Glu2Sor1	77	21	76	Passed	27549	23860	1.114850895	0.05898057	17	1.122831369	0.034992592	10	1.103450218	0.084746958	7
73	22	Repeated.Sorbitol	96	Glu2	Glu2Sor1	78	21	77	Passed	27909	24220	1.089383753	0.051112253	17	1.094089341	0.037578238	10	1.082661485	0.068983736	7
73	22	Repeated.Sorbitol	96	Glu2	Glu2Sor1	79	21	78	Passed	28269	24580	1.068411771	0.037106481	17	1.062249887	0.041191694	10	1.077214463	0.031191223	7
73	22	Repeated.Sorbitol	96	Glu2	Glu2Sor1	80	21	79	Passed	28629	24940	1.06154069	0.038368674	17	1.05030455	0.038906974	10	1.077592318	0.03382459	7
73	22	Repeated.Sorbitol	96	Glu2	Glu2Sor1	81	21	80	Failed	28989	25300	1.063950776	0.036522129	17	1.054163811	0.036461003	10	1.077932156	0.034280732	7
73	22	Repeated.Sorbitol	96	Glu2	Glu2Sor1	82	21	81	Passed	29349	25660	1.066360863	0.037873075	17	1.058023071	0.035337636	10	1.078271995	0.040871481	7
73	22	Repeated.Sorbitol	96	Glu2	Glu2Sor1	83	21	82	Passed	29709	26020	1.049639133	0.054107796	17	1.049686191	0.045467308	10	1.049571906	0.068601407	7
73	22	Repeated.Sorbitol	96	Glu2	Glu2Sor1	84	21	83	Passed	30069	26380	1.046373712	0.048727231	16	1.057381724	0.04679898	10	1.028027026	0.050343772	6
73	22	Repeated.Sorbitol	96	Glu2	Glu2Sor1	85	21	84	Passed	30429	26740	1.053637611	0.033984103	16	1.05819034	0.036461541	10	1.046049728	0.03100343	6
73	22	Repeated.Sorbitol	96	Glu2	Glu2Sor1	86	21	85	Passed	30789	27100	1.056947913	0.022771524	16	1.059990446	0.02473649	10	1.051877024	0.020120811	6
73	22	Repeated.Sorbitol	96	Glu2	Glu2Sor1	87	21	86	Passed	31149	27460	1.057766038	0.028477376	16	1.058073676	0.032367672	10	1.057253309	0.023379027	6
73	22	Repeated.Sorbitol	96	Glu2	Glu2Sor1	88	21	87	Passed	31509	27820	1.051557932	0.027049181	16	1.051174467	0.030981086	10	1.052197041	0.021598621	6
73	22	Repeated.Sorbitol	96	Glu2	Glu2Sor1	89	21	88	Passed	31869	28180	1.054836843	0.035810623	16	1.058704477	0.043216318	10	1.048390786	0.020140822	6
73	22	Repeated.Sorbitol	96	Glu2	Glu2Sor1	90	21	89	Passed	32229	28540	1.056172648	0.033525218	16	1.058177185	0.03928082	10	1.052831753	0.023937867	6
73	22	Repeated.Sorbitol	96	Glu2	Glu2Sor1	91	21	90	Failed	32589	28900	NA	NA	0	NA	NA	0	NA	NA	0
73	22	Repeated.Sorbitol	96	Glu2	Glu2Sor1	92	21	91	Failed	32949	29260	NA	NA	0	NA	NA	0	NA	NA	0
73	22	Repeated.Sorbitol	96	Glu2	Glu2Sor1	93	21	92	Failed	33309	29620	NA	NA	0	NA	NA	0	NA	NA	0
73	22	Repeated.Sorbitol	96	Glu2	Glu2Sor1	94	21	93	Failed	33669	29980	NA	NA	0	NA	NA	0	NA	NA	0
73	22	Repeated.Sorbitol	96	Glu2	Glu2Sor1	95	21	94	Failed	34029	30340	NA	NA	0	NA	NA	0	NA	NA	0
73	22	Repeated.Sorbitol	96	Glu2	Glu2Sor1	96	21	95	Failed	34389	30700	NA	NA	0	NA	NA	0	NA	NA	0
73	22	Repeated.Sorbitol	96	Glu2	Glu2Sor1	97	21	96	Failed	34749	31060	NA	NA	0	NA	NA	0	NA	NA	0
73	22	Repeated.Sorbitol	96	Glu2	Glu2Sor1	98	21	97	Failed	35109	31420	NA	NA	0	NA	NA	0	NA	NA	0
73	22	Repeated.Sorbitol	96	Glu2	Glu2Sor1	99	21	98	Failed	35469	31780	NA	NA	0	NA	NA	0	NA	NA	0
73	22	Repeated.Sorbitol	96	Glu2	Glu2Sor1	100	21	99	Failed	35829	32140	NA	NA	0	NA	NA	0	NA	NA	0
73	22	Repeated.Sorbitol	96	Glu2	Glu2Sor1	101	21	100	Failed	36189	32500	NA	NA	0	NA	NA	0	NA	NA	0
73	22	Repeated.Sorbitol	96	Glu2	Glu2Sor1	102	21	101	Failed	36549	32860	NA	NA	0	NA	NA	0	NA	NA	0
73	22	Repeated.Sorbitol	96	Glu2	Glu2Sor1	103	21	102	Failed	36909	33220	NA	NA	0	NA	NA	0	NA	NA	0
73	22	Repeated.Sorbitol	96	Glu2	Glu2Sor1	104	21	103	Failed	37269	33580	NA	NA	0	NA	NA	0	NA	NA	0
73	22	Repeated.Sorbitol	96	Glu2	Glu2Sor1	105	21	104	Failed	37629	33940	NA	NA	0	NA	NA	0	NA	NA	0
73	22	Repeated.Sorbitol	96	Glu2	Glu2Sor1	106	21	105	Failed	37989	34300	NA	NA	0	NA	NA	0	NA	NA	0
73	22	Repeated.Sorbitol	96	Glu2	Glu2Sor1	107	21	106	Failed	38349	34660	NA	NA	0	NA	NA	0	NA	NA	0
73	22	Repeated.Sorbitol	96	Glu2	Glu2Sor1	108	21	107	Failed	38709	35020	NA	NA	0	NA	NA	0	NA	NA	0
73	22	Repeated.Sorbitol	96	Glu2	Glu2Sor1	109	21	108	Failed	39069	35380	NA	NA	0	NA	NA	0	NA	NA	0
73	22	Repeated.Sorbitol	96	Glu2	Glu2Sor1	110	21	109	Failed	39429	35740	NA	NA	0	NA	NA	0	NA	NA	0
73	22	Repeated.Sorbitol	96	Glu2	Glu2Sor1	111	21	110	Failed	39789	36100	NA	NA	0	NA	NA	0	NA	NA	0
73	22	Repeated.Sorbitol	96	Glu2	Glu2Sor1	112	21	111	Failed	40149	36460	NA	NA	0	NA	NA	0	NA	NA	0
73	22	Repeated.Sorbitol	96	Glu2	Glu2Sor1	113	21	112	Failed	40509	36820	NA	NA	0	NA	NA	0	NA	NA	0
73	22	Repeated.Sorbitol	96	Glu2	Glu2Sor1	114	21	113	Failed	40869	37180	NA	NA	0	NA	NA	0	NA	NA	0
73	22	Repeated.Sorbitol	96	Glu2	Glu2Sor1	115	21	114	Failed	41229	37540	NA	NA	0	NA	NA	0	NA	NA	0
73	22	Repeated.Sorbitol	96	Glu2	Glu2Sor1	116	21	115	Failed	41589	37900	NA	NA	0	NA	NA	0	NA	NA	0
73	22	Repeated.Sorbitol	96	Glu2	Glu2Sor1	117	21	116	Failed	41949	38260	NA	NA	0	NA	NA	0	NA	NA	0
73	22	Repeated.Sorbitol	96	Glu2	Glu2Sor1	118	21	117	Failed	42309	38620	NA	NA	0	NA	NA	0	NA	NA	0
73	22	Repeated.Sorbitol	96	Glu2	Glu2Sor1	119	21	118	Failed	42669	38980	NA	NA	0	NA	NA	0	NA	NA	0
73	25	Repeated.Sorbitol	96	Glu2	Glu2Sor1	1	24	0	Passed	216	-3473	1.076904258	0.033790504	11	1.076904258	0.033790504	11	NA	NA	0
73	25	Repeated.Sorbitol	96	Glu2	Glu2Sor1	2	24	1	Passed	576	-3113	1.089518566	0.064891921	12	1.072646758	0.029573186	11	1.27510845	NA	1
73	25	Repeated.Sorbitol	96	Glu2	Glu2Sor1	3	24	2	Passed	936	-2753	1.075351309	0.042222898	12	1.064400953	0.019448249	11	1.195805231	NA	1
73	25	Repeated.Sorbitol	96	Glu2	Glu2Sor1	4	24	3	Passed	1296	-2393	1.089789922	0.045141157	12	1.079076354	0.026951683	11	1.207639177	NA	1
73	25	Repeated.Sorbitol	96	Glu2	Glu2Sor1	5	24	4	Passed	1656	-2033	1.078123187	0.045778288	12	1.068486055	0.032852335	11	1.184131639	NA	1
73	25	Repeated.Sorbitol	96	Glu2	Glu2Sor1	6	24	5	Passed	2016	-1673	1.114419239	0.10081863	13	1.082192314	0.023687402	11	1.291667326	0.205191945	2
73	25	Repeated.Sorbitol	96	Glu2	Glu2Sor1	7	24	6	Passed	2376	-1313	1.107371236	0.093157154	13	1.076899176	0.026108219	11	1.274967565	0.17587383	2
73	25	Repeated.Sorbitol	96	Glu2	Glu2Sor1	8	24	7	Passed	2736	-953	1.099536298	0.07845812	13	1.080428659	0.021572242	11	1.204628312	0.2076288	2
73	25	Repeated.Sorbitol	96	Glu2	Glu2Sor1	9	24	8	Passed	3096	-593	1.098973744	0.072038437	13	1.080377731	0.017366703	11	1.201251817	0.185830232	2
73	25	Repeated.Sorbitol	96	Glu2	Glu2Sor1	10	24	9	Passed	3456	-233	1.111007822	0.106314608	14	1.074700472	0.020982325	11	1.244134774	0.19347474	3
73	25	Repeated.Sorbitol	96	Glu2	Glu2Sor1	11	24	10	Passed	3816	127	1.302666599	0.160048757	16	1.229960477	0.059785255	11	1.462620068	0.201505433	5
73	25	Repeated.Sorbitol	96	Glu2	Glu2Sor1	12	24	11	Passed	4176	487	1.453092587	0.222457184	16	1.346418162	0.049903901	11	1.687776323	0.281446239	5
73	25	Repeated.Sorbitol	96	Glu2	Glu2Sor1	13	24	12	Passed	4536	847	1.391370419	0.214197527	16	1.288150387	0.037160017	11	1.618454491	0.27357176	5
73	25	Repeated.Sorbitol	96	Glu2	Glu2Sor1	14	24	13	Passed	4896	1207	1.31042458	0.202050569	16	1.213221663	0.04053079	11	1.524270996	0.256590683	5
73	25	Repeated.Sorbitol	96	Glu2	Glu2Sor1	15	24	14	Passed	5256	1567	1.250198788	0.194125031	16	1.160235545	0.039582448	11	1.448117925	0.257251362	5
73	25	Repeated.Sorbitol	96	Glu2	Glu2Sor1	16	24	15	Passed	5616	1927	1.165863992	0.14142953	16	1.096635869	0.030190482	11	1.318165864	0.174801932	5
73	25	Repeated.Sorbitol	96	Glu2	Glu2Sor1	17	24	16	Passed	5976	2287	1.144457865	0.123467427	16	1.082521282	0.03843176	11	1.280718349	0.14041095	5
73	25	Repeated.Sorbitol	96	Glu2	Glu2Sor1	18	24	17	Passed	6336	2647	1.148363349	0.132166249	16	1.087286464	0.036040358	11	1.282732496	0.171551818	5
73	25	Repeated.Sorbitol	96	Glu2	Glu2Sor1	19	24	18	Passed	6696	3007	1.109543431	0.090416892	16	1.069496756	0.029879039	11	1.197646116	0.119633955	5
73	25	Repeated.Sorbitol	96	Glu2	Glu2Sor1	20	24	19	Passed	7056	3367	1.119003199	0.096495901	16	1.075776656	0.036246961	11	1.214101594	0.123248796	5
73	25	Repeated.Sorbitol	96	Glu2	Glu2Sor1	21	24	20	Passed	7416	3727	1.115101323	0.10004747	16	1.071448688	0.031245153	11	1.211137118	0.135373929	5
73	25	Repeated.Sorbitol	96	Glu2	Glu2Sor1	22	24	21	Passed	7776	4087	1.12014989	0.111137955	16	1.075252324	0.036207501	11	1.218924535	0.159066799	5
73	25	Repeated.Sorbitol	96	Glu2	Glu2Sor1	23	24	22	Passed	8136	4447	1.101372309	0.067893793	17	1.068212485	0.030326852	11	1.16216532	0.077827812	6
73	25	Repeated.Sorbitol	96	Glu2	Glu2Sor1	24	24	23	Passed	8496	4807	1.086784737	0.057951732	17	1.061871095	0.039382712	11	1.132459747	0.061448593	6
73	25	Repeated.Sorbitol	96	Glu2	Glu2Sor1	25	24	24	Passed	8856	5167	1.077294975	0.034535366	17	1.067004615	0.031019724	11	1.096160635	0.035101413	6
73	25	Repeated.Sorbitol	96	Glu2	Glu2Sor1	26	24	25	Passed	9216	5527	1.071015763	0.029567246	17	1.067988857	0.030723276	11	1.07656509	0.029198637	6
73	25	Repeated.Sorbitol	96	Glu2	Glu2Sor1	27	24	26	Passed	9576	5887	1.230658082	0.081922889	17	1.227752192	0.078214832	11	1.235985547	0.095857162	6
73	25	Repeated.Sorbitol	96	Glu2	Glu2Sor1	28	24	27	Passed	9936	6247	1.226976429	0.088001265	17	1.215922256	0.060156359	11	1.247242412	0.129546349	6
73	25	Repeated.Sorbitol	96	Glu2	Glu2Sor1	29	24	28	Passed	10296	6607	1.164796398	0.061872626	17	1.159338199	0.046547629	11	1.174803096	0.087927489	6
73	25	Repeated.Sorbitol	96	Glu2	Glu2Sor1	30	24	29	Passed	10656	6967	1.09440629	0.035053628	17	1.094064531	0.037743131	11	1.095032847	0.032896899	6
73	25	Repeated.Sorbitol	96	Glu2	Glu2Sor1	31	24	30	Passed	11016	7327	1.079018063	0.029821214	17	1.080967351	0.03277989	11	1.075444369	0.025943169	6
73	25	Repeated.Sorbitol	96	Glu2	Glu2Sor1	32	24	31	Passed	11376	7687	1.076679253	0.025178627	17	1.074138158	0.028313996	11	1.081337927	0.019623152	6
73	25	Repeated.Sorbitol	96	Glu2	Glu2Sor1	33	24	32	Passed	11736	8047	1.076272319	0.033569884	17	1.070753034	0.033254906	11	1.086391008	0.034706458	6
73	25	Repeated.Sorbitol	96	Glu2	Glu2Sor1	34	24	33	Passed	12096	8407	1.074220995	0.039027668	17	1.068054826	0.030565329	11	1.085525639	0.052617756	6
73	25	Repeated.Sorbitol	96	Glu2	Glu2Sor1	35	24	34	Passed	12456	8767	1.066655391	0.031231085	17	1.064636114	0.024922833	11	1.070357398	0.043052371	6
73	25	Repeated.Sorbitol	96	Glu2	Glu2Sor1	36	24	35	Passed	12816	9127	1.074999688	0.038971809	17	1.075792083	0.039831282	11	1.073546965	0.041026699	6
73	25	Repeated.Sorbitol	96	Glu2	Glu2Sor1	37	24	36	Passed	13176	9487	1.07876492	0.045537807	17	1.071747972	0.027198019	11	1.091629326	0.069637887	6
73	25	Repeated.Sorbitol	96	Glu2	Glu2Sor1	38	24	37	Passed	13536	9847	1.083199011	0.039915276	17	1.078070109	0.029745107	11	1.092601997	0.056256725	6
73	25	Repeated.Sorbitol	96	Glu2	Glu2Sor1	39	24	38	Passed	13896	10207	1.079039965	0.029987049	17	1.071897764	0.022247819	11	1.092134	0.039618359	6
73	25	Repeated.Sorbitol	96	Glu2	Glu2Sor1	40	24	39	Passed	14256	10567	1.07454916	0.030870502	17	1.066980118	0.022842163	11	1.088425736	0.040606923	6
73	25	Repeated.Sorbitol	96	Glu2	Glu2Sor1	41	24	40	Passed	14616	10927	1.07610564	0.027950876	17	1.070136313	0.023366881	11	1.087049407	0.034436477	6
73	25	Repeated.Sorbitol	96	Glu2	Glu2Sor1	42	24	41	Passed	14976	11287	1.067384951	0.029762397	17	1.057034213	0.020833332	11	1.086361304	0.036037203	6
73	25	Repeated.Sorbitol	96	Glu2	Glu2Sor1	43	24	42	Passed	15336	11647	1.164203495	0.040228233	17	1.15389355	0.037749184	11	1.183105061	0.040816916	6
73	25	Repeated.Sorbitol	96	Glu2	Glu2Sor1	44	24	43	Passed	15696	12007	1.213965936	0.053696096	17	1.201918784	0.054179859	11	1.236052381	0.049506409	6
73	25	Repeated.Sorbitol	96	Glu2	Glu2Sor1	45	24	44	Passed	16056	12367	1.167395093	0.046022697	17	1.155253376	0.03949862	11	1.189654907	0.052332359	6
73	25	Repeated.Sorbitol	96	Glu2	Glu2Sor1	46	24	45	Passed	16416	12727	1.090260586	0.04543325	17	1.083682601	0.021013247	11	1.102320223	0.073841371	6
73	25	Repeated.Sorbitol	96	Glu2	Glu2Sor1	47	24	46	Passed	16776	13087	1.059818723	0.046275248	17	1.05289603	0.024860761	11	1.072510327	0.072922125	6
73	25	Repeated.Sorbitol	96	Glu2	Glu2Sor1	48	24	47	Passed	17136	13447	1.066092102	0.035372049	17	1.056397591	0.024573923	11	1.083865373	0.04701272	6
73	25	Repeated.Sorbitol	96	Glu2	Glu2Sor1	49	24	48	Passed	17496	13807	1.070596662	0.042748905	17	1.059698634	0.033104811	11	1.09057638	0.053997491	6
73	25	Repeated.Sorbitol	96	Glu2	Glu2Sor1	50	24	49	Passed	17856	14167	1.070807853	0.039253601	17	1.057915677	0.027469567	11	1.09444351	0.048841777	6
73	25	Repeated.Sorbitol	96	Glu2	Glu2Sor1	51	24	50	Passed	18216	14527	1.064429521	0.033387929	17	1.059510455	0.033843513	11	1.073447809	0.033550205	6
73	25	Repeated.Sorbitol	96	Glu2	Glu2Sor1	52	24	51	Passed	18576	14887	1.072861909	0.029075843	17	1.063332094	0.028119345	11	1.090333237	0.023617891	6
73	25	Repeated.Sorbitol	96	Glu2	Glu2Sor1	53	24	52	Passed	18936	15247	1.069073731	0.035855493	17	1.060219676	0.036252946	11	1.085306164	0.031571547	6
73	25	Repeated.Sorbitol	96	Glu2	Glu2Sor1	54	24	53	Passed	19296	15607	1.08075489	0.024145991	17	1.077198285	0.02219813	11	1.087275332	0.028307777	6
73	25	Repeated.Sorbitol	96	Glu2	Glu2Sor1	55	24	54	Passed	19656	15967	1.074346962	0.028147901	17	1.074054568	0.030153033	11	1.074883017	0.026766212	6
73	25	Repeated.Sorbitol	96	Glu2	Glu2Sor1	56	24	55	Passed	20016	16327	1.074570789	0.033351272	17	1.069219733	0.030848562	11	1.084381059	0.038439977	6
73	25	Repeated.Sorbitol	96	Glu2	Glu2Sor1	57	24	56	Passed	20376	16687	1.06774514	0.03146083	17	1.068378855	0.029242263	11	1.066583329	0.038139022	6
73	25	Repeated.Sorbitol	96	Glu2	Glu2Sor1	58	24	57	Passed	20736	17047	1.069387047	0.035428827	17	1.064187803	0.032775098	11	1.078918995	0.041227797	6
73	25	Repeated.Sorbitol	96	Glu2	Glu2Sor1	59	24	58	Passed	21096	17407	1.113803103	0.026756503	17	1.11057283	0.028069351	11	1.119725269	0.025496937	6
73	25	Repeated.Sorbitol	96	Glu2	Glu2Sor1	60	24	59	Passed	21456	17767	1.199043988	0.036804826	17	1.196327224	0.034235226	11	1.204024722	0.044097578	6
73	25	Repeated.Sorbitol	96	Glu2	Glu2Sor1	61	24	60	Passed	21816	18127	1.159346683	0.036244199	17	1.160824283	0.039278876	11	1.156637749	0.033232287	6
73	25	Repeated.Sorbitol	96	Glu2	Glu2Sor1	62	24	61	Passed	22176	18487	1.088772739	0.039357506	17	1.093008229	0.037924532	11	1.081007674	0.044367556	6
73	25	Repeated.Sorbitol	96	Glu2	Glu2Sor1	63	24	62	Passed	22536	18847	1.068486643	0.043440882	17	1.073624033	0.036640641	11	1.059068096	0.056472688	6
73	25	Repeated.Sorbitol	96	Glu2	Glu2Sor1	64	24	63	Passed	22896	19207	1.069392897	0.032084229	17	1.071349646	0.029738106	11	1.065805524	0.038749146	6
73	25	Repeated.Sorbitol	96	Glu2	Glu2Sor1	65	24	64	Passed	23256	19567	1.067379091	0.030676306	17	1.071836929	0.029350959	11	1.059206388	0.034124564	6
73	25	Repeated.Sorbitol	96	Glu2	Glu2Sor1	66	24	65	Failed	23616	19927	1.065116387	0.031565105	17	1.069661816	0.031932823	11	1.056783101	0.031939661	6
73	25	Repeated.Sorbitol	96	Glu2	Glu2Sor1	67	24	66	Passed	23976	20287	1.062853683	0.0373221	17	1.067486702	0.040838682	11	1.054359814	0.031432652	6
73	25	Repeated.Sorbitol	96	Glu2	Glu2Sor1	68	24	67	Passed	24336	20647	1.057838341	0.033263136	17	1.059530034	0.03714641	11	1.054736904	0.02762328	6
73	25	Repeated.Sorbitol	96	Glu2	Glu2Sor1	69	24	68	Passed	24696	21007	1.058823746	0.035943942	17	1.058313846	0.040199277	11	1.059758563	0.030011826	6
73	25	Repeated.Sorbitol	96	Glu2	Glu2Sor1	70	24	69	Passed	25056	21367	1.059812654	0.031343085	17	1.060277648	0.037623257	11	1.058960165	0.017643072	6
73	25	Repeated.Sorbitol	96	Glu2	Glu2Sor1	71	24	70	Passed	25416	21727	1.081403526	0.080457018	17	1.064625945	0.040044064	11	1.112162426	0.125510969	6
73	25	Repeated.Sorbitol	96	Glu2	Glu2Sor1	72	24	71	Passed	25776	22087	1.081346532	0.076178843	17	1.064889612	0.04187605	11	1.11151755	0.115649944	6
73	25	Repeated.Sorbitol	96	Glu2	Glu2Sor1	73	24	72	Passed	26136	22447	1.076140288	0.077222491	17	1.059493925	0.036024573	11	1.10665862	0.121489904	6
73	25	Repeated.Sorbitol	96	Glu2	Glu2Sor1	74	24	73	Passed	26496	22807	1.082628812	0.078508868	17	1.058354507	0.038857102	11	1.127131706	0.114153255	6
73	25	Repeated.Sorbitol	96	Glu2	Glu2Sor1	75	24	74	Passed	26856	23167	1.086047635	0.069921506	17	1.076406594	0.03420613	11	1.103722878	0.11280669	6
73	25	Repeated.Sorbitol	96	Glu2	Glu2Sor1	76	24	75	Passed	27216	23527	1.182940435	0.083586419	17	1.172822205	0.035048588	11	1.201490524	0.13878919	6
73	25	Repeated.Sorbitol	96	Glu2	Glu2Sor1	77	24	76	Passed	27576	23887	1.136974873	0.079594682	17	1.130324309	0.036746598	11	1.149167574	0.131516834	6
73	25	Repeated.Sorbitol	96	Glu2	Glu2Sor1	78	24	77	Passed	27936	24247	1.101265146	0.084174926	17	1.095802626	0.033407551	11	1.111279766	0.142320807	6
73	25	Repeated.Sorbitol	96	Glu2	Glu2Sor1	79	24	78	Passed	28296	24607	1.083632535	0.07673697	17	1.075118217	0.031256978	11	1.099242118	0.128208916	6
73	25	Repeated.Sorbitol	96	Glu2	Glu2Sor1	80	24	79	Passed	28656	24967	1.057004655	0.034859885	17	1.066619981	0.037149106	11	1.039376558	0.023500323	6
73	25	Repeated.Sorbitol	96	Glu2	Glu2Sor1	81	24	80	Passed	29016	25327	1.059474279	0.037158829	17	1.069323838	0.036971589	11	1.041416754	0.032862974	6
73	25	Repeated.Sorbitol	96	Glu2	Glu2Sor1	82	24	81	Passed	29376	25687	1.06048411	0.03675024	17	1.071109107	0.03409841	11	1.041004948	0.035955091	6
73	25	Repeated.Sorbitol	96	Glu2	Glu2Sor1	83	24	82	Passed	29736	26047	1.055108091	0.0316143	17	1.062522307	0.032564082	11	1.041515362	0.027107118	6
73	25	Repeated.Sorbitol	96	Glu2	Glu2Sor1	84	24	83	Passed	30096	26407	1.049076057	0.041428628	17	1.056349794	0.035029129	11	1.035740872	0.052042209	6
73	25	Repeated.Sorbitol	96	Glu2	Glu2Sor1	85	24	84	Passed	30456	26767	1.045144749	0.046016126	17	1.055425662	0.040516582	11	1.026296408	0.053234535	6
73	25	Repeated.Sorbitol	96	Glu2	Glu2Sor1	86	24	85	Passed	30816	27127	1.034932198	0.032456267	17	1.046096634	0.029014809	11	1.014464067	0.030170181	6
73	25	Repeated.Sorbitol	96	Glu2	Glu2Sor1	87	24	86	Passed	31176	27487	1.037924899	0.03012309	17	1.046886354	0.027643703	11	1.021495564	0.02957615	6
73	25	Repeated.Sorbitol	96	Glu2	Glu2Sor1	88	24	87	Passed	31536	27847	1.048016274	0.024834668	17	1.058111352	0.020202552	11	1.02950863	0.022849626	6
73	25	Repeated.Sorbitol	96	Glu2	Glu2Sor1	89	24	88	Passed	31896	28207	1.045401561	0.019437061	17	1.047103011	0.022737125	11	1.042282236	0.012528329	6
73	25	Repeated.Sorbitol	96	Glu2	Glu2Sor1	90	24	89	Passed	32256	28567	1.045389964	0.020326429	17	1.046423325	0.023363154	11	1.043495469	0.014959738	6
73	25	Repeated.Sorbitol	96	Glu2	Glu2Sor1	91	24	90	Passed	32616	28927	1.058028269	0.014198959	17	1.057664592	0.016432581	11	1.058695012	0.010211245	6
73	25	Repeated.Sorbitol	96	Glu2	Glu2Sor1	92	24	91	Passed	32976	29287	1.139226826	0.0364325	17	1.146814859	0.03581046	11	1.125315433	0.036383568	6
73	25	Repeated.Sorbitol	96	Glu2	Glu2Sor1	93	24	92	Passed	33336	29647	1.110228217	0.027015532	17	1.115905169	0.030583867	11	1.099820472	0.01624353	6
73	25	Repeated.Sorbitol	96	Glu2	Glu2Sor1	94	24	93	Passed	33696	30007	1.091023482	0.025830917	17	1.091398964	0.031317167	11	1.090335097	0.013143334	6
73	25	Repeated.Sorbitol	96	Glu2	Glu2Sor1	95	24	94	Passed	34056	30367	1.06205234	0.023270051	17	1.060087849	0.02674462	11	1.065653906	0.01667872	6
73	25	Repeated.Sorbitol	96	Glu2	Glu2Sor1	96	24	95	Passed	34416	30727	1.059327573	0.022869051	17	1.059040041	0.024677119	11	1.059854716	0.021334092	6
73	25	Repeated.Sorbitol	96	Glu2	Glu2Sor1	97	24	96	Passed	34776	31087	1.05759689	0.023005791	17	1.052931598	0.021391112	11	1.066149925	0.025353994	6
73	25	Repeated.Sorbitol	96	Glu2	Glu2Sor1	98	24	97	Failed	35136	31447	1.050927682	0.02334636	16	1.045236844	0.021333718	11	1.063447527	0.02492257	5
73	25	Repeated.Sorbitol	96	Glu2	Glu2Sor1	99	24	98	Passed	35496	31807	1.042633227	0.026127795	16	1.037542089	0.02246067	11	1.05383373	0.032721305	5
73	25	Repeated.Sorbitol	96	Glu2	Glu2Sor1	100	24	99	Passed	35856	32167	1.045446144	0.033241107	16	1.046625742	0.034419364	11	1.042851027	0.034200376	5
73	25	Repeated.Sorbitol	96	Glu2	Glu2Sor1	101	24	100	Passed	36216	32527	1.035709276	0.031139823	16	1.036213383	0.030901243	11	1.034600242	0.035311171	5
73	25	Repeated.Sorbitol	96	Glu2	Glu2Sor1	102	24	101	Failed	36576	32887	1.041248652	0.031147089	15	1.041737433	0.029616219	10	1.040271089	0.037685293	5
73	25	Repeated.Sorbitol	96	Glu2	Glu2Sor1	103	24	102	Passed	36936	33247	1.043483263	0.037596751	15	1.042253926	0.038410179	10	1.045941937	0.040205114	5
73	25	Repeated.Sorbitol	96	Glu2	Glu2Sor1	104	24	103	Passed	37296	33607	1.041766086	0.04032105	15	1.040251764	0.03866037	10	1.044794731	0.048064036	5
73	25	Repeated.Sorbitol	96	Glu2	Glu2Sor1	105	24	104	Passed	37656	33967	1.032496151	0.048320758	15	1.047467108	0.04341177	10	1.002554238	0.04744317	5
73	25	Repeated.Sorbitol	96	Glu2	Glu2Sor1	106	24	105	Passed	38016	34327	1.042786442	0.040408118	15	1.051982078	0.032403076	10	1.02439517	0.052136834	5
73	25	Repeated.Sorbitol	96	Glu2	Glu2Sor1	107	24	106	Passed	38376	34687	1.045754962	0.051021248	15	1.053047891	0.035276691	10	1.031169104	0.076890734	5
73	25	Repeated.Sorbitol	96	Glu2	Glu2Sor1	108	24	107	Passed	38736	35047	1.10497967	0.075611894	15	1.111892138	0.061089532	10	1.091154735	0.106088848	5
73	25	Repeated.Sorbitol	96	Glu2	Glu2Sor1	109	24	108	Failed	39096	35407	1.078711849	0.064643019	13	1.098846042	0.049966438	10	1.011597874	0.071091916	3
73	25	Repeated.Sorbitol	96	Glu2	Glu2Sor1	110	24	109	Passed	39456	35767	1.066460028	0.060693584	13	1.085799946	0.041089629	10	1.001993633	0.080003883	3
73	25	Repeated.Sorbitol	96	Glu2	Glu2Sor1	111	24	110	Passed	39816	36127	1.067660427	0.031299676	12	1.072388316	0.032049708	10	1.044020981	0.013803507	2
73	25	Repeated.Sorbitol	96	Glu2	Glu2Sor1	112	24	111	Failed	40176	36487	1.063659346	0.030795984	12	1.068150423	0.0315141	10	1.041203959	0.016848925	2
73	25	Repeated.Sorbitol	96	Glu2	Glu2Sor1	113	24	112	Failed	40536	36847	1.059658265	0.03090561	12	1.06391253	0.031666689	10	1.038386938	0.019894342	2
73	25	Repeated.Sorbitol	96	Glu2	Glu2Sor1	114	24	113	Passed	40896	37207	1.055657183	0.031622174	12	1.059674637	0.032497782	10	1.035569916	0.022939759	2
73	25	Repeated.Sorbitol	96	Glu2	Glu2Sor1	115	24	114	Passed	41256	37567	1.057115204	0.028535792	11	1.057260938	0.030075051	10	1.055657868	NA	1
73	25	Repeated.Sorbitol	96	Glu2	Glu2Sor1	116	24	115	Passed	41616	37927	1.031192162	0.041114953	11	1.030340166	0.043236487	10	1.039712127	NA	1
73	25	Repeated.Sorbitol	96	Glu2	Glu2Sor1	117	24	116	Failed	41976	38287	1.034970563	0.042499209	11	1.034473951	0.044764444	10	1.039936685	NA	1
73	25	Repeated.Sorbitol	96	Glu2	Glu2Sor1	118	24	117	Passed	42336	38647	1.038748965	0.045886907	11	1.038607737	0.048366527	10	1.040161242	NA	1
73	25	Repeated.Sorbitol	96	Glu2	Glu2Sor1	119	24	118	Passed	42696	39007	1.040967788	0.053871744	10	1.040967788	0.053871744	10	NA	NA	0
