# Supplementary material for: Yeast cell responses and survival during periodic osmotic stress are controlled by glucose availability
Source: eLife. 2024 Apr 3;12:RP88750. doi: 10.7554/eLife.88750 (PMC10990491; doi:10.7554/eLife.88750)
Supplement: Figure 6—figure supplement 1—source data 1. [file elife-88750-fig6-figsupp1-data1.zip › Data.Figure.6.Supplement.1b.txt]

Experiment	Position	Condition	Period	Medium.OFF	Medium.ON	Frame	Pos.0	Frame.0	Autofocus	Time	Time.Relative	Valve.ID	Valve.Status	Switch.Number	Period.Number	Mean.Coloc	SD.Coloc	N.Cells	Mean.Coloc.Mothers	SD.Coloc.Mothers	N.Cells.Mothers	Mean.Coloc.Daughters	SD.Coloc.Daughters	N.Cells.Daughters
74	11	Pulse.Sorbitol	NA	Glu2	Glu2Sor1	1	10	0	Passed	90	-3730	V3	OFF	NA	NA	1.531477735	0.502683902	12	1.531477735	0.502683902	12	NA	NA	0
74	11	Pulse.Sorbitol	NA	Glu2	Glu2Sor1	2	10	1	Passed	450	-3370	V3	OFF	NA	NA	1.059964562	0.060895181	12	1.059964562	0.060895181	12	NA	NA	0
74	11	Pulse.Sorbitol	NA	Glu2	Glu2Sor1	3	10	2	Failed	810	-3010	V3	OFF	NA	NA	NA	NA	0	NA	NA	0	NA	NA	0
74	11	Pulse.Sorbitol	NA	Glu2	Glu2Sor1	4	10	3	Passed	1170	-2650	V3	OFF	NA	NA	1.062132394	0.056480228	14	1.0455674	0.040658559	12	1.161522357	0.015374953	2
74	11	Pulse.Sorbitol	NA	Glu2	Glu2Sor1	5	10	4	Failed	1530	-2290	V3	OFF	NA	NA	NA	NA	0	NA	NA	0	NA	NA	0
74	11	Pulse.Sorbitol	NA	Glu2	Glu2Sor1	6	10	5	Passed	1890	-1930	V3	OFF	NA	NA	1.052192793	0.041691017	14	1.040680473	0.032061056	12	1.121266716	0.012489647	2
74	11	Pulse.Sorbitol	NA	Glu2	Glu2Sor1	7	10	6	Passed	2250	-1570	V3	OFF	NA	NA	1.067917074	0.066059008	15	1.042449394	0.028920791	12	1.169787792	0.080549364	3
74	11	Pulse.Sorbitol	NA	Glu2	Glu2Sor1	8	10	7	Passed	2610	-1210	V3	OFF	NA	NA	1.067432932	0.05981812	15	1.044947784	0.022511991	12	1.157373524	0.084217884	3
74	11	Pulse.Sorbitol	NA	Glu2	Glu2Sor1	9	10	8	Passed	2970	-850	V3	OFF	NA	NA	1.07460482	0.078619387	16	1.046253722	0.021336623	12	1.159658113	0.127965734	4
74	11	Pulse.Sorbitol	NA	Glu2	Glu2Sor1	10	10	9	Passed	3330	-490	V3	OFF	NA	NA	1.078893233	0.066234685	17	1.044363035	0.022715885	12	1.161765708	0.062986427	5
74	11	Pulse.Sorbitol	NA	Glu2	Glu2Sor1	11	10	10	Passed	3690	-130	V3	OFF	NA	NA	1.059876958	0.048302245	17	1.045827451	0.014159269	12	1.093595776	0.082266211	5
74	11	Pulse.Sorbitol	NA	Glu2	Glu2Sor1	12	10	11	Passed	4050	230	V3	ON	NA	NA	1.268995567	0.095159739	18	1.246857877	0.039404305	12	1.313270947	0.154414323	6
74	11	Pulse.Sorbitol	NA	Glu2	Glu2Sor1	13	10	12	Passed	4410	590	V3	ON	NA	NA	1.246105584	0.091789356	18	1.228501621	0.037293367	12	1.28131351	0.15282325	6
74	11	Pulse.Sorbitol	NA	Glu2	Glu2Sor1	14	10	13	Passed	4770	950	V3	ON	NA	NA	1.211200986	0.092274275	18	1.191088281	0.035110792	12	1.251426396	0.152724598	6
74	11	Pulse.Sorbitol	NA	Glu2	Glu2Sor1	15	10	14	Passed	5130	1310	V3	ON	NA	NA	1.211200986	0.092274275	18	1.191088281	0.035110792	12	1.251426396	0.152724598	6
74	11	Pulse.Sorbitol	NA	Glu2	Glu2Sor1	16	10	15	Passed	5490	1670	V3	ON	NA	NA	1.111455452	0.054122736	18	1.099318036	0.022807137	12	1.135730283	0.088059495	6
74	11	Pulse.Sorbitol	NA	Glu2	Glu2Sor1	17	10	16	Passed	5850	2030	V3	ON	NA	NA	1.083895329	0.046348062	18	1.0720393	0.013457029	12	1.107607387	0.076767265	6
74	11	Pulse.Sorbitol	NA	Glu2	Glu2Sor1	18	10	17	Passed	6210	2390	V3	ON	NA	NA	1.083627743	0.046472288	18	1.071629878	0.013730959	12	1.107623473	0.076757232	6
74	11	Pulse.Sorbitol	NA	Glu2	Glu2Sor1	19	10	18	Passed	6570	2750	V3	ON	NA	NA	1.072512535	0.057291464	18	1.063614007	0.011350844	12	1.090309593	0.101519877	6
74	11	Pulse.Sorbitol	NA	Glu2	Glu2Sor1	20	10	19	Passed	6930	3110	V3	ON	NA	NA	1.072474707	0.057301834	18	1.063557264	0.01138311	12	1.090309593	0.101519877	6
74	11	Pulse.Sorbitol	NA	Glu2	Glu2Sor1	21	10	20	Passed	7290	3470	V3	ON	NA	NA	1.072474707	0.057301834	18	1.063557264	0.01138311	12	1.090309593	0.101519877	6
74	11	Pulse.Sorbitol	NA	Glu2	Glu2Sor1	22	10	21	Passed	7650	3830	V3	ON	NA	NA	1.072098495	0.057126367	19	1.063557264	0.01138311	12	1.086740606	0.095690555	7
74	11	Pulse.Sorbitol	NA	Glu2	Glu2Sor1	23	10	22	Passed	8010	4190	V3	ON	NA	NA	1.072098495	0.057126367	19	1.063557264	0.01138311	12	1.086740606	0.095690555	7
74	11	Pulse.Sorbitol	NA	Glu2	Glu2Sor1	24	10	23	Passed	8370	4550	V3	ON	NA	NA	1.072827434	0.056443809	19	1.063557264	0.01138311	12	1.088719155	0.094093816	7
74	11	Pulse.Sorbitol	NA	Glu2	Glu2Sor1	25	10	24	Passed	8730	4910	V3	ON	NA	NA	1.067121994	0.036803448	19	1.063557264	0.01138311	12	1.073232959	0.061293917	7
74	11	Pulse.Sorbitol	NA	Glu2	Glu2Sor1	26	10	25	Passed	9090	5270	V3	ON	NA	NA	1.067106067	0.035969547	19	1.063695742	0.011284205	12	1.07295234	0.059873572	7
74	11	Pulse.Sorbitol	NA	Glu2	Glu2Sor1	27	10	26	Passed	9450	5630	V3	ON	NA	NA	1.068918127	0.038837795	19	1.063695742	0.011284205	12	1.077870788	0.064370983	7
74	11	Pulse.Sorbitol	NA	Glu2	Glu2Sor1	28	10	27	Passed	9810	5990	V3	ON	NA	NA	1.068918127	0.038837795	19	1.063695742	0.011284205	12	1.077870788	0.064370983	7
74	11	Pulse.Sorbitol	NA	Glu2	Glu2Sor1	29	10	28	Passed	10170	6350	V3	ON	NA	NA	1.068918127	0.038837795	19	1.063695742	0.011284205	12	1.077870788	0.064370983	7
74	11	Pulse.Sorbitol	NA	Glu2	Glu2Sor1	30	10	29	Passed	10530	6710	V3	ON	NA	NA	1.068918127	0.038837795	19	1.063695742	0.011284205	12	1.077870788	0.064370983	7
74	11	Pulse.Sorbitol	NA	Glu2	Glu2Sor1	31	10	30	Passed	10890	7070	V3	ON	NA	NA	1.068918127	0.038837795	19	1.063695742	0.011284205	12	1.077870788	0.064370983	7
74	11	Pulse.Sorbitol	NA	Glu2	Glu2Sor1	32	10	31	Passed	11250	7430	V3	ON	NA	NA	1.068918127	0.038837795	19	1.063695742	0.011284205	12	1.077870788	0.064370983	7
74	11	Pulse.Sorbitol	NA	Glu2	Glu2Sor1	33	10	32	Passed	11610	7790	V3	ON	NA	NA	1.110453134	0.12871808	20	1.092246052	0.04758873	12	1.137763756	0.199979301	8
74	11	Pulse.Sorbitol	NA	Glu2	Glu2Sor1	34	10	33	Passed	11970	8150	V3	ON	NA	NA	1.110474118	0.128713736	20	1.092246052	0.04758873	12	1.137816217	0.199963518	8
74	11	Pulse.Sorbitol	NA	Glu2	Glu2Sor1	35	10	34	Passed	12330	8510	V3	ON	NA	NA	1.100381327	0.131698509	20	1.080777068	0.03568279	12	1.129787716	0.208398575	8
74	11	Pulse.Sorbitol	NA	Glu2	Glu2Sor1	36	10	35	Passed	12690	8870	V3	ON	NA	NA	1.074960447	0.040730137	20	1.086912703	0.038278209	12	1.057032064	0.03985117	8
74	11	Pulse.Sorbitol	NA	Glu2	Glu2Sor1	37	10	36	Passed	13050	9230	V3	ON	NA	NA	1.108252067	0.144387067	20	1.081508479	0.038336628	12	1.148367448	0.226299935	8
74	11	Pulse.Sorbitol	NA	Glu2	Glu2Sor1	38	10	37	Passed	13410	9590	V3	ON	NA	NA	1.104685704	0.151523082	20	1.080459931	0.035608732	12	1.141024363	0.240437458	8
74	11	Pulse.Sorbitol	NA	Glu2	Glu2Sor1	39	10	38	Passed	13770	9950	V3	ON	NA	NA	1.068427147	0.041286242	20	1.082081623	0.035061157	12	1.047945434	0.043541522	8
74	11	Pulse.Sorbitol	NA	Glu2	Glu2Sor1	40	10	39	Passed	14130	10310	V3	ON	NA	NA	1.113027004	0.153932407	20	1.079413787	0.030465633	12	1.163446829	0.240862552	8
74	11	Pulse.Sorbitol	NA	Glu2	Glu2Sor1	41	10	40	Passed	14490	10670	V3	ON	NA	NA	1.06739441	0.043266994	20	1.071612817	0.030150728	12	1.0610668	0.059803302	8
74	11	Pulse.Sorbitol	NA	Glu2	Glu2Sor1	42	10	41	Passed	14850	11030	V3	ON	NA	NA	1.105564981	0.160305959	20	1.071596514	0.029944199	12	1.156517683	0.251788771	8
74	11	Pulse.Sorbitol	NA	Glu2	Glu2Sor1	43	10	42	Passed	15210	11390	V3	ON	NA	NA	1.072718905	0.050334635	20	1.083903441	0.047358959	12	1.055942101	0.053068067	8
74	11	Pulse.Sorbitol	NA	Glu2	Glu2Sor1	44	10	43	Failed	15570	11750	V3	ON	NA	NA	NA	NA	0	NA	NA	0	NA	NA	0
74	11	Pulse.Sorbitol	NA	Glu2	Glu2Sor1	45	10	44	Failed	15930	12110	V3	ON	NA	NA	NA	NA	0	NA	NA	0	NA	NA	0
74	11	Pulse.Sorbitol	NA	Glu2	Glu2Sor1	46	10	45	Passed	16290	12470	V3	ON	NA	NA	1.069387441	0.041590191	20	1.083194948	0.032164499	12	1.048676179	0.047457669	8
74	11	Pulse.Sorbitol	NA	Glu2	Glu2Sor1	47	10	46	Passed	16650	12830	V3	ON	NA	NA	1.069387441	0.041590191	20	1.083194948	0.032164499	12	1.048676179	0.047457669	8
74	11	Pulse.Sorbitol	NA	Glu2	Glu2Sor1	48	10	47	Passed	17010	13190	V3	ON	NA	NA	1.069387441	0.041590191	20	1.083194948	0.032164499	12	1.048676179	0.047457669	8
74	11	Pulse.Sorbitol	NA	Glu2	Glu2Sor1	49	10	48	Passed	17370	13550	V3	ON	NA	NA	1.072233748	0.043818671	20	1.083194948	0.032164499	12	1.055791948	0.055416475	8
74	11	Pulse.Sorbitol	NA	Glu2	Glu2Sor1	50	10	49	Passed	17730	13910	V3	ON	NA	NA	1.114029682	0.180597107	20	1.083194948	0.032164499	12	1.160281782	0.287796421	8
74	11	Pulse.Sorbitol	NA	Glu2	Glu2Sor1	51	10	50	Passed	18090	14270	V3	ON	NA	NA	1.114029682	0.180597107	20	1.083194948	0.032164499	12	1.160281782	0.287796421	8
74	11	Pulse.Sorbitol	NA	Glu2	Glu2Sor1	52	10	51	Passed	18450	14630	V3	OFF	NA	NA	1.059566291	0.03392485	20	1.074277317	0.030245939	12	1.037499753	0.027546324	8
74	11	Pulse.Sorbitol	NA	Glu2	Glu2Sor1	53	10	52	Passed	18810	14990	V3	OFF	NA	NA	1.06571352	0.035586974	20	1.08131872	0.034372478	12	1.042305721	0.023177622	8
74	11	Pulse.Sorbitol	NA	Glu2	Glu2Sor1	54	10	53	Passed	19170	15350	V3	OFF	NA	NA	1.061570491	0.035248811	20	1.076786381	0.032744905	12	1.038746656	0.026367945	8
74	11	Pulse.Sorbitol	NA	Glu2	Glu2Sor1	55	10	54	Failed	19530	15710	V3	OFF	NA	NA	NA	NA	0	NA	NA	0	NA	NA	0
74	11	Pulse.Sorbitol	NA	Glu2	Glu2Sor1	56	10	55	Failed	19890	16070	V3	OFF	NA	NA	NA	NA	0	NA	NA	0	NA	NA	0
74	11	Pulse.Sorbitol	NA	Glu2	Glu2Sor1	57	10	56	Passed	20250	16430	V3	OFF	NA	NA	1.054718155	0.059137912	20	1.074125652	0.032825198	12	1.025606909	0.078646226	8
74	11	Pulse.Sorbitol	NA	Glu2	Glu2Sor1	58	10	57	Passed	20610	16790	V3	OFF	NA	NA	1.047987231	0.055811596	20	1.06318599	0.027707399	12	1.025189092	0.079110216	8
74	11	Pulse.Sorbitol	NA	Glu2	Glu2Sor1	59	10	58	Passed	20970	17150	V3	OFF	NA	NA	1.050064259	0.049861575	20	1.064863445	0.025263241	12	1.027865479	0.069329785	8
74	11	Pulse.Sorbitol	NA	Glu2	Glu2Sor1	60	10	59	Failed	21330	17510	V3	OFF	NA	NA	NA	NA	0	NA	NA	0	NA	NA	0
74	11	Pulse.Sorbitol	NA	Glu2	Glu2Sor1	61	10	60	Passed	21690	17870	V3	OFF	NA	NA	1.054132967	0.040457671	20	1.064234417	0.026794109	12	1.038980791	0.053640728	8
74	11	Pulse.Sorbitol	NA	Glu2	Glu2Sor1	62	10	61	Passed	22050	18230	V3	OFF	NA	NA	1.05599171	0.034868527	20	1.061996416	0.024476881	12	1.046984653	0.046947509	8
74	11	Pulse.Sorbitol	NA	Glu2	Glu2Sor1	63	10	62	Passed	22410	18590	V3	OFF	NA	NA	1.055167667	0.037725422	20	1.057203291	0.032188125	12	1.05211423	0.047086242	8
74	11	Pulse.Sorbitol	NA	Glu2	Glu2Sor1	64	10	63	Passed	22770	18950	V3	OFF	NA	NA	1.054586104	0.039172038	20	1.059030715	0.032535347	12	1.047919188	0.049161321	8
74	11	Pulse.Sorbitol	NA	Glu2	Glu2Sor1	65	10	64	Failed	23130	19310	V3	OFF	NA	NA	NA	NA	0	NA	NA	0	NA	NA	0
74	11	Pulse.Sorbitol	NA	Glu2	Glu2Sor1	66	10	65	Failed	23490	19670	V3	OFF	NA	NA	NA	NA	0	NA	NA	0	NA	NA	0
74	11	Pulse.Sorbitol	NA	Glu2	Glu2Sor1	67	10	66	Passed	23850	20030	V3	OFF	NA	NA	1.053436057	0.032969598	20	1.0572952	0.028920789	12	1.047647343	0.039651286	8
74	11	Pulse.Sorbitol	NA	Glu2	Glu2Sor1	68	10	67	Passed	24210	20390	V3	OFF	NA	NA	1.053565023	0.033159604	20	1.057376308	0.028888396	12	1.047848096	0.040135338	8
74	11	Pulse.Sorbitol	NA	Glu2	Glu2Sor1	69	10	68	Passed	24570	20750	V3	OFF	NA	NA	1.037679336	0.044295411	20	1.051179521	0.025729562	12	1.017429057	0.059196791	8
74	11	Pulse.Sorbitol	NA	Glu2	Glu2Sor1	70	10	69	Failed	24930	21110	V3	OFF	NA	NA	NA	NA	0	NA	NA	0	NA	NA	0
74	11	Pulse.Sorbitol	NA	Glu2	Glu2Sor1	71	10	70	Failed	25290	21470	V3	OFF	NA	NA	NA	NA	0	NA	NA	0	NA	NA	0
74	11	Pulse.Sorbitol	NA	Glu2	Glu2Sor1	72	10	71	Passed	25650	21830	V3	OFF	NA	NA	1.037494039	0.080649286	20	1.050200668	0.029794644	12	1.018434097	0.124770165	8
74	11	Pulse.Sorbitol	NA	Glu2	Glu2Sor1	73	10	72	Failed	26010	22190	V3	OFF	NA	NA	NA	NA	0	NA	NA	0	NA	NA	0
74	11	Pulse.Sorbitol	NA	Glu2	Glu2Sor1	74	10	73	Passed	26370	22550	V3	OFF	NA	NA	1.058054036	0.04710309	20	1.049818219	0.030739049	12	1.070407761	0.065166467	8
74	11	Pulse.Sorbitol	NA	Glu2	Glu2Sor1	75	10	74	Failed	26730	22910	V3	OFF	NA	NA	NA	NA	0	NA	NA	0	NA	NA	0
74	11	Pulse.Sorbitol	NA	Glu2	Glu2Sor1	76	10	75	Passed	27090	23270	V3	OFF	NA	NA	1.06064828	0.051833509	20	1.04970577	0.025836991	12	1.077062045	0.075698965	8
74	11	Pulse.Sorbitol	NA	Glu2	Glu2Sor1	77	10	76	Passed	27450	23630	V3	OFF	NA	NA	1.06885163	0.058052523	20	1.05946108	0.01832887	12	1.082937455	0.090783036	8
74	11	Pulse.Sorbitol	NA	Glu2	Glu2Sor1	78	10	77	Passed	27810	23990	V3	OFF	NA	NA	1.016046282	0.107212119	20	1.056956698	0.019782322	12	0.954680658	0.153007808	8
74	11	Pulse.Sorbitol	NA	Glu2	Glu2Sor1	79	10	78	Passed	28170	24350	V3	OFF	NA	NA	1.014345902	0.114642899	20	1.056491125	0.022886854	12	0.951128066	0.16504043	8
74	11	Pulse.Sorbitol	NA	Glu2	Glu2Sor1	80	10	79	Passed	28530	24710	V3	OFF	NA	NA	1.014950997	0.114967785	20	1.05497236	0.023554961	12	0.954918952	0.16774971	8
74	11	Pulse.Sorbitol	NA	Glu2	Glu2Sor1	81	10	80	Passed	28890	25070	V3	OFF	NA	NA	1.001575986	0.126814092	20	1.031467285	0.074900967	12	0.956739036	0.176083612	8
74	11	Pulse.Sorbitol	NA	Glu2	Glu2Sor1	82	10	81	Passed	29250	25430	V3	OFF	NA	NA	1.013387873	0.123230027	20	1.057475434	0.025655852	12	0.947256531	0.178475812	8
74	11	Pulse.Sorbitol	NA	Glu2	Glu2Sor1	83	10	82	Failed	29610	25790	V3	OFF	NA	NA	NA	NA	0	NA	NA	0	NA	NA	0
74	11	Pulse.Sorbitol	NA	Glu2	Glu2Sor1	84	10	83	Passed	29970	26150	V3	OFF	NA	NA	1.014425212	0.10981467	20	1.049949574	0.029950102	12	0.961138669	0.160978912	8
74	11	Pulse.Sorbitol	NA	Glu2	Glu2Sor1	85	10	84	Passed	30330	26510	V3	OFF	NA	NA	1.018562552	0.113472253	20	1.058932589	0.030466134	12	0.958007496	0.162806131	8
74	11	Pulse.Sorbitol	NA	Glu2	Glu2Sor1	86	10	85	Passed	30690	26870	V3	OFF	NA	NA	1.016598827	0.114712112	20	1.055048315	0.029476067	12	0.958924596	0.167379119	8
74	11	Pulse.Sorbitol	NA	Glu2	Glu2Sor1	87	10	86	Passed	31050	27230	V3	OFF	NA	NA	1.015071825	0.112440367	20	1.051259652	0.029290718	12	0.960790085	0.165395507	8
74	11	Pulse.Sorbitol	NA	Glu2	Glu2Sor1	88	10	87	Passed	31410	27590	V3	OFF	NA	NA	1.027183705	0.102042635	19	1.051863081	0.027514528	12	0.984876203	0.162922638	7
74	11	Pulse.Sorbitol	NA	Glu2	Glu2Sor1	89	10	88	Failed	31770	27950	V3	OFF	NA	NA	NA	NA	0	NA	NA	0	NA	NA	0
74	11	Pulse.Sorbitol	NA	Glu2	Glu2Sor1	90	10	89	Failed	32130	28310	V3	OFF	NA	NA	NA	NA	0	NA	NA	0	NA	NA	0
74	11	Pulse.Sorbitol	NA	Glu2	Glu2Sor1	91	10	90	Failed	32490	28670	V3	OFF	NA	NA	NA	NA	0	NA	NA	0	NA	NA	0
74	11	Pulse.Sorbitol	NA	Glu2	Glu2Sor1	92	10	91	Passed	32850	29030	V3	OFF	NA	NA	1.024931345	0.107779654	19	1.056067503	0.028864613	12	0.971555075	0.167508526	7
74	11	Pulse.Sorbitol	NA	Glu2	Glu2Sor1	93	10	92	Passed	33210	29390	V3	OFF	NA	NA	1.010985685	0.110528045	19	1.032248449	0.05743785	12	0.974535233	0.167769781	7
74	11	Pulse.Sorbitol	NA	Glu2	Glu2Sor1	94	10	93	Failed	33570	29750	V3	OFF	NA	NA	NA	NA	0	NA	NA	0	NA	NA	0
74	11	Pulse.Sorbitol	NA	Glu2	Glu2Sor1	95	10	94	Passed	33930	30110	V3	OFF	NA	NA	1.04512185	0.046211392	19	1.037215798	0.034185942	12	1.058675082	0.062646504	7
74	11	Pulse.Sorbitol	NA	Glu2	Glu2Sor1	96	10	95	Passed	34290	30470	V3	OFF	NA	NA	1.04390279	0.043881042	19	1.039072177	0.032594344	12	1.05218384	0.060846081	7
74	11	Pulse.Sorbitol	NA	Glu2	Glu2Sor1	97	10	96	Failed	34650	30830	V3	OFF	NA	NA	NA	NA	0	NA	NA	0	NA	NA	0
74	11	Pulse.Sorbitol	NA	Glu2	Glu2Sor1	98	10	97	Passed	35010	31190	V3	OFF	NA	NA	1.04386762	0.043928734	19	1.038921492	0.032732347	12	1.052346697	0.060763065	7
74	11	Pulse.Sorbitol	NA	Glu2	Glu2Sor1	99	10	98	Passed	35370	31550	V3	OFF	NA	NA	1.04386762	0.043928734	19	1.038921492	0.032732347	12	1.052346697	0.060763065	7
74	11	Pulse.Sorbitol	NA	Glu2	Glu2Sor1	100	10	99	Passed	35730	31910	V3	OFF	NA	NA	1.017971857	0.113290831	19	1.043595048	0.02745787	12	0.974046386	0.183188717	7
74	11	Pulse.Sorbitol	NA	Glu2	Glu2Sor1	101	10	100	Passed	36090	32270	V3	OFF	NA	NA	1.017201886	0.108779077	19	1.038164796	0.027551062	12	0.981265467	0.178105305	7
74	11	Pulse.Sorbitol	NA	Glu2	Glu2Sor1	102	10	101	Passed	36450	32630	V3	OFF	NA	NA	1.014039857	0.111118865	18	1.036982667	0.02292748	12	0.968154239	0.192444311	6
74	11	Pulse.Sorbitol	NA	Glu2	Glu2Sor1	103	10	102	Passed	36810	32990	V3	OFF	NA	NA	1.016003288	0.112620612	18	1.042768649	0.025235248	12	0.962472566	0.191218723	6
74	11	Pulse.Sorbitol	NA	Glu2	Glu2Sor1	104	10	103	Failed	37170	33350	V3	OFF	NA	NA	NA	NA	0	NA	NA	0	NA	NA	0
74	11	Pulse.Sorbitol	NA	Glu2	Glu2Sor1	105	10	104	Failed	37530	33710	V3	OFF	NA	NA	NA	NA	0	NA	NA	0	NA	NA	0
74	11	Pulse.Sorbitol	NA	Glu2	Glu2Sor1	106	10	105	Passed	37890	34070	V3	OFF	NA	NA	1.014584828	0.111742438	18	1.039291482	0.023217406	12	0.965171519	0.192022774	6
74	11	Pulse.Sorbitol	NA	Glu2	Glu2Sor1	107	10	106	Passed	38250	34430	V3	OFF	NA	NA	1.014483828	0.11181593	18	1.039182895	0.023290614	12	0.965085693	0.192155705	6
74	11	Pulse.Sorbitol	NA	Glu2	Glu2Sor1	108	10	107	Passed	38610	34790	V3	OFF	NA	NA	1.009328654	0.109958006	18	1.030649605	0.023311064	12	0.966686754	0.191416052	6
74	11	Pulse.Sorbitol	NA	Glu2	Glu2Sor1	109	10	108	Failed	38970	35150	V3	OFF	NA	NA	NA	NA	0	NA	NA	0	NA	NA	0
74	11	Pulse.Sorbitol	NA	Glu2	Glu2Sor1	110	10	109	Passed	39330	35510	V3	OFF	NA	NA	0.988942054	0.14534354	17	1.009236375	0.100365866	12	0.940235683	0.229339089	5
74	11	Pulse.Sorbitol	NA	Glu2	Glu2Sor1	111	10	110	Passed	39690	35870	V3	OFF	NA	NA	1.014298154	0.122355125	16	1.04407907	0.025860417	12	0.924955404	0.241270202	4
74	11	Pulse.Sorbitol	NA	Glu2	Glu2Sor1	112	10	111	Passed	40050	36230	V3	OFF	NA	NA	1.014223339	0.131138648	15	1.04436339	0.024342541	12	0.893663134	0.299782685	3
74	11	Pulse.Sorbitol	NA	Glu2	Glu2Sor1	113	10	112	Failed	40410	36590	V3	OFF	NA	NA	NA	NA	0	NA	NA	0	NA	NA	0
74	11	Pulse.Sorbitol	NA	Glu2	Glu2Sor1	114	10	113	Passed	40770	36950	V3	OFF	NA	NA	1.04751066	0.024063851	14	1.044384397	0.024211875	12	1.066268236	0.016079693	2
74	11	Pulse.Sorbitol	NA	Glu2	Glu2Sor1	115	10	114	Failed	41130	37310	V3	OFF	NA	NA	NA	NA	0	NA	NA	0	NA	NA	0
74	11	Pulse.Sorbitol	NA	Glu2	Glu2Sor1	116	10	115	Passed	41490	37670	V3	OFF	NA	NA	1.04751066	0.024063851	14	1.044384397	0.024211875	12	1.066268236	0.016079693	2
74	11	Pulse.Sorbitol	NA	Glu2	Glu2Sor1	117	10	116	Passed	41850	38030	V3	OFF	NA	NA	1.047128084	0.024981424	13	1.044482183	0.024114754	12	1.078878892	NA	1
74	11	Pulse.Sorbitol	NA	Glu2	Glu2Sor1	118	10	117	Passed	42210	38390	V3	OFF	NA	NA	1.033028701	0.035728155	13	1.029401369	0.034726772	12	1.076556692	NA	1
74	11	Pulse.Sorbitol	NA	Glu2	Glu2Sor1	119	10	118	Passed	42570	38750	V3	OFF	NA	NA	1.029401369	0.034726772	12	1.029401369	0.034726772	12	NA	NA	0
74	12	Pulse.Sorbitol	NA	Glu2	Glu2Sor1	1	11	0	Passed	99	-3721	V3	OFF	NA	NA	1.106427324	0.23949398	12	1.106427324	0.23949398	12	NA	NA	0
74	12	Pulse.Sorbitol	NA	Glu2	Glu2Sor1	2	11	1	Passed	459	-3361	V3	OFF	NA	NA	1.087222286	0.201164259	12	1.087222286	0.201164259	12	NA	NA	0
74	12	Pulse.Sorbitol	NA	Glu2	Glu2Sor1	3	11	2	Passed	819	-3001	V3	OFF	NA	NA	1.079396875	0.153139382	13	1.045718415	0.097458066	12	1.483538385	NA	1
74	12	Pulse.Sorbitol	NA	Glu2	Glu2Sor1	4	11	3	Passed	1179	-2641	V3	OFF	NA	NA	1.060827655	0.111676487	13	1.031278976	0.03497044	12	1.415411796	NA	1
74	12	Pulse.Sorbitol	NA	Glu2	Glu2Sor1	5	11	4	Passed	1539	-2281	V3	OFF	NA	NA	1.080936163	0.106222399	15	1.045073053	0.027290956	12	1.2243886	0.190528552	3
74	12	Pulse.Sorbitol	NA	Glu2	Glu2Sor1	6	11	5	Passed	1899	-1921	V3	OFF	NA	NA	1.073956779	0.077827637	15	1.044927732	0.024650297	12	1.190072968	0.11737724	3
74	12	Pulse.Sorbitol	NA	Glu2	Glu2Sor1	7	11	6	Passed	2259	-1561	V3	OFF	NA	NA	1.086656958	0.08037333	16	1.04837081	0.025665237	12	1.201515403	0.080192552	4
74	12	Pulse.Sorbitol	NA	Glu2	Glu2Sor1	8	11	7	Passed	2619	-1201	V3	OFF	NA	NA	1.125559352	0.135755539	19	1.046583837	0.025555207	12	1.260945948	0.142241663	7
74	12	Pulse.Sorbitol	NA	Glu2	Glu2Sor1	9	11	8	Passed	2979	-841	V3	OFF	NA	NA	1.12421044	0.126141856	20	1.04487014	0.020658395	12	1.243220889	0.124661046	8
74	12	Pulse.Sorbitol	NA	Glu2	Glu2Sor1	10	11	9	Passed	3339	-481	V3	OFF	NA	NA	1.123624079	0.115517888	20	1.053429136	0.027215392	12	1.228916493	0.118065306	8
74	12	Pulse.Sorbitol	NA	Glu2	Glu2Sor1	11	11	10	Passed	3699	-121	V3	OFF	NA	NA	1.110084103	0.101928598	20	1.047941714	0.021758131	12	1.203297687	0.104431431	8
74	12	Pulse.Sorbitol	NA	Glu2	Glu2Sor1	12	11	11	Passed	4059	239	V3	ON	NA	NA	1.269549991	0.132297545	20	1.203211011	0.073028361	12	1.369058462	0.142357599	8
74	12	Pulse.Sorbitol	NA	Glu2	Glu2Sor1	13	11	12	Passed	4419	599	V3	ON	NA	NA	1.275388843	0.137257538	20	1.209279276	0.06929057	12	1.374553193	0.157673145	8
74	12	Pulse.Sorbitol	NA	Glu2	Glu2Sor1	14	11	13	Passed	4779	959	V3	ON	NA	NA	1.238480973	0.134022397	20	1.17886171	0.062121108	12	1.327909867	0.165699819	8
74	12	Pulse.Sorbitol	NA	Glu2	Glu2Sor1	15	11	14	Passed	5139	1319	V3	ON	NA	NA	1.185323466	0.121089798	20	1.134772456	0.053025532	12	1.261149982	0.156296937	8
74	12	Pulse.Sorbitol	NA	Glu2	Glu2Sor1	16	11	15	Passed	5499	1679	V3	ON	NA	NA	1.149981716	0.09278075	20	1.111414303	0.050571175	12	1.207832836	0.113893336	8
74	12	Pulse.Sorbitol	NA	Glu2	Glu2Sor1	17	11	16	Failed	5859	2039	V3	ON	NA	NA	NA	NA	0	NA	NA	0	NA	NA	0
74	12	Pulse.Sorbitol	NA	Glu2	Glu2Sor1	18	11	17	Passed	6219	2399	V3	ON	NA	NA	1.117722137	0.085096094	20	1.077088933	0.041486882	12	1.178671943	0.099370207	8
74	12	Pulse.Sorbitol	NA	Glu2	Glu2Sor1	19	11	18	Passed	6579	2759	V3	ON	NA	NA	1.109677042	0.07471016	20	1.074254349	0.037774191	12	1.162811082	0.086777014	8
74	12	Pulse.Sorbitol	NA	Glu2	Glu2Sor1	20	11	19	Passed	6939	3119	V3	ON	NA	NA	1.116389409	0.081583268	20	1.074212342	0.037775464	12	1.179655009	0.090551306	8
74	12	Pulse.Sorbitol	NA	Glu2	Glu2Sor1	21	11	20	Passed	7299	3479	V3	ON	NA	NA	1.093010249	0.068351406	20	1.065043444	0.033078466	12	1.134960456	0.087232104	8
74	12	Pulse.Sorbitol	NA	Glu2	Glu2Sor1	22	11	21	Passed	7659	3839	V3	ON	NA	NA	1.095439896	0.068395869	20	1.074746567	0.028182562	12	1.126479889	0.09805149	8
74	12	Pulse.Sorbitol	NA	Glu2	Glu2Sor1	23	11	22	Passed	8019	4199	V3	ON	NA	NA	1.085480153	0.055735744	20	1.077879878	0.0280826	12	1.096880567	0.083336759	8
74	12	Pulse.Sorbitol	NA	Glu2	Glu2Sor1	24	11	23	Passed	8379	4559	V3	ON	NA	NA	1.07327379	0.046700344	20	1.070392418	0.021559592	12	1.077595849	0.071788851	8
74	12	Pulse.Sorbitol	NA	Glu2	Glu2Sor1	25	11	24	Passed	8739	4919	V3	ON	NA	NA	1.079984359	0.048002271	20	1.075921416	0.026437913	12	1.086078773	0.071310509	8
74	12	Pulse.Sorbitol	NA	Glu2	Glu2Sor1	26	11	25	Failed	9099	5279	V3	ON	NA	NA	NA	NA	0	NA	NA	0	NA	NA	0
74	12	Pulse.Sorbitol	NA	Glu2	Glu2Sor1	27	11	26	Passed	9459	5639	V3	ON	NA	NA	1.070345316	0.043647341	20	1.075124007	0.022128323	12	1.063177281	0.065601994	8
74	12	Pulse.Sorbitol	NA	Glu2	Glu2Sor1	28	11	27	Passed	9819	5999	V3	ON	NA	NA	1.075450818	0.033824025	20	1.076702758	0.017695771	12	1.073572908	0.051054123	8
74	12	Pulse.Sorbitol	NA	Glu2	Glu2Sor1	29	11	28	Passed	10179	6359	V3	ON	NA	NA	1.076486307	0.036629624	20	1.076843806	0.017804348	12	1.07595006	0.056063841	8
74	12	Pulse.Sorbitol	NA	Glu2	Glu2Sor1	30	11	29	Passed	10539	6719	V3	ON	NA	NA	1.076435719	0.036418394	20	1.077679502	0.024426186	12	1.074570045	0.051533975	8
74	12	Pulse.Sorbitol	NA	Glu2	Glu2Sor1	31	11	30	Passed	10899	7079	V3	ON	NA	NA	1.080891475	0.03132195	20	1.080456711	0.021990667	12	1.081543622	0.043613681	8
74	12	Pulse.Sorbitol	NA	Glu2	Glu2Sor1	32	11	31	Passed	11259	7439	V3	ON	NA	NA	1.072986442	0.035624121	20	1.083825811	0.019810404	12	1.056727389	0.048211959	8
74	12	Pulse.Sorbitol	NA	Glu2	Glu2Sor1	33	11	32	Passed	11619	7799	V3	ON	NA	NA	1.068472642	0.031764396	20	1.07774204	0.019520666	12	1.054568545	0.042090528	8
74	12	Pulse.Sorbitol	NA	Glu2	Glu2Sor1	34	11	33	Passed	11979	8159	V3	ON	NA	NA	1.067867288	0.029315215	20	1.074088929	0.020864362	12	1.058534826	0.038505014	8
74	12	Pulse.Sorbitol	NA	Glu2	Glu2Sor1	35	11	34	Passed	12339	8519	V3	ON	NA	NA	1.067859802	0.029318981	20	1.074098056	0.020851221	12	1.058502422	0.038512462	8
74	12	Pulse.Sorbitol	NA	Glu2	Glu2Sor1	36	11	35	Passed	12699	8879	V3	ON	NA	NA	1.062538404	0.030344372	20	1.073260892	0.021901462	12	1.046454672	0.035394249	8
74	12	Pulse.Sorbitol	NA	Glu2	Glu2Sor1	37	11	36	Passed	13059	9239	V3	ON	NA	NA	1.063511168	0.034009448	20	1.077605447	0.030562082	12	1.042369751	0.028641373	8
74	12	Pulse.Sorbitol	NA	Glu2	Glu2Sor1	38	11	37	Passed	13419	9599	V3	ON	NA	NA	1.066037671	0.033558116	20	1.080778134	0.027276571	12	1.043926977	0.03092441	8
74	12	Pulse.Sorbitol	NA	Glu2	Glu2Sor1	39	11	38	Passed	13779	9959	V3	ON	NA	NA	1.066014391	0.033538848	20	1.080726657	0.027267775	12	1.043945992	0.030937407	8
74	12	Pulse.Sorbitol	NA	Glu2	Glu2Sor1	40	11	39	Passed	14139	10319	V3	ON	NA	NA	1.066006785	0.033539702	20	1.080726657	0.027267775	12	1.043926977	0.03092441	8
74	12	Pulse.Sorbitol	NA	Glu2	Glu2Sor1	41	11	40	Passed	14499	10679	V3	ON	NA	NA	1.071741816	0.03057357	20	1.080778134	0.027276571	12	1.05818734	0.031906884	8
74	12	Pulse.Sorbitol	NA	Glu2	Glu2Sor1	42	11	41	Passed	14859	11039	V3	ON	NA	NA	1.07175273	0.039720192	20	1.082801939	0.023907023	12	1.055178917	0.053487816	8
74	12	Pulse.Sorbitol	NA	Glu2	Glu2Sor1	43	11	42	Passed	15219	11399	V3	ON	NA	NA	1.078941089	0.045578626	20	1.090750787	0.021918741	12	1.061226541	0.065467548	8
74	12	Pulse.Sorbitol	NA	Glu2	Glu2Sor1	44	11	43	Passed	15579	11759	V3	ON	NA	NA	1.074029048	0.038787294	20	1.080726521	0.017613341	12	1.063982839	0.058341871	8
74	12	Pulse.Sorbitol	NA	Glu2	Glu2Sor1	45	11	44	Passed	15939	12119	V3	ON	NA	NA	1.081483147	0.033778727	20	1.083755293	0.017288274	12	1.078074928	0.051041213	8
74	12	Pulse.Sorbitol	NA	Glu2	Glu2Sor1	46	11	45	Passed	16299	12479	V3	ON	NA	NA	1.081486076	0.033601833	20	1.083832573	0.017260145	12	1.077966329	0.050723846	8
74	12	Pulse.Sorbitol	NA	Glu2	Glu2Sor1	47	11	46	Passed	16659	12839	V3	ON	NA	NA	1.076188369	0.03892412	20	1.081606351	0.025639909	12	1.068061396	0.054346198	8
74	12	Pulse.Sorbitol	NA	Glu2	Glu2Sor1	48	11	47	Passed	17019	13199	V3	ON	NA	NA	1.077438008	0.042516028	20	1.080049701	0.031535548	12	1.07352047	0.057570594	8
74	12	Pulse.Sorbitol	NA	Glu2	Glu2Sor1	49	11	48	Passed	17379	13559	V3	ON	NA	NA	1.076914523	0.042287476	20	1.076211988	0.037547597	12	1.077968326	0.051344123	8
74	12	Pulse.Sorbitol	NA	Glu2	Glu2Sor1	50	11	49	Failed	17739	13919	V3	ON	NA	NA	NA	NA	0	NA	NA	0	NA	NA	0
74	12	Pulse.Sorbitol	NA	Glu2	Glu2Sor1	51	11	50	Passed	18099	14279	V3	ON	NA	NA	1.077288165	0.041769881	20	1.076446119	0.036929499	12	1.078551233	0.050887548	8
74	12	Pulse.Sorbitol	NA	Glu2	Glu2Sor1	52	11	51	Passed	18459	14639	V3	OFF	NA	NA	1.063927516	0.040112245	20	1.069563657	0.039218474	12	1.055473305	0.042592577	8
74	12	Pulse.Sorbitol	NA	Glu2	Glu2Sor1	53	11	52	Passed	18819	14999	V3	OFF	NA	NA	1.062353991	0.045575131	20	1.064192909	0.041785287	12	1.059595615	0.053661901	8
74	12	Pulse.Sorbitol	NA	Glu2	Glu2Sor1	54	11	53	Passed	19179	15359	V3	OFF	NA	NA	1.062467433	0.04087737	20	1.063895211	0.038315296	12	1.060325766	0.047114435	8
74	12	Pulse.Sorbitol	NA	Glu2	Glu2Sor1	55	11	54	Passed	19539	15719	V3	OFF	NA	NA	1.058269285	0.037777992	20	1.056293203	0.03566928	12	1.061233408	0.043101106	8
74	12	Pulse.Sorbitol	NA	Glu2	Glu2Sor1	56	11	55	Passed	19899	16079	V3	OFF	NA	NA	1.057230351	0.039100332	20	1.055937072	0.037504653	12	1.059170269	0.043956337	8
74	12	Pulse.Sorbitol	NA	Glu2	Glu2Sor1	57	11	56	Passed	20259	16439	V3	OFF	NA	NA	1.057243972	0.03911427	20	1.055989264	0.037551978	12	1.059126035	0.043931285	8
74	12	Pulse.Sorbitol	NA	Glu2	Glu2Sor1	58	11	57	Passed	20619	16799	V3	OFF	NA	NA	1.056640742	0.045157373	20	1.052014035	0.039833084	12	1.063580802	0.054312541	8
74	12	Pulse.Sorbitol	NA	Glu2	Glu2Sor1	59	11	58	Passed	20979	17159	V3	OFF	NA	NA	1.05205051	0.050745217	20	1.043849093	0.042863546	12	1.064352635	0.061758109	8
74	12	Pulse.Sorbitol	NA	Glu2	Glu2Sor1	60	11	59	Passed	21339	17519	V3	OFF	NA	NA	1.053505893	0.050270177	20	1.047762801	0.042975887	12	1.062120529	0.061770352	8
74	12	Pulse.Sorbitol	NA	Glu2	Glu2Sor1	61	11	60	Passed	21699	17879	V3	OFF	NA	NA	1.056775292	0.049013017	20	1.046546768	0.040851491	12	1.072118077	0.058733384	8
74	12	Pulse.Sorbitol	NA	Glu2	Glu2Sor1	62	11	61	Passed	22059	18239	V3	OFF	NA	NA	1.058483796	0.049696621	20	1.049304664	0.037301917	12	1.072252493	0.064466904	8
74	12	Pulse.Sorbitol	NA	Glu2	Glu2Sor1	63	11	62	Passed	22419	18599	V3	OFF	NA	NA	1.058483796	0.049696621	20	1.049304664	0.037301917	12	1.072252493	0.064466904	8
74	12	Pulse.Sorbitol	NA	Glu2	Glu2Sor1	64	11	63	Passed	22779	18959	V3	OFF	NA	NA	1.052390311	0.054457115	20	1.049304664	0.037301917	12	1.057018782	0.076302565	8
74	12	Pulse.Sorbitol	NA	Glu2	Glu2Sor1	65	11	64	Passed	23139	19319	V3	OFF	NA	NA	1.055267709	0.052803015	20	1.046707423	0.039058977	12	1.06810814	0.069688096	8
74	12	Pulse.Sorbitol	NA	Glu2	Glu2Sor1	66	11	65	Passed	23499	19679	V3	OFF	NA	NA	1.051241895	0.050352879	20	1.042163111	0.034212994	12	1.064860071	0.068477616	8
74	12	Pulse.Sorbitol	NA	Glu2	Glu2Sor1	67	11	66	Passed	23859	20039	V3	OFF	NA	NA	1.051217383	0.050356393	20	1.042175643	0.034177396	12	1.064779993	0.068533548	8
74	12	Pulse.Sorbitol	NA	Glu2	Glu2Sor1	68	11	67	Passed	24219	20399	V3	OFF	NA	NA	1.051192418	0.050377262	20	1.04214266	0.034212541	12	1.064767055	0.068543085	8
74	12	Pulse.Sorbitol	NA	Glu2	Glu2Sor1	69	11	68	Passed	24579	20759	V3	OFF	NA	NA	1.051192418	0.050377262	20	1.04214266	0.034212541	12	1.064767055	0.068543085	8
74	12	Pulse.Sorbitol	NA	Glu2	Glu2Sor1	70	11	69	Passed	24939	21119	V3	OFF	NA	NA	1.051192418	0.050377262	20	1.04214266	0.034212541	12	1.064767055	0.068543085	8
74	12	Pulse.Sorbitol	NA	Glu2	Glu2Sor1	71	11	70	Passed	25299	21479	V3	OFF	NA	NA	1.055240117	0.05277304	20	1.047021225	0.035043166	12	1.067568455	0.07307542	8
74	12	Pulse.Sorbitol	NA	Glu2	Glu2Sor1	72	11	71	Passed	25659	21839	V3	OFF	NA	NA	1.056243573	0.054413923	20	1.045445685	0.0379431	12	1.072440405	0.072626565	8
74	12	Pulse.Sorbitol	NA	Glu2	Glu2Sor1	73	11	72	Passed	26019	22199	V3	OFF	NA	NA	1.061835439	0.05136272	20	1.053028659	0.026954286	12	1.07504561	0.07540917	8
74	12	Pulse.Sorbitol	NA	Glu2	Glu2Sor1	74	11	73	Passed	26379	22559	V3	OFF	NA	NA	1.061713229	0.050182425	20	1.053250784	0.026779075	12	1.074406896	0.07349494	8
74	12	Pulse.Sorbitol	NA	Glu2	Glu2Sor1	75	11	74	Passed	26739	22919	V3	OFF	NA	NA	1.058513318	0.051036962	20	1.054205408	0.032897015	12	1.064975185	0.07273196	8
74	12	Pulse.Sorbitol	NA	Glu2	Glu2Sor1	76	11	75	Passed	27099	23279	V3	OFF	NA	NA	1.057654062	0.048966168	20	1.04972875	0.036115297	12	1.069542031	0.064723862	8
74	12	Pulse.Sorbitol	NA	Glu2	Glu2Sor1	77	11	76	Passed	27459	23639	V3	OFF	NA	NA	1.057643251	0.048985804	20	1.049700284	0.036151684	12	1.069557702	0.064722994	8
74	12	Pulse.Sorbitol	NA	Glu2	Glu2Sor1	78	11	77	Passed	27819	23999	V3	OFF	NA	NA	1.057406939	0.048575594	20	1.048673011	0.037882739	12	1.07050783	0.061826499	8
74	12	Pulse.Sorbitol	NA	Glu2	Glu2Sor1	79	11	78	Passed	28179	24359	V3	OFF	NA	NA	1.057268262	0.048560449	20	1.048581048	0.038057887	12	1.070299082	0.061653139	8
74	12	Pulse.Sorbitol	NA	Glu2	Glu2Sor1	80	11	79	Passed	28539	24719	V3	OFF	NA	NA	1.057295415	0.048513195	20	1.048626303	0.037964937	12	1.070299082	0.061653139	8
74	12	Pulse.Sorbitol	NA	Glu2	Glu2Sor1	81	11	80	Passed	28899	25079	V3	OFF	NA	NA	1.057295415	0.048513195	20	1.048626303	0.037964937	12	1.070299082	0.061653139	8
74	12	Pulse.Sorbitol	NA	Glu2	Glu2Sor1	82	11	81	Passed	29259	25439	V3	OFF	NA	NA	1.057305776	0.048513775	20	1.048643572	0.037970516	12	1.070299082	0.061653139	8
74	12	Pulse.Sorbitol	NA	Glu2	Glu2Sor1	83	11	82	Passed	29619	25799	V3	OFF	NA	NA	1.049957715	0.046491013	20	1.033976499	0.028280217	12	1.073929539	0.059290346	8
74	12	Pulse.Sorbitol	NA	Glu2	Glu2Sor1	84	11	83	Passed	29979	26159	V3	OFF	NA	NA	1.050113262	0.046987828	20	1.03400026	0.028270149	12	1.074282766	0.060201073	8
74	12	Pulse.Sorbitol	NA	Glu2	Glu2Sor1	85	11	84	Passed	30339	26519	V3	OFF	NA	NA	1.050095035	0.04698482	20	1.033990203	0.0282762	12	1.074252284	0.060199604	8
74	12	Pulse.Sorbitol	NA	Glu2	Glu2Sor1	86	11	85	Passed	30699	26879	V3	OFF	NA	NA	1.049838126	0.045729075	20	1.034120999	0.028533082	12	1.073413816	0.057774774	8
74	12	Pulse.Sorbitol	NA	Glu2	Glu2Sor1	87	11	86	Passed	31059	27239	V3	OFF	NA	NA	1.049817768	0.045750189	20	1.034087068	0.028571119	12	1.073413816	0.057774774	8
74	12	Pulse.Sorbitol	NA	Glu2	Glu2Sor1	88	11	87	Passed	31419	27599	V3	OFF	NA	NA	1.044434086	0.047228797	20	1.034087068	0.028571119	12	1.059954613	0.0656717	8
74	12	Pulse.Sorbitol	NA	Glu2	Glu2Sor1	89	11	88	Passed	31779	27959	V3	OFF	NA	NA	1.059869674	0.042776698	20	1.052746069	0.023382781	12	1.070555083	0.062370323	8
74	12	Pulse.Sorbitol	NA	Glu2	Glu2Sor1	90	11	89	Passed	32139	28319	V3	OFF	NA	NA	1.060405302	0.041152941	20	1.052751318	0.032149669	12	1.071886277	0.052168147	8
74	12	Pulse.Sorbitol	NA	Glu2	Glu2Sor1	91	11	90	Passed	32499	28679	V3	OFF	NA	NA	1.057070677	0.04167262	20	1.048528057	0.02974944	12	1.069884608	0.054864674	8
74	12	Pulse.Sorbitol	NA	Glu2	Glu2Sor1	92	11	91	Passed	32859	29039	V3	OFF	NA	NA	1.056922299	0.041711835	20	1.048491172	0.029827503	12	1.06956899	0.054952798	8
74	12	Pulse.Sorbitol	NA	Glu2	Glu2Sor1	93	11	92	Passed	33219	29399	V3	OFF	NA	NA	1.052736856	0.045275946	20	1.041403812	0.033328972	12	1.069736422	0.057166616	8
74	12	Pulse.Sorbitol	NA	Glu2	Glu2Sor1	94	11	93	Passed	33579	29759	V3	OFF	NA	NA	1.058399806	0.04313563	20	1.051417157	0.028480343	12	1.068873778	0.059722953	8
74	12	Pulse.Sorbitol	NA	Glu2	Glu2Sor1	95	11	94	Passed	33939	30119	V3	OFF	NA	NA	1.05852587	0.042114996	20	1.049116804	0.021091366	12	1.07263947	0.061121152	8
74	12	Pulse.Sorbitol	NA	Glu2	Glu2Sor1	96	11	95	Passed	34299	30479	V3	OFF	NA	NA	1.052584046	0.051260407	20	1.037707187	0.032720432	12	1.074899335	0.06709102	8
74	12	Pulse.Sorbitol	NA	Glu2	Glu2Sor1	97	11	96	Failed	34659	30839	V3	OFF	NA	NA	NA	NA	0	NA	NA	0	NA	NA	0
74	12	Pulse.Sorbitol	NA	Glu2	Glu2Sor1	98	11	97	Passed	35019	31199	V3	OFF	NA	NA	1.052488838	0.051250741	20	1.037615427	0.032745073	12	1.074798955	0.067055352	8
74	12	Pulse.Sorbitol	NA	Glu2	Glu2Sor1	99	11	98	Passed	35379	31559	V3	OFF	NA	NA	0.969465442	0.062584962	20	0.961056655	0.044227606	12	0.982078624	0.085174232	8
74	12	Pulse.Sorbitol	NA	Glu2	Glu2Sor1	100	11	99	Passed	35739	31919	V3	OFF	NA	NA	1.057957679	0.044660541	20	1.048808814	0.019673782	12	1.071680975	0.06668479	8
74	12	Pulse.Sorbitol	NA	Glu2	Glu2Sor1	101	11	100	Passed	36099	32279	V3	OFF	NA	NA	1.053311118	0.048004092	20	1.039245752	0.018383907	12	1.074409169	0.069827112	8
74	12	Pulse.Sorbitol	NA	Glu2	Glu2Sor1	102	11	101	Passed	36459	32639	V3	OFF	NA	NA	1.041257229	0.06240978	20	1.034850099	0.025168643	12	1.050867924	0.0969573	8
74	12	Pulse.Sorbitol	NA	Glu2	Glu2Sor1	103	11	102	Passed	36819	32999	V3	OFF	NA	NA	1.059260126	0.053778728	20	1.046587504	0.028012792	12	1.078269058	0.076998273	8
74	12	Pulse.Sorbitol	NA	Glu2	Glu2Sor1	104	11	103	Passed	37179	33359	V3	OFF	NA	NA	1.059284656	0.053795107	20	1.046608395	0.028094773	12	1.078299046	0.076979822	8
74	12	Pulse.Sorbitol	NA	Glu2	Glu2Sor1	105	11	104	Passed	37539	33719	V3	OFF	NA	NA	1.055696325	0.047920613	20	1.042820162	0.019973774	12	1.07501057	0.069968342	8
74	12	Pulse.Sorbitol	NA	Glu2	Glu2Sor1	106	11	105	Failed	37899	34079	V3	OFF	NA	NA	NA	NA	0	NA	NA	0	NA	NA	0
74	12	Pulse.Sorbitol	NA	Glu2	Glu2Sor1	107	11	106	Passed	38259	34439	V3	OFF	NA	NA	0.964972709	0.082947132	20	0.942508678	0.080742945	12	0.998668756	0.079166796	8
74	12	Pulse.Sorbitol	NA	Glu2	Glu2Sor1	108	11	107	Passed	38619	34799	V3	OFF	NA	NA	0.964972709	0.082947132	20	0.942508678	0.080742945	12	0.998668756	0.079166796	8
74	12	Pulse.Sorbitol	NA	Glu2	Glu2Sor1	109	11	108	Passed	38979	35159	V3	OFF	NA	NA	1.048667098	0.044607746	20	1.040546925	0.030059995	12	1.060847357	0.060815197	8
74	12	Pulse.Sorbitol	NA	Glu2	Glu2Sor1	110	11	109	Failed	39339	35519	V3	OFF	NA	NA	NA	NA	0	NA	NA	0	NA	NA	0
74	12	Pulse.Sorbitol	NA	Glu2	Glu2Sor1	111	11	110	Failed	39699	35879	V3	OFF	NA	NA	NA	NA	0	NA	NA	0	NA	NA	0
74	12	Pulse.Sorbitol	NA	Glu2	Glu2Sor1	112	11	111	Passed	40059	36239	V3	OFF	NA	NA	1.048700847	0.044599088	20	1.040593427	0.030033629	12	1.060861978	0.060825722	8
74	12	Pulse.Sorbitol	NA	Glu2	Glu2Sor1	113	11	112	Passed	40419	36599	V3	OFF	NA	NA	1.044317115	0.038718155	16	1.034997345	0.021834512	12	1.072276424	0.066012722	4
74	12	Pulse.Sorbitol	NA	Glu2	Glu2Sor1	114	11	113	Passed	40779	36959	V3	OFF	NA	NA	1.035237925	0.022378769	15	1.034907031	0.021837779	12	1.036561504	0.029656249	3
74	12	Pulse.Sorbitol	NA	Glu2	Glu2Sor1	115	11	114	Passed	41139	37319	V3	OFF	NA	NA	1.034647398	0.027051727	15	1.032618475	0.024997073	12	1.042763092	0.039526957	3
74	12	Pulse.Sorbitol	NA	Glu2	Glu2Sor1	116	11	115	Passed	41499	37679	V3	OFF	NA	NA	0.914754838	0.118843811	13	0.921257229	0.12168901	12	0.836726145	NA	1
74	12	Pulse.Sorbitol	NA	Glu2	Glu2Sor1	117	11	116	Passed	41859	38039	V3	OFF	NA	NA	0.914714171	0.118801121	13	0.921213173	0.121646097	12	0.836726145	NA	1
74	12	Pulse.Sorbitol	NA	Glu2	Glu2Sor1	118	11	117	Passed	42219	38399	V3	OFF	NA	NA	1.034447926	0.023846536	13	1.033550398	0.024676489	12	1.045218273	NA	1
74	12	Pulse.Sorbitol	NA	Glu2	Glu2Sor1	119	11	118	Passed	42579	38759	V3	OFF	NA	NA	1.034385265	0.023947092	13	1.033482514	0.024779803	12	1.045218273	NA	1
74	13	Pulse.Sorbitol	NA	Glu2	Glu2Sor1	1	12	0	Passed	108	-3712	V3	OFF	NA	NA	1.058475962	0.166683611	12	1.058475962	0.166683611	12	NA	NA	0
74	13	Pulse.Sorbitol	NA	Glu2	Glu2Sor1	2	12	1	Failed	468	-3352	V3	OFF	NA	NA	NA	NA	0	NA	NA	0	NA	NA	0
74	13	Pulse.Sorbitol	NA	Glu2	Glu2Sor1	3	12	2	Passed	828	-2992	V3	OFF	NA	NA	1.010217263	0.068620239	13	0.99665145	0.050268337	12	1.17300703	NA	1
74	13	Pulse.Sorbitol	NA	Glu2	Glu2Sor1	4	12	3	Failed	1188	-2632	V3	OFF	NA	NA	NA	NA	0	NA	NA	0	NA	NA	0
74	13	Pulse.Sorbitol	NA	Glu2	Glu2Sor1	5	12	4	Failed	1548	-2272	V3	OFF	NA	NA	NA	NA	0	NA	NA	0	NA	NA	0
74	13	Pulse.Sorbitol	NA	Glu2	Glu2Sor1	6	12	5	Failed	1908	-1912	V3	OFF	NA	NA	NA	NA	0	NA	NA	0	NA	NA	0
74	13	Pulse.Sorbitol	NA	Glu2	Glu2Sor1	7	12	6	Passed	2268	-1552	V3	OFF	NA	NA	1.07320317	0.099502017	16	1.029054038	0.032997699	12	1.205650565	0.119684922	4
74	13	Pulse.Sorbitol	NA	Glu2	Glu2Sor1	8	12	7	Passed	2628	-1192	V3	OFF	NA	NA	1.061719282	0.06978777	16	1.033179073	0.029667532	12	1.14733991	0.089953905	4
74	13	Pulse.Sorbitol	NA	Glu2	Glu2Sor1	9	12	8	Passed	2988	-832	V3	OFF	NA	NA	1.073378875	0.092028024	16	1.03362407	0.032897179	12	1.192643289	0.114413804	4
74	13	Pulse.Sorbitol	NA	Glu2	Glu2Sor1	10	12	9	Passed	3348	-472	V3	OFF	NA	NA	1.072145493	0.09009503	16	1.034770641	0.02969069	12	1.184270049	0.122487535	4
74	13	Pulse.Sorbitol	NA	Glu2	Glu2Sor1	11	12	10	Passed	3708	-112	V3	OFF	NA	NA	1.062240055	0.070195361	16	1.033698196	0.030455215	12	1.147865632	0.090563972	4
74	13	Pulse.Sorbitol	NA	Glu2	Glu2Sor1	12	12	11	Passed	4068	248	V3	ON	NA	NA	1.299201584	0.133276209	17	1.250336571	0.090852273	12	1.416477614	0.154905992	5
74	13	Pulse.Sorbitol	NA	Glu2	Glu2Sor1	13	12	12	Passed	4428	608	V3	ON	NA	NA	1.281735933	0.12524776	17	1.229398966	0.069402125	12	1.407344652	0.146842748	5
74	13	Pulse.Sorbitol	NA	Glu2	Glu2Sor1	14	12	13	Failed	4788	968	V3	ON	NA	NA	NA	NA	0	NA	NA	0	NA	NA	0
74	13	Pulse.Sorbitol	NA	Glu2	Glu2Sor1	15	12	14	Passed	5148	1328	V3	ON	NA	NA	1.16246053	0.073060302	17	1.132176766	0.037664803	12	1.235141564	0.089974957	5
74	13	Pulse.Sorbitol	NA	Glu2	Glu2Sor1	16	12	15	Failed	5508	1688	V3	ON	NA	NA	NA	NA	0	NA	NA	0	NA	NA	0
74	13	Pulse.Sorbitol	NA	Glu2	Glu2Sor1	17	12	16	Passed	5868	2048	V3	ON	NA	NA	1.088302954	0.054980486	17	1.07240508	0.029785097	12	1.12645785	0.084105737	5
74	13	Pulse.Sorbitol	NA	Glu2	Glu2Sor1	18	12	17	Failed	6228	2408	V3	ON	NA	NA	NA	NA	0	NA	NA	0	NA	NA	0
74	13	Pulse.Sorbitol	NA	Glu2	Glu2Sor1	19	12	18	Failed	6588	2768	V3	ON	NA	NA	NA	NA	0	NA	NA	0	NA	NA	0
74	13	Pulse.Sorbitol	NA	Glu2	Glu2Sor1	20	12	19	Passed	6948	3128	V3	ON	NA	NA	1.074026747	0.050525394	18	1.071206573	0.026065296	12	1.079667094	0.084425287	6
74	13	Pulse.Sorbitol	NA	Glu2	Glu2Sor1	21	12	20	Passed	7308	3488	V3	ON	NA	NA	1.066004858	0.04717009	18	1.07134436	0.019106158	12	1.055325854	0.080973362	6
74	13	Pulse.Sorbitol	NA	Glu2	Glu2Sor1	22	12	21	Passed	7668	3848	V3	ON	NA	NA	1.068039467	0.041273075	18	1.07865924	0.01871865	12	1.04679992	0.064876194	6
74	13	Pulse.Sorbitol	NA	Glu2	Glu2Sor1	23	12	22	Passed	8028	4208	V3	ON	NA	NA	1.070332698	0.041905395	18	1.078797795	0.026477563	12	1.053402503	0.062548698	6
74	13	Pulse.Sorbitol	NA	Glu2	Glu2Sor1	24	12	23	Passed	8388	4568	V3	ON	NA	NA	1.07822296	0.043437578	18	1.085534415	0.030463025	12	1.063600049	0.063156272	6
74	13	Pulse.Sorbitol	NA	Glu2	Glu2Sor1	25	12	24	Passed	8748	4928	V3	ON	NA	NA	1.075655984	0.045522401	18	1.084068336	0.039251152	12	1.058831281	0.056096514	6
74	13	Pulse.Sorbitol	NA	Glu2	Glu2Sor1	26	12	25	Passed	9108	5288	V3	ON	NA	NA	1.073462111	0.038145365	18	1.084026917	0.035192657	12	1.052332499	0.037667683	6
74	13	Pulse.Sorbitol	NA	Glu2	Glu2Sor1	27	12	26	Passed	9468	5648	V3	ON	NA	NA	1.073480631	0.038155992	18	1.084054697	0.035201358	12	1.052332499	0.037667683	6
74	13	Pulse.Sorbitol	NA	Glu2	Glu2Sor1	28	12	27	Failed	9828	6008	V3	ON	NA	NA	NA	NA	0	NA	NA	0	NA	NA	0
74	13	Pulse.Sorbitol	NA	Glu2	Glu2Sor1	29	12	28	Failed	10188	6368	V3	ON	NA	NA	NA	NA	0	NA	NA	0	NA	NA	0
74	13	Pulse.Sorbitol	NA	Glu2	Glu2Sor1	30	12	29	Passed	10548	6728	V3	ON	NA	NA	1.067131417	0.037473114	18	1.077896851	0.028700292	12	1.04560055	0.046128091	6
74	13	Pulse.Sorbitol	NA	Glu2	Glu2Sor1	31	12	30	Failed	10908	7088	V3	ON	NA	NA	NA	NA	0	NA	NA	0	NA	NA	0
74	13	Pulse.Sorbitol	NA	Glu2	Glu2Sor1	32	12	31	Failed	11268	7448	V3	ON	NA	NA	NA	NA	0	NA	NA	0	NA	NA	0
74	13	Pulse.Sorbitol	NA	Glu2	Glu2Sor1	33	12	32	Failed	11628	7808	V3	ON	NA	NA	NA	NA	0	NA	NA	0	NA	NA	0
74	13	Pulse.Sorbitol	NA	Glu2	Glu2Sor1	34	12	33	Failed	11988	8168	V3	ON	NA	NA	NA	NA	0	NA	NA	0	NA	NA	0
74	13	Pulse.Sorbitol	NA	Glu2	Glu2Sor1	35	12	34	Failed	12348	8528	V3	ON	NA	NA	NA	NA	0	NA	NA	0	NA	NA	0
74	13	Pulse.Sorbitol	NA	Glu2	Glu2Sor1	36	12	35	Failed	12708	8888	V3	ON	NA	NA	NA	NA	0	NA	NA	0	NA	NA	0
74	13	Pulse.Sorbitol	NA	Glu2	Glu2Sor1	37	12	36	Passed	13068	9248	V3	ON	NA	NA	1.068208238	0.046083552	18	1.07923576	0.038252092	12	1.046153193	0.055909788	6
74	13	Pulse.Sorbitol	NA	Glu2	Glu2Sor1	38	12	37	Passed	13428	9608	V3	ON	NA	NA	1.058278171	0.041210344	18	1.067241694	0.032693405	12	1.040351124	0.053331257	6
74	13	Pulse.Sorbitol	NA	Glu2	Glu2Sor1	39	12	38	Passed	13788	9968	V3	ON	NA	NA	1.076405455	0.024071	18	1.080267046	0.022787765	12	1.068682272	0.026836875	6
74	13	Pulse.Sorbitol	NA	Glu2	Glu2Sor1	40	12	39	Passed	14148	10328	V3	ON	NA	NA	1.076405455	0.024071	18	1.080267046	0.022787765	12	1.068682272	0.026836875	6
74	13	Pulse.Sorbitol	NA	Glu2	Glu2Sor1	41	12	40	Passed	14508	10688	V3	ON	NA	NA	1.07704057	0.038504688	18	1.087282264	0.032046518	12	1.056557182	0.045014424	6
74	13	Pulse.Sorbitol	NA	Glu2	Glu2Sor1	42	12	41	Passed	14868	11048	V3	ON	NA	NA	1.073007922	0.04665346	18	1.087282264	0.032046518	12	1.044459237	0.060612295	6
74	13	Pulse.Sorbitol	NA	Glu2	Glu2Sor1	43	12	42	Passed	15228	11408	V3	ON	NA	NA	1.073007922	0.04665346	18	1.087282264	0.032046518	12	1.044459237	0.060612295	6
74	13	Pulse.Sorbitol	NA	Glu2	Glu2Sor1	44	12	43	Passed	15588	11768	V3	ON	NA	NA	1.088200901	0.052047099	18	1.096435131	0.061586505	12	1.071732442	0.019434724	6
74	13	Pulse.Sorbitol	NA	Glu2	Glu2Sor1	45	12	44	Passed	15948	12128	V3	ON	NA	NA	1.088200901	0.052047099	18	1.096435131	0.061586505	12	1.071732442	0.019434724	6
74	13	Pulse.Sorbitol	NA	Glu2	Glu2Sor1	46	12	45	Failed	16308	12488	V3	ON	NA	NA	NA	NA	0	NA	NA	0	NA	NA	0
74	13	Pulse.Sorbitol	NA	Glu2	Glu2Sor1	47	12	46	Failed	16668	12848	V3	ON	NA	NA	NA	NA	0	NA	NA	0	NA	NA	0
74	13	Pulse.Sorbitol	NA	Glu2	Glu2Sor1	48	12	47	Passed	17028	13208	V3	ON	NA	NA	1.071087296	0.029287675	18	1.079696415	0.029832401	12	1.053869056	0.020611409	6
74	13	Pulse.Sorbitol	NA	Glu2	Glu2Sor1	49	12	48	Passed	17388	13568	V3	ON	NA	NA	1.064087598	0.029184518	18	1.069499308	0.031242488	12	1.053264177	0.023186942	6
74	13	Pulse.Sorbitol	NA	Glu2	Glu2Sor1	50	12	49	Failed	17748	13928	V3	ON	NA	NA	NA	NA	0	NA	NA	0	NA	NA	0
74	13	Pulse.Sorbitol	NA	Glu2	Glu2Sor1	51	12	50	Failed	18108	14288	V3	ON	NA	NA	NA	NA	0	NA	NA	0	NA	NA	0
74	13	Pulse.Sorbitol	NA	Glu2	Glu2Sor1	52	12	51	Failed	18468	14648	V3	OFF	NA	NA	NA	NA	0	NA	NA	0	NA	NA	0
74	13	Pulse.Sorbitol	NA	Glu2	Glu2Sor1	53	12	52	Passed	18828	15008	V3	OFF	NA	NA	1.055718702	0.035143941	18	1.055547694	0.037920769	12	1.056060719	0.032179985	6
74	13	Pulse.Sorbitol	NA	Glu2	Glu2Sor1	54	12	53	Passed	19188	15368	V3	OFF	NA	NA	1.053138942	0.03852591	18	1.055556447	0.037984879	12	1.048303933	0.042779482	6
74	13	Pulse.Sorbitol	NA	Glu2	Glu2Sor1	55	12	54	Failed	19548	15728	V3	OFF	NA	NA	NA	NA	0	NA	NA	0	NA	NA	0
74	13	Pulse.Sorbitol	NA	Glu2	Glu2Sor1	56	12	55	Passed	19908	16088	V3	OFF	NA	NA	1.05448695	0.037464108	18	1.050254336	0.03939405	12	1.062952177	0.035056426	6
74	13	Pulse.Sorbitol	NA	Glu2	Glu2Sor1	57	12	56	Passed	20268	16448	V3	OFF	NA	NA	1.058359553	0.037241666	18	1.056884381	0.040016727	12	1.061309899	0.034307273	6
74	13	Pulse.Sorbitol	NA	Glu2	Glu2Sor1	58	12	57	Passed	20628	16808	V3	OFF	NA	NA	1.046087775	0.05841662	18	1.0413896	0.06833471	12	1.055484124	0.034210943	6
74	13	Pulse.Sorbitol	NA	Glu2	Glu2Sor1	59	12	58	Failed	20988	17168	V3	OFF	NA	NA	NA	NA	0	NA	NA	0	NA	NA	0
74	13	Pulse.Sorbitol	NA	Glu2	Glu2Sor1	60	12	59	Passed	21348	17528	V3	OFF	NA	NA	1.046086263	0.058385047	18	1.041384006	0.068294461	12	1.055490777	0.034200476	6
74	13	Pulse.Sorbitol	NA	Glu2	Glu2Sor1	61	12	60	Passed	21708	17888	V3	OFF	NA	NA	1.046086263	0.058385047	18	1.041384006	0.068294461	12	1.055490777	0.034200476	6
74	13	Pulse.Sorbitol	NA	Glu2	Glu2Sor1	62	12	61	Passed	22068	18248	V3	OFF	NA	NA	1.039911039	0.058212056	18	1.033476609	0.067399403	12	1.052779901	0.035062788	6
74	13	Pulse.Sorbitol	NA	Glu2	Glu2Sor1	63	12	62	Passed	22428	18608	V3	OFF	NA	NA	1.050135128	0.031100719	18	1.049929629	0.029787634	12	1.050546126	0.036555372	6
74	13	Pulse.Sorbitol	NA	Glu2	Glu2Sor1	64	12	63	Passed	22788	18968	V3	OFF	NA	NA	1.032618597	0.060393303	18	1.023979302	0.068020193	12	1.049897188	0.041045843	6
74	13	Pulse.Sorbitol	NA	Glu2	Glu2Sor1	65	12	64	Failed	23148	19328	V3	OFF	NA	NA	NA	NA	0	NA	NA	0	NA	NA	0
74	13	Pulse.Sorbitol	NA	Glu2	Glu2Sor1	66	12	65	Passed	23508	19688	V3	OFF	NA	NA	1.0286557	0.060080128	18	1.021215841	0.069839017	12	1.043535418	0.033818765	6
74	13	Pulse.Sorbitol	NA	Glu2	Glu2Sor1	67	12	66	Failed	23868	20048	V3	OFF	NA	NA	NA	NA	0	NA	NA	0	NA	NA	0
74	13	Pulse.Sorbitol	NA	Glu2	Glu2Sor1	68	12	67	Passed	24228	20408	V3	OFF	NA	NA	1.048578589	0.055233165	18	1.054924955	0.064390477	12	1.035885857	0.030998464	6
74	13	Pulse.Sorbitol	NA	Glu2	Glu2Sor1	69	12	68	Passed	24588	20768	V3	OFF	NA	NA	1.049872078	0.054945563	18	1.055205391	0.065267797	12	1.039205451	0.026231746	6
74	13	Pulse.Sorbitol	NA	Glu2	Glu2Sor1	70	12	69	Passed	24948	21128	V3	OFF	NA	NA	1.049873536	0.054931402	18	1.055220997	0.06524378	12	1.039178614	0.026241606	6
74	13	Pulse.Sorbitol	NA	Glu2	Glu2Sor1	71	12	70	Passed	25308	21488	V3	OFF	NA	NA	1.057330517	0.063139022	18	1.065139979	0.075060157	12	1.041711593	0.026837504	6
74	13	Pulse.Sorbitol	NA	Glu2	Glu2Sor1	72	12	71	Failed	25668	21848	V3	OFF	NA	NA	NA	NA	0	NA	NA	0	NA	NA	0
74	13	Pulse.Sorbitol	NA	Glu2	Glu2Sor1	73	12	72	Passed	26028	22208	V3	OFF	NA	NA	1.057262547	0.063090059	18	1.065056609	0.075004058	12	1.041674423	0.026823284	6
74	13	Pulse.Sorbitol	NA	Glu2	Glu2Sor1	74	12	73	Passed	26388	22568	V3	OFF	NA	NA	1.059038411	0.067134752	18	1.0673099	0.079821202	12	1.042495433	0.028536212	6
74	13	Pulse.Sorbitol	NA	Glu2	Glu2Sor1	75	12	74	Passed	26748	22928	V3	OFF	NA	NA	1.063612447	0.077115643	18	1.07362711	0.091016319	12	1.04358312	0.035669995	6
74	13	Pulse.Sorbitol	NA	Glu2	Glu2Sor1	76	12	75	Passed	27108	23288	V3	OFF	NA	NA	1.062537887	0.071959364	18	1.071708728	0.085306105	12	1.044196205	0.031471733	6
74	13	Pulse.Sorbitol	NA	Glu2	Glu2Sor1	77	12	76	Passed	27468	23648	V3	OFF	NA	NA	1.069769759	0.070795481	18	1.080492329	0.083562246	12	1.048324621	0.029174705	6
74	13	Pulse.Sorbitol	NA	Glu2	Glu2Sor1	78	12	77	Passed	27828	24008	V3	OFF	NA	NA	1.071713526	0.075696889	18	1.085658887	0.088676819	12	1.043822804	0.027964015	6
74	13	Pulse.Sorbitol	NA	Glu2	Glu2Sor1	79	12	78	Passed	28188	24368	V3	OFF	NA	NA	1.073554754	0.084698396	18	1.086544853	0.100241567	12	1.047574558	0.032705004	6
74	13	Pulse.Sorbitol	NA	Glu2	Glu2Sor1	80	12	79	Failed	28548	24728	V3	OFF	NA	NA	NA	NA	0	NA	NA	0	NA	NA	0
74	13	Pulse.Sorbitol	NA	Glu2	Glu2Sor1	81	12	80	Passed	28908	25088	V3	OFF	NA	NA	1.067065609	0.081025702	18	1.078570313	0.096311837	12	1.044056201	0.031007193	6
74	13	Pulse.Sorbitol	NA	Glu2	Glu2Sor1	82	12	81	Failed	29268	25448	V3	OFF	NA	NA	NA	NA	0	NA	NA	0	NA	NA	0
74	13	Pulse.Sorbitol	NA	Glu2	Glu2Sor1	83	12	82	Passed	29628	25808	V3	OFF	NA	NA	1.071586599	0.11161666	18	1.086639584	0.134107123	12	1.041480629	0.034063142	6
74	13	Pulse.Sorbitol	NA	Glu2	Glu2Sor1	84	12	83	Failed	29988	26168	V3	OFF	NA	NA	NA	NA	0	NA	NA	0	NA	NA	0
74	13	Pulse.Sorbitol	NA	Glu2	Glu2Sor1	85	12	84	Passed	30348	26528	V3	OFF	NA	NA	1.074946295	0.111483009	18	1.087113276	0.13495304	12	1.050612334	0.03352317	6
74	13	Pulse.Sorbitol	NA	Glu2	Glu2Sor1	86	12	85	Passed	30708	26888	V3	OFF	NA	NA	1.072839879	0.109845175	18	1.086571672	0.133239533	12	1.045376293	0.024708784	6
74	13	Pulse.Sorbitol	NA	Glu2	Glu2Sor1	87	12	86	Passed	31068	27248	V3	OFF	NA	NA	1.074112049	0.113996071	18	1.087065466	0.138275482	12	1.048205216	0.030183097	6
74	13	Pulse.Sorbitol	NA	Glu2	Glu2Sor1	88	12	87	Passed	31428	27608	V3	OFF	NA	NA	1.073164378	0.114279788	18	1.089929367	0.137626941	12	1.0396344	0.026632794	6
74	13	Pulse.Sorbitol	NA	Glu2	Glu2Sor1	89	12	88	Passed	31788	27968	V3	OFF	NA	NA	1.073024382	0.114065554	18	1.089757643	0.137361218	12	1.039557859	0.026671863	6
74	13	Pulse.Sorbitol	NA	Glu2	Glu2Sor1	90	12	89	Passed	32148	28328	V3	OFF	NA	NA	1.074573135	0.120624447	18	1.08979569	0.14584949	12	1.044128024	0.03168412	6
74	13	Pulse.Sorbitol	NA	Glu2	Glu2Sor1	91	12	90	Passed	32508	28688	V3	OFF	NA	NA	1.0724299	0.123496822	18	1.085455543	0.149790002	12	1.046378615	0.0356634	6
74	13	Pulse.Sorbitol	NA	Glu2	Glu2Sor1	92	12	91	Passed	32868	29048	V3	OFF	NA	NA	1.074000806	0.11725375	18	1.08806668	0.141822701	12	1.045869058	0.032712349	6
74	13	Pulse.Sorbitol	NA	Glu2	Glu2Sor1	93	12	92	Failed	33228	29408	V3	OFF	NA	NA	NA	NA	0	NA	NA	0	NA	NA	0
74	13	Pulse.Sorbitol	NA	Glu2	Glu2Sor1	94	12	93	Passed	33588	29768	V3	OFF	NA	NA	1.077684078	0.147290391	18	1.095976327	0.179718136	12	1.041099579	0.017177229	6
74	13	Pulse.Sorbitol	NA	Glu2	Glu2Sor1	95	12	94	Failed	33948	30128	V3	OFF	NA	NA	NA	NA	0	NA	NA	0	NA	NA	0
74	13	Pulse.Sorbitol	NA	Glu2	Glu2Sor1	96	12	95	Passed	34308	30488	V3	OFF	NA	NA	1.081667351	0.143481525	18	1.098953386	0.174938995	12	1.047095281	0.022719556	6
74	13	Pulse.Sorbitol	NA	Glu2	Glu2Sor1	97	12	96	Failed	34668	30848	V3	OFF	NA	NA	NA	NA	0	NA	NA	0	NA	NA	0
74	13	Pulse.Sorbitol	NA	Glu2	Glu2Sor1	98	12	97	Failed	35028	31208	V3	OFF	NA	NA	NA	NA	0	NA	NA	0	NA	NA	0
74	13	Pulse.Sorbitol	NA	Glu2	Glu2Sor1	99	12	98	Passed	35388	31568	V3	OFF	NA	NA	1.075092262	0.152086565	18	1.094235396	0.185238669	12	1.036805993	0.022697744	6
74	13	Pulse.Sorbitol	NA	Glu2	Glu2Sor1	100	12	99	Passed	35748	31928	V3	OFF	NA	NA	1.072902229	0.137233235	18	1.09091481	0.166817934	12	1.036877068	0.021769558	6
74	13	Pulse.Sorbitol	NA	Glu2	Glu2Sor1	101	12	100	Passed	36108	32288	V3	OFF	NA	NA	1.059854437	0.106767427	18	1.074967074	0.129165178	12	1.029629163	0.020226904	6
74	13	Pulse.Sorbitol	NA	Glu2	Glu2Sor1	102	12	101	Passed	36468	32648	V3	OFF	NA	NA	1.060101906	0.107828963	17	1.071684632	0.127327615	12	1.032303366	0.023580289	5
74	13	Pulse.Sorbitol	NA	Glu2	Glu2Sor1	103	12	102	Failed	36828	33008	V3	OFF	NA	NA	NA	NA	0	NA	NA	0	NA	NA	0
74	13	Pulse.Sorbitol	NA	Glu2	Glu2Sor1	104	12	103	Passed	37188	33368	V3	OFF	NA	NA	1.020031201	0.075772887	17	1.011702687	0.089155309	12	1.040019635	0.019994178	5
74	13	Pulse.Sorbitol	NA	Glu2	Glu2Sor1	105	12	104	Failed	37548	33728	V3	OFF	NA	NA	NA	NA	0	NA	NA	0	NA	NA	0
74	13	Pulse.Sorbitol	NA	Glu2	Glu2Sor1	106	12	105	Passed	37908	34088	V3	OFF	NA	NA	1.022919969	0.053067987	17	1.016780585	0.062250518	12	1.037654491	0.014959511	5
74	13	Pulse.Sorbitol	NA	Glu2	Glu2Sor1	107	12	106	Passed	38268	34448	V3	OFF	NA	NA	1.017402664	0.058913724	17	1.010112957	0.069094044	12	1.034897961	0.014588245	5
74	13	Pulse.Sorbitol	NA	Glu2	Glu2Sor1	108	12	107	Passed	38628	34808	V3	OFF	NA	NA	1.019740397	0.052564111	17	1.013804295	0.061411766	12	1.033987043	0.017920906	5
74	13	Pulse.Sorbitol	NA	Glu2	Glu2Sor1	109	12	108	Passed	38988	35168	V3	OFF	NA	NA	1.019011292	0.054542598	16	1.013750518	0.061810299	12	1.034793615	0.020569772	4
74	13	Pulse.Sorbitol	NA	Glu2	Glu2Sor1	110	12	109	Failed	39348	35528	V3	OFF	NA	NA	NA	NA	0	NA	NA	0	NA	NA	0
74	13	Pulse.Sorbitol	NA	Glu2	Glu2Sor1	111	12	110	Passed	39708	35888	V3	OFF	NA	NA	1.019697198	0.061009835	16	1.01520503	0.06977726	12	1.033173703	0.020871461	4
74	13	Pulse.Sorbitol	NA	Glu2	Glu2Sor1	112	12	111	Passed	40068	36248	V3	OFF	NA	NA	1.022590434	0.06199307	16	1.017747834	0.071334543	12	1.037118237	0.013499217	4
74	13	Pulse.Sorbitol	NA	Glu2	Glu2Sor1	113	12	112	Passed	40428	36608	V3	OFF	NA	NA	1.018060783	0.075507441	16	1.013822046	0.087654181	12	1.030776996	0.006889248	4
74	13	Pulse.Sorbitol	NA	Glu2	Glu2Sor1	114	12	113	Failed	40788	36968	V3	OFF	NA	NA	NA	NA	0	NA	NA	0	NA	NA	0
74	13	Pulse.Sorbitol	NA	Glu2	Glu2Sor1	115	12	114	Passed	41148	37328	V3	OFF	NA	NA	1.015486006	0.084136663	13	1.013822046	0.087654181	12	1.035453531	NA	1
74	13	Pulse.Sorbitol	NA	Glu2	Glu2Sor1	116	12	115	Passed	41508	37688	V3	OFF	NA	NA	1.011531357	0.0797168	13	1.009920715	0.083040257	12	1.030859065	NA	1
74	13	Pulse.Sorbitol	NA	Glu2	Glu2Sor1	117	12	116	Passed	41868	38048	V3	OFF	NA	NA	1.012958482	0.082253255	13	1.0117176	0.085783537	12	1.027849069	NA	1
74	13	Pulse.Sorbitol	NA	Glu2	Glu2Sor1	118	12	117	Passed	42228	38408	V3	OFF	NA	NA	1.010963296	0.084560946	12	1.010963296	0.084560946	12	NA	NA	0
74	13	Pulse.Sorbitol	NA	Glu2	Glu2Sor1	119	12	118	Passed	42588	38768	V3	OFF	NA	NA	1.014819383	0.081504514	12	1.014819383	0.081504514	12	NA	NA	0
74	14	Pulse.Sorbitol	NA	Glu2	Glu2Sor1	1	13	0	Passed	117	-3703	V3	OFF	NA	NA	1.059077225	0.12232329	11	1.059077225	0.12232329	11	NA	NA	0
74	14	Pulse.Sorbitol	NA	Glu2	Glu2Sor1	2	13	1	Passed	477	-3343	V3	OFF	NA	NA	1.040045407	0.075456223	11	1.040045407	0.075456223	11	NA	NA	0
74	14	Pulse.Sorbitol	NA	Glu2	Glu2Sor1	3	13	2	Passed	837	-2983	V3	OFF	NA	NA	1.089671542	0.148281311	13	1.044612272	0.102542662	11	1.337497528	0.116314386	2
74	14	Pulse.Sorbitol	NA	Glu2	Glu2Sor1	4	13	3	Passed	1197	-2623	V3	OFF	NA	NA	1.097803071	0.130839907	13	1.060070021	0.084754069	11	1.305334843	0.178314231	2
74	14	Pulse.Sorbitol	NA	Glu2	Glu2Sor1	5	13	4	Passed	1557	-2263	V3	OFF	NA	NA	1.071741365	0.107787323	13	1.035004952	0.029927849	11	1.273791635	0.184300558	2
74	14	Pulse.Sorbitol	NA	Glu2	Glu2Sor1	6	13	5	Passed	1917	-1903	V3	OFF	NA	NA	1.06060959	0.083948663	13	1.037920607	0.058920233	11	1.185398998	0.114215214	2
74	14	Pulse.Sorbitol	NA	Glu2	Glu2Sor1	7	13	6	Passed	2277	-1543	V3	OFF	NA	NA	1.051393686	0.055796322	13	1.031498594	0.026017699	11	1.160816691	0.047841386	2
74	14	Pulse.Sorbitol	NA	Glu2	Glu2Sor1	8	13	7	Passed	2637	-1183	V3	OFF	NA	NA	1.068980657	0.092292596	14	1.030242244	0.026586645	11	1.211021502	0.115391483	3
74	14	Pulse.Sorbitol	NA	Glu2	Glu2Sor1	9	13	8	Passed	2997	-823	V3	OFF	NA	NA	1.071762686	0.076667327	15	1.031609758	0.024978175	11	1.182183238	0.056407998	4
74	14	Pulse.Sorbitol	NA	Glu2	Glu2Sor1	10	13	9	Passed	3357	-463	V3	OFF	NA	NA	1.071184582	0.078745387	15	1.03150456	0.02485581	11	1.180304643	0.072307892	4
74	14	Pulse.Sorbitol	NA	Glu2	Glu2Sor1	11	13	10	Passed	3717	-103	V3	OFF	NA	NA	1.058540866	0.055470917	15	1.03218102	0.024441644	11	1.131030444	0.05304767	4
74	14	Pulse.Sorbitol	NA	Glu2	Glu2Sor1	12	13	11	Passed	4077	257	V3	ON	NA	NA	1.250640335	0.108854546	17	1.204551816	0.073345445	11	1.335135953	0.11797519	6
74	14	Pulse.Sorbitol	NA	Glu2	Glu2Sor1	13	13	12	Passed	4437	617	V3	ON	NA	NA	1.242186516	0.108151988	17	1.191721896	0.064090188	11	1.334704986	0.11550122	6
74	14	Pulse.Sorbitol	NA	Glu2	Glu2Sor1	14	13	13	Passed	4797	977	V3	ON	NA	NA	1.206870317	0.091646524	17	1.163070425	0.052524304	11	1.28717012	0.096960047	6
74	14	Pulse.Sorbitol	NA	Glu2	Glu2Sor1	15	13	14	Passed	5157	1337	V3	ON	NA	NA	1.155508568	0.089643228	17	1.117611344	0.045224327	11	1.224986813	0.112570494	6
74	14	Pulse.Sorbitol	NA	Glu2	Glu2Sor1	16	13	15	Passed	5517	1697	V3	ON	NA	NA	1.130109341	0.10634982	17	1.0873527	0.03475691	11	1.208496516	0.149604405	6
74	14	Pulse.Sorbitol	NA	Glu2	Glu2Sor1	17	13	16	Passed	5877	2057	V3	ON	NA	NA	1.130109053	0.106568667	17	1.087251656	0.034764894	11	1.208680948	0.149919003	6
74	14	Pulse.Sorbitol	NA	Glu2	Glu2Sor1	18	13	17	Passed	6237	2417	V3	ON	NA	NA	1.100317628	0.07826138	17	1.065823409	0.011639536	11	1.163557032	0.109141206	6
74	14	Pulse.Sorbitol	NA	Glu2	Glu2Sor1	19	13	18	Passed	6597	2777	V3	ON	NA	NA	1.081949245	0.046658341	17	1.061081292	0.016090773	11	1.120207159	0.061107591	6
74	14	Pulse.Sorbitol	NA	Glu2	Glu2Sor1	20	13	19	Passed	6957	3137	V3	ON	NA	NA	1.086001639	0.057777122	17	1.060076967	0.017027782	11	1.133530205	0.076895926	6
74	14	Pulse.Sorbitol	NA	Glu2	Glu2Sor1	21	13	20	Passed	7317	3497	V3	ON	NA	NA	1.086009483	0.057783584	17	1.06008909	0.017083078	11	1.133530205	0.076895926	6
74	14	Pulse.Sorbitol	NA	Glu2	Glu2Sor1	22	13	21	Passed	7677	3857	V3	ON	NA	NA	1.074278835	0.041508728	17	1.059147159	0.017626674	11	1.102020242	0.058863296	6
74	14	Pulse.Sorbitol	NA	Glu2	Glu2Sor1	23	13	22	Passed	8037	4217	V3	ON	NA	NA	1.074395807	0.041245827	17	1.059262465	0.017649183	11	1.102140266	0.0582526	6
74	14	Pulse.Sorbitol	NA	Glu2	Glu2Sor1	24	13	23	Passed	8397	4577	V3	ON	NA	NA	1.074395807	0.041245827	17	1.059262465	0.017649183	11	1.102140266	0.0582526	6
74	14	Pulse.Sorbitol	NA	Glu2	Glu2Sor1	25	13	24	Passed	8757	4937	V3	ON	NA	NA	1.074395807	0.041245827	17	1.059262465	0.017649183	11	1.102140266	0.0582526	6
74	14	Pulse.Sorbitol	NA	Glu2	Glu2Sor1	26	13	25	Passed	9117	5297	V3	ON	NA	NA	1.092557114	0.083727812	17	1.059262465	0.017649183	11	1.153597304	0.122066629	6
74	14	Pulse.Sorbitol	NA	Glu2	Glu2Sor1	27	13	26	Passed	9477	5657	V3	ON	NA	NA	1.061782819	0.036547119	17	1.069069708	0.029106594	11	1.048423522	0.047421979	6
74	14	Pulse.Sorbitol	NA	Glu2	Glu2Sor1	28	13	27	Passed	9837	6017	V3	ON	NA	NA	1.059205664	0.038099757	18	1.068393061	0.035895759	11	1.044768325	0.039590512	7
74	14	Pulse.Sorbitol	NA	Glu2	Glu2Sor1	29	13	28	Passed	10197	6377	V3	ON	NA	NA	1.058997577	0.042871853	18	1.070403048	0.040359821	11	1.041074695	0.043353654	7
74	14	Pulse.Sorbitol	NA	Glu2	Glu2Sor1	30	13	29	Passed	10557	6737	V3	ON	NA	NA	1.059504636	0.042492466	18	1.06410602	0.04680916	11	1.052273891	0.036935765	7
74	14	Pulse.Sorbitol	NA	Glu2	Glu2Sor1	31	13	30	Passed	10917	7097	V3	ON	NA	NA	1.064683041	0.043348419	18	1.061366218	0.048950785	11	1.069895191	0.035757235	7
74	14	Pulse.Sorbitol	NA	Glu2	Glu2Sor1	32	13	31	Passed	11277	7457	V3	ON	NA	NA	1.062010724	0.052893507	18	1.066975571	0.055849255	11	1.054208822	0.051108814	7
74	14	Pulse.Sorbitol	NA	Glu2	Glu2Sor1	33	13	32	Passed	11637	7817	V3	ON	NA	NA	1.063217778	0.048299892	18	1.062605579	0.052140968	11	1.064179806	0.045573286	7
74	14	Pulse.Sorbitol	NA	Glu2	Glu2Sor1	34	13	33	Passed	11997	8177	V3	ON	NA	NA	1.055307184	0.052456502	18	1.061598529	0.057212232	11	1.045420786	0.046415992	7
74	14	Pulse.Sorbitol	NA	Glu2	Glu2Sor1	35	13	34	Passed	12357	8537	V3	ON	NA	NA	1.047400664	0.053622403	18	1.052616153	0.054711926	11	1.039204896	0.055042103	7
74	14	Pulse.Sorbitol	NA	Glu2	Glu2Sor1	36	13	35	Passed	12717	8897	V3	ON	NA	NA	1.054277247	0.051455869	18	1.055976235	0.054466524	11	1.051607409	0.050436989	7
74	14	Pulse.Sorbitol	NA	Glu2	Glu2Sor1	37	13	36	Passed	13077	9257	V3	ON	NA	NA	1.058175583	0.054017924	18	1.058343657	0.061573631	11	1.057911467	0.044141808	7
74	14	Pulse.Sorbitol	NA	Glu2	Glu2Sor1	38	13	37	Passed	13437	9617	V3	ON	NA	NA	1.058117296	0.053999615	18	1.058359418	0.061568781	11	1.05773682	0.044087957	7
74	14	Pulse.Sorbitol	NA	Glu2	Glu2Sor1	39	13	38	Passed	13797	9977	V3	ON	NA	NA	1.049212771	0.054897004	18	1.052698166	0.059146461	11	1.04373572	0.051487742	7
74	14	Pulse.Sorbitol	NA	Glu2	Glu2Sor1	40	13	39	Passed	14157	10337	V3	ON	NA	NA	1.052272665	0.0496895	18	1.053145721	0.053653207	11	1.050900719	0.046842934	7
74	14	Pulse.Sorbitol	NA	Glu2	Glu2Sor1	41	13	40	Passed	14517	10697	V3	ON	NA	NA	1.05444241	0.04296497	18	1.049575866	0.05170693	11	1.062089835	0.025741805	7
74	14	Pulse.Sorbitol	NA	Glu2	Glu2Sor1	42	13	41	Passed	14877	11057	V3	ON	NA	NA	1.057711721	0.042788719	18	1.050910353	0.049310333	11	1.068399584	0.030280136	7
74	14	Pulse.Sorbitol	NA	Glu2	Glu2Sor1	43	13	42	Passed	15237	11417	V3	ON	NA	NA	1.058737587	0.042379515	18	1.047753771	0.045578919	11	1.07599787	0.032520532	7
74	14	Pulse.Sorbitol	NA	Glu2	Glu2Sor1	44	13	43	Passed	15597	11777	V3	ON	NA	NA	1.055095314	0.038185086	18	1.044646123	0.04078697	11	1.071515471	0.029050394	7
74	14	Pulse.Sorbitol	NA	Glu2	Glu2Sor1	45	13	44	Passed	15957	12137	V3	ON	NA	NA	1.060254926	0.042446733	18	1.053039856	0.048178901	11	1.071592895	0.031476938	7
74	14	Pulse.Sorbitol	NA	Glu2	Glu2Sor1	46	13	45	Passed	16317	12497	V3	ON	NA	NA	1.063513661	0.046869224	18	1.06157685	0.054230858	11	1.066557221	0.036120966	7
74	14	Pulse.Sorbitol	NA	Glu2	Glu2Sor1	47	13	46	Passed	16677	12857	V3	ON	NA	NA	1.066286288	0.047008867	18	1.061339709	0.057341684	11	1.074059484	0.025801712	7
74	14	Pulse.Sorbitol	NA	Glu2	Glu2Sor1	48	13	47	Passed	17037	13217	V3	ON	NA	NA	1.066282395	0.047005605	18	1.061335166	0.057337185	11	1.074056613	0.02580095	7
74	14	Pulse.Sorbitol	NA	Glu2	Glu2Sor1	49	13	48	Passed	17397	13577	V3	ON	NA	NA	1.053855464	0.039500498	18	1.044181084	0.044177574	11	1.069058062	0.026959769	7
74	14	Pulse.Sorbitol	NA	Glu2	Glu2Sor1	50	13	49	Passed	17757	13937	V3	ON	NA	NA	1.056446988	0.043871477	18	1.051269556	0.049244874	11	1.064582954	0.035849716	7
74	14	Pulse.Sorbitol	NA	Glu2	Glu2Sor1	51	13	50	Passed	18117	14297	V3	ON	NA	NA	1.052894344	0.041061838	18	1.045941716	0.044906861	11	1.063819902	0.034471487	7
74	14	Pulse.Sorbitol	NA	Glu2	Glu2Sor1	52	13	51	Passed	18477	14657	V3	OFF	NA	NA	1.056562327	0.038940136	18	1.051762053	0.04438827	11	1.064105616	0.030063042	7
74	14	Pulse.Sorbitol	NA	Glu2	Glu2Sor1	53	13	52	Passed	18837	15017	V3	OFF	NA	NA	1.053615761	0.046976779	18	1.055067974	0.046648521	11	1.051333711	0.051145879	7
74	14	Pulse.Sorbitol	NA	Glu2	Glu2Sor1	54	13	53	Passed	19197	15377	V3	OFF	NA	NA	1.048660302	0.029115137	18	1.049130313	0.034596556	11	1.047921714	0.020146484	7
74	14	Pulse.Sorbitol	NA	Glu2	Glu2Sor1	55	13	54	Passed	19557	15737	V3	OFF	NA	NA	1.059051739	0.040164908	18	1.062760718	0.047551637	11	1.053223344	0.027154011	7
74	14	Pulse.Sorbitol	NA	Glu2	Glu2Sor1	56	13	55	Passed	19917	16097	V3	OFF	NA	NA	1.047895773	0.042979002	18	1.054355952	0.053322067	11	1.037744063	0.017269465	7
74	14	Pulse.Sorbitol	NA	Glu2	Glu2Sor1	57	13	56	Passed	20277	16457	V3	OFF	NA	NA	1.047543611	0.036771976	18	1.05182357	0.042932817	11	1.040817961	0.02593782	7
74	14	Pulse.Sorbitol	NA	Glu2	Glu2Sor1	58	13	57	Passed	20637	16817	V3	OFF	NA	NA	1.053472203	0.033383017	18	1.050489508	0.03726499	11	1.058159296	0.028304304	7
74	14	Pulse.Sorbitol	NA	Glu2	Glu2Sor1	59	13	58	Passed	20997	17177	V3	OFF	NA	NA	1.046600897	0.032920564	18	1.053650441	0.033771917	11	1.035523043	0.030585584	7
74	14	Pulse.Sorbitol	NA	Glu2	Glu2Sor1	60	13	59	Passed	21357	17537	V3	OFF	NA	NA	1.055056711	0.032879403	18	1.049321217	0.036388961	11	1.064069631	0.026476054	7
74	14	Pulse.Sorbitol	NA	Glu2	Glu2Sor1	61	13	60	Passed	21717	17897	V3	OFF	NA	NA	1.050766594	0.032160841	18	1.050915517	0.034011047	11	1.050532572	0.031663053	7
74	14	Pulse.Sorbitol	NA	Glu2	Glu2Sor1	62	13	61	Passed	22077	18257	V3	OFF	NA	NA	1.043734447	0.027775804	18	1.046452077	0.030875451	11	1.039463885	0.023712095	7
74	14	Pulse.Sorbitol	NA	Glu2	Glu2Sor1	63	13	62	Passed	22437	18617	V3	OFF	NA	NA	1.046459141	0.032755159	18	1.049910356	0.036713211	11	1.041035804	0.027153272	7
74	14	Pulse.Sorbitol	NA	Glu2	Glu2Sor1	64	13	63	Passed	22797	18977	V3	OFF	NA	NA	1.045098117	0.033481394	18	1.049910471	0.036720204	11	1.037535847	0.028630604	7
74	14	Pulse.Sorbitol	NA	Glu2	Glu2Sor1	65	13	64	Passed	23157	19337	V3	OFF	NA	NA	1.047364795	0.02717435	18	1.047979545	0.028653838	11	1.04639876	0.026871473	7
74	14	Pulse.Sorbitol	NA	Glu2	Glu2Sor1	66	13	65	Passed	23517	19697	V3	OFF	NA	NA	1.047781029	0.027726258	18	1.05302753	0.026678661	11	1.039536526	0.029361471	7
74	14	Pulse.Sorbitol	NA	Glu2	Glu2Sor1	67	13	66	Passed	23877	20057	V3	OFF	NA	NA	1.045630604	0.026102426	18	1.049293676	0.026558044	11	1.039874349	0.026299192	7
74	14	Pulse.Sorbitol	NA	Glu2	Glu2Sor1	68	13	67	Passed	24237	20417	V3	OFF	NA	NA	1.044800589	0.03909232	18	1.050268597	0.031567127	11	1.036208003	0.050280892	7
74	14	Pulse.Sorbitol	NA	Glu2	Glu2Sor1	69	13	68	Passed	24597	20777	V3	OFF	NA	NA	1.044916211	0.038868149	18	1.050457798	0.031056113	11	1.036208003	0.050280892	7
74	14	Pulse.Sorbitol	NA	Glu2	Glu2Sor1	70	13	69	Passed	24957	21137	V3	OFF	NA	NA	1.04463977	0.02908715	18	1.042435176	0.031682956	11	1.048104131	0.026481082	7
74	14	Pulse.Sorbitol	NA	Glu2	Glu2Sor1	71	13	70	Passed	25317	21497	V3	OFF	NA	NA	1.044600019	0.029090565	18	1.04237013	0.03168328	11	1.048104131	0.026481082	7
74	14	Pulse.Sorbitol	NA	Glu2	Glu2Sor1	72	13	71	Passed	25677	21857	V3	OFF	NA	NA	1.040859117	0.036802063	18	1.040836639	0.033877366	11	1.040894439	0.04387081	7
74	14	Pulse.Sorbitol	NA	Glu2	Glu2Sor1	73	13	72	Passed	26037	22217	V3	OFF	NA	NA	1.037566648	0.035531293	18	1.044179773	0.030212385	11	1.027174594	0.043006054	7
74	14	Pulse.Sorbitol	NA	Glu2	Glu2Sor1	74	13	73	Passed	26397	22577	V3	OFF	NA	NA	1.040733018	0.038426174	18	1.050879715	0.026737238	11	1.024788208	0.050067849	7
74	14	Pulse.Sorbitol	NA	Glu2	Glu2Sor1	75	13	74	Passed	26757	22937	V3	OFF	NA	NA	1.037898311	0.041040479	18	1.046372631	0.029568308	11	1.024581522	0.054557759	7
74	14	Pulse.Sorbitol	NA	Glu2	Glu2Sor1	76	13	75	Passed	27117	23297	V3	OFF	NA	NA	1.037909894	0.04286273	18	1.049960488	0.029521003	11	1.018973247	0.055392801	7
74	14	Pulse.Sorbitol	NA	Glu2	Glu2Sor1	77	13	76	Passed	27477	23657	V3	OFF	NA	NA	1.044565235	0.032758069	18	1.047036376	0.031880553	11	1.040682013	0.036299962	7
74	14	Pulse.Sorbitol	NA	Glu2	Glu2Sor1	78	13	77	Passed	27837	24017	V3	OFF	NA	NA	1.048146983	0.034724473	18	1.049983253	0.030202538	11	1.045261416	0.043361089	7
74	14	Pulse.Sorbitol	NA	Glu2	Glu2Sor1	79	13	78	Passed	28197	24377	V3	OFF	NA	NA	1.043569178	0.033034553	18	1.049544467	0.032730844	11	1.034179439	0.033736213	7
74	14	Pulse.Sorbitol	NA	Glu2	Glu2Sor1	80	13	79	Passed	28557	24737	V3	OFF	NA	NA	1.042708794	0.030281875	18	1.047953559	0.031175629	11	1.034467022	0.029130723	7
74	14	Pulse.Sorbitol	NA	Glu2	Glu2Sor1	81	13	80	Passed	28917	25097	V3	OFF	NA	NA	1.042440886	0.02998409	18	1.045315271	0.030453697	11	1.037923996	0.031026335	7
74	14	Pulse.Sorbitol	NA	Glu2	Glu2Sor1	82	13	81	Passed	29277	25457	V3	OFF	NA	NA	1.039297813	0.032779686	18	1.04061685	0.030957881	11	1.037225041	0.037933089	7
74	14	Pulse.Sorbitol	NA	Glu2	Glu2Sor1	83	13	82	Passed	29637	25817	V3	OFF	NA	NA	1.038970479	0.026756416	18	1.041009801	0.027241948	11	1.035765831	0.027783465	7
74	14	Pulse.Sorbitol	NA	Glu2	Glu2Sor1	84	13	83	Passed	29997	26177	V3	OFF	NA	NA	1.037846571	0.031593606	18	1.041481943	0.031709964	11	1.032133844	0.033014166	7
74	14	Pulse.Sorbitol	NA	Glu2	Glu2Sor1	85	13	84	Passed	30357	26537	V3	OFF	NA	NA	1.039951997	0.029588784	18	1.041481943	0.031709964	11	1.037547796	0.028172111	7
74	14	Pulse.Sorbitol	NA	Glu2	Glu2Sor1	86	13	85	Passed	30717	26897	V3	OFF	NA	NA	1.037846571	0.031593606	18	1.041481943	0.031709964	11	1.032133844	0.033014166	7
74	14	Pulse.Sorbitol	NA	Glu2	Glu2Sor1	87	13	86	Passed	31077	27257	V3	OFF	NA	NA	1.037846571	0.031593606	18	1.041481943	0.031709964	11	1.032133844	0.033014166	7
74	14	Pulse.Sorbitol	NA	Glu2	Glu2Sor1	88	13	87	Passed	31437	27617	V3	OFF	NA	NA	1.037846571	0.031593606	18	1.041481943	0.031709964	11	1.032133844	0.033014166	7
74	14	Pulse.Sorbitol	NA	Glu2	Glu2Sor1	89	13	88	Passed	31797	27977	V3	OFF	NA	NA	1.035426159	0.022499509	18	1.039694517	0.020557021	11	1.028718739	0.025379222	7
74	14	Pulse.Sorbitol	NA	Glu2	Glu2Sor1	90	13	89	Passed	32157	28337	V3	OFF	NA	NA	1.041272941	0.022087192	18	1.044142014	0.017479013	11	1.036764398	0.028882965	7
74	14	Pulse.Sorbitol	NA	Glu2	Glu2Sor1	91	13	90	Passed	32517	28697	V3	OFF	NA	NA	1.038667276	0.018268277	18	1.041550917	0.017382654	11	1.034135841	0.020069196	7
74	14	Pulse.Sorbitol	NA	Glu2	Glu2Sor1	92	13	91	Passed	32877	29057	V3	OFF	NA	NA	1.038623098	0.018258641	18	1.041576297	0.017354324	11	1.033982356	0.020037503	7
74	14	Pulse.Sorbitol	NA	Glu2	Glu2Sor1	93	13	92	Passed	33237	29417	V3	OFF	NA	NA	1.037035037	0.021660972	17	1.041456227	0.022428239	11	1.028929523	0.019327143	6
74	14	Pulse.Sorbitol	NA	Glu2	Glu2Sor1	94	13	93	Passed	33597	29777	V3	OFF	NA	NA	1.032827509	0.021651864	17	1.038348224	0.022623434	11	1.0227062	0.016927769	6
74	14	Pulse.Sorbitol	NA	Glu2	Glu2Sor1	95	13	94	Passed	33957	30137	V3	OFF	NA	NA	1.035202871	0.02203947	17	1.039749339	0.022705663	11	1.026867679	0.019860079	6
74	14	Pulse.Sorbitol	NA	Glu2	Glu2Sor1	96	13	95	Passed	34317	30497	V3	OFF	NA	NA	1.04148812	0.023107599	17	1.043126799	0.021921685	11	1.038483876	0.027033625	6
74	14	Pulse.Sorbitol	NA	Glu2	Glu2Sor1	97	13	96	Passed	34677	30857	V3	OFF	NA	NA	1.03620905	0.025262363	17	1.043169095	0.023468669	11	1.023448968	0.025272218	6
74	14	Pulse.Sorbitol	NA	Glu2	Glu2Sor1	98	13	97	Passed	35037	31217	V3	OFF	NA	NA	1.043470286	0.026157619	17	1.051290558	0.026176922	11	1.02913312	0.020924508	6
74	14	Pulse.Sorbitol	NA	Glu2	Glu2Sor1	99	13	98	Passed	35397	31577	V3	OFF	NA	NA	1.034044138	0.021403786	17	1.040583357	0.021458778	11	1.022055568	0.016687907	6
74	14	Pulse.Sorbitol	NA	Glu2	Glu2Sor1	100	13	99	Passed	35757	31937	V3	OFF	NA	NA	1.017878258	0.031654931	17	1.028582731	0.030279509	11	0.99825339	0.025662471	6
74	14	Pulse.Sorbitol	NA	Glu2	Glu2Sor1	101	13	100	Passed	36117	32297	V3	OFF	NA	NA	1.012105187	0.026991249	17	1.01457258	0.027445023	11	1.007581633	0.028051396	6
74	14	Pulse.Sorbitol	NA	Glu2	Glu2Sor1	102	13	101	Passed	36477	32657	V3	OFF	NA	NA	1.017333371	0.027871064	17	1.017552157	0.028834494	11	1.016932265	0.02868089	6
74	14	Pulse.Sorbitol	NA	Glu2	Glu2Sor1	103	13	102	Passed	36837	33017	V3	OFF	NA	NA	1.022254802	0.028593415	17	1.020650965	0.029027449	11	1.025195169	0.030249749	6
74	14	Pulse.Sorbitol	NA	Glu2	Glu2Sor1	104	13	103	Passed	37197	33377	V3	OFF	NA	NA	1.120938391	0.348927221	17	1.169894575	0.431953827	11	1.031185388	0.038638832	6
74	14	Pulse.Sorbitol	NA	Glu2	Glu2Sor1	105	13	104	Passed	37557	33737	V3	OFF	NA	NA	1.098748017	0.345879617	17	1.147369537	0.42870335	11	1.009608564	0.022707297	6
74	14	Pulse.Sorbitol	NA	Glu2	Glu2Sor1	106	13	105	Passed	37917	34097	V3	OFF	NA	NA	1.024834209	0.031968479	16	1.032563158	0.024508524	11	1.00783052	0.042486313	5
74	14	Pulse.Sorbitol	NA	Glu2	Glu2Sor1	107	13	106	Passed	38277	34457	V3	OFF	NA	NA	1.0343927	0.034611394	16	1.034014282	0.025423825	11	1.035225221	0.053620145	5
74	14	Pulse.Sorbitol	NA	Glu2	Glu2Sor1	108	13	107	Passed	38637	34817	V3	OFF	NA	NA	1.032631551	0.042067358	16	1.032512027	0.03300283	11	1.032894505	0.062555111	5
74	14	Pulse.Sorbitol	NA	Glu2	Glu2Sor1	109	13	108	Passed	38997	35177	V3	OFF	NA	NA	1.027687843	0.033154335	14	1.033805015	0.033767934	11	1.00525821	0.021978541	3
74	14	Pulse.Sorbitol	NA	Glu2	Glu2Sor1	110	13	109	Passed	39357	35537	V3	OFF	NA	NA	1.029049692	0.022987577	14	1.032191877	0.021757034	11	1.017528345	0.028539941	3
74	14	Pulse.Sorbitol	NA	Glu2	Glu2Sor1	111	13	110	Passed	39717	35897	V3	OFF	NA	NA	1.030529677	0.025816947	14	1.035630818	0.022342464	11	1.011825494	0.034183747	3
74	14	Pulse.Sorbitol	NA	Glu2	Glu2Sor1	112	13	111	Passed	40077	36257	V3	OFF	NA	NA	1.050579791	0.071678072	13	1.050051969	0.068907645	11	1.053482809	0.118955441	2
74	14	Pulse.Sorbitol	NA	Glu2	Glu2Sor1	113	13	112	Passed	40437	36617	V3	OFF	NA	NA	1.058497494	0.09993101	12	1.065334257	0.1018226	11	0.983293099	NA	1
74	14	Pulse.Sorbitol	NA	Glu2	Glu2Sor1	114	13	113	Passed	40797	36977	V3	OFF	NA	NA	1.012582899	0.050806024	12	1.015550429	0.052183666	11	0.979940073	NA	1
74	14	Pulse.Sorbitol	NA	Glu2	Glu2Sor1	115	13	114	Passed	41157	37337	V3	OFF	NA	NA	1.037315461	0.028320574	12	1.040286008	0.02767276	11	1.004639448	NA	1
74	14	Pulse.Sorbitol	NA	Glu2	Glu2Sor1	116	13	115	Passed	41517	37697	V3	OFF	NA	NA	1.033758598	0.019731554	12	1.036572373	0.0179933	11	1.002807067	NA	1
74	14	Pulse.Sorbitol	NA	Glu2	Glu2Sor1	117	13	116	Passed	41877	38057	V3	OFF	NA	NA	1.029939827	0.023374728	12	1.032755946	0.022278528	11	0.998962524	NA	1
74	14	Pulse.Sorbitol	NA	Glu2	Glu2Sor1	118	13	117	Passed	42237	38417	V3	OFF	NA	NA	1.027221716	0.022070139	11	1.027221716	0.022070139	11	NA	NA	0
74	14	Pulse.Sorbitol	NA	Glu2	Glu2Sor1	119	13	118	Passed	42597	38777	V3	OFF	NA	NA	1.023236033	0.019824697	11	1.023236033	0.019824697	11	NA	NA	0
74	15	Pulse.Sorbitol	NA	Glu2	Glu2Sor1	1	14	0	Failed	126	-3694	V3	OFF	NA	NA	NA	NA	0	NA	NA	0	NA	NA	0
74	15	Pulse.Sorbitol	NA	Glu2	Glu2Sor1	2	14	1	Passed	486	-3334	V3	OFF	NA	NA	1.235585517	0.231227213	12	1.235585517	0.231227213	12	NA	NA	0
74	15	Pulse.Sorbitol	NA	Glu2	Glu2Sor1	3	14	2	Passed	846	-2974	V3	OFF	NA	NA	1.124005242	0.126429488	17	1.069342927	0.103140466	12	1.255194797	0.064853704	5
74	15	Pulse.Sorbitol	NA	Glu2	Glu2Sor1	4	14	3	Passed	1206	-2614	V3	OFF	NA	NA	1.119002919	0.103362639	19	1.05374163	0.061449013	12	1.230879415	0.044815093	7
74	15	Pulse.Sorbitol	NA	Glu2	Glu2Sor1	5	14	4	Passed	1566	-2254	V3	OFF	NA	NA	1.114872823	0.098596272	19	1.053671057	0.061445924	12	1.219790136	0.043682676	7
74	15	Pulse.Sorbitol	NA	Glu2	Glu2Sor1	6	14	5	Passed	1926	-1894	V3	OFF	NA	NA	1.113566504	0.101814813	21	1.04692356	0.055226092	12	1.202423764	0.078597146	9
74	15	Pulse.Sorbitol	NA	Glu2	Glu2Sor1	7	14	6	Passed	2286	-1534	V3	OFF	NA	NA	1.095714602	0.090661496	21	1.033328613	0.042084408	12	1.17889592	0.067018412	9
74	15	Pulse.Sorbitol	NA	Glu2	Glu2Sor1	8	14	7	Passed	2646	-1174	V3	OFF	NA	NA	1.090890833	0.077650968	21	1.03916161	0.037938976	12	1.15986313	0.061068487	9
74	15	Pulse.Sorbitol	NA	Glu2	Glu2Sor1	9	14	8	Passed	3006	-814	V3	OFF	NA	NA	1.091328105	0.078501759	21	1.039213246	0.037871739	12	1.160814583	0.062676481	9
74	15	Pulse.Sorbitol	NA	Glu2	Glu2Sor1	10	14	9	Passed	3366	-454	V3	OFF	NA	NA	1.091327314	0.07850266	21	1.039211862	0.037873056	12	1.160814583	0.062676481	9
74	15	Pulse.Sorbitol	NA	Glu2	Glu2Sor1	11	14	10	Passed	3726	-94	V3	OFF	NA	NA	1.080260775	0.068186596	23	1.038113158	0.025639078	12	1.126239994	0.071052123	11
74	15	Pulse.Sorbitol	NA	Glu2	Glu2Sor1	12	14	11	Passed	4086	266	V3	ON	NA	NA	1.333806806	0.128293917	24	1.23885217	0.037783864	12	1.428761443	0.115391647	12
74	15	Pulse.Sorbitol	NA	Glu2	Glu2Sor1	13	14	12	Passed	4446	626	V3	ON	NA	NA	1.299699898	0.123630528	24	1.200263039	0.028123753	12	1.399136757	0.097951165	12
74	15	Pulse.Sorbitol	NA	Glu2	Glu2Sor1	14	14	13	Passed	4806	986	V3	ON	NA	NA	1.230391847	0.126521354	24	1.142962724	0.036091708	12	1.31782097	0.124460603	12
74	15	Pulse.Sorbitol	NA	Glu2	Glu2Sor1	15	14	14	Passed	5166	1346	V3	ON	NA	NA	1.165119581	0.092495474	24	1.10408404	0.031540371	12	1.226155121	0.093625781	12
74	15	Pulse.Sorbitol	NA	Glu2	Glu2Sor1	16	14	15	Passed	5526	1706	V3	ON	NA	NA	1.121945171	0.076989908	24	1.074934598	0.030177555	12	1.168955744	0.081616546	12
74	15	Pulse.Sorbitol	NA	Glu2	Glu2Sor1	17	14	16	Passed	5886	2066	V3	ON	NA	NA	1.103432057	0.0765497	24	1.056211343	0.024567639	12	1.150652771	0.082364126	12
74	15	Pulse.Sorbitol	NA	Glu2	Glu2Sor1	18	14	17	Passed	6246	2426	V3	ON	NA	NA	1.085692558	0.063963695	24	1.056721082	0.02294028	12	1.114664035	0.078721611	12
74	15	Pulse.Sorbitol	NA	Glu2	Glu2Sor1	19	14	18	Failed	6606	2786	V3	ON	NA	NA	NA	NA	0	NA	NA	0	NA	NA	0
74	15	Pulse.Sorbitol	NA	Glu2	Glu2Sor1	20	14	19	Failed	6966	3146	V3	ON	NA	NA	NA	NA	0	NA	NA	0	NA	NA	0
74	15	Pulse.Sorbitol	NA	Glu2	Glu2Sor1	21	14	20	Passed	7326	3506	V3	ON	NA	NA	1.073113354	0.066732072	24	1.053807915	0.03526981	12	1.092418793	0.085170707	12
74	15	Pulse.Sorbitol	NA	Glu2	Glu2Sor1	22	14	21	Passed	7686	3866	V3	ON	NA	NA	1.076574343	0.058178859	24	1.064590509	0.030100908	12	1.088558178	0.076536697	12
74	15	Pulse.Sorbitol	NA	Glu2	Glu2Sor1	23	14	22	Passed	8046	4226	V3	ON	NA	NA	1.075615122	0.054525845	24	1.064595592	0.026107065	12	1.086634652	0.072594059	12
74	15	Pulse.Sorbitol	NA	Glu2	Glu2Sor1	24	14	23	Passed	8406	4586	V3	ON	NA	NA	1.075546523	0.051757025	24	1.070946577	0.031259241	12	1.08014647	0.067659436	12
74	15	Pulse.Sorbitol	NA	Glu2	Glu2Sor1	25	14	24	Passed	8766	4946	V3	ON	NA	NA	1.085963531	0.063717738	24	1.076107458	0.031854475	12	1.095819603	0.085219319	12
74	15	Pulse.Sorbitol	NA	Glu2	Glu2Sor1	26	14	25	Failed	9126	5306	V3	ON	NA	NA	NA	NA	0	NA	NA	0	NA	NA	0
74	15	Pulse.Sorbitol	NA	Glu2	Glu2Sor1	27	14	26	Passed	9486	5666	V3	ON	NA	NA	1.091028328	0.062466972	24	1.076119307	0.03190127	12	1.10593735	0.081586276	12
74	15	Pulse.Sorbitol	NA	Glu2	Glu2Sor1	28	14	27	Failed	9846	6026	V3	ON	NA	NA	NA	NA	0	NA	NA	0	NA	NA	0
74	15	Pulse.Sorbitol	NA	Glu2	Glu2Sor1	29	14	28	Passed	10206	6386	V3	ON	NA	NA	1.080118282	0.046436945	24	1.07440752	0.029417763	12	1.085829044	0.059768346	12
74	15	Pulse.Sorbitol	NA	Glu2	Glu2Sor1	30	14	29	Passed	10566	6746	V3	ON	NA	NA	1.083664338	0.03826222	24	1.082790098	0.041638753	12	1.084538579	0.036409234	12
74	15	Pulse.Sorbitol	NA	Glu2	Glu2Sor1	31	14	30	Passed	10926	7106	V3	ON	NA	NA	1.086810341	0.035187206	24	1.085246051	0.040791522	12	1.088374631	0.030324081	12
74	15	Pulse.Sorbitol	NA	Glu2	Glu2Sor1	32	14	31	Passed	11286	7466	V3	ON	NA	NA	1.077397635	0.036967927	24	1.077777974	0.037258466	12	1.077017296	0.038327343	12
74	15	Pulse.Sorbitol	NA	Glu2	Glu2Sor1	33	14	32	Failed	11646	7826	V3	ON	NA	NA	NA	NA	0	NA	NA	0	NA	NA	0
74	15	Pulse.Sorbitol	NA	Glu2	Glu2Sor1	34	14	33	Failed	12006	8186	V3	ON	NA	NA	NA	NA	0	NA	NA	0	NA	NA	0
74	15	Pulse.Sorbitol	NA	Glu2	Glu2Sor1	35	14	34	Passed	12366	8546	V3	ON	NA	NA	1.074003312	0.029807617	24	1.075253504	0.021247497	12	1.07275312	0.037455226	12
74	15	Pulse.Sorbitol	NA	Glu2	Glu2Sor1	36	14	35	Passed	12726	8906	V3	ON	NA	NA	1.067581229	0.030719814	24	1.080393629	0.020409962	12	1.054768829	0.034619025	12
74	15	Pulse.Sorbitol	NA	Glu2	Glu2Sor1	37	14	36	Failed	13086	9266	V3	ON	NA	NA	NA	NA	0	NA	NA	0	NA	NA	0
74	15	Pulse.Sorbitol	NA	Glu2	Glu2Sor1	38	14	37	Passed	13446	9626	V3	ON	NA	NA	1.06396157	0.029987644	24	1.065271252	0.030373714	12	1.062651889	0.0308863	12
74	15	Pulse.Sorbitol	NA	Glu2	Glu2Sor1	39	14	38	Failed	13806	9986	V3	ON	NA	NA	NA	NA	0	NA	NA	0	NA	NA	0
74	15	Pulse.Sorbitol	NA	Glu2	Glu2Sor1	40	14	39	Failed	14166	10346	V3	ON	NA	NA	NA	NA	0	NA	NA	0	NA	NA	0
74	15	Pulse.Sorbitol	NA	Glu2	Glu2Sor1	41	14	40	Passed	14526	10706	V3	ON	NA	NA	1.064191672	0.030259517	24	1.065207051	0.030717023	12	1.063176293	0.031124455	12
74	15	Pulse.Sorbitol	NA	Glu2	Glu2Sor1	42	14	41	Passed	14886	11066	V3	ON	NA	NA	1.069746272	0.031085251	24	1.070098571	0.033072318	12	1.069393973	0.030436515	12
74	15	Pulse.Sorbitol	NA	Glu2	Glu2Sor1	43	14	42	Passed	15246	11426	V3	ON	NA	NA	1.071486316	0.029889036	24	1.069506847	0.033047372	12	1.073465785	0.02769919	12
74	15	Pulse.Sorbitol	NA	Glu2	Glu2Sor1	44	14	43	Passed	15606	11786	V3	ON	NA	NA	1.076498841	0.028582876	24	1.072035807	0.02685858	12	1.080961875	0.03071466	12
74	15	Pulse.Sorbitol	NA	Glu2	Glu2Sor1	45	14	44	Failed	15966	12146	V3	ON	NA	NA	NA	NA	0	NA	NA	0	NA	NA	0
74	15	Pulse.Sorbitol	NA	Glu2	Glu2Sor1	46	14	45	Passed	16326	12506	V3	ON	NA	NA	1.079859325	0.03516315	24	1.072170534	0.044237998	12	1.087548115	0.022345344	12
74	15	Pulse.Sorbitol	NA	Glu2	Glu2Sor1	47	14	46	Passed	16686	12866	V3	ON	NA	NA	1.078084486	0.031492242	24	1.070606233	0.039297838	12	1.085562739	0.020182818	12
74	15	Pulse.Sorbitol	NA	Glu2	Glu2Sor1	48	14	47	Passed	17046	13226	V3	ON	NA	NA	1.075124534	0.03370409	24	1.063688813	0.037050983	12	1.086560255	0.026778663	12
74	15	Pulse.Sorbitol	NA	Glu2	Glu2Sor1	49	14	48	Passed	17406	13586	V3	ON	NA	NA	1.072948205	0.034741953	24	1.065958757	0.041943332	12	1.079937654	0.02564964	12
74	15	Pulse.Sorbitol	NA	Glu2	Glu2Sor1	50	14	49	Passed	17766	13946	V3	ON	NA	NA	1.06584908	0.034586835	24	1.062095877	0.03890549	12	1.069602283	0.030933426	12
74	15	Pulse.Sorbitol	NA	Glu2	Glu2Sor1	51	14	50	Passed	18126	14306	V3	ON	NA	NA	1.065988263	0.034721125	24	1.062072609	0.03898632	12	1.069903916	0.031101827	12
74	15	Pulse.Sorbitol	NA	Glu2	Glu2Sor1	52	14	51	Passed	18486	14666	V3	OFF	NA	NA	1.048792406	0.043167435	24	1.049749788	0.035276792	12	1.047835025	0.051476262	12
74	15	Pulse.Sorbitol	NA	Glu2	Glu2Sor1	53	14	52	Passed	18846	15026	V3	OFF	NA	NA	1.048756547	0.042637299	24	1.049664794	0.035218062	12	1.0478483	0.050586895	12
74	15	Pulse.Sorbitol	NA	Glu2	Glu2Sor1	54	14	53	Passed	19206	15386	V3	OFF	NA	NA	1.053921989	0.037734156	24	1.05100374	0.043289867	12	1.056840238	0.032932994	12
74	15	Pulse.Sorbitol	NA	Glu2	Glu2Sor1	55	14	54	Failed	19566	15746	V3	OFF	NA	NA	NA	NA	0	NA	NA	0	NA	NA	0
74	15	Pulse.Sorbitol	NA	Glu2	Glu2Sor1	56	14	55	Passed	19926	16106	V3	OFF	NA	NA	1.048224593	0.038699239	24	1.034283281	0.039963499	12	1.062165905	0.033320725	12
74	15	Pulse.Sorbitol	NA	Glu2	Glu2Sor1	57	14	56	Passed	20286	16466	V3	OFF	NA	NA	1.048122595	0.038851293	24	1.034066235	0.040168578	12	1.062178955	0.033338643	12
74	15	Pulse.Sorbitol	NA	Glu2	Glu2Sor1	58	14	57	Passed	20646	16826	V3	OFF	NA	NA	1.051028964	0.036209205	24	1.042374617	0.03191804	12	1.059683311	0.039487087	12
74	15	Pulse.Sorbitol	NA	Glu2	Glu2Sor1	59	14	58	Passed	21006	17186	V3	OFF	NA	NA	1.051321737	0.034858751	24	1.043033064	0.03365515	12	1.059610409	0.035470651	12
74	15	Pulse.Sorbitol	NA	Glu2	Glu2Sor1	60	14	59	Passed	21366	17546	V3	OFF	NA	NA	1.050767713	0.036680049	24	1.045813522	0.038534286	12	1.055721903	0.035703245	12
74	15	Pulse.Sorbitol	NA	Glu2	Glu2Sor1	61	14	60	Passed	21726	17906	V3	OFF	NA	NA	1.048975679	0.034215008	24	1.044408017	0.034864241	12	1.05354334	0.034448833	12
74	15	Pulse.Sorbitol	NA	Glu2	Glu2Sor1	62	14	61	Passed	22086	18266	V3	OFF	NA	NA	1.048048497	0.035172517	24	1.045146774	0.037450571	12	1.05095022	0.034143227	12
74	15	Pulse.Sorbitol	NA	Glu2	Glu2Sor1	63	14	62	Passed	22446	18626	V3	OFF	NA	NA	1.038511392	0.033092068	24	1.03412262	0.037493854	12	1.042900164	0.029015673	12
74	15	Pulse.Sorbitol	NA	Glu2	Glu2Sor1	64	14	63	Passed	22806	18986	V3	OFF	NA	NA	1.0442625	0.029407376	24	1.03913158	0.03181636	12	1.04939342	0.027175081	12
74	15	Pulse.Sorbitol	NA	Glu2	Glu2Sor1	65	14	64	Passed	23166	19346	V3	OFF	NA	NA	1.039167975	0.033431401	24	1.045353024	0.034650539	12	1.032982926	0.032446841	12
74	15	Pulse.Sorbitol	NA	Glu2	Glu2Sor1	66	14	65	Passed	23526	19706	V3	OFF	NA	NA	1.035475631	0.036527554	24	1.033121704	0.042095623	12	1.037829559	0.031712616	12
74	15	Pulse.Sorbitol	NA	Glu2	Glu2Sor1	67	14	66	Passed	23886	20066	V3	OFF	NA	NA	1.044914042	0.033982696	24	1.047922134	0.034668561	12	1.04190595	0.034539538	12
74	15	Pulse.Sorbitol	NA	Glu2	Glu2Sor1	68	14	67	Passed	24246	20426	V3	OFF	NA	NA	1.044435408	0.034112342	24	1.048699744	0.037534239	12	1.040171072	0.03137827	12
74	15	Pulse.Sorbitol	NA	Glu2	Glu2Sor1	69	14	68	Passed	24606	20786	V3	OFF	NA	NA	1.042079819	0.033230976	24	1.046722411	0.038123486	12	1.037437228	0.028435187	12
74	15	Pulse.Sorbitol	NA	Glu2	Glu2Sor1	70	14	69	Passed	24966	21146	V3	OFF	NA	NA	1.042626368	0.034606511	24	1.048780429	0.036426107	12	1.036472307	0.033084782	12
74	15	Pulse.Sorbitol	NA	Glu2	Glu2Sor1	71	14	70	Passed	25326	21506	V3	OFF	NA	NA	1.03495054	0.033929764	24	1.040483023	0.034369103	12	1.029418056	0.034045524	12
74	15	Pulse.Sorbitol	NA	Glu2	Glu2Sor1	72	14	71	Passed	25686	21866	V3	OFF	NA	NA	1.034913204	0.034099052	24	1.040478168	0.034558488	12	1.029348239	0.034195576	12
74	15	Pulse.Sorbitol	NA	Glu2	Glu2Sor1	73	14	72	Passed	26046	22226	V3	OFF	NA	NA	1.039453206	0.033418949	24	1.042968227	0.037232321	12	1.035938184	0.030364109	12
74	15	Pulse.Sorbitol	NA	Glu2	Glu2Sor1	74	14	73	Passed	26406	22586	V3	OFF	NA	NA	1.034754485	0.029996951	24	1.041555159	0.033437006	12	1.027953811	0.025738978	12
74	15	Pulse.Sorbitol	NA	Glu2	Glu2Sor1	75	14	74	Passed	26766	22946	V3	OFF	NA	NA	1.034784777	0.030097335	24	1.041625045	0.03356371	12	1.027944509	0.025796139	12
74	15	Pulse.Sorbitol	NA	Glu2	Glu2Sor1	76	14	75	Passed	27126	23306	V3	OFF	NA	NA	1.03737014	0.030261932	24	1.046124371	0.030170082	12	1.028615909	0.028937542	12
74	15	Pulse.Sorbitol	NA	Glu2	Glu2Sor1	77	14	76	Passed	27486	23666	V3	OFF	NA	NA	1.04094066	0.032855337	24	1.046604698	0.028938688	12	1.035276622	0.036737405	12
74	15	Pulse.Sorbitol	NA	Glu2	Glu2Sor1	78	14	77	Passed	27846	24026	V3	OFF	NA	NA	1.036893865	0.035780319	24	1.039613271	0.033684214	12	1.03417446	0.03906515	12
74	15	Pulse.Sorbitol	NA	Glu2	Glu2Sor1	79	14	78	Passed	28206	24386	V3	OFF	NA	NA	1.036868892	0.035950053	24	1.03968516	0.033768023	12	1.034052623	0.039302925	12
74	15	Pulse.Sorbitol	NA	Glu2	Glu2Sor1	80	14	79	Passed	28566	24746	V3	OFF	NA	NA	1.036887268	0.035968434	24	1.039721912	0.033805575	12	1.034052623	0.039302925	12
74	15	Pulse.Sorbitol	NA	Glu2	Glu2Sor1	81	14	80	Passed	28926	25106	V3	OFF	NA	NA	1.062311131	0.122851586	24	1.091260495	0.168486112	12	1.033361766	0.036619586	12
74	15	Pulse.Sorbitol	NA	Glu2	Glu2Sor1	82	14	81	Passed	29286	25466	V3	OFF	NA	NA	1.069141488	0.124684488	24	1.096650763	0.173414942	12	1.041632214	0.027962125	12
74	15	Pulse.Sorbitol	NA	Glu2	Glu2Sor1	83	14	82	Failed	29646	25826	V3	OFF	NA	NA	NA	NA	0	NA	NA	0	NA	NA	0
74	15	Pulse.Sorbitol	NA	Glu2	Glu2Sor1	84	14	83	Passed	30006	26186	V3	OFF	NA	NA	1.046909077	0.030359052	24	1.048136197	0.02812187	12	1.045681957	0.033660177	12
74	15	Pulse.Sorbitol	NA	Glu2	Glu2Sor1	85	14	84	Passed	30366	26546	V3	OFF	NA	NA	1.041554279	0.029968307	24	1.04676435	0.030483903	12	1.036344209	0.029821985	12
74	15	Pulse.Sorbitol	NA	Glu2	Glu2Sor1	86	14	85	Passed	30726	26906	V3	OFF	NA	NA	1.041712012	0.029991409	24	1.045508158	0.031592312	12	1.037915866	0.029175757	12
74	15	Pulse.Sorbitol	NA	Glu2	Glu2Sor1	87	14	86	Passed	31086	27266	V3	OFF	NA	NA	1.041392697	0.025994181	24	1.048267567	0.026463217	12	1.034517828	0.024686009	12
74	15	Pulse.Sorbitol	NA	Glu2	Glu2Sor1	88	14	87	Passed	31446	27626	V3	OFF	NA	NA	1.041390443	0.025927669	24	1.048228236	0.026266305	12	1.03455265	0.024772374	12
74	15	Pulse.Sorbitol	NA	Glu2	Glu2Sor1	89	14	88	Passed	31806	27986	V3	OFF	NA	NA	1.043525797	0.026358214	24	1.045601083	0.024543228	12	1.041450511	0.028998341	12
74	15	Pulse.Sorbitol	NA	Glu2	Glu2Sor1	90	14	89	Failed	32166	28346	V3	OFF	NA	NA	NA	NA	0	NA	NA	0	NA	NA	0
74	15	Pulse.Sorbitol	NA	Glu2	Glu2Sor1	91	14	90	Passed	32526	28706	V3	OFF	NA	NA	1.043525797	0.026358214	24	1.045601083	0.024543228	12	1.041450511	0.028998341	12
74	15	Pulse.Sorbitol	NA	Glu2	Glu2Sor1	92	14	91	Passed	32886	29066	V3	OFF	NA	NA	1.03746783	0.031512524	24	1.042250447	0.031845717	12	1.032685213	0.031816652	12
74	15	Pulse.Sorbitol	NA	Glu2	Glu2Sor1	93	14	92	Passed	33246	29426	V3	OFF	NA	NA	1.036638373	0.030050595	24	1.039696313	0.034621452	12	1.033580434	0.025867428	12
74	15	Pulse.Sorbitol	NA	Glu2	Glu2Sor1	94	14	93	Passed	33606	29786	V3	OFF	NA	NA	1.034543415	0.026790727	24	1.038405964	0.029145497	12	1.030680866	0.024874168	12
74	15	Pulse.Sorbitol	NA	Glu2	Glu2Sor1	95	14	94	Passed	33966	30146	V3	OFF	NA	NA	1.031242616	0.028872143	24	1.038747055	0.030517691	12	1.023738177	0.026244641	12
74	15	Pulse.Sorbitol	NA	Glu2	Glu2Sor1	96	14	95	Passed	34326	30506	V3	OFF	NA	NA	1.022918165	0.047917907	24	1.038763395	0.030446219	12	1.007072935	0.057673445	12
74	15	Pulse.Sorbitol	NA	Glu2	Glu2Sor1	97	14	96	Passed	34686	30866	V3	OFF	NA	NA	1.029916921	0.028916873	24	1.037945361	0.033176626	12	1.021888482	0.022518182	12
74	15	Pulse.Sorbitol	NA	Glu2	Glu2Sor1	98	14	97	Passed	35046	31226	V3	OFF	NA	NA	1.029689128	0.028415452	24	1.034563106	0.030462355	12	1.02481515	0.026617545	12
74	15	Pulse.Sorbitol	NA	Glu2	Glu2Sor1	99	14	98	Passed	35406	31586	V3	OFF	NA	NA	1.028918935	0.029464856	24	1.033759048	0.027913443	12	1.024078822	0.031384832	12
74	15	Pulse.Sorbitol	NA	Glu2	Glu2Sor1	100	14	99	Passed	35766	31946	V3	OFF	NA	NA	1.029339498	0.0305428	24	1.035669135	0.026967647	12	1.023009862	0.03370258	12
74	15	Pulse.Sorbitol	NA	Glu2	Glu2Sor1	101	14	100	Passed	36126	32306	V3	OFF	NA	NA	1.035376268	0.030331621	24	1.036536967	0.029390092	12	1.034215569	0.03251053	12
74	15	Pulse.Sorbitol	NA	Glu2	Glu2Sor1	102	14	101	Failed	36486	32666	V3	OFF	NA	NA	NA	NA	0	NA	NA	0	NA	NA	0
74	15	Pulse.Sorbitol	NA	Glu2	Glu2Sor1	103	14	102	Passed	36846	33026	V3	OFF	NA	NA	1.035376268	0.030331621	24	1.036536967	0.029390092	12	1.034215569	0.03251053	12
74	15	Pulse.Sorbitol	NA	Glu2	Glu2Sor1	104	14	103	Passed	37206	33386	V3	OFF	NA	NA	1.035376268	0.030331621	24	1.036536967	0.029390092	12	1.034215569	0.03251053	12
74	15	Pulse.Sorbitol	NA	Glu2	Glu2Sor1	105	14	104	Failed	37566	33746	V3	OFF	NA	NA	NA	NA	0	NA	NA	0	NA	NA	0
74	15	Pulse.Sorbitol	NA	Glu2	Glu2Sor1	106	14	105	Passed	37926	34106	V3	OFF	NA	NA	1.035376268	0.030331621	24	1.036536967	0.029390092	12	1.034215569	0.03251053	12
74	15	Pulse.Sorbitol	NA	Glu2	Glu2Sor1	107	14	106	Passed	38286	34466	V3	OFF	NA	NA	1.035376268	0.030331621	24	1.036536967	0.029390092	12	1.034215569	0.03251053	12
74	15	Pulse.Sorbitol	NA	Glu2	Glu2Sor1	108	14	107	Passed	38646	34826	V3	OFF	NA	NA	1.035376268	0.030331621	24	1.036536967	0.029390092	12	1.034215569	0.03251053	12
74	15	Pulse.Sorbitol	NA	Glu2	Glu2Sor1	109	14	108	Failed	39006	35186	V3	OFF	NA	NA	NA	NA	0	NA	NA	0	NA	NA	0
74	15	Pulse.Sorbitol	NA	Glu2	Glu2Sor1	110	14	109	Passed	39366	35546	V3	OFF	NA	NA	1.032851174	0.031223352	21	1.036536967	0.029390092	12	1.027936784	0.034669907	9
74	15	Pulse.Sorbitol	NA	Glu2	Glu2Sor1	111	14	110	Passed	39726	35906	V3	OFF	NA	NA	1.038619412	0.031845814	21	1.040886962	0.025777427	12	1.035596011	0.040046714	9
74	15	Pulse.Sorbitol	NA	Glu2	Glu2Sor1	112	14	111	Passed	40086	36266	V3	OFF	NA	NA	1.033410861	0.026427541	21	1.033551307	0.022376742	12	1.033223599	0.032518921	9
74	15	Pulse.Sorbitol	NA	Glu2	Glu2Sor1	113	14	112	Passed	40446	36626	V3	OFF	NA	NA	1.033404207	0.026357781	21	1.033529494	0.022017636	12	1.033237158	0.032714053	9
74	15	Pulse.Sorbitol	NA	Glu2	Glu2Sor1	114	14	113	Failed	40806	36986	V3	OFF	NA	NA	NA	NA	0	NA	NA	0	NA	NA	0
74	15	Pulse.Sorbitol	NA	Glu2	Glu2Sor1	115	14	114	Passed	41166	37346	V3	OFF	NA	NA	1.029354696	0.034665275	19	1.031786713	0.035344301	12	1.025185525	0.035814797	7
74	15	Pulse.Sorbitol	NA	Glu2	Glu2Sor1	116	14	115	Passed	41526	37706	V3	OFF	NA	NA	1.025575533	0.028178071	19	1.027606199	0.028704551	12	1.022094392	0.029138435	7
74	15	Pulse.Sorbitol	NA	Glu2	Glu2Sor1	117	14	116	Passed	41886	38066	V3	OFF	NA	NA	1.031824214	0.027551054	17	1.031496549	0.028822004	12	1.032610608	0.027398915	5
74	15	Pulse.Sorbitol	NA	Glu2	Glu2Sor1	118	14	117	Passed	42246	38426	V3	OFF	NA	NA	1.036631666	0.033320029	12	1.036631666	0.033320029	12	NA	NA	0
74	15	Pulse.Sorbitol	NA	Glu2	Glu2Sor1	119	14	118	Passed	42606	38786	V3	OFF	NA	NA	1.028230858	0.034304203	12	1.028230858	0.034304203	12	NA	NA	0
74	18	Pulse.Sorbitol.Glucose	NA	Glu2	Glu0Sor1	1	17	0	Passed	153	-3667	V4	OFF	NA	NA	1.077600073	0.068924581	10	1.077600073	0.068924581	10	NA	NA	0
74	18	Pulse.Sorbitol.Glucose	NA	Glu2	Glu0Sor1	2	17	1	Passed	513	-3307	V4	OFF	NA	NA	1.080137298	0.057068331	10	1.080137298	0.057068331	10	NA	NA	0
74	18	Pulse.Sorbitol.Glucose	NA	Glu2	Glu0Sor1	3	17	2	Passed	873	-2947	V4	OFF	NA	NA	1.060563563	0.049367634	10	1.060563563	0.049367634	10	NA	NA	0
74	18	Pulse.Sorbitol.Glucose	NA	Glu2	Glu0Sor1	4	17	3	Passed	1233	-2587	V4	OFF	NA	NA	1.088747365	0.09646125	12	1.051026814	0.042950001	10	1.277350123	0.019487876	2
74	18	Pulse.Sorbitol.Glucose	NA	Glu2	Glu0Sor1	5	17	4	Passed	1593	-2227	V4	OFF	NA	NA	1.05918182	0.063910347	12	1.034217177	0.026171243	10	1.184005033	0.037033067	2
74	18	Pulse.Sorbitol.Glucose	NA	Glu2	Glu0Sor1	6	17	5	Passed	1953	-1867	V4	OFF	NA	NA	1.052620489	0.054287756	12	1.032163367	0.027603685	10	1.1549061	0.021247682	2
74	18	Pulse.Sorbitol.Glucose	NA	Glu2	Glu0Sor1	7	17	6	Passed	2313	-1507	V4	OFF	NA	NA	1.057545024	0.062385224	12	1.035459737	0.038716929	10	1.167971458	0.007380976	2
74	18	Pulse.Sorbitol.Glucose	NA	Glu2	Glu0Sor1	8	17	7	Passed	2673	-1147	V4	OFF	NA	NA	1.048357922	0.047963128	12	1.029844907	0.02255939	10	1.140922997	0.012682254	2
74	18	Pulse.Sorbitol.Glucose	NA	Glu2	Glu0Sor1	9	17	8	Passed	3033	-787	V4	OFF	NA	NA	1.05462614	0.044748824	12	1.038715612	0.026617941	10	1.13417878	0.021487268	2
74	18	Pulse.Sorbitol.Glucose	NA	Glu2	Glu0Sor1	10	17	9	Passed	3393	-427	V4	OFF	NA	NA	1.051979997	0.040067608	12	1.044941315	0.040396593	10	1.087173405	4.77E-06	2
74	18	Pulse.Sorbitol.Glucose	NA	Glu2	Glu0Sor1	11	17	10	Passed	3753	-67	V4	OFF	NA	NA	1.044272868	0.031865881	12	1.037628022	0.028667461	10	1.077497095	0.033528052	2
74	18	Pulse.Sorbitol.Glucose	NA	Glu2	Glu0Sor1	12	17	11	Passed	4113	293	V4	ON	NA	NA	1.260488189	0.063608364	12	1.247942261	0.06163579	10	1.323217834	0.029521322	2
74	18	Pulse.Sorbitol.Glucose	NA	Glu2	Glu0Sor1	13	17	12	Passed	4473	653	V4	ON	NA	NA	1.261239637	0.061199529	12	1.250236762	0.059756729	10	1.316254011	0.042398226	2
74	18	Pulse.Sorbitol.Glucose	NA	Glu2	Glu0Sor1	14	17	13	Passed	4833	1013	V4	ON	NA	NA	1.291211608	0.088502528	12	1.270269468	0.080712144	10	1.39592231	0.034860073	2
74	18	Pulse.Sorbitol.Glucose	NA	Glu2	Glu0Sor1	15	17	14	Passed	5193	1373	V4	ON	NA	NA	1.239417504	0.068603647	12	1.224682429	0.065385726	10	1.313092878	0.016311974	2
74	18	Pulse.Sorbitol.Glucose	NA	Glu2	Glu0Sor1	16	17	15	Passed	5553	1733	V4	ON	NA	NA	1.212503882	0.072329833	12	1.212690873	0.068444444	10	1.211568928	0.124031352	2
74	18	Pulse.Sorbitol.Glucose	NA	Glu2	Glu0Sor1	17	17	16	Passed	5913	2093	V4	ON	NA	NA	1.210263395	0.080313691	12	1.212070007	0.079931044	10	1.201230337	0.115137313	2
74	18	Pulse.Sorbitol.Glucose	NA	Glu2	Glu0Sor1	18	17	17	Passed	6273	2453	V4	ON	NA	NA	1.208352801	0.098164208	12	1.21383715	0.099603555	10	1.180931053	0.122089437	2
74	18	Pulse.Sorbitol.Glucose	NA	Glu2	Glu0Sor1	19	17	18	Passed	6633	2813	V4	ON	NA	NA	1.204824675	0.09549736	12	1.1958797	0.102976413	10	1.249549549	0.008897954	2
74	18	Pulse.Sorbitol.Glucose	NA	Glu2	Glu0Sor1	20	17	19	Passed	6993	3173	V4	ON	NA	NA	1.166975435	0.102727011	12	1.176831383	0.105348087	10	1.117695693	0.101827637	2
74	18	Pulse.Sorbitol.Glucose	NA	Glu2	Glu0Sor1	21	17	20	Passed	7353	3533	V4	ON	NA	NA	1.14641041	0.10475747	12	1.156817665	0.106435061	10	1.094374134	0.110729149	2
74	18	Pulse.Sorbitol.Glucose	NA	Glu2	Glu0Sor1	22	17	21	Passed	7713	3893	V4	ON	NA	NA	1.146960241	0.10962865	12	1.149628078	0.120709884	10	1.133621058	0.025257129	2
74	18	Pulse.Sorbitol.Glucose	NA	Glu2	Glu0Sor1	23	17	22	Passed	8073	4253	V4	ON	NA	NA	1.120577849	0.112739424	12	1.130658614	0.119971816	10	1.070174023	0.064618237	2
74	18	Pulse.Sorbitol.Glucose	NA	Glu2	Glu0Sor1	24	17	23	Passed	8433	4613	V4	ON	NA	NA	1.105254415	0.109683945	12	1.116616652	0.116897294	10	1.048443232	0.040067728	2
74	18	Pulse.Sorbitol.Glucose	NA	Glu2	Glu0Sor1	25	17	24	Passed	8793	4973	V4	ON	NA	NA	1.105544336	0.113902461	12	1.113816899	0.12409159	10	1.064181522	0.004105707	2
74	18	Pulse.Sorbitol.Glucose	NA	Glu2	Glu0Sor1	26	17	25	Passed	9153	5333	V4	ON	NA	NA	1.096653576	0.111606977	12	1.105768289	0.121120307	10	1.051080012	0.001204493	2
74	18	Pulse.Sorbitol.Glucose	NA	Glu2	Glu0Sor1	27	17	26	Passed	9513	5693	V4	ON	NA	NA	1.078366788	0.10128387	12	1.089949207	0.107171009	10	1.020454691	0.037720992	2
74	18	Pulse.Sorbitol.Glucose	NA	Glu2	Glu0Sor1	28	17	27	Passed	9873	6053	V4	ON	NA	NA	1.081942186	0.113469553	12	1.095222943	0.120131054	10	1.015538404	0.034099762	2
74	18	Pulse.Sorbitol.Glucose	NA	Glu2	Glu0Sor1	29	17	28	Passed	10233	6413	V4	ON	NA	NA	1.072229028	0.108909844	12	1.0856175	0.114501787	10	1.005286665	0.041519771	2
74	18	Pulse.Sorbitol.Glucose	NA	Glu2	Glu0Sor1	30	17	29	Passed	10593	6773	V4	ON	NA	NA	1.073198141	0.109604355	12	1.086090542	0.115913185	10	1.008736139	0.035335861	2
74	18	Pulse.Sorbitol.Glucose	NA	Glu2	Glu0Sor1	31	17	30	Passed	10953	7133	V4	ON	NA	NA	1.077789494	0.104293429	12	1.085694242	0.11347774	10	1.038265753	0.002105584	2
74	18	Pulse.Sorbitol.Glucose	NA	Glu2	Glu0Sor1	32	17	31	Passed	11313	7493	V4	ON	NA	NA	1.059764463	0.09599697	12	1.069748386	0.102367621	10	1.009844843	0.032813215	2
74	18	Pulse.Sorbitol.Glucose	NA	Glu2	Glu0Sor1	33	17	32	Passed	11673	7853	V4	ON	NA	NA	1.063031581	0.104693335	12	1.07554529	0.110391448	10	1.000463038	0.038673239	2
74	18	Pulse.Sorbitol.Glucose	NA	Glu2	Glu0Sor1	34	17	33	Passed	12033	8213	V4	ON	NA	NA	1.05528981	0.097041694	12	1.065082971	0.103284946	10	1.006324004	0.042703778	2
74	18	Pulse.Sorbitol.Glucose	NA	Glu2	Glu0Sor1	35	17	34	Passed	12393	8573	V4	ON	NA	NA	1.050000962	0.084395554	12	1.057554684	0.090475377	10	1.012232349	0.035398256	2
74	18	Pulse.Sorbitol.Glucose	NA	Glu2	Glu0Sor1	36	17	35	Passed	12753	8933	V4	ON	NA	NA	1.052737811	0.083786337	12	1.059006468	0.090359979	10	1.021394529	0.037142389	2
74	18	Pulse.Sorbitol.Glucose	NA	Glu2	Glu0Sor1	37	17	36	Passed	13113	9293	V4	ON	NA	NA	1.051964357	0.072094321	12	1.055770305	0.079030579	10	1.032934618	0.009586197	2
74	18	Pulse.Sorbitol.Glucose	NA	Glu2	Glu0Sor1	38	17	37	Passed	13473	9653	V4	ON	NA	NA	1.05359326	0.082550817	12	1.057722155	0.089966314	10	1.032948785	0.033056091	2
74	18	Pulse.Sorbitol.Glucose	NA	Glu2	Glu0Sor1	39	17	38	Passed	13833	10013	V4	ON	NA	NA	1.047297372	0.069827065	12	1.050646399	0.076168227	10	1.030552236	0.027325096	2
74	18	Pulse.Sorbitol.Glucose	NA	Glu2	Glu0Sor1	40	17	39	Passed	14193	10373	V4	ON	NA	NA	1.055344366	0.074923332	12	1.055975283	0.081796108	10	1.05218978	0.038849062	2
74	18	Pulse.Sorbitol.Glucose	NA	Glu2	Glu0Sor1	41	17	40	Passed	14553	10733	V4	ON	NA	NA	1.043256733	0.064040606	12	1.043859899	0.069511212	10	1.040240905	0.040063522	2
74	18	Pulse.Sorbitol.Glucose	NA	Glu2	Glu0Sor1	42	17	41	Passed	14913	11093	V4	ON	NA	NA	1.05492749	0.068943417	12	1.054305257	0.075379996	10	1.058038653	0.033505482	2
74	18	Pulse.Sorbitol.Glucose	NA	Glu2	Glu0Sor1	43	17	42	Passed	15273	11453	V4	ON	NA	NA	1.055132633	0.064484594	12	1.050746867	0.069636075	10	1.077061465	0.030726991	2
74	18	Pulse.Sorbitol.Glucose	NA	Glu2	Glu0Sor1	44	17	43	Passed	15633	11813	V4	ON	NA	NA	1.059059991	0.0723588	12	1.062629207	0.07875313	10	1.041213914	0.031794617	2
74	18	Pulse.Sorbitol.Glucose	NA	Glu2	Glu0Sor1	45	17	44	Passed	15993	12173	V4	ON	NA	NA	1.06533184	0.070469984	12	1.061501771	0.076806799	10	1.084482185	0.0255437	2
74	18	Pulse.Sorbitol.Glucose	NA	Glu2	Glu0Sor1	46	17	45	Passed	16353	12533	V4	ON	NA	NA	1.058510931	0.061661297	12	1.057080491	0.064862626	10	1.065663128	0.061935929	2
74	18	Pulse.Sorbitol.Glucose	NA	Glu2	Glu0Sor1	47	17	46	Passed	16713	12893	V4	ON	NA	NA	1.054779203	0.049699636	12	1.047835321	0.051702177	10	1.08949861	0.014815763	2
74	18	Pulse.Sorbitol.Glucose	NA	Glu2	Glu0Sor1	48	17	47	Passed	17073	13253	V4	ON	NA	NA	1.049749267	0.04021604	12	1.042125321	0.039516754	10	1.087868999	0.015779443	2
74	18	Pulse.Sorbitol.Glucose	NA	Glu2	Glu0Sor1	49	17	48	Passed	17433	13613	V4	ON	NA	NA	1.048207839	0.031795563	12	1.044753782	0.030940197	10	1.065478123	0.042297091	2
74	18	Pulse.Sorbitol.Glucose	NA	Glu2	Glu0Sor1	50	17	49	Passed	17793	13973	V4	ON	NA	NA	1.042614663	0.030776898	12	1.03175627	0.019201695	10	1.096906628	0.005173385	2
74	18	Pulse.Sorbitol.Glucose	NA	Glu2	Glu0Sor1	51	17	50	Passed	18153	14333	V4	ON	NA	NA	1.041427472	0.04407659	12	1.029631667	0.0375454	10	1.100406496	0.018298338	2
74	18	Pulse.Sorbitol.Glucose	NA	Glu2	Glu0Sor1	52	17	51	Passed	18513	14693	V4	OFF	NA	NA	1.05100105	0.038798001	12	1.041232295	0.034394665	10	1.099844821	0.013619232	2
74	18	Pulse.Sorbitol.Glucose	NA	Glu2	Glu0Sor1	53	17	52	Passed	18873	15053	V4	OFF	NA	NA	1.069489962	0.044979368	12	1.059238429	0.041554205	10	1.120747626	0.020203367	2
74	18	Pulse.Sorbitol.Glucose	NA	Glu2	Glu0Sor1	54	17	53	Passed	19233	15413	V4	OFF	NA	NA	1.082263915	0.054914708	12	1.07186197	0.053634797	10	1.134273639	0.028100277	2
74	18	Pulse.Sorbitol.Glucose	NA	Glu2	Glu0Sor1	55	17	54	Passed	19593	15773	V4	OFF	NA	NA	1.083539982	0.053309587	12	1.071552335	0.048960121	10	1.143478216	0.032633888	2
74	18	Pulse.Sorbitol.Glucose	NA	Glu2	Glu0Sor1	56	17	55	Passed	19953	16133	V4	OFF	NA	NA	1.078975889	0.048911602	12	1.066170079	0.04051483	10	1.143004937	0.041272324	2
74	18	Pulse.Sorbitol.Glucose	NA	Glu2	Glu0Sor1	57	17	56	Passed	20313	16493	V4	OFF	NA	NA	1.076643545	0.045129297	12	1.065780427	0.040279022	10	1.130959132	0.026854283	2
74	18	Pulse.Sorbitol.Glucose	NA	Glu2	Glu0Sor1	58	17	57	Passed	20673	16853	V4	OFF	NA	NA	1.090112243	0.059621532	12	1.07966661	0.060142722	10	1.142340407	0.00100051	2
74	18	Pulse.Sorbitol.Glucose	NA	Glu2	Glu0Sor1	59	17	58	Passed	21033	17213	V4	OFF	NA	NA	1.075290033	0.038528867	12	1.064679306	0.032596387	10	1.128343664	0.003352393	2
74	18	Pulse.Sorbitol.Glucose	NA	Glu2	Glu0Sor1	60	17	59	Passed	21393	17573	V4	OFF	NA	NA	1.083058664	0.046104593	12	1.078549194	0.047878393	10	1.105606014	0.039125244	2
74	18	Pulse.Sorbitol.Glucose	NA	Glu2	Glu0Sor1	61	17	60	Passed	21753	17933	V4	OFF	NA	NA	1.071473314	0.038703532	12	1.062970779	0.032452601	10	1.113985994	0.051589422	2
74	18	Pulse.Sorbitol.Glucose	NA	Glu2	Glu0Sor1	62	17	61	Passed	22113	18293	V4	OFF	NA	NA	1.061254287	0.046944257	12	1.049498783	0.042080697	10	1.120031809	0.003580185	2
74	18	Pulse.Sorbitol.Glucose	NA	Glu2	Glu0Sor1	63	17	62	Passed	22473	18653	V4	OFF	NA	NA	1.054760969	0.057633748	12	1.044855302	0.05831986	10	1.104289302	0.006320643	2
74	18	Pulse.Sorbitol.Glucose	NA	Glu2	Glu0Sor1	64	17	63	Passed	22833	19013	V4	OFF	NA	NA	1.052526218	0.054703643	12	1.042412399	0.05438169	10	1.103095315	0.01279452	2
74	18	Pulse.Sorbitol.Glucose	NA	Glu2	Glu0Sor1	65	17	64	Passed	23193	19373	V4	OFF	NA	NA	1.065535297	0.045152825	12	1.05460717	0.041054535	10	1.120175934	0.009583411	2
74	18	Pulse.Sorbitol.Glucose	NA	Glu2	Glu0Sor1	66	17	65	Passed	23553	19733	V4	OFF	NA	NA	1.06978998	0.03889135	12	1.061780477	0.037615252	10	1.109837491	0.007390263	2
74	18	Pulse.Sorbitol.Glucose	NA	Glu2	Glu0Sor1	67	17	66	Passed	23913	20093	V4	OFF	NA	NA	1.051241423	0.070046245	12	1.040119841	0.071738704	10	1.106849335	0.015227928	2
74	18	Pulse.Sorbitol.Glucose	NA	Glu2	Glu0Sor1	68	17	67	Passed	24273	20453	V4	OFF	NA	NA	1.043034086	0.074437816	12	1.036594532	0.080518871	10	1.075231857	0.010639755	2
74	18	Pulse.Sorbitol.Glucose	NA	Glu2	Glu0Sor1	69	17	68	Passed	24633	20813	V4	OFF	NA	NA	1.047188259	0.091031897	12	1.041715424	0.099193245	10	1.074552433	0.028355855	2
74	18	Pulse.Sorbitol.Glucose	NA	Glu2	Glu0Sor1	70	17	69	Passed	24993	21173	V4	OFF	NA	NA	1.040089649	0.081981226	12	1.034552491	0.089381297	10	1.067775443	0.013761593	2
74	18	Pulse.Sorbitol.Glucose	NA	Glu2	Glu0Sor1	71	17	70	Passed	25353	21533	V4	OFF	NA	NA	1.041461669	0.090216227	12	1.036657903	0.098675254	10	1.0654805	0.022645542	2
74	18	Pulse.Sorbitol.Glucose	NA	Glu2	Glu0Sor1	72	17	71	Passed	25713	21893	V4	OFF	NA	NA	1.040980502	0.089699616	12	1.036673438	0.098484195	10	1.062515821	0.010047653	2
74	18	Pulse.Sorbitol.Glucose	NA	Glu2	Glu0Sor1	73	17	72	Passed	26073	22253	V4	OFF	NA	NA	1.051910629	0.080606715	12	1.050112964	0.088890548	10	1.060898952	0.012814322	2
74	18	Pulse.Sorbitol.Glucose	NA	Glu2	Glu0Sor1	74	17	73	Passed	26433	22613	V4	OFF	NA	NA	1.050771009	0.095215513	12	1.049830719	0.105174798	10	1.055472456	0.01082781	2
74	18	Pulse.Sorbitol.Glucose	NA	Glu2	Glu0Sor1	75	17	74	Passed	26793	22973	V4	OFF	NA	NA	1.051052602	0.10074384	12	1.05014555	0.111345324	10	1.055587861	0.003624736	2
74	18	Pulse.Sorbitol.Glucose	NA	Glu2	Glu0Sor1	76	17	75	Passed	27153	23333	V4	OFF	NA	NA	1.049843584	0.102110782	12	1.048962232	0.112859459	10	1.054250348	0.003287071	2
74	18	Pulse.Sorbitol.Glucose	NA	Glu2	Glu0Sor1	77	17	76	Passed	27513	23693	V4	OFF	NA	NA	1.04057729	0.134827804	12	1.038611368	0.148899991	10	1.0504069	0.013825621	2
74	18	Pulse.Sorbitol.Glucose	NA	Glu2	Glu0Sor1	78	17	77	Passed	27873	24053	V4	OFF	NA	NA	1.047162569	0.129317568	12	1.044058759	0.142741134	10	1.062681619	0.000262376	2
74	18	Pulse.Sorbitol.Glucose	NA	Glu2	Glu0Sor1	79	17	78	Passed	28233	24413	V4	OFF	NA	NA	1.047083575	0.129229615	12	1.043963966	0.142641447	10	1.062681619	0.000262376	2
74	18	Pulse.Sorbitol.Glucose	NA	Glu2	Glu0Sor1	80	17	79	Passed	28593	24773	V4	OFF	NA	NA	1.046381088	0.14385282	12	1.043677986	0.158859548	10	1.059896599	0.008022614	2
74	18	Pulse.Sorbitol.Glucose	NA	Glu2	Glu0Sor1	81	17	80	Passed	28953	25133	V4	OFF	NA	NA	1.049645643	0.141655771	12	1.04547007	0.15622098	10	1.070523507	0.006233451	2
74	18	Pulse.Sorbitol.Glucose	NA	Glu2	Glu0Sor1	82	17	81	Passed	29313	25493	V4	OFF	NA	NA	1.0456503	0.149311869	12	1.040340223	0.164500098	10	1.072200688	0.000144136	2
74	18	Pulse.Sorbitol.Glucose	NA	Glu2	Glu0Sor1	83	17	82	Passed	29673	25853	V4	OFF	NA	NA	1.048394838	0.148216833	12	1.044479739	0.163547731	10	1.067970335	0.000323189	2
74	18	Pulse.Sorbitol.Glucose	NA	Glu2	Glu0Sor1	84	17	83	Passed	30033	26213	V4	OFF	NA	NA	1.048378315	0.148214827	12	1.044471633	0.163546866	10	1.067911726	0.000240304	2
74	18	Pulse.Sorbitol.Glucose	NA	Glu2	Glu0Sor1	85	17	84	Passed	30393	26573	V4	OFF	NA	NA	1.050215507	0.164067267	12	1.044925048	0.180825937	10	1.076667802	0.011714793	2
74	18	Pulse.Sorbitol.Glucose	NA	Glu2	Glu0Sor1	86	17	85	Passed	30753	26933	V4	OFF	NA	NA	1.054235887	0.164042078	12	1.05082001	0.181124668	10	1.07131527	0.007241256	2
74	18	Pulse.Sorbitol.Glucose	NA	Glu2	Glu0Sor1	87	17	86	Passed	31113	27293	V4	OFF	NA	NA	1.053315236	0.16769926	12	1.048451347	0.18488124	10	1.077634678	0.017445905	2
74	18	Pulse.Sorbitol.Glucose	NA	Glu2	Glu0Sor1	88	17	87	Passed	31473	27653	V4	OFF	NA	NA	1.058802877	0.163475898	12	1.05567593	0.180528263	10	1.074437613	0.008204192	2
74	18	Pulse.Sorbitol.Glucose	NA	Glu2	Glu0Sor1	89	17	88	Passed	31833	28013	V4	OFF	NA	NA	1.05860674	0.163333954	12	1.055389755	0.180362383	10	1.07469166	0.007844914	2
74	18	Pulse.Sorbitol.Glucose	NA	Glu2	Glu0Sor1	90	17	89	Passed	32193	28373	V4	OFF	NA	NA	1.055498662	0.176451283	12	1.050489309	0.19460387	10	1.080545426	0.011999815	2
74	18	Pulse.Sorbitol.Glucose	NA	Glu2	Glu0Sor1	91	17	90	Passed	32553	28733	V4	OFF	NA	NA	1.048082957	0.167778335	12	1.043032668	0.185009365	10	1.073334401	0.00766521	2
74	18	Pulse.Sorbitol.Glucose	NA	Glu2	Glu0Sor1	92	17	91	Passed	32913	29093	V4	OFF	NA	NA	1.053476932	0.175101001	12	1.048219462	0.193019201	10	1.079764282	0.017256903	2
74	18	Pulse.Sorbitol.Glucose	NA	Glu2	Glu0Sor1	93	17	92	Passed	33273	29453	V4	OFF	NA	NA	1.052793915	0.175012837	12	1.046222064	0.192702683	10	1.085653167	0.011142496	2
74	18	Pulse.Sorbitol.Glucose	NA	Glu2	Glu0Sor1	94	17	93	Passed	33633	29813	V4	OFF	NA	NA	1.067536892	0.132468315	12	1.064356916	0.146193603	10	1.083436774	0.008157188	2
74	18	Pulse.Sorbitol.Glucose	NA	Glu2	Glu0Sor1	95	17	94	Passed	33993	30173	V4	OFF	NA	NA	1.06598471	0.135832958	12	1.063408256	0.150021548	10	1.078866983	0.000211575	2
74	18	Pulse.Sorbitol.Glucose	NA	Glu2	Glu0Sor1	96	17	95	Passed	34353	30533	V4	OFF	NA	NA	1.066070857	0.135919802	12	1.063606566	0.150130144	10	1.078392312	0.000459712	2
74	18	Pulse.Sorbitol.Glucose	NA	Glu2	Glu0Sor1	97	17	96	Passed	34713	30893	V4	OFF	NA	NA	1.053847956	0.174392732	12	1.048416092	0.192285316	10	1.081007277	0.002825218	2
74	18	Pulse.Sorbitol.Glucose	NA	Glu2	Glu0Sor1	98	17	97	Passed	35073	31253	V4	OFF	NA	NA	1.053847956	0.174392732	12	1.048416092	0.192285316	10	1.081007277	0.002825218	2
74	18	Pulse.Sorbitol.Glucose	NA	Glu2	Glu0Sor1	99	17	98	Passed	35433	31613	V4	OFF	NA	NA	1.054673301	0.174185729	12	1.047858034	0.19175964	10	1.088749631	0.00382648	2
74	18	Pulse.Sorbitol.Glucose	NA	Glu2	Glu0Sor1	100	17	99	Passed	35793	31973	V4	OFF	NA	NA	1.054679279	0.174171033	12	1.047839336	0.191737051	10	1.088878997	0.004009431	2
74	18	Pulse.Sorbitol.Glucose	NA	Glu2	Glu0Sor1	101	17	100	Passed	36153	32333	V4	OFF	NA	NA	1.054679279	0.174171033	12	1.047839336	0.191737051	10	1.088878997	0.004009431	2
74	18	Pulse.Sorbitol.Glucose	NA	Glu2	Glu0Sor1	102	17	101	Passed	36513	32693	V4	OFF	NA	NA	1.058305544	0.180792196	12	1.05125053	0.198917445	10	1.093580613	0.02107744	2
74	18	Pulse.Sorbitol.Glucose	NA	Glu2	Glu0Sor1	103	17	102	Passed	36873	33053	V4	OFF	NA	NA	1.058371975	0.180909491	12	1.051330247	0.199050878	10	1.093580613	0.02107744	2
74	18	Pulse.Sorbitol.Glucose	NA	Glu2	Glu0Sor1	104	17	103	Failed	37233	33413	V4	OFF	NA	NA	NA	NA	0	NA	NA	0	NA	NA	0
74	18	Pulse.Sorbitol.Glucose	NA	Glu2	Glu0Sor1	105	17	104	Passed	37593	33773	V4	OFF	NA	NA	1.043959545	0.205111531	12	1.033783628	0.224596438	10	1.094839132	0.050726187	2
74	18	Pulse.Sorbitol.Glucose	NA	Glu2	Glu0Sor1	106	17	105	Passed	37953	34133	V4	OFF	NA	NA	1.049062402	0.15716074	12	1.038760065	0.170872461	10	1.100574088	0.050493663	2
74	18	Pulse.Sorbitol.Glucose	NA	Glu2	Glu0Sor1	107	17	106	Passed	38313	34493	V4	OFF	NA	NA	1.047566568	0.208986436	12	1.039128	0.229304097	10	1.08975941	0.05415482	2
74	18	Pulse.Sorbitol.Glucose	NA	Glu2	Glu0Sor1	108	17	107	Passed	38673	34853	V4	OFF	NA	NA	1.052187444	0.213817739	12	1.037638302	0.231906475	10	1.124933154	0.078562796	2
74	18	Pulse.Sorbitol.Glucose	NA	Glu2	Glu0Sor1	109	17	108	Passed	39033	35213	V4	OFF	NA	NA	1.049131984	0.211785367	12	1.034362553	0.229211409	10	1.122979144	0.086339206	2
74	18	Pulse.Sorbitol.Glucose	NA	Glu2	Glu0Sor1	110	17	109	Passed	39393	35573	V4	OFF	NA	NA	1.061340345	0.161326857	12	1.046384453	0.171601936	10	1.136119804	0.088567272	2
74	18	Pulse.Sorbitol.Glucose	NA	Glu2	Glu0Sor1	111	17	110	Passed	39753	35933	V4	OFF	NA	NA	1.063108681	0.154625574	12	1.051321347	0.164928013	10	1.122045353	0.099257376	2
74	18	Pulse.Sorbitol.Glucose	NA	Glu2	Glu0Sor1	112	17	111	Passed	40113	36293	V4	OFF	NA	NA	1.063084213	0.15514722	12	1.051291986	0.165523357	10	1.122045353	0.099257376	2
74	18	Pulse.Sorbitol.Glucose	NA	Glu2	Glu0Sor1	113	17	112	Passed	40473	36653	V4	OFF	NA	NA	1.039335102	0.17677843	12	1.021947686	0.187832983	10	1.12627218	0.08992412	2
74	18	Pulse.Sorbitol.Glucose	NA	Glu2	Glu0Sor1	114	17	113	Passed	40833	37013	V4	OFF	NA	NA	1.042534994	0.135934767	12	1.026648725	0.140996944	10	1.12196634	0.095902092	2
74	18	Pulse.Sorbitol.Glucose	NA	Glu2	Glu0Sor1	115	17	114	Passed	41193	37373	V4	OFF	NA	NA	1.042713947	0.136047078	12	1.026863468	0.141156104	10	1.12196634	0.095902092	2
74	18	Pulse.Sorbitol.Glucose	NA	Glu2	Glu0Sor1	116	17	115	Passed	41553	37733	V4	OFF	NA	NA	1.045132346	0.172762926	12	1.028716307	0.183931953	10	1.127212545	0.087575482	2
74	18	Pulse.Sorbitol.Glucose	NA	Glu2	Glu0Sor1	117	17	116	Passed	41913	38093	V4	OFF	NA	NA	1.040770723	0.121886961	11	1.039025839	0.12833524	10	1.058219558	NA	1
74	18	Pulse.Sorbitol.Glucose	NA	Glu2	Glu0Sor1	118	17	117	Passed	42273	38453	V4	OFF	NA	NA	1.025431484	0.18057039	10	1.025431484	0.18057039	10	NA	NA	0
74	18	Pulse.Sorbitol.Glucose	NA	Glu2	Glu0Sor1	119	17	118	Passed	42633	38813	V4	OFF	NA	NA	1.02964942	0.18331406	10	1.02964942	0.18331406	10	NA	NA	0
74	19	Pulse.Sorbitol.Glucose	NA	Glu2	Glu0Sor1	1	18	0	Passed	162	-3658	V4	OFF	NA	NA	1.065352985	0.06107456	12	1.065352985	0.06107456	12	NA	NA	0
74	19	Pulse.Sorbitol.Glucose	NA	Glu2	Glu0Sor1	2	18	1	Passed	522	-3298	V4	OFF	NA	NA	1.056483057	0.059796401	12	1.056483057	0.059796401	12	NA	NA	0
74	19	Pulse.Sorbitol.Glucose	NA	Glu2	Glu0Sor1	3	18	2	Passed	882	-2938	V4	OFF	NA	NA	1.058696491	0.054573955	12	1.058696491	0.054573955	12	NA	NA	0
74	19	Pulse.Sorbitol.Glucose	NA	Glu2	Glu0Sor1	4	18	3	Passed	1242	-2578	V4	OFF	NA	NA	1.048334561	0.05728129	13	1.040797521	0.052666934	12	1.138779043	NA	1
74	19	Pulse.Sorbitol.Glucose	NA	Glu2	Glu0Sor1	5	18	4	Passed	1602	-2218	V4	OFF	NA	NA	1.040423525	0.056966694	13	1.033246326	0.053006474	12	1.126549912	NA	1
74	19	Pulse.Sorbitol.Glucose	NA	Glu2	Glu0Sor1	6	18	5	Passed	1962	-1858	V4	OFF	NA	NA	1.071147546	0.100184721	16	1.030565882	0.052303952	12	1.192892538	0.117490578	4
74	19	Pulse.Sorbitol.Glucose	NA	Glu2	Glu0Sor1	7	18	6	Passed	2322	-1498	V4	OFF	NA	NA	1.065566922	0.088002164	16	1.029292872	0.034825961	12	1.174389071	0.114986475	4
74	19	Pulse.Sorbitol.Glucose	NA	Glu2	Glu0Sor1	8	18	7	Passed	2682	-1138	V4	OFF	NA	NA	1.061274508	0.077635704	16	1.027891413	0.037847541	12	1.161423792	0.083984225	4
74	19	Pulse.Sorbitol.Glucose	NA	Glu2	Glu0Sor1	9	18	8	Passed	3042	-778	V4	OFF	NA	NA	1.034002965	0.065350832	16	1.019044668	0.031050669	12	1.078877857	0.119324979	4
74	19	Pulse.Sorbitol.Glucose	NA	Glu2	Glu0Sor1	10	18	9	Passed	3402	-418	V4	OFF	NA	NA	1.039750841	0.060958389	16	1.025228317	0.029478912	12	1.083318411	0.109630337	4
74	19	Pulse.Sorbitol.Glucose	NA	Glu2	Glu0Sor1	11	18	10	Passed	3762	-58	V4	OFF	NA	NA	1.043094719	0.050128638	16	1.033439387	0.033364638	12	1.072060716	0.083612589	4
74	19	Pulse.Sorbitol.Glucose	NA	Glu2	Glu0Sor1	12	18	11	Passed	4122	302	V4	ON	NA	NA	1.262752606	0.122022157	16	1.234107316	0.060767872	12	1.348688475	0.218582174	4
74	19	Pulse.Sorbitol.Glucose	NA	Glu2	Glu0Sor1	13	18	12	Passed	4482	662	V4	ON	NA	NA	1.256708715	0.111905911	16	1.227833502	0.051015844	12	1.343334355	0.199327094	4
74	19	Pulse.Sorbitol.Glucose	NA	Glu2	Glu0Sor1	14	18	13	Passed	4842	1022	V4	ON	NA	NA	1.236062241	0.101921286	16	1.211289525	0.054344192	12	1.310380386	0.176895477	4
74	19	Pulse.Sorbitol.Glucose	NA	Glu2	Glu0Sor1	15	18	14	Passed	5202	1382	V4	ON	NA	NA	1.249108666	0.083068836	16	1.228809261	0.046512075	12	1.310006883	0.141339082	4
74	19	Pulse.Sorbitol.Glucose	NA	Glu2	Glu0Sor1	16	18	15	Passed	5562	1742	V4	ON	NA	NA	1.231476193	0.087655569	16	1.208863623	0.048576816	12	1.299313904	0.146914878	4
74	19	Pulse.Sorbitol.Glucose	NA	Glu2	Glu0Sor1	17	18	16	Passed	5922	2102	V4	ON	NA	NA	1.209746671	0.085810844	16	1.190023751	0.045507409	12	1.26891543	0.151658231	4
74	19	Pulse.Sorbitol.Glucose	NA	Glu2	Glu0Sor1	18	18	17	Passed	6282	2462	V4	ON	NA	NA	1.19005985	0.079898068	16	1.172789795	0.046581013	12	1.241870016	0.13852989	4
74	19	Pulse.Sorbitol.Glucose	NA	Glu2	Glu0Sor1	19	18	18	Passed	6642	2822	V4	ON	NA	NA	1.176168802	0.078689717	16	1.160083414	0.047494671	12	1.224424967	0.13619641	4
74	19	Pulse.Sorbitol.Glucose	NA	Glu2	Glu0Sor1	20	18	19	Passed	7002	3182	V4	ON	NA	NA	1.161736071	0.077680963	16	1.145439617	0.051923471	12	1.210625435	0.126637135	4
74	19	Pulse.Sorbitol.Glucose	NA	Glu2	Glu0Sor1	21	18	20	Passed	7362	3542	V4	ON	NA	NA	1.16017404	0.073314107	16	1.145270622	0.05218651	12	1.204884294	0.115477639	4
74	19	Pulse.Sorbitol.Glucose	NA	Glu2	Glu0Sor1	22	18	21	Passed	7722	3902	V4	ON	NA	NA	1.149203478	0.076847798	16	1.135904488	0.055298874	12	1.189100451	0.124441029	4
74	19	Pulse.Sorbitol.Glucose	NA	Glu2	Glu0Sor1	23	18	22	Passed	8082	4262	V4	ON	NA	NA	1.139076642	0.07491713	16	1.126684088	0.05251275	12	1.176254303	0.124476969	4
74	19	Pulse.Sorbitol.Glucose	NA	Glu2	Glu0Sor1	24	18	23	Passed	8442	4622	V4	ON	NA	NA	1.125505973	0.068501285	16	1.116617581	0.052602247	12	1.152171152	0.109783516	4
74	19	Pulse.Sorbitol.Glucose	NA	Glu2	Glu0Sor1	25	18	24	Passed	8802	4982	V4	ON	NA	NA	1.124450976	0.078846335	16	1.116114501	0.056897657	12	1.1494604	0.134541872	4
74	19	Pulse.Sorbitol.Glucose	NA	Glu2	Glu0Sor1	26	18	25	Passed	9162	5342	V4	ON	NA	NA	1.117790305	0.074974901	16	1.109413757	0.05561456	12	1.142919949	0.125070339	4
74	19	Pulse.Sorbitol.Glucose	NA	Glu2	Glu0Sor1	27	18	26	Passed	9522	5702	V4	ON	NA	NA	1.119480545	0.08350801	16	1.110957322	0.063935079	12	1.145050217	0.136811552	4
74	19	Pulse.Sorbitol.Glucose	NA	Glu2	Glu0Sor1	28	18	27	Passed	9882	6062	V4	ON	NA	NA	1.104228142	0.080016837	16	1.096823428	0.062179372	12	1.126442282	0.13023001	4
74	19	Pulse.Sorbitol.Glucose	NA	Glu2	Glu0Sor1	29	18	28	Passed	10242	6422	V4	ON	NA	NA	1.098075806	0.078508638	16	1.091044359	0.062264142	12	1.119170149	0.125745587	4
74	19	Pulse.Sorbitol.Glucose	NA	Glu2	Glu0Sor1	30	18	29	Passed	10602	6782	V4	ON	NA	NA	1.092154999	0.07583246	16	1.083352301	0.059372726	12	1.118563092	0.120779004	4
74	19	Pulse.Sorbitol.Glucose	NA	Glu2	Glu0Sor1	31	18	30	Passed	10962	7142	V4	ON	NA	NA	1.085803076	0.074461627	16	1.079307144	0.059492877	12	1.105290873	0.118615795	4
74	19	Pulse.Sorbitol.Glucose	NA	Glu2	Glu0Sor1	32	18	31	Passed	11322	7502	V4	ON	NA	NA	1.088000228	0.078972305	16	1.08193327	0.062149378	12	1.106201102	0.128185535	4
74	19	Pulse.Sorbitol.Glucose	NA	Glu2	Glu0Sor1	33	18	32	Passed	11682	7862	V4	ON	NA	NA	1.078763875	0.07760868	16	1.069813927	0.059348645	12	1.10561372	0.126170325	4
74	19	Pulse.Sorbitol.Glucose	NA	Glu2	Glu0Sor1	34	18	33	Passed	12042	8222	V4	ON	NA	NA	1.079993753	0.079495287	16	1.070218833	0.061718752	12	1.109318515	0.12689222	4
74	19	Pulse.Sorbitol.Glucose	NA	Glu2	Glu0Sor1	35	18	34	Passed	12402	8582	V4	ON	NA	NA	1.073817973	0.071933517	16	1.066514184	0.059866092	12	1.095729339	0.108983865	4
74	19	Pulse.Sorbitol.Glucose	NA	Glu2	Glu0Sor1	36	18	35	Passed	12762	8942	V4	ON	NA	NA	1.067254316	0.067304391	16	1.059903446	0.054995181	12	1.089306926	0.103417201	4
74	19	Pulse.Sorbitol.Glucose	NA	Glu2	Glu0Sor1	37	18	36	Passed	13122	9302	V4	ON	NA	NA	1.062305417	0.066651927	16	1.052192344	0.052317711	12	1.092644635	0.102663618	4
74	19	Pulse.Sorbitol.Glucose	NA	Glu2	Glu0Sor1	38	18	37	Passed	13482	9662	V4	ON	NA	NA	1.064898873	0.070096194	16	1.053851632	0.057871665	12	1.098040595	0.101659116	4
74	19	Pulse.Sorbitol.Glucose	NA	Glu2	Glu0Sor1	39	18	38	Passed	13842	10022	V4	ON	NA	NA	1.068010581	0.07211049	16	1.057470518	0.059974117	12	1.099630768	0.105040533	4
74	19	Pulse.Sorbitol.Glucose	NA	Glu2	Glu0Sor1	40	18	39	Passed	14202	10382	V4	ON	NA	NA	1.057758957	0.060859941	16	1.046374377	0.050586604	12	1.091912697	0.084041103	4
74	19	Pulse.Sorbitol.Glucose	NA	Glu2	Glu0Sor1	41	18	40	Passed	14562	10742	V4	ON	NA	NA	1.06368681	0.065364882	16	1.050767206	0.052757096	12	1.102445623	0.092123318	4
74	19	Pulse.Sorbitol.Glucose	NA	Glu2	Glu0Sor1	42	18	41	Passed	14922	11102	V4	ON	NA	NA	1.053979667	0.057159605	16	1.042603694	0.047391922	12	1.088107589	0.077654271	4
74	19	Pulse.Sorbitol.Glucose	NA	Glu2	Glu0Sor1	43	18	42	Passed	15282	11462	V4	ON	NA	NA	1.053762637	0.05122728	16	1.046290735	0.046173546	12	1.076178343	0.066412213	4
74	19	Pulse.Sorbitol.Glucose	NA	Glu2	Glu0Sor1	44	18	43	Passed	15642	11822	V4	ON	NA	NA	1.051544216	0.049734417	16	1.041232742	0.044797536	12	1.082478637	0.057515217	4
74	19	Pulse.Sorbitol.Glucose	NA	Glu2	Glu0Sor1	45	18	44	Passed	16002	12182	V4	ON	NA	NA	1.048904217	0.04442601	16	1.04129348	0.042814189	12	1.071736427	0.047120887	4
74	19	Pulse.Sorbitol.Glucose	NA	Glu2	Glu0Sor1	46	18	45	Passed	16362	12542	V4	ON	NA	NA	1.046685023	0.04383714	16	1.037212504	0.041151763	12	1.075102581	0.044310668	4
74	19	Pulse.Sorbitol.Glucose	NA	Glu2	Glu0Sor1	47	18	46	Passed	16722	12902	V4	ON	NA	NA	1.042529612	0.041356114	16	1.036447439	0.043379506	12	1.06077613	0.032555952	4
74	19	Pulse.Sorbitol.Glucose	NA	Glu2	Glu0Sor1	48	18	47	Passed	17082	13262	V4	ON	NA	NA	1.043986545	0.038465052	16	1.037351156	0.04001949	12	1.063892712	0.028652434	4
74	19	Pulse.Sorbitol.Glucose	NA	Glu2	Glu0Sor1	49	18	48	Passed	17442	13622	V4	ON	NA	NA	1.044581366	0.040343265	16	1.039200948	0.043056451	12	1.060722619	0.029618128	4
74	19	Pulse.Sorbitol.Glucose	NA	Glu2	Glu0Sor1	50	18	49	Passed	17802	13982	V4	ON	NA	NA	1.04131986	0.038297613	16	1.035832119	0.039754032	12	1.057783082	0.032510812	4
74	19	Pulse.Sorbitol.Glucose	NA	Glu2	Glu0Sor1	51	18	50	Passed	18162	14342	V4	ON	NA	NA	1.048538739	0.037404164	16	1.043048061	0.040263248	12	1.065010773	0.023850715	4
74	19	Pulse.Sorbitol.Glucose	NA	Glu2	Glu0Sor1	52	18	51	Passed	18522	14702	V4	OFF	NA	NA	1.038520034	0.040601563	16	1.032137337	0.03425015	12	1.057668124	0.057352825	4
74	19	Pulse.Sorbitol.Glucose	NA	Glu2	Glu0Sor1	53	18	52	Passed	18882	15062	V4	OFF	NA	NA	1.047531314	0.052938292	16	1.03715617	0.041638504	12	1.078656748	0.077025174	4
74	19	Pulse.Sorbitol.Glucose	NA	Glu2	Glu0Sor1	54	18	53	Passed	19242	15422	V4	OFF	NA	NA	1.051508699	0.048306638	16	1.044690204	0.040814168	12	1.071964186	0.069396442	4
74	19	Pulse.Sorbitol.Glucose	NA	Glu2	Glu0Sor1	55	18	54	Passed	19602	15782	V4	OFF	NA	NA	1.064767428	0.04812344	16	1.055621697	0.036963439	12	1.092204619	0.072327489	4
74	19	Pulse.Sorbitol.Glucose	NA	Glu2	Glu0Sor1	56	18	55	Passed	19962	16142	V4	OFF	NA	NA	1.06897092	0.046013016	16	1.05816993	0.030218146	12	1.101373889	0.07328874	4
74	19	Pulse.Sorbitol.Glucose	NA	Glu2	Glu0Sor1	57	18	56	Passed	20322	16502	V4	OFF	NA	NA	1.071098214	0.038938066	16	1.066577644	0.033637383	12	1.084659923	0.055723962	4
74	19	Pulse.Sorbitol.Glucose	NA	Glu2	Glu0Sor1	58	18	57	Passed	20682	16862	V4	OFF	NA	NA	1.066651462	0.03704135	16	1.057623111	0.02763868	12	1.093736516	0.052489768	4
74	19	Pulse.Sorbitol.Glucose	NA	Glu2	Glu0Sor1	59	18	58	Passed	21042	17222	V4	OFF	NA	NA	1.064056484	0.036866481	16	1.054825579	0.026655762	12	1.091749197	0.053170087	4
74	19	Pulse.Sorbitol.Glucose	NA	Glu2	Glu0Sor1	60	18	59	Passed	21402	17582	V4	OFF	NA	NA	1.064680759	0.034643543	16	1.057258765	0.028221903	12	1.086946741	0.046894437	4
74	19	Pulse.Sorbitol.Glucose	NA	Glu2	Glu0Sor1	61	18	60	Passed	21762	17942	V4	OFF	NA	NA	1.058365402	0.031620136	16	1.052214833	0.025913864	12	1.076817108	0.043950227	4
74	19	Pulse.Sorbitol.Glucose	NA	Glu2	Glu0Sor1	62	18	61	Passed	22122	18302	V4	OFF	NA	NA	1.060455206	0.036442412	16	1.052586858	0.025226383	12	1.084060251	0.057587449	4
74	19	Pulse.Sorbitol.Glucose	NA	Glu2	Glu0Sor1	63	18	62	Passed	22482	18662	V4	OFF	NA	NA	1.058602746	0.026624218	16	1.051159098	0.015702653	12	1.080933692	0.041876203	4
74	19	Pulse.Sorbitol.Glucose	NA	Glu2	Glu0Sor1	64	18	63	Passed	22842	19022	V4	OFF	NA	NA	1.057559973	0.029408402	16	1.049693525	0.018202397	12	1.081159315	0.046035943	4
74	19	Pulse.Sorbitol.Glucose	NA	Glu2	Glu0Sor1	65	18	64	Passed	23202	19382	V4	OFF	NA	NA	1.056024053	0.027058954	16	1.048942785	0.015658063	12	1.077267858	0.044267939	4
74	19	Pulse.Sorbitol.Glucose	NA	Glu2	Glu0Sor1	66	18	65	Passed	23562	19742	V4	OFF	NA	NA	1.051526072	0.024621737	16	1.044888379	0.009919752	12	1.071439153	0.044332838	4
74	19	Pulse.Sorbitol.Glucose	NA	Glu2	Glu0Sor1	67	18	66	Passed	23922	20102	V4	OFF	NA	NA	1.052656508	0.025113212	16	1.047092875	0.014073589	12	1.069347406	0.043952945	4
74	19	Pulse.Sorbitol.Glucose	NA	Glu2	Glu0Sor1	68	18	67	Passed	24282	20462	V4	OFF	NA	NA	1.053746338	0.027534385	16	1.047703247	0.015803247	12	1.071875612	0.047861107	4
74	19	Pulse.Sorbitol.Glucose	NA	Glu2	Glu0Sor1	69	18	68	Passed	24642	20822	V4	OFF	NA	NA	1.053678169	0.026308092	16	1.049179922	0.015192913	12	1.067172908	0.047858898	4
74	19	Pulse.Sorbitol.Glucose	NA	Glu2	Glu0Sor1	70	18	69	Passed	25002	21182	V4	OFF	NA	NA	1.056326917	0.024078027	16	1.050817335	0.013926367	12	1.072855662	0.041254602	4
74	19	Pulse.Sorbitol.Glucose	NA	Glu2	Glu0Sor1	71	18	70	Passed	25362	21542	V4	OFF	NA	NA	1.060591742	0.025914339	16	1.058949037	0.024579287	12	1.065519857	0.033157264	4
74	19	Pulse.Sorbitol.Glucose	NA	Glu2	Glu0Sor1	72	18	71	Passed	25722	21902	V4	OFF	NA	NA	1.062805341	0.028805011	16	1.059423196	0.022552412	12	1.072951775	0.045833534	4
74	19	Pulse.Sorbitol.Glucose	NA	Glu2	Glu0Sor1	73	18	72	Passed	26082	22262	V4	OFF	NA	NA	1.061862445	0.027918869	16	1.056744481	0.018766352	12	1.077216336	0.046764383	4
74	19	Pulse.Sorbitol.Glucose	NA	Glu2	Glu0Sor1	74	18	73	Passed	26442	22622	V4	OFF	NA	NA	1.064331397	0.025619966	16	1.063010649	0.022168269	12	1.068293639	0.038106238	4
74	19	Pulse.Sorbitol.Glucose	NA	Glu2	Glu0Sor1	75	18	74	Passed	26802	22982	V4	OFF	NA	NA	1.066641939	0.029678178	16	1.061434179	0.020497288	12	1.082265221	0.049290261	4
74	19	Pulse.Sorbitol.Glucose	NA	Glu2	Glu0Sor1	76	18	75	Passed	27162	23342	V4	OFF	NA	NA	1.068358293	0.026116435	16	1.06636721	0.022011095	12	1.074331543	0.039628943	4
74	19	Pulse.Sorbitol.Glucose	NA	Glu2	Glu0Sor1	77	18	76	Passed	27522	23702	V4	OFF	NA	NA	1.062643144	0.029992079	16	1.057304174	0.023260186	12	1.078660055	0.04536244	4
74	19	Pulse.Sorbitol.Glucose	NA	Glu2	Glu0Sor1	78	18	77	Passed	27882	24062	V4	OFF	NA	NA	1.070600515	0.029888603	16	1.068650681	0.027414431	12	1.076450017	0.040621744	4
74	19	Pulse.Sorbitol.Glucose	NA	Glu2	Glu0Sor1	79	18	78	Passed	28242	24422	V4	OFF	NA	NA	1.064729044	0.025353195	16	1.065270939	0.021925154	12	1.063103358	0.038034352	4
74	19	Pulse.Sorbitol.Glucose	NA	Glu2	Glu0Sor1	80	18	79	Passed	28602	24782	V4	OFF	NA	NA	1.066441535	0.027036138	16	1.06724775	0.021961302	12	1.064022892	0.043312066	4
74	19	Pulse.Sorbitol.Glucose	NA	Glu2	Glu0Sor1	81	18	80	Passed	28962	25142	V4	OFF	NA	NA	1.063929496	0.027340684	16	1.063762327	0.0253067	12	1.064431001	0.037267654	4
74	19	Pulse.Sorbitol.Glucose	NA	Glu2	Glu0Sor1	82	18	81	Passed	29322	25502	V4	OFF	NA	NA	1.066308884	0.031835703	16	1.064133135	0.029556267	12	1.072836134	0.042293225	4
74	19	Pulse.Sorbitol.Glucose	NA	Glu2	Glu0Sor1	83	18	82	Passed	29682	25862	V4	OFF	NA	NA	1.068941055	0.030338105	16	1.06752693	0.028650965	12	1.073183431	0.039498379	4
74	19	Pulse.Sorbitol.Glucose	NA	Glu2	Glu0Sor1	84	18	83	Passed	30042	26222	V4	OFF	NA	NA	1.069827429	0.030588697	16	1.067056371	0.029231132	12	1.078140603	0.037715582	4
74	19	Pulse.Sorbitol.Glucose	NA	Glu2	Glu0Sor1	85	18	84	Passed	30402	26582	V4	OFF	NA	NA	1.06844483	0.031963805	16	1.066251247	0.032388186	12	1.07502558	0.0344256	4
74	19	Pulse.Sorbitol.Glucose	NA	Glu2	Glu0Sor1	86	18	85	Passed	30762	26942	V4	OFF	NA	NA	1.064625965	0.028864136	16	1.063288861	0.030371254	12	1.068637279	0.027475533	4
74	19	Pulse.Sorbitol.Glucose	NA	Glu2	Glu0Sor1	87	18	86	Passed	31122	27302	V4	OFF	NA	NA	1.068990716	0.03334373	16	1.064113576	0.032624147	12	1.083622136	0.03571941	4
74	19	Pulse.Sorbitol.Glucose	NA	Glu2	Glu0Sor1	88	18	87	Passed	31482	27662	V4	OFF	NA	NA	1.067906564	0.030456559	16	1.06423956	0.025161456	12	1.078907574	0.045842087	4
74	19	Pulse.Sorbitol.Glucose	NA	Glu2	Glu0Sor1	89	18	88	Passed	31842	28022	V4	OFF	NA	NA	1.075120788	0.037812407	16	1.066960829	0.028872888	12	1.099600666	0.055016708	4
74	19	Pulse.Sorbitol.Glucose	NA	Glu2	Glu0Sor1	90	18	89	Passed	32202	28382	V4	OFF	NA	NA	1.072036292	0.034244641	16	1.0676963	0.027501004	12	1.085056269	0.052810886	4
74	19	Pulse.Sorbitol.Glucose	NA	Glu2	Glu0Sor1	91	18	90	Passed	32562	28742	V4	OFF	NA	NA	1.07181884	0.037286189	16	1.061941773	0.022415889	12	1.101450042	0.059565077	4
74	19	Pulse.Sorbitol.Glucose	NA	Glu2	Glu0Sor1	92	18	91	Passed	32922	29102	V4	OFF	NA	NA	1.07384864	0.040265076	16	1.066973163	0.034362686	12	1.09447507	0.054958606	4
74	19	Pulse.Sorbitol.Glucose	NA	Glu2	Glu0Sor1	93	18	92	Passed	33282	29462	V4	OFF	NA	NA	1.068319589	0.040115775	16	1.062963347	0.029879388	12	1.084388315	0.065679748	4
74	19	Pulse.Sorbitol.Glucose	NA	Glu2	Glu0Sor1	94	18	93	Passed	33642	29822	V4	OFF	NA	NA	1.071797797	0.041997446	16	1.063632779	0.029163975	12	1.096292851	0.068070623	4
74	19	Pulse.Sorbitol.Glucose	NA	Glu2	Glu0Sor1	95	18	94	Passed	34002	30182	V4	OFF	NA	NA	1.06675325	0.036938683	16	1.058946836	0.026892259	12	1.090172491	0.056529462	4
74	19	Pulse.Sorbitol.Glucose	NA	Glu2	Glu0Sor1	96	18	95	Passed	34362	30542	V4	OFF	NA	NA	1.067373361	0.040240534	16	1.059783131	0.028954002	12	1.090144052	0.064037685	4
74	19	Pulse.Sorbitol.Glucose	NA	Glu2	Glu0Sor1	97	18	96	Passed	34722	30902	V4	OFF	NA	NA	1.065873723	0.040945847	16	1.055472462	0.028963989	12	1.097077505	0.059798153	4
74	19	Pulse.Sorbitol.Glucose	NA	Glu2	Glu0Sor1	98	18	97	Passed	35082	31262	V4	OFF	NA	NA	1.066076347	0.043413764	16	1.057152618	0.0327405	12	1.092847534	0.064955365	4
74	19	Pulse.Sorbitol.Glucose	NA	Glu2	Glu0Sor1	99	18	98	Passed	35442	31622	V4	OFF	NA	NA	1.062662415	0.04366671	16	1.05152878	0.029185662	12	1.09606332	0.066538	4
74	19	Pulse.Sorbitol.Glucose	NA	Glu2	Glu0Sor1	100	18	99	Passed	35802	31982	V4	OFF	NA	NA	1.063900367	0.043070178	16	1.053253414	0.025453219	12	1.095841226	0.071315983	4
74	19	Pulse.Sorbitol.Glucose	NA	Glu2	Glu0Sor1	101	18	100	Passed	36162	32342	V4	OFF	NA	NA	1.064747342	0.044081307	16	1.053465468	0.027430007	12	1.098592964	0.070146259	4
74	19	Pulse.Sorbitol.Glucose	NA	Glu2	Glu0Sor1	102	18	101	Passed	36522	32702	V4	OFF	NA	NA	1.04720706	0.089932835	16	1.029362199	0.090816605	12	1.100741645	0.071436294	4
74	19	Pulse.Sorbitol.Glucose	NA	Glu2	Glu0Sor1	103	18	102	Passed	36882	33062	V4	OFF	NA	NA	1.064916959	0.037196525	16	1.055971578	0.024136031	12	1.091753104	0.059174153	4
74	19	Pulse.Sorbitol.Glucose	NA	Glu2	Glu0Sor1	104	18	103	Passed	37242	33422	V4	OFF	NA	NA	1.063305508	0.044226237	16	1.053999306	0.027354392	12	1.091224117	0.075169698	4
74	19	Pulse.Sorbitol.Glucose	NA	Glu2	Glu0Sor1	105	18	104	Passed	37602	33782	V4	OFF	NA	NA	1.047874423	0.08968328	16	1.03011369	0.090838805	12	1.101156621	0.070086839	4
74	19	Pulse.Sorbitol.Glucose	NA	Glu2	Glu0Sor1	106	18	105	Passed	37962	34142	V4	OFF	NA	NA	1.058950439	0.063836817	16	1.043893588	0.054152199	12	1.104120992	0.077433843	4
74	19	Pulse.Sorbitol.Glucose	NA	Glu2	Glu0Sor1	107	18	106	Passed	38322	34502	V4	OFF	NA	NA	1.068712536	0.043272655	16	1.057822874	0.027454314	12	1.101381523	0.068567824	4
74	19	Pulse.Sorbitol.Glucose	NA	Glu2	Glu0Sor1	108	18	107	Passed	38682	34862	V4	OFF	NA	NA	1.055224212	0.092543449	16	1.038229483	0.096146526	12	1.1062084	0.065613139	4
74	19	Pulse.Sorbitol.Glucose	NA	Glu2	Glu0Sor1	109	18	108	Passed	39042	35222	V4	OFF	NA	NA	1.052261302	0.0939604	16	1.035369978	0.096031683	12	1.102935274	0.075917098	4
74	19	Pulse.Sorbitol.Glucose	NA	Glu2	Glu0Sor1	110	18	109	Passed	39402	35582	V4	OFF	NA	NA	1.055364116	0.093867081	16	1.037155605	0.095379039	12	1.109989651	0.073444462	4
74	19	Pulse.Sorbitol.Glucose	NA	Glu2	Glu0Sor1	111	18	110	Passed	39762	35942	V4	OFF	NA	NA	1.066007354	0.045129878	16	1.054619528	0.031087815	12	1.100170831	0.067564414	4
74	19	Pulse.Sorbitol.Glucose	NA	Glu2	Glu0Sor1	112	18	111	Passed	40122	36302	V4	OFF	NA	NA	1.072671057	0.049371954	16	1.063134758	0.033616124	12	1.101279954	0.081175116	4
74	19	Pulse.Sorbitol.Glucose	NA	Glu2	Glu0Sor1	113	18	112	Passed	40482	36662	V4	OFF	NA	NA	1.056384569	0.098680805	16	1.038056546	0.10060829	12	1.111368636	0.078744784	4
74	19	Pulse.Sorbitol.Glucose	NA	Glu2	Glu0Sor1	114	18	113	Passed	40842	37022	V4	OFF	NA	NA	1.073875786	0.05106925	16	1.063722212	0.039114084	12	1.10433651	0.076033839	4
74	19	Pulse.Sorbitol.Glucose	NA	Glu2	Glu0Sor1	115	18	114	Passed	41202	37382	V4	OFF	NA	NA	1.050549568	0.081888487	13	1.042025026	0.079276565	12	1.15284407	NA	1
74	19	Pulse.Sorbitol.Glucose	NA	Glu2	Glu0Sor1	116	18	115	Passed	41562	37742	V4	OFF	NA	NA	1.036564255	0.093346782	13	1.035902972	0.097465725	12	1.044499648	NA	1
74	19	Pulse.Sorbitol.Glucose	NA	Glu2	Glu0Sor1	117	18	116	Passed	41922	38102	V4	OFF	NA	NA	1.067364995	0.034349935	12	1.067364995	0.034349935	12	NA	NA	0
74	19	Pulse.Sorbitol.Glucose	NA	Glu2	Glu0Sor1	118	18	117	Passed	42282	38462	V4	OFF	NA	NA	1.043453981	0.103601383	12	1.043453981	0.103601383	12	NA	NA	0
74	19	Pulse.Sorbitol.Glucose	NA	Glu2	Glu0Sor1	119	18	118	Passed	42642	38822	V4	OFF	NA	NA	1.071811289	0.035934258	12	1.071811289	0.035934258	12	NA	NA	0
74	21	Pulse.Sorbitol	NA	Glu2	Glu2Sor1	1	20	0	Passed	180	-3640	V5	OFF	NA	NA	1.085521445	0.056388298	14	1.085521445	0.056388298	14	NA	NA	0
74	21	Pulse.Sorbitol	NA	Glu2	Glu2Sor1	2	20	1	Passed	540	-3280	V5	OFF	NA	NA	1.070396168	0.043879959	14	1.070396168	0.043879959	14	NA	NA	0
74	21	Pulse.Sorbitol	NA	Glu2	Glu2Sor1	3	20	2	Passed	900	-2920	V5	OFF	NA	NA	1.075764279	0.062202454	16	1.057648789	0.033236002	14	1.202572713	0.08319744	2
74	21	Pulse.Sorbitol	NA	Glu2	Glu2Sor1	4	20	3	Passed	1260	-2560	V5	OFF	NA	NA	1.077562392	0.040644188	17	1.069553444	0.02730253	14	1.114937482	0.076328033	3
74	21	Pulse.Sorbitol	NA	Glu2	Glu2Sor1	5	20	4	Passed	1620	-2200	V5	OFF	NA	NA	1.059405943	0.03878881	18	1.059397247	0.017350955	14	1.05943638	0.084978414	4
74	21	Pulse.Sorbitol	NA	Glu2	Glu2Sor1	6	20	5	Passed	1980	-1840	V5	OFF	NA	NA	1.08722439	0.074768756	20	1.061989925	0.013478517	14	1.146104809	0.121769403	6
74	21	Pulse.Sorbitol	NA	Glu2	Glu2Sor1	7	20	6	Passed	2340	-1480	V5	OFF	NA	NA	1.076974017	0.058913127	21	1.059291061	0.011666966	14	1.112339928	0.095317667	7
74	21	Pulse.Sorbitol	NA	Glu2	Glu2Sor1	8	20	7	Passed	2700	-1120	V5	OFF	NA	NA	1.089466711	0.0690174	23	1.063450063	0.017309351	14	1.129937052	0.097904989	9
74	21	Pulse.Sorbitol	NA	Glu2	Glu2Sor1	9	20	8	Passed	3060	-760	V5	OFF	NA	NA	1.099812634	0.071161264	27	1.061684593	0.021106503	14	1.140873601	0.08346669	13
74	21	Pulse.Sorbitol	NA	Glu2	Glu2Sor1	10	20	9	Passed	3420	-400	V5	OFF	NA	NA	1.091475136	0.074107571	28	1.056277664	0.024719865	14	1.126672607	0.09014949	14
74	21	Pulse.Sorbitol	NA	Glu2	Glu2Sor1	11	20	10	Passed	3780	-40	V5	OFF	NA	NA	1.082023598	0.058521753	28	1.053853385	0.013413112	14	1.110193811	0.072276671	14
74	21	Pulse.Sorbitol	NA	Glu2	Glu2Sor1	12	20	11	Passed	4140	320	V5	ON	NA	NA	1.319638222	0.104610843	28	1.263627809	0.038457941	14	1.375648634	0.120385515	14
74	21	Pulse.Sorbitol	NA	Glu2	Glu2Sor1	13	20	12	Passed	4500	680	V5	ON	NA	NA	1.272432066	0.096742209	28	1.214938819	0.029495902	14	1.329925313	0.106997888	14
74	21	Pulse.Sorbitol	NA	Glu2	Glu2Sor1	14	20	13	Passed	4860	1040	V5	ON	NA	NA	1.230676682	0.106239459	28	1.172830369	0.039786692	14	1.288522995	0.121044166	14
74	21	Pulse.Sorbitol	NA	Glu2	Glu2Sor1	15	20	14	Passed	5220	1400	V5	ON	NA	NA	1.181686797	0.098058798	28	1.129487948	0.032687276	14	1.233885645	0.114164909	14
74	21	Pulse.Sorbitol	NA	Glu2	Glu2Sor1	16	20	15	Passed	5580	1760	V5	ON	NA	NA	1.120460481	0.072988312	28	1.090893922	0.018076604	14	1.150027041	0.094099751	14
74	21	Pulse.Sorbitol	NA	Glu2	Glu2Sor1	17	20	16	Passed	5940	2120	V5	ON	NA	NA	1.105112156	0.073468176	28	1.074073734	0.018327896	14	1.136150579	0.093805393	14
74	21	Pulse.Sorbitol	NA	Glu2	Glu2Sor1	18	20	17	Passed	6300	2480	V5	ON	NA	NA	1.094475391	0.065777244	28	1.069926322	0.01959795	14	1.11902446	0.085463447	14
74	21	Pulse.Sorbitol	NA	Glu2	Glu2Sor1	19	20	18	Passed	6660	2840	V5	ON	NA	NA	1.088374555	0.062503696	28	1.070081356	0.019826782	14	1.106667753	0.083666442	14
74	21	Pulse.Sorbitol	NA	Glu2	Glu2Sor1	20	20	19	Passed	7020	3200	V5	ON	NA	NA	1.08757523	0.059074861	28	1.068907592	0.023772408	14	1.106242868	0.077022245	14
74	21	Pulse.Sorbitol	NA	Glu2	Glu2Sor1	21	20	20	Passed	7380	3560	V5	ON	NA	NA	1.077344936	0.055484413	28	1.062477269	0.03047217	14	1.092212602	0.070634227	14
74	21	Pulse.Sorbitol	NA	Glu2	Glu2Sor1	22	20	21	Passed	7740	3920	V5	ON	NA	NA	1.080528669	0.05150208	28	1.073072765	0.026704033	14	1.087984572	0.068382201	14
74	21	Pulse.Sorbitol	NA	Glu2	Glu2Sor1	23	20	22	Passed	8100	4280	V5	ON	NA	NA	1.07248417	0.048843614	28	1.067489608	0.031655103	14	1.077478733	0.062443077	14
74	21	Pulse.Sorbitol	NA	Glu2	Glu2Sor1	24	20	23	Passed	8460	4640	V5	ON	NA	NA	1.077161248	0.052098908	28	1.074838044	0.033280515	14	1.079484452	0.06721731	14
74	21	Pulse.Sorbitol	NA	Glu2	Glu2Sor1	25	20	24	Passed	8820	5000	V5	ON	NA	NA	1.081976592	0.042913507	28	1.076363552	0.030862815	14	1.087589632	0.052956816	14
74	21	Pulse.Sorbitol	NA	Glu2	Glu2Sor1	26	20	25	Passed	9180	5360	V5	ON	NA	NA	1.074746525	0.039551291	28	1.075846185	0.02852698	14	1.073646866	0.049320861	14
74	21	Pulse.Sorbitol	NA	Glu2	Glu2Sor1	27	20	26	Passed	9540	5720	V5	ON	NA	NA	1.077328369	0.034687294	28	1.07579934	0.021591644	14	1.078857397	0.045030397	14
74	21	Pulse.Sorbitol	NA	Glu2	Glu2Sor1	28	20	27	Passed	9900	6080	V5	ON	NA	NA	1.077587389	0.036765379	28	1.079845056	0.022001694	14	1.075329721	0.048086481	14
74	21	Pulse.Sorbitol	NA	Glu2	Glu2Sor1	29	20	28	Passed	10260	6440	V5	ON	NA	NA	1.079673966	0.040457638	28	1.07555604	0.023866307	14	1.083791891	0.052852873	14
74	21	Pulse.Sorbitol	NA	Glu2	Glu2Sor1	30	20	29	Passed	10620	6800	V5	ON	NA	NA	1.080818687	0.043768763	28	1.07280058	0.023077051	14	1.088836794	0.057513041	14
74	21	Pulse.Sorbitol	NA	Glu2	Glu2Sor1	31	20	30	Passed	10980	7160	V5	ON	NA	NA	1.085071055	0.041384424	28	1.079709006	0.021364891	14	1.090433104	0.055124405	14
74	21	Pulse.Sorbitol	NA	Glu2	Glu2Sor1	32	20	31	Passed	11340	7520	V5	ON	NA	NA	1.085340033	0.046311922	28	1.079118826	0.022979463	14	1.091561239	0.06199319	14
74	21	Pulse.Sorbitol	NA	Glu2	Glu2Sor1	33	20	32	Passed	11700	7880	V5	ON	NA	NA	1.081164101	0.044976458	28	1.07252051	0.021112797	14	1.089807691	0.059955835	14
74	21	Pulse.Sorbitol	NA	Glu2	Glu2Sor1	34	20	33	Passed	12060	8240	V5	ON	NA	NA	1.084936471	0.049577753	28	1.079976523	0.027249256	14	1.089896418	0.065646567	14
74	21	Pulse.Sorbitol	NA	Glu2	Glu2Sor1	35	20	34	Passed	12420	8600	V5	ON	NA	NA	1.080359823	0.048345265	28	1.073522383	0.022133911	14	1.087197264	0.06529713	14
74	21	Pulse.Sorbitol	NA	Glu2	Glu2Sor1	36	20	35	Passed	12780	8960	V5	ON	NA	NA	1.082214034	0.044101504	28	1.076728791	0.025575509	14	1.087699277	0.057624516	14
74	21	Pulse.Sorbitol	NA	Glu2	Glu2Sor1	37	20	36	Passed	13140	9320	V5	ON	NA	NA	1.083893557	0.046905207	28	1.077287857	0.027353923	14	1.090499256	0.061050918	14
74	21	Pulse.Sorbitol	NA	Glu2	Glu2Sor1	38	20	37	Passed	13500	9680	V5	ON	NA	NA	1.081823868	0.051126037	28	1.076328323	0.031316277	14	1.087319412	0.066204628	14
74	21	Pulse.Sorbitol	NA	Glu2	Glu2Sor1	39	20	38	Passed	13860	10040	V5	ON	NA	NA	1.08441408	0.052052671	28	1.073383934	0.031371997	14	1.095444227	0.066190141	14
74	21	Pulse.Sorbitol	NA	Glu2	Glu2Sor1	40	20	39	Passed	14220	10400	V5	ON	NA	NA	1.081068708	0.048756921	28	1.073391821	0.021024447	14	1.088745594	0.066093689	14
74	21	Pulse.Sorbitol	NA	Glu2	Glu2Sor1	41	20	40	Passed	14580	10760	V5	ON	NA	NA	1.086961226	0.051420918	28	1.082852505	0.022282531	14	1.091069948	0.070418344	14
74	21	Pulse.Sorbitol	NA	Glu2	Glu2Sor1	42	20	41	Passed	14940	11120	V5	ON	NA	NA	1.083662516	0.050196071	28	1.079554764	0.024516479	14	1.087770268	0.067791659	14
74	21	Pulse.Sorbitol	NA	Glu2	Glu2Sor1	43	20	42	Passed	15300	11480	V5	ON	NA	NA	1.083257703	0.056249414	28	1.076969559	0.028750837	14	1.089545846	0.075230328	14
74	21	Pulse.Sorbitol	NA	Glu2	Glu2Sor1	44	20	43	Passed	15660	11840	V5	ON	NA	NA	1.083615022	0.063820978	28	1.074801553	0.030153738	14	1.092428491	0.085924376	14
74	21	Pulse.Sorbitol	NA	Glu2	Glu2Sor1	45	20	44	Passed	16020	12200	V5	ON	NA	NA	1.081290685	0.0581748	28	1.074663293	0.024892313	14	1.087918077	0.079465192	14
74	21	Pulse.Sorbitol	NA	Glu2	Glu2Sor1	46	20	45	Passed	16380	12560	V5	ON	NA	NA	1.079764065	0.05760799	28	1.072431551	0.032122776	14	1.087096578	0.075795569	14
74	21	Pulse.Sorbitol	NA	Glu2	Glu2Sor1	47	20	46	Passed	16740	12920	V5	ON	NA	NA	1.078060669	0.061590822	28	1.07004127	0.032042438	14	1.086080068	0.081935509	14
74	21	Pulse.Sorbitol	NA	Glu2	Glu2Sor1	48	20	47	Passed	17100	13280	V5	ON	NA	NA	1.077196373	0.059252185	28	1.073515821	0.033145929	14	1.080876925	0.078510359	14
74	21	Pulse.Sorbitol	NA	Glu2	Glu2Sor1	49	20	48	Passed	17460	13640	V5	ON	NA	NA	1.073278784	0.060707877	28	1.063469144	0.028875673	14	1.083088424	0.081322332	14
74	21	Pulse.Sorbitol	NA	Glu2	Glu2Sor1	50	20	49	Passed	17820	14000	V5	ON	NA	NA	1.074692654	0.061285396	28	1.068486298	0.029020207	14	1.080899011	0.082919109	14
74	21	Pulse.Sorbitol	NA	Glu2	Glu2Sor1	51	20	50	Passed	18180	14360	V5	ON	NA	NA	1.072297879	0.060650283	28	1.069668296	0.030155141	14	1.074927462	0.081949046	14
74	21	Pulse.Sorbitol	NA	Glu2	Glu2Sor1	52	20	51	Passed	18540	14720	V5	OFF	NA	NA	1.069906972	0.069237369	28	1.061532427	0.033623949	14	1.078281517	0.093138368	14
74	21	Pulse.Sorbitol	NA	Glu2	Glu2Sor1	53	20	52	Passed	18900	15080	V5	OFF	NA	NA	1.072370539	0.067490368	28	1.063967958	0.036159089	14	1.080773119	0.08944681	14
74	21	Pulse.Sorbitol	NA	Glu2	Glu2Sor1	54	20	53	Passed	19260	15440	V5	OFF	NA	NA	1.073698818	0.074698409	28	1.059264796	0.036173231	14	1.088132841	0.099154863	14
74	21	Pulse.Sorbitol	NA	Glu2	Glu2Sor1	55	20	54	Passed	19620	15800	V5	OFF	NA	NA	1.071202465	0.077759426	28	1.057795286	0.040328949	14	1.084609644	0.102686859	14
74	21	Pulse.Sorbitol	NA	Glu2	Glu2Sor1	56	20	55	Passed	19980	16160	V5	OFF	NA	NA	1.069871287	0.078092859	28	1.054968857	0.034272568	14	1.084773717	0.104943624	14
74	21	Pulse.Sorbitol	NA	Glu2	Glu2Sor1	57	20	56	Passed	20340	16520	V5	OFF	NA	NA	1.070770589	0.079127099	28	1.055233403	0.03373079	14	1.086307775	0.106518097	14
74	21	Pulse.Sorbitol	NA	Glu2	Glu2Sor1	58	20	57	Passed	20700	16880	V5	OFF	NA	NA	1.0684079	0.079377499	28	1.052928295	0.029803891	14	1.083887506	0.108082737	14
74	21	Pulse.Sorbitol	NA	Glu2	Glu2Sor1	59	20	58	Passed	21060	17240	V5	OFF	NA	NA	1.066939334	0.080679306	28	1.050316827	0.03347426	14	1.083561841	0.108643243	14
74	21	Pulse.Sorbitol	NA	Glu2	Glu2Sor1	60	20	59	Passed	21420	17600	V5	OFF	NA	NA	1.06558376	0.085388405	28	1.05278488	0.032871528	14	1.078382641	0.117089101	14
74	21	Pulse.Sorbitol	NA	Glu2	Glu2Sor1	61	20	60	Passed	21780	17960	V5	OFF	NA	NA	1.066987274	0.088089987	28	1.052962147	0.036255383	14	1.081012401	0.119910298	14
74	21	Pulse.Sorbitol	NA	Glu2	Glu2Sor1	62	20	61	Passed	22140	18320	V5	OFF	NA	NA	1.069355214	0.08653956	28	1.056120979	0.031906358	14	1.082589449	0.118991698	14
74	21	Pulse.Sorbitol	NA	Glu2	Glu2Sor1	63	20	62	Passed	22500	18680	V5	OFF	NA	NA	1.067477534	0.08769018	28	1.052932755	0.032496431	14	1.082022313	0.120245479	14
74	21	Pulse.Sorbitol	NA	Glu2	Glu2Sor1	64	20	63	Passed	22860	19040	V5	OFF	NA	NA	1.070829028	0.09176853	28	1.059658991	0.032601646	14	1.081999065	0.127118562	14
74	21	Pulse.Sorbitol	NA	Glu2	Glu2Sor1	65	20	64	Passed	23220	19400	V5	OFF	NA	NA	1.069760557	0.092402445	28	1.056388969	0.032875722	14	1.083132146	0.127543286	14
74	21	Pulse.Sorbitol	NA	Glu2	Glu2Sor1	66	20	65	Passed	23580	19760	V5	OFF	NA	NA	1.069876297	0.094257372	28	1.051625735	0.028816441	14	1.088126858	0.13001741	14
74	21	Pulse.Sorbitol	NA	Glu2	Glu2Sor1	67	20	66	Passed	23940	20120	V5	OFF	NA	NA	1.066592528	0.089200741	28	1.051702915	0.031959479	14	1.081482141	0.122583386	14
74	21	Pulse.Sorbitol	NA	Glu2	Glu2Sor1	68	20	67	Passed	24300	20480	V5	OFF	NA	NA	1.069248286	0.096957207	28	1.052844109	0.032946577	14	1.085652462	0.133639291	14
74	21	Pulse.Sorbitol	NA	Glu2	Glu2Sor1	69	20	68	Passed	24660	20840	V5	OFF	NA	NA	1.063812933	0.090661265	28	1.050217404	0.029202792	14	1.077408462	0.125778694	14
74	21	Pulse.Sorbitol	NA	Glu2	Glu2Sor1	70	20	69	Passed	25020	21200	V5	OFF	NA	NA	1.066628472	0.09984295	28	1.04546618	0.028549792	14	1.087790764	0.137565879	14
74	21	Pulse.Sorbitol	NA	Glu2	Glu2Sor1	71	20	70	Passed	25380	21560	V5	OFF	NA	NA	1.068317771	0.097393881	28	1.052431268	0.030316844	14	1.084204275	0.135048488	14
74	21	Pulse.Sorbitol	NA	Glu2	Glu2Sor1	72	20	71	Passed	25740	21920	V5	OFF	NA	NA	1.062525289	0.100720615	28	1.046796286	0.025105313	14	1.078254291	0.141090397	14
74	21	Pulse.Sorbitol	NA	Glu2	Glu2Sor1	73	20	72	Passed	26100	22280	V5	OFF	NA	NA	1.065282642	0.097263122	28	1.046892871	0.02378283	14	1.083672413	0.135476611	14
74	21	Pulse.Sorbitol	NA	Glu2	Glu2Sor1	74	20	73	Passed	26460	22640	V5	OFF	NA	NA	1.061922279	0.098155316	28	1.039580378	0.028094232	14	1.084264181	0.134705769	14
74	21	Pulse.Sorbitol	NA	Glu2	Glu2Sor1	75	20	74	Passed	26820	23000	V5	OFF	NA	NA	1.062537978	0.099985049	28	1.039611505	0.028043049	14	1.08546445	0.13727526	14
74	21	Pulse.Sorbitol	NA	Glu2	Glu2Sor1	76	20	75	Passed	27180	23360	V5	OFF	NA	NA	1.0626182	0.099989292	28	1.039667156	0.028108968	14	1.085569244	0.137259352	14
74	21	Pulse.Sorbitol	NA	Glu2	Glu2Sor1	77	20	76	Passed	27540	23720	V5	OFF	NA	NA	1.062404141	0.100049677	28	1.039626919	0.028196117	14	1.085181364	0.137395162	14
74	21	Pulse.Sorbitol	NA	Glu2	Glu2Sor1	78	20	77	Passed	27900	24080	V5	OFF	NA	NA	1.062862306	0.100878605	28	1.043704418	0.033018315	14	1.082020195	0.138762636	14
74	21	Pulse.Sorbitol	NA	Glu2	Glu2Sor1	79	20	78	Passed	28260	24440	V5	OFF	NA	NA	1.068016866	0.107065889	28	1.046720714	0.033757403	14	1.089313019	0.14728068	14
74	21	Pulse.Sorbitol	NA	Glu2	Glu2Sor1	80	20	79	Passed	28620	24800	V5	OFF	NA	NA	1.067929778	0.103020046	28	1.048430822	0.032668795	14	1.087428734	0.14197356	14
74	21	Pulse.Sorbitol	NA	Glu2	Glu2Sor1	81	20	80	Passed	28980	25160	V5	OFF	NA	NA	1.067754094	0.103055564	28	1.048442446	0.032614008	14	1.087065743	0.142094784	14
74	21	Pulse.Sorbitol	NA	Glu2	Glu2Sor1	82	20	81	Passed	29340	25520	V5	OFF	NA	NA	1.064709183	0.113727295	28	1.033689128	0.037437785	14	1.095729237	0.152933311	14
74	21	Pulse.Sorbitol	NA	Glu2	Glu2Sor1	83	20	82	Passed	29700	25880	V5	OFF	NA	NA	1.07097978	0.106534105	28	1.044906415	0.031442964	14	1.097053145	0.145324404	14
74	21	Pulse.Sorbitol	NA	Glu2	Glu2Sor1	84	20	83	Passed	30060	26240	V5	OFF	NA	NA	1.06907939	0.107123407	28	1.043758815	0.032940514	14	1.094399965	0.146176597	14
74	21	Pulse.Sorbitol	NA	Glu2	Glu2Sor1	85	20	84	Passed	30420	26600	V5	OFF	NA	NA	1.073303029	0.112646569	28	1.044455877	0.036906548	14	1.102150182	0.152315991	14
74	21	Pulse.Sorbitol	NA	Glu2	Glu2Sor1	86	20	85	Passed	30780	26960	V5	OFF	NA	NA	1.067643185	0.109244088	28	1.040258085	0.031551142	14	1.095028285	0.148915495	14
74	21	Pulse.Sorbitol	NA	Glu2	Glu2Sor1	87	20	86	Passed	31140	27320	V5	OFF	NA	NA	1.07720059	0.118488521	28	1.049021009	0.032059172	14	1.105380171	0.162545031	14
74	21	Pulse.Sorbitol	NA	Glu2	Glu2Sor1	88	20	87	Passed	31500	27680	V5	OFF	NA	NA	1.083419278	0.137090091	28	1.051186463	0.034978916	14	1.115652094	0.188604831	14
74	21	Pulse.Sorbitol	NA	Glu2	Glu2Sor1	89	20	88	Passed	31860	28040	V5	OFF	NA	NA	1.080040917	0.127655412	28	1.053003464	0.030454629	14	1.107078369	0.177040511	14
74	21	Pulse.Sorbitol	NA	Glu2	Glu2Sor1	90	20	89	Passed	32220	28400	V5	OFF	NA	NA	1.076762679	0.132226141	28	1.049931981	0.025730786	14	1.103593376	0.184661341	14
74	21	Pulse.Sorbitol	NA	Glu2	Glu2Sor1	91	20	90	Passed	32580	28760	V5	OFF	NA	NA	1.075004703	0.123190685	28	1.049769226	0.028626164	14	1.10024018	0.171254724	14
74	21	Pulse.Sorbitol	NA	Glu2	Glu2Sor1	92	20	91	Passed	32940	29120	V5	OFF	NA	NA	1.07935047	0.131645141	28	1.053630737	0.02810472	14	1.105070203	0.183791575	14
74	21	Pulse.Sorbitol	NA	Glu2	Glu2Sor1	93	20	92	Passed	33300	29480	V5	OFF	NA	NA	1.078131592	0.128869158	28	1.052109048	0.029825525	14	1.104154137	0.179287237	14
74	21	Pulse.Sorbitol	NA	Glu2	Glu2Sor1	94	20	93	Passed	33660	29840	V5	OFF	NA	NA	1.074272982	0.111148706	28	1.052839512	0.027275492	14	1.095706453	0.154676968	14
74	21	Pulse.Sorbitol	NA	Glu2	Glu2Sor1	95	20	94	Passed	34020	30200	V5	OFF	NA	NA	1.066367355	0.1040337	28	1.052089895	0.027997776	14	1.080644815	0.145793117	14
74	21	Pulse.Sorbitol	NA	Glu2	Glu2Sor1	96	20	95	Passed	34380	30560	V5	OFF	NA	NA	1.061266965	0.09622782	28	1.049835531	0.029085124	14	1.072698398	0.134552869	14
74	21	Pulse.Sorbitol	NA	Glu2	Glu2Sor1	97	20	96	Passed	34740	30920	V5	OFF	NA	NA	1.061219575	0.096168118	28	1.049859855	0.028582469	14	1.072579294	0.134585012	14
74	21	Pulse.Sorbitol	NA	Glu2	Glu2Sor1	98	20	97	Passed	35100	31280	V5	OFF	NA	NA	1.061164755	0.095469737	28	1.049875414	0.029032262	14	1.072454095	0.133464138	14
74	21	Pulse.Sorbitol	NA	Glu2	Glu2Sor1	99	20	98	Passed	35460	31640	V5	OFF	NA	NA	1.061150172	0.095477859	28	1.049843522	0.029074742	14	1.072456822	0.133463803	14
74	21	Pulse.Sorbitol	NA	Glu2	Glu2Sor1	100	20	99	Passed	35820	32000	V5	OFF	NA	NA	1.061150172	0.095477859	28	1.049843522	0.029074742	14	1.072456822	0.133463803	14
74	21	Pulse.Sorbitol	NA	Glu2	Glu2Sor1	101	20	100	Passed	36180	32360	V5	OFF	NA	NA	1.061150172	0.095477859	28	1.049843522	0.029074742	14	1.072456822	0.133463803	14
74	21	Pulse.Sorbitol	NA	Glu2	Glu2Sor1	102	20	101	Passed	36540	32720	V5	OFF	NA	NA	1.061150172	0.095477859	28	1.049843522	0.029074742	14	1.072456822	0.133463803	14
74	21	Pulse.Sorbitol	NA	Glu2	Glu2Sor1	103	20	102	Passed	36900	33080	V5	OFF	NA	NA	1.05331944	0.1038104	28	1.049843522	0.029074742	14	1.056795358	0.146665621	14
74	21	Pulse.Sorbitol	NA	Glu2	Glu2Sor1	104	20	103	Passed	37260	33440	V5	OFF	NA	NA	1.060031732	0.085349162	28	1.056465684	0.038746839	14	1.063597779	0.116621593	14
74	21	Pulse.Sorbitol	NA	Glu2	Glu2Sor1	105	20	104	Passed	37620	33800	V5	OFF	NA	NA	1.059949	0.085357696	28	1.056340746	0.038805938	14	1.063557254	0.116612119	14
74	21	Pulse.Sorbitol	NA	Glu2	Glu2Sor1	106	20	105	Passed	37980	34160	V5	OFF	NA	NA	1.059975941	0.08534052	28	1.056394629	0.038732786	14	1.063557254	0.116612119	14
74	21	Pulse.Sorbitol	NA	Glu2	Glu2Sor1	107	20	106	Failed	38340	34520	V5	OFF	NA	NA	NA	NA	0	NA	NA	0	NA	NA	0
74	21	Pulse.Sorbitol	NA	Glu2	Glu2Sor1	108	20	107	Passed	38700	34880	V5	OFF	NA	NA	1.055970026	0.068720318	28	1.046219737	0.023678392	14	1.065720314	0.095093658	14
74	21	Pulse.Sorbitol	NA	Glu2	Glu2Sor1	109	20	108	Passed	39060	35240	V5	OFF	NA	NA	1.052160487	0.073216566	28	1.046228701	0.023549065	14	1.058092272	0.102485834	14
74	21	Pulse.Sorbitol	NA	Glu2	Glu2Sor1	110	20	109	Passed	39420	35600	V5	OFF	NA	NA	1.048618619	0.083663852	28	1.045793726	0.023600857	14	1.051443511	0.118167364	14
74	21	Pulse.Sorbitol	NA	Glu2	Glu2Sor1	111	20	110	Passed	39780	35960	V5	OFF	NA	NA	1.054485452	0.081381011	27	1.045793726	0.023600857	14	1.063845772	0.11646063	13
74	21	Pulse.Sorbitol	NA	Glu2	Glu2Sor1	112	20	111	Passed	40140	36320	V5	OFF	NA	NA	1.030437609	0.046693217	23	1.045793726	0.023600857	14	1.006550315	0.06352939	9
74	21	Pulse.Sorbitol	NA	Glu2	Glu2Sor1	113	20	112	Passed	40500	36680	V5	OFF	NA	NA	1.072463334	0.198142807	21	1.045793726	0.023600857	14	1.12580255	0.353104607	7
74	21	Pulse.Sorbitol	NA	Glu2	Glu2Sor1	114	20	113	Passed	40860	37040	V5	OFF	NA	NA	1.079794259	0.200347016	20	1.045793726	0.023600857	14	1.159128834	0.374553133	6
74	21	Pulse.Sorbitol	NA	Glu2	Glu2Sor1	115	20	114	Passed	41220	37400	V5	OFF	NA	NA	1.040787898	0.033799798	18	1.043658392	0.036091062	14	1.03074117	0.025617726	4
74	21	Pulse.Sorbitol	NA	Glu2	Glu2Sor1	116	20	115	Passed	41580	37760	V5	OFF	NA	NA	1.0461056	0.044721985	17	1.047978867	0.048453184	14	1.037363688	0.02451796	3
74	21	Pulse.Sorbitol	NA	Glu2	Glu2Sor1	117	20	116	Passed	41940	38120	V5	OFF	NA	NA	1.054610942	0.038606462	16	1.057764027	0.039852816	14	1.032539343	0.024416709	2
74	21	Pulse.Sorbitol	NA	Glu2	Glu2Sor1	118	20	117	Passed	42300	38480	V5	OFF	NA	NA	1.054871216	0.044277369	14	1.054871216	0.044277369	14	NA	NA	0
74	21	Pulse.Sorbitol	NA	Glu2	Glu2Sor1	119	20	118	Passed	42660	38840	V5	OFF	NA	NA	1.054788655	0.044469505	14	1.054788655	0.044469505	14	NA	NA	0
74	22	Pulse.Sorbitol	NA	Glu2	Glu2Sor1	1	21	0	Passed	189	-3631	V5	OFF	NA	NA	1.088360045	0.069775536	13	1.088360045	0.069775536	13	NA	NA	0
74	22	Pulse.Sorbitol	NA	Glu2	Glu2Sor1	2	21	1	Passed	549	-3271	V5	OFF	NA	NA	1.060265523	0.054421274	13	1.060265523	0.054421274	13	NA	NA	0
74	22	Pulse.Sorbitol	NA	Glu2	Glu2Sor1	3	21	2	Passed	909	-2911	V5	OFF	NA	NA	1.099043586	0.095392808	15	1.068887762	0.032236929	13	1.29505644	0.162056959	2
74	22	Pulse.Sorbitol	NA	Glu2	Glu2Sor1	4	21	3	Passed	1269	-2551	V5	OFF	NA	NA	1.083310365	0.077086199	15	1.057966815	0.027537904	13	1.248043442	0.107089213	2
74	22	Pulse.Sorbitol	NA	Glu2	Glu2Sor1	5	21	4	Passed	1629	-2191	V5	OFF	NA	NA	1.0667149	0.055535556	15	1.049363012	0.024017985	13	1.179502172	0.083068206	2
74	22	Pulse.Sorbitol	NA	Glu2	Glu2Sor1	6	21	5	Passed	1989	-1831	V5	OFF	NA	NA	1.081298432	0.065471049	16	1.054290457	0.019740843	13	1.198332993	0.067255473	3
74	22	Pulse.Sorbitol	NA	Glu2	Glu2Sor1	7	21	6	Passed	2349	-1471	V5	OFF	NA	NA	1.077615373	0.062662713	17	1.047648784	0.021170637	13	1.175006788	0.05109858	4
74	22	Pulse.Sorbitol	NA	Glu2	Glu2Sor1	8	21	7	Passed	2709	-1111	V5	OFF	NA	NA	1.077627695	0.062659101	17	1.047664898	0.021181089	13	1.175006788	0.05109858	4
74	22	Pulse.Sorbitol	NA	Glu2	Glu2Sor1	9	21	8	Passed	3069	-751	V5	OFF	NA	NA	1.082468953	0.056388778	18	1.053775591	0.0181361	13	1.157071694	0.053798058	5
74	22	Pulse.Sorbitol	NA	Glu2	Glu2Sor1	10	21	9	Passed	3429	-391	V5	OFF	NA	NA	1.071370766	0.04615191	18	1.04874527	0.018032075	13	1.130197057	0.045690751	5
74	22	Pulse.Sorbitol	NA	Glu2	Glu2Sor1	11	21	10	Passed	3789	-31	V5	OFF	NA	NA	1.059441118	0.039181789	19	1.044957056	0.022929594	13	1.090823254	0.050375302	6
74	22	Pulse.Sorbitol	NA	Glu2	Glu2Sor1	12	21	11	Failed	4149	329	V5	ON	NA	NA	NA	NA	0	NA	NA	0	NA	NA	0
74	22	Pulse.Sorbitol	NA	Glu2	Glu2Sor1	13	21	12	Passed	4509	689	V5	ON	NA	NA	1.224982478	0.090522113	19	1.180263185	0.056451177	13	1.321874277	0.073389381	6
74	22	Pulse.Sorbitol	NA	Glu2	Glu2Sor1	14	21	13	Passed	4869	1049	V5	ON	NA	NA	1.183862546	0.072633401	19	1.153140495	0.051015013	13	1.25042699	0.070534656	6
74	22	Pulse.Sorbitol	NA	Glu2	Glu2Sor1	15	21	14	Passed	5229	1409	V5	ON	NA	NA	1.104205196	0.051403704	20	1.091677614	0.033715025	13	1.127470707	0.071571441	7
74	22	Pulse.Sorbitol	NA	Glu2	Glu2Sor1	16	21	15	Passed	5589	1769	V5	ON	NA	NA	1.104072391	0.050970753	20	1.091764938	0.033683041	13	1.126929089	0.070853855	7
74	22	Pulse.Sorbitol	NA	Glu2	Glu2Sor1	17	21	16	Passed	5949	2129	V5	ON	NA	NA	1.082761643	0.044135352	20	1.068539898	0.026729393	13	1.109173456	0.059054621	7
74	22	Pulse.Sorbitol	NA	Glu2	Glu2Sor1	18	21	17	Passed	6309	2489	V5	ON	NA	NA	1.083214924	0.044483299	20	1.068492037	0.026836952	13	1.110557427	0.059023496	7
74	22	Pulse.Sorbitol	NA	Glu2	Glu2Sor1	19	21	18	Passed	6669	2849	V5	ON	NA	NA	1.082756847	0.044101665	20	1.068492037	0.026836952	13	1.109248636	0.05881257	7
74	22	Pulse.Sorbitol	NA	Glu2	Glu2Sor1	20	21	19	Passed	7029	3209	V5	ON	NA	NA	1.084762398	0.048958629	20	1.068492037	0.026836952	13	1.114978783	0.067164855	7
74	22	Pulse.Sorbitol	NA	Glu2	Glu2Sor1	21	21	20	Passed	7389	3569	V5	ON	NA	NA	1.076373382	0.048650064	20	1.071079107	0.025332549	13	1.086205608	0.077704354	7
74	22	Pulse.Sorbitol	NA	Glu2	Glu2Sor1	22	21	21	Passed	7749	3929	V5	ON	NA	NA	1.09165677	0.066063394	20	1.080401096	0.02565945	13	1.112560166	0.108256288	7
74	22	Pulse.Sorbitol	NA	Glu2	Glu2Sor1	23	21	22	Passed	8109	4289	V5	ON	NA	NA	1.091858394	0.06623584	20	1.080523114	0.025594213	13	1.112909628	0.108568985	7
74	22	Pulse.Sorbitol	NA	Glu2	Glu2Sor1	24	21	23	Passed	8469	4649	V5	ON	NA	NA	1.091843975	0.066239677	20	1.080500931	0.025599286	13	1.112909628	0.108568985	7
74	22	Pulse.Sorbitol	NA	Glu2	Glu2Sor1	25	21	24	Failed	8829	5009	V5	ON	NA	NA	NA	NA	0	NA	NA	0	NA	NA	0
74	22	Pulse.Sorbitol	NA	Glu2	Glu2Sor1	26	21	25	Passed	9189	5369	V5	ON	NA	NA	1.092291996	0.066139214	20	1.081034435	0.025573721	13	1.113198895	0.108442089	7
74	22	Pulse.Sorbitol	NA	Glu2	Glu2Sor1	27	21	26	Failed	9549	5729	V5	ON	NA	NA	NA	NA	0	NA	NA	0	NA	NA	0
74	22	Pulse.Sorbitol	NA	Glu2	Glu2Sor1	28	21	27	Passed	9909	6089	V5	ON	NA	NA	1.076039306	0.021846953	20	1.07636266	0.020870861	13	1.075438792	0.025289984	7
74	22	Pulse.Sorbitol	NA	Glu2	Glu2Sor1	29	21	28	Passed	10269	6449	V5	ON	NA	NA	1.075331217	0.024898902	20	1.077046929	0.020182393	13	1.072144895	0.033620101	7
74	22	Pulse.Sorbitol	NA	Glu2	Glu2Sor1	30	21	29	Passed	10629	6809	V5	ON	NA	NA	1.075718088	0.02565656	20	1.077213487	0.020113441	13	1.072940919	0.035518202	7
74	22	Pulse.Sorbitol	NA	Glu2	Glu2Sor1	31	21	30	Passed	10989	7169	V5	ON	NA	NA	1.074233714	0.029423835	20	1.07175913	0.024430193	13	1.078829371	0.038858762	7
74	22	Pulse.Sorbitol	NA	Glu2	Glu2Sor1	32	21	31	Passed	11349	7529	V5	ON	NA	NA	1.074280713	0.029397829	20	1.071794971	0.024386823	13	1.07889709	0.038846507	7
74	22	Pulse.Sorbitol	NA	Glu2	Glu2Sor1	33	21	32	Passed	11709	7889	V5	ON	NA	NA	1.074010265	0.021842069	20	1.074760172	0.018503935	13	1.072617579	0.028678706	7
74	22	Pulse.Sorbitol	NA	Glu2	Glu2Sor1	34	21	33	Passed	12069	8249	V5	ON	NA	NA	1.071438108	0.017710337	20	1.070455232	0.014161284	13	1.073263448	0.024211152	7
74	22	Pulse.Sorbitol	NA	Glu2	Glu2Sor1	35	21	34	Passed	12429	8609	V5	ON	NA	NA	1.071384039	0.017774495	20	1.070360177	0.014286317	13	1.073285495	0.024202611	7
74	22	Pulse.Sorbitol	NA	Glu2	Glu2Sor1	36	21	35	Passed	12789	8969	V5	ON	NA	NA	1.063196637	0.023350213	20	1.058378902	0.024512312	13	1.072143859	0.019523782	7
74	22	Pulse.Sorbitol	NA	Glu2	Glu2Sor1	37	21	36	Passed	13149	9329	V5	ON	NA	NA	1.068625228	0.024639294	20	1.06304942	0.028175814	13	1.0789803	0.011927038	7
74	22	Pulse.Sorbitol	NA	Glu2	Glu2Sor1	38	21	37	Failed	13509	9689	V5	ON	NA	NA	NA	NA	0	NA	NA	0	NA	NA	0
74	22	Pulse.Sorbitol	NA	Glu2	Glu2Sor1	39	21	38	Passed	13869	10049	V5	ON	NA	NA	1.070875936	0.031319563	20	1.069462686	0.03520914	13	1.073500542	0.024789105	7
74	22	Pulse.Sorbitol	NA	Glu2	Glu2Sor1	40	21	39	Passed	14229	10409	V5	ON	NA	NA	1.070952961	0.03131637	20	1.069491521	0.035176669	13	1.073667064	0.024851155	7
74	22	Pulse.Sorbitol	NA	Glu2	Glu2Sor1	41	21	40	Passed	14589	10769	V5	ON	NA	NA	1.07089506	0.031303398	20	1.069491521	0.035176669	13	1.073501633	0.024820042	7
74	22	Pulse.Sorbitol	NA	Glu2	Glu2Sor1	42	21	41	Passed	14949	11129	V5	ON	NA	NA	1.07089506	0.031303398	20	1.069491521	0.035176669	13	1.073501633	0.024820042	7
74	22	Pulse.Sorbitol	NA	Glu2	Glu2Sor1	43	21	42	Passed	15309	11489	V5	ON	NA	NA	1.078099558	0.03133282	20	1.069722252	0.033382706	13	1.093657412	0.021109428	7
74	22	Pulse.Sorbitol	NA	Glu2	Glu2Sor1	44	21	43	Passed	15669	11849	V5	ON	NA	NA	1.072471379	0.033150452	20	1.064133793	0.034841924	13	1.087955468	0.024935191	7
74	22	Pulse.Sorbitol	NA	Glu2	Glu2Sor1	45	21	44	Passed	16029	12209	V5	ON	NA	NA	1.072622671	0.031647524	20	1.06442292	0.033730425	13	1.08785078	0.021907061	7
74	22	Pulse.Sorbitol	NA	Glu2	Glu2Sor1	46	21	45	Passed	16389	12569	V5	ON	NA	NA	1.081845473	0.031298659	20	1.075481844	0.034211424	13	1.093663641	0.022595455	7
74	22	Pulse.Sorbitol	NA	Glu2	Glu2Sor1	47	21	46	Passed	16749	12929	V5	ON	NA	NA	1.081809765	0.031315831	20	1.075445416	0.034240929	13	1.09362927	0.022580154	7
74	22	Pulse.Sorbitol	NA	Glu2	Glu2Sor1	48	21	47	Passed	17109	13289	V5	ON	NA	NA	1.073049005	0.03233516	20	1.061251441	0.030212569	13	1.094958767	0.024974856	7
74	22	Pulse.Sorbitol	NA	Glu2	Glu2Sor1	49	21	48	Passed	17469	13649	V5	ON	NA	NA	1.073809715	0.025609441	20	1.067097016	0.024666298	13	1.086276155	0.024104776	7
74	22	Pulse.Sorbitol	NA	Glu2	Glu2Sor1	50	21	49	Passed	17829	14009	V5	ON	NA	NA	1.072303378	0.026124199	20	1.066575408	0.027736394	13	1.082941035	0.020480349	7
74	22	Pulse.Sorbitol	NA	Glu2	Glu2Sor1	51	21	50	Passed	18189	14369	V5	ON	NA	NA	1.07384068	0.026653857	20	1.066389865	0.028992434	13	1.087677907	0.014996816	7
74	22	Pulse.Sorbitol	NA	Glu2	Glu2Sor1	52	21	51	Passed	18549	14729	V5	OFF	NA	NA	1.073860232	0.026805747	20	1.066378629	0.029186903	13	1.087754638	0.015004783	7
74	22	Pulse.Sorbitol	NA	Glu2	Glu2Sor1	53	21	52	Passed	18909	15089	V5	OFF	NA	NA	1.073898404	0.026802803	20	1.066419173	0.029183135	13	1.087788406	0.015010105	7
74	22	Pulse.Sorbitol	NA	Glu2	Glu2Sor1	54	21	53	Passed	19269	15449	V5	OFF	NA	NA	1.056626079	0.023306166	20	1.048986094	0.025040509	13	1.070814623	0.010230997	7
74	22	Pulse.Sorbitol	NA	Glu2	Glu2Sor1	55	21	54	Passed	19629	15809	V5	OFF	NA	NA	1.064092694	0.025357843	20	1.05762929	0.028368562	13	1.076096159	0.012964149	7
74	22	Pulse.Sorbitol	NA	Glu2	Glu2Sor1	56	21	55	Failed	19989	16169	V5	OFF	NA	NA	NA	NA	0	NA	NA	0	NA	NA	0
74	22	Pulse.Sorbitol	NA	Glu2	Glu2Sor1	57	21	56	Passed	20349	16529	V5	OFF	NA	NA	1.062412489	0.030322904	20	1.056564272	0.034462418	13	1.073273463	0.018017799	7
74	22	Pulse.Sorbitol	NA	Glu2	Glu2Sor1	58	21	57	Failed	20709	16889	V5	OFF	NA	NA	NA	NA	0	NA	NA	0	NA	NA	0
74	22	Pulse.Sorbitol	NA	Glu2	Glu2Sor1	59	21	58	Passed	21069	17249	V5	OFF	NA	NA	1.06244374	0.030320794	20	1.056579572	0.034442802	13	1.073334337	0.018049449	7
74	22	Pulse.Sorbitol	NA	Glu2	Glu2Sor1	60	21	59	Passed	21429	17609	V5	OFF	NA	NA	1.06244374	0.030320794	20	1.056579572	0.034442802	13	1.073334337	0.018049449	7
74	22	Pulse.Sorbitol	NA	Glu2	Glu2Sor1	61	21	60	Passed	21789	17969	V5	OFF	NA	NA	1.062325194	0.029556737	20	1.053335625	0.032046234	13	1.079020108	0.014567537	7
74	22	Pulse.Sorbitol	NA	Glu2	Glu2Sor1	62	21	61	Failed	22149	18329	V5	OFF	NA	NA	NA	NA	0	NA	NA	0	NA	NA	0
74	22	Pulse.Sorbitol	NA	Glu2	Glu2Sor1	63	21	62	Passed	22509	18689	V5	OFF	NA	NA	1.061754185	0.029220057	20	1.052664969	0.031435311	13	1.078634156	0.0146956	7
74	22	Pulse.Sorbitol	NA	Glu2	Glu2Sor1	64	21	63	Passed	22869	19049	V5	OFF	NA	NA	1.062947953	0.034513662	20	1.054171434	0.039248724	13	1.079247204	0.014640711	7
74	22	Pulse.Sorbitol	NA	Glu2	Glu2Sor1	65	21	64	Failed	23229	19409	V5	OFF	NA	NA	NA	NA	0	NA	NA	0	NA	NA	0
74	22	Pulse.Sorbitol	NA	Glu2	Glu2Sor1	66	21	65	Passed	23589	19769	V5	OFF	NA	NA	1.062883562	0.034543322	20	1.054171511	0.039350923	13	1.079063085	0.014551645	7
74	22	Pulse.Sorbitol	NA	Glu2	Glu2Sor1	67	21	66	Passed	23949	20129	V5	OFF	NA	NA	1.052589053	0.040392361	20	1.049146138	0.046965517	13	1.058983039	0.026108482	7
74	22	Pulse.Sorbitol	NA	Glu2	Glu2Sor1	68	21	67	Passed	24309	20489	V5	OFF	NA	NA	1.053305392	0.041591141	20	1.050321165	0.048331915	13	1.058847529	0.027398808	7
74	22	Pulse.Sorbitol	NA	Glu2	Glu2Sor1	69	21	68	Passed	24669	20849	V5	OFF	NA	NA	1.053293105	0.041554291	20	1.050302261	0.048280436	13	1.058847529	0.027398808	7
74	22	Pulse.Sorbitol	NA	Glu2	Glu2Sor1	70	21	69	Passed	25029	21209	V5	OFF	NA	NA	1.052328928	0.033243113	20	1.050815288	0.036432757	13	1.055139973	0.028820535	7
74	22	Pulse.Sorbitol	NA	Glu2	Glu2Sor1	71	21	70	Passed	25389	21569	V5	OFF	NA	NA	1.057775806	0.031221977	20	1.055231723	0.035192839	13	1.062500532	0.023869757	7
74	22	Pulse.Sorbitol	NA	Glu2	Glu2Sor1	72	21	71	Passed	25749	21929	V5	OFF	NA	NA	1.057765648	0.031234759	20	1.055216096	0.035209568	13	1.062500532	0.023869757	7
74	22	Pulse.Sorbitol	NA	Glu2	Glu2Sor1	73	21	72	Failed	26109	22289	V5	OFF	NA	NA	NA	NA	0	NA	NA	0	NA	NA	0
74	22	Pulse.Sorbitol	NA	Glu2	Glu2Sor1	74	21	73	Passed	26469	22649	V5	OFF	NA	NA	1.059666349	0.031000012	20	1.05600999	0.036227609	13	1.06645673	0.018317459	7
74	22	Pulse.Sorbitol	NA	Glu2	Glu2Sor1	75	21	74	Failed	26829	23009	V5	OFF	NA	NA	NA	NA	0	NA	NA	0	NA	NA	0
74	22	Pulse.Sorbitol	NA	Glu2	Glu2Sor1	76	21	75	Passed	27189	23369	V5	OFF	NA	NA	1.060694705	0.028992788	20	1.06004494	0.03405521	13	1.061901411	0.018431332	7
74	22	Pulse.Sorbitol	NA	Glu2	Glu2Sor1	77	21	76	Passed	27549	23729	V5	OFF	NA	NA	1.060669461	0.028995626	20	1.060018157	0.034053214	13	1.061879024	0.018452498	7
74	22	Pulse.Sorbitol	NA	Glu2	Glu2Sor1	78	21	77	Failed	27909	24089	V5	OFF	NA	NA	NA	NA	0	NA	NA	0	NA	NA	0
74	22	Pulse.Sorbitol	NA	Glu2	Glu2Sor1	79	21	78	Passed	28269	24449	V5	OFF	NA	NA	1.060669461	0.028995626	20	1.060018157	0.034053214	13	1.061879024	0.018452498	7
74	22	Pulse.Sorbitol	NA	Glu2	Glu2Sor1	80	21	79	Passed	28629	24809	V5	OFF	NA	NA	1.060669461	0.028995626	20	1.060018157	0.034053214	13	1.061879024	0.018452498	7
74	22	Pulse.Sorbitol	NA	Glu2	Glu2Sor1	81	21	80	Passed	28989	25169	V5	OFF	NA	NA	1.056672921	0.031149487	20	1.059383559	0.037478036	13	1.05163888	0.014761283	7
74	22	Pulse.Sorbitol	NA	Glu2	Glu2Sor1	82	21	81	Failed	29349	25529	V5	OFF	NA	NA	NA	NA	0	NA	NA	0	NA	NA	0
74	22	Pulse.Sorbitol	NA	Glu2	Glu2Sor1	83	21	82	Passed	29709	25889	V5	OFF	NA	NA	1.062704765	0.028608874	20	1.061119601	0.033411896	13	1.065648641	0.018535092	7
74	22	Pulse.Sorbitol	NA	Glu2	Glu2Sor1	84	21	83	Failed	30069	26249	V5	OFF	NA	NA	NA	NA	0	NA	NA	0	NA	NA	0
74	22	Pulse.Sorbitol	NA	Glu2	Glu2Sor1	85	21	84	Passed	30429	26609	V5	OFF	NA	NA	1.065181311	0.034498734	20	1.060475543	0.039542264	13	1.073920594	0.022462938	7
74	22	Pulse.Sorbitol	NA	Glu2	Glu2Sor1	86	21	85	Failed	30789	26969	V5	OFF	NA	NA	NA	NA	0	NA	NA	0	NA	NA	0
74	22	Pulse.Sorbitol	NA	Glu2	Glu2Sor1	87	21	86	Passed	31149	27329	V5	OFF	NA	NA	1.064622748	0.031489472	20	1.063392211	0.036512601	13	1.066908031	0.02154788	7
74	22	Pulse.Sorbitol	NA	Glu2	Glu2Sor1	88	21	87	Passed	31509	27689	V5	OFF	NA	NA	1.062047787	0.03231793	20	1.061342548	0.036695013	13	1.063357518	0.024724352	7
74	22	Pulse.Sorbitol	NA	Glu2	Glu2Sor1	89	21	88	Passed	31869	28049	V5	OFF	NA	NA	1.062124785	0.032342808	20	1.06141077	0.036701646	13	1.063450814	0.024805983	7
74	22	Pulse.Sorbitol	NA	Glu2	Glu2Sor1	90	21	89	Failed	32229	28409	V5	OFF	NA	NA	NA	NA	0	NA	NA	0	NA	NA	0
74	22	Pulse.Sorbitol	NA	Glu2	Glu2Sor1	91	21	90	Passed	32589	28769	V5	OFF	NA	NA	1.062110099	0.032335377	20	1.0613588	0.036674519	13	1.063505369	0.024848698	7
74	22	Pulse.Sorbitol	NA	Glu2	Glu2Sor1	92	21	91	Passed	32949	29129	V5	OFF	NA	NA	1.023760264	0.048096604	20	1.018204001	0.053714455	13	1.03407904	0.036929648	7
74	22	Pulse.Sorbitol	NA	Glu2	Glu2Sor1	93	21	92	Passed	33309	29489	V5	OFF	NA	NA	1.0502693	0.030155053	20	1.05037682	0.034794414	13	1.050069618	0.021404725	7
74	22	Pulse.Sorbitol	NA	Glu2	Glu2Sor1	94	21	93	Passed	33669	29849	V5	OFF	NA	NA	1.022859522	0.043289498	20	1.032113843	0.036333488	13	1.005672926	0.052572425	7
74	22	Pulse.Sorbitol	NA	Glu2	Glu2Sor1	95	21	94	Failed	34029	30209	V5	OFF	NA	NA	NA	NA	0	NA	NA	0	NA	NA	0
74	22	Pulse.Sorbitol	NA	Glu2	Glu2Sor1	96	21	95	Passed	34389	30569	V5	OFF	NA	NA	1.014428294	0.044475674	20	1.013777825	0.045117438	13	1.015636308	0.04679906	7
74	22	Pulse.Sorbitol	NA	Glu2	Glu2Sor1	97	21	96	Passed	34749	30929	V5	OFF	NA	NA	1.020602424	0.053546701	20	1.020234863	0.063552445	13	1.021285037	0.031637947	7
74	22	Pulse.Sorbitol	NA	Glu2	Glu2Sor1	98	21	97	Failed	35109	31289	V5	OFF	NA	NA	NA	NA	0	NA	NA	0	NA	NA	0
74	22	Pulse.Sorbitol	NA	Glu2	Glu2Sor1	99	21	98	Passed	35469	31649	V5	OFF	NA	NA	1.026938497	0.044043817	20	1.037885737	0.046809326	13	1.006607907	0.031918295	7
74	22	Pulse.Sorbitol	NA	Glu2	Glu2Sor1	100	21	99	Passed	35829	32009	V5	OFF	NA	NA	1.021549078	0.052790575	20	1.038011826	0.046831211	13	0.990975402	0.052544535	7
74	22	Pulse.Sorbitol	NA	Glu2	Glu2Sor1	101	21	100	Passed	36189	32369	V5	OFF	NA	NA	1.021543983	0.052789451	20	1.038003988	0.04683219	13	0.990975402	0.052544535	7
74	22	Pulse.Sorbitol	NA	Glu2	Glu2Sor1	102	21	101	Passed	36549	32729	V5	OFF	NA	NA	1.002619996	0.063048608	20	1.003827036	0.060831263	13	1.000378349	0.071958308	7
74	22	Pulse.Sorbitol	NA	Glu2	Glu2Sor1	103	21	102	Passed	36909	33089	V5	OFF	NA	NA	1.001404311	0.066662774	20	1.003824495	0.060835022	13	0.996909682	0.081451651	7
74	22	Pulse.Sorbitol	NA	Glu2	Glu2Sor1	104	21	103	Failed	37269	33449	V5	OFF	NA	NA	NA	NA	0	NA	NA	0	NA	NA	0
74	22	Pulse.Sorbitol	NA	Glu2	Glu2Sor1	105	21	104	Passed	37629	33809	V5	OFF	NA	NA	1.075522416	0.158871235	20	1.044269042	0.0365969	13	1.133564395	0.266836144	7
74	22	Pulse.Sorbitol	NA	Glu2	Glu2Sor1	106	21	105	Failed	37989	34169	V5	OFF	NA	NA	NA	NA	0	NA	NA	0	NA	NA	0
74	22	Pulse.Sorbitol	NA	Glu2	Glu2Sor1	107	21	106	Passed	38349	34529	V5	OFF	NA	NA	1.018765965	0.053786085	19	1.017916082	0.048549201	13	1.020607377	0.068933212	6
74	22	Pulse.Sorbitol	NA	Glu2	Glu2Sor1	108	21	107	Failed	38709	34889	V5	OFF	NA	NA	NA	NA	0	NA	NA	0	NA	NA	0
74	22	Pulse.Sorbitol	NA	Glu2	Glu2Sor1	109	21	108	Failed	39069	35249	V5	OFF	NA	NA	NA	NA	0	NA	NA	0	NA	NA	0
74	22	Pulse.Sorbitol	NA	Glu2	Glu2Sor1	110	21	109	Passed	39429	35609	V5	OFF	NA	NA	1.018565897	0.056840738	17	1.018976765	0.050777768	12	1.017579812	0.076362337	5
74	22	Pulse.Sorbitol	NA	Glu2	Glu2Sor1	111	21	110	Passed	39789	35969	V5	OFF	NA	NA	1.018565897	0.056840738	17	1.018976765	0.050777768	12	1.017579812	0.076362337	5
74	22	Pulse.Sorbitol	NA	Glu2	Glu2Sor1	112	21	111	Passed	40149	36329	V5	OFF	NA	NA	1.01095051	0.048934999	16	1.018976765	0.050777768	12	0.986871743	0.038579421	4
74	22	Pulse.Sorbitol	NA	Glu2	Glu2Sor1	113	21	112	Passed	40509	36689	V5	OFF	NA	NA	1.042840672	0.027120236	16	1.045773114	0.030710842	12	1.034043348	0.009039392	4
74	22	Pulse.Sorbitol	NA	Glu2	Glu2Sor1	114	21	113	Passed	40869	37049	V5	OFF	NA	NA	1.043204158	0.02795851	16	1.046249232	0.031673548	12	1.034068938	0.009032275	4
74	22	Pulse.Sorbitol	NA	Glu2	Glu2Sor1	115	21	114	Failed	41229	37409	V5	OFF	NA	NA	NA	NA	0	NA	NA	0	NA	NA	0
74	22	Pulse.Sorbitol	NA	Glu2	Glu2Sor1	116	21	115	Failed	41589	37769	V5	OFF	NA	NA	NA	NA	0	NA	NA	0	NA	NA	0
74	22	Pulse.Sorbitol	NA	Glu2	Glu2Sor1	117	21	116	Failed	41949	38129	V5	OFF	NA	NA	NA	NA	0	NA	NA	0	NA	NA	0
74	22	Pulse.Sorbitol	NA	Glu2	Glu2Sor1	118	21	117	Passed	42309	38489	V5	OFF	NA	NA	1.062368757	0.023789137	9	1.062368757	0.023789137	9	NA	NA	0
74	22	Pulse.Sorbitol	NA	Glu2	Glu2Sor1	119	21	118	Passed	42669	38849	V5	OFF	NA	NA	1.057000804	0.019327154	9	1.057000804	0.019327154	9	NA	NA	0
74	23	Pulse.Sorbitol	NA	Glu2	Glu2Sor1	1	22	0	Passed	198	-3622	V5	OFF	NA	NA	1.077251426	0.079451148	13	1.077251426	0.079451148	13	NA	NA	0
74	23	Pulse.Sorbitol	NA	Glu2	Glu2Sor1	2	22	1	Passed	558	-3262	V5	OFF	NA	NA	1.092325668	0.132156198	14	1.060304421	0.058046551	13	1.508601876	NA	1
74	23	Pulse.Sorbitol	NA	Glu2	Glu2Sor1	3	22	2	Passed	918	-2902	V5	OFF	NA	NA	1.074134008	0.102854712	14	1.048491719	0.038577068	13	1.407483765	NA	1
74	23	Pulse.Sorbitol	NA	Glu2	Glu2Sor1	4	22	3	Passed	1278	-2542	V5	OFF	NA	NA	1.073570861	0.098585491	15	1.039555167	0.038811375	13	1.294672871	0.071954428	2
74	23	Pulse.Sorbitol	NA	Glu2	Glu2Sor1	5	22	4	Passed	1638	-2182	V5	OFF	NA	NA	1.106443309	0.16321499	16	1.039274015	0.038884683	13	1.397510249	0.18524389	3
74	23	Pulse.Sorbitol	NA	Glu2	Glu2Sor1	6	22	5	Passed	1998	-1822	V5	OFF	NA	NA	1.083330877	0.077812684	18	1.042455402	0.026758062	13	1.189607113	0.063533961	5
74	23	Pulse.Sorbitol	NA	Glu2	Glu2Sor1	7	22	6	Passed	2358	-1462	V5	OFF	NA	NA	1.077975761	0.067111494	18	1.044055032	0.027225286	13	1.166169656	0.058787282	5
74	23	Pulse.Sorbitol	NA	Glu2	Glu2Sor1	8	22	7	Passed	2718	-1102	V5	OFF	NA	NA	1.073410721	0.059958569	19	1.041824613	0.019004112	13	1.141847289	0.062137611	6
74	23	Pulse.Sorbitol	NA	Glu2	Glu2Sor1	9	22	8	Passed	3078	-742	V5	OFF	NA	NA	1.070857725	0.056834487	19	1.042503847	0.020316437	13	1.132291126	0.063394228	6
74	23	Pulse.Sorbitol	NA	Glu2	Glu2Sor1	10	22	9	Passed	3438	-382	V5	OFF	NA	NA	1.075392126	0.059734611	20	1.045768639	0.024678019	13	1.130407174	0.068182895	7
74	23	Pulse.Sorbitol	NA	Glu2	Glu2Sor1	11	22	10	Passed	3798	-22	V5	OFF	NA	NA	1.06324894	0.064758928	21	1.034982939	0.025620954	13	1.109181192	0.083437258	8
74	23	Pulse.Sorbitol	NA	Glu2	Glu2Sor1	12	22	11	Passed	4158	338	V5	ON	NA	NA	1.28306386	0.106410605	22	1.232164266	0.058476678	13	1.356585495	0.11959537	9
74	23	Pulse.Sorbitol	NA	Glu2	Glu2Sor1	13	22	12	Passed	4518	698	V5	ON	NA	NA	1.253426303	0.109465801	22	1.192474779	0.047875413	13	1.341467393	0.115149947	9
74	23	Pulse.Sorbitol	NA	Glu2	Glu2Sor1	14	22	13	Passed	4878	1058	V5	ON	NA	NA	1.182263719	0.097425805	22	1.130411087	0.04597434	13	1.257161966	0.105192141	9
74	23	Pulse.Sorbitol	NA	Glu2	Glu2Sor1	15	22	14	Passed	5238	1418	V5	ON	NA	NA	1.154672787	0.133428991	22	1.097403314	0.030656137	13	1.23739536	0.179710568	9
74	23	Pulse.Sorbitol	NA	Glu2	Glu2Sor1	16	22	15	Passed	5598	1778	V5	ON	NA	NA	1.154748345	0.13342043	22	1.097418385	0.030673621	13	1.237558287	0.179612773	9
74	23	Pulse.Sorbitol	NA	Glu2	Glu2Sor1	17	22	16	Passed	5958	2138	V5	ON	NA	NA	1.085117758	0.05069365	22	1.062125934	0.024018724	13	1.118328171	0.061487279	9
74	23	Pulse.Sorbitol	NA	Glu2	Glu2Sor1	18	22	17	Passed	6318	2498	V5	ON	NA	NA	1.08393595	0.04681277	22	1.061210914	0.024867045	13	1.116761001	0.052664973	9
74	23	Pulse.Sorbitol	NA	Glu2	Glu2Sor1	19	22	18	Passed	6678	2858	V5	ON	NA	NA	1.074995878	0.042950245	22	1.062734096	0.023088596	13	1.092707342	0.058698771	9
74	23	Pulse.Sorbitol	NA	Glu2	Glu2Sor1	20	22	19	Failed	7038	3218	V5	ON	NA	NA	NA	NA	0	NA	NA	0	NA	NA	0
74	23	Pulse.Sorbitol	NA	Glu2	Glu2Sor1	21	22	20	Passed	7398	3578	V5	ON	NA	NA	1.078797213	0.038371752	22	1.067279115	0.027917197	13	1.095434465	0.046572433	9
74	23	Pulse.Sorbitol	NA	Glu2	Glu2Sor1	22	22	21	Passed	7758	3938	V5	ON	NA	NA	1.078924159	0.038381952	22	1.067413064	0.027966783	13	1.095551296	0.046556744	9
74	23	Pulse.Sorbitol	NA	Glu2	Glu2Sor1	23	22	22	Passed	8118	4298	V5	ON	NA	NA	1.080581575	0.03725098	22	1.071278205	0.02870073	13	1.094019776	0.045421787	9
74	23	Pulse.Sorbitol	NA	Glu2	Glu2Sor1	24	22	23	Passed	8478	4658	V5	ON	NA	NA	1.080187867	0.028679394	22	1.076658453	0.025962638	13	1.08528591	0.033143833	9
74	23	Pulse.Sorbitol	NA	Glu2	Glu2Sor1	25	22	24	Passed	8838	5018	V5	ON	NA	NA	1.074296769	0.024659969	23	1.074539053	0.022272148	13	1.073981799	0.028721211	10
74	23	Pulse.Sorbitol	NA	Glu2	Glu2Sor1	26	22	25	Passed	9198	5378	V5	ON	NA	NA	1.07427544	0.024656324	23	1.074541979	0.022343439	13	1.073928938	0.0286389	10
74	23	Pulse.Sorbitol	NA	Glu2	Glu2Sor1	27	22	26	Passed	9558	5738	V5	ON	NA	NA	1.074265105	0.024653132	23	1.074523695	0.022337214	13	1.073928938	0.0286389	10
74	23	Pulse.Sorbitol	NA	Glu2	Glu2Sor1	28	22	27	Passed	9918	6098	V5	ON	NA	NA	1.07431456	0.024648952	23	1.074523695	0.022337214	13	1.074042685	0.028631445	10
74	23	Pulse.Sorbitol	NA	Glu2	Glu2Sor1	29	22	28	Passed	10278	6458	V5	ON	NA	NA	1.07431456	0.024648952	23	1.074523695	0.022337214	13	1.074042685	0.028631445	10
74	23	Pulse.Sorbitol	NA	Glu2	Glu2Sor1	30	22	29	Passed	10638	6818	V5	ON	NA	NA	1.064748777	0.026457517	23	1.067368424	0.02075264	13	1.061343235	0.033377886	10
74	23	Pulse.Sorbitol	NA	Glu2	Glu2Sor1	31	22	30	Passed	10998	7178	V5	ON	NA	NA	1.070743408	0.032726288	23	1.074250451	0.022187173	13	1.066184251	0.043826958	10
74	23	Pulse.Sorbitol	NA	Glu2	Glu2Sor1	32	22	31	Passed	11358	7538	V5	ON	NA	NA	1.07520643	0.03062874	23	1.083866104	0.026763582	13	1.063948853	0.032999936	10
74	23	Pulse.Sorbitol	NA	Glu2	Glu2Sor1	33	22	32	Passed	11718	7898	V5	ON	NA	NA	1.068427334	0.029321655	23	1.079129749	0.02242052	13	1.054514195	0.032416998	10
74	23	Pulse.Sorbitol	NA	Glu2	Glu2Sor1	34	22	33	Passed	12078	8258	V5	ON	NA	NA	1.071575818	0.031244647	23	1.084767094	0.030156533	13	1.054427159	0.024406569	10
74	23	Pulse.Sorbitol	NA	Glu2	Glu2Sor1	35	22	34	Passed	12438	8618	V5	ON	NA	NA	1.068177662	0.031303767	23	1.079902512	0.028698738	13	1.052935358	0.028991459	10
74	23	Pulse.Sorbitol	NA	Glu2	Glu2Sor1	36	22	35	Passed	12798	8978	V5	ON	NA	NA	1.065065473	0.032877396	23	1.079902512	0.028698738	13	1.045777323	0.028508832	10
74	23	Pulse.Sorbitol	NA	Glu2	Glu2Sor1	37	22	36	Passed	13158	9338	V5	ON	NA	NA	1.065065473	0.032877396	23	1.079902512	0.028698738	13	1.045777323	0.028508832	10
74	23	Pulse.Sorbitol	NA	Glu2	Glu2Sor1	38	22	37	Passed	13518	9698	V5	ON	NA	NA	1.060692791	0.030609791	23	1.073290775	0.029735772	13	1.044315412	0.024168636	10
74	23	Pulse.Sorbitol	NA	Glu2	Glu2Sor1	39	22	38	Passed	13878	10058	V5	ON	NA	NA	1.066500182	0.029254208	23	1.073590971	0.028454026	13	1.057282158	0.029076263	10
74	23	Pulse.Sorbitol	NA	Glu2	Glu2Sor1	40	22	39	Passed	14238	10418	V5	ON	NA	NA	1.059649839	0.028440442	23	1.064980503	0.027078611	13	1.052719975	0.03008551	10
74	23	Pulse.Sorbitol	NA	Glu2	Glu2Sor1	41	22	40	Passed	14598	10778	V5	ON	NA	NA	1.066294045	0.031653131	23	1.071495012	0.03145838	13	1.059532789	0.032245418	10
74	23	Pulse.Sorbitol	NA	Glu2	Glu2Sor1	42	22	41	Passed	14958	11138	V5	ON	NA	NA	1.057542531	0.029242856	23	1.062557346	0.03119779	13	1.051023271	0.026628346	10
74	23	Pulse.Sorbitol	NA	Glu2	Glu2Sor1	43	22	42	Passed	15318	11498	V5	ON	NA	NA	1.061915767	0.03309048	23	1.071734385	0.031422054	13	1.049151565	0.032247126	10
74	23	Pulse.Sorbitol	NA	Glu2	Glu2Sor1	44	22	43	Passed	15678	11858	V5	ON	NA	NA	1.058017559	0.032851311	23	1.066417706	0.030836077	13	1.047097367	0.033701974	10
74	23	Pulse.Sorbitol	NA	Glu2	Glu2Sor1	45	22	44	Passed	16038	12218	V5	ON	NA	NA	1.06040428	0.027841783	23	1.067238085	0.027928534	13	1.051520334	0.026451707	10
74	23	Pulse.Sorbitol	NA	Glu2	Glu2Sor1	46	22	45	Passed	16398	12578	V5	ON	NA	NA	1.065406771	0.026229748	23	1.071204781	0.027798036	13	1.057869358	0.023233303	10
74	23	Pulse.Sorbitol	NA	Glu2	Glu2Sor1	47	22	46	Passed	16758	12938	V5	ON	NA	NA	1.064520168	0.030277685	23	1.070771045	0.030172426	13	1.056394028	0.029954485	10
74	23	Pulse.Sorbitol	NA	Glu2	Glu2Sor1	48	22	47	Passed	17118	13298	V5	ON	NA	NA	1.062287619	0.028786287	23	1.06720735	0.028746575	13	1.055891969	0.029040638	10
74	23	Pulse.Sorbitol	NA	Glu2	Glu2Sor1	49	22	48	Passed	17478	13658	V5	ON	NA	NA	1.055203042	0.026283772	23	1.058539325	0.026975756	13	1.050865873	0.026105127	10
74	23	Pulse.Sorbitol	NA	Glu2	Glu2Sor1	50	22	49	Passed	17838	14018	V5	ON	NA	NA	1.059277367	0.028942874	23	1.061983084	0.029354053	13	1.055759936	0.02957168	10
74	23	Pulse.Sorbitol	NA	Glu2	Glu2Sor1	51	22	50	Failed	18198	14378	V5	ON	NA	NA	NA	NA	0	NA	NA	0	NA	NA	0
74	23	Pulse.Sorbitol	NA	Glu2	Glu2Sor1	52	22	51	Passed	18558	14738	V5	OFF	NA	NA	1.071487371	0.033238223	23	1.07560636	0.02178035	13	1.066132686	0.044851928	10
74	23	Pulse.Sorbitol	NA	Glu2	Glu2Sor1	53	22	52	Passed	18918	15098	V5	OFF	NA	NA	1.072143881	0.03657578	23	1.070934257	0.026410422	13	1.073716392	0.04832466	10
74	23	Pulse.Sorbitol	NA	Glu2	Glu2Sor1	54	22	53	Passed	19278	15458	V5	OFF	NA	NA	1.073654746	0.039560793	23	1.074480485	0.023860055	13	1.072581285	0.055356648	10
74	23	Pulse.Sorbitol	NA	Glu2	Glu2Sor1	55	22	54	Passed	19638	15818	V5	OFF	NA	NA	1.068835598	0.032118798	23	1.064572908	0.019904061	13	1.074377095	0.043967437	10
74	23	Pulse.Sorbitol	NA	Glu2	Glu2Sor1	56	22	55	Passed	19998	16178	V5	OFF	NA	NA	1.057778794	0.034728257	23	1.065643922	0.024275285	13	1.047554127	0.044236793	10
74	23	Pulse.Sorbitol	NA	Glu2	Glu2Sor1	57	22	56	Passed	20358	16538	V5	OFF	NA	NA	1.056079327	0.037346219	23	1.064215363	0.023549948	13	1.045502481	0.049497305	10
74	23	Pulse.Sorbitol	NA	Glu2	Glu2Sor1	58	22	57	Passed	20718	16898	V5	OFF	NA	NA	1.059809863	0.028899213	23	1.063510075	0.022980349	13	1.054999588	0.035942985	10
74	23	Pulse.Sorbitol	NA	Glu2	Glu2Sor1	59	22	58	Passed	21078	17258	V5	OFF	NA	NA	1.058673461	0.029818453	23	1.064433774	0.020471993	13	1.051185055	0.03878679	10
74	23	Pulse.Sorbitol	NA	Glu2	Glu2Sor1	60	22	59	Passed	21438	17618	V5	OFF	NA	NA	1.061267812	0.026521606	23	1.061983619	0.02103271	13	1.060337263	0.033583865	10
74	23	Pulse.Sorbitol	NA	Glu2	Glu2Sor1	61	22	60	Passed	21798	17978	V5	OFF	NA	NA	1.06129467	0.026549564	23	1.062047754	0.021038432	13	1.060315661	0.033630345	10
74	23	Pulse.Sorbitol	NA	Glu2	Glu2Sor1	62	22	61	Passed	22158	18338	V5	OFF	NA	NA	1.061279575	0.026537338	23	1.062014685	0.02101448	13	1.060323931	0.033628045	10
74	23	Pulse.Sorbitol	NA	Glu2	Glu2Sor1	63	22	62	Passed	22518	18698	V5	OFF	NA	NA	1.060874499	0.02705349	23	1.062014685	0.02101448	13	1.059392257	0.03458233	10
74	23	Pulse.Sorbitol	NA	Glu2	Glu2Sor1	64	22	63	Passed	22878	19058	V5	OFF	NA	NA	1.060874499	0.02705349	23	1.062014685	0.02101448	13	1.059392257	0.03458233	10
74	23	Pulse.Sorbitol	NA	Glu2	Glu2Sor1	65	22	64	Passed	23238	19418	V5	OFF	NA	NA	1.051163296	0.0238935	23	1.055382649	0.021262782	13	1.045678137	0.027084654	10
74	23	Pulse.Sorbitol	NA	Glu2	Glu2Sor1	66	22	65	Passed	23598	19778	V5	OFF	NA	NA	1.05411033	0.024377978	23	1.055657247	0.022857214	13	1.052099339	0.027352254	10
74	23	Pulse.Sorbitol	NA	Glu2	Glu2Sor1	67	22	66	Passed	23958	20138	V5	OFF	NA	NA	1.053305489	0.024914678	23	1.055694447	0.023015713	13	1.050199844	0.028144443	10
74	23	Pulse.Sorbitol	NA	Glu2	Glu2Sor1	68	22	67	Passed	24318	20498	V5	OFF	NA	NA	1.0533657	0.024880763	23	1.055694447	0.023015713	13	1.050338328	0.028087812	10
74	23	Pulse.Sorbitol	NA	Glu2	Glu2Sor1	69	22	68	Passed	24678	20858	V5	OFF	NA	NA	1.053357142	0.026251695	23	1.058800417	0.025400844	13	1.046280885	0.026942292	10
74	23	Pulse.Sorbitol	NA	Glu2	Glu2Sor1	70	22	69	Failed	25038	21218	V5	OFF	NA	NA	NA	NA	0	NA	NA	0	NA	NA	0
74	23	Pulse.Sorbitol	NA	Glu2	Glu2Sor1	71	22	70	Failed	25398	21578	V5	OFF	NA	NA	NA	NA	0	NA	NA	0	NA	NA	0
74	23	Pulse.Sorbitol	NA	Glu2	Glu2Sor1	72	22	71	Passed	25758	21938	V5	OFF	NA	NA	1.053162322	0.030866986	23	1.063355268	0.027196346	13	1.039911491	0.031585455	10
74	23	Pulse.Sorbitol	NA	Glu2	Glu2Sor1	73	22	72	Passed	26118	22298	V5	OFF	NA	NA	1.053079962	0.030747606	23	1.06331431	0.027183908	13	1.03977531	0.031269039	10
74	23	Pulse.Sorbitol	NA	Glu2	Glu2Sor1	74	22	73	Passed	26478	22658	V5	OFF	NA	NA	1.05307913	0.030747417	23	1.063312837	0.027184118	13	1.03977531	0.031269039	10
74	23	Pulse.Sorbitol	NA	Glu2	Glu2Sor1	75	22	74	Passed	26838	23018	V5	OFF	NA	NA	1.051037743	0.025165157	23	1.059798897	0.01833801	13	1.039648242	0.029062811	10
74	23	Pulse.Sorbitol	NA	Glu2	Glu2Sor1	76	22	75	Passed	27198	23378	V5	OFF	NA	NA	1.051045308	0.025198634	23	1.059813282	0.018413858	13	1.039646941	0.029062938	10
74	23	Pulse.Sorbitol	NA	Glu2	Glu2Sor1	77	22	76	Passed	27558	23738	V5	OFF	NA	NA	1.0494891	0.026454328	23	1.059833973	0.018380068	13	1.036040765	0.030078747	10
74	23	Pulse.Sorbitol	NA	Glu2	Glu2Sor1	78	22	77	Passed	27918	24098	V5	OFF	NA	NA	1.05437575	0.023711171	23	1.060529782	0.019181499	13	1.046375508	0.027530381	10
74	23	Pulse.Sorbitol	NA	Glu2	Glu2Sor1	79	22	78	Passed	28278	24458	V5	OFF	NA	NA	1.0557799	0.022887208	23	1.060489734	0.019157781	13	1.049657116	0.026784386	10
74	23	Pulse.Sorbitol	NA	Glu2	Glu2Sor1	80	22	79	Passed	28638	24818	V5	OFF	NA	NA	1.050613395	0.024168409	23	1.06016084	0.01758793	13	1.038201717	0.026693621	10
74	23	Pulse.Sorbitol	NA	Glu2	Glu2Sor1	81	22	80	Failed	28998	25178	V5	OFF	NA	NA	NA	NA	0	NA	NA	0	NA	NA	0
74	23	Pulse.Sorbitol	NA	Glu2	Glu2Sor1	82	22	81	Passed	29358	25538	V5	OFF	NA	NA	1.051552319	0.025297468	23	1.061488377	0.016550317	13	1.038635445	0.029515195	10
74	23	Pulse.Sorbitol	NA	Glu2	Glu2Sor1	83	22	82	Passed	29718	25898	V5	OFF	NA	NA	1.05146462	0.02543327	23	1.061347578	0.016745115	13	1.038616774	0.029712553	10
74	23	Pulse.Sorbitol	NA	Glu2	Glu2Sor1	84	22	83	Passed	30078	26258	V5	OFF	NA	NA	1.05146462	0.02543327	23	1.061347578	0.016745115	13	1.038616774	0.029712553	10
74	23	Pulse.Sorbitol	NA	Glu2	Glu2Sor1	85	22	84	Passed	30438	26618	V5	OFF	NA	NA	1.050507753	0.026490531	23	1.061347578	0.016745115	13	1.036415981	0.030840758	10
74	23	Pulse.Sorbitol	NA	Glu2	Glu2Sor1	86	22	85	Failed	30798	26978	V5	OFF	NA	NA	NA	NA	0	NA	NA	0	NA	NA	0
74	23	Pulse.Sorbitol	NA	Glu2	Glu2Sor1	87	22	86	Passed	31158	27338	V5	OFF	NA	NA	1.051953509	0.02476505	23	1.061347578	0.016745115	13	1.039741219	0.028847013	10
74	23	Pulse.Sorbitol	NA	Glu2	Glu2Sor1	88	22	87	Passed	31518	27698	V5	OFF	NA	NA	1.051953509	0.02476505	23	1.061347578	0.016745115	13	1.039741219	0.028847013	10
74	23	Pulse.Sorbitol	NA	Glu2	Glu2Sor1	89	22	88	Passed	31878	28058	V5	OFF	NA	NA	1.051953509	0.02476505	23	1.061347578	0.016745115	13	1.039741219	0.028847013	10
74	23	Pulse.Sorbitol	NA	Glu2	Glu2Sor1	90	22	89	Passed	32238	28418	V5	OFF	NA	NA	1.044600897	0.031019502	23	1.050815943	0.02616916	13	1.036521337	0.036202775	10
74	23	Pulse.Sorbitol	NA	Glu2	Glu2Sor1	91	22	90	Passed	32598	28778	V5	OFF	NA	NA	1.044715936	0.031031513	23	1.050925625	0.026149266	13	1.036643339	0.036250126	10
74	23	Pulse.Sorbitol	NA	Glu2	Glu2Sor1	92	22	91	Passed	32958	29138	V5	OFF	NA	NA	1.044702469	0.031018763	23	1.050901799	0.026127647	13	1.036643339	0.036250126	10
74	23	Pulse.Sorbitol	NA	Glu2	Glu2Sor1	93	22	92	Passed	33318	29498	V5	OFF	NA	NA	1.044702469	0.031018763	23	1.050901799	0.026127647	13	1.036643339	0.036250126	10
74	23	Pulse.Sorbitol	NA	Glu2	Glu2Sor1	94	22	93	Passed	33678	29858	V5	OFF	NA	NA	1.044702469	0.031018763	23	1.050901799	0.026127647	13	1.036643339	0.036250126	10
74	23	Pulse.Sorbitol	NA	Glu2	Glu2Sor1	95	22	94	Passed	34038	30218	V5	OFF	NA	NA	1.044923286	0.031044078	23	1.051487433	0.026192516	13	1.036389894	0.036026624	10
74	23	Pulse.Sorbitol	NA	Glu2	Glu2Sor1	96	22	95	Passed	34398	30578	V5	OFF	NA	NA	1.045465874	0.031662805	22	1.051487433	0.026192516	13	1.036768067	0.038190947	9
74	23	Pulse.Sorbitol	NA	Glu2	Glu2Sor1	97	22	96	Passed	34758	30938	V5	OFF	NA	NA	1.045465874	0.031662805	22	1.051487433	0.026192516	13	1.036768067	0.038190947	9
74	23	Pulse.Sorbitol	NA	Glu2	Glu2Sor1	98	22	97	Passed	35118	31298	V5	OFF	NA	NA	1.045465874	0.031662805	22	1.051487433	0.026192516	13	1.036768067	0.038190947	9
74	23	Pulse.Sorbitol	NA	Glu2	Glu2Sor1	99	22	98	Passed	35478	31658	V5	OFF	NA	NA	1.045465874	0.031662805	22	1.051487433	0.026192516	13	1.036768067	0.038190947	9
74	23	Pulse.Sorbitol	NA	Glu2	Glu2Sor1	100	22	99	Passed	35838	32018	V5	OFF	NA	NA	1.045465874	0.031662805	22	1.051487433	0.026192516	13	1.036768067	0.038190947	9
74	23	Pulse.Sorbitol	NA	Glu2	Glu2Sor1	101	22	100	Passed	36198	32378	V5	OFF	NA	NA	1.045465874	0.031662805	22	1.051487433	0.026192516	13	1.036768067	0.038190947	9
74	23	Pulse.Sorbitol	NA	Glu2	Glu2Sor1	102	22	101	Passed	36558	32738	V5	OFF	NA	NA	1.045465874	0.031662805	22	1.051487433	0.026192516	13	1.036768067	0.038190947	9
74	23	Pulse.Sorbitol	NA	Glu2	Glu2Sor1	103	22	102	Passed	36918	33098	V5	OFF	NA	NA	1.045465874	0.031662805	22	1.051487433	0.026192516	13	1.036768067	0.038190947	9
74	23	Pulse.Sorbitol	NA	Glu2	Glu2Sor1	104	22	103	Passed	37278	33458	V5	OFF	NA	NA	1.045465874	0.031662805	22	1.051487433	0.026192516	13	1.036768067	0.038190947	9
74	23	Pulse.Sorbitol	NA	Glu2	Glu2Sor1	105	22	104	Passed	37638	33818	V5	OFF	NA	NA	1.045465874	0.031662805	22	1.051487433	0.026192516	13	1.036768067	0.038190947	9
74	23	Pulse.Sorbitol	NA	Glu2	Glu2Sor1	106	22	105	Passed	37998	34178	V5	OFF	NA	NA	1.045465874	0.031662805	22	1.051487433	0.026192516	13	1.036768067	0.038190947	9
74	23	Pulse.Sorbitol	NA	Glu2	Glu2Sor1	107	22	106	Failed	38358	34538	V5	OFF	NA	NA	NA	NA	0	NA	NA	0	NA	NA	0
74	23	Pulse.Sorbitol	NA	Glu2	Glu2Sor1	108	22	107	Passed	38718	34898	V5	OFF	NA	NA	1.043961826	0.041704493	22	1.043908365	0.048731619	13	1.044039048	0.03167653	9
74	23	Pulse.Sorbitol	NA	Glu2	Glu2Sor1	109	22	108	Failed	39078	35258	V5	OFF	NA	NA	NA	NA	0	NA	NA	0	NA	NA	0
74	23	Pulse.Sorbitol	NA	Glu2	Glu2Sor1	110	22	109	Failed	39438	35618	V5	OFF	NA	NA	NA	NA	0	NA	NA	0	NA	NA	0
74	23	Pulse.Sorbitol	NA	Glu2	Glu2Sor1	111	22	110	Passed	39798	35978	V5	OFF	NA	NA	1.039709557	0.04649667	16	1.047245237	0.055554912	10	1.027150091	0.025050607	6
74	23	Pulse.Sorbitol	NA	Glu2	Glu2Sor1	112	22	111	Passed	40158	36338	V5	OFF	NA	NA	1.039709557	0.04649667	16	1.047245237	0.055554912	10	1.027150091	0.025050607	6
74	23	Pulse.Sorbitol	NA	Glu2	Glu2Sor1	113	22	112	Failed	40518	36698	V5	OFF	NA	NA	NA	NA	0	NA	NA	0	NA	NA	0
74	23	Pulse.Sorbitol	NA	Glu2	Glu2Sor1	114	22	113	Passed	40878	37058	V5	OFF	NA	NA	1.038789609	0.047977667	15	1.047245237	0.055554912	10	1.021878353	0.023999625	5
74	23	Pulse.Sorbitol	NA	Glu2	Glu2Sor1	115	22	114	Passed	41238	37418	V5	OFF	NA	NA	1.042081389	0.049882501	13	1.047245237	0.055554912	10	1.024868561	0.021523655	3
74	23	Pulse.Sorbitol	NA	Glu2	Glu2Sor1	116	22	115	Passed	41598	37778	V5	OFF	NA	NA	1.037559064	0.017668319	13	1.040216085	0.017183236	10	1.028702327	0.019783057	3
74	23	Pulse.Sorbitol	NA	Glu2	Glu2Sor1	117	22	116	Failed	41958	38138	V5	OFF	NA	NA	NA	NA	0	NA	NA	0	NA	NA	0
74	23	Pulse.Sorbitol	NA	Glu2	Glu2Sor1	118	22	117	Failed	42318	38498	V5	OFF	NA	NA	NA	NA	0	NA	NA	0	NA	NA	0
74	23	Pulse.Sorbitol	NA	Glu2	Glu2Sor1	119	22	118	Passed	42678	38858	V5	OFF	NA	NA	1.042981247	0.017931399	7	1.042981247	0.017931399	7	NA	NA	0
