# Supplementary material for: Yeast cell responses and survival during periodic osmotic stress are controlled by glucose availability
Source: eLife. 2024 Apr 3;12:RP88750. doi: 10.7554/eLife.88750 (PMC10990491; doi:10.7554/eLife.88750)
Supplement: Figure 6—figure supplement 1—source data 1. [file elife-88750-fig6-figsupp1-data1.zip › Summary.Data.Figure.6.Supplement.1a.txt]

Experiment	Condition	Medium.OFF	Medium.ON	Frame	Time	Time.Relative	Mean.Coloc	SD.Coloc	N.Cells
73	Inphase	Glu0	Glu2Sor1	2	432	-3257	1.064367477	0.040330202	11
73	Inphase	Glu0	Glu2Sor1	3	792	-2897	1.06300775	0.038111904	11
73	Inphase	Glu0	Glu2Sor1	4	1152	-2537	1.071153813	0.033449351	11
73	Inphase	Glu0	Glu2Sor1	5	1512	-2177	1.26494239	0.070585625	11
73	Inphase	Glu0	Glu2Sor1	6	1872	-1817	1.121982776	0.050190571	11
73	Inphase	Glu0	Glu2Sor1	7	2232	-1457	1.070329855	0.060413572	11
73	Inphase	Glu0	Glu2Sor1	8	2592	-1097	1.077101188	0.038655395	11
73	Inphase	Glu0	Glu2Sor1	9	2952	-737	1.071698947	0.03544981	11
73	Inphase	Glu0	Glu2Sor1	10	3312	-377	1.087843902	0.036487819	11
73	Inphase	Glu0	Glu2Sor1	11	3672	-17	1.127557699	0.055501897	11
73	Inphase	Glu0	Glu2Sor1	12	4032	343	1.095000255	0.039148536	11
73	Inphase	Glu0	Glu2Sor1	13	4392	703	1.079378671	0.031447198	11
73	Inphase	Glu0	Glu2Sor1	14	4752	1063	1.082973156	0.033503383	11
73	Inphase	Glu0	Glu2Sor1	15	5112	1423	1.077002174	0.029380506	11
73	Inphase	Glu0	Glu2Sor1	16	5472	1783	1.196785204	0.073891012	11
73	Inphase	Glu0	Glu2Sor1	17	5832	2143	1.082801586	0.055699607	11
73	Inphase	Glu0	Glu2Sor1	18	6192	2503	1.083775855	0.051880831	11
73	Inphase	Glu0	Glu2Sor1	19	6552	2863	1.093696322	0.042548708	10
73	Inphase	Glu0	Glu2Sor1	20	6912	3223	1.09268735	0.041112045	10
73	Inphase	Glu0	Glu2Sor1	21	7272	3583	1.234533868	0.094242003	10
73	Inphase	Glu0	Glu2Sor1	22	7632	3943	1.094935736	0.052559874	10
73	Inphase	Glu0	Glu2Sor1	23	7992	4303	1.079646195	0.0532443	10
73	Inphase	Glu0	Glu2Sor1	24	8352	4663	1.071814111	0.043681564	10
73	Inphase	Glu0	Glu2Sor1	25	8712	5023	1.080679744	0.049786933	10
73	Inphase	Glu0	Glu2Sor1	26	9072	5383	1.079658144	0.040756845	10
73	Inphase	Glu0	Glu2Sor1	27	9432	5743	1.137125262	0.062701861	10
73	Inphase	Glu0	Glu2Sor1	28	9792	6103	1.080923847	0.059163631	10
73	Inphase	Glu0	Glu2Sor1	29	10152	6463	1.09030762	0.06946075	9
73	Inphase	Glu0	Glu2Sor1	30	10512	6823	1.086930946	0.059533028	9
73	Inphase	Glu0	Glu2Sor1	31	10872	7183	1.098305565	0.063024407	9
73	Inphase	Glu0	Glu2Sor1	32	11232	7543	1.17412804	0.083578379	9
73	Inphase	Glu0	Glu2Sor1	33	11592	7903	1.080332038	0.05807432	9
73	Inphase	Glu0	Glu2Sor1	34	11952	8263	1.075970196	0.063488113	9
73	Inphase	Glu0	Glu2Sor1	35	12312	8623	1.090086038	0.060506446	9
73	Inphase	Glu0	Glu2Sor1	36	12672	8983	1.081438725	0.063944072	9
73	Inphase	Glu0	Glu2Sor1	37	13032	9343	1.117645841	0.078210273	9
73	Inphase	Glu0	Glu2Sor1	38	13392	9703	1.084217013	0.059314032	9
73	Inphase	Glu0	Glu2Sor1	39	13752	10063	1.082226513	0.062809213	9
73	Inphase	Glu0	Glu2Sor1	40	14112	10423	1.078208609	0.058173522	9
73	Inphase	Glu0	Glu2Sor1	41	14472	10783	1.0862354	0.05412139	33
73	Inphase	Glu0	Glu2Sor1	42	14832	11143	1.07334383	0.036960365	33
73	Inphase	Glu0	Glu2Sor1	43	15192	11503	1.08210415	0.036321333	33
73	Inphase	Glu0	Glu2Sor1	44	15552	11863	1.06513703	0.03547213	33
73	Inphase	Glu0	Glu2Sor1	45	15912	12223	1.071234603	0.041122342	33
73	Inphase	Glu0	Glu2Sor1	46	16272	12583	1.061386541	0.039777605	33
73	Inphase	Glu0	Glu2Sor1	47	16632	12943	1.069880502	0.036930918	33
73	Inphase	Glu0	Glu2Sor1	48	16992	13303	1.06239049	0.035227875	33
73	Inphase	Glu0	Glu2Sor1	49	17352	13663	1.05451047	0.028785285	33
73	Inphase	Glu0	Glu2Sor1	50	17712	14023	1.054611851	0.032766806	33
73	Inphase	Glu0	Glu2Sor1	51	18072	14383	1.073024454	0.034036204	33
73	Inphase	Glu0	Glu2Sor1	52	18432	14743	1.068986547	0.032251751	33
73	Inphase	Glu0	Glu2Sor1	53	18792	15103	1.063245031	0.03038877	33
73	Inphase	Glu0	Glu2Sor1	54	19152	15463	1.066317384	0.035932625	33
73	Inphase	Glu0	Glu2Sor1	55	19512	15823	1.056310768	0.033594742	33
73	Inphase	Glu0	Glu2Sor1	56	19872	16183	1.062921719	0.033165564	33
73	Inphase	Glu0	Glu2Sor1	57	20232	16543	1.0737923	0.036334818	33
73	Inphase	Glu0	Glu2Sor1	58	20592	16903	1.062088376	0.030078627	33
73	Inphase	Glu0	Glu2Sor1	59	20952	17263	1.066148759	0.037839526	33
73	Inphase	Glu0	Glu2Sor1	60	21312	17623	1.058424428	0.034441088	33
73	Inphase	Glu0	Glu2Sor1	61	21672	17983	1.063064503	0.041458581	33
73	Inphase	Glu0	Glu2Sor1	62	22032	18343	1.067237566	0.04060804	33
73	Inphase	Glu0	Glu2Sor1	63	22392	18703	1.062533424	0.035726044	33
73	Inphase	Glu0	Glu2Sor1	64	22752	19063	1.051489198	0.038371619	33
73	Inphase	Glu0	Glu2Sor1	65	23112	19423	1.056670662	0.039139956	33
73	Inphase	Glu0	Glu2Sor1	66	23472	19783	1.058781673	0.03751656	33
73	Inphase	Glu0	Glu2Sor1	67	23832	20143	1.066276239	0.043730145	33
73	Inphase	Glu0	Glu2Sor1	68	24192	20503	1.066848105	0.040085933	33
73	Inphase	Glu0	Glu2Sor1	69	24552	20863	1.06284058	0.04128355	33
73	Inphase	Glu0	Glu2Sor1	70	24912	21223	1.066609312	0.043750872	33
73	Inphase	Glu0	Glu2Sor1	71	25272	21583	1.062393365	0.038860725	33
73	Inphase	Glu0	Glu2Sor1	72	25632	21943	1.068390424	0.039664398	33
73	Inphase	Glu0	Glu2Sor1	73	25992	22303	1.068610801	0.042028037	33
73	Inphase	Glu0	Glu2Sor1	74	26352	22663	1.063159595	0.043127387	33
73	Inphase	Glu0	Glu2Sor1	75	26712	23023	1.062880777	0.042281467	33
73	Inphase	Glu0	Glu2Sor1	76	27072	23383	1.065935176	0.039967223	33
73	Inphase	Glu0	Glu2Sor1	77	27432	23743	1.067474712	0.038189153	33
73	Inphase	Glu0	Glu2Sor1	78	27792	24103	1.06881398	0.042180886	33
73	Inphase	Glu0	Glu2Sor1	79	28152	24463	1.078910235	0.047579456	13
73	Inphase	Glu0	Glu2Sor1	80	28512	24823	1.075604028	0.050087858	13
73	Inphase	Glu0	Glu2Sor1	81	28872	25183	1.063357578	0.044073244	21
73	Inphase	Glu0	Glu2Sor1	82	29232	25543	1.068930547	0.035200246	21
73	Inphase	Glu0	Glu2Sor1	83	29592	25903	1.076176008	0.026090649	21
73	Inphase	Glu0	Glu2Sor1	84	29952	26263	1.260493227	0.054658795	21
73	Inphase	Glu0	Glu2Sor1	85	30312	26623	1.091188981	0.031883365	21
73	Inphase	Glu0	Glu2Sor1	86	30672	26983	1.068217867	0.032764215	21
73	Inphase	Glu0	Glu2Sor1	87	31032	27343	1.073692047	0.032840954	21
73	Inphase	Glu0	Glu2Sor1	88	31392	27703	1.071585323	0.0280372	21
73	Inphase	Glu0	Glu2Sor1	89	31752	28063	1.237669783	0.059285213	21
73	Inphase	Glu0	Glu2Sor1	90	32112	28423	1.085021674	0.034552269	21
73	Inphase	Glu0	Glu2Sor1	91	32472	28783	1.069179988	0.036901062	21
73	Inphase	Glu0	Glu2Sor1	92	32832	29143	1.073256366	0.035685405	21
73	Inphase	Glu0	Glu2Sor1	93	33192	29503	1.068937071	0.028485957	21
73	Inphase	Glu0	Glu2Sor1	94	33552	29863	1.135717453	0.042098505	21
73	Inphase	Glu0	Glu2Sor1	95	33912	30223	1.089274521	0.033964627	21
73	Inphase	Glu0	Glu2Sor1	96	34272	30583	1.062526947	0.033034486	21
73	Inphase	Glu0	Glu2Sor1	97	34632	30943	1.062415453	0.03307914	21
73	Inphase	Glu0	Glu2Sor1	98	34992	31303	1.07338459	0.035038153	21
73	Inphase	Glu0	Glu2Sor1	99	35352	31663	1.066354459	0.037114942	21
73	Inphase	Glu0	Glu2Sor1	100	35712	32023	1.146312906	0.047887235	21
73	Inphase	Glu0	Glu2Sor1	101	36072	32383	1.063106981	0.03798902	21
73	Inphase	Glu0	Glu2Sor1	102	36432	32743	1.068325782	0.041316439	21
73	Inphase	Glu0	Glu2Sor1	103	36792	33103	1.058541663	0.033294784	21
73	Inphase	Glu0	Glu2Sor1	104	37152	33463	1.055453303	0.034599404	21
73	Inphase	Glu0	Glu2Sor1	105	37512	33823	1.175067154	0.051695983	21
73	Inphase	Glu0	Glu2Sor1	106	37872	34183	1.068990441	0.035991794	21
73	Inphase	Glu0	Glu2Sor1	107	38232	34543	1.064877662	0.034469368	21
73	Inphase	Glu0	Glu2Sor1	108	38592	34903	1.056742176	0.037696795	21
73	Inphase	Glu0	Glu2Sor1	109	38952	35263	1.054808073	0.025467567	21
73	Inphase	Glu0	Glu2Sor1	110	39312	35623	1.057664592	0.016432581	11
73	Inphase	Glu0	Glu2Sor1	111	39672	35983	1.091398964	0.031317167	11
73	Inphase	Glu0	Glu2Sor1	112	40032	36343	1.052931598	0.021391112	11
73	Inphase	Glu0	Glu2Sor1	113	40392	36703	1.046625742	0.034419364	11
73	Inphase	Glu0	Glu2Sor1	114	40752	37063	1.042253926	0.038410179	10
73	Inphase	Glu0	Glu2Sor1	115	41112	37423	1.051982078	0.032403076	10
73	Inphase	Glu0	Glu2Sor1	116	41472	37783	1.098846042	0.049966438	10
73	Inphase	Glu0	Glu2Sor1	117	41832	38143	1.068150423	0.0315141	10
73	Inphase	Glu0	Glu2Sor1	118	42192	38503	1.057260938	0.030075051	10
73	Inphase	Glu0	Glu2Sor1	119	42552	38863	1.038607737	0.048366527	10
73	Repeated.Glucose	Glu2	Glu0	2	526.5	-3162.5	1.064010831	0.035385176	11
73	Repeated.Glucose	Glu2	Glu0	3	886.5	-2802.5	1.063625706	0.043803707	11
73	Repeated.Glucose	Glu2	Glu0	4	1246.5	-2442.5	1.073050752	0.042548453	11
73	Repeated.Glucose	Glu2	Glu0	5	1606.5	-2082.5	1.063679613	0.033103077	11
73	Repeated.Glucose	Glu2	Glu0	6	1966.5	-1722.5	1.164294959	0.059874577	11
73	Repeated.Glucose	Glu2	Glu0	7	2326.5	-1362.5	1.082734571	0.057994693	11
73	Repeated.Glucose	Glu2	Glu0	8	2686.5	-1002.5	1.08002069	0.045849186	11
73	Repeated.Glucose	Glu2	Glu0	9	3046.5	-642.5	1.074783887	0.039080865	11
73	Repeated.Glucose	Glu2	Glu0	10	3406.5	-282.5	1.082558197	0.042531389	11
73	Repeated.Glucose	Glu2	Glu0	11	3766.5	77.5	1.220484977	0.072902154	11
73	Repeated.Glucose	Glu2	Glu0	12	4126.5	437.5	1.096744939	0.039747523	11
73	Repeated.Glucose	Glu2	Glu0	13	4486.5	797.5	1.084696529	0.034004837	11
73	Repeated.Glucose	Glu2	Glu0	14	4846.5	1157.5	1.084613284	0.032104119	11
73	Repeated.Glucose	Glu2	Glu0	15	5206.5	1517.5	1.082604683	0.032585127	11
73	Repeated.Glucose	Glu2	Glu0	16	5566.5	1877.5	1.231469168	0.076902259	11
73	Repeated.Glucose	Glu2	Glu0	17	5926.5	2237.5	1.08900817	0.053305527	11
73	Repeated.Glucose	Glu2	Glu0	18	6286.5	2597.5	1.092297819	0.057552529	11
73	Repeated.Glucose	Glu2	Glu0	19	6646.5	2957.5	1.113862683	0.058745343	10
73	Repeated.Glucose	Glu2	Glu0	20	7006.5	3317.5	1.098503395	0.042555599	10
73	Repeated.Glucose	Glu2	Glu0	21	7366.5	3677.5	1.100737702	0.045912031	10
73	Repeated.Glucose	Glu2	Glu0	22	7726.5	4037.5	1.115822204	0.057874389	10
73	Repeated.Glucose	Glu2	Glu0	23	8086.5	4397.5	1.080117922	0.05289061	10
73	Repeated.Glucose	Glu2	Glu0	24	8446.5	4757.5	1.074729465	0.047218149	10
73	Repeated.Glucose	Glu2	Glu0	25	8806.5	5117.5	1.092311366	0.048034219	10
73	Repeated.Glucose	Glu2	Glu0	26	9166.5	5477.5	1.076710462	0.044145251	10
73	Repeated.Glucose	Glu2	Glu0	27	9526.5	5837.5	1.187891084	0.077846803	10
73	Repeated.Glucose	Glu2	Glu0	28	9886.5	6197.5	1.078493819	0.056788137	10
73	Repeated.Glucose	Glu2	Glu0	29	10246.5	6557.5	1.071048066	0.05615432	10
73	Repeated.Glucose	Glu2	Glu0	30	10606.5	6917.5	1.087176166	0.057320313	9
73	Repeated.Glucose	Glu2	Glu0	31	10966.5	7277.5	1.094648306	0.059387893	9
73	Repeated.Glucose	Glu2	Glu0	32	11326.5	7637.5	1.137672527	0.067263385	9
73	Repeated.Glucose	Glu2	Glu0	33	11686.5	7997.5	1.111597372	0.064008945	9
73	Repeated.Glucose	Glu2	Glu0	34	12046.5	8357.5	1.074615998	0.064517194	9
73	Repeated.Glucose	Glu2	Glu0	35	12406.5	8717.5	1.078840653	0.057928668	9
73	Repeated.Glucose	Glu2	Glu0	36	12766.5	9077.5	1.074835377	0.062910808	9
73	Repeated.Glucose	Glu2	Glu0	37	13126.5	9437.5	1.078347593	0.058549735	9
73	Repeated.Glucose	Glu2	Glu0	38	13486.5	9797.5	1.102422641	0.068976053	9
73	Repeated.Glucose	Glu2	Glu0	39	13846.5	10157.5	1.075324569	0.06516374	9
73	Repeated.Glucose	Glu2	Glu0	40	14206.5	10517.5	1.079041188	0.059872507	9
73	Repeated.Glucose	Glu2	Glu0	41	14566.5	10877.5	1.068616444	0.053102309	9
73	Repeated.Glucose	Glu2	Glu0	42	14926.5	11237.5	1.073094493	0.040320979	33
73	Repeated.Glucose	Glu2	Glu0	43	15286.5	11597.5	1.074048583	0.032172059	33
73	Repeated.Glucose	Glu2	Glu0	44	15646.5	11957.5	1.067712252	0.036813387	33
73	Repeated.Glucose	Glu2	Glu0	45	16006.5	12317.5	1.061197987	0.03458513	33
73	Repeated.Glucose	Glu2	Glu0	46	16366.5	12677.5	1.057074173	0.038954371	33
73	Repeated.Glucose	Glu2	Glu0	47	16726.5	13037.5	1.066466398	0.038263977	33
73	Repeated.Glucose	Glu2	Glu0	48	17086.5	13397.5	1.06007976	0.033868676	33
73	Repeated.Glucose	Glu2	Glu0	49	17446.5	13757.5	1.058039991	0.035464129	33
73	Repeated.Glucose	Glu2	Glu0	50	17806.5	14117.5	1.057047958	0.029202944	33
73	Repeated.Glucose	Glu2	Glu0	51	18166.5	14477.5	1.068732836	0.026660997	33
73	Repeated.Glucose	Glu2	Glu0	52	18526.5	14837.5	1.07023098	0.031252819	33
73	Repeated.Glucose	Glu2	Glu0	53	18886.5	15197.5	1.06393611	0.030645542	33
73	Repeated.Glucose	Glu2	Glu0	54	19246.5	15557.5	1.069727926	0.033498129	33
73	Repeated.Glucose	Glu2	Glu0	55	19606.5	15917.5	1.059485944	0.032808216	33
73	Repeated.Glucose	Glu2	Glu0	56	19966.5	16277.5	1.062080489	0.032138746	33
73	Repeated.Glucose	Glu2	Glu0	57	20326.5	16637.5	1.068841107	0.03766649	33
73	Repeated.Glucose	Glu2	Glu0	58	20686.5	16997.5	1.070759451	0.028970013	33
73	Repeated.Glucose	Glu2	Glu0	59	21046.5	17357.5	1.056764594	0.031805187	33
73	Repeated.Glucose	Glu2	Glu0	60	21406.5	17717.5	1.064319251	0.041869568	33
73	Repeated.Glucose	Glu2	Glu0	61	21766.5	18077.5	1.061212143	0.043514621	33
73	Repeated.Glucose	Glu2	Glu0	62	22126.5	18437.5	1.069227844	0.046174651	33
73	Repeated.Glucose	Glu2	Glu0	63	22486.5	18797.5	1.065071121	0.039712869	33
73	Repeated.Glucose	Glu2	Glu0	64	22846.5	19157.5	1.051046705	0.040899456	33
73	Repeated.Glucose	Glu2	Glu0	65	23206.5	19517.5	1.05654598	0.036599973	33
73	Repeated.Glucose	Glu2	Glu0	66	23566.5	19877.5	1.055058249	0.035599788	33
73	Repeated.Glucose	Glu2	Glu0	67	23926.5	20237.5	1.061914595	0.044355489	33
73	Repeated.Glucose	Glu2	Glu0	68	24286.5	20597.5	1.065359843	0.043665563	33
73	Repeated.Glucose	Glu2	Glu0	69	24646.5	20957.5	1.062697916	0.036025091	33
73	Repeated.Glucose	Glu2	Glu0	70	25006.5	21317.5	1.061305784	0.039739919	33
73	Repeated.Glucose	Glu2	Glu0	71	25366.5	21677.5	1.062955922	0.037819229	33
73	Repeated.Glucose	Glu2	Glu0	72	25726.5	22037.5	1.067479695	0.034554991	33
73	Repeated.Glucose	Glu2	Glu0	73	26086.5	22397.5	1.06680262	0.039884719	33
73	Repeated.Glucose	Glu2	Glu0	74	26446.5	22757.5	1.067329273	0.041619467	33
73	Repeated.Glucose	Glu2	Glu0	75	26806.5	23117.5	1.059565611	0.041736065	33
73	Repeated.Glucose	Glu2	Glu0	76	27166.5	23477.5	1.06464757	0.042585743	33
73	Repeated.Glucose	Glu2	Glu0	77	27526.5	23837.5	1.064013478	0.033296481	33
73	Repeated.Glucose	Glu2	Glu0	78	27886.5	24197.5	1.066537555	0.040701086	33
73	Repeated.Glucose	Glu2	Glu0	79	28246.5	24557.5	1.088881029	0.046630785	13
73	Repeated.Glucose	Glu2	Glu0	80	28606.5	24917.5	1.076876722	0.048627124	13
73	Repeated.Glucose	Glu2	Glu0	81	28966.5	25277.5	1.059817017	0.039337022	21
73	Repeated.Glucose	Glu2	Glu0	82	29326.5	25637.5	1.065957168	0.043283777	21
73	Repeated.Glucose	Glu2	Glu0	83	29686.5	25997.5	1.076776994	0.01885985	21
73	Repeated.Glucose	Glu2	Glu0	84	30046.5	26357.5	1.321017864	0.06272463	21
73	Repeated.Glucose	Glu2	Glu0	85	30406.5	26717.5	1.132762974	0.045896146	21
73	Repeated.Glucose	Glu2	Glu0	86	30766.5	27077.5	1.080354403	0.039326726	21
73	Repeated.Glucose	Glu2	Glu0	87	31126.5	27437.5	1.073897519	0.028622459	21
73	Repeated.Glucose	Glu2	Glu0	88	31486.5	27797.5	1.074548912	0.036863096	21
73	Repeated.Glucose	Glu2	Glu0	89	31846.5	28157.5	1.184433689	0.074308051	21
73	Repeated.Glucose	Glu2	Glu0	90	32206.5	28517.5	1.103532273	0.03848789	21
73	Repeated.Glucose	Glu2	Glu0	91	32566.5	28877.5	1.077248397	0.038803752	21
73	Repeated.Glucose	Glu2	Glu0	92	32926.5	29237.5	1.077369617	0.038309681	21
73	Repeated.Glucose	Glu2	Glu0	93	33286.5	29597.5	1.070561761	0.030554326	21
73	Repeated.Glucose	Glu2	Glu0	94	33646.5	29957.5	1.063059327	0.028329112	21
73	Repeated.Glucose	Glu2	Glu0	95	34006.5	30317.5	1.162302181	0.043982156	21
73	Repeated.Glucose	Glu2	Glu0	96	34366.5	30677.5	1.064081992	0.036078159	21
73	Repeated.Glucose	Glu2	Glu0	97	34726.5	31037.5	1.057102082	0.039941252	21
73	Repeated.Glucose	Glu2	Glu0	98	35086.5	31397.5	1.072873501	0.034599416	21
73	Repeated.Glucose	Glu2	Glu0	99	35446.5	31757.5	1.067147698	0.035596033	21
73	Repeated.Glucose	Glu2	Glu0	100	35806.5	32117.5	1.188930741	0.041375325	21
73	Repeated.Glucose	Glu2	Glu0	101	36166.5	32477.5	1.066622712	0.040505821	21
73	Repeated.Glucose	Glu2	Glu0	102	36526.5	32837.5	1.062985475	0.041968277	21
73	Repeated.Glucose	Glu2	Glu0	103	36886.5	33197.5	1.061931702	0.034340873	21
73	Repeated.Glucose	Glu2	Glu0	104	37246.5	33557.5	1.062083804	0.03539434	21
73	Repeated.Glucose	Glu2	Glu0	105	37606.5	33917.5	1.067156067	0.033298943	21
73	Repeated.Glucose	Glu2	Glu0	106	37966.5	34277.5	1.094986776	0.034558021	21
73	Repeated.Glucose	Glu2	Glu0	107	38326.5	34637.5	1.062104777	0.036631598	21
73	Repeated.Glucose	Glu2	Glu0	108	38686.5	34997.5	1.056841189	0.039992048	21
73	Repeated.Glucose	Glu2	Glu0	109	39046.5	35357.5	1.05221365	0.029771059	21
73	Repeated.Glucose	Glu2	Glu0	110	39406.5	35717.5	1.052020401	0.03167718	21
73	Repeated.Glucose	Glu2	Glu0	111	39766.5	36077.5	1.115905169	0.030583867	11
73	Repeated.Glucose	Glu2	Glu0	112	40126.5	36437.5	1.059040041	0.024677119	11
73	Repeated.Glucose	Glu2	Glu0	113	40486.5	36797.5	1.037542089	0.02246067	11
73	Repeated.Glucose	Glu2	Glu0	114	40846.5	37157.5	1.041737433	0.029616219	10
73	Repeated.Glucose	Glu2	Glu0	115	41206.5	37517.5	1.047467108	0.04341177	10
73	Repeated.Glucose	Glu2	Glu0	116	41566.5	37877.5	1.111892138	0.061089532	10
73	Repeated.Glucose	Glu2	Glu0	117	41926.5	38237.5	1.072388316	0.032049708	10
73	Repeated.Glucose	Glu2	Glu0	118	42286.5	38597.5	1.059674637	0.032497782	10
73	Repeated.Glucose	Glu2	Glu0	119	42646.5	38957.5	1.034473951	0.044764444	10
73	Repeated.Sorbitol	Glu2	Glu2Sor1	2	562.5	-3126.5	1.052655966	0.037368809	11
73	Repeated.Sorbitol	Glu2	Glu2Sor1	3	922.5	-2766.5	1.063186116	0.036971707	11
73	Repeated.Sorbitol	Glu2	Glu2Sor1	4	1282.5	-2406.5	1.076042019	0.04390638	11
73	Repeated.Sorbitol	Glu2	Glu2Sor1	5	1642.5	-2046.5	1.23250237	0.073941369	11
73	Repeated.Sorbitol	Glu2	Glu2Sor1	6	2002.5	-1686.5	1.102806744	0.054878324	11
73	Repeated.Sorbitol	Glu2	Glu2Sor1	7	2362.5	-1326.5	1.080596194	0.0600489	11
73	Repeated.Sorbitol	Glu2	Glu2Sor1	8	2722.5	-966.5	1.079852631	0.034120299	11
73	Repeated.Sorbitol	Glu2	Glu2Sor1	9	3082.5	-606.5	1.078927026	0.035654753	11
73	Repeated.Sorbitol	Glu2	Glu2Sor1	10	3442.5	-246.5	1.267253336	0.064878334	11
73	Repeated.Sorbitol	Glu2	Glu2Sor1	11	3802.5	113.5	1.105340689	0.041461282	11
73	Repeated.Sorbitol	Glu2	Glu2Sor1	12	4162.5	473.5	1.090231689	0.030770511	11
73	Repeated.Sorbitol	Glu2	Glu2Sor1	13	4522.5	833.5	1.088943715	0.036548226	11
73	Repeated.Sorbitol	Glu2	Glu2Sor1	14	4882.5	1193.5	1.093094297	0.049060441	11
73	Repeated.Sorbitol	Glu2	Glu2Sor1	15	5242.5	1553.5	1.08279842	0.038562271	11
73	Repeated.Sorbitol	Glu2	Glu2Sor1	16	5602.5	1913.5	1.120796149	0.054528345	11
73	Repeated.Sorbitol	Glu2	Glu2Sor1	17	5962.5	2273.5	1.083974066	0.046679152	11
73	Repeated.Sorbitol	Glu2	Glu2Sor1	18	6322.5	2633.5	1.091232818	0.049253944	10
73	Repeated.Sorbitol	Glu2	Glu2Sor1	19	6682.5	2993.5	1.113806622	0.046781931	10
73	Repeated.Sorbitol	Glu2	Glu2Sor1	20	7042.5	3353.5	1.100491035	0.047294336	10
73	Repeated.Sorbitol	Glu2	Glu2Sor1	21	7402.5	3713.5	1.185788145	0.092964945	10
73	Repeated.Sorbitol	Glu2	Glu2Sor1	22	7762.5	4073.5	1.08238705	0.054483203	10
73	Repeated.Sorbitol	Glu2	Glu2Sor1	23	8122.5	4433.5	1.084247168	0.050739493	10
73	Repeated.Sorbitol	Glu2	Glu2Sor1	24	8482.5	4793.5	1.07860652	0.040048526	10
73	Repeated.Sorbitol	Glu2	Glu2Sor1	25	8842.5	5153.5	1.078755632	0.034269425	10
73	Repeated.Sorbitol	Glu2	Glu2Sor1	26	9202.5	5513.5	1.198008158	0.106293056	10
73	Repeated.Sorbitol	Glu2	Glu2Sor1	27	9562.5	5873.5	1.08635944	0.050908198	10
73	Repeated.Sorbitol	Glu2	Glu2Sor1	28	9922.5	6233.5	1.082580536	0.056650869	10
73	Repeated.Sorbitol	Glu2	Glu2Sor1	29	10282.5	6593.5	1.078391293	0.052354287	9
73	Repeated.Sorbitol	Glu2	Glu2Sor1	30	10642.5	6953.5	1.095672281	0.054561039	9
73	Repeated.Sorbitol	Glu2	Glu2Sor1	31	11002.5	7313.5	1.101217014	0.055577421	9
73	Repeated.Sorbitol	Glu2	Glu2Sor1	32	11362.5	7673.5	1.142862706	0.072810608	9
73	Repeated.Sorbitol	Glu2	Glu2Sor1	33	11722.5	8033.5	1.0732618	0.0673125	9
73	Repeated.Sorbitol	Glu2	Glu2Sor1	34	12082.5	8393.5	1.077096622	0.06124274	9
73	Repeated.Sorbitol	Glu2	Glu2Sor1	35	12442.5	8753.5	1.085463002	0.060733264	9
73	Repeated.Sorbitol	Glu2	Glu2Sor1	36	12802.5	9113.5	1.07854663	0.065485492	9
73	Repeated.Sorbitol	Glu2	Glu2Sor1	37	13162.5	9473.5	1.15694409	0.104167538	9
73	Repeated.Sorbitol	Glu2	Glu2Sor1	38	13522.5	9833.5	1.088889344	0.066554155	9
73	Repeated.Sorbitol	Glu2	Glu2Sor1	39	13882.5	10193.5	1.077915462	0.065734108	9
73	Repeated.Sorbitol	Glu2	Glu2Sor1	40	14242.5	10553.5	1.075403361	0.060689062	9
73	Repeated.Sorbitol	Glu2	Glu2Sor1	41	14602.5	10913.5	1.080714448	0.046519229	33
73	Repeated.Sorbitol	Glu2	Glu2Sor1	42	14962.5	11273.5	1.075887182	0.039146111	33
73	Repeated.Sorbitol	Glu2	Glu2Sor1	43	15322.5	11633.5	1.074126002	0.040342471	33
73	Repeated.Sorbitol	Glu2	Glu2Sor1	44	15682.5	11993.5	1.057048001	0.032393672	33
73	Repeated.Sorbitol	Glu2	Glu2Sor1	45	16042.5	12353.5	1.061710852	0.040597459	33
73	Repeated.Sorbitol	Glu2	Glu2Sor1	46	16402.5	12713.5	1.069012918	0.038925772	33
73	Repeated.Sorbitol	Glu2	Glu2Sor1	47	16762.5	13073.5	1.068987798	0.036994844	33
73	Repeated.Sorbitol	Glu2	Glu2Sor1	48	17122.5	13433.5	1.057406842	0.034659065	33
73	Repeated.Sorbitol	Glu2	Glu2Sor1	49	17482.5	13793.5	1.050426674	0.02790941	33
73	Repeated.Sorbitol	Glu2	Glu2Sor1	50	17842.5	14153.5	1.065893709	0.030733392	33
73	Repeated.Sorbitol	Glu2	Glu2Sor1	51	18202.5	14513.5	1.071685186	0.032082278	33
73	Repeated.Sorbitol	Glu2	Glu2Sor1	52	18562.5	14873.5	1.068580837	0.028285112	33
73	Repeated.Sorbitol	Glu2	Glu2Sor1	53	18922.5	15233.5	1.066163965	0.032844827	33
73	Repeated.Sorbitol	Glu2	Glu2Sor1	54	19282.5	15593.5	1.063227453	0.027362788	33
73	Repeated.Sorbitol	Glu2	Glu2Sor1	55	19642.5	15953.5	1.055132613	0.031391421	33
73	Repeated.Sorbitol	Glu2	Glu2Sor1	56	20002.5	16313.5	1.0666938	0.034425162	33
73	Repeated.Sorbitol	Glu2	Glu2Sor1	57	20362.5	16673.5	1.069974655	0.039970608	33
73	Repeated.Sorbitol	Glu2	Glu2Sor1	58	20722.5	17033.5	1.058240878	0.028383567	33
73	Repeated.Sorbitol	Glu2	Glu2Sor1	59	21082.5	17393.5	1.067597167	0.039238277	33
73	Repeated.Sorbitol	Glu2	Glu2Sor1	60	21442.5	17753.5	1.05639752	0.034365795	33
73	Repeated.Sorbitol	Glu2	Glu2Sor1	61	21802.5	18113.5	1.061699019	0.039936205	33
73	Repeated.Sorbitol	Glu2	Glu2Sor1	62	22162.5	18473.5	1.069212771	0.041942877	33
73	Repeated.Sorbitol	Glu2	Glu2Sor1	63	22522.5	18833.5	1.057512844	0.038558432	33
73	Repeated.Sorbitol	Glu2	Glu2Sor1	64	22882.5	19193.5	1.054332237	0.037371503	33
73	Repeated.Sorbitol	Glu2	Glu2Sor1	65	23242.5	19553.5	1.057354481	0.037817181	33
73	Repeated.Sorbitol	Glu2	Glu2Sor1	66	23602.5	19913.5	1.058205018	0.038290629	33
73	Repeated.Sorbitol	Glu2	Glu2Sor1	67	23962.5	20273.5	1.066632916	0.043080022	33
73	Repeated.Sorbitol	Glu2	Glu2Sor1	68	24322.5	20633.5	1.063337967	0.036968837	33
73	Repeated.Sorbitol	Glu2	Glu2Sor1	69	24682.5	20993.5	1.06687618	0.037930396	33
73	Repeated.Sorbitol	Glu2	Glu2Sor1	70	25042.5	21353.5	1.065729426	0.038618093	33
73	Repeated.Sorbitol	Glu2	Glu2Sor1	71	25402.5	21713.5	1.066495504	0.038995414	33
73	Repeated.Sorbitol	Glu2	Glu2Sor1	72	25762.5	22073.5	1.070880279	0.042696024	33
73	Repeated.Sorbitol	Glu2	Glu2Sor1	73	26122.5	22433.5	1.067751556	0.038254021	33
73	Repeated.Sorbitol	Glu2	Glu2Sor1	74	26482.5	22793.5	1.061992656	0.0410662	33
73	Repeated.Sorbitol	Glu2	Glu2Sor1	75	26842.5	23153.5	1.062549069	0.042798552	33
73	Repeated.Sorbitol	Glu2	Glu2Sor1	76	27202.5	23513.5	1.064143459	0.033251508	33
73	Repeated.Sorbitol	Glu2	Glu2Sor1	77	27562.5	23873.5	1.060481778	0.040360561	33
73	Repeated.Sorbitol	Glu2	Glu2Sor1	78	27922.5	24233.5	1.071156593	0.040644234	33
73	Repeated.Sorbitol	Glu2	Glu2Sor1	79	28282.5	24593.5	1.077893478	0.047516943	13
73	Repeated.Sorbitol	Glu2	Glu2Sor1	80	28642.5	24953.5	1.064782725	0.051552032	21
73	Repeated.Sorbitol	Glu2	Glu2Sor1	81	29002.5	25313.5	1.062406156	0.046243706	21
73	Repeated.Sorbitol	Glu2	Glu2Sor1	82	29362.5	25673.5	1.069895412	0.026174632	21
73	Repeated.Sorbitol	Glu2	Glu2Sor1	83	29722.5	26033.5	1.188514808	0.066113156	21
73	Repeated.Sorbitol	Glu2	Glu2Sor1	84	30082.5	26393.5	1.193647515	0.043730994	21
73	Repeated.Sorbitol	Glu2	Glu2Sor1	85	30442.5	26753.5	1.075707593	0.037166723	21
73	Repeated.Sorbitol	Glu2	Glu2Sor1	86	30802.5	27113.5	1.072027134	0.034166548	21
73	Repeated.Sorbitol	Glu2	Glu2Sor1	87	31162.5	27473.5	1.068060981	0.03113092	21
73	Repeated.Sorbitol	Glu2	Glu2Sor1	88	31522.5	27833.5	1.07276795	0.032963332	21
73	Repeated.Sorbitol	Glu2	Glu2Sor1	89	31882.5	28193.5	1.181866815	0.047076161	21
73	Repeated.Sorbitol	Glu2	Glu2Sor1	90	32242.5	28553.5	1.080233018	0.034011904	21
73	Repeated.Sorbitol	Glu2	Glu2Sor1	91	32602.5	28913.5	1.060734173	0.035888596	21
73	Repeated.Sorbitol	Glu2	Glu2Sor1	92	32962.5	29273.5	1.074819537	0.038714089	21
73	Repeated.Sorbitol	Glu2	Glu2Sor1	93	33322.5	29633.5	1.07026311	0.032854175	21
73	Repeated.Sorbitol	Glu2	Glu2Sor1	94	33682.5	29993.5	1.21523093	0.05359998	21
73	Repeated.Sorbitol	Glu2	Glu2Sor1	95	34042.5	30353.5	1.067698031	0.037922035	21
73	Repeated.Sorbitol	Glu2	Glu2Sor1	96	34402.5	30713.5	1.061233502	0.032188752	21
73	Repeated.Sorbitol	Glu2	Glu2Sor1	97	34762.5	31073.5	1.06315312	0.036252897	21
73	Repeated.Sorbitol	Glu2	Glu2Sor1	98	35122.5	31433.5	1.06722515	0.037314187	21
73	Repeated.Sorbitol	Glu2	Glu2Sor1	99	35482.5	31793.5	1.09444847	0.037253219	21
73	Repeated.Sorbitol	Glu2	Glu2Sor1	100	35842.5	32153.5	1.089658902	0.043830783	21
73	Repeated.Sorbitol	Glu2	Glu2Sor1	101	36202.5	32513.5	1.062255114	0.039996105	21
73	Repeated.Sorbitol	Glu2	Glu2Sor1	102	36562.5	32873.5	1.06006134	0.036037264	21
73	Repeated.Sorbitol	Glu2	Glu2Sor1	103	36922.5	33233.5	1.061928733	0.037091842	21
73	Repeated.Sorbitol	Glu2	Glu2Sor1	104	37282.5	33593.5	1.056389276	0.036273696	21
73	Repeated.Sorbitol	Glu2	Glu2Sor1	105	37642.5	33953.5	1.126756242	0.035226089	21
73	Repeated.Sorbitol	Glu2	Glu2Sor1	106	38002.5	34313.5	1.058850728	0.037959637	21
73	Repeated.Sorbitol	Glu2	Glu2Sor1	107	38362.5	34673.5	1.056409871	0.038776757	21
73	Repeated.Sorbitol	Glu2	Glu2Sor1	108	38722.5	35033.5	1.052712735	0.027328363	21
73	Repeated.Sorbitol	Glu2	Glu2Sor1	109	39082.5	35393.5	1.052627518	0.033677616	21
73	Repeated.Sorbitol	Glu2	Glu2Sor1	110	39442.5	35753.5	1.146814859	0.03581046	11
73	Repeated.Sorbitol	Glu2	Glu2Sor1	111	39802.5	36113.5	1.060087849	0.02674462	11
73	Repeated.Sorbitol	Glu2	Glu2Sor1	112	40162.5	36473.5	1.045236844	0.021333718	11
73	Repeated.Sorbitol	Glu2	Glu2Sor1	113	40522.5	36833.5	1.036213383	0.030901243	11
73	Repeated.Sorbitol	Glu2	Glu2Sor1	114	40882.5	37193.5	1.040251764	0.03866037	10
73	Repeated.Sorbitol	Glu2	Glu2Sor1	115	41242.5	37553.5	1.053047891	0.035276691	10
73	Repeated.Sorbitol	Glu2	Glu2Sor1	116	41602.5	37913.5	1.085799946	0.041089629	10
73	Repeated.Sorbitol	Glu2	Glu2Sor1	117	41962.5	38273.5	1.06391253	0.031666689	10
73	Repeated.Sorbitol	Glu2	Glu2Sor1	118	42322.5	38633.5	1.030340166	0.043236487	10
73	Repeated.Sorbitol	Glu2	Glu2Sor1	119	42682.5	38993.5	1.040967788	0.053871744	10
