# Supplementary material for: Yeast cell responses and survival during periodic osmotic stress are controlled by glucose availability
Source: eLife. 2024 Apr 3;12:RP88750. doi: 10.7554/eLife.88750 (PMC10990491; doi:10.7554/eLife.88750)
Supplement: Figure 6—figure supplement 1—source data 1. [file elife-88750-fig6-figsupp1-data1.zip › Summary.Data.Figure.6.Supplement.1b.txt]

Experiment	Condition	Medium.OFF	Medium.ON	Frame	Valve.ID	Time	Time.Relative	Mean.Coloc	SD.Coloc	N.Cells
74	Pulse.Sorbitol	Glu2	Glu2Sor1	2	V3	468	-3352	1.091992334	0.140929615	88
74	Pulse.Sorbitol	Glu2	Glu2Sor1	3	V3	828	-2992	1.080936251	0.113316019	101
74	Pulse.Sorbitol	Glu2	Glu2Sor1	4	V3	1188	-2632	1.083631014	0.091355818	106
74	Pulse.Sorbitol	Glu2	Glu2Sor1	5	V3	1548	-2272	1.084399867	0.101790527	96
74	Pulse.Sorbitol	Glu2	Glu2Sor1	6	V3	1908	-1912	1.081693082	0.0784325	117
74	Pulse.Sorbitol	Glu2	Glu2Sor1	7	V3	2268	-1552	1.077329358	0.073559992	137
74	Pulse.Sorbitol	Glu2	Glu2Sor1	8	V3	2628	-1192	1.083550526	0.082404563	144
74	Pulse.Sorbitol	Glu2	Glu2Sor1	9	V3	2988	-832	1.087973404	0.08211124	152
74	Pulse.Sorbitol	Glu2	Glu2Sor1	10	V3	3348	-472	1.08585456	0.0785797	155
74	Pulse.Sorbitol	Glu2	Glu2Sor1	11	V3	3708	-112	1.073545986	0.066672183	159
74	Pulse.Sorbitol	Glu2	Glu2Sor1	12	V3	4068	248	1.292937473	0.117051073	146
74	Pulse.Sorbitol	Glu2	Glu2Sor1	13	V3	4428	608	1.263729092	0.111213997	165
74	Pulse.Sorbitol	Glu2	Glu2Sor1	14	V3	4788	968	1.213375501	0.106080583	148
74	Pulse.Sorbitol	Glu2	Glu2Sor1	15	V3	5148	1328	1.165364863	0.100004576	166
74	Pulse.Sorbitol	Glu2	Glu2Sor1	16	V3	5508	1688	1.127538122	0.087840776	149
74	Pulse.Sorbitol	Glu2	Glu2Sor1	17	V3	5868	2048	1.097098995	0.068030936	146
74	Pulse.Sorbitol	Glu2	Glu2Sor1	18	V3	6228	2408	1.092469554	0.062954985	149
74	Pulse.Sorbitol	Glu2	Glu2Sor1	19	V3	6588	2768	1.0853715	0.056483278	125
74	Pulse.Sorbitol	Glu2	Glu2Sor1	20	V3	6948	3128	1.087390055	0.060763669	121
74	Pulse.Sorbitol	Glu2	Glu2Sor1	21	V3	7308	3488	1.077822655	0.055245895	167
74	Pulse.Sorbitol	Glu2	Glu2Sor1	22	V3	7668	3848	1.079929606	0.053589334	168
74	Pulse.Sorbitol	Glu2	Glu2Sor1	23	V3	8028	4208	1.077764726	0.050634007	168
74	Pulse.Sorbitol	Glu2	Glu2Sor1	24	V3	8388	4568	1.077955852	0.048873255	168
74	Pulse.Sorbitol	Glu2	Glu2Sor1	25	V3	8748	4928	1.077643198	0.044417947	149
74	Pulse.Sorbitol	Glu2	Glu2Sor1	26	V3	9108	5288	1.078543056	0.049984382	125
74	Pulse.Sorbitol	Glu2	Glu2Sor1	27	V3	9468	5648	1.074813971	0.041553232	149
74	Pulse.Sorbitol	Glu2	Glu2Sor1	28	V3	9828	6008	1.072551802	0.03286163	128
74	Pulse.Sorbitol	Glu2	Glu2Sor1	29	V3	10188	6368	1.074149316	0.037232591	152
74	Pulse.Sorbitol	Glu2	Glu2Sor1	30	V3	10548	6728	1.072894463	0.03695707	170
74	Pulse.Sorbitol	Glu2	Glu2Sor1	31	V3	10908	7088	1.076768283	0.036568005	152
74	Pulse.Sorbitol	Glu2	Glu2Sor1	32	V3	11268	7448	1.07465653	0.039211713	152
74	Pulse.Sorbitol	Glu2	Glu2Sor1	33	V3	11628	7808	1.077853212	0.061602387	129
74	Pulse.Sorbitol	Glu2	Glu2Sor1	34	V3	11988	8168	1.077640191	0.062950902	129
74	Pulse.Sorbitol	Glu2	Glu2Sor1	35	V3	12348	8528	1.073463765	0.059342655	153
74	Pulse.Sorbitol	Glu2	Glu2Sor1	36	V3	12708	8888	1.06804803	0.037492092	153
74	Pulse.Sorbitol	Glu2	Glu2Sor1	37	V3	13068	9248	1.07434152	0.065919185	147
74	Pulse.Sorbitol	Glu2	Glu2Sor1	38	V3	13428	9608	1.071070636	0.06752456	151
74	Pulse.Sorbitol	Glu2	Glu2Sor1	39	V3	13788	9968	1.069799837	0.04058264	147
74	Pulse.Sorbitol	Glu2	Glu2Sor1	40	V3	14148	10328	1.074542934	0.067774748	147
74	Pulse.Sorbitol	Glu2	Glu2Sor1	41	V3	14508	10688	1.070570742	0.038927719	171
74	Pulse.Sorbitol	Glu2	Glu2Sor1	42	V3	14868	11048	1.074018411	0.066347693	171
74	Pulse.Sorbitol	Glu2	Glu2Sor1	43	V3	15228	11408	1.07273427	0.043016015	171
74	Pulse.Sorbitol	Glu2	Glu2Sor1	44	V3	15588	11768	1.072986338	0.044074113	151
74	Pulse.Sorbitol	Glu2	Glu2Sor1	45	V3	15948	12128	1.07417133	0.043620286	127
74	Pulse.Sorbitol	Glu2	Glu2Sor1	46	V3	16308	12488	1.074849667	0.040681052	153
74	Pulse.Sorbitol	Glu2	Glu2Sor1	47	V3	16668	12848	1.073755261	0.042067089	153
74	Pulse.Sorbitol	Glu2	Glu2Sor1	48	V3	17028	13208	1.071738281	0.040791494	171
74	Pulse.Sorbitol	Glu2	Glu2Sor1	49	V3	17388	13568	1.068154197	0.040440211	171
74	Pulse.Sorbitol	Glu2	Glu2Sor1	50	V3	17748	13928	1.073517734	0.08057293	133
74	Pulse.Sorbitol	Glu2	Glu2Sor1	51	V3	18108	14288	1.075871751	0.081815484	130
74	Pulse.Sorbitol	Glu2	Glu2Sor1	52	V3	18468	14648	1.063645916	0.044396248	153
74	Pulse.Sorbitol	Glu2	Glu2Sor1	53	V3	18828	15008	1.063527369	0.044996091	171
74	Pulse.Sorbitol	Glu2	Glu2Sor1	54	V3	19188	15368	1.061388423	0.044511418	171
74	Pulse.Sorbitol	Glu2	Glu2Sor1	55	V3	19548	15728	1.065018887	0.048656507	109
74	Pulse.Sorbitol	Glu2	Glu2Sor1	56	V3	19908	16088	1.056719042	0.049462182	131
74	Pulse.Sorbitol	Glu2	Glu2Sor1	57	V3	20268	16448	1.057427442	0.048720471	171
74	Pulse.Sorbitol	Glu2	Glu2Sor1	58	V3	20628	16808	1.055631671	0.051764175	151
74	Pulse.Sorbitol	Glu2	Glu2Sor1	59	V3	20988	17168	1.056114372	0.048854462	153
74	Pulse.Sorbitol	Glu2	Glu2Sor1	60	V3	21348	17528	1.056976796	0.05109171	151
74	Pulse.Sorbitol	Glu2	Glu2Sor1	61	V3	21708	17888	1.056543028	0.050242105	171
74	Pulse.Sorbitol	Glu2	Glu2Sor1	62	V3	22068	18248	1.054964695	0.051728896	151
74	Pulse.Sorbitol	Glu2	Glu2Sor1	63	V3	22428	18608	1.055324957	0.047794467	171
74	Pulse.Sorbitol	Glu2	Glu2Sor1	64	V3	22788	18968	1.054052716	0.0528691	171
74	Pulse.Sorbitol	Glu2	Glu2Sor1	65	V3	23148	19328	1.053345162	0.055703477	113
74	Pulse.Sorbitol	Glu2	Glu2Sor1	66	V3	23508	19688	1.051065294	0.055190632	151
74	Pulse.Sorbitol	Glu2	Glu2Sor1	67	V3	23868	20048	1.053168332	0.049620471	153
74	Pulse.Sorbitol	Glu2	Glu2Sor1	68	V3	24228	20408	1.05306956	0.053402568	171
74	Pulse.Sorbitol	Glu2	Glu2Sor1	69	V3	24588	20768	1.050136716	0.05250488	171
74	Pulse.Sorbitol	Glu2	Glu2Sor1	70	V3	24948	21128	1.052033566	0.058911792	128
74	Pulse.Sorbitol	Glu2	Glu2Sor1	71	V3	25308	21488	1.053490458	0.059704283	128
74	Pulse.Sorbitol	Glu2	Glu2Sor1	72	V3	25668	21848	1.049522142	0.06068021	153
74	Pulse.Sorbitol	Glu2	Glu2Sor1	73	V3	26028	22208	1.052971483	0.059223572	131
74	Pulse.Sorbitol	Glu2	Glu2Sor1	74	V3	26388	22568	1.053645084	0.055732522	171
74	Pulse.Sorbitol	Glu2	Glu2Sor1	75	V3	26748	22928	1.051581879	0.06207823	131
74	Pulse.Sorbitol	Glu2	Glu2Sor1	76	V3	27108	23288	1.053872725	0.057072962	171
74	Pulse.Sorbitol	Glu2	Glu2Sor1	77	V3	27468	23648	1.056546537	0.057220552	171
74	Pulse.Sorbitol.Glucose	Glu2	Glu0Sor1	2	V4	517.5	-3302.5	1.067234985	0.05842977	22
74	Pulse.Sorbitol.Glucose	Glu2	Glu0Sor1	3	V4	877.5	-2942.5	1.05954516	0.05104385	22
74	Pulse.Sorbitol.Glucose	Glu2	Glu0Sor1	4	V4	1237.5	-2582.5	1.067732707	0.079560613	25
74	Pulse.Sorbitol.Glucose	Glu2	Glu0Sor1	5	V4	1597.5	-2222.5	1.049427507	0.059884611	25
74	Pulse.Sorbitol.Glucose	Glu2	Glu0Sor1	6	V4	1957.5	-1862.5	1.063207379	0.082849075	28
74	Pulse.Sorbitol.Glucose	Glu2	Glu0Sor1	7	V4	2317.5	-1502.5	1.062128966	0.076839914	28
74	Pulse.Sorbitol.Glucose	Glu2	Glu0Sor1	8	V4	2677.5	-1142.5	1.055738828	0.065788283	28
74	Pulse.Sorbitol.Glucose	Glu2	Glu0Sor1	9	V4	3037.5	-782.5	1.042841469	0.057414815	28
74	Pulse.Sorbitol.Glucose	Glu2	Glu0Sor1	10	V4	3397.5	-422.5	1.044991908	0.052501825	28
74	Pulse.Sorbitol.Glucose	Glu2	Glu0Sor1	11	V4	3757.5	-62.5	1.04359964	0.042545184	28
74	Pulse.Sorbitol.Glucose	Glu2	Glu0Sor1	12	V4	4117.5	297.5	1.261782142	0.099607104	28
74	Pulse.Sorbitol.Glucose	Glu2	Glu0Sor1	13	V4	4477.5	657.5	1.258650539	0.092131944	28
74	Pulse.Sorbitol.Glucose	Glu2	Glu0Sor1	14	V4	4837.5	1017.5	1.259697684	0.098664147	28
74	Pulse.Sorbitol.Glucose	Glu2	Glu0Sor1	15	V4	5197.5	1377.5	1.244955311	0.07599258	28
74	Pulse.Sorbitol.Glucose	Glu2	Glu0Sor1	16	V4	5557.5	1737.5	1.223345203	0.080569352	28
74	Pulse.Sorbitol.Glucose	Glu2	Glu0Sor1	17	V4	5917.5	2097.5	1.209968124	0.08196827	28
74	Pulse.Sorbitol.Glucose	Glu2	Glu0Sor1	18	V4	6277.5	2457.5	1.197899686	0.086933024	28
74	Pulse.Sorbitol.Glucose	Glu2	Glu0Sor1	19	V4	6637.5	2817.5	1.188449891	0.085813985	28
74	Pulse.Sorbitol.Glucose	Glu2	Glu0Sor1	20	V4	6997.5	3177.5	1.163981513	0.087513902	28
74	Pulse.Sorbitol.Glucose	Glu2	Glu0Sor1	21	V4	7357.5	3537.5	1.154275341	0.086632211	28
74	Pulse.Sorbitol.Glucose	Glu2	Glu0Sor1	22	V4	7717.5	3897.5	1.148242091	0.090435391	28
74	Pulse.Sorbitol.Glucose	Glu2	Glu0Sor1	23	V4	8077.5	4257.5	1.131148588	0.091559968	28
74	Pulse.Sorbitol.Glucose	Glu2	Glu0Sor1	24	V4	8437.5	4617.5	1.116826734	0.087249095	28
74	Pulse.Sorbitol.Glucose	Glu2	Glu0Sor1	25	V4	8797.5	4977.5	1.11634813	0.09396883	28
74	Pulse.Sorbitol.Glucose	Glu2	Glu0Sor1	26	V4	9157.5	5337.5	1.108731707	0.09116516	28
74	Pulse.Sorbitol.Glucose	Glu2	Glu0Sor1	27	V4	9517.5	5697.5	1.101860363	0.092102474	28
74	Pulse.Sorbitol.Glucose	Glu2	Glu0Sor1	28	V4	9877.5	6057.5	1.094677018	0.094491787	28
74	Pulse.Sorbitol.Glucose	Glu2	Glu0Sor1	29	V4	10237.5	6417.5	1.086998616	0.091794849	28
74	Pulse.Sorbitol.Glucose	Glu2	Glu0Sor1	30	V4	10597.5	6777.5	1.084030631	0.090444763	28
74	Pulse.Sorbitol.Glucose	Glu2	Glu0Sor1	31	V4	10957.5	7137.5	1.082368684	0.086764191	28
74	Pulse.Sorbitol.Glucose	Glu2	Glu0Sor1	32	V4	11317.5	7497.5	1.075899186	0.086149287	28
74	Pulse.Sorbitol.Glucose	Glu2	Glu0Sor1	33	V4	11677.5	7857.5	1.072021464	0.088738364	28
74	Pulse.Sorbitol.Glucose	Glu2	Glu0Sor1	34	V4	12037.5	8217.5	1.069406349	0.086616506	28
74	Pulse.Sorbitol.Glucose	Glu2	Glu0Sor1	35	V4	12397.5	8577.5	1.063610682	0.076945118	28
74	Pulse.Sorbitol.Glucose	Glu2	Glu0Sor1	36	V4	12757.5	8937.5	1.061032957	0.073689757	28
74	Pulse.Sorbitol.Glucose	Glu2	Glu0Sor1	37	V4	13117.5	9297.5	1.057873534	0.067917155	28
74	Pulse.Sorbitol.Glucose	Glu2	Glu0Sor1	38	V4	13477.5	9657.5	1.060053611	0.074421128	28
74	Pulse.Sorbitol.Glucose	Glu2	Glu0Sor1	39	V4	13837.5	10017.5	1.059133491	0.070599239	28
74	Pulse.Sorbitol.Glucose	Glu2	Glu0Sor1	40	V4	14197.5	10377.5	1.056724132	0.065925752	28
74	Pulse.Sorbitol.Glucose	Glu2	Glu0Sor1	41	V4	14557.5	10737.5	1.054931063	0.06442446	28
74	Pulse.Sorbitol.Glucose	Glu2	Glu0Sor1	42	V4	14917.5	11097.5	1.054385877	0.061252244	28
74	Pulse.Sorbitol.Glucose	Glu2	Glu0Sor1	43	V4	15277.5	11457.5	1.054349778	0.056147054	28
74	Pulse.Sorbitol.Glucose	Glu2	Glu0Sor1	44	V4	15637.5	11817.5	1.054765262	0.05934325	28
74	Pulse.Sorbitol.Glucose	Glu2	Glu0Sor1	45	V4	15997.5	12177.5	1.055944627	0.056464272	28
74	Pulse.Sorbitol.Glucose	Glu2	Glu0Sor1	46	V4	16357.5	12537.5	1.051753269	0.051498896	28
74	Pulse.Sorbitol.Glucose	Glu2	Glu0Sor1	47	V4	16717.5	12897.5	1.047779436	0.044661047	28
74	Pulse.Sorbitol.Glucose	Glu2	Glu0Sor1	48	V4	17077.5	13257.5	1.046456283	0.038591762	28
74	Pulse.Sorbitol.Glucose	Glu2	Glu0Sor1	49	V4	17437.5	13617.5	1.046135569	0.036323853	28
74	Pulse.Sorbitol.Glucose	Glu2	Glu0Sor1	50	V4	17797.5	13977.5	1.041874775	0.034657849	28
74	Pulse.Sorbitol.Glucose	Glu2	Glu0Sor1	51	V4	18157.5	14337.5	1.045491053	0.039769262	28
74	Pulse.Sorbitol.Glucose	Glu2	Glu0Sor1	52	V4	18517.5	14697.5	1.043869041	0.039606216	28
74	Pulse.Sorbitol.Glucose	Glu2	Glu0Sor1	53	V4	18877.5	15057.5	1.056942163	0.050036251	28
74	Pulse.Sorbitol.Glucose	Glu2	Glu0Sor1	54	V4	19237.5	15417.5	1.064689506	0.052585346	28
74	Pulse.Sorbitol.Glucose	Glu2	Glu0Sor1	55	V4	19597.5	15777.5	1.072812808	0.050337944	28
74	Pulse.Sorbitol.Glucose	Glu2	Glu0Sor1	56	V4	19957.5	16137.5	1.073258764	0.046650852	28
74	Pulse.Sorbitol.Glucose	Glu2	Glu0Sor1	57	V4	20317.5	16497.5	1.073474784	0.040986287	28
74	Pulse.Sorbitol.Glucose	Glu2	Glu0Sor1	58	V4	20677.5	16857.5	1.076706083	0.04847953	28
74	Pulse.Sorbitol.Glucose	Glu2	Glu0Sor1	59	V4	21037.5	17217.5	1.068870862	0.037308321	28
74	Pulse.Sorbitol.Glucose	Glu2	Glu0Sor1	60	V4	21397.5	17577.5	1.072557004	0.040231081	28
74	Pulse.Sorbitol.Glucose	Glu2	Glu0Sor1	61	V4	21757.5	17937.5	1.063983079	0.034776146	28
74	Pulse.Sorbitol.Glucose	Glu2	Glu0Sor1	62	V4	22117.5	18297.5	1.060797669	0.040444985	28
74	Pulse.Sorbitol.Glucose	Glu2	Glu0Sor1	63	V4	22477.5	18657.5	1.05695627	0.041842774	28
74	Pulse.Sorbitol.Glucose	Glu2	Glu0Sor1	64	V4	22837.5	19017.5	1.055402649	0.041304621	28
74	Pulse.Sorbitol.Glucose	Glu2	Glu0Sor1	65	V4	23197.5	19377.5	1.060100301	0.035501529	28
74	Pulse.Sorbitol.Glucose	Glu2	Glu0Sor1	66	V4	23557.5	19737.5	1.059353461	0.032213809	28
74	Pulse.Sorbitol.Glucose	Glu2	Glu0Sor1	67	V4	23917.5	20097.5	1.052050043	0.048474916	28
74	Pulse.Sorbitol.Glucose	Glu2	Glu0Sor1	68	V4	24277.5	20457.5	1.049155373	0.05203627	28
74	Pulse.Sorbitol.Glucose	Glu2	Glu0Sor1	69	V4	24637.5	20817.5	1.050896779	0.061411008	28
74	Pulse.Sorbitol.Glucose	Glu2	Glu0Sor1	70	V4	24997.5	21177.5	1.049368088	0.055921335	28
74	Pulse.Sorbitol.Glucose	Glu2	Glu0Sor1	71	V4	25357.5	21537.5	1.052393139	0.061497177	28
74	Pulse.Sorbitol.Glucose	Glu2	Glu0Sor1	72	V4	25717.5	21897.5	1.053451838	0.062128416	28
74	Pulse.Sorbitol.Glucose	Glu2	Glu0Sor1	73	V4	26077.5	22257.5	1.057597381	0.055725165	28
74	Pulse.Sorbitol.Glucose	Glu2	Glu0Sor1	74	V4	26437.5	22617.5	1.058519802	0.064069578	28
74	Pulse.Sorbitol.Glucose	Glu2	Glu0Sor1	75	V4	26797.5	22977.5	1.059960795	0.068454073	28
74	Pulse.Sorbitol.Glucose	Glu2	Glu0Sor1	76	V4	27157.5	23337.5	1.060423418	0.068657589	28
74	Pulse.Sorbitol.Glucose	Glu2	Glu0Sor1	77	V4	27517.5	23697.5	1.05318635	0.089607277	28
