# Supplementary material for: Yeast cell responses and survival during periodic osmotic stress are controlled by glucose availability
Source: eLife. 2024 Apr 3;12:RP88750. doi: 10.7554/eLife.88750 (PMC10990491; doi:10.7554/eLife.88750)
Supplement: Figure 7—source data 1. [file elife-88750-fig7-data1.zip › Data.Figure.7b.txt]

Experiment	Position	Condition	Period	Medium.OFF	Medium.ON	Frame	Time	Time.Relative	Autofocus	Valve.ID	Valve.Status	Period.Number	Mean.Fold.Change	SD.Fold.Change	N.Cells	Mean.Area	SD.Area	Mean.Fold.Change.Mothers	SD.Fold.Change.Mothers	N.Cells.Mothers	Mean.Area.Mothers	SD.Area.Mothers	Mean.Fold.Change.Daughters	SD.Fold.Change.Daughters	N.Cells.Daughters	Mean.Area.Daughters	SD.Area.Daughters
87	2	Antiphase	96	Glu2	Glu0Sor1	1	9	-3678	Passed	V1	OFF	NA	0.00312221231043715	0.0127661329669926	16	3322	1331.79377782999	0.00312221231043715	0.0127661329669926	16	3322	1331.79377782999	NA	NA	0	NA	NA
87	2	Antiphase	96	Glu2	Glu0Sor1	2	369	-3318	Passed	V1	OFF	NA	-0.00429304192685096	0.0105057265994604	16	3423.5	1275.87491549916	-0.00429304192685096	0.0105057265994604	16	3423.5	1275.87491549916	NA	NA	0	NA	NA
87	2	Antiphase	96	Glu2	Glu0Sor1	3	729	-2958	Passed	V1	OFF	NA	-0.00446030330062439	0.00954685524580856	16	3492.5	1290.14634828767	-0.00446030330062439	0.00954685524580856	16	3492.5	1290.14634828767	NA	NA	0	NA	NA
87	2	Antiphase	96	Glu2	Glu0Sor1	4	1089	-2598	Passed	V1	OFF	NA	-0.00199401794616147	0.0127354329135497	17	3327.52941176471	1425.0346538614	-0.00423728813559318	0.00904169966724073	16	3499.5	1276.64884234729	NA	NA	1	576	NA
87	2	Antiphase	96	Glu2	Glu0Sor1	5	1449	-2238	Passed	V1	OFF	NA	0.00244142917507868	0.0222217666263211	19	3216	1619.02247599525	-0.00512934879571807	0.0100635618960775	16	3696	1250.54100292633	0.0428189116859947	0.0279401601487348	3	656	434.290225540479
87	2	Antiphase	96	Glu2	Glu0Sor1	6	1809	-1878	Passed	V1	OFF	NA	-0.000422555049532791	0.0138656329279663	19	3218.52631578947	1513.56780006054	-0.00440454950936658	0.00989326374395896	16	3640.5	1235.63608450601	0.0208147487362474	0.0138867611404527	3	968	381.072171642066
87	2	Antiphase	96	Glu2	Glu0Sor1	7	2169	-1518	Passed	V1	OFF	NA	-0.00145546739283528	0.0115057403371033	19	3296	1477.16725901677	-0.00418153434433535	0.00972697287957712	16	3679.5	1264.93288359502	0.0130835563484984	0.0102619291862845	3	1250.66666666667	431.431724996358
87	2	Antiphase	96	Glu2	Glu0Sor1	8	2529	-1158	Passed	V1	OFF	NA	0.00160570918822485	0.0124707265906767	20	3213.6	1474.91953036518	-0.00228590544156998	0.00832994729776083	16	3684.5	1224.69163465748	0.0171721677074042	0.0153021559307837	4	1330	604.035319055655
87	2	Antiphase	96	Glu2	Glu0Sor1	9	2889	-798	Passed	V1	OFF	NA	0.000297353553375012	0.0148664882069543	21	3143.2380952381	1514.74439773719	-0.00473907225691342	0.00843594965674511	16	3708	1215.2875105642	0.016413916146298	0.0202990358443725	5	1336	758.503790366271
87	2	Antiphase	96	Glu2	Glu0Sor1	10	3249	-438	Passed	V1	OFF	NA	-0.00237882842699965	0.0112177588641829	21	3203.04761904762	1431.10245881245	-0.00563113291703832	0.00862869853798086	16	3714.5	1191.051860052	0.00802854594112407	0.013125726110225	5	1566.4	725.190181952293
87	2	Antiphase	96	Glu2	Glu0Sor1	11	3609	-78	Passed	V1	OFF	NA	0.00145973562565896	0.0227174091260342	22	3195.27272727273	1488.39453876662	-0.00473907225691342	0.00900771475562085	16	3804.5	1183.18879868486	0.0179898899791853	0.0383831494910554	6	1570.66666666667	865.80059290039
87	2	Antiphase	96	Glu2	Glu0Sor1	12	3969	282	Passed	V1	ON	1	0.00815019057659563	0.0190059778100973	22	2972	1356.86304884956	0.00289919714540595	0.00829504499116253	16	3497	1150.66172266223	0.0221528397264348	0.031419874157239	6	1572	725.573979687805
87	2	Antiphase	96	Glu2	Glu0Sor1	13	4329	642	Passed	V1	ON	1	0.00300056767496558	0.0161689074018635	22	3030.18181818182	1398.38694952651	-0.00167261373773413	0.00665866169730303	16	3560	1203.1851062908	0.0154623847754981	0.0266226931734753	6	1617.33333333333	759.240322076394
87	2	Antiphase	96	Glu2	Glu0Sor1	14	4689	1002	Passed	V1	ON	1	0.00348714621685189	0.0172996893975754	22	2990.18181818182	1387.03423366836	-0.00178412132024972	0.00679373158417833	16	3526.5	1176.30732945661	0.0175438596491228	0.0281510751037014	6	1560	744.438580408082
87	2	Antiphase	96	Glu2	Glu0Sor1	15	5049	1362	Passed	V1	ON	1	0.00223015165031227	0.0169295785058825	22	3003.27272727273	1419.76826351272	-0.00289919714540584	0.00691370991306186	16	3544	1217.71808450615	0.0159084151055606	0.0274164168800259	6	1561.33333333333	766.121313283129
87	2	Antiphase	96	Glu2	Glu0Sor1	16	5409	1722	Passed	V1	ON	1	0.00283837482767016	0.0169851909585516	22	2992.36363636364	1411.31747113433	-0.00239741302408556	0.00672875350096856	16	3522.5	1223.19875735712	0.0168004757656854	0.0274628182393516	6	1578.66666666667	761.180837033268
87	2	Antiphase	96	Glu2	Glu0Sor1	17	5769	2082	Passed	V1	ON	1	0.00186521774389755	0.0158382710387403	22	2982.54545454545	1381.52299421681	-0.00306645851917925	0.00642423044647163	16	3507.5	1181.69855152093	0.0150163544454357	0.0253848344312585	6	1582.66666666667	770.369954415842
87	2	Antiphase	96	Glu2	Glu0Sor1	18	6129	2442	Passed	V1	ON	1	0.000932608871948809	0.0133326154310056	22	3015.63636363636	1422.41212116048	-0.00340098126672607	0.00681103551500623	16	3540.5	1254.80867067454	0.0124888492417485	0.0196739322063732	6	1616	736.017391098879
87	2	Antiphase	96	Glu2	Glu0Sor1	19	6489	2802	Passed	V1	ON	1	0.00158138026113053	0.0178325704782703	22	2995.27272727273	1375.92836821503	-0.00379125780553073	0.00683654555557946	16	3511	1191.15630096698	0.0159084151055606	0.0292694695503108	6	1620	757.642659833777
87	2	Antiphase	96	Glu2	Glu0Sor1	20	6849	3162	Passed	V1	OFF	1	-0.00283837482767006	0.0134519061947118	22	3172.36363636364	1415.36111984437	-0.00674620874219443	0.00824030220948441	16	3723.5	1195.40799171942	0.00758251561106161	0.0194194864940911	6	1702.66666666667	750.081240044481
87	2	Antiphase	96	Glu2	Glu0Sor1	21	7209	3522	Passed	V1	OFF	1	-0.00348714621685178	0.0137947944110802	22	3191.63636363636	1210.5730459444	-0.00719223907225685	0.00862716133607351	16	3707	922.220508699881	0.00639310139756174	0.0203688269290905	6	1817.33333333333	698.000191021941
87	2	Antiphase	96	Glu2	Glu0Sor1	22	7569	3882	Passed	V1	OFF	1	-0.00267618198037461	0.0140481853238391	22	3290.90909090909	1394.88381182264	-0.00596565566458514	0.00908395638670857	16	3844	1145.22079385011	0.00609574784418679	0.0213157081197372	6	1816	804.992422324583
87	2	Antiphase	96	Glu2	Glu0Sor1	23	7929	4242	Passed	V1	OFF	1	-0.000810964236477114	0.014296604119032	22	3292.36363636364	1394.39471577334	-0.00434879571810877	0.00985784211155104	16	3839.5	1168.57873789774	0.00862325304787398	0.0204954050925072	6	1833.33333333333	746.334688103579
87	2	Antiphase	96	Glu2	Glu0Sor1	24	8289	4602	Passed	V1	OFF	1	0.00598424026167117	0.0242174045990284	24	3083.33333333333	1594.78614258455	-0.00295495093666365	0.0113387366805407	16	3874	1210.0080440504	0.0238626226583408	0.0332199570797905	8	1502	965.676077012518
87	2	Antiphase	96	Glu2	Glu0Sor1	25	8649	4962	Passed	V1	OFF	1	0.00304787392209342	0.0174924541456285	24	3131.66666666667	1519.45066350987	-0.00295495093666363	0.0119359305311074	16	3887.5	1157.05361443049	0.0150535236396075	0.0212839739526581	8	1620	894.232951432999
87	2	Antiphase	96	Glu2	Glu0Sor1	26	9009	5322	Passed	V1	OFF	1	0.00263901278620286	0.0141132492809025	24	3215.33333333333	1463.30687639085	-0.00083630686886702	0.0134913422995691	16	3920	1177.29996177695	0.00958965209634261	0.0134761488966595	8	1806	812.752642039912
87	2	Antiphase	96	Glu2	Glu0Sor1	27	9369	5682	Passed	V1	OFF	1	0.00219298245614038	0.0132234962973339	24	3253	1390.03321824555	0.000334522747546869	0.0150927067936562	16	3898	1188.73826667886	0.00590990187332742	0.00792073945549968	8	1963	683.974101431166
87	2	Antiphase	96	Glu2	Glu0Sor1	28	9729	6042	Passed	V1	ON	2	0.00743383883437413	0.0140670546208919	24	3130	1384.16234282845	0.00602140945584305	0.0163792961251469	16	3733	1251.57394241544	0.0102586975914363	0.00784955452755677	8	1924	667.193696441617
87	2	Antiphase	96	Glu2	Glu0Sor1	29	10089	6402	Passed	V1	ON	2	0.00825156110615528	0.0145210997951131	24	3124.33333333333	1331.61368815913	0.00685771632471015	0.0170590323766428	16	3725.5	1168.97390903305	0.0110392506690456	0.00747778100558886	8	1922	647.932977133548
87	2	Antiphase	96	Glu2	Glu0Sor1	30	10449	6762	Passed	V1	ON	2	0.00799137674695217	0.0140444392162837	24	3079	1305.13434257701	0.00613291703835866	0.0162830599483313	16	3667	1141.30545137283	0.0117082961641392	0.00750055024683281	8	1903	659.356396149197
87	2	Antiphase	96	Glu2	Glu0Sor1	31	10809	7122	Passed	V1	ON	2	0.00929229854296763	0.0146743693693576	24	3066.66666666667	1341.9729365076	0.00691347011596793	0.0169679223737527	16	3671	1177.13278775166	0.014049955396967	0.00719597354499115	8	1858	666.051907029131
87	2	Antiphase	96	Glu2	Glu0Sor1	32	11169	7482	Passed	V1	ON	2	0.00717365447517102	0.0146190046857662	24	3094.66666666667	1343.45468578349	0.00512934879571815	0.0170053998846204	16	3689	1195.33984010127	0.0112622658340768	0.00733968237332081	8	1906	668.080405768219
87	2	Antiphase	96	Glu2	Glu0Sor1	33	11529	7842	Passed	V1	ON	2	0.00747100802854598	0.0154818428501956	24	3112	1342.66185972687	0.00557537912578059	0.0182977566728679	16	3714	1182.18058406207	0.0112622658340768	0.0067422910159817	8	1908	665.945514716804
87	2	Antiphase	96	Glu2	Glu0Sor1	34	11889	8202	Passed	V1	ON	2	0.00843740707701462	0.0157919806482257	24	3089.66666666667	1306.70826612279	0.00652319357716331	0.0184973569387346	16	3669.5	1150.94291778524	0.0122658340767173	0.00781690081966695	8	1930	682.874596310124
87	2	Antiphase	96	Glu2	Glu0Sor1	35	12249	8562	Passed	V1	ON	2	0.00802854594112405	0.0158051662413613	24	3055	1307.56474608999	0.00574264049955402	0.0182613881319664	16	3652.5	1128.5387602264	0.0126003568242641	0.00838777625462288	8	1860	663.690117018908
87	2	Antiphase	96	Glu2	Glu0Sor1	36	12609	8922	Passed	V1	OFF	2	0.00427445732976513	0.0176402974952462	24	3294.66666666667	1319.9940272153	0.00312221231043715	0.0209384202479143	16	3889.5	1152.06006787841	0.00657894736842109	0.00859528502265651	8	2105	674.274212976971
87	2	Antiphase	96	Glu2	Glu0Sor1	37	12969	9282	Passed	V1	OFF	2	0.00405144216473392	0.0183723807766382	24	3383.33333333333	1321.24613994473	0.00328947368421059	0.0218987568278221	16	3980	1157.51642176976	0.0055753791257806	0.00880193784543967	8	2190	650.7911668555
87	2	Antiphase	96	Glu2	Glu0Sor1	38	13329	9642	Passed	V1	OFF	2	0.00572405590246809	0.018102872522304	24	3363.66666666667	1299.92744502101	0.00479482604817134	0.0213520764441646	16	3935	1167.29796253285	0.0075825156110616	0.0096902591357718	8	2221	627.767928002515
87	2	Antiphase	96	Glu2	Glu0Sor1	39	13689	10002	Passed	V1	OFF	2	0.00531519476657751	0.01806759981556	24	3431	1259.37140980177	0.00490633363068693	0.0212352911940019	16	3965	1153.46897082959	0.00613291703835867	0.0102538482895385	8	2363	636.230865555668
87	2	Antiphase	96	Glu2	Glu0Sor1	40	14049	10362	Passed	V1	OFF	2	0.00765685399940535	0.0186396165500042	24	3500	1229.38627318498	0.007471008028546	0.0218918665331098	16	4023.5	1119.92559276647	0.00802854594112405	0.0106941028787599	8	2453	631.774824262117
87	2	Antiphase	96	Glu2	Glu0Sor1	41	14409	10722	Passed	V1	OFF	2	0.00843740707701461	0.0198583884604766	24	3529	1213.75378922975	0.00914362176628015	0.0233451894114555	16	4014	1134.69784524339	0.00702497769848354	0.0111564914533603	8	2559	684.488547331927
87	2	Antiphase	96	Glu2	Glu0Sor1	42	14769	11082	Passed	V1	OFF	2	0.00877192982456145	0.0198578439917843	24	3527	1206.05847431966	0.00931088314005356	0.0231179001671	16	4010	1120.58841685964	0.00769402319357722	0.0121841762107695	8	2561	699.144783697503
87	2	Antiphase	96	Glu2	Glu0Sor1	43	15129	11442	Passed	V1	OFF	2	0.0103702051739519	0.0205919844369537	24	3513.33333333333	1171.88553628114	0.0113180196253346	0.0236908174615239	16	3960.5	1113.87455906549	0.0084745762711865	0.0135790939263132	8	2619	694.625078729526
87	2	Antiphase	96	Glu2	Glu0Sor1	44	15489	11802	Passed	V1	ON	3	0.0160942610764199	0.0201412362407859	24	3268.33333333333	1261.64222402759	0.0166703835860839	0.0230299559228227	16	3705.5	1264.74650951617	0.014942016057092	0.013932393230691	8	2394	701.303276560352
87	2	Antiphase	96	Glu2	Glu0Sor1	45	15849	12162	Passed	V1	ON	3	0.0144588165328576	0.0174291696355013	24	3224.33333333333	1194.19926480381	0.0148305084745763	0.0198480991073599	16	3656.5	1170.74551746597	0.0137154326494202	0.0123693742675741	8	2360	684.108596224731
87	2	Antiphase	96	Glu2	Glu0Sor1	46	16209	12522	Passed	V1	ON	3	0.0175438596491229	0.0193477612682136	24	3254.66666666667	1258.78874377287	0.01778545941124	0.0218253507641459	16	3698	1251.48061644331	0.0170606601248885	0.0144505763556753	8	2368	708.866298092545
87	2	Antiphase	96	Glu2	Glu0Sor1	47	16569	12882	Passed	V1	ON	3	0.0145703241153732	0.0169208905986909	24	3233	1199.85926710992	0.0143844781445139	0.0191349957384374	16	3680.5	1160.58456535202	0.0149420160570919	0.0124865733694304	8	2338	686.147006322781
87	2	Antiphase	96	Glu2	Glu0Sor1	48	16929	13242	Passed	V1	ON	3	0.0153137079988106	0.0195434797408979	24	3281.66666666667	1234.84477696122	0.0151092774308653	0.0220646805845841	16	3715	1223.74332820789	0.0157225691347012	0.0145407646692683	8	2415	716.619843431648
87	2	Antiphase	96	Glu2	Glu0Sor1	49	17289	13602	Passed	V1	ON	3	0.0147190008920607	0.0190564667047702	24	3247.66666666667	1240.48457105056	0.0146074933095451	0.0214165787536533	16	3688	1229.07705210048	0.0149420160570919	0.0145001513458745	8	2367	699.602336024851
87	2	Antiphase	96	Glu2	Glu0Sor1	50	17649	13962	Passed	V1	ON	3	0.0123773416592329	0.0162994217997018	24	3174.33333333333	1179.80450357958	0.0119870651204282	0.0184492544318541	16	3594	1156.58900795976	0.0131578947368422	0.0119373392551796	8	2335	706.637106299973
87	2	Antiphase	96	Glu2	Glu0Sor1	51	18009	14322	Passed	V1	ON	3	0.0147933392804044	0.0194035638635356	24	3243.33333333333	1243.55488564968	0.0144402319357717	0.0219217592531055	16	3683.5	1235.74484960826	0.01549955396967	0.014367736089836	8	2363	693.030611568803
87	2	Antiphase	96	Glu2	Glu0Sor1	52	18369	14682	Passed	V1	OFF	3	0.00962682129051447	0.0189964196986259	24	3361	1250.10149153196	0.00931088314005358	0.0212127166980294	16	3771	1239.33358436433	0.0102586975914363	0.0148583293323838	8	2541	831.119726633895
87	2	Antiphase	96	Glu2	Glu0Sor1	53	18729	15042	Passed	V1	OFF	3	0.0113737734165924	0.0209062010627059	24	3500	1301.52766427363	0.0113737734165924	0.0236320321796102	16	3921.5	1318.7702352318	0.0113737734165924	0.0154711640158463	8	2657	787.971718129165
87	2	Antiphase	96	Glu2	Glu0Sor1	54	19089	15402	Passed	V1	OFF	3	0.0149791852512638	0.021777943022787	24	3488.66666666667	1243.91732797665	0.0147747546833185	0.0243299221946629	16	3913.5	1231.76177350438	0.0153880463871544	0.0170177627112291	8	2639	771.532797191965
87	2	Antiphase	96	Glu2	Glu0Sor1	55	19449	15762	Passed	V1	OFF	3	0.018361581920904	0.0222213455099761	24	3436.66666666667	1148.19157114916	0.0186217662801071	0.0238918537840683	16	3813	1114.43139462837	0.0178412132024978	0.0199698664151385	8	2684	836.187265423926
87	2	Antiphase	96	Glu2	Glu0Sor1	56	19809	16122	Passed	V1	OFF	3	0.0241228070175439	0.0280488947189276	24	3482.66666666667	1188.05104072271	0.0245874219446923	0.0296023825802032	16	3869.5	1187.51449113965	0.0231935771632471	0.0265656974044509	8	2709	767.939729777949
87	2	Antiphase	96	Glu2	Glu0Sor1	57	20169	16482	Passed	V1	OFF	3	0.0308132619684806	0.0341058639127193	24	3394	1044.60319073175	0.0317796610169492	0.0346564896742662	16	3733	987.356335541193	0.0288804638715433	0.0352398238085778	8	2716	841.614774449349
87	2	Antiphase	96	Glu2	Glu0Sor1	58	20529	16842	Passed	V1	OFF	3	0.0359678858162356	0.0390539565586877	25	3373.44	1235.99508089636	0.03557091882248	0.0390472318253392	16	3824.5	1164.74237494821	0.0366736049162455	0.0414242956657729	9	2571.55555555556	953.453605466872
87	2	Antiphase	96	Glu2	Glu0Sor1	59	20889	17202	Passed	V1	OFF	3	0.0413202497769849	0.0435800925528942	25	3409.28	1147.85987530418	0.0408675289919715	0.0443468333296464	16	3821.5	1095.5063365099	0.0421250867281198	0.0448227811081207	9	2676.44444444444	870.899407381689
87	2	Antiphase	96	Glu2	Glu0Sor1	60	21249	17562	Passed	V1	ON	4	0.0553434433541481	0.0542469463754547	25	3198.08	1149.18934906307	0.0542484388938448	0.0537937665135359	16	3616	1122.68630228276	0.0572901179502429	0.0582727620930717	9	2455.11111111111	792.65068669062
87	2	Antiphase	96	Glu2	Glu0Sor1	61	21609	17922	Passed	V1	ON	4	0.0539161462979483	0.0529413012974562	25	3154.56	1133.06597630794	0.0526315789473685	0.0531696091960414	16	3562.5	1107.06326226945	0.056199821587868	0.0556645137125276	9	2429.33333333333	793.100245870596
87	2	Antiphase	96	Glu2	Glu0Sor1	62	21969	18282	Passed	V1	ON	4	0.0555575379125781	0.0560985593528498	25	3130.88	1111.77906678141	0.0549174843889385	0.0554743816428623	16	3519	1090.04464740364	0.056695410843493	0.0605700502577633	9	2440.88888888889	802.131604608066
87	2	Antiphase	96	Glu2	Glu0Sor1	63	22329	18642	Passed	V1	ON	4	0.0525245316681535	0.052976512741139	25	3111.04	1101.29455944659	0.0510704727921499	0.0518803133181295	16	3515	1065.97661012488	0.0551095252254932	0.0579749834870811	9	2392.88888888889	775.499265706365
87	2	Antiphase	96	Glu2	Glu0Sor1	64	22689	19002	Passed	V1	ON	4	0.056520963425513	0.0572686732707239	25	3106.88	1104.86893340341	0.0555307760927743	0.05741757753562	16	3512.5	1068.32591781098	0.0582812964614928	0.0604334064061524	9	2385.77777777778	779.864375673389
87	2	Antiphase	96	Glu2	Glu0Sor1	65	23049	19362	Passed	V1	ON	4	0.0590544157002677	0.0623975017258023	25	3154.24	1171.38896471952	0.0577609277430866	0.0613873429943656	16	3580.5	1159.91712347621	0.0613539498463674	0.0678622765488769	9	2396.44444444444	764.451291958996
87	2	Antiphase	96	Glu2	Glu0Sor1	66	23409	19722	Passed	V1	ON	4	0.0583050847457628	0.0604953070401328	25	3119.68	1113.58036381155	0.0569803746654773	0.0602105702650304	16	3517	1084.42500893331	0.0606601248884925	0.064589750505694	9	2413.33333333333	798.879214900475
87	2	Antiphase	96	Glu2	Glu0Sor1	67	23769	20082	Passed	V1	ON	4	0.0620517395182873	0.0662671991253811	25	3145.92	1161.43653578948	0.060492863514719	0.0648049734389052	16	3565.5	1151.37656741832	0.064823074635742	0.0727056801310776	9	2400	763.633419907746
87	2	Antiphase	96	Glu2	Glu0Sor1	68	24129	20442	Passed	V1	OFF	4	0.0669759143621767	0.077038498401615	25	3398.4	1175.16750579084	0.0673505798394291	0.0779894373946079	16	3830	1149.75893125472	0.0663098424026168	0.0799975012362011	9	2631.11111111111	793.427445398198
87	2	Antiphase	96	Glu2	Glu0Sor1	69	24489	20802	Passed	V1	OFF	4	0.0633006244424622	0.069678579690253	25	3400.96	1177.51222498962	0.064228367528992	0.0714532607315462	16	3780	1178.72337721791	0.0616513033997424	0.0706228774293396	9	2727.11111111111	869.670691187826
87	2	Antiphase	96	Glu2	Glu0Sor1	70	24849	21162	Passed	V1	OFF	4	0.0708652988403212	0.07212191365981	25	3433.28	1197.54121432208	0.0723684210526316	0.0733726445547358	16	3811	1212.62294222071	0.0681930815739915	0.0741485831424912	9	2761.77777777778	867.518555677309
87	2	Antiphase	96	Glu2	Glu0Sor1	71	25209	21522	Passed	V1	OFF	4	0.0813559322033899	0.0802449760819926	25	3418.56	1182.30220614979	0.0829058876003568	0.0817285112784191	16	3784.5	1189.89691430252	0.0786004559421152	0.0823423748019738	9	2768	891.53351030682
87	2	Antiphase	96	Glu2	Glu0Sor1	72	25569	21882	Passed	V1	OFF	4	0.0888135593220339	0.0850757617069435	25	3481.6	1139.95087613458	0.0908786797502231	0.086820236256365	16	3807.5	1150.50446906274	0.0851422341163644	0.08692913849022	9	2902.22222222222	909.142697514777
87	2	Antiphase	96	Glu2	Glu0Sor1	73	25929	22242	Passed	V1	OFF	4	0.096342551293488	0.0934544421519757	25	3538.88	1183.32386099495	0.0987957181088314	0.0974956054444134	16	3859.5	1217.99824849354	0.0919813658439886	0.0913518076520583	9	2968.88888888889	920.907764714312
87	2	Antiphase	96	Glu2	Glu0Sor1	74	26289	22602	Passed	V1	OFF	4	0.104942016057092	0.0992284267737994	25	3542.4	1222.99086941263	0.107939339875112	0.10602195049532	16	3872.5	1267.09652355296	0.0996134403806126	0.0917207990642094	9	2955.55555555556	933.476179544919
87	2	Antiphase	96	Glu2	Glu0Sor1	75	26649	22962	Passed	V1	OFF	4	0.103264942016057	0.0953435362770882	25	3509.44	1279.7243869938	0.10492863514719	0.101763687613961	16	3819.5	1344.97415092881	0.100307265338487	0.0885357409641011	9	2958.22222222222	993.577598602366
87	2	Antiphase	96	Glu2	Glu0Sor1	76	27009	23322	Passed	V1	ON	5	0.132595896520963	0.125279452622779	25	3251.2	1135.12172621853	0.134422390722569	0.132445312487415	16	3572.5	1161.1671140136	0.129348795718109	0.119060860339928	9	2680	874.01601815985
87	2	Antiphase	96	Glu2	Glu0Sor1	77	27369	23682	Passed	V1	ON	5	0.128920606601249	0.124624875763509	25	3305.28	1109.3726275092	0.129794826048171	0.131389765065158	16	3631	1118.8446421793	0.127366438695609	0.119252677781436	9	2726.22222222222	869.23210044524
87	2	Antiphase	96	Glu2	Glu0Sor1	78	27729	24042	Passed	V1	ON	5	0.128813559322034	0.124838835121646	25	3280.64	1119.21620193181	0.129794826048171	0.133221825543412	16	3596	1136.20655399154	0.127069085142234	0.116065723423324	9	2720	885.925504768883
87	2	Antiphase	96	Glu2	Glu0Sor1	79	28089	24402	Passed	V1	ON	5	0.128385370205174	0.126323454074974	25	3296.32	1115.7191522362	0.12957181088314	0.135736148592835	16	3602	1144.46610551238	0.126276142333234	0.115409958853465	9	2752.88888888889	871.490166961803
87	2	Antiphase	96	Glu2	Glu0Sor1	80	28449	24762	Passed	V1	ON	5	0.1235682426405	0.120159478189215	25	3248.64	1100.96180981298	0.123606155218555	0.129485903012951	16	3570	1120.70644387071	0.123500842501735	0.108984032488645	9	2677.33333333333	841.218164330752
87	2	Antiphase	96	Glu2	Glu0Sor1	81	28809	25122	Passed	V1	ON	5	0.127421944692239	0.129384083695321	25	3288.32	1132.40388554614	0.128289473684211	0.140379936242141	16	3607	1175.11576734663	0.125879670928734	0.11518161748841	9	2721.77777777778	832.843589423875
87	2	Antiphase	96	Glu2	Glu0Sor1	82	29169	25482	Passed	V1	ON	5	0.124852809991079	0.124514509500895	25	3243.84	1130.66852201106	0.125111507582516	0.135039442263646	16	3556.5	1174.28798285032	0.124392903161859	0.110992665808991	9	2688	840.59978586721
87	2	Antiphase	96	Glu2	Glu0Sor1	83	29529	25842	Passed	V1	ON	5	0.125495093666369	0.126383232506402	25	3216.64	1129.59442869259	0.125278768956289	0.13677046918066	16	3526	1155.30451974072	0.125879670928734	0.113330719893606	9	2666.66666666667	890.869238440749
87	2	Antiphase	96	Glu2	Glu0Sor1	84	29889	26202	Passed	V1	OFF	5	0.142943800178412	0.146154931074093	25	3442.24	1231.97082216531	0.144959857270294	0.159489868674019	16	3716.5	1297.569317352	0.139359698681733	0.127932802712352	9	2954.66666666667	989.173392282667
87	2	Antiphase	96	Glu2	Glu0Sor1	85	30249	26562	Passed	V1	OFF	5	0.145976806422837	0.143636513151111	25	3506.56	1196.54997388325	0.14735727029438	0.15723876592417	16	3789.5	1247.3116691509	0.143522648428982	0.124604178447968	9	3003.55555555556	966.098223669715
87	2	Antiphase	96	Glu2	Glu0Sor1	86	30609	26922	Passed	V1	OFF	5	0.16121320249777	0.157196115594489	25	3530.24	1219.0783841356	0.161574487065121	0.168912378928296	16	3822	1274.0846649	0.16057091882248	0.143648082428971	9	3011.55555555556	970.501817503593
87	2	Antiphase	96	Glu2	Glu0Sor1	87	30969	27282	Passed	V1	OFF	5	0.170205173951829	0.161363146252283	25	3550.4	1231.88094662864	0.169658786797502	0.170399377394522	16	3851.5	1291.7393958019	0.171176528892854	0.153851012996053	9	3015.11111111111	959.328468831771
87	2	Antiphase	96	Glu2	Glu0Sor1	88	31329	27642	Passed	V1	OFF	5	0.187297056199822	0.174979898491814	25	3559.68	1189.90527354071	0.186719446922391	0.183778560198434	16	3838.5	1239.64801455897	0.188323917137477	0.168892695627168	9	3064	966.627125628078
87	2	Antiphase	96	Glu2	Glu0Sor1	89	31689	28002	Failed	V1	OFF	5	0.19935771632471	0.183621468839638	25	3609.28	1187.52219347682	0.19664362176628	0.185180912317999	16	3888.5	1217.32898867425	0.204182773317475	0.191864960918065	9	3112.88888888889	1009.43108289329
87	2	Antiphase	96	Glu2	Glu0Sor1	90	32049	28362	Passed	V1	OFF	5	0.211418376449599	0.193007138572216	25	3658.88	1188.67294072003	0.20656779661017	0.186766051320145	16	3938.5	1197.88513639664	0.220041629497473	0.214992171263176	9	3161.77777777778	1055.44514042391
87	2	Antiphase	96	Glu2	Glu0Sor1	91	32409	28722	Passed	V1	OFF	5	0.220660124888492	0.197161194594503	25	3602.88	1172.0384066517	0.212421944692239	0.18204970751329	16	3867.5	1174.85828932684	0.235305778570721	0.23259221323383	9	3132.44444444444	1069.55774868764
87	2	Antiphase	96	Glu2	Glu0Sor1	92	32769	29082	Passed	V1	ON	6	0.24335414808207	0.222515944368124	25	3371.2	1217.28660005221	0.228311775200714	0.189064807144772	16	3692	1263.31120473144	0.270096144315591	0.283302222782746	9	2800.88888888889	938.726323861812
87	2	Antiphase	96	Glu2	Glu0Sor1	93	33129	29442	Passed	V1	ON	6	0.224335414808207	0.188572761812452	25	3260.8	1085.84099511239	0.211474130240856	0.16238100544576	16	3553.5	1048.11691459811	0.247199920705719	0.237320179050682	9	2740.44444444444	1000.70464062968
87	2	Antiphase	96	Glu2	Glu0Sor1	94	33489	29802	Passed	V1	ON	6	0.237823371989295	0.215536205763525	25	3382.72	1129.36248683346	0.221008028545941	0.179374005401251	16	3682	1139.04755534321	0.267717315888592	0.278331662170913	9	2850.66666666667	946.623473193011
87	2	Antiphase	96	Glu2	Glu0Sor1	95	33849	30162	Passed	V1	ON	6	0.224121320249777	0.198919406262181	25	3355.84	1144.11915463382	0.209188224799286	0.166943617289288	16	3656.5	1172.34431802265	0.250669045495094	0.255365121278152	9	2821.33333333333	920.782276110916
87	2	Antiphase	96	Glu2	Glu0Sor1	96	34209	30522	Passed	V1	ON	6	0.219732381801963	0.191384388545637	25	3327.04	1145.06784660706	0.204727921498662	0.160896356369127	16	3635	1160.88012588151	0.246406977896719	0.24514054895802	9	2779.55555555556	937.990286611635
87	2	Antiphase	96	Glu2	Glu0Sor1	97	34569	30882	Passed	V1	ON	6	0.225798394290812	0.200934282540412	25	3324.8	1121.22076327546	0.209411239964318	0.167036224715784	16	3631	1130.09875674651	0.254931113093468	0.259455799972982	9	2780.44444444444	925.160406512178
87	2	Antiphase	96	Glu2	Glu0Sor1	98	34929	31242	Passed	V1	ON	6	0.226369313113292	0.195742665387426	25	3258.88	1109.26012578956	0.209634255129349	0.164457860712399	16	3557.5	1113.84487250245	0.256120527306968	0.250355137418401	9	2728	932.600664807827
87	2	Antiphase	96	Glu2	Glu0Sor1	99	35289	31602	Passed	V1	ON	6	0.232399643175736	0.207244033524574	25	3330.24	1153.90934363724	0.214261819803747	0.171067440462991	16	3636.5	1175.76947854019	0.264644662503717	0.268612115076861	9	2785.77777777778	938.814382316571
87	2	Antiphase	96	Glu2	Glu0Sor1	100	35649	31962	Passed	V1	OFF	6	0.263407671721677	0.228581082316162	25	3527.68	1112.5669537905	0.244870651204282	0.187111433502124	16	3792.5	1122.64627851638	0.296362374863713	0.298653455155881	9	3056.88888888889	980.142393283298
87	2	Antiphase	96	Glu2	Glu0Sor1	101	36009	32322	Failed	V1	OFF	6	0.278608385370205	0.236567267553786	25	3563.04	1145.93849747707	0.258502453166815	0.193704898772055	16	3828	1158.78096866204	0.314352264842898	0.308696313613855	9	3092	1015.7775346994
87	2	Antiphase	96	Glu2	Glu0Sor1	102	36369	32682	Passed	V1	OFF	6	0.293809099018733	0.245190933629583	25	3598.4	1180.92393206901	0.272134255129349	0.200970917486973	16	3863.5	1196.23754608634	0.332342154822084	0.319399174243262	9	3127.11111111111	1053.66745755533
87	2	Antiphase	96	Glu2	Glu0Sor1	103	36729	33042	Passed	V1	OFF	6	0.299125780553078	0.241134260026316	25	3640.32	1168.66757178136	0.275200713648528	0.200216253552985	16	3902.5	1167.12010236022	0.341659232827832	0.309991721162994	9	3174.22222222222	1077.68476116369
87	2	Antiphase	96	Glu2	Glu0Sor1	104	37089	33402	Passed	V1	OFF	6	0.32192685102587	0.259044355247817	25	3607.68	1094.38927869992	0.292763157894737	0.217868223882112	16	3843	1040.91395737912	0.373773416592328	0.328004591010724	9	3189.33333333333	1119.75711652126
87	2	Antiphase	96	Glu2	Glu0Sor1	105	37449	33762	Passed	V1	OFF	6	0.328385370205174	0.253206763181807	25	3634.88	1121.23474794532	0.297669491525424	0.215557918587303	16	3876.5	1092.69172230781	0.382991376746952	0.316191778695256	9	3205.33333333333	1099.30159646932
87	2	Antiphase	96	Glu2	Glu0Sor1	106	37809	34122	Passed	V1	OFF	6	0.345441570026762	0.263691239973631	25	3658.24	1107.79425285866	0.311106155218555	0.226853323536976	16	3923	1074.56757194076	0.406482307463574	0.324896281321645	9	3187.55555555556	1061.66745159573
87	2	Antiphase	96	Glu2	Glu0Sor1	107	38169	34482	Passed	V1	OFF	6	0.346833184656557	0.25796907480201	25	3674.56	1200.97231719414	0.311663693131133	0.22183903367361	16	3952.5	1218.59536625849	0.409356725146199	0.317015706274461	9	3180.44444444444	1055.22783216601
87	2	Antiphase	96	Glu2	Glu0Sor1	108	38529	34842	Passed	V1	ON	7	0.371382694023194	0.273596342402593	25	3385.28	1206.51935749079	0.331400535236396	0.233629761557858	16	3687	1253.45091647021	0.442462087421945	0.336661613068054	9	2848.88888888889	956.781642335967
87	2	Antiphase	96	Glu2	Glu0Sor1	109	38889	35202	Passed	V1	ON	7	0.370561998215879	0.28303333651211	25	3416	1210.85094045469	0.323706512042819	0.231589639707947	16	3730	1245.13688671835	0.453860640301318	0.357160239290377	9	2857.77777777778	971.487747964144
87	2	Antiphase	96	Glu2	Glu0Sor1	110	39249	35562	Passed	V1	ON	7	0.344157002676182	0.248967908218461	25	3355.84	1207.81702808552	0.303189116859947	0.204721183965237	16	3670	1245.31506053689	0.416988799682823	0.313126351832074	9	2797.33333333333	959.366457616692
87	2	Antiphase	96	Glu2	Glu0Sor1	111	39609	35922	Passed	V1	ON	7	0.355718108831401	0.271129003299659	25	3414.4	1227.43743900317	0.308262711864407	0.219202368453457	16	3733.5	1266.72017430844	0.440083258994945	0.343407148479131	9	2847.11111111111	972.382183666027
87	2	Antiphase	96	Glu2	Glu0Sor1	112	39969	36282	Passed	V1	ON	7	0.327921498661909	0.236781618850612	25	3326.08	1227.58142703448	0.287578055307761	0.195122271125344	16	3659	1267.42110865595	0.39964317573595	0.296256823733265	9	2734.22222222222	945.090706992955
87	2	Antiphase	96	Glu2	Glu0Sor1	113	40329	36642	Passed	V1	ON	7	0.350437109723461	0.269786497975122	25	3370.24	1226.17349506503	0.301906779661017	0.21562909485432	16	3690.5	1271.02425888205	0.436713252056695	0.343642304573061	9	2800.88888888889	954.789563784141
87	2	Antiphase	96	Glu2	Glu0Sor1	114	40689	37002	Passed	V1	ON	7	0.353113291703836	0.273751780335462	25	3370.88	1210.14352867749	0.303969669937556	0.219958475339207	16	3690.5	1250.04181263401	0.440479730399445	0.34740058832037	9	2802.66666666667	946.530506639907
87	2	Antiphase	96	Glu2	Glu0Sor1	115	41049	37362	Passed	V1	ON	7	0.343193577163247	0.259709756169527	25	3354.56	1206.37356292872	0.297669491525424	0.212700316624655	16	3675.5	1242.26019818716	0.424125284963822	0.325585982977153	9	2784	948.818212304127
87	2	Antiphase	96	Glu2	Glu0Sor1	116	41409	37722	Passed	V1	OFF	7	0.390722569134701	0.297611098695753	25	3581.44	1257.96601967886	0.338648528099911	0.239597346984083	16	3896	1323.39119940653	0.48329864208544	0.378172116872125	9	3022.22222222222	955.989772144265
87	2	Antiphase	96	Glu2	Glu0Sor1	117	41769	38082	Failed	V1	OFF	7	0.412120130835564	0.306946394917871	25	3584.96	1254.54855507351	0.362399643175736	0.249009707965117	16	3896	1307.39317671407	0.500512108897479	0.390708701944202	9	3032	989.598347254526
87	2	Antiphase	96	Glu2	Glu0Sor1	118	42129	38442	Failed	V1	OFF	7	0.433517692536426	0.318327266886079	25	3588.48	1265.93211917953	0.386150758251561	0.261782900712558	16	3896	1306.63909267958	0.517725575709519	0.40377947786206	9	3041.77777777778	1039.79485156127
87	2	Antiphase	96	Glu2	Glu0Sor1	119	42489	38802	Passed	V1	OFF	7	0.454915254237288	0.331543126210065	25	3592	1291.72546102748	0.409901873327386	0.277453142017954	16	3896	1321.15505019913	0.534939042521558	0.417334255582318	9	3051.55555555556	1104.3195994719
87	3	Antiphase	96	Glu2	Glu0Sor1	1	18	-3669	Passed	V1	OFF	NA	0.00448405668733386	0.0304870637070598	16	2563	1075.48438699345	0.00448405668733386	0.0304870637070598	16	2563	1075.48438699345	NA	NA	0	NA	NA
87	3	Antiphase	96	Glu2	Glu0Sor1	2	378	-3309	Passed	V1	OFF	NA	-0.00109414890845626	0.0253724767853761	17	2449.88235294118	1081.65254832322	-0.00647697077059349	0.0126992479707172	16	2588.5	948.441388102958	NA	NA	1	232	NA
87	3	Antiphase	96	Glu2	Glu0Sor1	3	738	-2949	Passed	V1	OFF	NA	-0.0066690981086855	0.0146184525851338	17	2572.23529411765	942.949066056312	-0.00902347209920288	0.0112885475369679	16	2687.5	841.136849745628	NA	NA	1	728	NA
87	3	Antiphase	96	Glu2	Glu0Sor1	4	1098	-2589	Passed	V1	OFF	NA	-0.00487156775907888	0.0184879224585943	18	2576.88888888889	1021.34910139878	-0.0100199291408326	0.0112351391803327	16	2822.5	775.882980867605	0.0363153232949512	0.0100209995562309	2	612	130.107647738325
87	3	Antiphase	96	Glu2	Glu0Sor1	5	1458	-2229	Passed	V1	OFF	NA	-0.00149177194536391	0.025026480593053	19	2490.52631578947	1091.26651029491	-0.00990921169176267	0.0105310861758703	16	2839	769.259384083158	0.0434012400354295	0.0348603519116996	3	632	356.247105251397
87	3	Antiphase	96	Glu2	Glu0Sor1	6	1818	-1869	Passed	V1	OFF	NA	-0.0051279660621883	0.0157330084958793	19	2600	988.150235990909	-0.0103520814880426	0.00962006578975595	16	2922.5	670.135309719861	0.0227339828757011	0.0122838169841835	3	880	387.566768441258
87	3	Antiphase	96	Glu2	Glu0Sor1	7	2178	-1509	Passed	V1	OFF	NA	-0.0058272341615776	0.0124225334484114	19	2680.84210526316	926.500300603051	-0.00963241806908774	0.00923253416436734	16	2975	654.234208827389	0.0144670800118098	0.0039940210388157	3	1112	362.392052892996
87	3	Antiphase	96	Glu2	Glu0Sor1	8	2538	-1149	Passed	V1	OFF	NA	-0.00396251922987277	0.0106262849132595	19	2813.89473684211	862.71444321184	-0.00675376439326841	0.00900308294003378	16	3077.5	638.108663682501	0.0109241216415706	0.00368762798842537	3	1408	352
87	3	Antiphase	96	Glu2	Glu0Sor1	9	2898	-789	Passed	V1	OFF	NA	-0.00122316419924926	0.0193498651736082	21	2566.09523809524	1018.16118099061	-0.0089127546501329	0.00883651953711436	16	3018.5	570.729357927205	0.0233835252435784	0.0242051742106586	5	1118.4	723.400857063357
87	3	Antiphase	96	Glu2	Glu0Sor1	10	3258	-429	Passed	V1	OFF	NA	-0.00463958834197989	0.0134967206520293	21	2627.04761904762	922.658684248432	-0.0100752878653676	0.00736017091604685	16	3034	532.59815996678	0.0127546501328609	0.0145353078651769	5	1324.8	640.714601051045
87	3	Antiphase	96	Glu2	Glu0Sor1	11	3618	-69	Passed	V1	OFF	NA	0.00227211460700114	0.0301421633982851	23	2500.86956521739	1047.03561215583	-0.00913418954827286	0.00759686306395414	16	3069.5	500.987558062407	0.0283436669619131	0.0452450256970547	7	1201.14285714286	747.767216133343
87	3	Antiphase	96	Glu2	Glu0Sor1	12	3978	291	Passed	V1	ON	1	0.0161204605845881	0.0365110268967158	25	2204.48	1077.51833395075	-0.000166076173605014	0.0080351683747989	16	2890.5	448.073505874501	0.0450743037102647	0.0490355958974731	9	984.888888888889	701.512017795213
87	3	Antiphase	96	Glu2	Glu0Sor1	13	4338	651	Passed	V1	ON	1	0.00963684676705044	0.0281252192420684	25	2243.2	1089.03871985037	-0.00426262178919403	0.00806764859765555	16	2929	475.443932902012	0.0343470130892628	0.0343182024845018	9	1024	721.997229911584
87	3	Antiphase	96	Glu2	Glu0Sor1	14	4698	1011	Passed	V1	ON	1	0.0105580159433126	0.0296898096957926	25	2174.72	1068.42857817763	-0.00398582816651908	0.00855094305484298	16	2849.5	475.464965411052	0.0364137388052356	0.0364996844530181	9	975.111111111111	686.398653197332
87	3	Antiphase	96	Glu2	Glu0Sor1	15	5058	1371	Passed	V1	ON	1	0.00871567759078827	0.0260424511731314	25	2221.44	1061.54282689552	-0.00370903454384414	0.00884095758345138	16	2893.5	456.740626614274	0.0308040547190237	0.0321005084970326	9	1026.66666666667	692.981962247215
87	3	Antiphase	96	Glu2	Glu0Sor1	16	5418	1731	Passed	V1	ON	1	0.00814880425154999	0.0275435107271323	25	2227.84	1062.06872345123	-0.00470549158547392	0.00884982699930074	16	2902.5	451.871073058087	0.0310008857395925	0.0348012259643527	9	1028.44444444444	687.326543775066
87	3	Antiphase	96	Glu2	Glu0Sor1	17	5778	2091	Passed	V1	ON	1	0.00860938883968108	0.0296133006353509	25	2163.52	1046.00594007236	-0.00559123117803373	0.00867674501359914	16	2827.5	453.856658722406	0.0338549355378407	0.0370048862196027	9	983.111111111111	668.496156392175
87	3	Antiphase	96	Glu2	Glu0Sor1	18	6138	2451	Passed	V1	ON	1	0.00790079716563325	0.0260803813308398	25	2243.52	1074.25156581997	-0.00448405668733398	0.00854157194594341	16	2928	461.27938027476	0.0299183151264639	0.0324287693362763	9	1026.66666666667	678.40990558806
87	3	Antiphase	96	Glu2	Glu0Sor1	19	6498	2811	Passed	V1	ON	1	0.00885739592559782	0.0287490387371434	25	2191.04	1059.93036249243	-0.00487156775907888	0.0084710546633265	16	2861	447.37933196189	0.0332644424761342	0.0360255214730395	9	1000	708.158174421506
87	3	Antiphase	96	Glu2	Glu0Sor1	20	6858	3171	Passed	V1	OFF	1	0.00457041629760845	0.033238531343892	25	2411.84	1152.97671557871	-0.0102967227635076	0.00772085202460384	16	3138.5	471.667396937008	0.0310008857395925	0.0444373002466286	9	1120	798.378356420062
87	3	Antiphase	96	Glu2	Glu0Sor1	21	7218	3531	Passed	V1	OFF	1	0.00340124003542954	0.0301581866489551	25	2434.56	1160.92772097721	-0.0101306465899026	0.00927263318030386	16	3162	512.062496185768	0.0274579273693534	0.0393706018112452	9	1141.33333333333	782.171336728725
87	3	Antiphase	96	Glu2	Glu0Sor1	22	7578	3891	Passed	V1	OFF	1	0.00496014171833476	0.0276122599678806	25	2443.2	1140.43734301071	-0.00664304694419845	0.012492801456494	16	3159.5	474.991368342626	0.0255880326739494	0.0353088188835968	9	1169.77777777778	792.643958183272
87	3	Antiphase	96	Glu2	Glu0Sor1	23	7938	4251	Passed	V1	OFF	1	0.00563330380868019	0.0234580011251296	25	2488.64	1100.61296860734	-0.00232506643046949	0.0181028502945101	16	3175	453.357254270845	0.0197815175671685	0.0261630743804109	9	1268.44444444444	794.673378047722
87	3	Antiphase	96	Glu2	Glu0Sor1	24	8298	4611	Passed	V1	OFF	1	0.00534986713906107	0.023777173027498	25	2539.2	1048.44774150487	0.000664304694419802	0.0240567047269385	16	3186	467.786846045646	0.0136797559295344	0.0221129599596206	9	1389.33333333333	750.509160503721
87	3	Antiphase	96	Glu2	Glu0Sor1	25	8658	4971	Passed	V1	OFF	1	0.0106997342781222	0.0299986893626928	25	2662.4	1005.19185565078	0.00979849424269259	0.0356422151325472	16	3283	430.14788154773	0.0123019387855526	0.0177006389680091	9	1559.11111111111	737.980427322508
87	3	Antiphase	96	Glu2	Glu0Sor1	26	9018	5331	Passed	V1	OFF	1	0.0183620630919125	0.0467184153345071	26	2655.38461538462	1070.93182143115	0.0127878653675819	0.0418933525919244	16	3348.5	395.677646576099	0.0272807794508414	0.0547183510900127	10	1546.4	839.242409689967
87	3	Antiphase	96	Glu2	Glu0Sor1	27	9378	5691	Passed	V1	OFF	1	0.0211944831076806	0.0413260276210607	28	2463.71428571429	1076.14121533557	0.0159986713906111	0.045810772261506	16	3211.5	374.458898501113	0.0281222320637732	0.0351935227069687	12	1466.66666666667	868.053342865867
87	3	Antiphase	96	Glu2	Glu0Sor1	28	9738	6051	Passed	V1	ON	2	0.0288323508750496	0.0449454940467222	29	2293.79310344828	1023.6894541423	0.0266275465013286	0.0543485933336647	16	3048.5	371.605166810151	0.0315459562580908	0.0317315275937488	13	1364.92307692308	760.550947399149
87	3	Antiphase	96	Glu2	Glu0Sor1	29	10098	6411	Passed	V1	ON	2	0.0289239791087627	0.0458158693947924	29	2297.10344827586	1014.34899407127	0.0270150575730735	0.0553427789258222	16	3041.5	354.61114853691	0.0312734209988417	0.0325348775423246	13	1380.92307692308	771.634030433519
87	3	Antiphase	96	Glu2	Glu0Sor1	30	10458	6771	Passed	V1	ON	2	0.0297180904676094	0.046631949133796	29	2296.55172413793	1033.41416072464	0.0270150575730735	0.0559499576556623	16	3046.5	405.332127191188	0.0330449001839613	0.0337519564971183	13	1373.53846153846	783.362901787821
87	3	Antiphase	96	Glu2	Glu0Sor1	31	10818	7131	Passed	V1	ON	2	0.0358266393818148	0.0508491378879799	29	2284.41379310345	1027.34183757478	0.0357617360496014	0.0616234397553451	16	3036.5	391.395111534793	0.0359065204060775	0.0358653730516608	13	1358.76923076923	767.325023902969
87	3	Antiphase	96	Glu2	Glu0Sor1	32	11178	7491	Passed	V1	ON	2	0.0306649155493112	0.0493780182948468	29	2261.24137931034	1012.3991891673	0.0300044286979627	0.0600780261519591	16	3008	385.109508235428	0.0314778224432785	0.0342942833312779	13	1342.15384615385	739.947052852865
87	3	Antiphase	96	Glu2	Glu0Sor1	33	11538	7851	Passed	V1	ON	2	0.0319782535658654	0.0517209652349617	29	2302.89655172414	1031.51865660116	0.0306687333923826	0.0624706008226397	16	3052.5	381.457905060746	0.0335899707024596	0.0368575915306266	13	1380.30769230769	793.437183463546
87	3	Antiphase	96	Glu2	Glu0Sor1	34	11898	8211	Passed	V1	ON	2	0.0307260010384533	0.0486581876093593	29	2288.8275862069	1021.77513842212	0.0294508414526129	0.0588809231937697	16	3031.5	387.940545272941	0.0322954282210261	0.034436964907332	13	1374.76923076923	779.352525481479
87	3	Antiphase	96	Glu2	Glu0Sor1	35	12258	8571	Passed	V1	ON	2	0.0306649155493112	0.0504624064932548	29	2285.51724137931	1023.8662936107	0.028786536758193	0.0609939603212996	16	3029	379.123198973632	0.032976766369149	0.0357897142864763	13	1370.46153846154	788.824506822717
87	3	Antiphase	96	Glu2	Glu0Sor1	36	12618	8931	Passed	V1	OFF	2	0.0334443053052747	0.0652768597613013	29	2465.65517241379	1078.75352261839	0.0362599645704162	0.0813920107498614	16	3248.5	388.983975676805	0.0299788785174081	0.0404733020947929	13	1502.15384615385	838.666585137169
87	3	Antiphase	96	Glu2	Glu0Sor1	37	12978	9291	Passed	V1	OFF	2	0.0323753092452887	0.065004556631586	29	2563.58620689655	1058.56741189083	0.0364260407440212	0.0809489588147278	16	3331.5	386.822612231153	0.0273897935545411	0.0402491440329006	13	1618.46153846154	820.766371080977
87	3	Antiphase	96	Glu2	Glu0Sor1	38	13338	9651	Passed	V1	OFF	2	0.0354591083554768	0.0633358733402094	30	2482.13333333333	1068.42209576208	0.0389171833480956	0.0800481694900635	16	3284	415.67166530007	0.0315070226496267	0.0390324449441671	14	1565.71428571429	807.042409387171
87	3	Antiphase	96	Glu2	Glu0Sor1	39	13698	10011	Passed	V1	OFF	2	0.0375848833776203	0.063487836241632	30	2556.53333333333	1037.06255367258	0.0427369353410097	0.0805373874346802	16	3332	409.716650056272	0.0316968239908895	0.0379131861665656	14	1670.28571428571	787.097044996205
87	3	Antiphase	96	Glu2	Glu0Sor1	40	14058	10371	Passed	V1	OFF	2	0.0413345143194567	0.0673107164748189	30	2584.8	961.089841148381	0.0488263950398582	0.0847783589318345	16	3296.5	422.951849111299	0.0327723649247121	0.0408150554908315	14	1771.42857142857	719.90915177763
87	3	Antiphase	96	Glu2	Glu0Sor1	41	14418	10731	Passed	V1	OFF	2	0.0456746383229997	0.0696219543370069	30	2668.26666666667	928.600836012804	0.053864038972542	0.0864100713331886	16	3345.5	407.442429471126	0.0363153232949512	0.0449524170747623	14	1894.28571428571	722.792387317987
87	3	Antiphase	96	Glu2	Glu0Sor1	42	14778	11091	Passed	V1	OFF	2	0.0487156775907883	0.0728964779464419	30	2725.33333333333	884.645626823233	0.0584588131089459	0.088692568946062	16	3352	421.653886499342	0.0375806655700366	0.0502705937025368	14	2009.14285714286	710.583601657859
87	3	Antiphase	96	Glu2	Glu0Sor1	43	15138	11451	Passed	V1	OFF	2	0.0509890758783584	0.0741058104432086	30	2781.86666666667	827.926189169447	0.0609499557130203	0.0891268358896094	16	3368.5	381.530601656014	0.0396052132101733	0.0531346412599707	14	2111.42857142857	673.445071060932
87	3	Antiphase	96	Glu2	Glu0Sor1	44	15498	11811	Passed	V1	ON	3	0.0668438145851786	0.0871594493916751	30	2629.6	769.61081073488	0.0801594331266607	0.102655652099491	16	3165	358.007821143617	0.0516259648234847	0.0657235017305975	14	2017.71428571429	646.057324030976
87	3	Antiphase	96	Glu2	Glu0Sor1	45	15858	12171	Passed	V1	ON	3	0.063625627398878	0.0820399543924547	30	2585.06666666667	778.085312817938	0.0742914083259521	0.0947793099752621	16	3113	389.415972964644	0.0514361634822219	0.0659481152943255	14	1981.71428571429	663.702833012976
87	3	Antiphase	96	Glu2	Glu0Sor1	46	16218	12531	Passed	V1	ON	3	0.0614408030705639	0.0793892480128045	30	2595.73333333333	764.173609690315	0.0721324180690876	0.0913030802104741	16	3121	367.91738203026	0.0492218145008224	0.0643391971797453	14	1995.42857142857	647.172990104562
87	3	Antiphase	96	Glu2	Glu0Sor1	47	16578	12891	Passed	V1	ON	3	0.0628875110717449	0.081392374287546	30	2565.06666666667	763.045754190734	0.0731842338352524	0.0933127816804627	16	3086	367.425638735241	0.0511198279134505	0.0667213803047807	14	1969.71428571429	653.730999555796
87	3	Antiphase	96	Glu2	Glu0Sor1	48	16938	13251	Passed	V1	ON	3	0.0641275465013286	0.0843732514036799	30	2596.53333333333	765.088398468611	0.0751771479185119	0.0960973033062616	16	3120.5	361.525287266788	0.0514994305959762	0.0700220163494035	14	1997.71428571429	656.453341076873
87	3	Antiphase	96	Glu2	Glu0Sor1	49	17298	13611	Passed	V1	ON	3	0.0654266312370829	0.0853972764112316	30	2582.4	769.863830324155	0.0760075287865367	0.0963410116663137	16	3116.5	364.387705610384	0.05333417689485	0.0725501530435763	14	1972	645.451779763601
87	3	Antiphase	96	Glu2	Glu0Sor1	50	17658	13971	Passed	V1	ON	3	0.0617655742545025	0.0805960710671113	30	2534.13333333333	746.047411516108	0.0713573959255978	0.0904154419159141	16	3045.5	364.653991248325	0.0508034923446792	0.0693915320564023	14	1949.71428571429	631.290184228534
87	3	Antiphase	96	Glu2	Glu0Sor1	51	18018	14331	Passed	V1	ON	3	0.0658399763802775	0.0870223379491326	30	2581.06666666667	753.555202807439	0.0762289636846767	0.0962835842221539	16	3097.5	353.804088915509	0.0539668480323927	0.0768891857514629	14	1990.85714285714	647.22732389108
87	3	Antiphase	96	Glu2	Glu0Sor1	52	18378	14691	Passed	V1	OFF	3	0.0722468260997933	0.099361062311857	30	2734.66666666667	795.357795579138	0.0850863596102745	0.110511278369011	16	3287.5	368.144536833022	0.0575730735163862	0.0865859895251357	14	2102.85714285714	669.885737345483
87	3	Antiphase	96	Glu2	Glu0Sor1	53	18738	15051	Passed	V1	OFF	3	0.0734573368762916	0.101829620942371	30	2811.2	780.246044306008	0.0870239149689991	0.111439746099397	16	3351.5	372.64853861693	0.0579526761989117	0.0911955922011134	14	2193.71428571429	654.152584949111
87	3	Antiphase	96	Glu2	Glu0Sor1	54	19098	15411	Passed	V1	OFF	3	0.0800413345143194	0.105463305495836	30	2834.66666666667	776.309453643386	0.0925597874224977	0.1127079414096	16	3370.5	363.974724397176	0.065734531190687	0.0986967317731379	14	2222.28571428571	659.011314081869
87	3	Antiphase	96	Glu2	Glu0Sor1	55	19458	15771	Passed	V1	OFF	3	0.0854443460289341	0.105584118983148	30	2857.06666666667	765.760335845376	0.0972652790079716	0.108595295333051	16	3369.5	360.600610093771	0.0719347083386055	0.104368876543963	14	2271.42857142857	682.290905055079
87	3	Antiphase	96	Glu2	Glu0Sor1	56	19818	16131	Passed	V1	OFF	3	0.0962208444050782	0.117019502816996	30	2913.33333333333	743.152898053326	0.109499557130204	0.11592246986106	16	3388	384.177736644555	0.0810451727192205	0.120734186836662	14	2370.85714285714	683.726312445024
87	3	Antiphase	96	Glu2	Glu0Sor1	57	20178	16491	Passed	V1	OFF	3	0.0997047534691467	0.114589082116115	30	2965.06666666667	766.234992915239	0.111104960141718	0.109268328851684	16	3438	408.230000530747	0.0866759458433506	0.123175804981417	14	2424.57142857143	726.320729566355
87	3	Antiphase	96	Glu2	Glu0Sor1	58	20538	16851	Passed	V1	OFF	3	0.109123117803366	0.123696295000859	30	2995.73333333333	725.614076838196	0.120405225863596	0.111428936258128	16	3428.5	391.700225512657	0.0962292800202454	0.139535554013902	14	2501.14285714286	709.61819172142
87	3	Antiphase	96	Glu2	Glu0Sor1	59	20898	17211	Passed	V1	OFF	3	0.112754650132861	0.126194854177842	30	3008.8	693.248146844583	0.121733835252436	0.106417581971327	16	3401	399.731910159797	0.102492724281918	0.149149965100104	14	2560.57142857143	694.292967899521
87	3	Antiphase	96	Glu2	Glu0Sor1	60	21258	17571	Passed	V1	ON	4	0.121907292589312	0.126447420049604	30	2777.33333333333	666.678712534851	0.129871567759079	0.105604467412571	16	3157	386.115008773293	0.112805263823864	0.150440447242729	14	2343.42857142857	662.797534265609
87	3	Antiphase	96	Glu2	Glu0Sor1	61	21618	17931	Passed	V1	ON	4	0.126631237082964	0.133557418906001	30	2765.33333333333	657.36555375557	0.134355624446413	0.10850447086738	16	3130.5	403.004383764412	0.117803365810452	0.161399156490956	14	2348	651.842359423244
87	3	Antiphase	96	Glu2	Glu0Sor1	62	21978	18291	Passed	V1	ON	4	0.116710953646295	0.12026069689371	30	2727.73333333333	650.922259955632	0.122619574844996	0.0970171126590867	16	3103.5	390.516580953997	0.109958243704922	0.145980673884126	14	2298.28571428571	629.931794668332
87	3	Antiphase	96	Glu2	Glu0Sor1	63	22338	18651	Passed	V1	ON	4	0.117596693238854	0.125015977897642	30	2777.6	654.974471732059	0.12300708591674	0.0992554770906209	16	3146.5	390.508386593681	0.11141338732127	0.153036566214207	14	2356	649.701469907526
87	3	Antiphase	96	Glu2	Glu0Sor1	64	22698	19011	Passed	V1	ON	4	0.112370829642752	0.118558824558265	30	2720.53333333333	659.954216454514	0.116640832595217	0.0917412559639015	16	3107.5	391.918018638252	0.107490826268506	0.146958301774685	14	2278.28571428571	632.005285831283
87	3	Antiphase	96	Glu2	Glu0Sor1	65	23058	19371	Passed	V1	ON	4	0.122497785651019	0.130907759220373	30	2756.53333333333	668.74972037807	0.127601860053144	0.101987298731957	16	3132.5	412.787273705638	0.116664557762875	0.161734366236475	14	2326.85714285714	654.413519836697
87	3	Antiphase	96	Glu2	Glu0Sor1	66	23418	19731	Passed	V1	ON	4	0.110363153232949	0.115025228251539	30	2663.73333333333	640.622054016215	0.114371124889282	0.089262089289529	16	3026	379.737453161172	0.10578261419714	0.142404278784969	14	2249.71428571429	634.818863149945
87	3	Antiphase	96	Glu2	Glu0Sor1	67	23778	20091	Passed	V1	ON	4	0.114998523767346	0.12014082756901	30	2652.8	642.644879680302	0.118578387953942	0.0924438764941122	16	3024	394.706304315838	0.110907250411236	0.149345570976072	14	2228.57142857143	614.921847978163
87	3	Antiphase	96	Glu2	Glu0Sor1	68	24138	20451	Passed	V1	OFF	4	0.138824918807204	0.152393537877116	30	2985.86666666667	692.688701208277	0.145482728077945	0.117630530902248	16	3352.5	418.652759853955	0.131215993926357	0.189008756632898	14	2566.85714285714	716.668237497214
87	3	Antiphase	96	Glu2	Glu0Sor1	69	24498	20811	Passed	V1	OFF	4	0.138411573664009	0.148942344911962	30	3046.13333333333	686.348244438403	0.144929140832595	0.113807427586072	16	3407.5	400.548623764956	0.13096292547134	0.185553738965837	14	2633.14285714286	722.033757696098
87	3	Antiphase	96	Glu2	Glu0Sor1	70	24858	21171	Passed	V1	OFF	4	0.147475642161205	0.153070306943135	30	3062.66666666667	692.508350918568	0.153675819309123	0.118195856037457	16	3430	394.333192448552	0.140389725420726	0.189860905204209	14	2642.85714285714	731.104839071857
87	3	Antiphase	96	Glu2	Glu0Sor1	71	25218	21531	Passed	V1	OFF	4	0.144198405668733	0.14272522641382	30	3046.4	660.112926598222	0.150298937112489	0.114327776455809	16	3372.5	391.406012558145	0.137226369733013	0.173959680699487	14	2673.71428571429	717.514880957604
87	3	Antiphase	96	Glu2	Glu0Sor1	72	25578	21891	Passed	V1	OFF	4	0.154207263064659	0.149821655601031	30	3046.66666666667	657.300924803188	0.162699291408326	0.124862987660431	16	3362	432.301129615303	0.144502087814754	0.178587479557816	14	2686.28571428571	697.072055493154
87	3	Antiphase	96	Glu2	Glu0Sor1	73	25938	22251	Passed	V1	OFF	4	0.163212282255683	0.156923967404414	30	3100.8	663.142279423217	0.172442426926484	0.133817917059029	16	3448	358.152295353062	0.152663545489055	0.184515852966736	14	2704	717.678308050448
87	3	Antiphase	96	Glu2	Glu0Sor1	74	26298	22611	Passed	V1	OFF	4	0.171331561854148	0.160989099085884	30	3112.53333333333	655.49495557297	0.182351638618246	0.1428713338233	16	3459.5	356.731458289472	0.158737188409465	0.1842365142583	14	2716	702.969525545847
87	3	Antiphase	96	Glu2	Glu0Sor1	75	26658	22971	Passed	V1	OFF	4	0.181783289046354	0.170180422378793	30	3113.6	664.693945646649	0.193201948627104	0.152667139235563	16	3465.5	336.700460350146	0.168733392382639	0.193311368563605	14	2711.42857142857	726.767946700767
87	3	Antiphase	96	Glu2	Glu0Sor1	76	27018	23331	Passed	V1	ON	5	0.204074402125775	0.188320387999069	30	2941.33333333333	643.803639657917	0.219054472984942	0.173751834001102	16	3293	345.255074787709	0.186954321143869	0.209014756468306	14	2539.42857142857	678.907461042623
87	3	Antiphase	96	Glu2	Glu0Sor1	77	27378	23691	Passed	V1	ON	5	0.193327428402716	0.175586092277331	30	2905.33333333333	645.435823532325	0.20770593445527	0.167221129516711	16	3260.5	354.944878349677	0.17689485005694	0.189645809150129	14	2499.42857142857	671.756104353555
87	3	Antiphase	96	Glu2	Glu0Sor1	78	27738	24051	Passed	V1	ON	5	0.191585473870682	0.174306206193002	30	2904.8	649.948029752618	0.20803808680248	0.170405148771642	16	3261	364.527090899977	0.172782487662913	0.183187059390351	14	2497.71428571429	674.093286008515
87	3	Antiphase	96	Glu2	Glu0Sor1	79	28098	24411	Passed	V1	ON	5	0.186832004723944	0.171839610387769	30	2893.06666666667	645.823448348526	0.202668290522586	0.16781753143563	16	3248	340.17720872118	0.168733392382639	0.180873393345325	14	2487.42857142857	681.655644429368
87	3	Antiphase	96	Glu2	Glu0Sor1	80	28458	24771	Passed	V1	ON	5	0.185178624151166	0.170053082631971	30	2890.13333333333	652.021352164299	0.201118246235607	0.166944242501534	16	3244	364.739176215918	0.16696191319752	0.17799238321076	14	2485.71428571429	681.626496931187
87	3	Antiphase	96	Glu2	Glu0Sor1	81	28818	25131	Passed	V1	ON	5	0.184410983170948	0.173269663473369	30	2882.66666666667	648.765264033219	0.200398582816652	0.16945859761182	16	3233	360.927693589727	0.166139440718714	0.182111995209101	14	2482.28571428571	681.850359014287
87	3	Antiphase	96	Glu2	Glu0Sor1	82	29178	25491	Passed	V1	ON	5	0.184440507824033	0.170746829811422	30	2879.46666666667	647.34384261744	0.201339681133747	0.169166436444566	16	3226.5	319.008045875544	0.165127166898646	0.176815697979114	14	2482.85714285714	706.942153780073
87	3	Antiphase	96	Glu2	Glu0Sor1	83	29538	25851	Passed	V1	ON	5	0.17422497785651	0.157986156193057	30	2821.86666666667	642.982475941465	0.190157218777679	0.158287296996297	16	3163.5	363.825232769801	0.156016702518031	0.161555695605046	14	2431.42857142857	679.49276492279
87	3	Antiphase	96	Glu2	Glu0Sor1	84	29898	26211	Passed	V1	OFF	5	0.211160318866253	0.197106292416997	30	3076	643.194613118633	0.230403011514615	0.193709412874605	16	3412	354.644610843024	0.189168670125269	0.205899605695236	14	2692	692.818546562907
87	3	Antiphase	96	Glu2	Glu0Sor1	85	30258	26571	Passed	V1	OFF	5	0.216563330380868	0.199898657087693	30	3103.73333333333	644.872771912432	0.237710363153233	0.196866492473433	16	3437.5	374.535801581994	0.192395292926737	0.207947111207479	14	2722.28571428571	687.043546774755
87	3	Antiphase	96	Glu2	Glu0Sor1	86	30618	26931	Passed	V1	OFF	5	0.228136994390316	0.206272061206695	30	3164	664.841178856611	0.25132860938884	0.207607107227641	16	3509	384.620332275869	0.20163229153486	0.209200945596414	14	2769.71428571429	708.11509587848
87	3	Antiphase	96	Glu2	Glu0Sor1	87	30978	27291	Passed	V1	OFF	5	0.246944198405669	0.218032614467257	30	3147.46666666667	644.109849987232	0.274136403897254	0.224863913640444	16	3450.5	374.581366327798	0.215867392129571	0.213901542094899	14	2801.14285714286	722.088302414266
87	3	Antiphase	96	Glu2	Glu0Sor1	88	31338	27651	Passed	V1	OFF	5	0.263773250664305	0.227539255485069	30	3221.6	656.773807701524	0.294785208148804	0.241265714039436	16	3531.5	372.493937310842	0.228331013539162	0.213998221546077	14	2867.42857142857	740.851663164217
87	3	Antiphase	96	Glu2	Glu0Sor1	89	31698	28011	Passed	V1	OFF	5	0.282049010924122	0.23937477270871	30	3237.86666666667	677.178514300243	0.316209034543844	0.25709406068569	16	3557	346.624099950749	0.243008983930153	0.220181670540545	14	2873.14285714286	784.683263601196
87	3	Antiphase	96	Glu2	Glu0Sor1	90	32058	28371	Passed	V1	OFF	5	0.299498080897549	0.250832528335875	30	3228.26666666667	669.637005802569	0.334975642161205	0.269792890983118	16	3537.5	342.305516558917	0.258952296596229	0.230319967085631	14	2874.85714285714	782.885280636546
87	3	Antiphase	96	Glu2	Glu0Sor1	91	32418	28731	Passed	V1	OFF	5	0.303926778860348	0.248485788678947	30	3194.66666666667	646.038182566118	0.339736492471213	0.266258481657972	16	3472	363.954575920311	0.263001391876503	0.229253126921928	14	2877.71428571429	758.521175463397
87	3	Antiphase	96	Glu2	Glu0Sor1	92	32778	29091	Passed	V1	ON	6	0.331591378801299	0.266033483881846	30	2953.33333333333	614.535054600902	0.366806908768822	0.283707774648264	16	3228.5	354.487799507966	0.291345058838416	0.248467647840325	14	2638.85714285714	705.528809545649
87	3	Antiphase	96	Glu2	Glu0Sor1	93	33138	29451	Passed	V1	ON	6	0.337496309418364	0.278670826540921	30	2988.53333333333	633.914806270681	0.374501771479185	0.298369059730111	16	3277.5	312.194383891404	0.295204352777426	0.258658226893047	14	2658.28571428571	750.830046176735
87	3	Antiphase	96	Glu2	Glu0Sor1	94	33498	29811	Passed	V1	ON	6	0.307646885149099	0.249306692478092	30	2913.6	624.333774570114	0.340013286093888	0.270577595494538	16	3197	350.090274072274	0.270656712640769	0.226742872015837	14	2589.71428571429	718.538198606826
87	3	Antiphase	96	Glu2	Glu0Sor1	95	33858	30171	Passed	V1	ON	6	0.324741659285503	0.273424050337745	30	2961.33333333333	645.644363158357	0.358170947741364	0.29788216132363	16	3247.5	351.459812780921	0.286536758193091	0.247873885038946	14	2634.28571428571	755.914059886483
87	3	Antiphase	96	Glu2	Glu0Sor1	96	34218	30531	Passed	V1	ON	6	0.322556834957189	0.275481372646619	30	2951.73333333333	621.755408907512	0.356565544729849	0.299944082531429	16	3217	338.994591893932	0.283689738074149	0.249870463266678	14	2648.57142857143	737.693465032495
87	3	Antiphase	96	Glu2	Glu0Sor1	97	34578	30891	Passed	V1	ON	6	0.306111603188662	0.260077036525883	30	2964.26666666667	637.784902305782	0.336414968999114	0.284174603813607	16	3249.5	339.300849787717	0.271479185119575	0.235134893545703	14	2638.28571428571	748.332652128556
87	3	Antiphase	96	Glu2	Glu0Sor1	98	34938	31251	Passed	V1	ON	6	0.309152642456451	0.262455359192541	30	2960.53333333333	635.844902653064	0.338684676705049	0.285405927496738	16	3249	340.100377339789	0.27540174617234	0.239527021278649	14	2630.85714285714	740.925705519049
87	3	Antiphase	96	Glu2	Glu0Sor1	99	35298	31611	Passed	V1	ON	6	0.311455565397107	0.26452961229119	30	2959.46666666667	631.260792783575	0.340954384410983	0.287337067174509	16	3241.5	327.097538969647	0.277742629381248	0.241951672075774	14	2637.14285714286	745.455034721216
87	3	Antiphase	96	Glu2	Glu0Sor1	100	35658	31971	Passed	V1	OFF	6	0.371420135813404	0.311786178983127	30	3120.53333333333	622.104755195443	0.411149247121346	0.330729869109796	16	3373.5	364.946388756851	0.326015437175756	0.294077132234039	14	2831.42857142857	735.454408385174
87	3	Antiphase	96	Glu2	Glu0Sor1	101	36018	32331	Passed	V1	OFF	6	0.380248007085917	0.316174866745347	30	3207.46666666667	651.63538214585	0.41817980513729	0.334299740870252	16	3476.5	360.952443774338	0.336897380741491	0.300429702154458	14	2900	778.478199882506
87	3	Antiphase	96	Glu2	Glu0Sor1	102	36378	32691	Passed	V1	OFF	6	0.384942426926484	0.313030481893375	30	3284	690.563787660189	0.422054915854739	0.332070691665586	16	3562.5	392.893878801897	0.342528153865621	0.296176565596048	14	2965.71428571429	825.306975855411
87	3	Antiphase	96	Glu2	Glu0Sor1	103	36738	33051	Passed	V1	OFF	6	0.402657218777679	0.323271110328747	30	3279.46666666667	679.693020634206	0.43794286979628	0.337641790164622	16	3559.5	392.249920331413	0.362330760470707	0.313528808073959	14	2959.42857142857	803.882665977654
87	3	Antiphase	96	Glu2	Glu0Sor1	104	37098	33411	Passed	V1	OFF	6	0.396132270445822	0.303582524851423	30	3254.93333333333	664.050628176504	0.424546058458813	0.314799497065917	16	3513.5	406.50936848573	0.363659369859547	0.298528047743321	14	2959.42857142857	785.295408824526
87	3	Antiphase	96	Glu2	Glu0Sor1	105	37458	33771	Passed	V1	OFF	6	0.423974018305285	0.327044759567225	30	3289.33333333333	681.149805454912	0.451339681133747	0.33294902488887	16	3511.5	402.48262902474	0.392698975072757	0.329718796481648	14	3035.42857142857	847.295581363318
87	3	Antiphase	96	Glu2	Glu0Sor1	106	37818	34131	Passed	V1	OFF	6	0.405904930617065	0.30123175422966	30	3236	649.613147480337	0.426040744021258	0.301998149803637	16	3453	437.162974949465	0.382892572440845	0.310028796324194	14	2988	772.447060670478
87	3	Antiphase	96	Glu2	Glu0Sor1	107	38178	34491	Passed	V1	OFF	6	0.433097136108651	0.325942499432706	30	3321.06666666667	690.678773248528	0.448184233835252	0.317910683135238	16	3553.5	417.364109621323	0.41585473870682	0.346088550956895	14	3055.42857142857	848.931066720942
87	3	Antiphase	96	Glu2	Glu0Sor1	108	38538	34851	Passed	V1	ON	7	0.441216415707115	0.323553100373553	30	3083.46666666667	669.70604634104	0.454384410983171	0.313031115658701	16	3312	367.12940497868	0.426167278248766	0.346425644635217	14	2822.28571428571	840.982157367794
87	3	Antiphase	96	Glu2	Glu0Sor1	109	38898	35211	Passed	V1	ON	7	0.411573664009448	0.298507640717596	30	3016.53333333333	677.641128364103	0.422663861824624	0.293501940816082	16	3253.5	366.463095004122	0.398899152220676	0.314731853048839	14	2745.71428571429	849.300474922331
87	3	Antiphase	96	Glu2	Glu0Sor1	110	39258	35571	Passed	V1	ON	7	0.424062592264541	0.321882647958559	30	3082.66666666667	702.579549224503	0.433126660761736	0.314461756326126	16	3317.5	378.839983810227	0.413703656839175	0.341775338576079	14	2814.28571428571	888.879279557339
87	3	Antiphase	96	Glu2	Glu0Sor1	111	39618	35931	Passed	V1	ON	7	0.396191319751993	0.294635658424917	30	3041.33333333333	678.045331275401	0.404395482728078	0.288910273413299	16	3277.5	372.17021195505	0.38681513349361	0.311713633519872	14	2771.42857142857	847.742859624283
87	3	Antiphase	96	Glu2	Glu0Sor1	112	39978	36291	Passed	V1	ON	7	0.407026867434308	0.313375906935632	30	3042.4	712.503967321078	0.412311780336581	0.303106593936183	16	3277	406.106718322495	0.400986966974567	0.336139576393521	14	2774.28571428571	892.764369685652
87	3	Antiphase	96	Glu2	Glu0Sor1	113	40338	36651	Passed	V1	ON	7	0.379893711248893	0.284219996453883	30	3002.4	682.105139028915	0.385296722763507	0.276458042809956	16	3253.5	407.007616636348	0.373718840946476	0.303215150419135	14	2715.42857142857	824.90891938124
87	3	Antiphase	96	Glu2	Glu0Sor1	114	40698	37011	Passed	V1	ON	7	0.378063182757603	0.283282872216771	30	2994.66666666667	675.018943965755	0.382307351638618	0.275123297933594	16	3227	398.191913529142	0.373212704036442	0.30270782581646	14	2729.14285714286	831.348011655478
87	3	Antiphase	96	Glu2	Glu0Sor1	115	41058	37371	Passed	V1	ON	7	0.386271036315323	0.292366743613525	30	3006.13333333333	676.74085771863	0.390112931798051	0.283660409320796	16	3250	387.148205902253	0.381880298620777	0.312731955817668	14	2727.42857142857	831.777865528061
87	3	Antiphase	96	Glu2	Glu0Sor1	116	41418	37731	Passed	V1	OFF	7	0.477738411573664	0.374103572139621	30	3237.06666666667	705.323155739969	0.484665633303809	0.356865821954226	16	3451.5	403.377408060161	0.469821586739213	0.406363566538099	14	2992	894.845409940906
87	3	Antiphase	96	Glu2	Glu0Sor1	117	41778	38091	Passed	V1	OFF	7	0.489400649542368	0.378219048420958	30	3329.33333333333	710.934757825961	0.497121346324181	0.363595473413422	16	3535.5	391.106123705574	0.480576996077439	0.407937687754554	14	3093.71428571429	915.91294754061
87	3	Antiphase	96	Glu2	Glu0Sor1	118	42138	38451	Passed	V1	OFF	7	0.497815175671686	0.38288563917121	30	3352.26666666667	716.923644918814	0.505259078830824	0.373457331332687	16	3578	379.928414309854	0.489307857775528	0.40738240053126	14	3094.28571428571	919.580793168732
87	3	Antiphase	96	Glu2	Glu0Sor1	119	42498	38811	Passed	V1	OFF	7	0.511396516090936	0.390084929277119	30	3361.86666666667	724.405474823336	0.52153454384411	0.388268234093296	16	3601.5	404.225349691646	0.499810198658737	0.40648721364179	14	3088	911.395211074334
87	4	Antiphase	96	Glu2	Glu0Sor1	1	27	-3660	Passed	V1	OFF	NA	0.00545670225385522	0.0131525953781696	15	2684.26666666667	1346.47346091647	0.00545670225385522	0.0131525953781696	15	2684.26666666667	1346.47346091647	NA	NA	0	NA	NA
87	4	Antiphase	96	Glu2	Glu0Sor1	2	387	-3300	Passed	V1	OFF	NA	-0.000415183867141206	0.0118548739070982	15	2705.06666666667	1278.63808498768	-0.000415183867141206	0.0118548739070982	15	2705.06666666667	1278.63808498768	NA	NA	0	NA	NA
87	4	Antiphase	96	Glu2	Glu0Sor1	3	747	-2940	Passed	V1	OFF	NA	-0.00213523131672603	0.00886369030770429	15	2872	1236.00462319986	-0.00213523131672603	0.00886369030770429	15	2872	1236.00462319986	NA	NA	0	NA	NA
87	4	Antiphase	96	Glu2	Glu0Sor1	4	1107	-2580	Passed	V1	OFF	NA	-0.00219454329774621	0.00702039417742599	15	2970.13333333333	1204.08245248444	-0.00219454329774621	0.00702039417742599	15	2970.13333333333	1204.08245248444	NA	NA	0	NA	NA
87	4	Antiphase	96	Glu2	Glu0Sor1	5	1467	-2220	Passed	V1	OFF	NA	-0.00302491103202853	0.00728078941992217	15	3005.33333333333	1126.03137907727	-0.00302491103202853	0.00728078941992217	15	3005.33333333333	1126.03137907727	NA	NA	0	NA	NA
87	4	Antiphase	96	Glu2	Glu0Sor1	6	1827	-1860	Passed	V1	OFF	NA	0.00166814946619212	0.0199120708886142	16	2926	1244.58164323063	-0.00296559905100835	0.00753168748469767	15	3097.6	1074.62875981828	NA	NA	1	352	NA
87	4	Antiphase	96	Glu2	Glu0Sor1	7	2187	-1500	Passed	V1	OFF	NA	-0.000278024911032084	0.0102973461175748	16	3013.5	1185.84259776189	-0.00225385527876637	0.00683265636422593	15	3160	1067.11895173071	NA	NA	1	816	NA
87	4	Antiphase	96	Glu2	Glu0Sor1	8	2547	-1140	Passed	V1	OFF	NA	0.00643709441071798	0.0170482500678859	17	2860.70588235294	1261.75135053949	0.00124555160142344	0.00644019966934299	15	3149.86666666667	1024.95699329057	0.045373665480427	0.0251639423909803	2	692	322.440692221066
87	4	Antiphase	96	Glu2	Glu0Sor1	9	2907	-780	Passed	V1	OFF	NA	0.00504151838671407	0.0187417468714216	18	2762.22222222222	1298.64597157082	-0.0018386714116252	0.00623199313715951	15	3169.06666666667	977.698132398358	0.0394424673784104	0.0241582584275401	3	728	441.95927414186
87	4	Antiphase	96	Glu2	Glu0Sor1	10	3267	-420	Passed	V1	OFF	NA	0.00571268027720542	0.0218516877155251	19	2777.26315789474	1352.95236189869	-0.00284697508896803	0.00697460909505813	15	3286.4	985.792560039165	0.0378113879003558	0.029964293060118	4	868	539.807373050795
87	4	Antiphase	96	Glu2	Glu0Sor1	11	3627	-60	Passed	V1	OFF	NA	0.00636120996441278	0.0226278112416119	20	2731.6	1363.73845308441	-0.003202846975089	0.00645773359688856	15	3320	973.157453124328	0.0350533807829181	0.0302334060134443	5	966.4	571.073375320545
87	4	Antiphase	96	Glu2	Glu0Sor1	12	3987	300	Passed	V1	ON	1	0.0134786476868327	0.0170212482262844	20	2610	1227.71606523744	0.00628706998813756	0.00679615036997911	15	3131.73333333333	895.356231313761	0.0350533807829181	0.0209462425433161	5	1044.8	520.295300766786
87	4	Antiphase	96	Glu2	Glu0Sor1	13	4347	660	Passed	V1	ON	1	0.00871886120996437	0.0174903929499217	20	2541.2	1213.91032357593	0.000830367734282286	0.00573103181251889	15	3065.06666666667	869.048039660694	0.0323843416370106	0.0201173876749228	5	969.6	489.486261298517
87	4	Antiphase	96	Glu2	Glu0Sor1	14	4707	1020	Passed	V1	ON	1	0.00702846975088963	0.0155359794463421	20	2629.6	1242.93194969755	0.000177935943060446	0.00606401039672237	15	3154.66666666667	911.381578128712	0.0275800711743772	0.0177155762915835	5	1054.4	543.688145907192
87	4	Antiphase	96	Glu2	Glu0Sor1	15	5067	1380	Passed	V1	ON	1	0.00685053380782915	0.0165919900116426	20	2538.8	1198.94767894271	-0.000830367734282362	0.00597257218276353	15	3051.73333333333	863.438265364258	0.0298932384341637	0.0172584106286569	5	1000	521.68956286282
87	4	Antiphase	96	Glu2	Glu0Sor1	16	5427	1740	Passed	V1	ON	1	0.00765124555160138	0.0182156354335512	20	2620.4	1241.86203149269	5.9311981020129e-05	0.00566155417180501	15	3148.26666666667	896.01462573097	0.0304270462633451	0.0244815545428686	5	1036.8	579.616424888046
87	4	Antiphase	96	Glu2	Glu0Sor1	17	5787	2100	Passed	V1	ON	1	0.00662811387900351	0.01782978853021	20	2642	1242.8473251708	-0.00124555160142353	0.00563486116987632	15	3170.66666666667	898.46429825458	0.0302491103202846	0.0216559812182172	5	1056	565.261001662064
87	4	Antiphase	96	Glu2	Glu0Sor1	18	6147	2460	Passed	V1	ON	1	0.00569395017793589	0.0156628320343502	20	2618.8	1205.40334372053	-0.00118623962040337	0.00632385252367795	15	3140.26666666667	856.378376542474	0.0263345195729537	0.0177557426579513	5	1054.4	505.94545160521
87	4	Antiphase	96	Glu2	Glu0Sor1	19	6507	2820	Passed	V1	ON	1	0.00702846975088964	0.0168728334834426	20	2594.8	1210.54531426739	-0.00017793594306053	0.0056187845003949	15	3112.53333333333	872.468899704959	0.0286476868327402	0.021512963267676	5	1041.6	525.186443084739
87	4	Antiphase	96	Glu2	Glu0Sor1	20	6867	3180	Passed	V1	OFF	1	0.00191281138790032	0.0149800145790599	20	2730	1277.98492701761	-0.00474495848161332	0.00561341537876695	15	3274.66666666667	933.391562809419	0.0218861209964413	0.0170507761543266	5	1096	508.645259488379
87	4	Antiphase	96	Glu2	Glu0Sor1	21	7227	3540	Passed	V1	OFF	1	0.00249110320284692	0.0160547654675488	20	2747.6	1231.33946749486	-0.00438908659549234	0.00707334674088456	15	3281.06666666667	877.538722521012	0.0231316725978647	0.0184165850039897	5	1147.2	487.724512404288
87	4	Antiphase	96	Glu2	Glu0Sor1	22	7587	3900	Passed	V1	OFF	1	0.00378113879003554	0.0134179666657849	20	2794.4	1225.22291849279	-0.00172004744958486	0.00765676095729265	15	3315.2	900.853182900997	0.0202846975088968	0.0140022133952027	5	1232	470.846047025989
87	4	Antiphase	96	Glu2	Glu0Sor1	23	7947	4260	Passed	V1	OFF	1	0.006450177935943	0.0136640896220127	20	2867.2	1220.02491777832	0.00213523131672592	0.011192197086556	15	3380.8	912.2946892315	0.0193950177935943	0.0130057664175122	5	1326.4	447.692751784078
87	4	Antiphase	96	Glu2	Glu0Sor1	24	8307	4620	Passed	V1	OFF	1	0.0125402474156922	0.0260979697107422	21	2780.19047619048	1255.37721896837	0.0053380782918149	0.0154353661680582	15	3363.2	912.41995343623	0.0305456702253855	0.0388930146771857	6	1322.66666666667	635.537777529131
87	4	Antiphase	96	Glu2	Glu0Sor1	25	8667	4980	Passed	V1	OFF	1	0.0102948652770716	0.0173671574730343	21	2808	1145.79439691421	0.00711743772241989	0.0173463101011588	15	3306.66666666667	916.997169855943	0.018238434163701	0.0160611215560425	6	1561.33333333333	534.682959020265
87	4	Antiphase	96	Glu2	Glu0Sor1	26	9027	5340	Passed	V1	OFF	1	0.0161759948236816	0.0276075765284924	22	2824	1195.57023652991	0.011091340450771	0.0236414503785469	15	3408	877.393542585896	0.0270716827656329	0.0340638412685448	7	1572.57142857143	725.870249457587
87	4	Antiphase	96	Glu2	Glu0Sor1	27	9387	5700	Passed	V1	OFF	1	0.019832443653618	0.0278791428780935	24	2701.33333333333	1282.4317480497	0.0130486358244365	0.0260486019959071	15	3456	833.076227004468	0.0311387900355871	0.028584206096828	9	1443.55555555556	816.197143941204
87	4	Antiphase	96	Glu2	Glu0Sor1	28	9747	6060	Passed	V1	ON	2	0.0256895017793594	0.0267139929947046	24	2545	1154.72458602267	0.0204626334519573	0.0268677382038105	15	3213.33333333333	787.3669199723	0.0344009489916963	0.02553086272648	9	1431.11111111111	717.801581992622
87	4	Antiphase	96	Glu2	Glu0Sor1	29	10107	6420	Passed	V1	ON	2	0.0277283511269276	0.0297068777910778	24	2538.66666666667	1173.51329318221	0.0227758007117437	0.0295968738011876	15	3195.73333333333	843.838124851195	0.0359826018189007	0.0296915563719664	9	1443.55555555556	744.624588485888
87	4	Antiphase	96	Glu2	Glu0Sor1	30	10467	6780	Passed	V1	ON	2	0.0269498813760379	0.0300979640359916	24	2529.66666666667	1155.92803547124	0.0223013048635824	0.0299135569781474	15	3183.46666666667	816.226672531829	0.0346975088967971	0.0305031721315548	9	1440	733.702937161901
87	4	Antiphase	96	Glu2	Glu0Sor1	31	10827	7140	Passed	V1	ON	2	0.0288404507710557	0.0314022766957658	24	2503	1155.81809912324	0.0233096085409252	0.0303856185951638	15	3156.26666666667	806.855578037063	0.0380585211546065	0.0326549355072217	9	1414.22222222222	753.453677703178
87	4	Antiphase	96	Glu2	Glu0Sor1	32	11187	7500	Passed	V1	ON	2	0.0264309015421115	0.0312303633129395	24	2498.66666666667	1138.16735480167	0.0202253855278766	0.029176818560541	15	3151.46666666667	788.595665604068	0.0367734282325029	0.0334932215019236	9	1410.66666666667	710.853008715585
87	4	Antiphase	96	Glu2	Glu0Sor1	33	11547	7860	Passed	V1	ON	2	0.0265791814946619	0.0290635038760113	24	2494	1122.95572718491	0.0215895610913404	0.0298056299279954	15	3142.93333333333	763.988730906668	0.0348952155001977	0.0273740214373886	9	1412.44444444444	706.009757565558
87	4	Antiphase	96	Glu2	Glu0Sor1	34	11907	8220	Passed	V1	ON	2	0.0271352313167259	0.0326172522306576	24	2514	1162.42684669318	0.0220047449584816	0.0327985065664086	15	3175.46666666667	822.4032610645	0.0356860419137999	0.0323189074268106	9	1411.55555555556	716.593174526368
87	4	Antiphase	96	Glu2	Glu0Sor1	35	12267	8580	Passed	V1	ON	2	0.025911921708185	0.0311617833588047	24	2495.33333333333	1126.57922651857	0.0202253855278766	0.0297581700136685	15	3149.33333333333	761.428231930595	0.035389482008699	0.0328693545784919	9	1405.33333333333	704.068178516825
87	4	Antiphase	96	Glu2	Glu0Sor1	36	12627	8940	Passed	V1	OFF	2	0.0235394424673784	0.0334732863142319	24	2660.33333333333	1154.36226198021	0.0196322657176749	0.0350839266925413	15	3324.8	809.19176607632	0.0300514037168841	0.0314793834259645	9	1552.88888888889	691.10282238688
87	4	Antiphase	96	Glu2	Glu0Sor1	37	12987	9300	Passed	V1	OFF	2	0.0258007117437722	0.0353903343890608	24	2718.33333333333	1140.72008785704	0.0234282325029655	0.0394618934798606	15	3360	822.717448459676	0.0297548438117833	0.0291127588862575	9	1648.88888888889	705.60549254602
87	4	Antiphase	96	Glu2	Glu0Sor1	38	13347	9660	Passed	V1	OFF	2	0.030026690391459	0.0395849881156695	24	2793	1169.376942984	0.0277580071174377	0.0434854892482359	15	3443.2	879.80153606205	0.0338078291814946	0.0342064206885488	9	1709.33333333333	680.446911963013
87	4	Antiphase	96	Glu2	Glu0Sor1	39	13707	10020	Passed	V1	OFF	2	0.0341785290628706	0.0439672264323719	24	2847	1101.32078808169	0.0326215895610913	0.0480423123497263	15	3445.86666666667	825.676334603221	0.0367734282325029	0.0388133928502236	9	1848.88888888889	707.711177749166
87	4	Antiphase	96	Glu2	Glu0Sor1	40	14067	10380	Passed	V1	OFF	2	0.0404804270462633	0.0499655324750357	24	2935	1065.59360880705	0.0387900355871886	0.0530618757273549	15	3502.93333333333	798.832672150581	0.0432977461447212	0.0472871255014887	9	1988.44444444444	731.476436925878
87	4	Antiphase	96	Glu2	Glu0Sor1	41	14427	10740	Passed	V1	OFF	2	0.0464857651245551	0.0562610988704739	24	2936.66666666667	970.269468024069	0.0452550415183866	0.0581186944325684	15	3424	784.681919178538	0.0485369711348359	0.0564054678656752	9	2124.44444444444	664.53124665269
87	4	Antiphase	96	Glu2	Glu0Sor1	42	14787	11100	Passed	V1	OFF	2	0.0522316132858837	0.0632994995869341	24	2979	927.756527281292	0.0508303677342823	0.0626810471439722	15	3428.26666666667	786.549014608087	0.0545670225385527	0.0680750339186942	9	2230.22222222222	618.666666666667
87	4	Antiphase	96	Glu2	Glu0Sor1	43	15147	11460	Passed	V1	OFF	2	0.0562722419928825	0.0698469407292905	24	3053.33333333333	950.930101516938	0.0553380782918149	0.0676041182991953	15	3482.66666666667	856.676190423252	0.0578291814946619	0.0776114892795886	9	2337.77777777778	627.551148867122
87	4	Antiphase	96	Glu2	Glu0Sor1	44	15507	11820	Passed	V1	ON	3	0.0636120996441281	0.0690011316422026	24	2840.33333333333	920.501879490166	0.0622775800711743	0.0674247431818577	15	3262.93333333333	820.502238759605	0.0658362989323843	0.075655477543127	9	2136	604.119193537169
87	4	Antiphase	96	Glu2	Glu0Sor1	45	15867	12180	Passed	V1	ON	3	0.070914887307236	0.079287029430544	24	2922	926.77355238014	0.0695136417556346	0.0775815189795394	15	3356.26666666667	805.216516283191	0.073250296559905	0.08677912410389	9	2198.22222222222	625.917282429911
87	4	Antiphase	96	Glu2	Glu0Sor1	46	16227	12540	Passed	V1	ON	3	0.0666889086595492	0.0761565109509911	24	2856.33333333333	929.406667515996	0.0654211150652431	0.0745724380883929	15	3272.53333333333	836.905683939071	0.0688018979833926	0.0832742114545994	9	2162.66666666667	625.766729700453
87	4	Antiphase	96	Glu2	Glu0Sor1	47	16587	12900	Passed	V1	ON	3	0.0684311981020166	0.0790920922993537	24	2869.33333333333	927.720097718134	0.0669039145907473	0.0763024571134194	15	3296	814.109855696918	0.0709766706207987	0.088229562236867	9	2158.22222222222	635.871405587989
87	4	Antiphase	96	Glu2	Glu0Sor1	48	16947	13260	Passed	V1	ON	3	0.0665776986951364	0.0784186000746997	24	2878	937.965235287905	0.0652431791221826	0.075403901885135	15	3302.93333333333	839.226128786572	0.0688018979833926	0.0878679774533036	9	2169.77777777778	627.691360817117
87	4	Antiphase	96	Glu2	Glu0Sor1	49	17307	13620	Passed	V1	ON	3	0.0665776986951364	0.0774662077420719	24	2865.33333333333	932.494861469309	0.0648279952550414	0.0742259118974307	15	3292.26666666667	834.331166407018	0.0694938710952945	0.0871550661331335	9	2153.77777777778	608.602041110975
87	4	Antiphase	96	Glu2	Glu0Sor1	50	17667	13980	Passed	V1	ON	3	0.06698546856465	0.0798169667905808	24	2886.33333333333	921.26787242019	0.0656583629893238	0.0772172584202945	15	3291.73333333333	830.492407006372	0.0691973111901937	0.088728300147378	9	2210.66666666667	641.373526114073
87	4	Antiphase	96	Glu2	Glu0Sor1	51	18027	14340	Passed	V1	ON	3	0.0688389679715302	0.0828446766264325	24	2855.33333333333	934.525532564249	0.0676156583629893	0.0797074152718043	15	3257.6	858.683111348002	0.0708778173190984	0.0927691099561689	9	2184.88888888889	641.416488025613
87	4	Antiphase	96	Glu2	Glu0Sor1	52	18387	14700	Passed	V1	OFF	3	0.0731020166073546	0.0945115203257574	24	3042.33333333333	949.872607781956	0.0711150652431791	0.092975614699437	15	3444.8	867.204638891125	0.0764136022143139	0.102631259783083	9	2371.55555555556	684.118248388228
87	4	Antiphase	96	Glu2	Glu0Sor1	53	18747	15060	Passed	V1	OFF	3	0.0753262158956109	0.097345642773918	24	3090	964.927210591105	0.0726571767497034	0.0975196499797232	15	3476.8	926.60387591308	0.0797746144721233	0.102789776481968	9	2445.33333333333	652.882837881346
87	4	Antiphase	96	Glu2	Glu0Sor1	54	19107	15420	Passed	V1	OFF	3	0.0785142348754448	0.0944716701867631	24	3087.33333333333	935.48381654334	0.0756820877817319	0.0958199430862161	15	3446.93333333333	926.668338470571	0.083234480031633	0.0977313380984471	9	2488	605.547685983523
87	4	Antiphase	96	Glu2	Glu0Sor1	55	19467	15780	Passed	V1	OFF	3	0.0931198102016607	0.105784138671818	24	3148	989.027805473638	0.0899169632265717	0.110075796017909	15	3529.6	982.806244529263	0.0984578884934756	0.10448245699571	9	2512	627.55398174181
87	4	Antiphase	96	Glu2	Glu0Sor1	56	19827	16140	Passed	V1	OFF	3	0.0953440094899169	0.0984910497711001	24	3107.33333333333	887.922963103105	0.0924080664294187	0.10615340395335	15	3436.8	882.991279685139	0.100237247924081	0.0901434797259099	9	2558.22222222222	599.583559184576
87	4	Antiphase	96	Glu2	Glu0Sor1	57	20187	16500	Passed	V1	OFF	3	0.109467674970344	0.109517362060726	24	3197	932.847347593937	0.105219454329775	0.119993953061035	15	3538.66666666667	951.575735794257	0.116548042704626	0.0958916261278811	9	2627.55555555556	577.527296132207
87	4	Antiphase	96	Glu2	Glu0Sor1	58	20547	16860	Passed	V1	OFF	3	0.111172894424674	0.10283654761537	24	3151.33333333333	767.242077702404	0.106642941874259	0.115994616337742	15	3431.46666666667	711.469893617298	0.118722815342032	0.0821932509472292	9	2684.44444444444	643.578882327394
87	4	Antiphase	96	Glu2	Glu0Sor1	59	20907	17220	Passed	V1	OFF	3	0.116156583629893	0.101548628859537	25	3062.08	920.163115974554	0.111803084223013	0.117594883875328	15	3438.93333333333	754.269321611193	0.122686832740213	0.0768696202643059	10	2496.8	883.817577960017
87	4	Antiphase	96	Glu2	Glu0Sor1	60	21267	17580	Passed	V1	ON	4	0.132669039145907	0.112747473764814	25	2920.96	894.156794602229	0.127758007117438	0.131091995467108	15	3297.6	757.760308880246	0.140035587188612	0.0840580728334321	10	2356	804.840909055255
87	4	Antiphase	96	Glu2	Glu0Sor1	61	21627	17940	Passed	V1	ON	4	0.134804270462633	0.111923900538078	25	2920.32	898.435618171942	0.129122182680901	0.130247437674639	15	3307.73333333333	737.420161941681	0.143327402135231	0.0829556564476765	10	2339.2	825.368442979659
87	4	Antiphase	96	Glu2	Glu0Sor1	62	21987	18300	Passed	V1	ON	4	0.129217081850534	0.106974283932066	25	2889.28	893.355263412416	0.122953736654804	0.125325437952265	15	3280	745.890072329697	0.138612099644128	0.076943208917479	10	2303.2	791.640322368688
87	4	Antiphase	96	Glu2	Glu0Sor1	63	22347	18660	Passed	V1	ON	4	0.130427046263345	0.110866016164116	25	2955.2	885.269073973181	0.124555160142349	0.12986929670504	15	3342.4	723.78181400593	0.13923487544484	0.0799813322254456	10	2374.4	806.40811283397
87	4	Antiphase	96	Glu2	Glu0Sor1	64	22707	19020	Passed	V1	ON	4	0.129466192170818	0.109225811127566	25	2890.24	885.583860135975	0.123309608540925	0.127850941836777	15	3278.93333333333	749.331842059184	0.138701067615658	0.0789255619210534	10	2307.2	767.075369323134
87	4	Antiphase	96	Glu2	Glu0Sor1	65	23067	19380	Passed	V1	ON	4	0.127829181494662	0.104916754331773	25	2896.96	894.040476339485	0.122004744958482	0.122918410479844	15	3297.06666666667	757.830688466066	0.136565836298932	0.0755596577941312	10	2296.8	755.71140876219
87	4	Antiphase	96	Glu2	Glu0Sor1	66	23427	19740	Passed	V1	ON	4	0.131743772241993	0.108155234757902	25	2889.28	885.204850114744	0.12485172004745	0.126942436820271	15	3282.13333333333	751.917725995781	0.142081850533808	0.0769983399758044	10	2300	753.013501428317
87	4	Antiphase	96	Glu2	Glu0Sor1	67	23787	20100	Passed	V1	ON	4	0.132811387900356	0.109067597041119	25	2865.6	883.577576296124	0.126631079478054	0.129320328204566	15	3250.66666666667	759.612934015614	0.142081850533808	0.0744856118912714	10	2288	752.661647458907
87	4	Antiphase	96	Glu2	Glu0Sor1	68	24147	20460	Passed	V1	OFF	4	0.147330960854092	0.125391721252437	25	3184.32	977.622912988439	0.143890865954923	0.151264789390272	15	3566.4	877.863380194045	0.152491103202847	0.0792855000007219	10	2611.2	861.165721565832
87	4	Antiphase	96	Glu2	Glu0Sor1	69	24507	20820	Passed	V1	OFF	4	0.152384341637011	0.128413055184172	25	3240.32	936.112471875041	0.148457888493476	0.154625525230191	15	3589.33333333333	832.399171643257	0.158274021352313	0.0819573224155976	10	2716.8	866.861106393509
87	4	Antiphase	96	Glu2	Glu0Sor1	70	24867	21180	Passed	V1	OFF	4	0.157366548042705	0.123675432918341	25	3200	853.738445505023	0.152431791221827	0.147390102349297	15	3518.4	770.568324587212	0.164768683274021	0.0830312657044776	10	2722.4	773.039484401958
87	4	Antiphase	96	Glu2	Glu0Sor1	71	25227	21540	Passed	V1	OFF	4	0.170462633451957	0.128794007003105	25	3274.88	907.241621620172	0.163107947805457	0.148606444486506	15	3592.53333333333	874.766080296953	0.181494661921708	0.0982665464840581	10	2798.4	764.285461504186
87	4	Antiphase	96	Glu2	Glu0Sor1	72	25587	21900	Passed	V1	OFF	4	0.187580071174377	0.137378158333309	25	3299.84	870.549619493341	0.177402135231317	0.153930679077232	15	3595.2	830.734201947719	0.202846975088968	0.114181340458677	10	2856.8	764.161239529983
87	4	Antiphase	96	Glu2	Glu0Sor1	73	25947	22260	Passed	V1	OFF	4	0.203451957295374	0.149099614724816	25	3254.08	626.202437980988	0.190272835112693	0.16229066088314	15	3466.66666666667	505.55466945675	0.223220640569395	0.13261796209046	10	2935.2	678.083049649689
87	4	Antiphase	96	Glu2	Glu0Sor1	74	26307	22620	Passed	V1	OFF	4	0.216405693950178	0.153950430895987	25	3298.56	693.838482645637	0.199288256227758	0.161216950393551	15	3512.53333333333	668.025434360385	0.242081850533808	0.146801915879454	10	2977.6	631.519367170248
87	4	Antiphase	96	Glu2	Glu0Sor1	75	26667	22980	Passed	V1	OFF	4	0.227615658362989	0.160728768469217	25	3334.72	727.122841524502	0.2070581257414	0.16100445329359	15	3558.93333333333	725.111170458578	0.258451957295374	0.163723227521738	10	2998.4	618.491929346428
87	4	Antiphase	96	Glu2	Glu0Sor1	76	27027	23340	Passed	V1	ON	5	0.241281138790036	0.165425410821644	25	3091.52	752.663111890041	0.21797153024911	0.163242807553254	15	3349.33333333333	757.515739267571	0.276245551601423	0.171050164394559	10	2704.8	584.035919747712
87	4	Antiphase	96	Glu2	Glu0Sor1	77	27387	23700	Passed	V1	ON	5	0.254733096085409	0.17882243583499	25	3124.48	770.75229051449	0.227164887307236	0.171743961684868	15	3392	790.995033396002	0.296085409252669	0.190325761106419	10	2723.2	559.189254387298
87	4	Antiphase	96	Glu2	Glu0Sor1	78	27747	24060	Passed	V1	ON	5	0.246654804270463	0.174730785802036	25	3104.32	751.788906542255	0.218683274021352	0.165733812271707	15	3368.53333333333	757.713653666331	0.288612099644128	0.188223373453653	10	2708	568.509943233674
87	4	Antiphase	96	Glu2	Glu0Sor1	79	28107	24420	Passed	V1	ON	5	0.251209964412811	0.179266761115529	25	3087.04	730.378239909523	0.222419928825623	0.168635297427376	15	3342.4	738.444388079234	0.294395017793594	0.19495445315677	10	2704	550.083630005475
87	4	Antiphase	96	Glu2	Glu0Sor1	80	28467	24780	Passed	V1	ON	5	0.243629893238434	0.172709550698676	25	3062.08	746.752185578768	0.216073546856465	0.162400709774964	15	3320.53333333333	749.719744463286	0.284964412811388	0.188023213015201	10	2674.4	578.243162999404
87	4	Antiphase	96	Glu2	Glu0Sor1	81	28827	25140	Passed	V1	ON	5	0.24932384341637	0.179548461484131	25	3071.04	742.505021307376	0.218979833926453	0.166490318486508	15	3336	735.241845536944	0.294839857651245	0.197514774473581	10	2673.6	580.302449877073
87	4	Antiphase	96	Glu2	Glu0Sor1	82	29187	25500	Passed	V1	ON	5	0.248327402135231	0.178902940326984	25	3086.08	742.106119994528	0.218979833926453	0.166351709514973	15	3342.93333333333	750.86763781895	0.292348754448398	0.196760379020969	10	2700.8	562.738699970461
87	4	Antiphase	96	Glu2	Glu0Sor1	83	29547	25860	Passed	V1	ON	5	0.247330960854092	0.179700253648023	25	3050.56	721.05744570041	0.21797153024911	0.165347126394973	15	3299.73333333333	722.350871081624	0.291370106761566	0.199981341008648	10	2676.8	562.220360119885
87	4	Antiphase	96	Glu2	Glu0Sor1	84	29907	26220	Passed	V1	OFF	5	0.291209964412811	0.212253062124976	25	3252.8	671.825374136266	0.261091340450771	0.196499233780974	15	3460.26666666667	658.336373712087	0.336387900355872	0.237264030443793	10	2941.6	591.664169008813
87	4	Antiphase	96	Glu2	Glu0Sor1	85	30267	26580	Passed	V1	OFF	5	0.300747330960854	0.218620798094956	25	3359.04	780.014769090945	0.266251482799525	0.197683854534857	15	3589.86666666667	780.12140691293	0.352491103202847	0.248406691414556	10	3012.8	673.619213238789
87	4	Antiphase	96	Glu2	Glu0Sor1	86	30627	26940	Passed	V1	OFF	5	0.324875444839858	0.234458835560289	25	3351.68	755.129940253111	0.286180308422301	0.208804589904134	15	3575.46666666667	748.688554995301	0.382918149466192	0.269312383608786	10	3016	663.308877271115
87	4	Antiphase	96	Glu2	Glu0Sor1	87	30987	27300	Passed	V1	OFF	5	0.33355871886121	0.238834255822846	25	3346.24	690.254136773792	0.295255041518387	0.20751722939865	15	3540.26666666667	670.337171734884	0.391014234875445	0.281088498612568	10	3055.2	643.959419011271
87	4	Antiphase	96	Glu2	Glu0Sor1	88	31347	27660	Passed	V1	OFF	5	0.369537366548043	0.27360615237406	25	3464	785.899060524526	0.323546856465006	0.233134567105973	15	3701.86666666667	793.473184952141	0.438523131672598	0.325986776542849	10	3107.2	657.19349425332
87	4	Antiphase	96	Glu2	Glu0Sor1	89	31707	28020	Passed	V1	OFF	5	0.38153024911032	0.279366240066309	25	3334.08	520.416653589538	0.336536180308422	0.241683695789055	15	3493.33333333333	474.151673543192	0.449021352313167	0.329885552420442	10	3095.2	516.555428885527
87	4	Antiphase	96	Glu2	Glu0Sor1	90	32067	28380	Passed	V1	OFF	5	0.409003558718861	0.305012747605331	25	3512.32	801.260606794069	0.359015421115065	0.258544281261746	15	3733.33333333333	873.203189139738	0.483985765124555	0.365642368127176	10	3180.8	567.833465414328
87	4	Antiphase	96	Glu2	Glu0Sor1	91	32427	28740	Passed	V1	OFF	5	0.41779359430605	0.308359810657583	25	3438.72	685.210157542925	0.369513641755635	0.26378723143442	15	3638.4	715.440803181607	0.490213523131672	0.368250508207522	10	3139.2	538.220277086126
87	4	Antiphase	96	Glu2	Glu0Sor1	92	32787	29100	Passed	V1	ON	6	0.455871886120996	0.345794921650799	25	3254.08	666.650453136174	0.398042704626334	0.286094888177435	15	3457.6	685.124889553514	0.542615658362989	0.421434988245465	10	2948.8	531.385777420176
87	4	Antiphase	96	Glu2	Glu0Sor1	93	33147	29460	Passed	V1	ON	6	0.446085409252669	0.337952035174564	25	3168	637.44908293395	0.390272835112693	0.279040831561266	15	3361.06666666667	641.803648953108	0.529804270462633	0.412872154773333	10	2878.4	536.202946653597
87	4	Antiphase	96	Glu2	Glu0Sor1	94	33507	29820	Passed	V1	ON	6	0.433985765124555	0.335270186801872	25	3162.88	646.854460704518	0.377580071174377	0.27277971391474	15	3373.86666666667	659.810997468936	0.518594306049822	0.413214157098976	10	2846.4	503.086296993093
87	4	Antiphase	96	Glu2	Glu0Sor1	95	33867	30180	Passed	V1	ON	6	0.423274021352313	0.327471964418814	25	3151.36	647.324421497186	0.368386714116251	0.267367938161884	15	3365.33333333333	638.417090116157	0.505604982206406	0.402759589160213	10	2830.4	540.956190462777
87	4	Antiphase	96	Glu2	Glu0Sor1	96	34227	30540	Passed	V1	ON	6	0.419501779359431	0.326778818468719	25	3160	627.337229885171	0.363879003558719	0.265546028986576	15	3371.73333333333	640.94834499543	0.502935943060498	0.402712856774915	10	2842.4	472.896324085241
87	4	Antiphase	96	Glu2	Glu0Sor1	97	34587	30900	Passed	V1	ON	6	0.431316725978648	0.34700151220982	25	3213.44	657.083333121962	0.369810201660735	0.275078318793024	15	3434.13333333333	649.870082254541	0.523576512455516	0.43315683287915	10	2882.4	539.867308800145
87	4	Antiphase	96	Glu2	Glu0Sor1	98	34947	31260	Passed	V1	ON	6	0.440355871886121	0.357182628406087	25	3196.48	655.101335672581	0.37846975088968	0.285257535740324	15	3418.66666666667	654.008591759495	0.533185053380783	0.444607105973535	10	2863.2	522.849627840867
87	4	Antiphase	96	Glu2	Glu0Sor1	99	35307	31620	Passed	V1	ON	6	0.44508896797153	0.36533771763019	25	3211.84	659.171682239663	0.381969157769869	0.290601838121071	15	3430.4	667.256729345717	0.539768683274021	0.456024294210398	10	2884	516.786652734418
87	4	Antiphase	96	Glu2	Glu0Sor1	100	35667	31980	Passed	V1	OFF	6	0.510747330960854	0.397950789608841	25	3431.68	694.751677459892	0.449406880189798	0.329644878282758	15	3634.66666666667	705.722999753411	0.602758007117438	0.487435020528045	10	3127.2	583.719262811994
87	4	Antiphase	96	Glu2	Glu0Sor1	101	36027	32340	Passed	V1	OFF	6	0.505658362989324	0.382922280198166	25	3392.96	598.073886182413	0.452728351126928	0.32970575921026	15	3557.86666666667	587.710067813649	0.585053380782918	0.458520014842605	10	3145.6	550.6753833047
87	4	Antiphase	96	Glu2	Glu0Sor1	102	36387	32700	Passed	V1	OFF	6	0.529217081850534	0.399118762170424	25	3463.04	633.413272148077	0.468920521945433	0.333079441971914	15	3611.2	633.104279381706	0.619661921708185	0.486891985361085	10	3240.8	595.765203564104
87	4	Antiphase	96	Glu2	Glu0Sor1	103	36747	33060	Passed	V1	OFF	6	0.536049822064057	0.388216352537956	25	3456.32	661.128247770431	0.477046263345196	0.325882283849963	15	3616	700.863141317292	0.624555160142349	0.471374296225805	10	3216.8	543.351901523211
87	4	Antiphase	96	Glu2	Glu0Sor1	104	37107	33420	Passed	V1	OFF	6	0.56	0.399199602198504	25	3548.16	680.321962994973	0.496085409252669	0.334532721837005	15	3728.53333333333	722.310367270654	0.655871886120996	0.483584697928484	10	3277.6	535.808257578109
87	4	Antiphase	96	Glu2	Glu0Sor1	105	37467	33780	Passed	V1	OFF	6	0.569359430604982	0.396287444116653	25	3508.8	668.582580289576	0.505338078291815	0.331435249106059	15	3678.93333333333	704.622235838534	0.665391459074733	0.480446166674273	10	3253.6	546.881908845248
87	4	Antiphase	96	Glu2	Glu0Sor1	106	37827	34140	Passed	V1	OFF	6	0.588896797153025	0.409958478996038	25	3527.04	679.679610797127	0.523072360616844	0.346347748458739	15	3697.06666666667	735.986749363122	0.687633451957295	0.493480396013278	10	3272	518.500401799909
87	4	Antiphase	96	Glu2	Glu0Sor1	107	38187	34500	Passed	V1	OFF	6	0.596797153024911	0.40991125962658	25	3475.2	689.583449143998	0.530901542111507	0.347171621022956	15	3641.06666666667	734.164585154608	0.695640569395018	0.492434565712236	10	3226.4	561.243698306617
87	4	Antiphase	96	Glu2	Glu0Sor1	108	38547	34860	Passed	V1	ON	7	0.625516014234875	0.43070506873361	25	3244.8	717.473344452601	0.551542111506524	0.355070186621289	15	3428.8	778.686366352241	0.736476868327402	0.525136134722703	10	2968.8	537.059649076959
87	4	Antiphase	96	Glu2	Glu0Sor1	109	38907	35220	Passed	V1	ON	7	0.61135231316726	0.430381943869272	25	3261.12	740.601125212936	0.533333333333333	0.349262445217291	15	3451.73333333333	799.170236349344	0.728380782918149	0.528041054603725	10	2975.2	563.701418207271
87	4	Antiphase	96	Glu2	Glu0Sor1	110	39267	35580	Passed	V1	ON	7	0.6044128113879	0.428154752646115	25	3258.24	764.710036549802	0.528232502965599	0.346125017282725	15	3463.46666666667	839.496266193234	0.718683274021352	0.527544779531981	10	2950.4	536.322291164557
87	4	Antiphase	96	Glu2	Glu0Sor1	111	39627	35940	Passed	V1	ON	7	0.59067615658363	0.417822958767273	25	3222.4	734.527512532149	0.515717674970344	0.339113662663702	15	3411.2	794.04526679169	0.703113879003559	0.51306784328996	10	2939.2	556.269479059685
87	4	Antiphase	96	Glu2	Glu0Sor1	112	39987	36300	Passed	V1	ON	7	0.577580071174377	0.407824352016478	25	3223.36	734.864776676635	0.503202846975089	0.332526356598174	15	3433.6	790.776544200157	0.68914590747331	0.498465983482745	10	2908	532.135321135517
87	4	Antiphase	96	Glu2	Glu0Sor1	113	40347	36660	Passed	V1	ON	7	0.570640569395018	0.401275469500862	25	3208.64	732.717025870151	0.500889679715302	0.330648259425811	15	3405.33333333333	790.709867927608	0.675266903914591	0.488931688000611	10	2913.6	545.798334755816
87	4	Antiphase	96	Glu2	Glu0Sor1	114	40707	37020	Passed	V1	ON	7	0.569608540925267	0.401282478514791	25	3209.28	730.047231348767	0.499228944246738	0.332337926635029	15	3417.06666666667	791.352501071666	0.67517793594306	0.486784895538138	10	2897.6	516.918046373568
87	4	Antiphase	96	Glu2	Glu0Sor1	115	41067	37380	Passed	V1	ON	7	0.573238434163701	0.402333631471379	25	3215.04	740.779121376046	0.505278766310795	0.33884276387584	15	3409.6	808.945415781736	0.67517793594306	0.483544803902054	10	2923.2	536.354111882563
87	4	Antiphase	96	Glu2	Glu0Sor1	116	41427	37740	Passed	V1	OFF	7	0.668007117437722	0.457881315670943	25	3411.84	680.400352733595	0.599822064056939	0.399974285756179	15	3594.13333333333	738.984425378763	0.770284697508897	0.539307180621242	10	3138.4	496.559541019783
87	4	Antiphase	96	Glu2	Glu0Sor1	117	41787	38100	Passed	V1	OFF	7	0.675907473309608	0.452625412778515	25	3427.84	655.931378524715	0.607532621589561	0.399671485687	15	3612.26666666667	713.634506959837	0.77846975088968	0.527597824461899	10	3151.2	461.948722503074
87	4	Antiphase	96	Glu2	Glu0Sor1	118	42147	38460	Passed	V1	OFF	7	0.68576512455516	0.458249903275571	25	3409.6	612.204758774927	0.619395017793594	0.407029226776641	15	3611.2	608.547122251022	0.785320284697509	0.532835718580983	10	3107.2	504.023985319923
87	4	Antiphase	96	Glu2	Glu0Sor1	119	42507	38820	Passed	V1	OFF	7	0.695302491103203	0.454555244538744	25	3406.08	604.155741510416	0.636951364175563	0.420290367156515	15	3569.06666666667	607.89372504771	0.782829181494662	0.511880342402807	10	3161.6	536.494630810867
87	5	Antiphase	96	Glu2	Glu0Sor1	1	36	-3651	Passed	V1	OFF	NA	-0.00661375661375668	0.00907903892503263	8	3148	1194.78485809909	-0.00661375661375668	0.00907903892503263	8	3148	1194.78485809909	NA	NA	0	NA	NA
87	5	Antiphase	96	Glu2	Glu0Sor1	2	396	-3291	Passed	V1	OFF	NA	-0.0104717813051147	0.00769397194295198	8	3242	1217.86135734503	-0.0104717813051147	0.00769397194295198	8	3242	1217.86135734503	NA	NA	0	NA	NA
87	5	Antiphase	96	Glu2	Glu0Sor1	3	756	-2931	Passed	V1	OFF	NA	-0.0114638447971782	0.00671584929970364	8	3316	1115.24705783069	-0.0114638447971782	0.00671584929970364	8	3316	1115.24705783069	NA	NA	0	NA	NA
87	5	Antiphase	96	Glu2	Glu0Sor1	4	1116	-2571	Passed	V1	OFF	NA	0.00273368606701935	0.0331427091899248	10	2813.6	1473.92169247744	-0.0104717813051147	0.00650472827136893	8	3346	1052.94579971756	0.0555555555555555	0.0511311781810378	2	684	673.165655689593
87	5	Antiphase	96	Glu2	Glu0Sor1	5	1476	-2211	Passed	V1	OFF	NA	0.00192400192400189	0.0243386824304005	11	2623.27272727273	1515.35903936388	-0.0113536155202822	0.00655576320814271	8	3371	955.617975074619	0.0373309817754262	0.0150257235968631	3	629.333333333333	292.009132277286
87	5	Antiphase	96	Glu2	Glu0Sor1	6	1836	-1851	Passed	V1	OFF	NA	0.00727513227513221	0.0308747891764747	12	2410.66666666667	1569.35501130724	-0.0106922398589066	0.00818373509403463	8	3337	945.465569366301	0.0432098765432098	0.0275022966271983	4	558	282.870995331794
87	5	Antiphase	96	Glu2	Glu0Sor1	7	2196	-1491	Passed	V1	OFF	NA	0.00681951793062899	0.0250984745426504	15	2129.06666666667	1450.77198497247	-0.00460513423476391	0.0186949777967758	9	2968	1263.35426543785	0.0239564961787183	0.0248446780933969	6	870.666666666667	415.242900802249
87	5	Antiphase	96	Glu2	Glu0Sor1	8	2556	-1131	Passed	V1	OFF	NA	0.00335097001763663	0.0151247146645875	15	2254.93333333333	1318.81112406303	-0.00391926317852249	0.0109086769629709	9	2984	1184.02702671856	0.0142563198118753	0.0145694029087398	6	1161.33333333333	484.708022077897
87	5	Antiphase	96	Glu2	Glu0Sor1	9	2916	-771	Passed	V1	OFF	NA	-0.00211640211640215	0.0125898186908635	15	2382.93333333333	1206.71593690518	-0.00832843425436022	0.00968122960339473	9	3012.44444444444	1114.24314122986	0.00720164609053495	0.0109633900635361	6	1438.66666666667	554.542934917276
87	5	Antiphase	96	Glu2	Glu0Sor1	10	3276	-411	Passed	V1	OFF	NA	-0.00346854791299241	0.0115337263191652	15	2520	1105.9857916938	-0.0086223789927494	0.00755729578611548	9	3062.22222222222	1046.1722823916	0.00426219870664308	0.0127108584251017	6	1706.66666666667	592.273810552743
87	5	Antiphase	96	Glu2	Glu0Sor1	11	3636	-51	Passed	V1	OFF	NA	-0.00487948265726048	0.00998720236358937	15	2587.73333333333	977.141565022816	-0.00852439741328635	0.00816589910822403	9	3021.33333333333	950.267330807494	0.000587889476778312	0.0106211309024209	6	1937.33333333333	618.548839354393
87	5	Antiphase	96	Glu2	Glu0Sor1	12	3996	309	Passed	V1	ON	1	0.00440917107583771	0.0103000566004226	15	2479.46666666667	914.860010108234	0.000685871056241402	0.00831661043550565	9	2889.77777777778	857.613225436994	0.00999412110523217	0.0111358123386728	6	1864	639.619887120468
87	5	Antiphase	96	Glu2	Glu0Sor1	13	4356	669	Passed	V1	ON	1	-0.00094062316284544	0.0110968379585439	15	2462.93333333333	904.307743657045	-0.00440917107583781	0.0094050833367291	9	2863.11111111111	861.054650478767	0.00426219870664312	0.0122116262870404	6	1862.66666666667	618.75574071411
87	5	Antiphase	96	Glu2	Glu0Sor1	14	4716	1029	Passed	V1	ON	1	-0.00164609053497948	0.010917188311433	15	2459.73333333333	888.29784794666	-0.00538898687046841	0.00915839541523538	9	2839.11111111111	847.475728921549	0.00396825396825391	0.0116822233681585	6	1890.66666666667	642.329095298249
87	5	Antiphase	96	Glu2	Glu0Sor1	15	5076	1389	Passed	V1	ON	1	-0.00164609053497947	0.0106336747265053	15	2441.6	875.600430724948	-0.00558495002939452	0.00891699665615375	9	2832	825.522864613694	0.0042621987066431	0.0109349813177165	6	1856	608.652281684707
87	5	Antiphase	96	Glu2	Glu0Sor1	16	5436	1749	Passed	V1	ON	1	-0.00276308054085837	0.0108764092796336	15	2469.86666666667	921.035276714405	-0.0066627474034882	0.00927091639500887	9	2866.66666666667	897.097542076668	0.00308641975308637	0.0111926961911673	6	1874.66666666667	615.691697740571
87	5	Antiphase	96	Glu2	Glu0Sor1	17	5796	2109	Passed	V1	ON	1	-0.00223398001175784	0.0100205165739186	15	2439.46666666667	884.143319560697	-0.00509504213207921	0.00900138271474578	9	2829.33333333333	839.85713070736	0.00205761316872423	0.0107086291114062	6	1854.66666666667	613.374491372658
87	5	Antiphase	96	Glu2	Glu0Sor1	18	6156	2469	Passed	V1	ON	1	-0.00382128159905943	0.00995823989846162	15	2450.66666666667	889.202103546984	-0.00725063688026657	0.00815133722743214	9	2842.66666666667	845.089344389101	0.00132275132275129	0.0108827060098588	6	1862.66666666667	616.22679807573
87	5	Antiphase	96	Glu2	Glu0Sor1	19	6516	2829	Passed	V1	ON	1	-0.00270429159318054	0.0106732995792232	15	2450.13333333333	893.109964967254	-0.00646678424456207	0.00848120990373516	9	2845.33333333333	851.699477515397	0.00293944738389177	0.0118398079954607	6	1857.33333333333	608.240303388937
87	5	Antiphase	96	Glu2	Glu0Sor1	20	6876	3189	Passed	V1	OFF	1	-0.00852439741328635	0.00912582267722004	15	2624	915.99126633391	-0.0119537526944935	0.00748405470692182	9	3008.88888888889	909.764316244109	-0.00338036449147564	0.00952081517149215	6	2046.66666666667	598.67409052561
87	5	Antiphase	96	Glu2	Glu0Sor1	21	7236	3549	Passed	V1	OFF	1	-0.00864197530864203	0.00970704537020603	15	2654.4	905.976095553457	-0.0120517342739565	0.00870741519317967	9	3039.11111111111	892.559864161005	-0.00352733686067026	0.00949764516249473	6	2077.33333333333	597.952060508756
87	5	Antiphase	96	Glu2	Glu0Sor1	22	7596	3909	Passed	V1	OFF	1	-0.00670194003527341	0.00930742490438008	15	2700.8	871.836419781339	-0.00872036057221247	0.00955320399764844	9	3076.44444444444	839.286469435662	-0.00367430922986483	0.00884329215852745	6	2137.33333333333	605.181184990633
87	5	Antiphase	96	Glu2	Glu0Sor1	23	7956	4269	Passed	V1	OFF	1	-0.00192901234567907	0.0119410414598226	16	2642.5	942.82285363335	-0.0024691358024692	0.0141996911632399	10	2904	1046.28528083353	-0.00102880658436221	0.0079544509431325	6	2206.66666666667	575.809227667173
87	5	Antiphase	96	Glu2	Glu0Sor1	24	8316	4629	Passed	V1	OFF	1	-0.00134868762319748	0.0169570254935138	17	2991.52941176471	1650.33444025927	0.000440917107583725	0.0204212276144848	10	2875.2	1206.6435356899	-0.00390526581002776	0.0113257309312134	7	3157.71428571429	2241.46958595514
87	5	Antiphase	96	Glu2	Glu0Sor1	25	8676	4989	Passed	V1	OFF	1	0.00119306982052075	0.0192215110751645	17	3066.35294117647	1554.60545401303	0.00396825396825391	0.0236264654859545	10	2976.8	1218.84141708427	-0.00277147896195519	0.010805361062092	7	3194.28571428571	2045.47612340711
87	5	Antiphase	96	Glu2	Glu0Sor1	26	9036	5349	Passed	V1	OFF	1	0.00352733686067013	0.0228162473490006	19	2997.05263157895	1543.80703578611	0.00817700817700811	0.0280226071469093	11	2786.90909090909	1304.55582130819	-0.00286596119929459	0.0116679506403268	8	3286	1879.50510203389
87	5	Antiphase	96	Glu2	Glu0Sor1	27	9396	5709	Passed	V1	OFF	1	0.00594077787060237	0.0279986677639198	19	3031.57894736842	1434.04564919552	0.0111431778098444	0.0350639123466659	11	2842.90909090909	1201.33937374461	-0.00121252204585542	0.0125857370149558	8	3291	1758.84085205488
87	5	Antiphase	96	Glu2	Glu0Sor1	28	9756	6069	Passed	V1	ON	2	0.0131811009003991	0.0306654580740622	19	2956.63157894737	1458.02622330199	0.0179573512906846	0.0390190918595526	11	2782.54545454545	1103.18705246539	0.00661375661375655	0.0125686236948722	8	3196	1901.24650840292
87	5	Antiphase	96	Glu2	Glu0Sor1	29	10116	6429	Passed	V1	ON	2	0.014248584424023	0.0335499814077685	19	2952.42105263158	1448.85051432696	0.0195606862273528	0.042677165045075	11	2784.72727272727	1103.62576002095	0.00694444444444441	0.0136811236666479	8	3183	1884.91970272324
87	5	Antiphase	96	Glu2	Glu0Sor1	30	10476	6789	Passed	V1	ON	2	0.0130418639190568	0.0326326044132851	19	2935.15789473684	1447.30221305242	0.0189193522526855	0.0410850784247907	11	2765.09090909091	1121.36643917548	0.0049603174603174	0.0140694312862506	8	3169	1866.01454595464
87	5	Antiphase	96	Glu2	Glu0Sor1	31	10836	7149	Passed	V1	ON	2	0.0144342337324793	0.0341535585960338	19	2893.05263157895	1416.62562582451	0.0202821869488536	0.0431612583265481	11	2738.18181818182	1114.37496545658	0.00639329805996468	0.014511082787465	8	3106	1815.72433401738
87	5	Antiphase	96	Glu2	Glu0Sor1	32	11196	7509	Passed	V1	ON	2	0.0130882762461709	0.0343252238096223	19	2884.21052631579	1438.68673058867	0.0189193522526855	0.0433237595765876	11	2707.63636363636	1068.80337506272	0.00507054673721335	0.0148814772730137	8	3127	1890.53310697576
87	5	Antiphase	96	Glu2	Glu0Sor1	33	11556	7869	Passed	V1	ON	2	0.0120207927225471	0.0316454556318873	19	2849.68421052632	1360.96587648591	0.0181176847843514	0.0396381559283296	11	2669.81818181818	1097.1911244794	0.0036375661375661	0.0138505932826127	8	3097	1709.49583210957
87	5	Antiphase	96	Glu2	Glu0Sor1	34	11916	8229	Passed	V1	ON	2	0.0132739255546272	0.0367189499570896	19	2926.31578947368	1420.80184921644	0.019400352733686	0.0468601756739006	11	2744.72727272727	1106.74126072078	0.00485008818342144	0.0137827532341727	8	3176	1821.53718443674
87	5	Antiphase	96	Glu2	Glu0Sor1	35	12276	8589	Passed	V1	ON	2	0.0149447693307342	0.0389279549012744	19	2899.78947368421	1400.28535103653	0.0218855218855218	0.0492862786340048	11	2725.09090909091	1096.84797985368	0.00540123456790119	0.0157072437428647	8	3140	1791.49993022607
87	5	Antiphase	96	Glu2	Glu0Sor1	36	12636	8949	Passed	V1	OFF	2	0.0118351434140907	0.0457122494792901	19	3107.36842105263	1451.82629089963	0.0198011864678531	0.0585651638363727	11	2897.45454545455	1144.3681543661	0.000881834215167514	0.0153825284558979	8	3396	1839.77638392744
87	5	Antiphase	96	Glu2	Glu0Sor1	37	12996	9309	Passed	V1	OFF	2	0.0132275132275132	0.0453647306038643	19	3170.10526315789	1435.51113214991	0.0214045214045213	0.0582078598306282	11	2977.45454545455	1143.26028214369	0.00198412698412693	0.0142171961538613	8	3435	1814.71792377139
87	5	Antiphase	96	Glu2	Glu0Sor1	38	13356	9669	Passed	V1	OFF	2	0.0177759212846932	0.0484752779743914	19	3212.63157894737	1369.13355450025	0.0264550264550264	0.0620801266553723	11	3043.63636363636	1126.10543669119	0.00584215167548494	0.0159911167313543	8	3445	1703.53548329853
87	5	Antiphase	96	Glu2	Glu0Sor1	39	13716	10029	Passed	V1	OFF	2	0.0210247841826789	0.0512343766242187	19	3278.73684210526	1310.06161187197	0.0299021965688632	0.0650581576280123	11	3119.27272727273	1060.83411435616	0.00881834215167544	0.020230086335244	8	3498	1646.41116197799
87	5	Antiphase	96	Glu2	Glu0Sor1	40	14076	10389	Passed	V1	OFF	2	0.0230599647266313	0.0542613987627505	20	3338	1317.32903614613	0.0352733686067019	0.0694883123390517	11	3196.36363636364	984.776042836875	0.00813247109543399	0.0223861643323454	9	3511.11111111111	1687.58499374435
87	5	Antiphase	96	Glu2	Glu0Sor1	41	14436	10749	Passed	V1	OFF	2	0.0281746031746031	0.052869407173241	20	3336.4	1161.59012609984	0.0400833734167067	0.0667116339536298	11	3236.36363636364	870.114391643682	0.0136194395453654	0.0253406961343355	9	3458.66666666667	1492.52001661619
87	5	Antiphase	96	Glu2	Glu0Sor1	42	14796	11109	Passed	V1	OFF	2	0.0284391534391534	0.0535236818607003	20	3252	1356.11457364122	0.0427288760622093	0.0664172377698581	11	3029.09090909091	1107.11602414069	0.0109739368998628	0.0258044307020219	9	3524.44444444444	1638.22397057844
87	5	Antiphase	96	Glu2	Glu0Sor1	43	15156	11469	Passed	V1	OFF	2	0.030026455026455	0.0554500884125883	20	3300.4	1246.26998848986	0.0435305435305435	0.0691936741814587	11	3126.54545454545	990.507381460266	0.0135214579659024	0.0275775939525783	9	3512.88888888889	1539.50872394771
87	5	Antiphase	96	Glu2	Glu0Sor1	44	15516	11829	Passed	V1	ON	3	0.0417989417989417	0.0601707709864618	20	3105.2	1129.77471438476	0.0565977232643899	0.0750314156274921	11	2983.27272727273	918.840692493437	0.0237115422300607	0.0298733768604726	9	3254.22222222222	1389.48495653765
87	5	Antiphase	96	Glu2	Glu0Sor1	45	15876	12189	Passed	V1	ON	3	0.0417989417989418	0.0601993324818626	20	3086.4	1120.30852893299	0.0568382235048901	0.0749801430231458	11	2937.45454545455	906.699108154008	0.0234175974916715	0.0298038802273284	9	3268.44444444444	1373.10807214064
87	5	Antiphase	96	Glu2	Glu0Sor1	46	16236	12549	Passed	V1	ON	3	0.0395943562610229	0.0590561473206768	20	3077.2	1114.5257948421	0.0538720538720538	0.0734165561855654	11	2932.36363636364	909.754172590296	0.0221438369586517	0.0303767390742717	9	3254.22222222222	1360.69263408179
87	5	Antiphase	96	Glu2	Glu0Sor1	47	16596	12909	Passed	V1	ON	3	0.0381834215167548	0.0570189709689011	20	3060.8	1088.39745062469	0.0525092191758858	0.0704511738506633	11	2925.09090909091	873.893523782555	0.0206741132667058	0.0298364769294657	9	3226.66666666667	1342.59450319149
87	5	Antiphase	96	Glu2	Glu0Sor1	48	16956	13269	Passed	V1	ON	3	0.0379629629629629	0.0569991384107239	20	3077.6	1105.41206415479	0.052749719416386	0.0704660232511568	11	2936.72727272727	904.095248401305	0.0198902606310013	0.029003871566241	9	3249.77777777778	1348.97162477364
87	5	Antiphase	96	Glu2	Glu0Sor1	49	17316	13629	Passed	V1	ON	3	0.0394179894179894	0.0588758215141346	20	3069.2	1125.56893683992	0.0541125541125541	0.0726047614924865	11	2936	933.007181108484	0.0214579659024103	0.0313609557355966	9	3232	1366.22106556736
87	5	Antiphase	96	Glu2	Glu0Sor1	50	17676	13989	Passed	V1	ON	3	0.0371252204585537	0.0576086772883009	20	3078	1091.66218025059	0.0514670514670514	0.0713264590375377	11	2940.36363636364	896.8022382585	0.0195963158926121	0.0299037308498718	9	3246.22222222222	1329.34135738133
87	5	Antiphase	96	Glu2	Glu0Sor1	51	18036	14349	Passed	V1	ON	3	0.0398589065255732	0.0599951599349499	20	3085.2	1142.68831685359	0.0548340548340548	0.0741704024092309	11	2936.72727272727	905.707799558896	0.0215559474818734	0.0314139472170448	9	3266.66666666667	1417.17465402116
87	5	Antiphase	96	Glu2	Glu0Sor1	52	18396	14709	Passed	V1	OFF	3	0.0451058201058201	0.0732558334671722	20	3303.2	1181.9666751024	0.0637325637325637	0.0915733699152105	11	3165.09090909091	964.564301075408	0.0223398001175778	0.0346842335790073	9	3472	1448.00552485134
87	5	Antiphase	96	Glu2	Glu0Sor1	53	18756	15069	Passed	V1	OFF	3	0.0464726631393297	0.0729062733622109	20	3356	1194.86198278075	0.0650152316818983	0.0910786544019987	11	3210.90909090909	962.837624373441	0.0238095238095238	0.0347010447441817	9	3533.33333333333	1472.28801530135
87	5	Antiphase	96	Glu2	Glu0Sor1	54	19116	15429	Passed	V1	OFF	3	0.051058201058201	0.0743673828569088	20	3393.2	1158.24120749386	0.0698252364919031	0.0933727260976192	11	3249.45454545455	954.958885359612	0.0281207133058984	0.034069070154565	9	3568.88888888889	1408.20705548265
87	5	Antiphase	96	Glu2	Glu0Sor1	55	19476	15789	Passed	V1	OFF	3	0.0527777777777777	0.0704685326069035	20	3378.8	1219.49711809935	0.0695847362514029	0.0878923366380784	11	3210.90909090909	939.496189938571	0.032235939643347	0.0356982542652211	9	3584	1530.55284129624
87	5	Antiphase	96	Glu2	Glu0Sor1	56	19836	16149	Passed	V1	OFF	3	0.0601410934744268	0.0753632843514049	20	3406	1133.65176125187	0.0776815776815776	0.0944678291311345	11	3262.54545454545	863.798629732227	0.038702723887909	0.0373335855258099	9	3581.33333333333	1434.12133377898
87	5	Antiphase	96	Glu2	Glu0Sor1	57	20196	16509	Passed	V1	OFF	3	0.062742504409171	0.0724875036748561	20	3439.2	1068.80560981824	0.078723745390412	0.0899912494126677	11	3347.63636363636	889.291771324493	0.0432098765432098	0.0396972341987562	9	3551.11111111111	1303.41977547953
87	5	Antiphase	96	Glu2	Glu0Sor1	58	20556	16869	Passed	V1	OFF	3	0.0689153439153439	0.0755491536550247	20	3506.8	1055.81266280878	0.0848965848965848	0.0935202467554957	11	3435.63636363636	878.328329581515	0.0493827160493827	0.04292775843099	9	3593.77777777778	1291.39786450359
87	5	Antiphase	96	Glu2	Glu0Sor1	59	20916	17229	Passed	V1	OFF	3	0.0739858906525573	0.0758290531872296	20	3534.8	1078.08883532022	0.0899470899470899	0.0928986292072157	11	3464	910.525123211875	0.0544777581814618	0.045719038632252	9	3621.33333333333	1307.19853121093
87	5	Antiphase	96	Glu2	Glu0Sor1	60	21276	17589	Passed	V1	ON	4	0.0819664902998236	0.0766800760620385	20	3337.6	1098.12502403918	0.0972422639089305	0.0923942537772474	11	3245.81818181818	832.300644981345	0.0632961003331373	0.0508008032855775	9	3449.77777777778	1404.39184149027
87	5	Antiphase	96	Glu2	Glu0Sor1	61	21636	17949	Passed	V1	ON	4	0.0823192239858906	0.076307574645225	20	3330	1117.30163669818	0.0982844316177649	0.0913338166979388	11	3202.90909090909	798.520814324267	0.062806192435822	0.0512162331271602	9	3485.33333333333	1455.49441771516
87	5	Antiphase	96	Glu2	Glu0Sor1	62	21996	18309	Passed	V1	ON	4	0.0829805996472662	0.0769562878452831	20	3322.8	1096.13145581224	0.0991662658329324	0.0919608613519144	11	3209.45454545455	826.967999820593	0.0631981187536742	0.0519028921308524	9	3461.33333333333	1399.81141587001
87	5	Antiphase	96	Glu2	Glu0Sor1	63	22356	18669	Passed	V1	ON	4	0.076410934744268	0.0712442744143363	20	3313.2	1068.84145838281	0.0906685906685906	0.08464673135225	11	3203.63636363636	798.994276916584	0.0589849108367626	0.0497737503025383	9	3447.11111111111	1370.61413647719
87	5	Antiphase	96	Glu2	Glu0Sor1	64	22716	19029	Passed	V1	ON	4	0.0787918871252204	0.0725399944370722	20	3317.2	1119.25471443701	0.0929934263267596	0.0855018775652606	11	3213.81818181818	821.846435556159	0.0614344503233392	0.0523727123727464	9	3443.55555555556	1448.54747170322
87	5	Antiphase	96	Glu2	Glu0Sor1	65	23076	19389	Passed	V1	ON	4	0.0791446208112874	0.0728988487600858	20	3328.4	1135.58324453259	0.0929132595799262	0.0859752386777621	11	3210.90909090909	823.155083145996	0.0623162845385067	0.052937603056627	9	3472	1474.28626799547
87	5	Antiphase	96	Glu2	Glu0Sor1	66	23436	19749	Passed	V1	ON	4	0.0765432098765431	0.0698626678030419	20	3289.6	1103.54712297735	0.0904280904280904	0.0821378879882122	11	3171.63636363636	790.878912694892	0.059572800313541	0.0506903418723703	9	3433.77777777778	1438.03075225965
87	5	Antiphase	96	Glu2	Glu0Sor1	67	23796	20109	Passed	V1	ON	4	0.0799823633156966	0.0742363946230096	20	3308	1116.56163947041	0.0942760942760942	0.0872627909319098	11	3205.81818181818	827.20998763093	0.0625122476974329	0.0542765994509709	9	3432.88888888889	1440.03024659592
87	5	Antiphase	96	Glu2	Glu0Sor1	68	24156	20469	Passed	V1	OFF	4	0.098015873015873	0.0896080390868607	20	3546.8	1159.8280090282	0.115520282186949	0.105892097792073	11	3415.27272727273	822.627630329676	0.0766215951401136	0.0641688837031384	9	3707.55555555556	1515.28801809352
87	5	Antiphase	96	Glu2	Glu0Sor1	69	24516	20829	Passed	V1	OFF	4	0.0953262786596119	0.0838511130780572	20	3519.6	1172.79039272291	0.112073112073112	0.0971903366233967	11	3345.45454545455	780.308190862606	0.0748579267097785	0.0635157039512737	9	3732.44444444444	1553.35050062044
87	5	Antiphase	96	Glu2	Glu0Sor1	70	24876	21189	Passed	V1	OFF	4	0.102821869488536	0.0849848769946229	20	3576.8	1250.65278112967	0.120971620971621	0.0965999519615299	11	3394.90909090909	814.007549663448	0.0806388398980991	0.0669499069866481	9	3799.11111111111	1668.97067413155
87	5	Antiphase	96	Glu2	Glu0Sor1	71	25236	21549	Passed	V1	OFF	4	0.112962962962963	0.0884813032486777	20	3608.8	1189.67884211178	0.131713965047298	0.0979727518158297	11	3469.09090909091	846.513963800415	0.090045071526553	0.0743039449504442	9	3779.55555555556	1551.14466694044
87	5	Antiphase	96	Glu2	Glu0Sor1	72	25596	21909	Passed	V1	OFF	4	0.126807760141093	0.0958539039741392	20	3569.2	1132.05326264875	0.148308481641815	0.1027575784843	11	3444.36363636364	804.812434387948	0.1005291005291	0.0849117520137976	9	3721.77777777778	1478.64682884198
87	5	Antiphase	96	Glu2	Glu0Sor1	73	25956	22269	Passed	V1	OFF	4	0.136375661375661	0.100442864858001	20	3643.6	1120.18787897858	0.159130992464326	0.104640220867406	11	3541.81818181818	775.976007126743	0.108563590045071	0.0932291510588248	9	3768	1481.84749552712
87	5	Antiphase	96	Glu2	Glu0Sor1	74	26316	22629	Passed	V1	OFF	4	0.144973544973545	0.104185525185784	20	3634.4	1161.64123458783	0.169312169312169	0.105149994645657	11	3517.09090909091	728.828300019347	0.11522633744856	0.10074256398441	9	3777.77777777778	1580.76324743601
87	5	Antiphase	96	Glu2	Glu0Sor1	75	26676	22989	Passed	V1	OFF	4	0.154276895943563	0.110775579320829	20	3603.2	1163.37194124846	0.179252845919513	0.109904347130216	11	3517.81818181818	729.677986262683	0.123750734861846	0.110179000880133	9	3707.55555555556	1589.52627464216
87	5	Antiphase	96	Glu2	Glu0Sor1	76	27036	23349	Passed	V1	ON	5	0.171428571428571	0.120774321348825	20	3404	1055.94736710939	0.201058201058201	0.12120521776789	11	3341.09090909091	702.755925559572	0.135214579659024	0.116605695527523	9	3480.88888888889	1420.83043010456
87	5	Antiphase	96	Glu2	Glu0Sor1	77	27396	23709	Passed	V1	ON	5	0.168077601410935	0.118469291890176	20	3337.2	1048.68687815813	0.196248196248196	0.117237770301465	11	3290.90909090909	685.448970317332	0.133646874387615	0.117163806392544	9	3393.77777777778	1420.57891172734
87	5	Antiphase	96	Glu2	Glu0Sor1	78	27756	24069	Passed	V1	ON	5	0.169400352733686	0.121132156634211	20	3333.2	1063.91697341277	0.1996151996152	0.120334201805052	11	3266.90909090909	701.707838711448	0.132471095434058	0.11814585779373	9	3414.22222222222	1435.05694815378
87	5	Antiphase	96	Glu2	Glu0Sor1	79	28116	24429	Passed	V1	ON	5	0.165388007054674	0.121191127457388	20	3338.4	1036.63293000895	0.194805194805195	0.119610956990723	11	3269.81818181818	685.923292822429	0.129433666470703	0.11981088016276	9	3422.22222222222	1396.31960683951
87	5	Antiphase	96	Glu2	Glu0Sor1	80	28476	24789	Passed	V1	ON	5	0.165784832451499	0.122564437555523	20	3314.8	1068.14475660026	0.196087862754529	0.12206463287927	11	3250.90909090909	662.333066447004	0.128747795414462	0.119359933918309	9	3392.88888888889	1465.90828877905
87	5	Antiphase	96	Glu2	Glu0Sor1	81	28836	25149	Passed	V1	ON	5	0.164285714285714	0.123147794612997	20	3335.6	1056.43204877749	0.194083694083694	0.123510604638951	11	3252.36363636364	654.284230702112	0.127865961199294	0.119315134793187	9	3437.33333333333	1447.18208944141
87	5	Antiphase	96	Glu2	Glu0Sor1	82	29196	25509	Passed	V1	ON	5	0.169356261022928	0.127913636976207	20	3315.2	1024.80691891333	0.201138367805034	0.127950743980675	11	3236.36363636364	686.121749068964	0.130511463844797	0.123728913999599	9	3411.55555555556	1373.62650592429
87	5	Antiphase	96	Glu2	Glu0Sor1	83	29556	25869	Passed	V1	ON	5	0.171781305114638	0.133287256839823	20	3317.6	1024.26016431887	0.205627705627706	0.134797132084184	11	3228.36363636364	660.243481259342	0.130413482265334	0.126411361084743	9	3426.66666666667	1386.50640099496
87	5	Antiphase	96	Glu2	Glu0Sor1	84	29916	26229	Passed	V1	OFF	5	0.190961199294533	0.139836914542288	20	3526.8	1092.40370405431	0.225028058361392	0.136532781795473	11	3452.36363636364	654.225537980179	0.149323927101705	0.139978509057152	9	3617.77777777778	1510.71256182122
87	5	Antiphase	96	Glu2	Glu0Sor1	85	30276	26589	Passed	V1	OFF	5	0.202513227513227	0.148039612669591	20	3533.6	1123.972204189	0.238415905082572	0.146669614953273	11	3429.81818181818	656.010642929186	0.158632177150696	0.145675198605953	9	3660.44444444444	1558.6923294152
87	5	Antiphase	96	Glu2	Glu0Sor1	86	30636	26949	Passed	V1	OFF	5	0.210978835978836	0.151272856607068	20	3642.4	1186.6119127916	0.248677248677249	0.150136256930004	11	3552	674.016023548402	0.164902998236332	0.14774868459348	9	3752.88888888889	1658.69560532097
87	5	Antiphase	96	Glu2	Glu0Sor1	87	30996	27309	Passed	V1	OFF	5	0.22526455026455	0.15812162894268	20	3600.4	1011.35773253478	0.264470097803431	0.15573424658138	11	3527.27272727273	616.150158793957	0.17734665882814	0.156101746568577	9	3689.77777777778	1392.25157369078
87	5	Antiphase	96	Glu2	Glu0Sor1	88	31356	27669	Passed	V1	OFF	5	0.239991181657848	0.167128131293286	20	3618.8	1048.26280352932	0.281465448132115	0.167089233254058	11	3522.18181818182	622.758672068373	0.189300411522634	0.161813574932839	9	3736.88888888889	1447.9195803328
87	5	Antiphase	96	Glu2	Glu0Sor1	89	31716	28029	Passed	V1	OFF	5	0.252865961199294	0.172459234917927	20	3631.6	1106.3148119581	0.295735129068462	0.171372528021013	11	3521.45454545455	614.937454321391	0.200470311581423	0.168260577259009	9	3766.22222222222	1548.25206101734
87	5	Antiphase	96	Glu2	Glu0Sor1	90	32076	28389	Passed	V1	OFF	5	0.270723104056437	0.184596137860097	20	3625.6	1014.30143967477	0.315856982523649	0.184250947454839	11	3495.27272727273	599.908841559964	0.215559474818734	0.179638477576443	9	3784.88888888889	1393.43285131043
87	5	Antiphase	96	Glu2	Glu0Sor1	91	32436	28749	Passed	V1	OFF	5	0.284611992945326	0.193143599981082	20	3618.4	1003.45877632789	0.330928330928331	0.193877661153845	11	3501.81818181818	606.15605551406	0.228003135410543	0.187236741702278	9	3760.88888888889	1375.00804038053
87	5	Antiphase	96	Glu2	Glu0Sor1	92	32796	29109	Passed	V1	ON	6	0.300925925925926	0.199386078400148	20	3402.8	1125.19479483145	0.346721180054513	0.198753701942032	11	3304	627.559080884023	0.244953948657652	0.196547067555645	9	3523.55555555556	1576.32032841608
87	5	Antiphase	96	Glu2	Glu0Sor1	93	33156	29469	Passed	V1	ON	6	0.294179894179894	0.19915943929079	20	3438	1074.46966110336	0.339987173320507	0.198007174706019	11	3335.27272727273	606.497665438061	0.238193219674701	0.196934254898347	9	3563.55555555556	1499.95259184341
87	5	Antiphase	96	Glu2	Glu0Sor1	94	33516	29829	Passed	V1	ON	6	0.293915343915344	0.202574744818159	20	3410.4	1108.76804085483	0.338624338624339	0.202172105432782	11	3288	635.222165860103	0.239271017048795	0.200654104418027	9	3560	1539.34531538573
87	5	Antiphase	96	Glu2	Glu0Sor1	95	33876	30189	Passed	V1	ON	6	0.289594356261023	0.203496028252027	20	3420.8	1147.27216979187	0.332130832130832	0.20262711020556	11	3319.27272727273	631.406856299342	0.237605330197923	0.203714254477173	9	3544.88888888889	1611.27747800033
87	5	Antiphase	96	Glu2	Glu0Sor1	96	34236	30549	Passed	V1	ON	6	0.28641975308642	0.202525340283318	20	3414.4	1108.38063004215	0.327641494308161	0.202510443999225	11	3322.90909090909	666.551941643778	0.236037624926514	0.202383353876005	9	3526.22222222222	1528.64791382596
87	5	Antiphase	96	Glu2	Glu0Sor1	97	34596	30909	Passed	V1	ON	6	0.284347442680776	0.203124428758749	20	3423.6	1146.20317846174	0.32667949334616	0.204476938440569	11	3299.63636363636	650.103879811107	0.232608269645307	0.200629773521424	9	3575.11111111111	1595.3003200373
87	5	Antiphase	96	Glu2	Glu0Sor1	98	34956	31269	Passed	V1	ON	6	0.282142857142857	0.202489946497499	20	3381.2	1150.06643286377	0.32291165624499	0.202901149363059	11	3264	611.453350632736	0.232314324906917	0.202090214286996	9	3524.44444444444	1622.33960001529
87	5	Antiphase	96	Glu2	Glu0Sor1	99	35316	31629	Passed	V1	ON	6	0.285890652557319	0.206311041573135	20	3398	1186.69927020064	0.327000160333494	0.205828424583477	11	3274.90909090909	611.089756835353	0.235645698608662	0.207290967440204	9	3548.44444444444	1682.71262483461
87	5	Antiphase	96	Glu2	Glu0Sor1	100	35676	31989	Passed	V1	OFF	6	0.327469135802469	0.226668371154055	20	3490.4	1054.50963410538	0.370530703864037	0.217710855139645	11	3370.18181818182	560.731989132387	0.274838330393886	0.238978292557588	9	3637.33333333333	1484.51743000882
87	5	Antiphase	96	Glu2	Glu0Sor1	101	36036	32349	Passed	V1	OFF	6	0.337522045855379	0.232856770377092	20	3643.2	1068.75045583247	0.381032547699214	0.223983965379891	11	3560	624.574094883866	0.284342543601803	0.245524370126566	9	3744.88888888889	1484.59526845235
87	5	Antiphase	96	Glu2	Glu0Sor1	102	36396	32709	Passed	V1	OFF	6	0.34673721340388	0.235840196527819	20	3603.6	1043.55174889968	0.391614558281225	0.226080505373995	11	3506.90909090909	593.687031110745	0.291887125220459	0.249107630374531	9	3721.77777777778	1455.06991050068
87	5	Antiphase	96	Glu2	Glu0Sor1	103	36756	33069	Passed	V1	OFF	6	0.369179894179894	0.254642798535765	20	3681.6	1081.57421333322	0.414622414622415	0.244648472164124	11	3562.90909090909	610.440079704053	0.313639035861258	0.269955797530634	9	3826.66666666667	1506.46606334162
87	5	Antiphase	96	Glu2	Glu0Sor1	104	37116	33429	Passed	V1	OFF	6	0.381878306878307	0.263834930496097	20	3724.4	1091.20109584757	0.424963924963925	0.249991665064363	11	3630.54545454545	664.229533164005	0.329218106995885	0.285532894169454	9	3839.11111111111	1499.84769597153
87	5	Antiphase	96	Glu2	Glu0Sor1	105	37476	33789	Passed	V1	OFF	6	0.389506172839506	0.269672570484932	20	3731.2	1020.6867450785	0.432339265672599	0.252318363017712	11	3646.54545454545	665.548249736466	0.337154614932393	0.295856693394758	9	3834.66666666667	1377.92888060306
87	5	Antiphase	96	Glu2	Glu0Sor1	106	37836	34149	Failed	V1	OFF	6	0.395958259847149	0.27384587896453	20	3659.33333333333	1013.46365736287	0.437496659718882	0.256356359299985	11	3574.30303030303	664.984836160369	0.345189104448364	0.301138781127933	9	3763.25925925926	1365.47966519073
87	5	Antiphase	96	Glu2	Glu0Sor1	107	38196	34509	Failed	V1	OFF	6	0.402410346854791	0.278332526455457	20	3587.46666666667	1008.96012938572	0.442654053765165	0.260936102051003	11	3502.06060606061	671.571388083895	0.353223593964335	0.306481090668502	9	3691.85185185185	1353.4043404105
87	5	Antiphase	96	Glu2	Glu0Sor1	108	38556	34869	Passed	V1	ON	7	0.408862433862434	0.283117616625346	20	3515.6	1007.21264153264	0.447811447811448	0.26602961398315	11	3429.81818181818	685.10171772983	0.361258083480306	0.311880527351247	9	3620.44444444444	1341.71300127031
87	5	Antiphase	96	Glu2	Glu0Sor1	109	38916	35229	Passed	V1	ON	7	0.382848324514991	0.262966152818345	20	3458.8	1025.42425622918	0.416947250280583	0.244552142616473	11	3374.54545454545	705.551183633953	0.341171859690378	0.29312812788223	9	3561.77777777778	1361.3803452542
87	5	Antiphase	96	Glu2	Glu0Sor1	110	39276	35589	Passed	V1	ON	7	0.377777777777778	0.264285953548353	20	3426.8	999.69940745364	0.411736411736412	0.24836260835512	11	3346.18181818182	686.426954334082	0.336272780717225	0.291990009947692	9	3525.33333333333	1328.43366413231
87	5	Antiphase	96	Glu2	Glu0Sor1	111	39636	35949	Passed	V1	ON	7	0.369973544973545	0.259198706991553	20	3428.8	1034.73126946082	0.40299823633157	0.243378894656841	11	3352	683.17376998828	0.329610033313737	0.286684214441187	9	3522.66666666667	1393.34417858618
87	5	Antiphase	96	Glu2	Glu0Sor1	112	39996	36309	Passed	V1	ON	7	0.362742504409171	0.25801676894085	20	3431.2	1016.4521165619	0.394981561648228	0.242809637812431	11	3342.54545454545	670.911672820851	0.323339212228101	0.28502383804959	9	3539.55555555556	1366.42664558979
87	5	Antiphase	96	Glu2	Glu0Sor1	113	40356	36669	Passed	V1	ON	7	0.359391534391534	0.257052619788539	20	3432	1045.07909547052	0.389770723104056	0.241845505365994	11	3362.90909090909	681.356507937725	0.322261414854007	0.284603407094539	9	3516.44444444444	1413.88039726767
87	5	Antiphase	96	Glu2	Glu0Sor1	114	40716	37029	Passed	V1	ON	7	0.366446208112875	0.264466937432359	20	3368.4	1053.47217383879	0.398348565015232	0.248483948947972	11	3272	690.191857384597	0.32745443856555	0.292957151962391	9	3486.22222222222	1418.42604475681
87	5	Antiphase	96	Glu2	Glu0Sor1	115	41076	37389	Passed	V1	ON	7	0.357892416225749	0.257238649082232	20	3384.8	1010.36614520105	0.387606220939554	0.240394982577953	11	3296	655.150669693621	0.321575543797766	0.286745314578551	9	3493.33333333333	1365.23697576648
87	5	Antiphase	96	Glu2	Glu0Sor1	116	41436	37749	Passed	V1	OFF	7	0.424955908289242	0.314641910666146	20	3656	1005.557609122	0.456228956228956	0.278318186770314	11	3576	689.096800166711	0.386733294140702	0.367844094563358	9	3753.77777777778	1337.29145830086
87	5	Antiphase	96	Glu2	Glu0Sor1	117	41796	38109	Passed	V1	OFF	7	0.431172839506173	0.31528144914478	20	3694	975.302166402533	0.460958794292128	0.28296851941733	11	3578.90909090909	635.758673483179	0.394767783656672	0.365076436270405	9	3834.66666666667	1308.97822747363
87	5	Antiphase	96	Glu2	Glu0Sor1	118	42156	38469	Passed	V1	OFF	7	0.434303350970018	0.312069850702615	20	3673.2	995.174123880894	0.464245630912297	0.280402027867131	11	3557.09090909091	652.49083588131	0.397707231040564	0.360935562974703	9	3815.11111111111	1333.70128256334
87	5	Antiphase	96	Glu2	Glu0Sor1	119	42516	38829	Passed	V1	OFF	7	0.447971781305115	0.316290246538855	20	3618.4	918.26509187019	0.479717813051146	0.281856618825985	11	3522.18181818182	603.743955362175	0.409171075837742	0.367709800104938	9	3736	1232.35709110631
87	6	Inphase	96	Glu0	Glu2Sor1	1	45	-3642	Passed	V2	OFF	NA	0.0012433392539965	0.015909957624618	10	3240	1542.93342550985	0.0012433392539965	0.015909957624618	10	3240	1542.93342550985	NA	NA	0	NA	NA
87	6	Inphase	96	Glu0	Glu2Sor1	2	405	-3282	Passed	V2	OFF	NA	-0.00479573712255769	0.0133195183065225	10	3264	1482.86809183345	-0.00479573712255769	0.0133195183065225	10	3264	1482.86809183345	NA	NA	0	NA	NA
87	6	Inphase	96	Glu0	Glu2Sor1	3	765	-2922	Failed	V2	OFF	NA	-0.00639431616341026	0.012173767398723	10	3354.8	1394.49336080647	-0.00639431616341026	0.012173767398723	10	3354.8	1394.49336080647	NA	NA	0	NA	NA
87	6	Inphase	96	Glu0	Glu2Sor1	4	1125	-2562	Passed	V2	OFF	NA	-0.00444049733570155	0.0131180985057904	12	3003.33333333333	1574.35616470141	-0.00799289520426283	0.0112024203247037	10	3445.6	1313.34917080129	0.0133214920071049	0.00251192462233226	2	792	67.8822509939086
87	6	Inphase	96	Glu0	Glu2Sor1	5	1485	-2202	Passed	V2	OFF	NA	-0.00481053878034335	0.0112302105559309	12	3086	1464.6779354334	-0.0073712255772646	0.0102979548937512	10	3492.8	1232.34742576019	0.00799289520426293	0.0062798115558308	2	1052	28.2842712474619
87	6	Inphase	96	Glu0	Glu2Sor1	6	1845	-1842	Passed	V2	OFF	NA	-0.00777087033747775	0.0100128493255948	12	3200	1408.09503811484	-0.0095914742451154	0.00996713345720257	10	3570.4	1228.11537641126	0.00133214920071053	0.0031399057779154	2	1348	62.2253967444162
87	6	Inphase	96	Glu0	Glu2Sor1	7	2205	-1482	Passed	V2	OFF	NA	-0.00888099467140316	0.00885674065796629	12	3268	1307.21744730762	-0.00976909413854348	0.00937074706414709	10	3595.2	1172.13999922269	-0.00444049733570154	0.00502384924466462	2	1632	90.5096679918781
87	6	Inphase	96	Glu0	Glu2Sor1	8	2565	-1122	Passed	V2	OFF	NA	-0.000546522749009377	0.0221566681211372	13	3098.46153846154	1469.22341252018	-0.00639431616341025	0.00977178497846193	10	3623.2	1158.95707906338	0.0189461219656602	0.0421293769220649	3	1349.33333333333	970.289303936374
87	6	Inphase	96	Glu0	Glu2Sor1	9	2925	-762	Passed	V2	OFF	NA	0.000177619893428112	0.0215723834186606	15	2793.06666666667	1637.87420878696	-0.00932504440497331	0.0100061834109861	10	3646.4	1170.9721697044	0.019182948490231	0.026949099928995	5	1086.4	918.00479301581
87	6	Inphase	96	Glu0	Glu2Sor1	10	3285	-402	Passed	V2	OFF	NA	-0.00444049733570155	0.012825934489825	15	2898.13333333333	1542.21796989487	-0.00950266429840137	0.00900884877649432	10	3664	1211.78802693467	0.0056838365896981	0.0141762486246784	5	1366.4	788.302480016396
87	6	Inphase	96	Glu0	Glu2Sor1	11	3645	-42	Passed	V2	OFF	NA	-0.00233126110124329	0.0192504650271593	16	2830.5	1556.65615985034	-0.00968028419182944	0.0089835210805941	10	3705.6	1180.23304666682	0.00991711071640028	0.0260467123469346	6	1372	823.382292741349
87	6	Inphase	96	Glu0	Glu2Sor1	12	4005	318	Passed	V2	ON	1	0.00316385435168744	0.0213660533023278	16	2675.5	1412.59543630392	-0.00479573712255767	0.00868341496382261	10	3455.2	1073.9845643418	0.0164298401420959	0.029931718990217	6	1376	817.175623718672
87	6	Inphase	96	Glu0	Glu2Sor1	13	4365	678	Passed	V2	ON	1	-0.00133214920071046	0.0200246244744103	16	2768	1435.42681225249	-0.00772646536412076	0.0089110405504694	10	3552	1110.28805071277	0.00932504440497338	0.0290165350847328	6	1461.33333333333	827.196389418297
87	6	Inphase	96	Glu0	Glu2Sor1	14	4725	1038	Passed	V2	ON	1	-0.000277531083481303	0.0192309082675631	16	2777.5	1452.81473927912	-0.00728241563055059	0.010063385772089	10	3588	1089.738806626	0.0113972764949675	0.0257972131285917	6	1426.66666666667	831.225280334198
87	6	Inphase	96	Glu0	Glu2Sor1	15	5085	1398	Passed	V2	ON	1	0.0150421847246892	0.021458141509357	16	2811.5	1461.02566712567	0.0116341030195382	0.020193063647813	10	3609.6	1127.26406252779	0.0207223208999409	0.0241958892759325	6	1481.33333333333	848.142126454444
87	6	Inphase	96	Glu0	Glu2Sor1	16	5445	1758	Passed	V2	ON	1	0.0718838156932401	0.0412685290272251	17	2741.17647058824	1592.11793828591	0.0699822380106573	0.0464362707358457	10	3712.8	1184.63916681644	0.0746003552397869	0.0359506642587573	7	1353.14285714286	912.881779233841
87	6	Inphase	96	Glu0	Glu2Sor1	17	5805	2118	Passed	V2	ON	1	0.187441228711733	0.0827670292349723	17	2815.52941176471	1504.00125156393	0.197424511545293	0.101831145696905	10	3748	1079.675671466	0.173179396092362	0.0480614181709813	7	1483.42857142857	874.124105823053
87	6	Inphase	96	Glu0	Glu2Sor1	18	6165	2478	Passed	V2	ON	1	0.356075645178142	0.14426678708135	17	2885.64705882353	1545.08709063504	0.374777975133215	0.17878343977885	10	3797.6	1199.97659236429	0.32935803095661	0.0783584081838829	7	1582.85714285714	916.496850071224
87	6	Inphase	96	Glu0	Glu2Sor1	19	6525	2838	Passed	V2	ON	1	0.582123080137917	0.234461017304884	17	2978.82352941176	1497.92373951806	0.608170515097691	0.28257595185318	10	3857.6	1168.82041202041	0.54491245876681	0.155151474372133	7	1723.42857142857	899.123806295673
87	6	Inphase	96	Glu0	Glu2Sor1	20	6885	3198	Passed	V2	OFF	1	0.823790617490335	0.332505060023159	17	3170.35294117647	1443.52835706371	0.85639431616341	0.399581831766882	10	3968	1169.90407963882	0.777213905100228	0.225886156400868	7	2030.85714285714	963.564809889373
87	6	Inphase	96	Glu0	Glu2Sor1	21	7245	3558	Passed	V2	OFF	1	0.961861061772252	0.388748647699786	18	3005.33333333333	1501.22898672662	1.00097690941385	0.455409934660543	10	3934.4	1150.281434162	0.912966252220249	0.308943752772272	8	1844	998.79699066999
87	6	Inphase	96	Glu0	Glu2Sor1	22	7605	3918	Passed	V2	OFF	1	1.08259325044405	0.452677851480508	18	2966.66666666667	1378.48271234546	1.12735346358792	0.521939984959072	10	3840.8	948.467395327852	1.02664298401421	0.375446910142728	8	1874	1001.06229290974
87	6	Inphase	96	Glu0	Glu2Sor1	23	7965	4278	Passed	V2	OFF	1	1.2312018946122	0.533215497820907	18	2958.22222222222	1357.95432460463	1.27682060390764	0.610758522164185	10	3823.2	952.589546680229	1.1741785079929	0.45187882226213	8	1877	952.263468944238
87	6	Inphase	96	Glu0	Glu2Sor1	24	8325	4638	Passed	V2	OFF	1	1.33190250641405	0.596072792262753	18	2966.66666666667	1383.75992477444	1.37362344582593	0.670975202769884	10	3825.6	1013.68976187655	1.2797513321492	0.527678652242882	8	1893	978.600166418485
87	6	Inphase	96	Glu0	Glu2Sor1	25	8685	4998	Passed	V2	OFF	1	1.43191237418591	0.658662763554597	18	2965.33333333333	1347.6532980573	1.47557726465364	0.740912294275232	10	3822.4	907.135565025059	1.37733126110124	0.584534558855369	8	1894	995.787699691627
87	6	Inphase	96	Glu0	Glu2Sor1	26	9045	5358	Passed	V2	OFF	1	1.4805111505822	0.684766356967554	18	2906.66666666667	1237.02869813113	1.51651865008881	0.763935248562398	10	3728	679.36702566106	1.43550177619893	0.619889236114861	8	1880	977.020543723182
87	6	Inphase	96	Glu0	Glu2Sor1	27	9405	5718	Passed	V2	OFF	1	1.5307874481942	0.714224406186994	18	2917.77777777778	1252.92483956332	1.56705150976909	0.796017715381438	10	3738.4	756.26262340245	1.48545737122558	0.648029250136917	8	1892	955.254939793561
87	6	Inphase	96	Glu0	Glu2Sor1	28	9765	6078	Passed	V2	ON	2	2.0667641834709	0.869629839018155	17	2796.39215686275	1270.33431861292	2.10479573712256	0.990383921940458	9	3618.96296296296	907.544128777776	2.02397868561279	0.776949348008185	8	1871	947.966846918785
87	6	Inphase	96	Glu0	Glu2Sor1	29	10125	6438	Passed	V2	ON	2	2.05568906070421	0.860497681341092	17	2789.01960784314	1242.39191610482	2.09088217880403	0.984777775065335	9	3629.92592592593	782.468774275402	2.01609680284192	0.76207561007309	8	1843	946.784633830283
87	6	Inphase	96	Glu0	Glu2Sor1	30	10485	6798	Passed	V2	ON	2	2.02536307595863	0.896701841663008	17	2862.11764705882	1341.26068879026	2.06409117821196	1.03634344222908	9	3715.55555555556	1046.77876257487	1.98179396092362	0.778683899560455	8	1902	932.577380933385
87	6	Inphase	96	Glu0	Glu2Sor1	31	10845	7158	Passed	V2	ON	2	2.23461498276042	0.972808090852287	17	2937.41176470588	1295.401822738	2.29415827906059	1.12818564804992	9	3778.66666666667	959.483194224891	2.16762877442274	0.835930670420526	8	1991	921.895562724666
87	6	Inphase	96	Glu0	Glu2Sor1	32	11205	7518	Passed	V2	ON	2	2.3606206248041	1.02488364221722	17	3061.17647058824	1295.83314103775	2.4257943556345	1.18304442301184	9	3866.66666666667	1048.13739557369	2.28730017761989	0.888674388889754	8	2155	899.970158235419
87	6	Inphase	96	Glu0	Glu2Sor1	33	11565	7878	Passed	V2	ON	2	2.36338940549577	0.979792554172023	17	3171.29411764706	1354.18775307866	2.41247286362739	1.13402670014815	9	3989.33333333333	1169.54008054448	2.30817051509769	0.847322425945402	8	2251	894.45721769446
87	6	Inphase	96	Glu0	Glu2Sor1	34	11925	8238	Failed	V2	ON	2	2.45774589253996	1.03293807627162	16	3240.25	1309.62768528848	2.47575817380436	1.17303563271361	9	4010.96296296296	1116.33801686641	2.43458724520003	0.911924799086665	7	2249.33333333333	767.874603960443
87	6	Inphase	96	Glu0	Glu2Sor1	35	12285	8598	Failed	V2	ON	2	2.5261156749556	1.06301629242256	16	3311.5	1223.87981738707	2.53904348398132	1.21371483183973	9	4032.59259259259	1064.70217246392	2.50949420620824	0.927522412877093	7	2384.38095238095	671.178384098015
87	6	Inphase	96	Glu0	Glu2Sor1	36	12645	8958	Passed	V2	OFF	2	2.59448545737123	1.09584447721114	16	3382.75	1142.04001681202	2.60232879415828	1.25590200608353	9	4054.22222222222	1014.8716393931	2.58440116721644	0.94811589223859	7	2519.42857142857	584.376264959161
87	6	Inphase	96	Glu0	Glu2Sor1	37	13005	9318	Passed	V2	OFF	2	2.63293738898757	1.09950725082527	16	3372	1188.70416841197	2.65225971975528	1.27783064001999	9	4048	1092.63717674258	2.60809439228622	0.918626998031723	7	2502.85714285714	611.523624120232
87	6	Inphase	96	Glu0	Glu2Sor1	38	13365	9678	Failed	V2	OFF	2	2.5604832741267	1.14486565702145	16	3347.16666666667	1120.12273137069	2.59112887310045	1.3108543036243	9	3993.18518518519	1009.27002100956	2.52108178973188	0.991188582235901	7	2516.57142857143	589.609717565458
87	6	Inphase	96	Glu0	Glu2Sor1	39	13725	10038	Passed	V2	OFF	2	2.48802915926584	1.19437745516468	16	3322.33333333333	1055.26118936393	2.52999802644563	1.34849040019949	9	3938.37037037037	929.878792048316	2.43406918717754	1.06570926954915	7	2530.28571428571	574.362752473183
87	6	Inphase	96	Glu0	Glu2Sor1	40	14085	10398	Passed	V2	OFF	2	2.67123667850799	1.27563042064498	16	3331.5	1123.73460686528	2.69548056048944	1.392726113403	9	3970.66666666667	1035.9227770447	2.64006597310327	1.21647819223066	7	2509.71428571429	570.449446864989
87	6	Inphase	96	Glu0	Glu2Sor1	41	14445	10758	Passed	V2	OFF	2	2.68355905861457	1.2954684215282	16	3363	1208.30503874918	2.71610420367081	1.40494156864605	9	4035.55555555556	1132.84146189031	2.64171530068511	1.24905971290609	7	2498.28571428571	622.934377037612
87	6	Inphase	96	Glu0	Glu2Sor1	42	14805	11118	Passed	V2	OFF	2	2.69127442273535	1.30048190293399	16	3355.5	1183.13110008993	2.73021511742649	1.40976362097702	9	4017.77777777778	1104.28820714723	2.64120781527531	1.2542019976885	7	2504	608.070171389235
87	6	Inphase	96	Glu0	Glu2Sor1	43	15165	11478	Passed	V2	OFF	2	2.65419626998224	1.29422029236391	16	3368	1189.37877342193	2.68531675547661	1.38924867681074	9	4022.22222222222	1121.45461096045	2.61418421720376	1.26919096784823	7	2526.85714285714	626.276677028992
87	6	Inphase	96	Glu0	Glu2Sor1	44	15525	11838	Passed	V2	ON	3	3.14063689418929	1.44795224116085	14	3213.14285714286	1092.87418215547	3.17029307282416	1.50624989116519	8	3883	881.670492385255	3.10109532267614	1.50714403662778	6	2320	584.733785581097
87	6	Inphase	96	Glu0	Glu2Sor1	45	15885	12198	Passed	V2	ON	3	3.24484219155622	1.4276403294503	13	3334.76923076923	1184.89986594129	3.15608348134991	1.56683204003569	8	3966	988.008097132812	3.38685612788632	1.33316163422134	5	2324.8	657.062554099684
87	6	Inphase	96	Glu0	Glu2Sor1	46	16245	12558	Passed	V2	ON	3	3.26601994808034	1.44084313535836	13	3484.92307692308	1262.10211298046	3.18683392539964	1.59363482618987	8	4136	1115.89451626423	3.39271758436945	1.32327422602848	5	2443.2	628.715515952963
87	6	Inphase	96	Glu0	Glu2Sor1	47	16605	12918	Passed	V2	ON	3	3.23090586145648	1.43431844502523	13	3519.38461538462	1269.67696275218	3.13499111900533	1.5516230922283	8	4169	1122.09956268213	3.38436944937833	1.38231154338281	5	2480	662.117814289874
87	6	Inphase	96	Glu0	Glu2Sor1	48	16965	13278	Passed	V2	ON	3	3.23255518903832	1.40769206342711	14	3305.14285714286	1463.09634033405	3.18627886323268	1.58310191783727	8	4143	1073.94652700083	3.29425695677916	1.27885135018491	6	2188	1153.3297880485
87	6	Inphase	96	Glu0	Glu2Sor1	49	17325	13638	Passed	V2	ON	3	3.38524486171023	1.49165593799744	14	3357.71428571429	1489.796859078	3.32715364120782	1.68385558934541	8	4191	1184.62097615349	3.46269982238011	1.3427514156046	6	2246.66666666667	1101.69517865273
87	6	Inphase	96	Glu0	Glu2Sor1	50	17685	13998	Passed	V2	ON	3	3.45680030449125	1.48365693609245	14	3357.71428571429	1446.57789434085	3.38432504440497	1.66432167341802	8	4147	1206.99627174238	3.55343398460628	1.35116813228726	6	2305.33333333333	1037.0100610248
87	6	Inphase	96	Glu0	Glu2Sor1	51	18045	14358	Failed	V2	ON	3	3.44357152616478	1.52454884885072	13	3502.76923076923	1278.92599172419	3.26726243339254	1.67522254238553	8	4114	1065.49197221619	3.72566607460036	1.37838950445161	5	2524.8	988.681546302954
87	6	Inphase	96	Glu0	Glu2Sor1	52	18405	14718	Passed	V2	OFF	3	3.35592294029239	1.53918660156249	13	3539.07692307692	1126.44591980992	3.15019982238011	1.6902754754026	8	4081	947.783579877661	3.68507992895204	1.373829395163	5	2672	841.123058773209
87	6	Inphase	96	Glu0	Glu2Sor1	53	18765	15078	Passed	V2	OFF	3	3.36521382702555	1.52710643003056	13	3416.61538461538	905.346852359317	3.14642539964476	1.65437763611618	8	3913	551.584729924346	3.71527531083481	1.39912730153826	5	2622.4	803.281270788757
87	6	Inphase	96	Glu0	Glu2Sor1	54	19125	15438	Passed	V2	OFF	3	3.49658423281869	1.54351329040921	13	3568.92307692308	1227.11494038785	3.26554174067496	1.66918261941446	8	4149	1085.65872038263	3.86625222024867	1.41206301588232	5	2640.8	839.668506018893
87	6	Inphase	96	Glu0	Glu2Sor1	55	19485	15798	Passed	V2	OFF	3	3.39329143325591	1.58743798143039	13	3576.61538461538	1156.64093668271	3.16418738898757	1.72952788568359	8	4160	951.582141188332	3.75985790408526	1.43255724097428	5	2643.2	811.824611600314
87	6	Inphase	96	Glu0	Glu2Sor1	56	19845	16158	Passed	V2	OFF	3	3.5845402377374	1.76031604616441	13	3482.46153846154	1020.73507952069	3.34713587921847	1.96912040286123	8	4011	753.408255861322	3.96438721136767	1.48914401666071	5	2636.8	824.453273387886
87	6	Inphase	96	Glu0	Glu2Sor1	57	20205	16518	Passed	V2	OFF	3	3.5553354283372	1.7568687046419	13	3613.53846153846	1306.32261299832	3.29007548845471	1.89937566222868	8	4224	1178.93899030321	3.9797513321492	1.60640199029074	5	2636.8	865.602218111761
87	6	Inphase	96	Glu0	Glu2Sor1	58	20565	16878	Passed	V2	OFF	3	3.69340073780571	1.85589969142135	13	3664	1430.66604535557	3.40508436944938	2.00469967237293	8	4301	1372.80651014107	4.15470692717584	1.69348685503283	5	2644.8	855.786889359728
87	6	Inphase	96	Glu0	Glu2Sor1	59	20925	17238	Passed	V2	OFF	3	3.71888236097828	1.87382725222135	13	3625.23076923077	1319.38913604277	3.41041296625222	2.02106070871866	8	4214	1237.74356910353	4.21243339253996	1.70020205358692	5	2683.2	859.518004465293
87	6	Inphase	96	Glu0	Glu2Sor1	60	21285	17598	Passed	V2	ON	4	4.02507173111081	1.80607861279946	13	3434.46153846154	1191.5407823056	3.7544404973357	1.9473277448559	8	4001	1060.22908575728	4.45808170515098	1.66395791266576	5	2528	789.389637631506
87	6	Inphase	96	Glu0	Glu2Sor1	61	21645	17958	Passed	V2	ON	4	4.06319169285422	1.80724909690644	13	3504.61538461538	1209.63007695614	3.78374777975133	1.96361595269904	8	4070	1083.09609123897	4.51030195381883	1.6262709783051	5	2600	821.257572263416
87	6	Inphase	96	Glu0	Glu2Sor1	62	22005	18318	Failed	V2	ON	4	4.04078426014483	1.81620795809654	13	3554.76923076923	1275.44437706015	3.76615230905861	1.97181487133867	8	4134	1178.87113072513	4.48019538188277	1.64302819656402	5	2628	838.803910339002
87	6	Inphase	96	Glu0	Glu2Sor1	63	22365	18678	Passed	V2	ON	4	4.01837682743544	1.82592081946674	13	3604.92307692308	1347.46592174215	3.7485568383659	1.98067471871244	8	4198	1283.20135375775	4.45008880994671	1.66072551064949	5	2656	858.128195551224
87	6	Inphase	96	Glu0	Glu2Sor1	64	22725	19038	Passed	V2	ON	4	3.82791364940566	1.70103234281124	13	3646.76923076923	1293.16911460735	3.53241563055062	1.8239882271932	8	4225	1232.0922970993	4.30071047957371	1.55059377003135	5	2721.6	788.444544657391
87	6	Inphase	96	Glu0	Glu2Sor1	65	23085	19398	Passed	V2	ON	4	3.8147287880858	1.6935257568197	13	3660.92307692308	1197.755850298	3.49988898756661	1.80307392403972	8	4222	1071.84433837861	4.31847246891652	1.54895477334434	5	2763.2	810.167390111451
87	6	Inphase	96	Glu0	Glu2Sor1	66	23445	19758	Passed	V2	ON	4	3.93079655690668	1.69511564230533	13	3794.76923076923	1285.10558281192	3.61953263765542	1.81967383432692	8	4393.75	1188.99402257298	4.4288188277087	1.52375372974319	5	2836.4	784.12805076722
87	6	Inphase	96	Glu0	Glu2Sor1	67	23805	20118	Failed	V2	ON	4	3.8898756660746	1.69612479341727	13	3818.05128205128	1262.90407428858	3.567921107164	1.81566735766492	8	4398.83333333333	1169.07744118688	4.40500296033156	1.52393549337227	5	2888.8	799.362857391922
87	6	Inphase	96	Glu0	Glu2Sor1	68	24165	20478	Failed	V2	OFF	4	3.84895477524252	1.69945855393882	13	3841.33333333333	1244.17192452562	3.51630957667259	1.81493906127104	8	4403.91666666667	1153.15674054049	4.38118709295441	1.52465628262899	5	2941.2	819.14161033229
87	6	Inphase	96	Glu0	Glu2Sor1	69	24525	20838	Passed	V2	OFF	4	3.71752093377315	1.67285060396629	14	3658.85714285714	1409.65150396733	3.46469804618117	1.81749288599614	8	4409	1141.39914140497	4.05461811722913	1.55328386075839	6	2658.66666666667	1114.35912822872
87	6	Inphase	96	Glu0	Glu2Sor1	70	24885	21198	Passed	V2	OFF	4	3.77251966505963	1.66459951788121	14	3650.28571428571	1388.03122490767	3.50810390763766	1.79742176602807	8	4394	1067.50229173391	4.12507400828893	1.55572634144898	6	2658.66666666667	1161.42441280811
87	6	Inphase	96	Glu0	Glu2Sor1	71	25245	21558	Passed	V2	OFF	4	3.71066988074093	1.68835789480491	14	3689.71428571429	1405.58246500661	3.42906305506217	1.81480453705434	8	4442	1129.21717511355	4.08614564831261	1.58254610372069	6	2686.66666666667	1112.97702881356
87	6	Inphase	96	Glu0	Glu2Sor1	72	25605	21918	Passed	V2	OFF	4	3.73350672418168	1.68853383273514	14	3605.42857142857	1279.92077364702	3.42179174067496	1.84222890829437	8	4305	918.524904398351	4.14912670219065	1.51621129514561	6	2672.66666666667	1118.5059081948
87	6	Inphase	96	Glu0	Glu2Sor1	73	25965	22278	Passed	V2	OFF	4	3.68770616594773	1.72331223398833	14	3628.57142857143	1380.0752328593	3.35890319715808	1.86855611943116	8	4344	1135.17877761296	4.12611012433393	1.55877340256264	6	2674.66666666667	1112.22060161942
87	6	Inphase	96	Glu0	Glu2Sor1	74	26325	22638	Passed	V2	OFF	4	3.61063181933519	1.676025902799	14	3636.57142857143	1308.9447137814	3.27808614564831	1.80597207572384	8	4344	997.230450512103	4.0540260509177	1.52464993442593	6	2693.33333333333	1092.72698633587
87	6	Inphase	96	Glu0	Glu2Sor1	75	26685	22998	Passed	V2	OFF	4	3.57282415630551	1.66309209271309	14	3607.42857142857	1282.59530845654	3.23412522202487	1.7872074448639	8	4308	966.284193628946	4.02442273534636	1.51368573052208	6	2673.33333333333	1066.59433088061
87	6	Inphase	96	Glu0	Glu2Sor1	76	27045	23358	Passed	V2	ON	5	4.07377569144887	1.75389478327114	14	3432	1214.80913347292	3.74711367673179	1.87044764358713	8	4092	926.895894909455	4.50932504440497	1.6436547764281	6	2552	1003.96653330676
87	6	Inphase	96	Glu0	Glu2Sor1	77	27405	23718	Passed	V2	ON	5	4.0673158250867	1.75703959798237	14	3474.38095238095	1205.91614892652	3.73438425103612	1.86459172630997	8	4133.83333333333	874.989759577265	4.51122459048747	1.65695216458732	6	2595.11111111111	1041.92869593241
87	6	Inphase	96	Glu0	Glu2Sor1	78	27765	24078	Passed	V2	ON	5	4.04651949589783	1.7484154091261	14	3580.7619047619	1320.26464213609	3.71788040260509	1.84111120099569	8	4287.66666666667	1034.83595816799	4.48470495362147	1.67311281000397	6	2638.22222222222	1080.37809568208
87	6	Inphase	96	Glu0	Glu2Sor1	79	28125	24438	Passed	V2	ON	5	4.15979446840903	1.78628375818366	14	3652.57142857143	1350.24816603842	3.82238010657194	1.87089331583085	8	4353	1079.88941232755	4.60968028419183	1.72358126882191	6	2718.66666666667	1129.62058527041
87	6	Inphase	96	Glu0	Glu2Sor1	80	28485	24798	Failed	V2	ON	5	4.19520743466125	1.81178653925848	14	3712.57142857143	1335.06172224276	3.84438832149201	1.90570871935616	8	4392	1085.297062691	4.66296625222025	1.72939027977737	6	2806.66666666667	1123.29990059052
87	6	Inphase	96	Glu0	Glu2Sor1	81	28845	25158	Passed	V2	ON	5	4.23062040091347	1.83921551388283	14	3772.57142857143	1322.76154687461	3.86639653641208	1.94116066133606	8	4431	1093.10096253078	4.71625222024867	1.73909421373777	6	2894.66666666667	1121.55796402445
87	6	Inphase	96	Glu0	Glu2Sor1	82	29205	25518	Failed	V2	ON	5	4.26398756660746	1.83209519068445	13	3944.67692307692	1197.73780654172	3.85904566311427	1.91060390152537	8	4419.6	1135.14591635991	4.91189461219657	1.68190972653289	5	3184.8	935.886792774045
87	6	Inphase	96	Glu0	Glu2Sor1	83	29565	25878	Passed	V2	ON	5	4.2142369176117	1.78472267996331	13	3939.81538461538	1207.6325533115	3.85169478981646	1.8830612757334	8	4408.2	1179.24153832635	4.79430432208407	1.63305670685917	5	3190.4	894.853631731035
87	6	Inphase	96	Glu0	Glu2Sor1	84	29925	26238	Passed	V2	OFF	5	4.08535622656404	2.01568446960417	9	3796.26666666667	1243.69539679135	3.20969804618117	2.16256118587233	5	4431.68	1185.90948727127	5.17992895204263	1.31287768758273	4	3002	857.615298371012
87	6	Inphase	96	Glu0	Glu2Sor1	85	30285	26598	Passed	V2	OFF	5	4.1145648312611	2.02782410206653	9	3835.91111111111	1261.52418570201	3.20529307282416	2.15643232148211	5	4472.64	1253.54235987461	5.25115452930728	1.29028976882079	4	3040	792.686571098565
87	6	Inphase	96	Glu0	Glu2Sor1	86	30645	26958	Passed	V2	OFF	5	4.23692520228932	2.06561816676209	9	3779.55555555556	1144.01476291951	3.27317939609236	2.20748994829499	5	4356.8	1045.88488850351	5.44160746003552	1.18224539700827	4	3058	884.31366984044
87	6	Inphase	96	Glu0	Glu2Sor1	87	31005	27318	Failed	V2	OFF	5	4.29277679100059	2.11160091108225	9	3684	1040.8054573262	3.3044404973357	2.25227022997306	5	4205.6	940.325900951367	5.5281971580817	1.2098051393653	4	3032	830.383044142882
87	6	Inphase	96	Glu0	Glu2Sor1	88	31365	27678	Passed	V2	OFF	5	4.34862837971186	2.16030697897327	9	3588.44444444444	942.627061874301	3.33570159857904	2.30068976310169	5	4054.4	843.979146661812	5.61478685612789	1.2409652068397	4	3006	778.165363745607
87	6	Inphase	96	Glu0	Glu2Sor1	89	31725	28038	Passed	V2	OFF	5	4.35928557331755	2.16360838632939	9	3688	1254.10525874027	3.36856127886323	2.34077766637823	5	4299.2	1227.480020204	5.59769094138544	1.22343574967537	4	2924	885.58831669499
87	6	Inphase	96	Glu0	Glu2Sor1	90	32085	28398	Passed	V2	OFF	5	4.29764489178344	2.18751754983377	9	3657.48148148148	1072.1153429748	3.33824748371818	2.39979977089049	5	4202.66666666667	1022.53019515318	5.49689165186501	1.2768085716485	4	2976	745.961571843126
87	6	Inphase	96	Glu0	Glu2Sor1	91	32445	28758	Failed	V2	OFF	5	4.40074666140386	2.21346521848238	9	3654.07407407407	1205.38608127781	3.40677915926584	2.40182269649136	5	4266.13333333333	1204.16078660617	5.64320603907638	1.29173512877422	4	2889	732.392426685767
87	6	Inphase	96	Glu0	Glu2Sor1	92	32805	29118	Passed	V2	ON	6	4.50384843102427	2.2428141028403	9	3650.66666666667	1344.34519376535	3.4753108348135	2.40561863475328	5	4329.6	1387.81439681248	5.78952042628774	1.31560618271475	4	2802	723.02697045131
87	6	Inphase	96	Glu0	Glu2Sor1	93	33165	29478	Passed	V2	ON	6	4.52526149595421	2.21123695423132	9	3630.22222222222	1253.13519001122	3.49271758436945	2.333999440553	5	4237.76	1290.87113531909	5.81594138543517	1.33318971303944	4	2870.8	762.668578086183
87	6	Inphase	96	Glu0	Glu2Sor1	94	33525	29838	Failed	V2	ON	6	4.50116768633643	2.20594998051318	9	3654.81481481481	1272.38461767999	3.46232978093547	2.32024663601654	5	4270.72	1316.24685830584	5.79971506808763	1.32347050657527	4	2884.93333333333	764.659354803751
87	6	Inphase	96	Glu0	Glu2Sor1	95	33885	30198	Failed	V2	ON	6	4.47707387671864	2.20098228257646	9	3679.40740740741	1292.62794356838	3.43194197750148	2.30695154902785	5	4303.68	1342.85208120627	5.78348875074008	1.31378581986201	4	2899.06666666667	768.067080403789
87	6	Inphase	96	Glu0	Glu2Sor1	96	34245	30558	Failed	V2	ON	6	4.45298006710085	2.19633602684704	9	3704	1313.81922653004	3.4015541740675	2.2941221374089	5	4336.64	1370.61520785376	5.76726243339254	1.30413642194437	4	2913.2	772.87301242399
87	6	Inphase	96	Glu0	Glu2Sor1	97	34605	30918	Passed	V2	ON	6	4.42888625748306	2.19201325734095	9	3728.59259259259	1335.91335565865	3.37116637063351	2.28176625606323	5	4369.6	1399.46732723562	5.751036116045	1.29452310195248	4	2927.33333333333	779.051274877905
87	6	Inphase	96	Glu0	Glu2Sor1	98	34965	31278	Failed	V2	ON	6	4.43755345043089	2.14910974951895	9	3796.44444444444	1370.2402060304	3.38875074008289	2.23104446212542	5	4444.26666666667	1452.76117177677	5.7485568383659	1.24690135897251	4	2986.66666666667	786.781912462264
87	6	Inphase	96	Glu0	Glu2Sor1	99	35325	31638	Passed	V2	ON	6	4.44622064337872	2.1069048482486	9	3864.2962962963	1408.19723646587	3.40633510953227	2.18087094987059	5	4518.93333333333	1512.1253328419	5.7460775606868	1.20031527486456	4	3046	795.168745193958
87	6	Inphase	96	Glu0	Glu2Sor1	100	35685	31998	Passed	V2	OFF	6	4.6263004313626	2.31132537007323	7	3788	1168.99729112888	3.59613676731794	2.52936261911763	4	4232	1322.31715812307	5.99985198342214	1.215615836465	3	3196	746.265368350964
87	6	Inphase	96	Glu0	Glu2Sor1	101	36045	32358	Passed	V2	OFF	6	4.67064196904339	2.27770357606202	7	4156	1738.01572681799	3.70892539964476	2.56709493374294	4	5016	1754.67071934689	5.95293072824156	1.16732254766341	3	3009.33333333333	996.15527571425
87	6	Inphase	96	Glu0	Glu2Sor1	102	36405	32718	Passed	V2	OFF	6	4.66083058445403	2.32573201760471	7	3665.52380952381	1349.92420716104	3.65852575488455	2.57528045749598	4	4132	1509.95275864291	5.99723702388001	1.26126163076043	3	3043.55555555556	1015.61964300581
87	6	Inphase	96	Glu0	Glu2Sor1	103	36765	33078	Failed	V2	OFF	6	4.75397530237672	2.36132976388577	7	3850.47619047619	1393.92341116378	3.71114564831261	2.60981041565174	4	4451	1438.64890319587	6.14441484112887	1.19833159509094	3	3049.77777777778	1020.57180776995
87	6	Inphase	96	Glu0	Glu2Sor1	104	37125	33438	Passed	V2	OFF	6	4.84712002029942	2.401959343506	7	4035.42857142857	1494.78636791827	3.76376554174068	2.64618303615894	4	4770	1444.91568381457	6.29159265837774	1.15227315191418	3	3056	1026.34107391257
87	6	Inphase	96	Glu0	Glu2Sor1	105	37485	33798	Passed	V2	OFF	6	4.77810200456737	2.36540117457324	7	3912	1286.15188320302	3.68250444049734	2.56844778844998	4	4574	1108.36576393656	6.23889875666075	1.13508736044622	3	3029.33333333333	1036.68188627627
87	6	Inphase	96	Glu0	Glu2Sor1	106	37845	34158	Passed	V2	OFF	6	4.67964983506724	2.34331132081392	7	3578.97142857143	928.488280591504	3.51696269982238	2.43914631155218	4	3997.2	683.231068770539	6.22989934872706	1.11381267015358	3	3021.33333333333	1034.30835720194
87	6	Inphase	96	Glu0	Glu2Sor1	107	38205	34518	Passed	V2	OFF	6	4.71149454453184	2.33752176602875	7	3898.51428571429	1222.70303454593	3.5794404973357	2.47893209135827	4	4562.4	953.322107160009	6.22089994079337	1.0926197154931	3	3013.33333333333	1031.97243718576
87	6	Inphase	96	Glu0	Glu2Sor1	108	38565	34878	Failed	V2	ON	7	4.77175843694494	2.31255056528816	7	3908.34285714286	1263.25983687036	3.69165186500888	2.51014676883149	4	4585.6	1028.51126643571	6.21190053285968	1.07151334630677	3	3005.33333333333	1029.67438218756
87	6	Inphase	96	Glu0	Glu2Sor1	109	38925	35238	Failed	V2	ON	7	4.83202232935803	2.29243378540071	7	3918.17142857143	1306.22729509646	3.80386323268206	2.54676592654231	4	4608.8	1106.72458215255	6.20290112492599	1.05049878157119	3	2997.33333333333	1027.41444628954
87	6	Inphase	96	Glu0	Glu2Sor1	110	39285	35598	Passed	V2	ON	7	4.89228622177112	2.27730007617666	7	3928	1351.37548583053	3.91607460035524	2.58856021064434	4	4632	1187.36458877072	6.1939017169923	1.02958164270314	3	2989.33333333333	1025.19288158104
87	6	Inphase	96	Glu0	Glu2Sor1	111	39645	35958	Passed	V2	ON	7	4.85435168738899	2.2657799124176	7	3943.42857142857	1445.15822168864	3.88032859680284	2.58880109870965	4	4667	1358.10603415197	6.15304914150385	0.959726296163794	3	2978.66666666667	1027.37983887817
87	6	Inphase	96	Glu0	Glu2Sor1	112	40005	36318	Passed	V2	ON	7	4.90503679269221	2.26956792213338	7	4031.42857142857	1535.34435411548	3.91896092362345	2.61245387556694	4	4816	1434.40394124761	6.21980461811723	0.823304251358348	3	2985.33333333333	1054.98688775422
87	6	Inphase	96	Glu0	Glu2Sor1	113	40365	36678	Passed	V2	ON	7	4.71853590459274	2.16363122833183	7	3866.28571428571	1545.73798062993	3.84846802841918	2.53300015136129	4	4600	1572.5240856661	5.87862640615749	0.941814445851296	3	2888	972.847367267857
87	6	Inphase	96	Glu0	Glu2Sor1	114	40725	37038	Failed	V2	ON	7	4.72456229383405	2.17000065191168	7	3923.04761904762	1486.83142371275	3.85346358792185	2.53512784858175	4	4637.33333333333	1496.14338785995	5.88602723505033	0.972250764727704	3	2970.66666666667	945.189457786698
87	6	Inphase	96	Glu0	Glu2Sor1	115	41085	37398	Failed	V2	ON	7	4.73058868307536	2.17684250066911	7	3979.80952380952	1429.10765809042	3.85845914742451	2.53784910983103	4	4674.66666666667	1421.59930803043	5.89342806394316	1.00269619990214	3	3053.33333333333	917.844818643713
87	6	Inphase	96	Glu0	Glu2Sor1	116	41445	37758	Passed	V2	OFF	7	4.73661507231667	2.18415233499852	7	4036.57142857143	1372.71590374008	3.86345470692718	2.54116202821518	4	4712	1349.19630397754	5.900828892836	1.03314994544255	3	3136	890.842298052803
87	6	Inphase	96	Glu0	Glu2Sor1	117	41805	38118	Passed	V2	OFF	7	4.67685866531337	2.10914514331186	7	4009.14285714286	1292.23674670078	3.86722912966252	2.50741339366885	4	4712	1159.99080456125	5.75636471284784	0.925092906983656	3	3072	828.183554533655
87	6	Inphase	96	Glu0	Glu2Sor1	118	42165	38478	Passed	V2	OFF	7	4.6054300938848	2.09215109706588	7	3918.85714285714	1153.91903652602	3.81372113676732	2.47715012148171	4	4528	1052.13433869761	5.66104203670811	1.00089886902711	3	3106.66666666667	776.219900114222
87	6	Inphase	96	Glu0	Glu2Sor1	119	42525	38838	Passed	V2	OFF	7	4.40571343990527	2.19346677756579	6	4005.33333333333	1217.16435482915	3.07696862048549	2.39204630518193	3	4901.33333333333	866.453307070458	5.73445825932505	1.00482204851055	3	3109.33333333333	737.925018774491
87	7	Inphase	96	Glu0	Glu2Sor1	1	54	-3633	Passed	V2	OFF	NA	0.00695060632948829	0.0178981691634745	12	3329.33333333333	1730.2235973913	0.00695060632948829	0.0178981691634745	12	3329.33333333333	1730.2235973913	NA	NA	0	NA	NA
87	7	Inphase	96	Glu0	Glu2Sor1	2	414	-3273	Passed	V2	OFF	NA	0.00207039337474118	0.0163013180463676	12	3468.66666666667	1572.75885762644	0.00207039337474118	0.0163013180463676	12	3468.66666666667	1572.75885762644	NA	NA	0	NA	NA
87	7	Inphase	96	Glu0	Glu2Sor1	3	774	-2913	Passed	V2	OFF	NA	0.000739426205264683	0.0159529227270936	12	3585.33333333333	1552.26551930533	0.000739426205264683	0.0159529227270936	12	3585.33333333333	1552.26551930533	NA	NA	0	NA	NA
87	7	Inphase	96	Glu0	Glu2Sor1	4	1134	-2553	Passed	V2	OFF	NA	-0.00170068027210886	0.013464498808056	12	3580	1391.16171205612	-0.00170068027210886	0.013464498808056	12	3580	1391.16171205612	NA	NA	0	NA	NA
87	7	Inphase	96	Glu0	Glu2Sor1	5	1494	-2193	Passed	V2	OFF	NA	-0.00170068027210886	0.0134165712352766	12	3696	1407.9421475718	-0.00170068027210886	0.0134165712352766	12	3696	1407.9421475718	NA	NA	0	NA	NA
87	7	Inphase	96	Glu0	Glu2Sor1	6	1854	-1833	Passed	V2	OFF	NA	-0.0034013605442177	0.0130946211014428	12	3722	1271.72838723884	-0.0034013605442177	0.0130946211014428	12	3722	1271.72838723884	NA	NA	0	NA	NA
87	7	Inphase	96	Glu0	Glu2Sor1	7	2214	-1473	Passed	V2	OFF	NA	-0.000273018906559303	0.0166213456626522	13	3574.76923076923	1532.62770831918	-0.00347530316474418	0.0124882059352534	12	3830	1280.09601912584	NA	NA	1	512	NA
87	7	Inphase	96	Glu0	Glu2Sor1	8	2574	-1113	Passed	V2	OFF	NA	0.00300320797215204	0.0138722589608238	13	3649.84615384615	1499.33373237103	0.000887311446317617	0.0121013147266955	12	3887.33333333333	1285.49936058351	NA	NA	1	800	NA
87	7	Inphase	96	Glu0	Glu2Sor1	9	2934	-753	Passed	V2	OFF	NA	0.00366755397811298	0.0202750919740639	15	3288	1770.60958026164	-0.00377107364685004	0.0105268948693032	12	3942.66666666667	1277.05950123593	0.033422064477965	0.0246591710702096	3	669.333333333333	343.379284950815
87	7	Inphase	96	Glu0	Glu2Sor1	10	3294	-393	Passed	V2	OFF	NA	0.0052129547471162	0.0242218689690692	16	3186.5	1751.61571127916	-0.00406684412895596	0.0105359565978821	12	3967.33333333333	1208.7557339026	0.0330523513753327	0.0338915418401482	4	844	477.750283446628
87	7	Inphase	96	Glu0	Glu2Sor1	11	3654	-33	Passed	V2	OFF	NA	0.000782921864397896	0.0153715099379138	17	3112.94117647059	1699.06770283692	-0.00591540964211776	0.0090514729822539	12	3944	1247.18388233798	0.0168589174800355	0.0161919144550973	5	1118.4	474.414165049907
87	7	Inphase	96	Glu0	Glu2Sor1	12	4014	327	Passed	V2	ON	1	0.00835116655357794	0.0155692783256359	17	3011.76470588235	1594.54348989812	0.00236616385684708	0.0112767179605573	12	3775.33333333333	1201.48978229933	0.022715173025732	0.0159543434266144	5	1179.2	503.447316012311
87	7	Inphase	96	Glu0	Glu2Sor1	13	4374	687	Passed	V2	ON	1	0.00240096038415364	0.0140778214571252	17	2969.88235294118	1507.02496173558	-0.00295770482105887	0.0103084702135219	12	3714	1083.47253184967	0.0152617568766637	0.0144089106683844	5	1184	456.490963765987
87	7	Inphase	96	Glu0	Glu2Sor1	14	4734	1047	Passed	V2	ON	1	0.000365363536719022	0.0126968455647786	17	3052.23529411765	1546.96378146887	-0.00391895888790301	0.010962113933955	12	3810	1127.26023453488	0.0106477373558119	0.0112761890214187	5	1233.6	470.111476141564
87	7	Inphase	96	Glu0	Glu2Sor1	15	5094	1407	Passed	V2	ON	1	0.0139360091862832	0.0192128149936269	17	3074.35294117647	1518.15615720092	0.0105737947352854	0.0206312559911981	12	3838	1051.53394446572	0.0220053238686779	0.0138090293717555	5	1241.6	479.846642168099
87	7	Inphase	96	Glu0	Glu2Sor1	16	5454	1767	Passed	V2	ON	1	0.0584581658750456	0.0455993944548282	17	3204.23529411765	1597.18531835741	0.0589322685595977	0.0518857677409243	12	3976	1186.28771613574	0.0573203194321206	0.0301920676947251	5	1352	508.582343382072
87	7	Inphase	96	Glu0	Glu2Sor1	17	5814	2127	Passed	V2	ON	1	0.145310298032256	0.0841423983485186	17	3187.76470588235	1478.65105456848	0.148920437740313	0.0936988308833581	12	3926	1029.03379218301	0.136645962732919	0.0635868704294094	5	1416	524.13738656959
87	7	Inphase	96	Glu0	Glu2Sor1	18	6174	2487	Passed	V2	ON	1	0.315413121770447	0.160777038239553	17	3236.70588235294	1354.17298399733	0.322981366459627	0.172194959733755	12	3918	921.230007800835	0.297249334516415	0.145850089901728	5	1601.6	516.585714088185
87	7	Inphase	96	Glu0	Glu2Sor1	19	6534	2847	Passed	V2	ON	1	0.533274179236912	0.254288661239936	17	3406.58823529412	1431.14285882051	0.535344572611653	0.264578017161908	12	4077.33333333333	1098.75610109659	0.528305235137533	0.257104979810076	5	1796.8	532.66424696989
87	7	Inphase	96	Glu0	Glu2Sor1	20	6894	3207	Passed	V2	OFF	1	0.827965968996294	0.400507839879004	17	3616.47058823529	1317.27133298568	0.819653948535936	0.39364769592798	12	4184	1089.60309704539	0.847914818101154	0.463449572272055	5	2254.4	624.983839791078
87	7	Inphase	96	Glu0	Glu2Sor1	21	7254	3567	Passed	V2	OFF	1	0.975468448248865	0.459551732474267	17	3606.11764705882	1271.54560881398	0.958222419402544	0.443908528171981	12	4154.66666666667	1065.38711132137	1.01685891748004	0.547555285120175	5	2289.6	526.008364952498
87	7	Inphase	96	Glu0	Glu2Sor1	22	7614	3927	Passed	V2	OFF	1	1.14217861057466	0.537024089430138	17	3624.47058823529	1290.42154535093	1.11409346347235	0.511969192202848	12	4179.33333333333	1088.74016712674	1.20958296362023	0.651709085930703	5	2292.8	510.610614852453
87	7	Inphase	96	Glu0	Glu2Sor1	23	7974	4287	Passed	V2	OFF	1	1.394018476956	0.672883910345238	17	3708.70588235294	1357.81606655255	1.34893522626442	0.63390361263451	12	4258	1201.87066313688	1.50221827861579	0.827838516603769	5	2390.4	569.839275585669
87	7	Inphase	96	Glu0	Glu2Sor1	24	8334	4647	Passed	V2	OFF	1	1.48619447779112	0.711485917351329	17	3623.05882352941	1254.25956596852	1.43626146110618	0.668025618255684	12	4143.33333333333	1084.09168794839	1.60603371783496	0.878753091771077	5	2374.4	547.471277785419
87	7	Inphase	96	Glu0	Glu2Sor1	25	8694	5007	Passed	V2	OFF	1	1.67999373662508	0.81571422131037	17	3762.35294117647	1421.9641759366	1.62548062703342	0.77200031222926	12	4297.33333333333	1326.75443595766	1.81082519964508	0.996137696640997	5	2478.4	572.612259736028
87	7	Inphase	96	Glu0	Glu2Sor1	26	9054	5367	Passed	V2	OFF	1	1.80494806618299	0.885143326913641	17	3723.76470588235	1343.9765404115	1.74763383614315	0.835096954693373	12	4244.66666666667	1230.56567430913	1.94250221827862	1.08747165599637	5	2473.6	541.417399055479
87	7	Inphase	96	Glu0	Glu2Sor1	27	9414	5727	Passed	V2	OFF	1	1.88548462863406	0.916698664380854	17	3743.52941176471	1355.14861351288	1.82275953859805	0.865892579332223	12	4269.33333333333	1234.34644711894	2.0360248447205	1.12220636312317	5	2481.6	579.472863903048
87	7	Inphase	96	Glu0	Glu2Sor1	28	9774	6087	Passed	V2	ON	2	2.15888094368182	1.03301967307506	17	3431.52941176471	1140.31739647603	2.0815587104407	0.970535215520788	12	3916.66666666667	971.521518344324	2.34445430346051	1.27169351425543	5	2267.2	452.816960813086
87	7	Inphase	96	Glu0	Glu2Sor1	29	10134	6447	Passed	V2	ON	2	2.38493658332898	1.13949365564866	17	3546.82352941176	1242.11091671065	2.31115054717539	1.08642517930404	12	4035.33333333333	1126.16721940421	2.5620230700976	1.37563490970327	5	2374.4	499.51656629185
87	7	Inphase	96	Glu0	Glu2Sor1	30	10494	6807	Passed	V2	ON	2	2.47987890808497	1.18566376685329	17	3642.82352941176	1305.20171981643	2.40905057675244	1.13838308190586	12	4148	1196.86621109994	2.64986690328305	1.41712924717595	5	2430.4	521.333674339189
87	7	Inphase	96	Glu0	Glu2Sor1	31	10854	7167	Passed	V2	ON	2	2.37188788558902	1.11642861517624	17	3707.76470588235	1197.31739366655	2.30730553090802	1.07170870399487	12	4188.66666666667	1074.11708633254	2.52688553682342	1.33587786775894	5	2553.6	450.116429382443
87	7	Inphase	96	Glu0	Glu2Sor1	32	11214	7527	Passed	V2	ON	2	2.45717417401743	1.15353570233085	17	3824.94117647059	1258.98969766378	2.38361431529133	1.11516526046758	12	4304	1174.61142511045	2.63371783496007	1.35922898827376	5	2675.2	452.922951504999
87	7	Inphase	96	Glu0	Glu2Sor1	33	11574	7887	Passed	V2	ON	2	2.55326478417454	1.18863611423012	17	3783.05882352941	1088.83748044579	2.4824016563147	1.17783399526494	12	4186.66666666667	1025.71636459894	2.72333629103815	1.33609414773983	5	2814.4	432.939718667622
87	7	Inphase	96	Glu0	Glu2Sor1	34	11934	8247	Passed	V2	ON	2	2.79424813403622	1.2745205404997	17	3940.23529411765	1253.97964145215	2.71413782904466	1.26677267012493	12	4399.33333333333	1196.06364480501	2.98651286601597	1.42098189534158	5	2838.4	453.798193032982
87	7	Inphase	96	Glu0	Glu2Sor1	35	12294	8607	Passed	V2	ON	2	2.77957242679681	1.28059508727402	16	4082.625	1343.46313061927	2.79423617272996	1.29048172353323	12	4464.83333333333	1326.49516555562	2.73558118899734	1.44565574226128	4	2936	485.084185133536
87	7	Inphase	96	Glu0	Glu2Sor1	36	12654	8967	Passed	V2	OFF	2	2.22497042295179	1.24996869403097	12	4122.33333333333	1453.57686311034	2.37182786157941	1.29485588439661	10	4395.6	1443.74876238523	1.49068322981366	0.895961387341961	2	2756	39.5979797464467
87	7	Inphase	96	Glu0	Glu2Sor1	37	13014	9327	Passed	V2	OFF	2	2.32007911860396	1.26783806885655	12	4107.16666666667	1314.62195280159	2.47069653948536	1.3107585011422	10	4360.6	1297.28196198394	1.56699201419698	0.926077736496313	2	2840	101.823376490863
87	7	Inphase	96	Glu0	Glu2Sor1	38	13374	9687	Passed	V2	OFF	2	2.4349304939367	1.3115916388283	12	4227.33333333333	1617.51668999867	2.58340727595386	1.35252586529647	10	4508.8	1633.8429681106	1.69254658385093	1.0659932752759	2	2820	39.5979797464467
87	7	Inphase	96	Glu0	Glu2Sor1	39	13734	10047	Passed	V2	OFF	2	2.48580301685892	1.3201930893623	12	4122.66666666667	1584.16650486984	2.63540372670807	1.36233132696848	10	4398.4	1600.01688879975	1.73779946761313	1.06097388375018	2	2744	56.5685424949238
87	7	Inphase	96	Glu0	Glu2Sor1	40	14094	10407	Passed	V2	OFF	2	2.50687666370896	1.32585013637647	12	4178.66666666667	1608.56736560735	2.6544809228039	1.37122571686605	10	4456.8	1626.87845615802	1.76885536823425	1.05218994858016	2	2788	16.9705627484771
87	7	Inphase	96	Glu0	Glu2Sor1	41	14454	10767	Passed	V2	OFF	2	2.66533569949719	1.41016165696423	12	4149.33333333333	1541.97449179075	2.82519964507542	1.45502586456164	10	4429.6	1543.08573967878	1.86601597160603	1.13438248481391	2	2748	107.480230740355
87	7	Inphase	96	Glu0	Glu2Sor1	42	14814	11127	Passed	V2	OFF	2	2.69284235433304	1.42171716752009	12	4114	1489.1574188721	2.85093167701863	1.46912077536421	10	4387.2	1487.20265375413	1.90239574090506	1.14442126786536	2	2748	96.1665222413705
87	7	Inphase	96	Glu0	Glu2Sor1	43	15174	11487	Passed	V2	OFF	2	2.66707335107956	1.41247184590834	12	4116.33333333333	1555.13035602885	2.82781721384206	1.46094164926016	10	4383.6	1574.59886955377	1.86335403726708	1.08920796108238	2	2780	50.9116882454314
87	7	Inphase	96	Glu0	Glu2Sor1	44	15534	11847	Passed	V2	ON	3	3.00317953268264	1.54370417421756	12	3894.66666666667	1387.33946382231	3.16273291925466	1.59353714974558	10	4157.6	1375.31791880197	2.20541259982254	1.35335344012368	2	2580	16.9705627484771
87	7	Inphase	96	Glu0	Glu2Sor1	45	15894	12207	Passed	V2	ON	3	3.05981958000592	1.58524019322381	12	3976.66666666667	1412.69242186255	3.23398402839397	1.63356037708636	10	4219.2	1430.38866513033	2.18899733806566	1.34394208101294	2	2764	96.1665222413705
87	7	Inphase	96	Glu0	Glu2Sor1	46	16254	12567	Passed	V2	ON	3	2.99112688553682	1.55593708310284	12	4102	1423.08090870733	3.15661047027507	1.60401190523971	10	4364.8	1418.06102360465	2.16370896184561	1.35335344012368	2	2788	186.676190233249
87	7	Inphase	96	Glu0	Glu2Sor1	47	16614	12927	Passed	V2	ON	3	3.19572611653357	1.63400440067904	12	4213.33333333333	1582.44674380205	3.36344276841171	1.67796713650528	10	4480.8	1605.33975635481	2.35714285714286	1.53028699140549	2	2876	243.244732728172
87	7	Inphase	96	Glu0	Glu2Sor1	48	16974	13287	Passed	V2	ON	3	3.24822537710736	1.608683755981	12	4174.66666666667	1345.96753529222	3.39334516415262	1.64080540597588	10	4432	1329.51453128158	2.5226264418811	1.72416098908663	2	2888	214.96046148071
87	7	Inphase	96	Glu0	Glu2Sor1	49	17334	13647	Passed	V2	ON	3	3.36572020112393	1.5928705090831	12	4264	1618.09405277826	3.50656610470275	1.61267121284104	10	4509.6	1672.64867799547	2.66149068322981	1.82015685201613	2	3036	39.5979797464467
87	7	Inphase	96	Glu0	Glu2Sor1	50	17694	14007	Passed	V2	ON	3	3.58740017746229	1.64989406112184	12	4141.33333333333	1266.6087387073	3.72768411712511	1.64901704177315	10	4348	1294.61791875269	2.88598047914818	2.07112642830239	2	3108	16.9705627484771
87	7	Inphase	96	Glu0	Glu2Sor1	51	18054	14367	Passed	V2	ON	3	3.62019372966578	1.64140914732682	12	4223.33333333333	1586.61385193484	3.7715173025732	1.6445295886481	10	4437.2	1664.68580952817	2.86357586512866	1.98046366886898	2	3154	76.3675323681471
87	7	Inphase	96	Glu0	Glu2Sor1	52	18414	14727	Passed	V2	OFF	3	3.37040816326531	1.57270124486848	10	4052	1531.47133321014	3.31072537710736	1.75140920525062	8	4495	1303.88036261001	3.60913930789707	0.803730068056759	2	2280	1165.31197539543
87	7	Inphase	96	Glu0	Glu2Sor1	53	18774	15087	Passed	V2	OFF	3	3.42945874001775	1.50673565670893	10	4069.6	1617.40335105378	3.33584738243123	1.65629028345789	8	4500	1452.2400431255	3.8039041703638	0.937371367429195	2	2348	1170.96882964492
87	7	Inphase	96	Glu0	Glu2Sor1	54	19134	15447	Passed	V2	OFF	3	3.43343685300207	1.52395719211394	10	4032.93333333333	1447.05037410077	3.35867716651878	1.69481747675126	8	4439.66666666667	1247.28647693926	3.73247559893523	0.756045848562369	2	2406	1156.82669402119
87	7	Inphase	96	Glu0	Glu2Sor1	55	19494	15807	Passed	V2	OFF	3	3.71576456669624	1.61124943772933	10	4170.66666666667	1836.81527932734	3.6092132505176	1.74586663827694	8	4627.33333333333	1735.20470408519	4.14196983141083	1.25484788143132	2	2344	972.978930912689
87	7	Inphase	96	Glu0	Glu2Sor1	56	19854	16167	Passed	V2	OFF	3	3.63784383318545	1.59782770103938	10	4166.4	1917.69417095984	3.54397737355812	1.73895698063356	8	4615	1846.0889933664	4.01330967169477	1.20716366193693	2	2372	1091.77287015203
87	7	Inphase	96	Glu0	Glu2Sor1	57	20214	16527	Passed	V2	OFF	3	3.78802129547471	1.67596205318667	10	4000	1712.8429907937	3.66204525288376	1.82003126325265	8	4418	1620.34916871995	4.29192546583851	1.20716366193693	2	2328	1018.23376490863
87	7	Inphase	96	Glu0	Glu2Sor1	58	20574	16887	Passed	V2	OFF	3	3.82732919254658	1.7108557236658	10	4119.2	1942.27980590965	3.68788819875776	1.83229354815661	8	4552	1904.42252214606	4.38509316770186	1.43680082423886	2	2388	1035.20432765711
87	7	Inphase	96	Glu0	Glu2Sor1	59	20934	17247	Passed	V2	OFF	3	3.86401952085182	1.80797360464486	10	3956.13333333333	1429.93498255025	3.70169698314108	1.91798626964435	8	4344.5	1260.56594747618	4.51330967169476	1.61687149522425	2	2402.66666666667	1116.28590523316
87	7	Inphase	96	Glu0	Glu2Sor1	60	21294	17607	Passed	V2	ON	4	4.06450754214729	1.79753439469284	10	3962.66666666667	1632.15298242067	3.9202528837622	1.89053249088336	8	4349	1538.62106889604	4.64152617568767	1.79694216620965	2	2417.33333333333	1197.36748280922
87	7	Inphase	96	Glu0	Glu2Sor1	61	21654	17967	Passed	V2	ON	4	4.09139307897072	1.83448980049388	10	3965.6	1676.75050817546	3.96461845607808	1.9506657417554	8	4405	1542.52742508613	4.59849157054126	1.7348271960788	2	2208	961.665222413705
87	7	Inphase	96	Glu0	Glu2Sor1	62	22014	18327	Passed	V2	ON	4	4.15856255545696	1.87654094737751	10	4120.8	1742.85160967115	4.04037267080745	2.00978787613291	8	4569	1597.50913254711	4.63132209405501	1.6909075202287	2	2328	1199.25310089238
87	7	Inphase	96	Glu0	Glu2Sor1	63	22374	18687	Passed	V2	ON	4	4.21322094055013	1.89724290092346	10	4237.6	1809.53739944772	4.08906388642413	2.01274464923421	8	4704	1676.45339929269	4.70984915705413	1.84964577722976	2	2372	1046.51803615609
87	7	Inphase	96	Glu0	Glu2Sor1	64	22734	19047	Passed	V2	ON	4	4.28047914818101	1.89535450322856	10	4168	1794.52599745882	4.15006654835847	2.01228008344126	8	4600	1689.0044404915	4.80212954747116	1.81827458019398	2	2440	1244.50793488832
87	7	Inphase	96	Glu0	Glu2Sor1	65	23094	19407	Passed	V2	ON	4	4.34587400177462	1.9250278030306	10	4093.6	1608.47113053911	4.21251109139308	2.03020753610059	8	4506	1475.50359441882	4.8793256433008	1.94626906409997	2	2444	1114.40028715
87	7	Inphase	96	Glu0	Glu2Sor1	66	23454	19767	Passed	V2	ON	4	4.4600709849157	1.97583232860852	10	4128.8	1571.21869190058	4.32165039929015	2.06566523964606	8	4531	1436.37599534384	5.01375332741792	2.12132034355964	2	2520	1142.68455839746
87	7	Inphase	96	Glu0	Glu2Sor1	67	23814	20127	Passed	V2	ON	4	4.41685891748004	1.95141137215162	10	4052	1565.89087174752	4.27307009760426	2.00653381161561	8	4471	1429.60334159015	4.99201419698314	2.29386192725645	2	2376	859.841845922842
87	7	Inphase	96	Glu0	Glu2Sor1	68	24174	20487	Passed	V2	OFF	4	4.48713398402839	1.82607774061794	9	4201.33333333333	1869.25439681173	4.37076942578274	1.92062249768648	7	4662.28571428571	1833.24245662212	4.8944099378882	2.02908902427444	2	2588	1046.51803615609
87	7	Inphase	96	Glu0	Glu2Sor1	69	24534	20847	Passed	V2	OFF	4	4.57221729271419	1.83570292834378	9	4234.66666666667	1814.80577473183	4.46368361009	1.92084271530385	7	4675.42857142857	1776.50357511066	4.95208518189885	2.10939928868604	2	2692	1137.02770414797
87	7	Inphase	96	Glu0	Glu2Sor1	70	24894	21207	Passed	V2	OFF	4	4.66040619146209	1.84831089047943	9	4141.77777777778	1787.2247884484	4.56008366079351	1.93440590477313	7	4558.28571428571	1781.40597228572	5.01153504880213	2.1357510941961	2	2684	1023.89061915812
87	7	Inphase	96	Glu0	Glu2Sor1	71	25254	21567	Passed	V2	OFF	4	4.60692102928128	1.84622167884624	9	4046.22222222222	1694.58326571592	4.48079604512612	1.912812405865	7	4465.14285714286	1650.73836293252	5.04835847382431	2.19410152068266	2	2580	1046.51803615609
87	7	Inphase	96	Glu0	Glu2Sor1	72	25614	21927	Passed	V2	OFF	4	4.53593611357586	1.83728709078222	9	4064	1665.11501104278	4.4128533400938	1.87452565168487	7	4485.71428571429	1614.67744088262	4.96672582076309	2.33338963552153	2	2588	967.322076663197
87	7	Inphase	96	Glu0	Glu2Sor1	73	25974	22287	Passed	V2	OFF	4	4.7236517795524	1.92451021386916	9	4010.66666666667	1549.41021037038	4.57890733933325	1.94828499029374	7	4411.42857142857	1483.20990390693	5.23025732031943	2.48899077281902	2	2608	972.978930912689
87	7	Inphase	96	Glu0	Glu2Sor1	74	26334	22647	Passed	V2	OFF	4	4.68382135462881	1.90492583446798	9	4037.33333333333	1696.77340856108	4.53238686779059	1.92419394610283	7	4475.42857142857	1646.54211983203	5.21384205856256	2.4682857827754	2	2504	848.528137423857
87	7	Inphase	96	Glu0	Glu2Sor1	75	26694	23007	Passed	V2	OFF	4	4.69496204278813	1.91402446406496	9	3891.55555555556	1324.50208673968	4.54835847382431	1.91106493587054	7	4290.28571428571	1180.59613674416	5.20807453416149	2.59188829909639	2	2496	814.587011926903
87	7	Inphase	96	Glu0	Glu2Sor1	76	27054	23367	Passed	V2	ON	5	5.05944986690328	2.08167614826595	9	3860.44444444444	1724.367065847	4.916212447712	2.08673762860553	7	4286.85714285714	1694.11485527314	5.56078083407276	2.80960440652472	2	2368	916.410388417766
87	7	Inphase	96	Glu0	Glu2Sor1	77	27414	23727	Passed	V2	ON	5	5.02040816326531	2.0791693886012	9	3908.44444444444	1680.90980655649	4.89833946000761	2.09730470485424	7	4328	1649.21637957748	5.44764862466726	2.77886063342965	2	2440	859.841845922842
87	7	Inphase	96	Glu0	Glu2Sor1	78	27774	24087	Passed	V2	ON	5	5.12931742745407	2.08481784795379	9	3952	1640.77380118853	5.0072675032746	2.129590897338	7	4376.38095238095	1585.2740320253	5.55649216208222	2.66299634571083	2	2466.66666666667	886.24049908714
87	7	Inphase	96	Glu0	Glu2Sor1	79	28134	24447	Passed	V2	ON	5	5.09921456505307	2.09511662165815	9	3911.55555555556	1648.18095015215	4.96021887015676	2.13827191283587	7	4318.47619047619	1615.94268849077	5.58569949719018	2.65975465535046	2	2487.33333333333	921.124433625676
87	7	Inphase	96	Glu0	Glu2Sor1	80	28494	24807	Passed	V2	ON	5	5.13004042196589	2.11006095252783	9	4024	1881.51428376189	4.99150716187096	2.15859775213355	7	4457.14285714286	1892.83803045158	5.61490683229814	2.6565129649901	2	2508	956.008368164212
87	7	Inphase	96	Glu0	Glu2Sor1	81	28854	25167	Passed	V2	ON	5	5.05442176870748	2.10331703935435	9	3941.33333333333	1489.54758232156	4.89935353023197	2.12480727100349	7	4323.42857142857	1433.04138776506	5.59716060337178	2.74686201245315	2	2604	910.753534168273
87	7	Inphase	96	Glu0	Glu2Sor1	82	29214	25527	Passed	V2	ON	5	5.03943606428078	2.03257219340144	9	4066.66666666667	1803.40234002288	4.92692356445684	2.11190231618391	7	4476	1832.29837453766	5.4332298136646	2.42718951465853	2	2634	772.16060505571
87	7	Inphase	96	Glu0	Glu2Sor1	83	29574	25887	Passed	V2	ON	5	4.74642610667455	1.86242555023477	9	3666.22222222222	1334.48883264134	4.61161110406896	1.93328526953158	7	3957.14285714286	1363.2250277157	5.21827861579414	2.1796707700462	2	2648	656.195092941116
87	7	Inphase	96	Glu0	Glu2Sor1	84	29934	26247	Passed	V2	OFF	5	4.62368135660061	1.92304902749823	9	3968	1348.24923511938	4.45481049562682	1.98782750106014	7	4361.14285714286	1256.90352700216	5.21472937000887	2.23111953318488	2	2592	441.234631460406
87	7	Inphase	96	Glu0	Glu2Sor1	85	30294	26607	Passed	V2	OFF	5	4.55023168687765	1.87937153976513	9	3951.11111111111	1393.2491202621	4.39460007605527	1.94665930844161	7	4369.14285714286	1275.75486524272	5.09494232475599	2.18092561792763	2	2488	509.116882454314
87	7	Inphase	96	Glu0	Glu2Sor1	86	30654	26967	Passed	V2	OFF	5	4.64497683131223	1.88546638233912	9	3932.44444444444	1333.33933331983	4.47204968944099	1.96241245278489	7	4328	1217.88450465004	5.25022182786158	2.0955959619903	2	2548	627.910821693654
87	7	Inphase	96	Glu0	Glu2Sor1	87	31014	27327	Passed	V2	OFF	5	4.51030267179335	1.83388566359915	9	3892.44444444444	1168.78816634058	4.3676004563316	1.92033123955346	7	4242.28571428571	1058.33796024485	5.00976042590949	2.03410841580017	2	2668	593.9696961967
87	7	Inphase	96	Glu0	Glu2Sor1	88	31374	27687	Passed	V2	OFF	5	4.56221039140294	1.85834254166334	9	3912	1142.86657138968	4.40379008746356	1.95292849058318	7	4264	1009.5860537864	5.11668145519077	1.98830646812792	2	2680	656.195092941116
87	7	Inphase	96	Glu0	Glu2Sor1	89	31734	28047	Passed	V2	OFF	5	4.63309671694765	1.91258515745236	9	3524.88888888889	1234.88263050021	4.45563442768412	1.99730474028817	7	3815.42857142857	1235.60172347226	5.25421472937001	2.08242005923527	2	2508	616.597113194669
87	7	Inphase	96	Glu0	Glu2Sor1	90	32094	28407	Passed	V2	OFF	5	4.80035492457853	1.98542915513336	9	3768	1116.62348175202	4.6226391177589	2.07563596906531	7	4066.28571428571	1055.77486777654	5.42236024844721	2.16586744335045	2	2724	695.793072687563
87	7	Inphase	96	Glu0	Glu2Sor1	91	32454	28767	Passed	V2	OFF	5	4.75431331953071	1.97395765606331	9	3914.66666666667	1151.83332127526	4.60007605526683	2.07814255511821	7	4259.42857142857	1034.1255335053	5.2941437444543	2.1238300393225	2	2708	673.165655689593
87	7	Inphase	96	Glu0	Glu2Sor1	92	32814	29127	Passed	V2	ON	6	5.01725327812284	2.04934907795226	9	3936.88888888889	1425.73178091502	4.84814298390164	2.13374968527915	7	4330.28571428571	1357.31275127065	5.60913930789707	2.31958630882579	2	2560	576.999133448223
87	7	Inphase	96	Glu0	Glu2Sor1	93	33174	29487	Passed	V2	ON	6	5.03490091688849	2.0828600034894	9	3940.44444444444	1474.44422674368	4.86588921282799	2.14605914071465	7	4334.85714285714	1427.16822514276	5.62644188110027	2.48459880523401	2	2560	520.430590953299
87	7	Inphase	96	Glu0	Glu2Sor1	94	33534	29847	Passed	V2	ON	6	5.14384304446416	2.11177890528461	9	3994.66666666667	1486.77368822562	4.9698314108252	2.17668079488191	7	4384	1449.9581603159	5.75288376220053	2.50906833892192	2	2632	543.058007951268
87	7	Inphase	96	Glu0	Glu2Sor1	95	33894	30207	Passed	V2	ON	6	5.03716849058464	2.07399235087696	9	3999.11111111111	1460.33664307622	4.88781848142984	2.14007220377281	7	4374.85714285714	1435.91590150345	5.55989352262644	2.49589243616689	2	2684	492.146319705837
87	7	Inphase	96	Glu0	Glu2Sor1	96	34254	30567	Passed	V2	ON	6	5.08153406290052	2.08248567610483	9	4080.88888888889	1504.21511463989	4.90429712257574	2.15450020538968	7	4464	1482.62829686563	5.70186335403727	2.41934671539958	2	2740	537.401153701776
87	7	Inphase	96	Glu0	Glu2Sor1	97	34614	30927	Passed	V2	ON	6	5.18327910874495	2.15018404690781	9	4209.77777777778	1457.8986399762	4.99252123209532	2.23805915223086	7	4602.28571428571	1396.28241105751	5.85093167701863	2.40554338870384	2	2836	673.165655689593
87	7	Inphase	96	Glu0	Glu2Sor1	98	34974	31287	Failed	V2	ON	6	4.88890121265898	2.18539504209863	8	4192.66666666667	1506.51528948774	4.60844917677216	2.21240044537211	6	4616.88888888889	1495.37756906879	5.73025732031943	2.65902266075296	2	2920	622.253967444162
87	7	Inphase	96	Glu0	Glu2Sor1	99	35334	31647	Passed	V2	ON	6	4.81152026027802	2.18925837747451	8	4210.33333333333	1460.95680759247	4.54549935916395	2.16189210271518	6	4612.44444444444	1465.17516080906	5.60958296362023	2.91250193280209	2	3004	571.34227919873
87	7	Inphase	96	Glu0	Glu2Sor1	100	35694	32007	Passed	V2	OFF	6	4.1519520851819	3.07633308703209	4	4186	1986.27154907547	3.10692102928128	4.0550409288453	2	5296	2579.52553776853	5.19698314108252	2.75313625186031	2	3076	503.460028204822
87	7	Inphase	96	Glu0	Glu2Sor1	101	36054	32367	Passed	V2	OFF	6	4.0614463176575	3.00856676359635	4	3868	1807.53386321437	3.08651286601597	3.99731792629946	2	4840	2409.81991028375	5.03637976929902	2.71549081541737	2	2896	463.862048458375
87	7	Inphase	96	Glu0	Glu2Sor1	102	36414	32727	Passed	V2	OFF	6	4.27307009760426	3.10303155479614	4	4055	1828.86011858024	3.38376220053239	4.41016287929037	2	5088	2375.8787847868	5.16237799467613	2.50467637133691	2	3022	347.896536343781
87	7	Inphase	96	Glu0	Glu2Sor1	103	36774	33087	Passed	V2	OFF	6	4.23203194321207	3.08119181876146	4	4064	1809.87513381449	3.33629103815439	4.34930275704095	2	5088	2341.93765928985	5.12777284826974	2.52098939379552	2	3040	384.666088965482
87	7	Inphase	96	Glu0	Glu2Sor1	104	37134	33447	Passed	V2	OFF	6	4.12888198757764	3.09418935609783	4	3944	1831.93304098885	3.31543921916593	4.30224596148727	2	4954	2373.05035766205	4.94232475598935	2.75062655609745	2	2934	596.798123321446
87	7	Inphase	96	Glu0	Glu2Sor1	105	37494	33807	Passed	V2	OFF	6	4.1282165039929	3.06695813924075	4	3912	1846.33113678632	3.28615794143744	4.2671102208072	2	4872	2477.70216127766	4.97027506654836	2.67847280291515	2	2952	633.567675943147
87	7	Inphase	96	Glu0	Glu2Sor1	106	37854	34167	Passed	V2	OFF	6	4.30634427684117	3.22952124282805	4	4188	1894.75064322459	3.35936113575865	4.38443849772102	2	5228	2494.67272402614	5.25332741792369	2.91187450886137	2	3148	469.518902707868
87	7	Inphase	96	Glu0	Glu2Sor1	107	38214	34527	Passed	V2	OFF	6	4.29236912156167	3.2050594672584	4	3946	1906.68018643225	3.35048802129547	4.3593415400924	2	4956	2562.55497502005	5.23425022182786	2.87485649635915	2	2936	509.116882454314
87	7	Inphase	96	Glu0	Glu2Sor1	108	38574	34887	Passed	V2	ON	7	4.71628216503993	3.5574275981528	4	4032	2036.39419890485	3.62200532386868	4.74457983969181	2	5100	2754.88801950279	5.81055900621118	3.265741611425	2	2964	537.401153701776
87	7	Inphase	96	Glu0	Glu2Sor1	109	38934	35247	Failed	V2	ON	7	4.69543034605146	3.54400219915206	4	4085	2014.38923746132	3.64263531499556	4.77061793323151	2	5104	2783.17229075025	5.74822537710736	3.23844867000387	2	3066	523.259018078045
87	7	Inphase	96	Glu0	Glu2Sor1	110	39294	35607	Passed	V2	ON	7	4.674578527063	3.53130985498615	4	4138	1993.91474241002	3.66326530612245	4.79665602677121	2	5108	2811.45656199771	5.68589174800355	3.21115572858274	2	3168	509.116882454314
87	7	Inphase	96	Glu0	Glu2Sor1	111	39654	35967	Passed	V2	ON	7	4.67613132209406	3.53462316099917	4	4226	1924.62082845773	3.6885536823425	4.83367403927344	2	5228	2619.12351751497	5.66370896184561	3.19609755400557	2	3224	486.489465456345
87	7	Inphase	96	Glu0	Glu2Sor1	112	40014	36327	Passed	V2	ON	7	4.66171251109139	3.53560825516632	4	4248	1929.28864265217	3.66104702750665	4.79100921130477	2	5264	2624.78037176446	5.66237799467613	3.24691889320353	2	3232	384.666088965482
87	7	Inphase	96	Glu0	Glu2Sor1	113	40374	36687	Passed	V2	ON	7	4.87511091393079	3.65300230519837	4	4240	1989.87302777506	3.69964507542147	4.85437902931705	2	5400	2522.9569952736	6.05057675244011	3.30777901545295	2	3080	362.038671967512
87	7	Inphase	96	Glu0	Glu2Sor1	114	40734	37047	Passed	V2	ON	7	4.83895297249334	3.62176646067781	4	4376	1905.5343957361	3.70896184560781	4.85877099690206	2	5420	2505.98643252512	5.96894409937888	3.26134964383999	2	3332	503.460028204822
87	7	Inphase	96	Glu0	Glu2Sor1	115	41094	37407	Failed	V2	ON	7	4.77872670807453	3.58105736706961	4	4302	1803.09051558911	3.65505767524401	4.78191156416439	2	5293.33333333333	2368.33631245414	5.90239574090506	3.24880116502568	2	3310.66666666667	461.976430375211
87	7	Inphase	96	Glu0	Glu2Sor1	116	41454	37767	Passed	V2	OFF	7	4.71850044365572	3.54046624682953	4	4228	1700.70138036787	3.60115350488021	4.70505213142672	2	5166.66666666667	2230.68619238316	5.83584738243123	3.23625268621137	2	3289.33333333333	420.4928325456
87	7	Inphase	96	Glu0	Glu2Sor1	117	41814	38127	Passed	V2	OFF	7	4.66215616681455	3.49351703848473	4	4260	1807.91150225889	3.55501330967169	4.61721277972653	2	5252	2392.84934753528	5.76929902395741	3.22370420739705	2	3268	379.009234715989
87	7	Inphase	96	Glu0	Glu2Sor1	118	42174	38487	Passed	V2	OFF	7	4.62377994676131	3.48798085346103	4	4240	1718.57925818586	3.53327417923691	4.59399809392005	2	5196	2268.39855404644	5.71428571428571	3.26134964383999	2	3284	243.244732728172
87	7	Inphase	96	Glu0	Glu2Sor1	119	42534	38847	Passed	V2	OFF	7	4.69365572315883	3.51626359495066	4	4298	1754.20105271127	3.55989352262644	4.62160474731154	2	5228	2381.53563903629	5.82741792369121	3.25444798049212	2	3368	316.783837971573
87	8	Inphase	96	Glu0	Glu2Sor1	1	63	-3624	Passed	V2	OFF	NA	-0.0213913043478261	0.00879324121170866	15	3659.2	819.414704006986	-0.0213913043478261	0.00879324121170866	15	3659.2	819.414704006986	NA	NA	0	NA	NA
87	8	Inphase	96	Glu0	Glu2Sor1	2	423	-3264	Passed	V2	OFF	NA	-0.0173369565217391	0.0236876731679881	16	3489.5	1126.70078843794	-0.0228405797101449	0.00905151736968293	15	3705.06666666667	750.678880049506	NA	NA	1	256	NA
87	8	Inphase	96	Glu0	Glu2Sor1	3	783	-2904	Passed	V2	OFF	NA	-0.00709382151029748	0.037546317438522	19	2980.63157894737	1514.9232547678	-0.0237101449275362	0.00893138042049943	15	3680.53333333333	670.457185877844	0.0552173913043478	0.0390982153989796	4	356	194.922206704795
87	8	Inphase	96	Glu0	Glu2Sor1	4	1143	-2544	Passed	V2	OFF	NA	-0.0120869565217391	0.0257180629966967	20	2944.8	1494.43520751944	-0.0238840579710145	0.00862622386854548	15	3723.73333333333	637.752243280668	0.023304347826087	0.028173107878994	5	608	289.385555962975
87	8	Inphase	96	Glu0	Glu2Sor1	5	1503	-2184	Passed	V2	OFF	NA	-0.0168944099378882	0.0194548994778077	21	2877.71428571429	1402.6195900121	-0.0260869565217391	0.00851362270344369	15	3677.33333333333	604.135588691653	0.00608695652173911	0.0205850166663308	6	878.666666666667	365.816711847158
87	8	Inphase	96	Glu0	Glu2Sor1	6	1863	-1824	Passed	V2	OFF	NA	-0.0175983436853002	0.0163836442991814	21	3045.33333333333	1348.27494723196	-0.0252173913043478	0.00808408417566409	15	3806.93333333333	603.258706250201	0.00144927536231882	0.0167685606143987	6	1141.33333333333	402.541260825107
87	8	Inphase	96	Glu0	Glu2Sor1	7	2223	-1464	Passed	V2	OFF	NA	-0.0212008281573499	0.010279556272654	21	3146.28571428571	1191.61642917749	-0.0256811594202899	0.00750095262051034	15	3807.46666666667	573.482328369742	-0.01	0.00737337980024352	6	1493.33333333333	410.787860904709
87	8	Inphase	96	Glu0	Glu2Sor1	8	2583	-1104	Passed	V2	OFF	NA	-0.0195859213250517	0.00995118158526108	21	3182.47619047619	1061.95177004644	-0.0230724637681159	0.00858228376150351	15	3755.2	552.105993964409	-0.0108695652173913	0.0078886389078551	6	1750.66666666667	461.882524747004
87	8	Inphase	96	Glu0	Glu2Sor1	9	2943	-744	Passed	V2	OFF	NA	-0.0206324110671937	0.012073474519732	22	3097.45454545455	1085.50311913187	-0.0250434782608696	0.00758211862340173	15	3712	522.788129715498	-0.0111801242236025	0.0149388889271074	7	1780.57142857143	720.427386380903
87	8	Inphase	96	Glu0	Glu2Sor1	10	3303	-384	Passed	V2	OFF	NA	-0.0163826086956522	0.0207008275102549	25	2886.4	1329.02370182025	-0.0259710144927536	0.00863873713444636	15	3779.73333333333	530.701889235468	-0.00200000000000001	0.0253686948507191	10	1546.4	973.059687560612
87	8	Inphase	96	Glu0	Glu2Sor1	11	3663	-24	Passed	V2	OFF	NA	-0.0198608695652174	0.0133388772343371	25	2930.56	1219.68022038566	-0.0260869565217391	0.00857052835312315	15	3747.2	564.01661576335	-0.0105217391304348	0.0140957210165598	10	1705.6	832.698851793238
87	8	Inphase	96	Glu0	Glu2Sor1	12	4023	336	Passed	V2	ON	1	-0.0151652173913043	0.0117661524741679	25	2770.24	1057.7675106878	-0.020463768115942	0.00869482397712333	15	3469.33333333333	485.423330221992	-0.00721739130434782	0.0116018090992367	10	1721.6	762.058498775229
87	8	Inphase	96	Glu0	Glu2Sor1	13	4383	696	Passed	V2	ON	1	-0.019304347826087	0.011930802377402	25	2825.92	1089.27934586741	-0.024231884057971	0.00873201506735737	15	3543.46666666667	541.358854664639	-0.0119130434782609	0.012641469981178	10	1749.6	750.258503598741
87	8	Inphase	96	Glu0	Glu2Sor1	14	4743	1056	Passed	V2	ON	1	-0.0176347826086956	0.0111231860454135	25	2881.6	1104.85232799079	-0.0223768115942029	0.00897361130665786	15	3608	554.965121169147	-0.0105217391304348	0.0105345472408765	10	1792	759.957893570427
87	8	Inphase	96	Glu0	Glu2Sor1	15	5103	1416	Passed	V2	ON	1	0.00142608695652174	0.017763907107255	25	2943.36	1091.8312934393	-0.00231884057971015	0.0186722854601792	15	3662.4	531.307390177422	0.00704347826086957	0.0155144233696639	10	1864.8	765.221362308537
87	8	Inphase	96	Glu0	Glu2Sor1	16	5463	1776	Passed	V2	ON	1	0.0737739130434783	0.0497179695536166	25	3009.28	1086.54971967846	0.071304347826087	0.0515720984589002	15	3723.73333333333	506.234201399576	0.0774782608695652	0.0492846538554353	10	1937.6	789.142319230188
87	8	Inphase	96	Glu0	Glu2Sor1	17	5823	2136	Passed	V2	ON	1	0.221982608695652	0.103625373444075	25	3074.24	1056.25885716208	0.224231884057971	0.109702106474358	15	3767.46666666667	519.608350678892	0.218608695652174	0.0994673484775204	10	2034.4	743.51764531105
87	8	Inphase	96	Glu0	Glu2Sor1	18	6183	2496	Passed	V2	ON	1	0.439408695652174	0.17961727146686	25	3146.24	1038.08418412638	0.446898550724638	0.193682972632699	15	3821.33333333333	539.499591773534	0.428173913043478	0.165666919601855	10	2133.6	722.445722682488
87	8	Inphase	96	Glu0	Glu2Sor1	19	6543	2856	Passed	V2	ON	1	0.726991304347826	0.281022245036615	25	3218.56	998.299140204645	0.746202898550725	0.305872995988594	15	3861.33333333333	592.877085149391	0.698173913043478	0.252037761012642	10	2254.4	623.963531697878
87	8	Inphase	96	Glu0	Glu2Sor1	20	6903	3216	Passed	V2	OFF	1	0.992069565217391	0.365639190518949	25	3378.88	842.624091751476	1.01866666666667	0.398702576755525	15	3932.8	461.221236036925	0.952173913043478	0.326017770438149	10	2548	532.936519046437
87	8	Inphase	96	Glu0	Glu2Sor1	21	7263	3576	Passed	V2	OFF	1	1.29815652173913	0.4902752027353	25	3383.36	819.121220170332	1.33878260869565	0.542176906555066	15	3889.6	522.43123949473	1.23721739130435	0.420528827613545	10	2624	544.822907007405
87	8	Inphase	96	Glu0	Glu2Sor1	22	7623	3936	Passed	V2	OFF	1	1.47746086956522	0.570458748171013	25	3389.76	837.302080096146	1.53223188405797	0.639611300632674	15	3886.93333333333	576.54630177917	1.39530434782609	0.467882330545079	10	2644	567.921747348269
87	8	Inphase	96	Glu0	Glu2Sor1	23	7983	4296	Passed	V2	OFF	1	1.69822608695652	0.670221233306808	25	3376.96	815.713413726496	1.76463768115942	0.755356113990745	15	3870.93333333333	533.356951857982	1.59860869565217	0.540312899925281	10	2636	561.385587433252
87	8	Inphase	96	Glu0	Glu2Sor1	24	8343	4656	Passed	V2	OFF	1	1.87669565217391	0.744300757011041	25	3369.6	846.416761018668	1.94904347826087	0.843820305879538	15	3894.4	537.007156110871	1.76817391304348	0.589808451670401	10	2582.4	560.632024296389
87	8	Inphase	96	Glu0	Glu2Sor1	25	8703	5016	Passed	V2	OFF	1	2.02455652173913	0.817536229828713	25	3382.4	837.828940377052	2.11055072463768	0.930396926533924	15	3888.53333333333	547.62211510528	1.8955652173913	0.636354278280442	10	2623.2	581.387765035809
87	8	Inphase	96	Glu0	Glu2Sor1	26	9063	5376	Passed	V2	OFF	1	2.12977391304348	0.864763528181166	25	3375.04	826.769843023639	2.22208695652174	0.982166931971154	15	3867.2	542.946879801067	1.99130434782609	0.676830276252726	10	2636.8	595.798026925978
87	8	Inphase	96	Glu0	Glu2Sor1	27	9423	5736	Passed	V2	OFF	1	2.26573913043478	0.918368701123644	25	3346.88	797.040793602603	2.37072463768116	1.04487286033561	15	3833.6	514.602315246582	2.10826086956522	0.710529709420313	10	2616.8	543.194828972278
87	8	Inphase	96	Glu0	Glu2Sor1	28	9783	6096	Passed	V2	ON	2	2.70946086956522	1.0975675494109	25	3190.72	800.468795977291	2.84504347826087	1.23963085460333	15	3680.53333333333	524.634003944882	2.50608695652174	0.863376722919653	10	2456	529.962682124359
87	8	Inphase	96	Glu0	Glu2Sor1	29	10143	6456	Passed	V2	ON	2	2.77012173913043	1.09800397123916	25	3217.92	733.29677484631	2.90573913043478	1.22466142405347	15	3675.73333333333	437.309871612251	2.56669565217391	0.897395241162769	10	2531.2	512.974073418921
87	8	Inphase	96	Glu0	Glu2Sor1	30	10503	6816	Passed	V2	ON	2	2.89217391304348	1.14835459396127	25	3334.72	804.42668611461	3.04666666666667	1.28200839375143	15	3819.2	510.245207158844	2.6604347826087	0.927634437735854	10	2608	585.331814728478
87	8	Inphase	96	Glu0	Glu2Sor1	31	10863	7176	Passed	V2	ON	2	2.99777391304348	1.18492407292667	25	3417.6	842.861791754734	3.16347826086957	1.33035488738307	15	3932.8	525.455339953563	2.74921739130435	0.936280538960974	10	2644.8	599.154367050392
87	8	Inphase	96	Glu0	Glu2Sor1	32	11223	7536	Passed	V2	ON	2	3.1160347826087	1.22766583201011	25	3481.6	770.893853480058	3.2784347826087	1.37608363800096	15	3933.33333333333	464.862908618793	2.8724347826087	0.98163236947478	10	2804	631.130203154098
87	8	Inphase	96	Glu0	Glu2Sor1	33	11583	7896	Passed	V2	ON	2	3.16793043478261	1.24451601877316	25	3507.84	767.646168491708	3.33855072463768	1.40579863396642	15	3945.06666666667	502.590925201837	2.912	0.966794967910412	10	2852	618.025529857429
87	8	Inphase	96	Glu0	Glu2Sor1	34	11943	8256	Failed	V2	ON	2	3.31117753623188	1.28804322971362	24	3542.33333333333	720.972853214643	3.49112077294686	1.42916957506033	15	3917.95555555556	498.556358226472	3.01127214170692	1.01659549106215	9	2916.2962962963	594.972932261172
87	8	Inphase	96	Glu0	Glu2Sor1	35	12303	8616	Passed	V2	ON	2	3.46731884057971	1.3161026726449	24	3532.66666666667	697.564458607979	3.64369082125604	1.46123937720632	15	3890.84444444444	503.910767274982	3.1733655394525	1.04292457577275	9	2935.7037037037	559.586266918209
87	8	Inphase	96	Glu0	Glu2Sor1	36	12663	8976	Passed	V2	OFF	2	3.49050724637681	1.31642092235755	24	3686.66666666667	718.249724445939	3.64388405797101	1.46295720645537	15	4062.93333333333	478.338712430349	3.23487922705314	1.05793325324709	9	3059.55555555556	612.262833902057
87	8	Inphase	96	Glu0	Glu2Sor1	37	13023	9336	Passed	V2	OFF	2	3.53347826086957	1.31839904807734	24	3614	689.657255768967	3.69988405797101	1.46955639185364	15	3947.2	525.377034682169	3.25613526570048	1.03899408884563	9	3058.66666666667	573.829242893738
87	8	Inphase	96	Glu0	Glu2Sor1	38	13383	9696	Passed	V2	OFF	2	3.69282608695652	1.41210149203891	24	3601.33333333333	680.818603604876	3.86597101449275	1.58359159521787	15	3932.26666666667	514.030497520286	3.40425120772947	1.09286692604472	9	3049.77777777778	567.996870100923
87	8	Inphase	96	Glu0	Glu2Sor1	39	13743	10056	Passed	V2	OFF	2	3.78836956521739	1.45005946857303	24	3562	673.1263851869	3.95855072463768	1.62980097549724	15	3887.46666666667	489.818314227205	3.50473429951691	1.11889926255957	9	3019.55555555556	594.26742951114
87	8	Inphase	96	Glu0	Glu2Sor1	40	14103	10416	Passed	V2	OFF	2	3.85855072463768	1.45347714783984	24	3553.33333333333	661.271151821916	4.03014492753623	1.62702632270791	15	3866.13333333333	501.348733299439	3.57256038647343	1.137481640402	9	3032	572.796648034885
87	8	Inphase	96	Glu0	Glu2Sor1	41	14463	10776	Passed	V2	OFF	2	3.78492753623188	1.43543674534965	24	3544	661.655368063282	3.94202898550725	1.61687351180948	15	3866.13333333333	478.688366665571	3.52309178743961	1.10701484793835	9	3007.11111111111	582.057652738207
87	8	Inphase	96	Glu0	Glu2Sor1	42	14823	11136	Passed	V2	OFF	2	3.83739130434783	1.45613085068866	24	3561.66666666667	661.684718477514	3.98794202898551	1.64560662298739	15	3882.66666666667	483.791375737616	3.58647342995169	1.11514434129011	9	3026.66666666667	577.885801867462
87	8	Inphase	96	Glu0	Glu2Sor1	43	15183	11496	Passed	V2	OFF	2	3.84615942028986	1.46631463219402	24	3468.33333333333	606.285817707806	4.01402898550725	1.65895036806455	15	3707.2	485.904634970397	3.5663768115942	1.10651319719946	9	3070.22222222222	598.608757407077
87	8	Inphase	96	Glu0	Glu2Sor1	44	15543	11856	Passed	V2	ON	3	4.0774347826087	1.28443275562832	20	3314	667.013453663733	4.1518115942029	1.34650801078501	12	3686	449.997171708284	3.96586956521739	1.26692559335078	8	2756	544.352826758528
87	8	Inphase	96	Glu0	Glu2Sor1	45	15903	12216	Passed	V2	ON	3	4.09104347826087	1.27272298112664	20	3426.8	720.884953227263	4.17565217391304	1.32424113096924	12	3830	468.059048333939	3.96413043478261	1.26897780590823	8	2822	607.906007772348
87	8	Inphase	96	Glu0	Glu2Sor1	46	16263	12576	Passed	V2	ON	3	4.02854347826087	1.25447001594037	20	3460.8	733.613522230881	4.11858695652174	1.30751619306203	12	3860	543.031222942944	3.89347826086957	1.24506947662382	8	2862	560.746441298178
87	8	Inphase	96	Glu0	Glu2Sor1	47	16623	12936	Passed	V2	ON	3	4.22747826086957	1.29525712036642	20	3538.4	758.560853472582	4.28434782608696	1.32374572045701	12	3943.33333333333	542.526971819388	4.14217391304348	1.33650795888749	8	2931	629.745526837173
87	8	Inphase	96	Glu0	Glu2Sor1	48	16983	13296	Passed	V2	ON	3	4.29839130434783	1.29240836932264	20	3572	770.659867632244	4.33652173913043	1.32376638789993	12	3992.66666666667	560.399424653091	4.24119565217391	1.3318364667973	8	2941	600.128557656012
87	8	Inphase	96	Glu0	Glu2Sor1	49	17343	13656	Failed	V2	ON	3	4.31139492753623	1.30354465925389	20	3544.33333333333	733.031468971779	4.31997584541063	1.34815809280691	12	3929.27777777778	589.173875200569	4.29852355072464	1.32505003975387	8	2966.91666666667	527.191533219581
87	8	Inphase	96	Glu0	Glu2Sor1	50	17703	14016	Failed	V2	ON	3	4.32439855072464	1.322063395524	20	3516.66666666667	708.634202355869	4.30342995169082	1.3756756805518	12	3865.88888888889	629.30263364601	4.35585144927536	1.3298050872678	8	2992.83333333333	466.929415827574
87	8	Inphase	96	Glu0	Glu2Sor1	51	18063	14376	Passed	V2	ON	3	4.33740217391304	1.34766027708787	20	3489	698.855154031069	4.28688405797101	1.40613564577402	12	3802.5	678.77489909127	4.41317934782609	1.34597929445659	8	3018.75	424.7714511526
87	8	Inphase	96	Glu0	Glu2Sor1	52	18423	14736	Passed	V2	OFF	3	4.47028985507246	1.22848732946166	18	3612.44444444444	805.534840391753	4.28316205533597	1.41810791555078	11	3976.72727272727	814.896937153293	4.76434782608696	0.871330671591709	7	3040	325.813852785094
87	8	Inphase	96	Glu0	Glu2Sor1	53	18783	15096	Passed	V2	OFF	3	4.63342995169082	1.30459476681105	18	3574.66666666667	818.38291052251	4.41209486166008	1.4683338527545	11	3936	822.670772545129	4.98124223602484	0.998975260353554	7	3006.85714285714	392.609826915318
87	8	Inphase	96	Glu0	Glu2Sor1	54	19143	15456	Passed	V2	OFF	3	4.6963768115942	1.32003468140133	18	3564.44444444444	828.086825670879	4.4503557312253	1.48895022480738	11	3931.63636363636	841.091585111547	5.08298136645963	0.978144258060139	7	2987.42857142857	358.064639016876
87	8	Inphase	96	Glu0	Glu2Sor1	55	19503	15816	Passed	V2	OFF	3	4.708961352657	1.35509946702309	18	3505.18518518519	835.967649733886	4.44446640316206	1.53179724545012	11	3842.90909090909	872.709969525438	5.12459627329193	0.981001149346143	7	2974.47619047619	415.910552044051
87	8	Inphase	96	Glu0	Glu2Sor1	56	19863	16176	Passed	V2	OFF	3	4.80719806763285	1.39271235677426	18	3536.59259259259	821.105930095889	4.54727272727273	1.56762092138165	11	3878.54545454545	846.903579356749	5.21565217391304	1.03992317102674	7	2999.2380952381	404.495374431535
87	8	Inphase	96	Glu0	Glu2Sor1	57	20223	16536	Passed	V2	OFF	3	4.74574879227053	1.4092564681681	18	3547.11111111111	819.820991141566	4.46284584980237	1.56240767577386	11	3898.90909090909	841.60815758231	5.19031055900621	1.08681998314274	7	2994.28571428571	374.627688194432
87	8	Inphase	96	Glu0	Glu2Sor1	58	20583	16896	Passed	V2	OFF	3	4.77352657004831	1.4251323054523	18	3562.22222222222	834.795329305373	4.46553359683795	1.58166265430377	11	3936.72727272727	828.565639030378	5.25751552795031	1.06671570798236	7	2973.71428571429	411.221641083295
87	8	Inphase	96	Glu0	Glu2Sor1	59	20943	17256	Passed	V2	OFF	3	4.75570048309179	1.40306206641495	18	3548.88888888889	782.597251155625	4.45786561264822	1.57564249750539	11	3875.63636363636	801.760970954221	5.22372670807453	1.01080161395871	7	3035.42857142857	400.768785021512
87	8	Inphase	96	Glu0	Glu2Sor1	60	21303	17616	Passed	V2	ON	4	5.4057800511509	1.18076170271521	17	3386.35294117647	677.121937059389	5.24608695652174	1.23890073301092	10	3813.6	468.484839076404	5.63391304347826	1.14556859690197	7	2776	393.168326971201
87	8	Inphase	96	Glu0	Glu2Sor1	61	21663	17976	Passed	V2	ON	4	5.51687979539642	1.18438992530454	17	3512.47058823529	673.079315315723	5.35104347826087	1.22416933330555	10	3941.6	458.000291120723	5.75378881987578	1.17539063514969	7	2899.42857142857	384.800752400017
87	8	Inphase	96	Glu0	Glu2Sor1	62	22023	18336	Passed	V2	ON	4	5.55093350383632	1.10244563948705	17	3585.88235294118	702.020110320294	5.43302173913044	1.15899055645673	10	4031.2	469.199981055224	5.71937888198758	1.08160385988256	7	2949.71428571429	425.819098634508
87	8	Inphase	96	Glu0	Glu2Sor1	63	22383	18696	Passed	V2	ON	4	5.33816709292413	1.1385869570304	17	3497.56862745098	658.82255835596	5.16728985507246	1.20068394795181	10	3887.2	483.843133440765	5.58227743271221	1.08460341013012	7	2940.95238095238	437.9762985542
87	8	Inphase	96	Glu0	Glu2Sor1	64	22743	19056	Failed	V2	ON	4	5.38939045183291	1.13628884705989	17	3520.3137254902	665.740945515557	5.22434057971014	1.19183023195099	10	3896	501.280139021863	5.62517598343685	1.09641274663016	7	2983.61904761905	483.416675901528
87	8	Inphase	96	Glu0	Glu2Sor1	65	23103	19416	Passed	V2	ON	4	5.44061381074169	1.13651985814961	17	3543.05882352941	685.529765089401	5.28139130434783	1.18550577229631	10	3904.8	539.819887658014	5.66807453416149	1.11073069432167	7	3026.28571428571	535.197693781066
87	8	Inphase	96	Glu0	Glu2Sor1	66	23463	19776	Passed	V2	ON	4	5.57585677749361	1.16709907714728	17	3569.56862745098	689.272762537786	5.40121739130435	1.19835530908056	10	3934.66666666667	553.787408512653	5.82534161490683	1.16395426113279	7	3048	517.07897527038
87	8	Inphase	96	Glu0	Glu2Sor1	67	23823	20136	Failed	V2	ON	4	5.57135549872123	1.15671795008102	17	3612.07843137255	628.61690693639	5.4105652173913	1.22104691815105	10	3958.93333333333	476.180192058261	5.80105590062112	1.10766055281438	7	3116.57142857143	476.103230102764
87	8	Inphase	96	Glu0	Glu2Sor1	68	24183	20496	Passed	V2	OFF	4	5.56685421994885	1.15922163126493	17	3654.58823529412	587.096144045369	5.41991304347826	1.24964468464007	10	3983.2	433.863470588515	5.7767701863354	1.07407634905564	7	3185.14285714286	446.889780807837
87	8	Inphase	96	Glu0	Glu2Sor1	69	24543	20856	Passed	V2	OFF	4	5.64813299232737	1.18716027639503	17	3639.05882352941	537.363060531266	5.51530434782609	1.3255918423139	10	3944	420.911180918519	5.83788819875776	1.02521257969183	7	3203.42857142857	357.617513153768
87	8	Inphase	96	Glu0	Glu2Sor1	70	24903	21216	Passed	V2	OFF	4	5.74158567774936	1.2204939204122	17	3631.52941176471	572.059231815974	5.58713043478261	1.3458894486166	10	3943.2	459.571974776531	5.96223602484472	1.07637900966006	7	3186.28571428571	403.338449396911
87	8	Inphase	96	Glu0	Glu2Sor1	71	25263	21576	Passed	V2	OFF	4	5.70890025575448	1.23560293209611	17	3661.17647058824	536.163715120452	5.5435652173913	1.35338820850935	10	3997.6	344.465834461287	5.94509316770186	1.10141049839119	7	3180.57142857143	361.23808268364
87	8	Inphase	96	Glu0	Glu2Sor1	72	25623	21936	Passed	V2	OFF	4	5.76638533674339	1.24024236011416	17	3662.35294117647	562.577111635327	5.60855072463768	1.37029236632996	10	4009.46666666667	343.345026769586	5.99186335403727	1.08834027034902	7	3166.47619047619	423.631166322032
87	8	Inphase	96	Glu0	Glu2Sor1	73	25983	22296	Passed	V2	OFF	4	5.79583972719523	1.27889656849356	17	3635.29411764706	579.568827788202	5.62588405797101	1.43429766557042	10	3973.33333333333	358.055654684927	6.03863354037267	1.07647910958919	7	3152.38095238095	490.819851864334
87	8	Inphase	96	Glu0	Glu2Sor1	74	26343	22656	Passed	V2	OFF	4	5.72271099744246	1.25265419089289	17	3580.70588235294	585.436991134174	5.54930434782609	1.40349071524384	10	3900	451.79739805458	5.9704347826087	1.05261076091244	7	3124.57142857143	441.738556593097
87	8	Inphase	96	Glu0	Glu2Sor1	75	26703	23016	Passed	V2	OFF	4	5.69708439897698	1.25921067563416	17	3593.88235294118	580.596447882794	5.49913043478261	1.39027250384615	10	3926.4	390.241862325291	5.97987577639752	1.08185113225238	7	3118.85714285714	472.167847476378
87	8	Inphase	96	Glu0	Glu2Sor1	76	27063	23376	Passed	V2	ON	5	5.64173913043478	0.886365092301851	10	3654.53333333333	563.847260641863	5.5192270531401	1.07919091752893	6	4002	395.524967606345	5.82550724637681	0.583776319329837	4	3133.33333333333	298.952244421152
87	8	Inphase	96	Glu0	Glu2Sor1	77	27423	23736	Passed	V2	ON	5	5.89808695652174	0.926756608744129	10	3677.06666666667	590.059482249538	5.8043961352657	1.09704085627732	6	4054.66666666667	380.060346085548	6.0386231884058	0.725887400619746	4	3110.66666666667	301.427713833129
87	8	Inphase	96	Glu0	Glu2Sor1	78	27783	24096	Passed	V2	ON	5	5.88069565217391	1.03099210758275	10	3720	612.915799908746	5.74333333333333	1.22377882240835	6	4125.33333333333	338.227536824941	6.08673913043478	0.773585462343259	4	3112	338.908050460101
87	8	Inphase	96	Glu0	Glu2Sor1	79	28143	24456	Passed	V2	ON	5	5.93921739130435	1.03200173974769	10	3782.4	581.171843012986	5.79289855072464	1.2108814039439	6	4144	395.332771219387	6.15869565217391	0.80269159683027	4	3240	314.689264725274
87	8	Inphase	96	Glu0	Glu2Sor1	80	28503	24816	Passed	V2	ON	5	6.14139130434783	1.00848741811972	10	3801.6	536.918615806902	5.99144927536232	1.16952318226277	6	4117.33333333333	419.818373426732	6.36630434782609	0.811841590142943	4	3328	269.557662353221
87	8	Inphase	96	Glu0	Glu2Sor1	81	28863	25176	Passed	V2	ON	5	5.99373913043478	0.987013324888609	10	3853.6	557.41689963617	5.81101449275362	1.13183093271011	6	4170.66666666667	428.001246104105	6.26782608695652	0.787766258085926	4	3378	352.386151827792
87	8	Inphase	96	Glu0	Glu2Sor1	82	29223	25536	Passed	V2	ON	5	6.0915652173913	0.968373657444626	10	3811.2	580.478882762615	5.84826086956522	1.0680074552107	6	4157.33333333333	407.377302591426	6.45652173913044	0.7849783769633	4	3292	367.739037905959
87	8	Inphase	96	Glu0	Glu2Sor1	83	29583	25896	Passed	V2	ON	5	6.20110144927536	0.945101885657015	10	3771.73333333333	571.950373397579	5.96550724637681	1.04608972736872	6	4068.44444444444	485.575519548901	6.55449275362319	0.760453845482888	4	3326.66666666667	384.995622870741
87	8	Inphase	96	Glu0	Glu2Sor1	84	29943	26256	Passed	V2	OFF	5	6.17201288244766	0.998053449527667	9	3858.96296296296	597.587660804404	5.86113043478261	1.08707284594951	5	4243.46666666667	420.398329629835	6.56061594202898	0.847483959005447	4	3378.33333333333	402.787877268016
87	8	Inphase	96	Glu0	Glu2Sor1	85	30303	26616	Passed	V2	OFF	5	6.13864734299517	1.01842293581914	9	3919.11111111111	617.225332525417	5.79617391304348	1.03601472134113	5	4310.4	440.559644089197	6.56673913043478	0.945989012140261	4	3430	427.750706214106
87	8	Inphase	96	Glu0	Glu2Sor1	86	30663	26976	Failed	V2	OFF	5	6.12033816425121	1.03361792277996	9	3893.33333333333	613.918561374389	5.76347826086957	1.04795123733941	5	4281.6	451.606908715976	6.56641304347826	0.95244330614361	4	3408	409.643747663747
87	8	Inphase	96	Glu0	Glu2Sor1	87	31023	27336	Passed	V2	OFF	5	6.10202898550725	1.05402998346781	9	3867.55555555556	613.737547961486	5.73078260869565	1.06157578061871	5	4252.8	467.627201946166	6.56608695652174	0.971174981329538	4	3386	395.406963351263
87	8	Inphase	96	Glu0	Glu2Sor1	88	31383	27696	Passed	V2	OFF	5	6.22425120772947	1.0163782065182	9	3840	574.285643212505	5.90139130434783	1.0486533988171	5	4192	436.018348237778	6.62782608695652	0.947420735021848	4	3400	401.6897642045
87	8	Inphase	96	Glu0	Glu2Sor1	89	31743	28056	Passed	V2	OFF	5	6.21980676328502	1.04704562561189	9	3806.22222222222	596.590684175042	5.84904347826087	1.0647599017587	5	4175.2	449.963554079661	6.68326086956522	0.946765694564013	4	3345	410.636903683372
87	8	Inphase	96	Glu0	Glu2Sor1	90	32103	28416	Passed	V2	OFF	5	6.36782608695652	1.10778530400667	9	3781.33333333333	588.978777206785	5.944	1.03751222007516	5	4142.4	360.239920053289	6.89760869565217	1.07872742944858	4	3330	512.973033729195
87	8	Inphase	96	Glu0	Glu2Sor1	91	32463	28776	Passed	V2	OFF	5	6.28135265700483	1.10225435870653	9	3829.33333333333	580.17928263598	5.87373913043478	1.06526910256027	5	4185.6	375.633864288086	6.79086956521739	1.0506110083486	4	3384	483.233552918945
87	8	Inphase	96	Glu0	Glu2Sor1	92	32823	29136	Passed	V2	ON	6	6.54468599033816	1.086710728248	9	3727.55555555556	571.998057494759	6.14747826086957	1.12117366097846	5	4079.2	422.406439344857	7.04119565217391	0.938872171614102	4	3288	413.376341848442
87	8	Inphase	96	Glu0	Glu2Sor1	93	33183	29496	Passed	V2	ON	6	6.59487922705314	1.11450391996065	9	3657.77777777778	628.506519015073	6.22973913043478	1.18697044107143	5	4044.8	514.481486547378	7.05130434782609	0.966337514306671	4	3174	372.515771478202
87	8	Inphase	96	Glu0	Glu2Sor1	94	33543	29856	Passed	V2	ON	6	6.67619967793881	1.10941663063648	9	3763.55555555556	611.567021856331	6.33553623188406	1.2115213832912	5	4139.73333333333	487.108840221795	7.10202898550725	0.943349620562948	4	3293.33333333333	387.741036145403
87	8	Inphase	96	Glu0	Glu2Sor1	95	33903	30216	Failed	V2	ON	6	6.59254428341385	1.09751437702055	9	3734.66666666667	660.269978451576	6.25611594202898	1.20409547313434	5	4095.46666666667	634.891136775082	7.01307971014493	0.924409451752065	4	3283.66666666667	370.052849078495
87	8	Inphase	96	Glu0	Glu2Sor1	96	34263	30576	Passed	V2	ON	6	6.50888888888889	1.09024422592817	9	3705.77777777778	750.048294741375	6.17669565217391	1.20271029782383	5	4051.2	833.145365467515	6.92413043478261	0.909495764522122	4	3274	356.718376313865
87	8	Inphase	96	Glu0	Glu2Sor1	97	34623	30936	Passed	V2	ON	6	6.3112077294686	1.09200838579188	9	3755.55555555556	735.544545066971	5.99860869565217	1.24196603090752	5	4161.6	706.731066247975	6.70195652173913	0.869982906929261	4	3248	398.128957332504
87	8	Inphase	96	Glu0	Glu2Sor1	98	34983	31296	Passed	V2	ON	6	6.32724637681159	1.06432082943881	9	3795.55555555556	721.776819922736	6.07252173913044	1.24995888023104	5	4228.8	637.158692948625	6.64565217391304	0.833204577324716	4	3254	379.55061146923
87	8	Inphase	96	Glu0	Glu2Sor1	99	35343	31656	Passed	V2	ON	6	6.41743961352657	1.04761662267823	9	3835.11111111111	714.203830227136	6.19026086956522	1.27729398510509	5	4292.8	521.922599625653	6.70141304347826	0.746875818133554	4	3263	459.870996403702
87	8	Inphase	96	Glu0	Glu2Sor1	100	35703	32016	Passed	V2	OFF	6	6.20645962732919	1.0385910742779	7	3910.85714285714	748.052455507283	5.97478260869565	1.13186375679989	4	4388	503.618903537189	6.51536231884058	1.03143643605077	3	3274.66666666667	485.655570680841
87	8	Inphase	96	Glu0	Glu2Sor1	101	36063	32376	Passed	V2	OFF	6	6.14248447204969	0.977313219400247	7	3956.57142857143	749.511587000241	5.88934782608696	0.99365609038587	4	4446	433.940088030594	6.48	1.04180772075856	3	3304	533.846419862492
87	8	Inphase	96	Glu0	Glu2Sor1	102	36423	32736	Failed	V2	OFF	6	6.21296066252588	0.997291082886917	7	3937.90476190476	765.974511573951	5.93202898550725	1.01949905536079	4	4437.33333333333	480.181447186605	6.58753623188406	1.02781103620752	3	3272	500.287917103741
87	8	Inphase	96	Glu0	Glu2Sor1	103	36783	33096	Passed	V2	OFF	6	6.28343685300207	1.0192953875038	7	3919.2380952381	784.569278254605	5.97471014492754	1.04580458278438	4	4428.66666666667	527.50313321871	6.69507246376812	1.0156467142994	3	3240	467.09313846384
87	8	Inphase	96	Glu0	Glu2Sor1	104	37143	33456	Passed	V2	OFF	6	6.26968944099379	1.05318390003939	7	3873.14285714286	806.684454742875	5.96413043478261	1.0658730605576	4	4430	501.363474271245	6.67710144927536	1.08984011707284	3	3130.66666666667	357.890113489229
87	8	Inphase	96	Glu0	Glu2Sor1	105	37503	33816	Passed	V2	OFF	6	6.25403726708075	1.00555688923348	7	3894.85714285714	799.819027149565	5.95891304347826	1.0058787190708	4	4450	498.761131872429	6.64753623188406	1.05322704511878	3	3154.66666666667	328.3250421965
87	8	Inphase	96	Glu0	Glu2Sor1	106	37863	34176	Passed	V2	OFF	6	6.25329192546584	1.00282973471103	7	3862.85714285714	774.189345610712	5.97108695652174	1.00858354574426	4	4378	532.120287153196	6.6295652173913	1.05805935704221	3	3176	367.390800102561
87	8	Inphase	96	Glu0	Glu2Sor1	107	38223	34536	Passed	V2	OFF	6	6.24668737060041	1.09888608582493	7	3796.95238095238	784.047509628401	5.96615942028985	1.12922443255786	4	4328	534.563026807532	6.62072463768116	1.15874176703514	3	3088.88888888889	315.43784972168
87	8	Inphase	96	Glu0	Glu2Sor1	108	38583	34896	Passed	V2	ON	7	6.318033126294	1.11350985303078	7	3753.33333333333	764.159766114487	6.02188405797101	1.18699873105982	4	4269	532.731187859805	6.71289855072464	1.09406444080325	3	3065.77777777778	291.879224134712
87	8	Inphase	96	Glu0	Glu2Sor1	109	38943	35256	Passed	V2	ON	7	6.34621118012422	1.08234726237161	7	3729.14285714286	732.155591062316	6.07760869565217	1.24588039490639	4	4210	531.919793452609	6.70434782608696	0.921635761225936	3	3088	323.579974658507
87	8	Inphase	96	Glu0	Glu2Sor1	110	39303	35616	Passed	V2	ON	7	6.7116149068323	1.2035503223139	7	3806	792.62349195567	6.32597826086957	1.30129548048713	4	4334.5	511.268683440191	7.22579710144928	1.05429550146571	3	3101.33333333333	434.977394048626
87	8	Inphase	96	Glu0	Glu2Sor1	111	39663	35976	Failed	V2	ON	7	6.72229813664596	1.16592563686207	7	3838.85714285714	786.810317796149	6.34913043478261	1.2789686002906	4	4360	513.902714528733	7.21985507246377	0.987245727913869	3	3144	440.054542074048
87	8	Inphase	96	Glu0	Glu2Sor1	112	40023	36336	Passed	V2	ON	7	6.73298136645963	1.12979838353293	7	3871.71428571429	782.621601687924	6.37228260869565	1.25841522119494	4	4385.5	518.879240928626	7.21391304347826	0.920200931456444	3	3186.66666666667	449.165151512596
87	8	Inphase	96	Glu0	Glu2Sor1	113	40383	36696	Passed	V2	ON	7	6.69335403726708	1.13820115636725	7	3906.85714285714	771.770999837696	6.275	1.24320345093467	4	4390	598.571633140095	7.25115942028985	0.866840768223504	3	3262.66666666667	400.166631958905
87	8	Inphase	96	Glu0	Glu2Sor1	114	40743	37056	Passed	V2	ON	7	6.72695652173913	1.17431691925268	7	3931.42857142857	725.631416340936	6.30586956521739	1.32717591306571	4	4376	596.263923666917	7.28840579710145	0.81700700185727	3	3338.66666666667	352.12119125854
87	8	Inphase	96	Glu0	Glu2Sor1	115	41103	37416	Passed	V2	ON	7	6.56583850931677	1.05412200949893	7	3900.57142857143	729.739418592431	6.24826086956522	1.2836841475021	4	4300	716.152683906628	6.98927536231884	0.625374191702162	3	3368	289.330261120402
87	8	Inphase	96	Glu0	Glu2Sor1	116	41463	37776	Passed	V2	OFF	7	6.52608695652174	1.12951925021664	7	3933.14285714286	611.62391183129	6.14521739130435	1.36067961817411	4	4244	644.136631468821	7.03391304347826	0.610993798291026	3	3518.66666666667	221.208800307161
87	8	Inphase	96	Glu0	Glu2Sor1	117	41823	38136	Passed	V2	OFF	7	6.5527950310559	1.12842982335393	7	3997.71428571429	589.394523864877	6.13989130434783	1.32191209656781	4	4290	611.895415900462	7.10333333333333	0.635032757938277	3	3608	286.104875875963
87	8	Inphase	96	Glu0	Glu2Sor1	118	42183	38496	Passed	V2	OFF	7	6.42919254658385	1.28124340079623	7	3928	554.996696686866	5.95608695652174	1.50857803492581	4	4198	586.919642427025	7.06	0.683013588032239	3	3568	259.137029387928
87	8	Inphase	96	Glu0	Glu2Sor1	119	42543	38856	Passed	V2	OFF	7	6.44459627329193	1.22993585565253	7	3934.85714285714	576.914617764601	5.98282608695652	1.40654557245224	4	4234	595.785196190708	7.06028985507246	0.758676259043703	3	3536	220.109063875162
87	9	Inphase	96	Glu0	Glu2Sor1	1	72	-3615	Passed	V2	OFF	NA	-0.0050058892815077	0.0159872958401043	15	3124.8	1355.10311679328	-0.0050058892815077	0.0159872958401043	15	3124.8	1355.10311679328	NA	NA	0	NA	NA
87	9	Inphase	96	Glu0	Glu2Sor1	2	432	-3255	Passed	V2	OFF	NA	-0.00662544169611311	0.0207048243006442	16	2964	1396.49236780347	-0.0104829210836278	0.0142906335603429	15	3129.06666666667	1273.73418771437	NA	NA	1	488	NA
87	9	Inphase	96	Glu0	Glu2Sor1	3	792	-2895	Passed	V2	OFF	NA	0.00289556340793089	0.0389457184742468	18	2760.44444444444	1523.84769279927	-0.0118374558303887	0.0121391262134063	15	3220.8	1195.89316293006	0.0765606595995289	0.0457519855581549	3	458.666666666667	436.006116165053
87	9	Inphase	96	Glu0	Glu2Sor1	4	1152	-2535	Passed	V2	OFF	NA	-0.00372987828818221	0.0234283792129025	18	2858.22222222222	1443.79318852869	-0.0124263839811543	0.01183532093029	15	3294.93333333333	1132.19833362652	0.0397526501766784	0.0167844522968198	3	674.666666666667	404.006600606145
87	9	Inphase	96	Glu0	Glu2Sor1	5	1512	-2175	Passed	V2	OFF	NA	-0.0070671378091873	0.015615580936182	18	3044.44444444444	1337.95059357574	-0.0124263839811543	0.0102339959523301	15	3440.53333333333	1067.08667921232	0.0197290930506478	0.00686170800808659	3	1064	430.515969506359
87	9	Inphase	96	Glu0	Glu2Sor1	6	1872	-1815	Passed	V2	OFF	NA	-0.00819591676482139	0.0134649976033634	18	3028.88888888889	1254.61936523951	-0.012603062426384	0.00967976469142446	15	3377.6	1047.10627104279	0.0138398115429917	0.00334446899045955	3	1285.33333333333	482.283457453533
87	9	Inphase	96	Glu0	Glu2Sor1	7	2232	-1455	Passed	V2	OFF	NA	4.2066296483237e-05	0.025672351127957	21	2732.95238095238	1411.41285512746	-0.0112485276796231	0.00945840821711482	15	3416.53333333333	962.53696527656	0.0282685512367491	0.0323615884876576	6	1024	683.913444815936
87	9	Inphase	96	Glu0	Glu2Sor1	8	2592	-1095	Passed	V2	OFF	NA	0.00140539672341789	0.0203256266280404	22	2704.36363636364	1395.73986338206	-0.00871613663133102	0.00929432902085259	15	3418.13333333333	999.81468759156	0.0230943967693084	0.0209634551235343	7	1174.85714285714	694.902254174746
87	9	Inphase	96	Glu0	Glu2Sor1	9	2952	-735	Passed	V2	OFF	NA	-0.00425634436235146	0.0137224313058059	22	2789.81818181818	1276.66991059007	-0.0109540636042403	0.00929392918737835	15	3426.66666666667	949.969824082148	0.0100959111559818	0.0102495979477371	7	1425.14285714286	642.05384731901
87	9	Inphase	96	Glu0	Glu2Sor1	10	3312	-375	Passed	V2	OFF	NA	-0.00294464075382805	0.0156074414393813	24	2695.66666666667	1316.81508611289	-0.0115429917550059	0.00969702499919503	15	3477.33333333333	920.83274940727	0.011385944248135	0.0128884809968874	9	1392.88888888889	668.10112341704
87	9	Inphase	96	Glu0	Glu2Sor1	11	3672	-15	Passed	V2	OFF	NA	-0.00507950530035338	0.0124910155942992	24	2808.66666666667	1211.044632311	-0.0113663133097762	0.00998253690083805	15	3507.73333333333	905.333361385791	0.00539850804868469	0.00875009302597384	9	1643.55555555556	582.011836458485
87	9	Inphase	96	Glu0	Glu2Sor1	12	4032	345	Passed	V2	ON	1	0.000294464075382781	0.01130594007567	24	2658.66666666667	1059.51107127058	-0.004829210836278	0.00956040230601437	15	3262.93333333333	814.193331434482	0.00883392226148409	0.00873397523554999	9	1651.55555555556	491.513761534484
87	9	Inphase	96	Glu0	Glu2Sor1	13	4392	705	Passed	V2	ON	1	-0.00404888103651357	0.0115736157634675	24	2672	1099.41075126633	-0.00983510011778565	0.00910038967162567	15	3298.66666666667	850.356115877062	0.00559481743227322	0.00853056886741519	9	1627.55555555556	496.017920823208
87	9	Inphase	96	Glu0	Glu2Sor1	14	4752	1065	Passed	V2	ON	1	-0.00338633686690228	0.0102877534627438	24	2722.33333333333	1110.83825248702	-0.00818610129564197	0.00875448042115628	15	3345.6	871.298275973438	0.00461327051433055	0.00741441596702837	9	1683.55555555556	526.119547040193
87	9	Inphase	96	Glu0	Glu2Sor1	15	5112	1425	Passed	V2	ON	1	0.0163427561837456	0.0182125288019769	24	2783.66666666667	1126.03709363053	0.0113074204946996	0.0169832011882656	15	3404.8	905.10072051994	0.0247349823321555	0.0179472170087545	9	1748.44444444444	531.730926106219
87	9	Inphase	96	Glu0	Glu2Sor1	16	5472	1785	Passed	V2	ON	1	0.0770391637220259	0.054001700697072	24	2799.33333333333	1104.40047346834	0.0692579505300353	0.0574562075870871	15	3400	900.046982900655	0.0900078523753435	0.0480017088034593	9	1798.22222222222	533.843089722481
87	9	Inphase	96	Glu0	Glu2Sor1	17	5832	2145	Passed	V2	ON	1	0.202628091872791	0.122911745744143	24	2883.33333333333	1118.89365647176	0.1924617196702	0.135957506218251	15	3483.73333333333	941.764261272174	0.219572045543777	0.102805290873944	9	1882.66666666667	494.740335933912
87	9	Inphase	96	Glu0	Glu2Sor1	18	6192	2505	Passed	V2	ON	1	0.413464369846879	0.23466249908104	24	2950.66666666667	1097.37816662248	0.394051825677267	0.264842291514943	15	3541.33333333333	930.212469329044	0.445818610129564	0.183533106288136	9	1966.22222222222	451.092500984493
87	9	Inphase	96	Glu0	Glu2Sor1	19	6552	2865	Passed	V2	ON	1	0.66916961130742	0.365896065651884	24	2995	1054.28269453691	0.639163722025913	0.416138136332467	15	3539.2	941.317253336287	0.7191794267766	0.278125644934656	9	2088	405.20612038813
87	9	Inphase	96	Glu0	Glu2Sor1	20	6912	3225	Passed	V2	OFF	1	0.878404740871614	0.487985961661251	24	3122.66666666667	1042.97011782058	0.843698468786808	0.552016695676829	15	3609.6	1007.65617718971	0.936248527679623	0.381231853132054	9	2311.11111111111	406.161434790541
87	9	Inphase	96	Glu0	Glu2Sor1	21	7272	3585	Passed	V2	OFF	1	1.03487632508834	0.560747501918338	25	3008	1085.56590464759	0.986690223792697	0.623107962563473	15	3540.26666666667	998.631597070044	1.1071554770318	0.474194701715558	10	2209.6	640.930434776054
87	9	Inphase	96	Glu0	Glu2Sor1	22	7632	3945	Passed	V2	OFF	1	1.10600706713781	0.607053314294594	25	2992.32	1117.89440169156	1.0319199057715	0.655169019403259	15	3512	1081.00693799809	1.21713780918728	0.540477688636965	10	2212.8	624.047861412355
87	9	Inphase	96	Glu0	Glu2Sor1	23	7992	4305	Passed	V2	OFF	1	1.33056537102473	0.74891452711657	25	3027.52	1148.2185157887	1.23333333333333	0.796207786821687	15	3558.4	1087.94621715808	1.47641342756184	0.685660095887491	10	2231.2	707.279734067238
87	9	Inphase	96	Glu0	Glu2Sor1	24	8352	4665	Passed	V2	OFF	1	1.41381625441696	0.800938052650253	25	3029.12	1137.94875104286	1.29964664310954	0.83844056124614	15	3565.33333333333	1067.96539983189	1.58507067137809	0.750221081379767	10	2224.8	693.491776767717
87	9	Inphase	96	Glu0	Glu2Sor1	25	8712	5025	Passed	V2	OFF	1	1.44745583038869	0.81706749769125	25	3028.48	1154.87160613926	1.32367491166078	0.848592108565431	15	3573.33333333333	1078.17694457335	1.63312720848057	0.77217577307293	10	2211.2	715.116276481587
87	9	Inphase	96	Glu0	Glu2Sor1	26	9072	5385	Passed	V2	OFF	1	1.49689045936396	0.846832405367245	25	3016.96	1123.53803080566	1.36643109540636	0.875152333198212	15	3538.66666666667	1068.16656450378	1.69257950530035	0.806245327072188	10	2234.4	676.241114133446
87	9	Inphase	96	Glu0	Glu2Sor1	27	9432	5745	Passed	V2	OFF	1	1.57964664310954	0.904115680642823	25	3026.24	1128.29433512123	1.43833922261484	0.929589872070369	15	3550.93333333333	1058.41225202569	1.79160777385159	0.867402847347752	10	2239.2	710.709942397194
87	9	Inphase	96	Glu0	Glu2Sor1	28	9792	6105	Passed	V2	ON	2	1.74979077552539	1.21243869671737	19	3005.68421052632	1034.24846856877	1.5444506906521	1.31718512214864	11	3541.45454545455	1037.08556673366	2.03213339222615	1.06963420573875	8	2269	377.85409126502
87	9	Inphase	96	Glu0	Glu2Sor1	29	10152	6465	Passed	V2	ON	2	1.81913706527804	1.1735083856543	19	2991.57894736842	1049.95737034042	1.64784773530357	1.31020965220493	11	3534.54545454545	1037.81196405094	2.05465989399293	0.989602592050132	8	2245	442.53684269545
87	9	Inphase	96	Glu0	Glu2Sor1	30	10512	6825	Passed	V2	ON	2	1.89436488748373	1.22679332861579	19	3047.15789473684	1107.81272299959	1.73088660456152	1.38621548243643	11	3591.27272727273	1124.19474210735	2.11914752650177	1.0125121181424	8	2299	495.371721898962
87	9	Inphase	96	Glu0	Glu2Sor1	31	10872	7185	Passed	V2	ON	2	1.91756555700205	1.20860063576559	19	2999.57894736842	1080.41958494474	1.75281079344684	1.37112763141286	11	3509.81818181818	1113.57063702145	2.14410335689046	0.984438104721507	8	2298	508.447496938334
87	9	Inphase	96	Glu0	Glu2Sor1	32	11232	7545	Passed	V2	ON	2	2.06895108796727	1.31578646770475	19	3145.26315789474	1136.8549620239	1.90041760359782	1.49672480836424	11	3687.27272727273	1178.51950267351	2.30068462897527	1.07034030862442	8	2400	492.800742114469
87	9	Inphase	96	Glu0	Glu2Sor1	33	11592	7905	Passed	V2	ON	2	2.162590663939	1.35788057461582	19	3192.42105263158	1100.88925246767	1.99269193703823	1.5541274214355	11	3693.81818181818	1147.69802807026	2.39620141342756	1.08771583462934	8	2503	544.494523126069
87	9	Inphase	96	Glu0	Glu2Sor1	34	11952	8265	Passed	V2	ON	2	2.16928584712665	1.32112311477567	19	3167.15789473684	1087.51261873435	1.99614519755863	1.50802382200449	11	3602.18181818182	1173.00893587234	2.40735424028269	1.06180894389525	8	2569	607.660619566077
87	9	Inphase	96	Glu0	Glu2Sor1	35	12312	8625	Passed	V2	ON	2	2.29458806025665	1.39642459949558	19	3178.10526315789	1061.76152871521	2.09283649212978	1.56702110417456	11	3624	1140.35783857524	2.5719964664311	1.16380499531876	8	2565	546.898789278497
87	9	Inphase	96	Glu0	Glu2Sor1	36	12672	8985	Passed	V2	OFF	2	2.25962432583225	1.40281167736973	19	3294.73684210526	1084.66568541777	2.05493093478959	1.56716558640703	11	3679.27272727273	1202.53308402797	2.5410777385159	1.18123117799009	8	2766	638.423057227729
87	9	Inphase	96	Glu0	Glu2Sor1	37	13032	9345	Passed	V2	OFF	2	2.30821089827041	1.44272741782176	19	3312	1101.06857188824	2.10399935753293	1.60424549210858	11	3690.18181818182	1234.01440981715	2.58900176678445	1.23292991731748	8	2792	638.970600709789
87	9	Inphase	96	Glu0	Glu2Sor1	38	13392	9705	Passed	V2	OFF	2	2.19473890851983	1.43234278167527	18	3323.11111111111	1123.78901562259	2.0069065210408	1.54779982686801	11	3698.18181818182	1221.47761487322	2.48990408884402	1.28598262441537	7	2733.71428571429	654.481401387316
87	9	Inphase	96	Glu0	Glu2Sor1	39	13752	10065	Passed	V2	OFF	2	2.24342363564978	1.47094835261333	18	3292.44444444444	1072.62219774018	2.0530838419531	1.5845359082861	11	3649.45454545455	1162.50663341216	2.54252902574457	1.33231650757076	7	2731.42857142857	637.626551397932
87	9	Inphase	96	Glu0	Glu2Sor1	40	14112	10425	Passed	V2	OFF	2	2.3030526109148	1.52589968289118	18	3284.44444444444	1117.84405006308	2.10391904914873	1.6369129838003	11	3650.18181818182	1212.75404086582	2.61597677940434	1.39438155207806	7	2709.71428571429	677.181835325814
87	9	Inphase	96	Glu0	Glu2Sor1	41	14472	10785	Passed	V2	OFF	2	2.36754024342364	1.58314457679159	18	3172	1040.57992880667	2.1661580469001	1.68978180327934	11	3501.81818181818	1136.47365285622	2.68399798081777	1.46669402419973	7	2653.71428571429	634.437733820458
87	9	Inphase	96	Glu0	Glu2Sor1	42	14832	11145	Passed	V2	OFF	2	2.38682764036121	1.61617692114222	18	3229.33333333333	1102.18435524243	2.18607452618053	1.72470016358229	11	3566.54545454545	1203.11498732551	2.70229681978799	1.50103304322867	7	2699.42857142857	702.435491022214
87	9	Inphase	96	Glu0	Glu2Sor1	43	15192	11505	Passed	V2	OFF	2	2.42716921868865	1.66908320175827	18	3319.11111111111	1041.72486425661	2.22317699967877	1.76796075120711	11	3677.09090909091	1124.64905233103	2.7477284199899	1.5771999353398	7	2756.57142857143	602.091592462713
87	9	Inphase	96	Glu0	Glu2Sor1	44	15552	11865	Passed	V2	ON	3	2.69537691401649	1.82070959448351	18	3106.66666666667	957.36107884858	2.4416961130742	1.93178417590093	11	3493.09090909091	971.137215283757	3.09401817264008	1.69393623630329	7	2499.42857142857	566.624760355228
87	9	Inphase	96	Glu0	Glu2Sor1	45	15912	12225	Passed	V2	ON	3	2.82382050778694	1.78222223242205	18	3158.81481481481	969.425395621606	2.58373487525431	1.89193548955233	11	3538.78787878788	993.073693950334	3.20109793033821	1.66196442480433	7	2561.71428571429	581.73926412833
87	9	Inphase	96	Glu0	Glu2Sor1	46	16272	12585	Passed	V2	ON	3	2.77936461196178	1.73768027285752	18	3175.85185185185	1015.96869787495	2.53720955134383	1.85907637994386	11	3549.57575757576	1054.06924810374	3.15989399293286	1.58701808859622	7	2588.57142857143	643.686998766444
87	9	Inphase	96	Glu0	Glu2Sor1	47	16632	12945	Passed	V2	ON	3	2.83092854338437	1.76639177040471	18	3234.22222222222	1037.58563391771	2.57099261162865	1.87529856166692	11	3615.27272727273	1078.19971164057	3.23939929328622	1.63114270109622	7	2635.42857142857	654.434834327263
87	9	Inphase	96	Glu0	Glu2Sor1	48	16992	13305	Passed	V2	ON	3	2.93938947781704	1.84805440435357	18	3269.33333333333	1063.75760175621	2.6557982653389	1.94935675814329	11	3644.36363636364	1119.92207521124	3.38503281171126	1.72169582478139	7	2680	672.840743910969
87	9	Inphase	96	Glu0	Glu2Sor1	49	17352	13665	Passed	V2	ON	3	2.97791519434629	1.87569823215772	18	3345.33333333333	1086.96577141844	2.67113716672021	1.96097085311473	11	3717.81818181818	1151.80048777397	3.45999495204442	1.76512663050589	7	2760	694.557892955416
87	9	Inphase	96	Glu0	Glu2Sor1	50	17712	14025	Passed	V2	ON	3	3.10689045936396	1.97014315225385	18	3364	1065.93985041647	2.76927401220687	2.04578041609066	11	3728.72727272727	1131.79760477827	3.6374305906108	1.86675164579147	7	2790.85714285714	676.200026760186
87	9	Inphase	96	Glu0	Glu2Sor1	51	18072	14385	Passed	V2	ON	3	3.09815469179427	1.91908789028853	18	3370.44444444444	1043.0842401389	2.75413588178606	1.97578558426831	11	3712	1099.13129334034	3.63875567895003	1.83595572395007	7	2833.71428571429	720.614023891134
87	9	Inphase	96	Glu0	Glu2Sor1	52	18432	14745	Passed	V2	OFF	3	2.51672924028269	1.86498368167042	16	3300	1034.2404620461	2.13109540636042	1.8643322778438	10	3525.6	1130.85564458462	3.15945229681979	1.83984544516541	6	2924	797.255291609908
87	9	Inphase	96	Glu0	Glu2Sor1	53	18792	15105	Passed	V2	OFF	3	2.56785556537102	1.91818107818486	16	3294	1012.25135218482	2.18118374558304	1.91177917848522	10	3535.2	1103.15877773278	3.212308598351	1.91364123348687	6	2892	757.06802864736
87	9	Inphase	96	Glu0	Glu2Sor1	54	19152	15465	Passed	V2	OFF	3	2.62030697879859	1.96901914747453	16	3279	1017.23966366503	2.23798586572438	1.97326382553884	10	3484.8	1108.97558334007	3.25750883392226	1.96029402693253	6	2936	815.325211188762
87	9	Inphase	96	Glu0	Glu2Sor1	55	19512	15825	Passed	V2	OFF	3	2.66105344522968	1.99687375892994	16	3243.25	1001.66604547956	2.28065371024735	1.9866807497503	10	3415.6	1102.97609523809	3.29505300353357	2.02146957930936	6	2956	813.498125381983
87	9	Inphase	96	Glu0	Glu2Sor1	56	19872	16185	Passed	V2	OFF	3	2.59750441696113	1.97042563482203	16	3211	983.394393584453	2.26157243816254	1.98816973283423	10	3372.8	1084.61040624426	3.15739104829211	1.98262182843724	6	2941.33333333333	802.550600689244
87	9	Inphase	96	Glu0	Glu2Sor1	57	20232	16545	Passed	V2	OFF	3	2.61450971731449	2.0157001092926	16	3107	922.331538367125	2.29876325088339	2.04417244481168	10	3228.8	1008.73482915757	3.14075382803298	2.03368530539285	6	2904	800.863533943206
87	9	Inphase	96	Glu0	Glu2Sor1	58	20592	16905	Passed	V2	OFF	3	2.58905697879859	2.00943814881778	16	3219.5	1011.05133400832	2.27075971731449	2.02283014438167	10	3392.8	1104.76913626533	3.11955241460542	2.05131007215081	6	2930.66666666667	842.361126041953
87	9	Inphase	96	Glu0	Glu2Sor1	59	20952	17265	Passed	V2	OFF	3	2.67137809187279	2.09420971497783	16	3196.5	985.743577204538	2.34469964664311	2.10723096072396	10	3340	1082.16244416241	3.21584216725559	2.14364545650809	6	2957.33333333333	835.050816816957
87	9	Inphase	96	Glu0	Glu2Sor1	60	21312	17625	Passed	V2	ON	4	3.01643109540636	2.53369375393342	15	3250.13333333333	971.984557980414	2.63657243816254	2.43357245053084	10	3469.6	1053.33704640696	3.77614840989399	2.83924306417047	5	2811.2	670.059101870872
87	9	Inphase	96	Glu0	Glu2Sor1	61	21672	17985	Passed	V2	ON	4	3.06964075382803	2.51799801931512	15	3255.28888888889	980.157404484676	2.70600706713781	2.43719217729446	10	3494.13333333333	1040.28565877448	3.79690812720848	2.79903381675634	5	2777.6	706.889524607629
87	9	Inphase	96	Glu0	Glu2Sor1	62	22032	18345	Passed	V2	ON	4	3.0010011778563	2.40099262590508	15	3207.37777777778	953.353828173528	2.65803886925795	2.35516503684721	10	3412.26666666667	1023.49154043076	3.686925795053	2.61040239926945	5	2797.6	713.64753204926
87	9	Inphase	96	Glu0	Glu2Sor1	63	22392	18705	Passed	V2	ON	4	3.04652532391048	2.44223739030732	15	3268.26666666667	1008.96038904739	2.69231448763251	2.3746117643627	10	3498.4	1075.92019530571	3.75494699646643	2.69213390312694	5	2808	749.122152923006
87	9	Inphase	96	Glu0	Glu2Sor1	64	22752	19065	Passed	V2	ON	4	3.0575382803298	2.43724667270394	15	3277.33333333333	1016.7226526349	2.7202296819788	2.39328484849473	10	3480.8	1103.42303764241	3.7321554770318	2.65512592924208	5	2870.4	753.708697044156
87	9	Inphase	96	Glu0	Glu2Sor1	65	23112	19425	Passed	V2	ON	4	3.12096584216726	2.49331343027023	15	3267.73333333333	1019.27421423752	2.77402826855124	2.43781004376725	10	3495.2	1086.10586756336	3.81484098939929	2.73565967258782	5	2812.8	770.716030714296
87	9	Inphase	96	Glu0	Glu2Sor1	66	23472	19785	Passed	V2	ON	4	3.18951707891637	2.54792495650167	15	3258.13333333333	1014.01140220883	2.83922261484099	2.50772352623281	10	3512.8	1080.72370813883	3.89010600706714	2.76620770516455	5	2748.8	696.013792966777
87	9	Inphase	96	Glu0	Glu2Sor1	67	23832	20145	Passed	V2	ON	4	3.12679623085983	2.46194249525116	15	3311.46666666667	1066.36671973219	2.80627208480565	2.45373081854482	10	3556.8	1153.45093812726	3.7678445229682	2.6261676300232	5	2820.8	731.477409083835
87	9	Inphase	96	Glu0	Glu2Sor1	68	24192	20505	Passed	V2	OFF	4	2.87535335689046	2.25121971710467	15	3240	1020.20726185558	2.58701413427562	2.23003425203672	10	3420.8	1118.22844018762	3.45203180212014	2.43414270839214	5	2878.4	764.353844760396
87	9	Inphase	96	Glu0	Glu2Sor1	69	24552	20865	Passed	V2	OFF	4	2.90942285041225	2.26445432614155	15	3290.66666666667	1043.22430588103	2.64726148409894	2.28458958210997	10	3493.6	1139.13214529502	3.43374558303887	2.38498134399151	5	2884.8	761.967978329798
87	9	Inphase	96	Glu0	Glu2Sor1	70	24912	21225	Passed	V2	OFF	4	2.98000588928151	2.32205780943581	15	3317.6	1022.8361689789	2.71780035335689	2.33422402910779	10	3502.8	1115.15148945982	3.50441696113074	2.46917830109545	5	2947.2	778.729221231617
87	9	Inphase	96	Glu0	Glu2Sor1	71	25272	21585	Passed	V2	OFF	4	2.91757950530035	2.29431388145265	15	3275.46666666667	1020.68309526139	2.66837455830389	2.31043457328742	10	3454.4	1118.48023873667	3.41598939929329	2.43865752964445	5	2917.6	769.028478016257
87	9	Inphase	96	Glu0	Glu2Sor1	72	25632	21945	Passed	V2	OFF	4	2.975765606596	2.33375076695814	15	3172.26666666667	970.919407179656	2.74359540636042	2.36894817985511	10	3320.4	1059.86238100362	3.44010600706714	2.45586886997332	5	2876	779.343313309353
87	9	Inphase	96	Glu0	Glu2Sor1	73	25992	22305	Passed	V2	OFF	4	2.92826855123675	2.31097309948982	15	3211.73333333333	1009.27749735475	2.69001766784452	2.3451271833621	10	3390.4	1108.14551792122	3.4047703180212	2.42738827103887	5	2854.4	750.240494774842
87	9	Inphase	96	Glu0	Glu2Sor1	74	26352	22665	Passed	V2	OFF	4	2.8660777385159	2.26701617722083	15	3202.66666666667	962.533165786039	2.64743816254417	2.3136957576974	10	3368	1049.96253901429	3.30335689045936	2.36316960938154	5	2872	746.44758690748
87	9	Inphase	96	Glu0	Glu2Sor1	75	26712	23025	Passed	V2	OFF	4	2.8603062426384	2.26889240676294	15	3182.93333333333	941.298151237858	2.64487632508834	2.31463714499837	10	3340	1021.86757132876	3.29116607773852	2.36959970512989	5	2868.8	752.757065725723
87	9	Inphase	96	Glu0	Glu2Sor1	76	27072	23385	Passed	V2	ON	5	3.16902237926973	2.56330720052123	15	3148.8	928.545652389493	2.93445229681979	2.61163121128757	10	3396	993.255477933268	3.63816254416961	2.69032346094554	5	2654.4	582.776801185497
87	9	Inphase	96	Glu0	Glu2Sor1	77	27432	23745	Passed	V2	ON	5	3.27762073027091	2.58623708676542	15	3183.73333333333	947.96560114404	3.05543286219081	2.6515899193673	10	3427.6	1006.58887116616	3.7219964664311	2.68706747214229	5	2696	647.654228736291
87	9	Inphase	96	Glu0	Glu2Sor1	78	27792	24105	Passed	V2	ON	5	3.32302709069493	2.60796168252451	15	3171.73333333333	939.669810295591	3.08833922261484	2.67270612841981	10	3380.8	1002.17150894113	3.79240282685512	2.70545391859065	5	2753.6	709.10422365122
87	9	Inphase	96	Glu0	Glu2Sor1	79	28152	24465	Passed	V2	ON	5	3.3281507656066	2.63169499772998	15	3243.73333333333	990.260533298951	3.07597173144876	2.66616015075741	10	3484	1052.014364076	3.83250883392226	2.78737969927106	5	2763.2	713.472634373597
87	9	Inphase	96	Glu0	Glu2Sor1	80	28512	24825	Passed	V2	ON	5	3.29587750294464	2.59454832959629	15	3276.26666666667	1006.49714119718	3.02181978798587	2.59083483534577	10	3516	1077.71115487098	3.84399293286219	2.80973660928963	5	2796.8	708.024858320667
87	9	Inphase	96	Glu0	Glu2Sor1	81	28872	25185	Passed	V2	ON	5	3.3243816254417	2.61161897569611	15	3256.53333333333	982.253812606982	3.05450530035336	2.61946982864251	10	3482.4	1028.17240231825	3.86413427561837	2.80838720911186	5	2804.8	784.665024070781
87	9	Inphase	96	Glu0	Glu2Sor1	82	29232	25545	Passed	V2	ON	5	3.35583038869258	2.62835558766642	15	3299.73333333333	999.281418010438	3.06749116607774	2.62603442805807	10	3516	1067.78108451332	3.93250883392226	2.83535036450444	5	2867.2	760.812197588866
87	9	Inphase	96	Glu0	Glu2Sor1	83	29592	25905	Passed	V2	ON	5	3.36260306242638	2.63394270368351	15	3253.86666666667	1012.61287671807	3.06687279151943	2.6251284559634	10	3476.8	1096.5883254693	3.95406360424028	2.8496390929961	5	2808	714.467633976515
87	9	Inphase	96	Glu0	Glu2Sor1	84	29952	26265	Passed	V2	OFF	5	2.19311935610522	2.08047152406835	12	3164.88888888889	1068.45355380241	2.2072372726083	2.169331221643	9	3374.51851851852	1053.12665576673	2.150765606596	2.23123513251086	3	2536	1025.40528572853
87	9	Inphase	96	Glu0	Glu2Sor1	85	30312	26625	Passed	V2	OFF	5	2.18151256380055	2.0244924638113	12	3149.77777777778	1098.92426126032	2.19195785891899	2.10654551844378	9	3368.59259259259	1086.19358027341	2.15017667844523	2.18861453610127	3	2493.33333333333	1029.99288023429
87	9	Inphase	96	Glu0	Glu2Sor1	86	30672	26985	Passed	V2	OFF	5	2.14082744405183	1.98077038350413	12	3241	1113.23688567904	2.14948959560267	2.05051044833427	9	3468.88888888889	1105.5890335523	2.11484098939929	2.18157265071696	3	2557.33333333333	996.002677372573
87	9	Inphase	96	Glu0	Glu2Sor1	87	31032	27345	Passed	V2	OFF	5	2.07633981154299	1.91558367859612	12	3089.33333333333	1044.52628091166	2.07283078131135	1.96720436353664	9	3292.44444444444	1008.11992231965	2.08686690223793	2.16846510057779	3	2480	1092.19778428634
87	9	Inphase	96	Glu0	Glu2Sor1	88	31392	27705	Passed	V2	OFF	5	2.10225265017668	1.94230542310428	12	3108.66666666667	1060.75216309709	2.09040047114252	1.98554670692495	9	3330.66666666667	1041.25309123191	2.13780918727915	2.23090016030036	3	2442.66666666667	982.155452733086
87	9	Inphase	96	Glu0	Glu2Sor1	89	31752	28065	Passed	V2	OFF	5	2.09934481743227	1.97762697832049	12	3173.66666666667	1063.76956948848	2.09471927758147	2.01821128709584	9	3389.77777777778	1067.4794819782	2.11322143698469	2.28417473959657	3	2525.33333333333	908.355290254498
87	9	Inphase	96	Glu0	Glu2Sor1	90	32112	28425	Passed	V2	OFF	5	2.09864546525324	1.96997850515426	12	2987.33333333333	923.301323151512	2.07793482528465	2.00654643349988	9	3172.44444444444	893.407957082193	2.16077738515901	2.28732356677564	3	2432	937.639589607862
87	9	Inphase	96	Glu0	Glu2Sor1	91	32472	28785	Passed	V2	OFF	5	2.08060954063604	1.94834193671678	12	2961.33333333333	919.995783916558	2.05879466038477	1.98759227045602	9	3148.44444444444	872.046889666936	2.14605418138987	2.25112006048504	3	2400	991.516010965027
87	9	Inphase	96	Glu0	Glu2Sor1	92	32832	29145	Passed	V2	ON	6	2.33900176678445	2.21267379382615	12	3060.66666666667	1015.32380265727	2.34972516686298	2.26204712429999	9	3303.11111111111	1003.17451677717	2.30683156654888	2.5412773627815	3	2333.33333333333	765.760624042092
87	9	Inphase	96	Glu0	Glu2Sor1	93	33192	29505	Passed	V2	ON	6	2.40422555948174	2.30786336149605	12	3103.33333333333	1012.36836031639	2.41362387122104	2.35058698211079	9	3354.66666666667	967.346887109273	2.37603062426384	2.6817264166444	3	2349.33333333333	869.954788097251
87	9	Inphase	96	Glu0	Glu2Sor1	94	33552	29865	Passed	V2	ON	6	2.46414899882214	2.40126607613222	12	3141.33333333333	1043.3084903616	2.47330192383196	2.44254535060122	9	3395.55555555556	1014.16457134815	2.4366902237927	2.80139502721093	3	2378.66666666667	842.181294813257
87	9	Inphase	96	Glu0	Glu2Sor1	95	33912	30225	Passed	V2	ON	6	2.33362779740872	2.21408406799721	12	3081.33333333333	996.084455467629	2.33863368669022	2.27464591235272	9	3303.11111111111	956.957214880117	2.31861012956419	2.50308175332891	3	2416	953.209315942726
87	9	Inphase	96	Glu0	Glu2Sor1	96	34272	30585	Passed	V2	ON	6	2.33399587750294	2.19684175217178	12	3072.66666666667	1011.22404075757	2.3442285041225	2.27052953566416	9	3293.33333333333	954.668528862243	2.30329799764429	2.43321249658135	3	2410.66666666667	1049.81014156529
87	9	Inphase	96	Glu0	Glu2Sor1	97	34632	30945	Passed	V2	ON	6	2.36863221436985	2.27266735283153	12	3202	1103.64223452085	2.38790734197095	2.35475417252983	9	3453.33333333333	1057.65778964654	2.31080683156655	2.49428076396085	3	2448	1042.85761252436
87	9	Inphase	96	Glu0	Glu2Sor1	98	34992	31305	Passed	V2	ON	6	2.39053297997644	2.26159302894068	12	3098	1032.59531807436	2.39340400471142	2.3369360368237	9	3322.66666666667	967.528810940532	2.3819199057715	2.50722717880258	3	2424	1100.63254540287
87	9	Inphase	96	Glu0	Glu2Sor1	99	35352	31665	Passed	V2	ON	6	2.41939045936396	2.30827928793403	12	3088.66666666667	988.341984733968	2.42854338437377	2.39785422978206	9	3312	896.678314670317	2.39193168433451	2.51087940636177	3	2418.66666666667	1121.86511369832
87	9	Inphase	96	Glu0	Glu2Sor1	100	35712	32025	Passed	V2	OFF	6	2.2794832155477	2.24576104919273	12	3195.33333333333	1087.26958548244	2.28788771103259	2.30164549131247	9	3456.88888888889	1015.46792717009	2.25426972909305	2.55878398558324	3	2410.66666666667	1070.39681115619
87	9	Inphase	96	Glu0	Glu2Sor1	101	36072	32385	Passed	V2	OFF	6	2.29578916372203	2.26625931463823	12	3161.33333333333	1057.32607280934	2.31635257165292	2.33959390887298	9	3412.44444444444	999.088473448562	2.23409893992933	2.51897043359972	3	2408	1010.4098178462
87	9	Inphase	96	Glu0	Glu2Sor1	102	36432	32745	Passed	V2	OFF	6	2.25353356890459	2.21036312310687	12	3176	1062.28433105266	2.25893207695328	2.27173566564001	9	3440	1002.67641839229	2.23733804475854	2.4955404063611	3	2384	964.622205840193
87	9	Inphase	96	Glu0	Glu2Sor1	103	36792	33105	Passed	V2	OFF	6	2.19486160188457	2.15942637863489	12	3180.66666666667	1087.28028780183	2.2226148409894	2.2475692716823	9	3441.77777777778	1035.34170419454	2.11160188457008	2.32960032645013	3	2397.33333333333	993.493499391583
87	9	Inphase	96	Glu0	Glu2Sor1	104	37152	33465	Passed	V2	OFF	6	2.23137514723204	2.2025722915107	12	3064.66666666667	1033.13233626793	2.25814683941892	2.29021963731081	9	3317.33333333333	980.138765685757	2.15106007067138	2.38515426645255	3	2306.66666666667	937.377903160371
87	9	Inphase	96	Glu0	Glu2Sor1	105	37512	33825	Passed	V2	OFF	6	2.22504416961131	2.20538334457828	12	3049.33333333333	1008.78949361313	2.24636827640361	2.29031332618402	9	3298.66666666667	951.462032873619	2.16107184923439	2.40002310135857	3	2301.33333333333	925.73286283535
87	9	Inphase	96	Glu0	Glu2Sor1	106	37872	34185	Passed	V2	OFF	6	2.18595406360424	2.16419935531131	12	3019.33333333333	1011.85673917114	2.20111896348645	2.24246606660132	9	3258.66666666667	970.369001978113	2.1404593639576	2.37527217337065	3	2301.33333333333	913.063707160313
87	9	Inphase	96	Glu0	Glu2Sor1	107	38232	34545	Passed	V2	OFF	6	2.23159599528857	2.26050838732309	12	3171.33333333333	1087.25353180583	2.24744797801335	2.3338654791215	9	3461.33333333333	1036.07721719957	2.18404004711425	2.51241009698168	3	2301.33333333333	833.089030856447
87	9	Inphase	96	Glu0	Glu2Sor1	108	38592	34905	Passed	V2	ON	7	2.45148704358068	2.45315985166725	12	3128.66666666667	1039.35341205555	2.48890851982725	2.53456160659556	9	3407.11111111111	997.536521191636	2.33922261484099	2.71620068545072	3	2293.33333333333	752.014184263391
87	9	Inphase	96	Glu0	Glu2Sor1	109	38952	35265	Passed	V2	ON	7	2.49786513545347	2.50598600869889	12	3111.33333333333	1034.29179400763	2.52846486062034	2.58238578860864	9	3390.22222222222	1006.02010141172	2.40606595995289	2.80144475133701	3	2274.66666666667	659.810073682824
87	9	Inphase	96	Glu0	Glu2Sor1	110	39312	35625	Passed	V2	ON	7	2.47047997644287	2.45584894789967	12	3162.66666666667	1086.21957710997	2.5103062426384	2.54200065667249	9	3437.33333333333	1042.67348676371	2.3510011778563	2.70110117937713	3	2338.66666666667	884.690529695742
87	9	Inphase	96	Glu0	Glu2Sor1	111	39672	35985	Passed	V2	ON	7	2.43764723203769	2.42710026755479	12	3170.66666666667	1072.49558874561	2.48066352571653	2.52249728377651	9	3448.88888888889	1017.34906060364	2.30859835100118	2.62948835026356	3	2336	890.518949826448
87	9	Inphase	96	Glu0	Glu2Sor1	112	40032	36345	Passed	V2	ON	7	2.44640753828033	2.43175349391266	12	3142.66666666667	1064.87637637882	2.4947978013349	2.53796997062749	9	3404.44444444444	1012.24590776045	2.30123674911661	2.59162543591467	3	2357.33333333333	951.17050697198
87	9	Inphase	96	Glu0	Glu2Sor1	113	40392	36705	Passed	V2	ON	7	2.4031949352179	2.36974156181025	12	3212	1192.07809384209	2.44228504122497	2.46562117303522	9	3529.77777777778	1157.89310579364	2.2859246171967	2.55764679990883	3	2258.66666666667	797.007737310833
87	9	Inphase	96	Glu0	Glu2Sor1	114	40752	37065	Passed	V2	ON	7	2.41292451904201	2.33917401841125	12	3067.44444444444	1057.20171267335	2.4366575055621	2.43227669032496	9	3330.81481481481	1020.4413956594	2.34172555948174	2.53387545261773	3	2277.33333333333	856.423571215397
87	9	Inphase	96	Glu0	Glu2Sor1	115	41112	37425	Passed	V2	ON	7	2.37664409108755	2.32344620570794	12	3262.22222222222	1200.35514385555	2.39716660123021	2.40271558851073	9	3569.18518518519	1175.42700410332	2.3150765606596	2.56738438314302	3	2341.33333333333	837.914872366718
87	9	Inphase	96	Glu0	Glu2Sor1	116	41472	37785	Passed	V2	OFF	7	2.21576855123675	2.14936150022681	12	3092	999.365616960898	2.24391440910876	2.25330446070626	9	3304	940.901695183934	2.13133097762073	2.25496526456253	3	2456	1069.04069146127
87	9	Inphase	96	Glu0	Glu2Sor1	117	41832	38145	Passed	V2	OFF	7	2.18632214369847	2.10522268336247	12	3164	1063.08094278333	2.21319199057715	2.21362034420563	9	3408.88888888889	993.71983532136	2.10571260306243	2.18227818959545	3	2429.33333333333	1089.21500785352
87	9	Inphase	96	Glu0	Glu2Sor1	118	42192	38505	Passed	V2	OFF	7	2.15518256772674	2.06400994796969	12	3050.66666666667	983.496298771363	2.17510797016097	2.15831341512523	9	3290.66666666667	910.208767261665	2.09540636042403	2.18868459986611	3	2330.66666666667	984.498518705505
87	9	Inphase	96	Glu0	Glu2Sor1	119	42552	38865	Passed	V2	OFF	7	2.14141637220259	2.04091906492497	12	2994.66666666667	958.631347602435	2.16696113074205	2.1514628652559	9	3210.66666666667	899.16405622111	2.06478209658422	2.09344524551245	3	2346.66666666667	990.234988946227
87	10	Inphase	96	Glu0	Glu2Sor1	1	81	-3606	Passed	V2	OFF	NA	-0.00660313138189244	0.00983200964636382	13	3859.69230769231	1415.46737773638	-0.00660313138189244	0.00983200964636382	13	3859.69230769231	1415.46737773638	NA	NA	0	NA	NA
87	10	Inphase	96	Glu0	Glu2Sor1	2	441	-3246	Passed	V2	OFF	NA	-0.00932607215793056	0.00828285322409877	13	4001.84615384615	1375.05841367763	-0.00932607215793056	0.00828285322409877	13	4001.84615384615	1375.05841367763	NA	NA	0	NA	NA
87	10	Inphase	96	Glu0	Glu2Sor1	3	801	-2886	Passed	V2	OFF	NA	-0.010211027910143	0.00729409163357203	13	4013.53846153846	1357.61903194432	-0.010211027910143	0.00729409163357203	13	4013.53846153846	1357.61903194432	NA	NA	0	NA	NA
87	10	Inphase	96	Glu0	Glu2Sor1	4	1161	-2526	Passed	V2	OFF	NA	-0.00613147914032868	0.0144851222324099	14	3764.57142857143	1581.36755394163	-0.00953029271613341	0.00721798691662339	13	4029.53846153846	1282.30369617761	NA	NA	1	320	NA
87	10	Inphase	96	Glu0	Glu2Sor1	5	1521	-2166	Passed	V2	OFF	NA	0.0100294985250738	0.0354190464561215	18	3054.22222222222	2035.65684024637	-0.00953029271613341	0.00737009163657	13	4092.92307692308	1288.14714878506	0.0608849557522124	0.0263146023614097	5	353.6	102.356240649997
87	10	Inphase	96	Glu0	Glu2Sor1	6	1881	-1806	Passed	V2	OFF	NA	0.00588495575221237	0.0257323256178852	20	2833.6	1962.34978372466	-0.0104833219877468	0.00733184775988596	13	4057.84615384615	1201.31551823781	0.036283185840708	0.0181865045920925	7	560	172.572689998543
87	10	Inphase	96	Glu0	Glu2Sor1	7	2241	-1446	Passed	V2	OFF	NA	0.00221238938053099	0.0208283951456321	20	2924.8	1831.51986353583	-0.010074880871341	0.00682180222581787	13	4049.23076923077	1171.12297630993	0.025031605562579	0.0186031247013184	7	836.571428571429	229.171593020643
87	10	Inphase	96	Glu0	Glu2Sor1	8	2601	-1086	Passed	V2	OFF	NA	0.00309734513274337	0.017168333660376	20	3015.2	1714.23346687298	-0.00646698434309053	0.00739864481505968	13	4056.61538461538	1121.41083301806	0.0208596713021492	0.0160504818036958	7	1081.14285714286	276.720935583985
87	10	Inphase	96	Glu0	Glu2Sor1	9	2961	-726	Passed	V2	OFF	NA	0.000547829751369573	0.0248347600321822	21	2973.71428571429	1635.88585001696	-0.0105513955071477	0.00697246989392873	13	4024.61538461538	1087.46781856304	0.0185840707964602	0.0328371908802823	8	1266	484.620617449509
87	10	Inphase	96	Glu0	Glu2Sor1	10	3321	-366	Passed	V2	OFF	NA	-0.00358196375895491	0.014893771632151	21	3122.66666666667	1483.3180823186	-0.0106194690265487	0.00645269700714672	13	4039.38461538462	1065.68518947995	0.00785398230088495	0.0179154759167438	8	1633	492.623298561603
87	10	Inphase	96	Glu0	Glu2Sor1	11	3681	-6	Passed	V2	OFF	NA	-0.00712178676780448	0.0100996530076274	21	3220.19047619048	1341.38225793573	-0.0117767188563649	0.00599536693609644	13	4009.84615384615	1034.71041408968	0.000442477876106185	0.0111438183924344	8	1937	515.442666896274
87	10	Inphase	96	Glu0	Glu2Sor1	12	4041	354	Passed	V2	ON	1	0.00313757039420758	0.018724465719585	22	3013.09090909091	1403.7979405914	-0.00456092579986384	0.00644101649855222	13	3885.53846153846	1030.56429650496	0.0142576204523107	0.0249537297729281	9	1752.88888888889	745.884113727535
87	10	Inphase	96	Glu0	Glu2Sor1	13	4401	714	Passed	V2	ON	1	-0.00197103781174577	0.0192918649365612	22	3029.45454545455	1402.3618420118	-0.0100068073519401	0.00608182705083513	13	3895.38461538462	1033.68576289424	0.00963618485742381	0.0257871780247957	9	1778.66666666667	762.301777513341
87	10	Inphase	96	Glu0	Glu2Sor1	14	4761	1074	Passed	V2	ON	1	-0.00201126307320998	0.0185733957223251	22	3080.72727272727	1417.95809535161	-0.00939414567733153	0.00698254260359835	13	3947.69230769231	1059.15496069708	0.00865290068829892	0.0248173600192368	9	1828.44444444444	780.698262952966
87	10	Inphase	96	Glu0	Glu2Sor1	15	5121	1434	Passed	V2	ON	1	0.0111826226870475	0.0244858758352001	22	3085.09090909091	1418.08626606729	0.00394826412525527	0.0147623041955482	13	3963.07692307692	1034.18135591543	0.0216322517207473	0.0322344786872802	9	1816.88888888889	782.605335473194
87	10	Inphase	96	Glu0	Glu2Sor1	16	5481	1794	Passed	V2	ON	1	0.0601367658889783	0.0432215396106788	22	3184.36363636364	1449.10870949976	0.0573859768550034	0.04827518953447	13	4072	1048.2493342076	0.064110127826942	0.0371209959924398	9	1902.22222222222	856.931995227419
87	10	Inphase	96	Glu0	Glu2Sor1	17	5841	2154	Passed	V2	ON	1	0.147868061142397	0.0822308059060219	22	3244.72727272727	1406.3771146974	0.15357385976855	0.0955066503885388	13	4097.23076923077	1015.79969759841	0.139626352015733	0.0627566822142292	9	2013.33333333333	870.255135003523
87	10	Inphase	96	Glu0	Glu2Sor1	18	6201	2514	Passed	V2	ON	1	0.28515687851971	0.139851526112538	22	3345.09090909091	1410.02299572909	0.302586793737236	0.162772314020901	13	4155.69230769231	1045.50142552233	0.259980334316618	0.101940774015501	9	2174.22222222222	984.518381973869
87	10	Inphase	96	Glu0	Glu2Sor1	19	6561	2874	Passed	V2	ON	1	0.463837489943685	0.219142923355179	22	3430.18181818182	1367.40155513551	0.500816882232811	0.257966109969549	13	4186.46153846154	1005.07716249256	0.410422812192724	0.144257816157295	9	2337.77777777778	1058.75986155712
87	10	Inphase	96	Glu0	Glu2Sor1	20	6921	3234	Passed	V2	OFF	1	0.612872083668544	0.283587437436801	22	3580.72727272727	1296.80318225492	0.665146358066712	0.337284942191758	13	4216.61538461538	944.335881140951	0.537364798426745	0.172078831247646	9	2662.22222222222	1212.69140528184
87	10	Inphase	96	Glu0	Glu2Sor1	21	7281	3594	Passed	V2	OFF	1	0.733748994368463	0.381677463731169	22	3588	1256.04670826102	0.817222600408441	0.434768625199041	13	4191.38461538462	901.379455655011	0.613176007866273	0.266815423045645	9	2716.44444444444	1215.08591374346
87	10	Inphase	96	Glu0	Glu2Sor1	22	7641	3954	Passed	V2	OFF	1	0.833990345937249	0.455524608523708	22	3578.90909090909	1269.19377893403	0.931858407079646	0.510414037191629	13	4204.92307692308	899.917261154089	0.692625368731563	0.340388311146407	9	2674.66666666667	1207.07249160935
87	10	Inphase	96	Glu0	Glu2Sor1	23	8001	4314	Passed	V2	OFF	1	0.950724054706356	0.523966363977676	22	3593.09090909091	1297.37562608194	1.06562287270252	0.58489738217894	13	4216.61538461538	930.43623625888	0.784759095378564	0.393791582185362	9	2692.44444444444	1255.17240958275
87	10	Inphase	96	Glu0	Glu2Sor1	24	8361	4674	Passed	V2	OFF	1	1.05036202735318	0.581280152727905	22	3580	1250.45606918131	1.18107556160653	0.648549061077434	13	4180.30769230769	854.738106538623	0.861553588987217	0.433773027847668	9	2712.88888888889	1255.87543614449
87	10	Inphase	96	Glu0	Glu2Sor1	25	8721	5034	Passed	V2	OFF	1	1.21339501206758	0.683098294538482	22	3659.27272727273	1291.31583617045	1.36630360789653	0.762111975576561	13	4279.38461538462	919.022446086197	0.992527040314651	0.510675467994024	9	2763.55555555556	1258.09450272139
87	10	Inphase	96	Glu0	Glu2Sor1	26	9081	5394	Passed	V2	OFF	1	1.30349959774739	0.731367737374897	22	3653.45454545455	1312.39572745973	1.46882232811436	0.81689710201277	13	4288	922.391095649418	1.06470009832842	0.542734503903083	9	2736.88888888889	1282.82466109407
87	10	Inphase	96	Glu0	Glu2Sor1	27	9441	5754	Passed	V2	OFF	1	1.3842719227675	0.774920130588947	22	3648	1279.17354271457	1.55867937372362	0.859551390719502	13	4254.15384615385	916.894200199224	1.13235004916421	0.589275733978008	9	2772.44444444444	1254.87918851887
87	10	Inphase	96	Glu0	Glu2Sor1	28	9801	6114	Passed	V2	ON	2	1.60981496379726	0.908840464967268	22	3406.90909090909	1208.17607156963	1.8	1.01228604016996	13	3990.76923076923	880.023309714593	1.33510324483776	0.698187045119422	9	2563.55555555556	1147.13633792055
87	10	Inphase	96	Glu0	Glu2Sor1	29	10161	6474	Passed	V2	ON	2	1.73744971842317	0.997229767594784	22	3483.27272727273	1243.3874690813	1.95786249149081	1.11288299808376	13	4065.84615384615	900.223106249579	1.41907571288102	0.74815500100922	9	2641.77777777778	1222.51398537785
87	10	Inphase	96	Glu0	Glu2Sor1	30	10521	6834	Passed	V2	ON	2	1.71335478680611	0.976883995185237	22	3538.18181818182	1273.00273580537	1.92675289312457	1.08759082682546	13	4132.92307692308	883.07667292054	1.40511307767945	0.741534146848595	9	2679.11111111111	1295.81137173244
87	10	Inphase	96	Glu0	Glu2Sor1	31	10881	7194	Passed	V2	ON	2	1.74380530973451	0.984449223047488	22	3591.63636363636	1275.08694551184	1.94792375765827	1.09283166648116	13	4194.46153846154	908.334062573219	1.44896755162242	0.766205989773112	9	2720.88888888889	1259.65991883171
87	10	Inphase	96	Glu0	Glu2Sor1	32	11241	7554	Passed	V2	ON	2	1.77602574416734	0.995925748437578	22	3685.81818181818	1287.3152437521	1.9712049012934	1.10280007847141	13	4275.07692307692	949.88863044907	1.49410029498525	0.792515180733076	9	2834.66666666667	1271.77356475121
87	10	Inphase	96	Glu0	Glu2Sor1	33	11601	7914	Passed	V2	ON	2	1.86736390453205	1.01980768367284	22	3625.45454545455	1263.14289533131	2.05334694803721	1.12975300911301	13	4172.92307692308	986.411886716908	1.59872173058014	0.823474046743679	9	2834.66666666667	1240.2386867051
87	10	Inphase	96	Glu0	Glu2Sor1	34	11961	8274	Passed	V2	ON	2	2.08271654599088	1.12041689082022	22	3652.72727272727	1285.17681502875	2.28286816428409	1.23370970054309	13	4164.92307692308	1120.76420814389	1.79360865290069	0.923613800025305	9	2912.88888888889	1187.1811618751
87	10	Inphase	96	Glu0	Glu2Sor1	35	12321	8634	Passed	V2	ON	2	2.03531394858828	1.00221424152525	21	3626.47619047619	1351.39541286211	2.13089970501475	1.05064761402196	12	4145	1264.13132229211	1.907866273353	0.980457634837241	9	2935.11111111111	1194.71800484931
87	10	Inphase	96	Glu0	Glu2Sor1	36	12681	8994	Passed	V2	OFF	2	1.78812296227294	0.968899356145121	19	3937.68421052632	1340.4837042663	1.92429605792438	1.06620359000067	11	4396.36363636364	1302.1943996752	1.60088495575221	0.848986586494203	8	3307	1188.67753647248
87	10	Inphase	96	Glu0	Glu2Sor1	37	13041	9354	Passed	V2	OFF	2	1.86930600838379	1.01336506284159	19	3952	1370.19706611859	2.01391794046661	1.11355829425224	11	4424	1334.30311398872	1.67046460176991	0.88945366889872	8	3303	1205.3476084279
87	10	Inphase	96	Glu0	Glu2Sor1	38	13401	9714	Passed	V2	OFF	2	1.9145319049837	1.03931594221553	19	3928	1384.05137990691	2.06588897827836	1.13371669766899	11	4402.18181818182	1350.22411607717	1.70641592920354	0.92516910567333	8	3276	1217.46528257923
87	10	Inphase	96	Glu0	Glu2Sor1	39	13761	10074	Passed	V2	OFF	2	1.99715882626921	1.08595235662417	19	3882.94736842105	1314.04775296639	2.15020112630732	1.17952366379184	11	4336.72727272727	1254.67167744467	1.78672566371681	0.978527049933599	8	3259	1192.80078566612
87	10	Inphase	96	Glu0	Glu2Sor1	40	14121	10434	Passed	V2	OFF	2	2.06772240335352	1.13232644154167	19	3881.26315789474	1309.98833082611	2.21979082864039	1.22107971725485	11	4325.81818181818	1247.85686824906	1.85862831858407	1.03953593691756	8	3270	1204.43940724068
87	10	Inphase	96	Glu0	Glu2Sor1	41	14481	10794	Passed	V2	OFF	2	2.04536562645552	1.12168004251525	19	3934.73684210526	1351.09309006141	2.18913917940467	1.20401923630362	11	4390.54545454545	1300.73120694757	1.84767699115044	1.04268481431766	8	3308	1225.40722094447
87	10	Inphase	96	Glu0	Glu2Sor1	42	14841	11154	Passed	V2	OFF	2	2.06292501164415	1.13563524714093	19	3893.05263157895	1295.91278314571	2.20297666934835	1.21565874494176	11	4343.27272727273	1226.1025316758	1.87035398230089	1.06390948020726	8	3274	1189.2528266581
87	10	Inphase	96	Glu0	Glu2Sor1	43	15201	11514	Passed	V2	OFF	2	2.22435957149511	1.24119556120029	19	3961.68421052632	1339.04265356641	2.3858407079646	1.32331390214444	11	4412.36363636364	1278.11042345544	2.00232300884956	1.16725313275535	8	3342	1232.45817083467
87	10	Inphase	96	Glu0	Glu2Sor1	44	15561	11874	Passed	V2	ON	3	2.41700046576619	1.35987265013026	19	3707.78947368421	1202.96335858798	2.58785197103781	1.43674484213124	11	4121.45454545455	1160.76564074204	2.1820796460177	1.30283278669402	8	3139	1075.96654223075
87	10	Inphase	96	Glu0	Glu2Sor1	45	15921	12234	Passed	V2	ON	3	2.38602701443875	1.34350071707377	19	3781.47368421053	1239.07077048448	2.55510860820595	1.42647544174612	11	4211.63636363636	1186.56675098599	2.15353982300885	1.27585806032423	8	3190	1116.22834325496
87	10	Inphase	96	Glu0	Glu2Sor1	46	16281	12594	Passed	V2	ON	3	2.42142524452725	1.36984028367414	19	3863.57894736842	1286.83584016461	2.59469026548673	1.44809909668266	11	4308.36363636364	1221.40568794543	2.18318584070796	1.31051357224228	8	3252	1178.39600426051
87	10	Inphase	96	Glu0	Glu2Sor1	47	16641	12954	Passed	V2	ON	3	2.45859338612017	1.39621388492706	19	3920.42105263158	1336.13964322552	2.62341110217216	1.46504297092962	11	4382.54545454545	1268.2350226702	2.23196902654867	1.3583733065721	8	3285	1223.0766825627
87	10	Inphase	96	Glu0	Glu2Sor1	48	17001	13314	Passed	V2	ON	3	2.52612948299953	1.43890537843595	19	3965.47368421053	1326.72777783961	2.67948511665326	1.50234874031222	11	4402.18181818182	1293.07368840154	2.31526548672566	1.41840718297341	8	3365	1194.08781682325
87	10	Inphase	96	Glu0	Glu2Sor1	49	17361	13674	Passed	V2	ON	3	2.63311597578016	1.49619047103554	19	3997.47368421053	1369.30685500289	2.76886564762671	1.54172072147277	11	4458.90909090909	1322.32654473435	2.44646017699115	1.51393942253254	8	3363	1236.46639374354
87	10	Inphase	96	Glu0	Glu2Sor1	50	17721	14034	Passed	V2	ON	3	2.65345132743363	1.44812002588405	20	3773.2	1553.53429315223	2.7147224456959	1.49746256117746	11	4421.09090909091	1349.10588572917	2.57856440511308	1.4717451905478	9	2981.33333333333	1474.54128460345
87	10	Inphase	96	Glu0	Glu2Sor1	51	18081	14394	Passed	V2	ON	3	2.73053097345133	1.48654798270654	20	3777.6	1458.58093978179	2.77473853580048	1.51346303039452	11	4351.27272727273	1283.48253520717	2.67649950835792	1.54244926018414	9	3076.44444444444	1409.95382115081
87	10	Inphase	96	Glu0	Glu2Sor1	52	18441	14754	Passed	V2	OFF	3	2.50596043727225	1.46374118432872	17	3791.76470588235	1626.61763828395	2.38525073746313	1.38175605460009	9	4756.88888888889	1127.44627859207	2.64175884955752	1.635671402772	8	2706	1431.82281425761
87	10	Inphase	96	Glu0	Glu2Sor1	53	18801	15114	Passed	V2	OFF	3	2.59854242581989	1.52247947267969	17	3863.05882352941	1639.48255825536	2.46499508357915	1.41096808623907	9	4835.55555555556	1144.8955313817	2.74878318584071	1.72458525329866	8	2769	1435.90170773828
87	10	Inphase	96	Glu0	Glu2Sor1	54	19161	15474	Passed	V2	OFF	3	2.64437792816242	1.53785846481455	17	3843.29411764706	1624.74627883502	2.51868239921337	1.44342525790004	9	4789.33333333333	1175.9387739164	2.78578539823009	1.72668815320668	8	2779	1417.11296051414
87	10	Inphase	96	Glu0	Glu2Sor1	55	19521	15834	Passed	V2	OFF	3	2.55088495575221	1.49530010364241	17	3811.52941176471	1599.43357620937	2.40545722713864	1.39188243537898	9	4744.88888888889	1115.16416330113	2.71449115044248	1.68487327942916	8	2761.5	1430.35170500126
87	10	Inphase	96	Glu0	Glu2Sor1	56	19881	16194	Passed	V2	OFF	3	2.73404476834982	1.60514867929493	17	3820.23529411765	1568.18651351696	2.58003933136676	1.42524796533416	9	4745.77777777778	1050.80371356617	2.90730088495575	1.87158381720054	8	2779	1420.80500320869
87	10	Inphase	96	Glu0	Glu2Sor1	57	20241	16554	Passed	V2	OFF	3	2.81212909942738	1.63346042617742	17	3784.47058823529	1471.64797581007	2.64827925270403	1.46298122461435	9	4656.88888888889	860.905982736275	2.99646017699115	1.89190495056939	8	2803	1422.59280390219
87	10	Inphase	96	Glu0	Glu2Sor1	58	20601	16914	Passed	V2	OFF	3	2.81624154086413	1.66405537358445	17	3754.82352941176	1513.74751177723	2.63874139626352	1.46521795300618	9	4648.88888888889	955.928402711788	3.01592920353982	1.94671215020144	8	2749	1417.48711256424
87	10	Inphase	96	Glu0	Glu2Sor1	59	20961	17274	Passed	V2	OFF	3	2.78620510150963	1.64944241982127	17	3774.58823529412	1500.37391418038	2.60894788593904	1.45808944665665	9	4672.88888888889	931.789198859437	2.98561946902655	1.92433499687026	8	2764	1395.87637602434
87	10	Inphase	96	Glu0	Glu2Sor1	60	21321	17634	Passed	V2	ON	4	2.9889640812077	1.76358890382144	17	3581.17647058824	1444.97457742749	2.76234021632252	1.535929756198	9	4444.44444444444	968.752691752533	3.24391592920354	2.06705665398642	8	2610	1289.89567684478
87	10	Inphase	96	Glu0	Glu2Sor1	61	21681	17994	Passed	V2	ON	4	3.04284226965122	1.79835132102857	17	3697.41176470588	1518.56309791623	2.79960668633235	1.54183986464305	9	4648.88888888889	998.250024348165	3.31648230088496	2.12453071663308	8	2627	1287.88242586703
87	10	Inphase	96	Glu0	Glu2Sor1	62	22041	18354	Passed	V2	ON	4	3.09424778761062	1.80316237192044	17	3783.52941176471	1557.94087330228	2.87197640117994	1.5675056517296	9	4762.66666666667	990.167662570335	3.34430309734513	2.11865383473558	8	2682	1344.62400480049
87	10	Inphase	96	Glu0	Glu2Sor1	63	22401	18714	Passed	V2	ON	4	2.98594482040604	1.76296935361011	17	3809.88235294118	1560.82357596691	2.71214355948869	1.50530523284548	9	4756	1008.73385984609	3.29397123893805	2.07597405521947	8	2745.5	1399.94112121087
87	10	Inphase	96	Glu0	Glu2Sor1	64	22761	19074	Passed	V2	ON	4	3.0711087975013	1.78325366428188	17	3870.11764705882	1545.96644054589	2.78180924287119	1.50486700366048	9	4829.33333333333	988.849836931776	3.39657079646018	2.10991700297952	8	2791	1353.3446398777
87	10	Inphase	96	Glu0	Glu2Sor1	65	23121	19434	Passed	V2	ON	4	3.00921395106715	1.71600850254062	17	3879.05882352941	1525.34817626125	2.6889872173058	1.44419872047532	9	4839.11111111111	1015.46004899804	3.36946902654867	2.01664881617522	8	2799	1273.36449725016
87	10	Inphase	96	Glu0	Glu2Sor1	66	23481	19794	Passed	V2	ON	4	3.08433107756377	1.74207559853639	17	3880.94117647059	1504.61392351112	2.72861356932153	1.4740433050377	9	4832	1062.97695177271	3.48451327433628	2.02677886944154	8	2811	1188.25442201095
87	10	Inphase	96	Glu0	Glu2Sor1	67	23841	20154	Passed	V2	ON	4	3.1852680895367	1.78950761141292	17	3896.23529411765	1412.35581252617	2.82586037364798	1.53047499288578	9	4802.66666666667	934.734186814626	3.5896017699115	2.07116665788839	8	2876.5	1147.21513737772
87	10	Inphase	96	Glu0	Glu2Sor1	68	24201	20514	Passed	V2	OFF	4	3.16841814159292	1.86033965307264	16	3895	1441.97457212902	2.76360619469027	1.59075153924025	8	4858	1042.28978695946	3.57323008849557	2.12393024357702	8	2932	1117.83464148965
87	10	Inphase	96	Glu0	Glu2Sor1	69	24561	20874	Passed	V2	OFF	4	3.08993362831858	1.79670181251247	16	3837.5	1448.10966435557	2.67842920353982	1.54307537841256	8	4801	1085.59766290937	3.50143805309735	2.03698360384181	8	2874	1092.33380560026
87	10	Inphase	96	Glu0	Glu2Sor1	70	24921	21234	Passed	V2	OFF	4	3.14518805309734	1.82359890982622	16	3806	1363.00061139629	2.71714601769911	1.58394556550376	8	4702	943.6972880265	3.57323008849558	2.0490063840224	8	2910	1120.43052949684
87	10	Inphase	96	Glu0	Glu2Sor1	71	25281	21594	Passed	V2	OFF	4	3.24009955752212	1.89989800185254	16	3858	1377.26298626418	2.76161504424779	1.61407347909249	8	4765	965.649448372885	3.71858407079646	2.14623907000086	8	2951	1118.86830579577
87	10	Inphase	96	Glu0	Glu2Sor1	72	25641	21954	Passed	V2	OFF	4	3.18691924778761	1.87061110822289	16	3800.25	1344.49234533584	2.70763274336283	1.58213633922006	8	4671	901.477517348999	3.66620575221239	2.11424596990304	8	2929.5	1152.32522690924
87	10	Inphase	96	Glu0	Glu2Sor1	73	26001	22314	Passed	V2	OFF	4	3.36554203539823	2.01998629537117	16	3822.5	1402.90356047734	2.84933628318584	1.70875843745066	8	4686	1055.84197951885	3.88174778761062	2.28356512189427	8	2959	1182.51209598163
87	10	Inphase	96	Glu0	Glu2Sor1	74	26361	22674	Passed	V2	OFF	4	3.3641592920354	2.03160616361563	16	3722.5	1239.97322551739	2.84823008849558	1.73351631608121	8	4517	766.283051023389	3.88008849557522	2.28713405331193	8	2928	1124.59465713525
87	10	Inphase	96	Glu0	Glu2Sor1	75	26721	23034	Passed	V2	OFF	4	3.37383849557522	2.0387365971219	16	3770	1298.62286031524	2.87079646017699	1.76169413526863	8	4595	881.182971108401	3.87688053097345	2.28576087591176	8	2945	1132.0610786147
87	10	Inphase	96	Glu0	Glu2Sor1	76	27081	23394	Passed	V2	ON	5	3.62784845132743	2.15634479862609	16	3757.5	1261.96450029309	3.11675884955752	1.83689229441221	8	4571.5	885.508570580448	4.13893805309735	2.44799419213051	8	2943.5	1055.455351969
87	10	Inphase	96	Glu0	Glu2Sor1	77	27441	23754	Passed	V2	ON	5	3.57627212389381	2.08838308328488	16	3779	1305.49566576582	3.06836283185841	1.75951477056277	8	4648	938.560600067998	4.0841814159292	2.37911638340439	8	2910	1022.31781471601
87	10	Inphase	96	Glu0	Glu2Sor1	78	27801	24114	Passed	V2	ON	5	3.54170353982301	2.0706675419367	16	3854	1324.1083540758	3.02311946902655	1.72556234507271	8	4768	915.052535572217	4.06028761061947	2.36550001285085	8	2940	1005.08421821969
87	10	Inphase	96	Glu0	Glu2Sor1	79	28161	24474	Passed	V2	ON	5	3.61913716814159	2.1255405090061	16	3882.5	1356.99029718958	3.0912610619469	1.7729165663275	8	4805	935.613473304319	4.14701327433628	2.42921956419337	8	2960	1060.83740507205
87	10	Inphase	96	Glu0	Glu2Sor1	80	28521	24834	Passed	V2	ON	5	3.6818860619469	2.13236046862653	16	3942.5	1377.60903984645	3.18661504424779	1.83542775910789	8	4870	977.018204246252	4.17715707964602	2.41122843660735	8	3015	1070.45037250682
87	10	Inphase	96	Glu0	Glu2Sor1	81	28881	25194	Passed	V2	ON	5	3.54601769911504	2.03933022797559	16	3967	1338.2922451144	3.0908185840708	1.77204213965346	8	4870	924.661482458774	4.00121681415929	2.30176278778673	8	3064	1057.88576212854
87	10	Inphase	96	Glu0	Glu2Sor1	82	29241	25554	Passed	V2	ON	5	3.56786504424779	2.05634865432855	16	4018.5	1410.59070368882	3.1320796460177	1.82660341490798	8	4933	1082.53195267919	4.00365044247788	2.30014421789899	8	3104	1086.43585044993
87	10	Inphase	96	Glu0	Glu2Sor1	83	29601	25914	Passed	V2	ON	5	3.58622418879056	2.16544462454409	15	4125.86666666667	1408.64179095968	3.24485619469027	1.92509986041729	8	4948.5	1121.94817807496	3.9763590391909	2.50693525810032	7	3185.71428571429	1108.10795417019
87	10	Inphase	96	Glu0	Glu2Sor1	84	29961	26274	Passed	V2	OFF	5	3.30444584913611	2.23885241833344	14	4136.7619047619	1516.08291627978	3.01360619469027	1.96425857399734	8	4984	1248.69577674354	3.69223205506391	2.7046193543462	6	3007.11111111111	1055.15342047531
87	10	Inphase	96	Glu0	Glu2Sor1	85	30321	26634	Passed	V2	OFF	5	3.33158449220396	2.22840771727827	14	4124.38095238095	1474.80654305517	3.07820796460177	2.00824486393379	8	4950	1162.04155322801	3.66941986234022	2.65049756201005	6	3023.55555555556	1104.4680703934
87	10	Inphase	96	Glu0	Glu2Sor1	86	30681	26994	Passed	V2	OFF	5	3.36890012642225	2.21562509758571	14	4100	1389.66559342112	3.14601769911504	2.02701024063672	8	4883.5	1066.71069849595	3.66607669616519	2.61259410346516	6	3055.33333333333	1065.94233740229
87	10	Inphase	96	Glu0	Glu2Sor1	87	31041	27354	Passed	V2	OFF	5	3.30031605562579	2.16294130825151	14	4060	1344.88890018698	3.07986725663717	1.99874650256884	8	4829	1015.91394461201	3.59424778761062	2.52768774595684	6	3034.66666666667	1024.70808851432
87	10	Inphase	96	Glu0	Glu2Sor1	88	31401	27714	Passed	V2	OFF	5	3.31624525916561	2.16775689081287	14	4065.71428571429	1401.14828889469	3.07798672566372	1.98599993713758	8	4878	1127.16686557809	3.63392330383481	2.54637726453928	6	2982.66666666667	928.640009189065
87	10	Inphase	96	Glu0	Glu2Sor1	89	31761	28074	Passed	V2	OFF	5	3.26937420986094	2.17486822208219	14	3806.28571428571	1150.29865209475	3.00768805309735	2.03207499464393	8	4481	754.108745473755	3.61828908554572	2.50228235806913	6	2906.66666666667	971.891900710499
87	10	Inphase	96	Glu0	Glu2Sor1	90	32121	28434	Passed	V2	OFF	5	3.31434892541087	2.18269336771902	14	3963.42857142857	1306.86316830009	3.11869469026549	2.07756010393881	8	4744	943.815962690064	3.57522123893805	2.49020447623561	6	2922.66666666667	958.501051990381
87	10	Inphase	96	Glu0	Glu2Sor1	91	32481	28794	Passed	V2	OFF	5	3.26627686472819	2.18515024646463	14	3916	1222.58440010685	3.04679203539823	2.02914867731056	8	4631	839.237068499037	3.55892330383481	2.54370241814252	6	2962.66666666667	995.807745835845
87	10	Inphase	96	Glu0	Glu2Sor1	92	32841	29154	Passed	V2	ON	6	3.56359039190898	2.33072300426339	14	3968.38095238095	1374.15215107721	3.33926991150442	2.16860569028644	8	4738.66666666667	1052.60444944154	3.86268436578171	2.71146643938519	6	2941.33333333333	1069.23424312293
87	10	Inphase	96	Glu0	Glu2Sor1	93	33201	29514	Passed	V2	ON	6	3.53735777496839	2.32321331210987	14	4019.04761904762	1414.50898645844	3.32013274336283	2.1717387405023	8	4823.33333333333	1072.99053975918	3.82699115044248	2.69329532169681	6	2946.66666666667	1084.13037346376
87	10	Inphase	96	Glu0	Glu2Sor1	94	33561	29874	Passed	V2	ON	6	3.50363463969659	2.31424832722271	14	4007.42857142857	1406.54982762162	3.26194690265487	2.15567047231579	8	4828	1065.36968768056	3.82588495575221	2.68350172607035	6	2913.33333333333	1020.28597298339
87	10	Inphase	96	Glu0	Glu2Sor1	95	33921	30234	Passed	V2	ON	6	3.60865992414665	2.37563041022161	14	4132.57142857143	1483.82446164195	3.41980088495575	2.28291857124508	8	4981	1124.14691464874	3.86047197640118	2.69143975691894	6	3001.33333333333	1126.03422091279
87	10	Inphase	96	Glu0	Glu2Sor1	96	34281	30594	Passed	V2	ON	6	3.63603034134008	2.39650518423989	14	4128.57142857143	1513.56195849321	3.44369469026549	2.30614918253629	8	4988	1156.73629542038	3.89247787610619	2.7108403811528	6	2982.66666666667	1151.30441963308
87	10	Inphase	96	Glu0	Glu2Sor1	97	34641	30954	Passed	V2	ON	6	3.62914032869785	2.37339709806489	14	4172.57142857143	1480.77888622512	3.4587389380531	2.31009122594842	8	5015	1147.8292555951	3.85634218289086	2.65825174632305	6	3049.33333333333	1098.64692538898
87	10	Inphase	96	Glu0	Glu2Sor1	98	35001	31314	Passed	V2	ON	6	3.6275600505689	2.35960189145996	14	4166.28571428571	1524.79302144316	3.45442477876106	2.30705746018816	8	5039	1232.79705200352	3.85840707964602	2.62919099969308	6	3002.66666666667	1036.27229368862
87	10	Inphase	96	Glu0	Glu2Sor1	99	35361	31674	Passed	V2	ON	6	3.61017699115044	2.3446185842212	14	4115.42857142857	1414.24737876782	3.43163716814159	2.28367936090534	8	4920	1101.74510923094	3.84823008849558	2.62155315021729	6	3042.66666666667	1041.22594409987
87	10	Inphase	96	Glu0	Glu2Sor1	100	35721	32034	Passed	V2	OFF	6	2.55132743362832	2.5401280778122	8	3809	1131.95608193453	2.45176991150442	2.6267277149577	4	4332	472.135573749744	2.65088495575221	2.85116148815163	4	3286	1427.38735691005
87	10	Inphase	96	Glu0	Glu2Sor1	101	36081	32394	Passed	V2	OFF	6	2.56980088495575	2.56719357507076	8	3804	1131.59710144556	2.42699115044248	2.59225443742868	4	4336	446.855681400606	2.71261061946903	2.93319358355996	4	3272	1425.99111731689
87	10	Inphase	96	Glu0	Glu2Sor1	102	36441	32754	Passed	V2	OFF	6	2.59961283185841	2.6021023876327	8	3808.5	1147.50399937056	2.42134955752212	2.57549847910594	4	4347	464.84262569892	2.77787610619469	3.01345638996258	4	3270	1443.29068451231
87	10	Inphase	96	Glu0	Glu2Sor1	103	36801	33114	Passed	V2	OFF	6	2.51952433628319	2.55097059839918	8	3815	1144.11138318909	2.29800884955752	2.44648546588357	4	4370	489.478634194929	2.74103982300885	3.01129709959381	4	3260	1411.85079476079
87	10	Inphase	96	Glu0	Glu2Sor1	104	37161	33474	Passed	V2	OFF	6	2.52743362831858	2.54643320640213	8	3750	1144.82487743759	2.2820796460177	2.42810221339242	4	4300	427.756940329435	2.77278761061947	3.01228732768425	4	3200	1438.22112347163
87	10	Inphase	96	Glu0	Glu2Sor1	105	37521	33834	Passed	V2	OFF	6	2.48313053097345	2.49810230199542	8	3762.5	1138.42585554415	2.29347345132743	2.44305787476265	4	4335	430.842585329414	2.67278761061947	2.91491863679734	4	3190	1401.56674237559
87	10	Inphase	96	Glu0	Glu2Sor1	106	37881	34194	Passed	V2	OFF	6	2.38871681415929	2.39538505491831	8	3742	1145.88655633968	2.22632743362832	2.38401762132655	4	4274	400.712698409555	2.55110619469027	2.76306016255054	4	3210	1465.77488039603
87	10	Inphase	96	Glu0	Glu2Sor1	107	38241	34554	Passed	V2	OFF	6	2.40353982300885	2.41276588169011	8	3710	1092.76896002769	2.24159292035398	2.39259490988308	4	4246	420.609082165376	2.56548672566372	2.79086180216217	4	3174	1357.68233888982
87	10	Inphase	96	Glu0	Glu2Sor1	108	38601	34914	Passed	V2	ON	7	2.67676991150442	2.63393453277041	8	3727	1012.83590547955	2.57920353982301	2.76400772250308	4	4246	241.362797464729	2.77433628318584	2.91935542059137	4	3208	1271.63936187375
87	10	Inphase	96	Glu0	Glu2Sor1	109	38961	35274	Passed	V2	ON	7	2.66139380530973	2.65527295414751	8	3700	1061.67307316599	2.50641592920354	2.68979690211571	4	4286	312.196519305816	2.81637168141593	3.02523574655144	4	3114	1271.54499199465
87	10	Inphase	96	Glu0	Glu2Sor1	110	39321	35634	Passed	V2	ON	7	2.66382743362832	2.64342961588574	8	3731	1039.71809366083	2.52256637168142	2.71815101677761	4	4270	344.611858956324	2.80508849557522	2.97709974012665	4	3192	1276.27792166649
87	10	Inphase	96	Glu0	Glu2Sor1	111	39681	35994	Passed	V2	ON	7	2.5853982300885	2.59192296890325	8	3800.5	1108.31545277378	2.40320796460177	2.59928290459341	4	4395	463.279613192724	2.76758849557522	2.97164889918364	4	3206	1307.31480524011
87	10	Inphase	96	Glu0	Glu2Sor1	112	40041	36354	Passed	V2	ON	7	2.61194690265487	2.60250133771403	8	3829	1100.95594825588	2.42079646017699	2.61506471199735	4	4402	397.666526962814	2.80309734513274	2.97786804120812	4	3256	1339.61188409181
87	10	Inphase	96	Glu0	Glu2Sor1	113	40401	36714	Passed	V2	ON	7	2.63163716814159	2.64741033459109	8	3720	1150.92012879137	2.39336283185841	2.56911464644291	4	4342	409.350705385981	2.86991150442478	3.09872139672404	4	3098	1375.32347710154
87	10	Inphase	96	Glu0	Glu2Sor1	114	40761	37074	Passed	V2	ON	7	2.63550884955752	2.63452299645269	8	3804	1202.96775874145	2.41659292035398	2.58881372373559	4	4352	476.028010380342	2.85442477876106	3.06026779714829	4	3256	1532.71871739947
87	10	Inphase	96	Glu0	Glu2Sor1	115	41121	37434	Passed	V2	ON	7	2.64513274336283	2.64136909901863	8	3821	1256.27249091452	2.40553097345133	2.57189024959739	4	4448	497.760317154083	2.88473451327434	3.08408195890194	4	3194	1544.79944760908
87	10	Inphase	96	Glu0	Glu2Sor1	116	41481	37794	Passed	V2	OFF	7	2.52577433628319	2.52356103564317	8	3837.5	1230.78035640576	2.31747787610619	2.46809260891177	4	4435	534.69866903394	2.73407079646018	2.94148371876293	4	3240	1515.47396326474
87	10	Inphase	96	Glu0	Glu2Sor1	117	41841	38154	Passed	V2	OFF	7	2.51327433628319	2.45100884711091	8	3834	1249.78443855616	2.33252212389381	2.47407476800073	4	4432	641.298682362595	2.69402654867257	2.79449469547232	4	3236	1509.86798539917
87	10	Inphase	96	Glu0	Glu2Sor1	118	42201	38514	Passed	V2	OFF	7	2.43799778761062	2.42338125910437	8	3879	1292.76271162632	2.21150442477876	2.36062506738104	4	4513	651.532552269391	2.66449115044248	2.8273303671691	4	3245	1550.21675903726
87	10	Inphase	96	Glu0	Glu2Sor1	119	42561	38874	Passed	V2	OFF	7	2.49756637168142	2.46249628054737	8	3876	1226.9954010858	2.25442477876106	2.39368982104087	4	4540	510.685813392148	2.74070796460177	2.87431266973749	4	3212	1440.95523872187
87	11	Repeated.Sorbitol	96	Glu2	Glu2Sor1	1	90	-3597	Passed	V3	OFF	NA	0.000635485510930315	0.00686677308553131	7	4061.71428571429	1220.73389323605	0.000635485510930315	0.00686677308553131	7	4061.71428571429	1220.73389323605	NA	NA	0	NA	NA
87	11	Repeated.Sorbitol	96	Glu2	Glu2Sor1	2	450	-3237	Passed	V3	OFF	NA	-0.00127097102186074	0.0052094309943872	7	4029.71428571429	1113.28189216773	-0.00127097102186074	0.0052094309943872	7	4029.71428571429	1113.28189216773	NA	NA	0	NA	NA
87	11	Repeated.Sorbitol	96	Glu2	Glu2Sor1	3	810	-2877	Passed	V3	OFF	NA	-0.00292323335027965	0.0060278516901652	7	4080	1109.74351391061	-0.00292323335027965	0.0060278516901652	7	4080	1109.74351391061	NA	NA	0	NA	NA
87	11	Repeated.Sorbitol	96	Glu2	Glu2Sor1	4	1170	-2517	Passed	V3	OFF	NA	-0.00254194204372144	0.00568348152195449	7	4124.57142857143	1112.52608316133	-0.00254194204372144	0.00568348152195449	7	4124.57142857143	1112.52608316133	NA	NA	0	NA	NA
87	11	Repeated.Sorbitol	96	Glu2	Glu2Sor1	5	1530	-2157	Passed	V3	OFF	NA	-0.00432130147432645	0.00597761871698264	7	4204.57142857143	1209.44599674711	-0.00432130147432645	0.00597761871698264	7	4204.57142857143	1209.44599674711	NA	NA	0	NA	NA
87	11	Repeated.Sorbitol	96	Glu2	Glu2Sor1	6	1890	-1797	Passed	V3	OFF	NA	-0.00241484494153538	0.00615776387906103	7	4269.71428571429	1172.80940683553	-0.00241484494153538	0.00615776387906103	7	4269.71428571429	1172.80940683553	NA	NA	0	NA	NA
87	11	Repeated.Sorbitol	96	Glu2	Glu2Sor1	7	2250	-1437	Passed	V3	OFF	NA	-0.000889679715302549	0.00498008767015027	7	4242.28571428571	1086.79064440301	-0.000889679715302549	0.00498008767015027	7	4242.28571428571	1086.79064440301	NA	NA	0	NA	NA
87	11	Repeated.Sorbitol	96	Glu2	Glu2Sor1	8	2610	-1077	Passed	V3	OFF	NA	0.0122578094108343	0.0197028294684141	9	3506.66666666667	1894.965962755	0.00266903914590741	0.0048729764902595	7	4324.57142857143	1124.71253470133	0.0458185053380783	0.00817828127706859	2	644	254.558441227157
87	11	Repeated.Sorbitol	96	Glu2	Glu2Sor1	9	2970	-717	Passed	V3	OFF	NA	0.0101423487544483	0.0235805222013069	10	3250.4	2029.21261138951	-0.00305033045246574	0.00578536180820591	7	4381.71428571429	1088.07562762364	0.0409252669039145	0.0192672667506296	3	610.666666666667	214.712210489607
87	11	Repeated.Sorbitol	96	Glu2	Glu2Sor1	10	3330	-357	Passed	V3	OFF	NA	0.00542704626334515	0.0137921081619592	10	3304.8	1850.15727859973	-0.00254194204372144	0.00529910076327618	7	4348.57142857143	946.503540606665	0.0240213523131672	0.00555604804127971	3	869.333333333333	76.8721882954644
87	11	Repeated.Sorbitol	96	Glu2	Glu2Sor1	11	3690	3	Passed	V3	ON	1	0.00258007117437718	0.0110521793285578	10	3563.2	1879.82864467305	-0.00330452465683787	0.00580487404507843	7	4552	1220.8761880988	0.0163107947805456	0.00667753870059176	3	1256	153.257952485344
87	11	Repeated.Sorbitol	96	Glu2	Glu2Sor1	12	4050	363	Passed	V3	ON	1	0.00791814946619212	0.00987548936827155	10	3367.2	1695.9347995853	0.00279613624809349	0.00615163979611478	7	4264	1083.19527325409	0.0198695136417556	0.00438868582056607	3	1274.66666666667	200.053326224118
87	11	Repeated.Sorbitol	96	Glu2	Glu2Sor1	13	4410	723	Passed	V3	ON	1	0.00249110320284692	0.00872511295299328	10	3356	1639.34404225864	-0.00216065073716325	0.00500274171127794	7	4245.71428571429	971.944736818185	0.0133451957295373	0.00387802397112164	3	1280	155.743378671454
87	11	Repeated.Sorbitol	96	Glu2	Glu2Sor1	14	4770	1083	Passed	V3	ON	1	0.00462633451957289	0.00813028593769993	10	3359.2	1622.56291095292	0.00025419420437209	0.00497251338794143	7	4220.57142857143	1027.39912029403	0.0148279952550414	0.000513656823122413	3	1349.33333333333	156.017093080641
87	11	Repeated.Sorbitol	96	Glu2	Glu2Sor1	15	5130	1443	Passed	V3	ON	1	0.024644128113879	0.0165066958806021	10	3484.8	1725.57113250464	0.0179206914082358	0.0130090987961266	7	4395.42857142857	1107.29804135154	0.0403321470937129	0.0138210915750072	3	1360	215.257984753179
87	11	Repeated.Sorbitol	96	Glu2	Glu2Sor1	16	5490	1803	Passed	V3	ON	1	0.097864768683274	0.0489566423209879	10	3536	1697.00599095387	0.0855363497712252	0.0461960814836751	7	4438.85714285714	1058.78852603206	0.126631079478054	0.0510875546444813	3	1429.33333333333	293.321211870763
87	11	Repeated.Sorbitol	96	Glu2	Glu2Sor1	17	5850	2163	Passed	V3	ON	1	0.218594306049822	0.0995002014417493	10	3611.2	1617.92272854904	0.194966954753432	0.0873147533474552	7	4486.85714285714	942.896853420604	0.273724792408066	0.123153441256234	3	1568	408.235226309538
87	11	Repeated.Sorbitol	96	Glu2	Glu2Sor1	18	6210	2523	Failed	V3	ON	1	0.422508896797153	0.186071525413313	10	3666.8	1569.12437011503	0.378622267412303	0.155218395183643	7	4510.85714285714	923.828885413208	0.52491103202847	0.247089221067289	3	1697.33333333333	455.619724477917
87	11	Repeated.Sorbitol	96	Glu2	Glu2Sor1	19	6570	2883	Passed	V3	ON	1	0.626423487544484	0.274016682417726	10	3722.4	1521.71622409261	0.562277580071174	0.2237563645329	7	4534.85714285714	906.420694926189	0.776097271648873	0.373734671332264	3	1826.66666666667	504.465393593389
87	11	Repeated.Sorbitol	96	Glu2	Glu2Sor1	20	6930	3243	Passed	V3	OFF	1	0.794928825622776	0.341381866160161	10	3800	1390.5586407388	0.695475343162176	0.267750591778366	7	4531.42857142857	843.242720522558	1.02698695136418	0.44042141360198	3	2093.33333333333	571.612922643753
87	11	Repeated.Sorbitol	96	Glu2	Glu2Sor1	21	7290	3603	Passed	V3	OFF	1	1.08389679715302	0.433776025067668	10	3809.6	1363.86274969294	0.959074733096085	0.34937538532669	7	4529.14285714286	821.672162639786	1.37514827995255	0.546593856374049	3	2130.66666666667	552.077289275092
87	11	Repeated.Sorbitol	96	Glu2	Glu2Sor1	22	7650	3963	Passed	V3	OFF	1	1.33932384341637	0.50669014206931	10	3908.8	1331.19401708057	1.18530757498729	0.417053191249217	7	4603.42857142857	814.100496896801	1.69869513641756	0.597295429146776	3	2288	597.327380922723
87	11	Repeated.Sorbitol	96	Glu2	Glu2Sor1	23	8010	4323	Passed	V3	OFF	1	1.56227758007117	0.568198717335775	10	4020.8	1293.79345767055	1.38383324860193	0.477399420850154	7	4654.85714285714	899.249210651387	1.97864768683274	0.630554496384474	3	2541.33333333333	645.195577583521
87	11	Repeated.Sorbitol	96	Glu2	Glu2Sor1	24	8370	4683	Passed	V3	OFF	1	1.75213523131673	0.630790405301507	10	4004.8	1217.21109280373	1.55249110320285	0.530965644348206	7	4625.14285714286	802.40210795906	2.21797153024911	0.692642371095576	3	2557.33333333333	496.021504910153
87	11	Repeated.Sorbitol	96	Glu2	Glu2Sor1	25	8730	5043	Passed	V3	OFF	1	1.81074086056292	0.734508073722055	11	3722.18181818182	1570.38631031869	1.69928825622776	0.584295191571923	7	4658.28571428571	821.130463504575	2.00578291814947	1.01775872718151	4	2084	1117.58787872215
87	11	Repeated.Sorbitol	96	Glu2	Glu2Sor1	26	9090	5403	Passed	V3	OFF	1	1.80886714116251	0.821050492122664	12	3466.66666666667	1706.84809641703	1.83159633960346	0.623409208961104	7	4613.71428571429	850.282642083544	1.7770462633452	1.12637134299715	5	1860.8	1183.7107754853
87	11	Repeated.Sorbitol	96	Glu2	Glu2Sor1	27	9450	5763	Passed	V3	OFF	2	1.83883109772789	0.82376037270138	13	3195.07692307692	1568.27051564977	1.90404168784952	0.623679108616968	7	4376	663.373198132092	1.76275207591934	1.07187918942777	6	1817.33333333333	1069.7817846022
87	11	Repeated.Sorbitol	96	Glu2	Glu2Sor1	28	9810	6123	Passed	V3	ON	2	1.94292362441829	0.881229954595142	13	3299.69230769231	1678.74116451462	2.01499745805796	0.646909613402632	7	4564.57142857143	916.571666072882	1.858837485172	1.16009113191024	6	1824	949.947366963033
87	11	Repeated.Sorbitol	96	Glu2	Glu2Sor1	29	10170	6483	Passed	V3	ON	2	1.95099917875719	0.865140025111551	13	3321.23076923077	1641.26405319427	2.02745297407219	0.67508801211846	7	4534.85714285714	922.864278315331	1.86180308422301	1.10981910891429	6	1905.33333333333	987.530792768847
87	11	Repeated.Sorbitol	96	Glu2	Glu2Sor1	30	10530	6843	Passed	V3	ON	2	1.94134957569121	0.853483934324945	13	3352	1604.8825502198	2.01270971021861	0.68241541095143	7	4531.42857142857	882.479623398912	1.85809608540925	1.08349807676084	6	1976	1013.66029812753
87	11	Repeated.Sorbitol	96	Glu2	Glu2Sor1	31	10890	7203	Passed	V3	ON	2	2.13160416096359	0.941730038409448	13	3485.53846153846	1623.43630484766	2.24161159125572	0.765904327115424	7	4688	849.809390392928	2.00326215895611	1.17805496418758	6	2082.66666666667	1035.7410229718
87	11	Repeated.Sorbitol	96	Glu2	Glu2Sor1	32	11250	7563	Failed	V3	ON	2	2.14153321470937	0.934651315353974	12	3572.33333333333	1596.83820170493	2.35974834773767	0.803851541163789	7	4662.85714285714	883.353351075968	1.83603202846975	1.11043463437596	5	2045.6	920.280826704545
87	11	Repeated.Sorbitol	96	Glu2	Glu2Sor1	33	11610	7923	Passed	V3	ON	2	2.26438315539739	0.984051712513785	12	3642	1513.30246931549	2.47788510421962	0.844040452334811	7	4637.71428571429	919.335577883237	1.96548042704626	1.18445282838893	5	2248	930.531031185957
87	11	Repeated.Sorbitol	96	Glu2	Glu2Sor1	34	11970	8283	Failed	V3	ON	2	2.46578440094899	1.04763370133959	12	3687.33333333333	1352.05791520208	2.65270716827656	0.893659017272416	7	4546.28571428571	886.641173998011	2.20409252669039	1.29365252552713	5	2484.8	865.569870085598
87	11	Repeated.Sorbitol	96	Glu2	Glu2Sor1	35	12330	8643	Passed	V3	ON	2	2.66718564650059	1.11739479972235	12	3732.66666666667	1207.57588380669	2.8275292323335	0.946704701153876	7	4454.85714285714	868.229506634321	2.44270462633452	1.40755592030057	5	2721.6	829.986023978717
87	11	Repeated.Sorbitol	96	Glu2	Glu2Sor1	36	12690	9003	Passed	V3	OFF	2	2.85253558718861	1.21448614183178	12	3927.33333333333	1215.42789572108	2.96911540416879	1.0489522194949	7	4595.42857142857	823.272910834728	2.68932384341637	1.53253153151905	5	2992	1082.1903714227
87	11	Repeated.Sorbitol	96	Glu2	Glu2Sor1	37	13050	9363	Passed	V3	OFF	2	2.99406880189798	1.25645865331445	12	4012.66666666667	1210.68916011677	3.09913573970513	1.09751790908764	7	4670.85714285714	873.886992803118	2.84697508896797	1.57740627502151	5	3091.2	1032.39682293196
87	11	Repeated.Sorbitol	96	Glu2	Glu2Sor1	38	13410	9723	Passed	V3	OFF	2	3.14627817319098	1.31549588956616	12	4011.33333333333	1051.49152361891	3.24288256227758	1.14491121601875	7	4565.71428571429	818.25458839445	3.01103202846975	1.65937557385915	5	3235.2	863.344195555863
87	11	Repeated.Sorbitol	96	Glu2	Glu2Sor1	39	13770	10083	Passed	V3	OFF	2	3.24076957295374	1.28971488786149	12	4053.66666666667	954.490947938727	3.32651245551601	1.08947326603252	7	4542.28571428571	757.630893924325	3.12072953736655	1.66221136465858	5	3369.6	801.027340357369
87	11	Repeated.Sorbitol	96	Glu2	Glu2Sor1	40	14130	10443	Passed	V3	OFF	2	3.18156880189798	1.29065528341016	12	3934	755.46686348124	3.24262836807321	1.09613327594727	7	4233.14285714286	684.914454164759	3.09608540925267	1.66222875744175	5	3515.2	700.002285710554
87	11	Repeated.Sorbitol	96	Glu2	Glu2Sor1	41	14490	10803	Passed	V3	OFF	2	3.26927639383155	1.28993274466701	12	4154.66666666667	914.8938670025	3.30363497712252	1.02966001109509	7	4544	776.302346597853	3.2211743772242	1.72642407210591	5	3609.6	872.484269199164
87	11	Repeated.Sorbitol	96	Glu2	Glu2Sor1	42	14850	11163	Passed	V3	OFF	2	3.30753262158956	1.25676941867744	12	4220	898.739319066638	3.32460599898322	0.976714556358243	7	4650.28571428571	699.389665895847	3.28362989323843	1.70627063633792	5	3617.6	842.575100510334
87	11	Repeated.Sorbitol	96	Glu2	Glu2Sor1	43	15210	11523	Passed	V3	OFF	3	3.29660933175168	1.27835630459978	12	4035.55555555556	846.276375484808	3.2755465175394	0.957721613166658	7	4244.57142857143	802.301451480439	3.32609727164887	1.76531200773801	5	3742.93333333333	905.806650940966
87	11	Repeated.Sorbitol	96	Glu2	Glu2Sor1	44	15570	11883	Passed	V3	ON	3	3.59536872281534	1.34770148599093	12	4061.11111111111	860.199992406433	3.67069140823589	1.06818371954351	7	4414.85714285714	749.420093265771	3.48991696322657	1.80540013431941	5	3565.86666666667	816.595425464096
87	11	Repeated.Sorbitol	96	Glu2	Glu2Sor1	45	15930	12243	Passed	V3	ON	3	3.54137010676157	1.34234111993178	12	4160.66666666667	950.758293854612	3.60523640061007	1.05723011977425	7	4568	863.530736762354	3.45195729537367	1.80594419690079	5	3590.4	818.806936951563
87	11	Repeated.Sorbitol	96	Glu2	Glu2Sor1	46	16290	12603	Passed	V3	ON	3	3.55708778173191	1.34529820747946	12	4197.33333333333	883.552059826835	3.60027961362481	1.04267561699341	7	4569.14285714286	750.969912528997	3.49661921708185	1.82713739952257	5	3676.8	848.690285086379
87	11	Repeated.Sorbitol	96	Glu2	Glu2Sor1	47	16650	12963	Passed	V3	ON	3	3.54937722419929	1.33303268294051	12	4050.66666666667	852.245518757608	3.59837315709202	1.04616610851209	7	4297.14285714286	762.19232668477	3.48078291814947	1.79858459683405	5	3705.6	933.182082982737
87	11	Repeated.Sorbitol	96	Glu2	Glu2Sor1	48	17010	13323	Passed	V3	ON	3	3.62462930011862	1.35558328045166	12	4196	837.065002363507	3.66509913573971	1.07344479942878	7	4482.28571428571	725.618291363927	3.56797153024911	1.82156860566089	5	3795.2	890.421922461481
87	11	Repeated.Sorbitol	96	Glu2	Glu2Sor1	49	17370	13683	Failed	V3	ON	3	3.65932680901542	1.36203225789103	12	4098	727.915079962191	3.71009150991357	1.06704091001347	7	4314.85714285714	592.539008159358	3.58825622775801	1.83927283480705	5	3794.4	856.124290042048
87	11	Repeated.Sorbitol	96	Glu2	Glu2Sor1	50	17730	14043	Passed	V3	ON	3	3.69402431791222	1.37399516601115	12	4000	661.414462276938	3.75508388408744	1.07199252507745	7	4147.42857142857	525.100262534962	3.6085409252669	1.85801285578634	5	3793.6	835.557777774823
87	11	Repeated.Sorbitol	96	Glu2	Glu2Sor1	51	18090	14403	Passed	V3	ON	3	3.7660546748625	1.47975841183275	11	4157.45454545455	718.278548146381	3.87716065073716	1.14839825338697	7	4322.85714285714	587.36343904248	3.57161921708185	2.14058449412845	4	3868	924.233736670546
87	11	Repeated.Sorbitol	96	Glu2	Glu2Sor1	52	18450	14763	Passed	V3	OFF	3	3.99263992235522	1.66445883987848	11	4217.45454545455	860.85961267054	4.04855109303508	1.34167917905644	7	4350.85714285714	728.328549619247	3.89479537366548	2.36948922368895	4	3984	1138.0451074833
87	11	Repeated.Sorbitol	96	Glu2	Glu2Sor1	53	18810	15123	Passed	V3	OFF	3	4.13976059527661	1.74898082113959	11	4116.36363636364	795.574669371426	4.17933401118454	1.39252173923649	7	4208	623.948715841294	4.07050711743772	2.51160584740561	4	3956	1130.17284813725
87	11	Repeated.Sorbitol	96	Glu2	Glu2Sor1	54	19170	15483	Failed	V3	OFF	3	4.12516175994824	1.72675318627427	11	4215.27272727273	810.088031131073	4.15010167768175	1.35147700142128	7	4342.28571428571	672.015305948139	4.08151690391459	2.50638196480842	4	3993	1086.62351652569
87	11	Repeated.Sorbitol	96	Glu2	Glu2Sor1	55	19530	15843	Passed	V3	OFF	3	4.11056292461986	1.71062257002735	11	4314.18181818182	849.124468871533	4.12086934417895	1.32059405363933	7	4476.57142857143	755.902740027414	4.09252669039146	2.50309402306125	4	4030	1044.69453270641
87	11	Repeated.Sorbitol	96	Glu2	Glu2Sor1	56	19890	16203	Passed	V3	OFF	3	4.15480427046263	1.75492908460564	11	4296.54545454545	928.720449181169	4.11705643111337	1.29503335669637	7	4325.42857142857	788.540182265697	4.22086298932384	2.62727128641302	4	4246	1275.19723964569
87	11	Repeated.Sorbitol	96	Glu2	Glu2Sor1	57	20250	16563	Failed	V3	OFF	3	4.17300226463928	1.75805686492171	11	4352.36363636364	891.479088737681	4.11942891035418	1.27375156784134	7	4401.71428571429	716.38959575782	4.2667556346382	2.65315733645431	4	4266	1267.6989945333
87	11	Repeated.Sorbitol	96	Glu2	Glu2Sor1	58	20610	16923	Failed	V3	OFF	3	4.19120025881592	1.76290471529415	11	4408.18181818182	868.124726876352	4.12180138959498	1.25473485015092	7	4478	666.633443616616	4.31264827995255	2.67951868677119	4	4286	1261.76713235696
87	11	Repeated.Sorbitol	96	Glu2	Glu2Sor1	59	20970	17283	Passed	V3	OFF	4	4.20939825299256	1.7694584981623	11	4464	859.789741739223	4.12417386883579	1.23808758081618	7	4554.28571428571	644.479561166919	4.3585409252669	2.70634144829038	4	4306	1257.42382141689
87	11	Repeated.Sorbitol	96	Glu2	Glu2Sor1	60	21330	17643	Passed	V3	ON	4	4.39331931413782	1.89183693972813	11	4208.36363636364	806.379473043216	4.32829181494662	1.35027932451396	7	4297.14285714286	641.106186881037	4.50711743772242	2.87341518398443	4	4053	1137.92969905878
87	11	Repeated.Sorbitol	96	Glu2	Glu2Sor1	61	21690	18003	Passed	V3	ON	4	4.49247816240699	1.94140921923512	11	4282.90909090909	829.235968171359	4.43657854600915	1.39913808212418	7	4381.71428571429	707.667933964727	4.5903024911032	2.93740370402601	4	4110	1108.09626537288
87	11	Repeated.Sorbitol	96	Glu2	Glu2Sor1	62	22050	18363	Passed	V3	ON	4	4.39784859268845	1.88826046229092	11	4123.63636363636	874.143154492132	4.34227249618709	1.37241881708942	7	4081.14285714286	623.237629525964	4.49510676156584	2.84573468863692	4	4198	1326.14126949834
87	11	Repeated.Sorbitol	96	Glu2	Glu2Sor1	63	22410	18723	Passed	V3	ON	4	4.35174700744096	1.8855931693092	11	4342.06060606061	946.846999469313	4.29054397559736	1.36571070501651	7	4369.14285714286	729.586967302146	4.45885231316726	2.84555294912771	4	4294.66666666667	1385.31472557282
87	11	Repeated.Sorbitol	96	Glu2	Glu2Sor1	64	22770	19083	Failed	V3	ON	4	4.44847945648657	1.88593930437171	11	4403.39393939394	933.861253294107	4.39609811896289	1.34449695178811	7	4396.57142857143	646.988628736461	4.54014679715303	2.8675669152617	4	4415.33333333333	1438.57645685665
87	11	Repeated.Sorbitol	96	Glu2	Glu2Sor1	65	23130	19443	Passed	V3	ON	4	4.54521190553219	1.88833788412762	11	4464.72727272727	943.596215646194	4.50165226232842	1.32574511888683	7	4424	603.916108964372	4.62144128113879	2.89114009555448	4	4536	1492.59505559948
87	11	Repeated.Sorbitol	96	Glu2	Glu2Sor1	66	23490	19803	Passed	V3	ON	4	4.72460368812682	1.92117304083517	11	4539.63636363636	858.324795485634	4.68632435180478	1.30609960369962	7	4532.57142857143	566.944693699734	4.79159252669039	2.98023904569859	4	4552	1346.31546575583
87	11	Repeated.Sorbitol	96	Glu2	Glu2Sor1	67	23850	20163	Failed	V3	ON	4	4.85031138790036	1.93298159584412	11	4578.90909090909	876.511432275182	4.82130147432639	1.30934901809845	7	4579.42857142857	616.270194298696	4.9010787366548	3.00342077589046	4	4578	1342.13561162798
87	11	Repeated.Sorbitol	96	Glu2	Glu2Sor1	68	24210	20523	Passed	V3	OFF	4	4.97601908767389	1.9525644707518	11	4618.18181818182	915.817210821223	4.95627859684799	1.32942785361872	7	4626.28571428571	704.404645613517	5.01056494661922	3.02838285460693	4	4604	1342.73750226915
87	11	Repeated.Sorbitol	96	Glu2	Glu2Sor1	69	24570	20883	Failed	V3	OFF	4	5.02832821093497	1.96563759336606	11	4606.90909090909	937.714823871891	4.98182511438739	1.31938497982682	7	4586.28571428571	709.083378803394	5.10970862989324	3.06327832440477	4	4643	1386.61554392941
87	11	Repeated.Sorbitol	96	Glu2	Glu2Sor1	70	24930	21243	Passed	V3	OFF	4	5.08063733419605	1.98765201813455	11	4595.63636363636	965.208295936921	5.00737163192679	1.3270908016851	7	4546.28571428571	720.20314594465	5.20885231316726	3.10038998144894	4	4682	1432.62370030189
87	11	Repeated.Sorbitol	96	Glu2	Glu2Sor1	71	25290	21603	Passed	V3	OFF	4	5.23220640569395	2.09238755983104	11	4659.63636363636	1054.44955049801	5.12697000508388	1.36767808598968	7	4626.28571428571	855.273389875174	5.41637010676157	3.28351483163604	4	4718	1495.35636778216
87	11	Repeated.Sorbitol	96	Glu2	Glu2Sor1	72	25650	21963	Passed	V3	OFF	4	5.2420737625364	2.09603939367232	11	4637.09090909091	1093.2770421577	5.13014743263854	1.38424154578565	7	4600	741.069497415728	5.43794483985765	3.2759685090465	4	4702	1696.16823065009
87	11	Repeated.Sorbitol	96	Glu2	Glu2Sor1	73	26010	22323	Passed	V3	OFF	4	5.26326431575542	2.09426203608563	11	4602.18181818182	1208.52487092172	5.14514489069649	1.3347885680431	7	4538.28571428571	828.527552204454	5.46997330960854	3.31163563852423	4	4714	1862.61321803535
87	11	Repeated.Sorbitol	96	Glu2	Glu2Sor1	74	26370	22683	Failed	V3	OFF	4	5.39526043351666	2.10041279307266	11	4547.63636363636	1156.75455434154	5.3025758346043	1.40969338053362	7	4536.38095238095	861.996894137471	5.55745848161329	3.26744347459175	4	4567.33333333333	1724.34919553672
87	11	Repeated.Sorbitol	96	Glu2	Glu2Sor1	75	26730	23043	Failed	V3	OFF	5	5.5272565512779	2.11091905178129	11	4493.09090909091	1122.00864614325	5.46000677851212	1.48888574418059	7	4534.47619047619	913.65523234855	5.64494365361803	3.22345824318123	4	4420.66666666667	1586.13455129595
87	11	Repeated.Sorbitol	96	Glu2	Glu2Sor1	76	27090	23403	Passed	V3	ON	5	5.65925266903915	2.12571623256714	11	4438.54545454545	1105.89297525903	5.61743772241993	1.57171769656328	7	4532.57142857143	980.632254745692	5.73242882562278	3.17968853191412	4	4274	1447.9834253195
87	11	Repeated.Sorbitol	96	Glu2	Glu2Sor1	77	27450	23763	Passed	V3	ON	5	5.63951795535425	2.06815138050608	11	4624	1121.96399229209	5.61616675139807	1.5691819859979	7	4652.57142857143	965.107050563625	5.68038256227758	3.05439639865396	4	4574	1525.74877792294
87	11	Repeated.Sorbitol	96	Glu2	Glu2Sor1	78	27810	24123	Passed	V3	ON	5	5.56632157877709	1.99973542799076	11	4664.72727272727	1030.37673604455	5.53113879003559	1.54953637324708	7	4708.57142857143	846.689013578354	5.62789145907473	2.91885889726989	4	4588	1446.6586789334
87	11	Repeated.Sorbitol	96	Glu2	Glu2Sor1	79	28170	24483	Passed	V3	ON	5	5.56806049822064	1.93389257324693	11	4606	995.824482526916	5.53399847483477	1.52914354807495	7	4611.71428571429	814.056860070948	5.62766903914591	2.78970671351045	4	4596	1407.11335719621
87	11	Repeated.Sorbitol	96	Glu2	Glu2Sor1	80	28530	24843	Failed	V3	ON	5	5.70937129300119	1.88534511354827	11	4589.45454545455	978.513785433209	5.66649720386375	1.48117579995664	7	4605.90476190476	810.903421985849	5.7844009489917	2.72926036133066	4	4560.66666666667	1369.22081112932
87	11	Repeated.Sorbitol	96	Glu2	Glu2Sor1	81	28890	25203	Failed	V3	ON	5	5.85068208778173	1.83801231944947	11	4572.90909090909	962.39692770948	5.79899593289273	1.43457023247871	7	4600.09523809524	809.302253528394	5.94113285883749	2.66980128941008	4	4525.33333333333	1331.41907029332
87	11	Repeated.Sorbitol	96	Glu2	Glu2Sor1	82	29250	25563	Passed	V3	ON	5	5.99199288256228	1.79199044435586	11	4556.36363636364	947.534830254516	5.93149466192171	1.38946392368773	7	4594.28571428571	809.262568491775	6.09786476868327	2.61139693697076	4	4490	1293.71609456377
87	11	Repeated.Sorbitol	96	Glu2	Glu2Sor1	83	29610	25923	Passed	V3	ON	5	6.32999029440311	1.84065502618404	11	4462.90909090909	936.840803396762	6.2792323335028	1.43126207929095	7	4446.85714285714	696.006568113508	6.41881672597865	2.67951782245234	4	4491	1398.23650836807
87	11	Repeated.Sorbitol	96	Glu2	Glu2Sor1	84	29970	26283	Passed	V3	OFF	5	6.34822064056939	1.73095380102515	11	4420.8	977.249036837591	6.31344687341129	1.30810631200512	7	4353.82857142857	665.054538400889	6.40907473309608	2.56072128415042	4	4538	1506.65545718544
87	11	Repeated.Sorbitol	96	Glu2	Glu2Sor1	85	30330	26643	Failed	V3	OFF	5	6.59909549228944	1.7511721519952	9	4472.75555555556	1076.09061782815	6.44621886120996	1.39624501718578	6	4356.13333333333	704.484318254613	6.9048487544484	2.67998579747763	3	4706	1807.96349520669
87	11	Repeated.Sorbitol	96	Glu2	Glu2Sor1	86	30690	27003	Failed	V3	OFF	5	6.61471925662317	1.6788536384426	9	4538.75555555556	1086.92535980065	6.4920521945433	1.38615350724859	6	4450.13333333333	739.326684671037	6.86005338078292	2.51698617795771	3	4716	1813.40343001771
87	11	Repeated.Sorbitol	96	Glu2	Glu2Sor1	87	31050	27363	Failed	V3	OFF	5	6.6303430209569	1.61108524575407	9	4604.75555555556	1103.97296061895	6.53788552787663	1.38045093073077	6	4544.13333333333	781.695006167154	6.81525800711744	2.35400408957101	3	4726	1820.53069185883
87	11	Repeated.Sorbitol	96	Glu2	Glu2Sor1	88	31410	27723	Passed	V3	OFF	5	6.64596678529063	1.54846449595947	9	4670.75555555556	1126.95150640024	6.58371886120996	1.37919172978589	6	4638.13333333333	830.438175101956	6.77046263345196	2.19104344451279	3	4736	1829.32555877843
87	11	Repeated.Sorbitol	96	Glu2	Glu2Sor1	89	31770	28083	Passed	V3	OFF	5	6.6445235270858	1.5319429035715	9	4424	974.6301862758	6.61877224199288	1.43529497495317	6	4314.66666666667	353.113390664623	6.69602609727165	2.05699998012697	3	4642.66666666667	1838.56175673632
87	11	Repeated.Sorbitol	96	Glu2	Glu2Sor1	90	32130	28443	Failed	V3	OFF	5	6.66869315935152	1.55395098849613	9	4422.96296296296	976.363952581841	6.63822162910241	1.42283662712874	6	4370.22222222222	377.497412304106	6.72963621984974	2.14232068151413	3	4528.44444444444	1852.52564334728
87	11	Repeated.Sorbitol	96	Glu2	Glu2Sor1	91	32490	28803	Passed	V3	OFF	6	6.69286279161724	1.57738640532337	9	4421.92592592593	1008.46530510719	6.65767101621194	1.41123561252536	6	4425.77777777778	482.608222367063	6.76324634242784	2.22766255347184	3	4414.22222222222	1866.97584741068
87	11	Repeated.Sorbitol	96	Glu2	Glu2Sor1	92	32850	29163	Passed	V3	ON	6	6.91894029260577	1.66523817395328	9	4195.55555555556	1101.12023765699	6.97345788849348	1.52499858735619	6	4124	670.832318839813	6.80990510083037	2.29156528622176	3	4338.66666666667	1918.00451859044
87	11	Repeated.Sorbitol	96	Glu2	Glu2Sor1	93	33210	29523	Passed	V3	ON	6	6.93139580862001	1.60233956131306	9	4395.55555555556	1264.6144779251	6.99169632265718	1.48759435913368	6	4420	1111.38112274773	6.81079478054567	2.16907825302396	3	4346.66666666667	1817.60868542526
87	11	Repeated.Sorbitol	96	Glu2	Glu2Sor1	94	33570	29883	Passed	V3	ON	6	6.90249769342296	1.59864039981372	9	4350.51851851852	1182.06231165788	6.93421312771847	1.50737056514346	6	4323.55555555556	941.061591246034	6.83906682483195	2.12911639913391	3	4404.44444444444	1835.36097973285
87	11	Repeated.Sorbitol	96	Glu2	Glu2Sor1	95	33930	30243	Failed	V3	ON	6	7.012093053908	1.58253996441991	9	4321.48148148148	1074.20884467375	7.04962435745354	1.47608914195828	6	4289.11111111111	746.599719220909	6.93703044681692	2.13493692640189	3	4386.22222222222	1792.41182437188
87	11	Repeated.Sorbitol	96	Glu2	Glu2Sor1	96	34290	30603	Passed	V3	ON	6	7.12168841439304	1.56899260412315	9	4292.44444444444	992.218613904102	7.16503558718861	1.44679219089918	6	4254.66666666667	578.824556032885	7.0349940688019	2.14406652451622	3	4368	1757.14313588848
87	11	Repeated.Sorbitol	96	Glu2	Glu2Sor1	97	34650	30963	Passed	V3	ON	6	7.34400948991696	1.54132722694075	9	4207.11111111111	1102.28449644868	7.38330367734282	1.39223072239317	6	4248	730.39605694445	7.26542111506524	2.15478449563008	3	4125.33333333333	1873.86801385085
87	11	Repeated.Sorbitol	96	Glu2	Glu2Sor1	98	35010	31323	Passed	V3	ON	6	7.63263641755635	1.62984452601512	8	4273.66666666667	1064.21521871567	7.69152827204429	1.31911526484289	6	4399.55555555556	765.078548376038	7.45596085409253	3.13228172911728	2	3896	2149.6046148071
87	11	Repeated.Sorbitol	96	Glu2	Glu2Sor1	99	35370	31683	Failed	V3	ON	6	7.63997627520759	1.68958733683395	7	4572.95238095238	1208.75294520414	7.58253262158956	1.25549872914816	5	4683.73333333333	844.548215846134	7.78358540925267	3.28106353850395	2	4296	2387.19249328578
87	11	Repeated.Sorbitol	96	Glu2	Glu2Sor1	100	35730	32043	Passed	V3	OFF	6	7.80452465683782	1.70587153303663	7	4786.28571428571	1321.7339261094	7.68185053380783	1.16541736674366	5	4822.4	944.66756057356	8.11120996441281	3.42984534789062	2	4696	2624.78037176446
87	11	Repeated.Sorbitol	96	Glu2	Glu2Sor1	101	36090	32403	Passed	V3	OFF	6	8.14857651245552	1.77219770188144	7	4713.14285714286	1222.67840260245	7.96459074733096	1.14250800571763	5	4752	784.734349955448	8.6085409252669	3.60976753598613	2	4616	2545.58441227157
87	11	Repeated.Sorbitol	96	Glu2	Glu2Sor1	102	36450	32763	Failed	V3	OFF	6	8.24298060861355	1.76649243658381	7	4706.48163265306	1167.33418113955	8.05837569903406	1.15218392011521	5	4759.31428571429	661.519512415259	8.70449288256228	3.58001117410879	2	4574.4	2525.2197369734
87	11	Repeated.Sorbitol	96	Glu2	Glu2Sor1	103	36810	33123	Passed	V3	OFF	6	8.33738470477159	1.76294846472623	7	4699.82040816326	1120.07662878217	8.15216065073716	1.16653604482825	5	4766.62857142857	541.992333705854	8.80044483985765	3.55025481223146	2	4532.8	2504.85506167523
87	11	Repeated.Sorbitol	96	Glu2	Glu2Sor1	104	37170	33483	Failed	V3	OFF	6	8.36562204953156	1.81636067143649	7	4726.07346938775	1179.50819690553	8.18661582782579	1.224481046367	5	4823.22285714286	718.621871611404	8.81313760379597	3.63824473079192	2	4483.2	2473.17667787807
87	11	Repeated.Sorbitol	96	Glu2	Glu2Sor1	105	37530	33843	Failed	V3	OFF	6	8.39385939429152	1.87268108718809	7	4752.32653061224	1263.39403921079	8.22107100491442	1.28785724000428	5	4879.81714285714	912.637741137606	8.82583036773428	3.72623464935238	2	4433.6	2441.49829408091
87	11	Repeated.Sorbitol	96	Glu2	Glu2Sor1	106	37890	34203	Passed	V3	OFF	6	8.42209673905149	1.93165534865638	7	4778.57959183673	1367.24042859408	8.25552618200305	1.3559032624202	5	4936.41142857143	1115.00064859503	8.8385231316726	3.81422456791284	2	4384	2409.81991028375
87	11	Repeated.Sorbitol	96	Glu2	Glu2Sor1	107	38250	34563	Failed	V3	OFF	7	8.52834628513327	1.95586603896548	7	4662.43265306122	1275.37216074993	8.33826131164209	1.31669123500029	5	4872.20571428571	1069.22518549935	9.00355871886121	3.92242952019406	2	4138	2101.52135368642
87	11	Repeated.Sorbitol	96	Glu2	Glu2Sor1	108	38610	34923	Passed	V3	ON	7	8.63459583121505	1.98325039395226	7	4546.28571428571	1201.64078302485	8.42099644128114	1.28016075756253	5	4808	1030.69685164941	9.16859430604982	4.03063447247527	2	3892	1793.22279708908
87	11	Repeated.Sorbitol	96	Glu2	Glu2Sor1	109	38970	35283	Failed	V3	ON	7	8.65308845958312	1.92302302353592	7	4605.14285714286	1188.59853448945	8.45026690391459	1.2376536664077	5	4819.2	978.87036935439	9.16014234875445	3.91676763315609	2	4070	1960.09999744911
87	11	Repeated.Sorbitol	96	Glu2	Glu2Sor1	110	39330	35643	Passed	V3	ON	7	8.67158108795119	1.8632243637976	7	4664	1187.17592069022	8.47953736654804	1.19605203587124	5	4830.4	928.40336061434	9.15169039145907	3.8029007938369	2	4248	2126.97719780913
87	11	Repeated.Sorbitol	96	Glu2	Glu2Sor1	111	39690	36003	Passed	V3	ON	7	8.77427554651754	1.85420634544175	7	4699.42857142857	1237.93253143334	8.55978647686833	1.12022536747081	5	4880	1012.4504926168	9.31049822064057	3.84756679158089	2	4248	2126.97719780913
87	11	Repeated.Sorbitol	96	Glu2	Glu2Sor1	112	40050	36363	Passed	V3	ON	7	8.89400101677682	1.84677554512575	7	4617.14285714286	1131.97812531448	8.70818505338078	1.16107787504414	5	4801.6	812.510184551554	9.3585409252669	3.80352989239668	2	4156	2110.00663506066
87	11	Repeated.Sorbitol	96	Glu2	Glu2Sor1	113	40410	36723	Failed	V3	ON	7	8.30916370106762	1.11938503342417	4	5177	836.917359520441	8.77253855278766	0.768919215744803	3	5038.66666666667	967.382723296903	NA	NA	1	5592	NA
87	11	Repeated.Sorbitol	96	Glu2	Glu2Sor1	114	40770	37083	Passed	V3	ON	7	8.6605871886121	1.19582893817339	4	5166	803.814240563909	9.15776986951364	0.813551820678116	3	5042.66666666667	936.968160255904	NA	NA	1	5536	NA
87	11	Repeated.Sorbitol	96	Glu2	Glu2Sor1	115	41130	37443	Failed	V3	ON	7	8.30308422301305	1.20096796190421	3	5708	450.564090890519	8.88723309608541	0.915023855192022	2	5652	622.253967444162	NA	NA	1	5820	NA
87	11	Repeated.Sorbitol	96	Glu2	Glu2Sor1	116	41490	37803	Passed	V3	OFF	7	8.37514827995255	1.39678138048231	3	5874.66666666667	564.118190925743	9.01245551601424	1.21038562900615	2	5760	746.704760932994	NA	NA	1	6104	NA
87	11	Repeated.Sorbitol	96	Glu2	Glu2Sor1	117	41850	38163	Failed	V3	OFF	7	8.62870699881376	1.46084571676236	3	6060	665.336005338656	9.29737544483986	1.25914076738868	2	5904	859.841845922842	NA	NA	1	6372	NA
87	11	Repeated.Sorbitol	96	Glu2	Glu2Sor1	118	42210	38523	Passed	V3	OFF	7	8.88226571767497	1.52493291916894	3	6245.33333333333	768.222190081316	9.58229537366548	1.3078959057712	2	6048	972.978930912689	NA	NA	1	6640	NA
87	11	Repeated.Sorbitol	96	Glu2	Glu2Sor1	119	42570	38883	Passed	V3	OFF	7	9.07680901542111	1.50162790947276	3	5088	657.315753652687	9.79270462633452	1.19780365781066	2	4748	412.950360212944	NA	NA	1	5768	NA
87	12	Repeated.Sorbitol	96	Glu2	Glu2Sor1	1	99	-3588	Passed	V3	OFF	NA	0.000111012433392565	0.0247415808910029	8	2656	1227.77010412024	0.000111012433392565	0.0247415808910029	8	2656	1227.77010412024	NA	NA	0	NA	NA
87	12	Repeated.Sorbitol	96	Glu2	Glu2Sor1	2	459	-3228	Passed	V3	OFF	NA	0.00097690941385441	0.0293400072063862	10	2692.8	1394.58865301246	0.00345372014999019	0.029990438013223	9	2561.77777777778	1412.39528618742	NA	NA	1	3872	NA
87	12	Repeated.Sorbitol	96	Glu2	Glu2Sor1	3	819	-2868	Passed	V3	OFF	NA	-0.00408525754884542	0.0184834720004553	10	2743.2	1273.31839432772	-0.00207223208999402	0.0184053124121338	9	2619.55555555556	1285.30843682665	NA	NA	1	3856	NA
87	12	Repeated.Sorbitol	96	Glu2	Glu2Sor1	4	1179	-2508	Passed	V3	OFF	NA	-0.00781527531083476	0.0136612164948155	10	2856.8	1178.8202011616	-0.0060193408328399	0.0131784638076266	9	2736.88888888889	1183.87461798584	NA	NA	1	3936	NA
87	12	Repeated.Sorbitol	96	Glu2	Glu2Sor1	5	1539	-2148	Passed	V3	OFF	NA	-0.0101243339253996	0.0101621762209433	10	2999.2	1093.2907308773	-0.00828892835997627	0.00884762826162133	9	2888.88888888889	1098.99914063256	NA	NA	1	3992	NA
87	12	Repeated.Sorbitol	96	Glu2	Glu2Sor1	6	1899	-1788	Passed	V3	OFF	NA	-0.00994671403197155	0.00842317074897752	10	3118.4	976.15882132184	-0.00858496151568972	0.00767833768463172	9	3015.11111111111	975.692119016604	NA	NA	1	4048	NA
87	12	Repeated.Sorbitol	96	Glu2	Glu2Sor1	7	2259	-1428	Passed	V3	OFF	NA	-0.0115452930728241	0.00726337723291019	10	3214.4	817.808888297124	-0.0102624827313992	0.00639047754438216	9	3120	807.564238930873	NA	NA	1	4064	NA
87	12	Repeated.Sorbitol	96	Glu2	Glu2Sor1	8	2619	-1068	Passed	V3	OFF	NA	-0.0104795737122557	0.00668274768953106	10	3220.8	723.892686951748	-0.00947306098283003	0.00623253501226385	9	3147.55555555556	727.440566491709	NA	NA	1	3880	NA
87	12	Repeated.Sorbitol	96	Glu2	Glu2Sor1	9	2979	-708	Passed	V3	OFF	NA	-0.0136767317939609	0.00511375319874226	10	3206.4	658.16229001668	-0.0129267811328201	0.00480541239808997	9	3138.66666666667	660.084843031561	NA	NA	1	3816	NA
87	12	Repeated.Sorbitol	96	Glu2	Glu2Sor1	10	3339	-348	Passed	V3	OFF	NA	-0.0136767317939609	0.00606976264363021	10	3332.8	622.496193651906	-0.0129267811328202	0.00592621113652089	9	3272	627.974521776163	NA	NA	1	3880	NA
87	12	Repeated.Sorbitol	96	Glu2	Glu2Sor1	11	3699	12	Passed	V3	ON	1	-0.0106571936056838	0.00584618639968371	10	3464.8	596.409404501453	-0.00986777185711462	0.00560707428208285	9	3405.33333333333	600.319914712147	NA	NA	1	4000	NA
87	12	Repeated.Sorbitol	96	Glu2	Glu2Sor1	12	4059	372	Passed	V3	ON	1	-0.0079040852575488	0.00586788196411306	10	3260.8	587.250618466161	-0.00690744029998022	0.00524989575221084	9	3209.77777777778	598.902700314871	NA	NA	1	3720	NA
87	12	Repeated.Sorbitol	96	Glu2	Glu2Sor1	13	4419	732	Passed	V3	ON	1	-0.0121669626998223	0.00622444469052628	10	3300.8	572.696700803411	-0.0110519044799684	0.00544049021595295	9	3238.22222222222	570.021442091826	NA	NA	1	3864	NA
87	12	Repeated.Sorbitol	96	Glu2	Glu2Sor1	14	4779	1092	Passed	V3	ON	1	-0.0107460035523978	0.00687217873893611	10	3322.4	592.960781914697	-0.00967041641997231	0.00633365686658813	9	3272.88888888889	606.609521118084	NA	NA	1	3768	NA
87	12	Repeated.Sorbitol	96	Glu2	Glu2Sor1	15	5139	1452	Passed	V3	ON	1	0.0106571936056839	0.0117447213883229	10	3370.4	594.242599168611	0.0110519044799685	0.0123866088161717	9	3316.44444444444	603.749764205153	NA	NA	1	3856	NA
87	12	Repeated.Sorbitol	96	Glu2	Glu2Sor1	16	5499	1812	Passed	V3	ON	1	0.0790408525754885	0.0310199808109644	10	3456.8	597.779000411802	0.0761791987369252	0.0314704965867927	9	3408	612.548773568277	NA	NA	1	3896	NA
87	12	Repeated.Sorbitol	96	Glu2	Glu2Sor1	17	5859	2172	Passed	V3	ON	1	0.219182948490231	0.0716825810992392	10	3513.6	613.342608625518	0.210282218275114	0.0699244789441023	9	3469.33333333333	633.37824402169	NA	NA	1	3912	NA
87	12	Repeated.Sorbitol	96	Glu2	Glu2Sor1	18	6219	2532	Passed	V3	ON	1	0.419094138543517	0.13087977018133	10	3560	592.504289717242	0.402901124925992	0.127752884548108	9	3533.33333333333	622.0482296414	NA	NA	1	3800	NA
87	12	Repeated.Sorbitol	96	Glu2	Glu2Sor1	19	6579	2892	Passed	V3	OFF	1	0.690941385435169	0.203493458244163	10	3660	629.968605919727	0.665679889480955	0.198511146389659	9	3632.88888888889	661.966095137138	NA	NA	1	3904	NA
87	12	Repeated.Sorbitol	96	Glu2	Glu2Sor1	20	6939	3252	Passed	V3	OFF	1	0.925754884547069	0.258747948673577	10	3701.6	604.658066826018	0.899052693901717	0.259418551719897	9	3676.44444444444	635.762359516335	NA	NA	1	3928	NA
87	12	Repeated.Sorbitol	96	Glu2	Glu2Sor1	21	7299	3612	Passed	V3	OFF	1	1.18374777975133	0.319170546266676	10	3736	627.375485654325	1.15107558713243	0.320303770483991	9	3709.33333333333	659.393660873381	NA	NA	1	3976	NA
87	12	Repeated.Sorbitol	96	Glu2	Glu2Sor1	22	7659	3972	Passed	V3	OFF	1	1.4509123203617	0.4214059748525	11	3671.27272727273	529.856790257347	1.45559502664298	0.418193487811468	9	3688	555.337735076593	1.42984014209591	0.612909607849085	2	3596	571.34227919873
87	12	Repeated.Sorbitol	96	Glu2	Glu2Sor1	23	8019	4332	Passed	V3	OFF	1	1.73801065719361	0.497617478018506	12	3562	890.307403500203	1.75370041444642	0.501949269889974	9	3801.77777777778	509.34903989744	1.69094138543517	0.591340881811995	3	2842.66666666667	1512.26100040083
87	12	Repeated.Sorbitol	96	Glu2	Glu2Sor1	24	8379	4692	Passed	V3	OFF	1	1.82661565787676	0.528417087557746	13	3276.92307692308	1120.03589686064	1.87921847246892	0.52909322355103	9	3688	448.26777711542	1.70825932504441	0.586015334384667	4	2352	1683.58981544397
87	12	Repeated.Sorbitol	96	Glu2	Glu2Sor1	25	8739	5052	Passed	V3	OFF	1	1.99098237464134	0.576304804562428	13	3364.30769230769	1028.96512611907	2.03216893625419	0.573003775138073	9	3742.22222222222	438.648429205491	1.89831261101243	0.660616476351051	4	2514	1526.26603185683
87	12	Repeated.Sorbitol	96	Glu2	Glu2Sor1	26	9099	5412	Passed	V3	OFF	1	2.02759939882498	0.584085771485645	13	3442.46153846154	941.297740301885	2.06680481547267	0.580868443881185	9	3781.33333333333	398.898483326272	1.93938721136767	0.670733411108937	4	2680	1414.2889850852
87	12	Repeated.Sorbitol	96	Glu2	Glu2Sor1	27	9459	5772	Passed	V3	OFF	2	2.03019538188277	0.55661913072536	13	3442.46153846154	846.907375433762	2.050621669627	0.556376419218315	9	3766.22222222222	383.348985187707	1.98423623445826	0.640118855986622	4	2714	1206.28354875626
87	12	Repeated.Sorbitol	96	Glu2	Glu2Sor1	28	9819	6132	Passed	V3	ON	2	2.31664161770734	0.658462883801583	13	3308.30769230769	816.820602969769	2.32790605881192	0.657696236457188	9	3633.77777777778	429.022661924104	2.29129662522202	0.761282744945453	4	2576	1070.10778273343
87	12	Repeated.Sorbitol	96	Glu2	Glu2Sor1	29	10179	6492	Passed	V3	ON	2	2.35284874982921	0.658463160221753	13	3317.53846153846	793.892584609175	2.36224590487468	0.652949192471434	9	3641.77777777778	418.889537282139	2.33170515097691	0.772347212731335	4	2588	1013.96120898846
87	12	Repeated.Sorbitol	96	Glu2	Glu2Sor1	30	10539	6852	Passed	V3	ON	2	2.27066539144692	0.610461119147374	13	3467.07692307692	766.307429771549	2.27373199131636	0.603708072530111	9	3747.55555555556	416.136729666798	2.26376554174068	0.720178397613418	4	2836	1058.35091848907
87	12	Repeated.Sorbitol	96	Glu2	Glu2Sor1	31	10899	7212	Passed	V3	ON	2	2.30680420822517	0.599751332257105	13	3592	709.613979569174	2.29336885731202	0.5915274153476	9	3857.77777777778	412.112174588964	2.33703374777975	0.709906703619897	4	2994	934.126329786288
87	12	Repeated.Sorbitol	96	Glu2	Glu2Sor1	32	11259	7572	Passed	V3	ON	2	2.51195518513458	0.642935724582584	13	3602.46153846154	673.200393070867	2.47908032366292	0.643598905579797	9	3844.44444444444	435.561451207264	2.58592362344583	0.733718295876201	4	3058	857.888881693505
87	12	Repeated.Sorbitol	96	Glu2	Glu2Sor1	33	11619	7932	Passed	V3	ON	2	2.71273398005192	0.675622763128095	13	3604.92307692308	612.714515025617	2.65097690941385	0.664363254449652	9	3849.77777777778	339.547411187958	2.85168738898757	0.782092817252771	4	3054	780.820081708968
87	12	Repeated.Sorbitol	96	Glu2	Glu2Sor1	34	11979	8292	Passed	V3	ON	2	2.80038256592431	0.691456507407664	13	3595.69230769231	586.538913829166	2.72774817446221	0.681677103868078	9	3816	424.603344310899	2.96380994671403	0.788576776976158	4	3100	649.709678754031
87	12	Repeated.Sorbitol	96	Glu2	Glu2Sor1	35	12339	8652	Passed	V3	ON	2	2.96281823564239	1.01963780541922	15	3418.13333333333	900.572347110965	2.87773830669035	0.700581445638055	9	3873.77777777778	335.255789576324	3.09043812907046	1.44678086050358	6	2734.66666666667	1075.54538103544
87	12	Repeated.Sorbitol	96	Glu2	Glu2Sor1	36	12699	9012	Passed	V3	OFF	2	3.02243931320308	1.02584064087046	15	3492.26666666667	816.883928340466	2.93704361555161	0.710291722008198	9	3906.66666666667	356.449154859427	3.15053285968028	1.45139188899092	6	2870.66666666667	944.656269055928
87	12	Repeated.Sorbitol	96	Glu2	Glu2Sor1	37	13059	9372	Passed	V3	OFF	2	3.29763173475429	1.14188964959984	15	3613.86666666667	780.859404453714	3.20544701006513	0.811910907877956	9	3992.88888888889	396.332071766986	3.43590882178804	1.59937284580241	6	3045.33333333333	899.716103371873
87	12	Repeated.Sorbitol	96	Glu2	Glu2Sor1	38	13419	9732	Passed	V3	OFF	2	3.35814091178212	1.19581654392469	15	3596.8	728.795797384778	3.23080718373791	0.842097376382774	9	3925.33333333333	402.790268005571	3.54914150384843	1.6722347145035	6	3104	861.344065980604
87	12	Repeated.Sorbitol	96	Glu2	Glu2Sor1	39	13779	10092	Passed	V3	OFF	2	3.25713439905269	1.19900668283771	15	3610.4	609.857688317529	3.099861851194	0.814480436030144	9	3884.44444444444	308.028858676874	3.49304322084073	1.68896901034163	6	3199.33333333333	742.718968834556
87	12	Repeated.Sorbitol	96	Glu2	Glu2Sor1	40	14139	10452	Passed	V3	OFF	2	3.27430432208407	1.21496318923077	15	3637.86666666667	480.328141804667	3.09976317347543	0.818122801423886	9	3840.88888888889	260.413346645503	3.53611604499704	1.71031252046971	6	3333.33333333333	593.310261723718
87	12	Repeated.Sorbitol	96	Glu2	Glu2Sor1	41	14499	10812	Passed	V3	OFF	2	3.47175843694494	1.31135969450567	15	3644.26666666667	463.022286823473	3.2267613972765	0.850474301706597	9	3863.11111111111	230.597292072373	3.8392539964476	1.84056063805502	6	3316	547.442051727852
87	12	Repeated.Sorbitol	96	Glu2	Glu2Sor1	42	14859	11172	Passed	V3	OFF	2	3.47761989342806	1.32327362147633	15	3664	395.25181846514	3.22755081902506	0.840735178536565	9	3869.33333333333	250.95019426173	3.85272350503256	1.86831639527744	6	3356	383.324405693141
87	12	Repeated.Sorbitol	96	Glu2	Glu2Sor1	43	15219	11532	Passed	V3	OFF	3	3.34393132030787	1.30798215255867	15	3685.06666666667	419.682782700504	3.07331754489836	0.791834449208267	9	3920.88888888889	295.795725309057	3.74985198342214	1.8594468076669	6	3331.33333333333	320.823108062164
87	12	Repeated.Sorbitol	96	Glu2	Glu2Sor1	44	15579	11892	Passed	V3	ON	3	3.36311426879811	1.31004076175136	15	3460.8	385.138787600374	3.11259127688968	0.792485443824664	9	3672	297.966441063419	3.73889875666075	1.87565934656202	6	3144	269.351814547443
87	12	Repeated.Sorbitol	96	Glu2	Glu2Sor1	45	15939	12252	Passed	V3	ON	3	3.55008880994671	1.38935206300895	15	3518.4	333.599588900055	3.29188869153345	0.850558574022931	9	3682.66666666667	300.798936168332	3.93738898756661	1.98678508104051	6	3272	213.106546121887
87	12	Repeated.Sorbitol	96	Glu2	Glu2Sor1	46	16299	12612	Passed	V3	ON	3	3.49330965068088	1.35754080068872	15	3571.2	346.552655244687	3.23731991316361	0.832417480295195	9	3739.55555555556	302.31403834056	3.87729425695678	1.93819739381247	6	3318.66666666667	250.000533332764
87	12	Repeated.Sorbitol	96	Glu2	Glu2Sor1	47	16659	12972	Passed	V3	ON	3	3.31716992303138	1.25113763402602	15	3649.06666666667	376.460103495456	3.08920465758832	0.777431807696792	9	3854.22222222222	300.580179726549	3.65911782119597	1.78383575108954	6	3341.33333333333	250.729070246485
87	12	Repeated.Sorbitol	96	Glu2	Glu2Sor1	48	17019	13332	Passed	V3	ON	3	3.39224393132031	1.24491719688812	15	3654.93333333333	393.104760058884	3.17110716400237	0.772632245024114	9	3867.55555555556	293.151458767951	3.72394908229722	1.77884770676158	6	3336	302.9032848947
87	12	Repeated.Sorbitol	96	Glu2	Glu2Sor1	49	17379	13692	Passed	V3	ON	3	3.55512137359384	1.29347243621397	15	3702.4	439.419877305782	3.30244720742056	0.785984850838916	9	3938.66666666667	333.202641045956	3.93413262285376	1.84631094070271	6	3348	334.386602602437
87	12	Repeated.Sorbitol	96	Glu2	Glu2Sor1	50	17739	14052	Passed	V3	ON	3	3.85920663114269	1.34199582883407	15	3676.8	462.013481559637	3.58703374777975	0.800181809030892	9	3896.88888888889	356.144789532447	4.26746595618709	1.91959657634744	6	3346.66666666667	420.427718718291
87	12	Repeated.Sorbitol	96	Glu2	Glu2Sor1	51	18099	14412	Passed	V3	ON	3	4.0042332741267	1.35047092375998	15	3692	491.311946294234	3.74131636076574	0.80392249122924	9	3945.77777777778	342.690012174917	4.39860864416815	1.93944083295722	6	3311.33333333333	445.165437412505
87	12	Repeated.Sorbitol	96	Glu2	Glu2Sor1	52	18459	14772	Passed	V3	OFF	3	3.93321492007105	1.50203304081624	15	3698.66666666667	567.481990484112	3.74018156700217	0.83845504452803	9	4036.44444444444	396.163826942564	4.22276494967436	2.24156188805319	6	3192	370.357664967258
87	12	Repeated.Sorbitol	96	Glu2	Glu2Sor1	53	18819	15132	Passed	V3	OFF	3	4.02676139727649	1.5024919724292	15	3718.93333333333	551.534931760792	3.82889283599763	0.842240965364819	9	4032.88888888889	398.586391025975	4.32356423919479	2.23825252200825	6	3248	392.407950989783
87	12	Repeated.Sorbitol	96	Glu2	Glu2Sor1	54	19179	15492	Passed	V3	OFF	3	4.10580224985198	1.52752997212724	15	3638.4	614.508026217489	3.90092757055457	0.863630854314805	9	3966.22222222222	359.750530846647	4.41311426879811	2.26960774718342	6	3146.66666666667	605.524786170365
87	12	Repeated.Sorbitol	96	Glu2	Glu2Sor1	55	19539	15852	Passed	V3	OFF	3	4.24159265837774	1.62996159714174	15	3640.26666666667	604.106833818876	3.95342411683442	0.844661805383139	9	3977.33333333333	299.312545677591	4.67384547069272	2.43387731214492	6	3134.66666666667	606.005500525092
87	12	Repeated.Sorbitol	96	Glu2	Glu2Sor1	56	19899	16212	Passed	V3	OFF	3	4.1736530491415	1.61770487486719	15	3606.4	601.804524504665	3.86974541148609	0.864419425245658	9	3920.88888888889	324.109720790832	4.62951450562463	2.390886975721	6	3134.66666666667	633.192124608848
87	12	Repeated.Sorbitol	96	Glu2	Glu2Sor1	57	20259	16572	Passed	V3	OFF	3	4.18490230905862	1.63231322916033	15	3643.73333333333	626.667315095916	3.83283994474048	0.838694257524965	9	3964.44444444444	302.710716324642	4.71299585553582	2.40358724801634	6	3162.66666666667	700.092184406216
87	12	Repeated.Sorbitol	96	Glu2	Glu2Sor1	58	20619	16932	Passed	V3	OFF	3	4.12841918294849	1.60728576371845	15	3637.86666666667	645.409047112944	3.76258140911782	0.805128661460237	9	3939.55555555556	349.264624286196	4.67717584369449	2.36516170053377	6	3185.33333333333	749.398336445089
87	12	Repeated.Sorbitol	96	Glu2	Glu2Sor1	59	20979	17292	Passed	V3	OFF	4	4.06737714624038	1.61054761841238	15	3568.8	607.120039907383	3.67549832247878	0.775464678515708	9	3858.66666666667	371.720324975646	4.65519538188277	2.36846044146369	6	3134	657.937383038842
87	12	Repeated.Sorbitol	96	Glu2	Glu2Sor1	60	21339	17652	Passed	V3	ON	4	4.48306690349319	1.78759851999311	15	3383.46666666667	542.059283350693	4.03680678902704	0.853929240772432	9	3680	353.179840874306	5.15245707519242	2.62384166274938	6	2938.66666666667	476.914527632223
87	12	Repeated.Sorbitol	96	Glu2	Glu2Sor1	61	21699	18012	Passed	V3	ON	4	4.401657785672	1.74063360755756	15	3413.86666666667	522.591053811496	3.98174462206434	0.843595290876103	9	3689.77777777778	375.697277664404	5.03152753108348	2.55955823924636	6	3000	443.029570119196
87	12	Repeated.Sorbitol	96	Glu2	Glu2Sor1	62	22059	18372	Passed	V3	ON	4	4.31953818827709	1.70960901206004	15	3523.2	511.346010893937	3.91444641799882	0.854158259215697	9	3817.77777777778	371.371033394427	4.92717584369449	2.50558399502127	6	3081.33333333333	347.8083763607
87	12	Repeated.Sorbitol	96	Glu2	Glu2Sor1	63	22419	18732	Passed	V3	ON	4	4.39703966844287	1.70249182306628	15	3498.66666666667	594.124886663049	4.00552595223998	0.859496288662291	9	3817.77777777778	425.577777197593	4.98431024274719	2.49879808989339	6	3020	490.230965974203
87	12	Repeated.Sorbitol	96	Glu2	Glu2Sor1	64	22779	19092	Passed	V3	ON	4	4.42166962699822	1.68140012152714	15	3636.8	522.751402266344	4.03374777975133	0.84651358970122	9	3945.77777777778	391.382733963118	5.00355239786856	2.46823546326733	6	3173.33333333333	300.7687927074
87	12	Repeated.Sorbitol	96	Glu2	Glu2Sor1	65	23139	19452	Passed	V3	ON	4	4.61225577264654	1.71928834325225	15	3582.93333333333	618.273109632983	4.2209394118808	0.878079439828125	9	3937.77777777778	387.686012701573	5.19923031379515	2.52070444759578	6	3050.66666666667	513.06555786436
87	12	Repeated.Sorbitol	96	Glu2	Glu2Sor1	66	23499	19812	Passed	V3	ON	4	4.77981053878034	1.76092309833434	15	3607.46666666667	638.823680868278	4.39826327215315	0.943712365833463	9	3994.66666666667	358.887168898527	5.35213143872114	2.56949979003531	6	3026.66666666667	511.791624263886
87	12	Repeated.Sorbitol	96	Glu2	Glu2Sor1	67	23859	20172	Passed	V3	ON	4	4.87255772646536	1.76967977868264	15	3724	666.530462276749	4.53226761397277	0.990573143353639	9	4118.22222222222	329.843060324822	5.38299289520426	2.58415980285943	6	3132.66666666667	608.696530848227
87	12	Repeated.Sorbitol	96	Glu2	Glu2Sor1	68	24219	20532	Passed	V3	OFF	4	4.87614959542135	1.81053750497977	15	3695.55555555556	734.021091633587	4.50917702782712	1.03983117671719	9	4124	360.266567974326	5.42660844681271	2.61582125986473	6	3052.88888888889	689.126553985121
87	12	Repeated.Sorbitol	96	Glu2	Glu2Sor1	69	24579	20892	Passed	V3	OFF	4	5.12139332938622	1.83347736809949	15	3752.71111111111	775.500062598287	4.79405960134202	1.09698129624208	9	4184	320.649341181297	5.61239392145254	2.64670323618377	6	3105.77777777778	826.056835996347
87	12	Repeated.Sorbitol	96	Glu2	Glu2Sor1	70	24939	21252	Passed	V3	OFF	4	5.29052693901717	1.88285144588594	15	3697.6	716.092252636289	4.97375172686008	1.18362488189254	9	4095.11111111111	286.87124483139	5.76568975725281	2.68947110098732	6	3101.33333333333	770.108217503661
87	12	Repeated.Sorbitol	96	Glu2	Glu2Sor1	71	25299	21612	Passed	V3	OFF	4	5.30373001776199	1.8823033931047	15	3659.2	686.515341624435	4.9647720544701	1.21508568576613	9	4023.11111111111	331.914312904869	5.81216696269982	2.6535401949811	6	3113.33333333333	739.892604819555
87	12	Repeated.Sorbitol	96	Glu2	Glu2Sor1	72	25659	21972	Passed	V3	OFF	4	5.31201894612197	1.89255608875801	15	3710.93333333333	641.483043609178	4.93516873889876	1.2298924758734	9	4034.66666666667	326.042941957037	5.87729425695678	2.64001189009656	6	3225.33333333333	714.493013728383
87	12	Repeated.Sorbitol	96	Glu2	Glu2Sor1	73	26019	22332	Passed	V3	OFF	4	5.13747779751332	1.82217102889072	15	3645.86666666667	657.930724389155	4.73386619301362	1.17863196559559	9	3965.33333333333	339.033921606673	5.74289520426288	2.51815856422339	6	3166.66666666667	754.233562410655
87	12	Repeated.Sorbitol	96	Glu2	Glu2Sor1	74	26379	22692	Passed	V3	OFF	4	5.12332741267022	1.81038329886839	15	3639.46666666667	631.916570744076	4.72153147819222	1.22249441008767	9	3920	322.589522458495	5.72602131438721	2.46156403899103	6	3218.66666666667	772.945189949887
87	12	Repeated.Sorbitol	96	Glu2	Glu2Sor1	75	26739	23052	Passed	V3	OFF	5	5.12951450562463	1.83887772150385	15	3651.2	640.255663220338	4.67554766133807	1.19603128581293	9	3971.55555555556	339.908484415699	5.81046477205447	2.50038950959043	6	3170.66666666667	707.892270523324
87	12	Repeated.Sorbitol	96	Glu2	Glu2Sor1	76	27099	23412	Passed	V3	ON	5	5.62362344582593	1.97202999334095	15	3386.13333333333	470.646647355175	5.1901519636866	1.29730567473186	9	3614.22222222222	329.503329944394	6.27383066903493	2.71119610815022	6	3044	460.865273154747
87	12	Repeated.Sorbitol	96	Glu2	Glu2Sor1	77	27459	23772	Passed	V3	ON	5	5.65713439905269	1.94328271670498	15	3399.46666666667	540.276895498525	5.23741859088218	1.28645798444281	9	3655.11111111111	311.009824782291	6.28670811130847	2.67078431480686	6	3016	607.00971985628
87	12	Repeated.Sorbitol	96	Glu2	Glu2Sor1	78	27819	24132	Passed	V3	ON	5	5.58513913558319	1.88240996654268	15	3456.53333333333	552.335026005396	5.19419775014802	1.24892790547979	9	3710.22222222222	343.273133880944	6.17155121373594	2.59581137185372	6	3076	613.235354492873
87	12	Repeated.Sorbitol	96	Glu2	Glu2Sor1	79	28179	24492	Passed	V3	ON	5	5.45597986974541	1.79784952316357	15	3523.2	601.389248799335	5.10109532267614	1.24667182154306	9	3769.77777777778	409.028659685901	5.98830669034932	2.44885431280728	6	3153.33333333333	686.57371539163
87	12	Repeated.Sorbitol	96	Glu2	Glu2Sor1	80	28539	24852	Passed	V3	ON	5	5.58478389579633	1.78639899413526	15	3721.6	584.666547211803	5.26218669824354	1.19679095784301	9	3993.77777777778	365.552245847901	6.06867969212552	2.48503838747878	6	3313.33333333333	640.288268412491
87	12	Repeated.Sorbitol	96	Glu2	Glu2Sor1	81	28899	25212	Passed	V3	ON	5	5.81568975725281	1.82492934868317	15	3676.26666666667	577.283226682989	5.51519636865996	1.22349880102478	9	3932.44444444444	326.241900708321	6.2664298401421	2.55412916805275	6	3292	683.740301576556
87	12	Repeated.Sorbitol	96	Glu2	Glu2Sor1	82	29259	25572	Passed	V3	ON	5	6.01924215512137	1.81830384496505	15	3632	600.030475416517	5.748963883955	1.19155862349252	9	3905.77777777778	312.737021224614	6.42465956187093	2.58011921638886	6	3221.33333333333	717.161813447054
87	12	Repeated.Sorbitol	96	Glu2	Glu2Sor1	83	29619	25932	Passed	V3	ON	5	6.01971580817052	1.74718652708458	15	3514.66666666667	618.508189883029	5.77886323268206	1.16782268705739	9	3768.88888888889	350.506934469364	6.3809946714032	2.47069009989225	6	3133.33333333333	764.03420516798
87	12	Repeated.Sorbitol	96	Glu2	Glu2Sor1	84	29979	26292	Passed	V3	OFF	5	6.13463587921847	1.79329393365477	15	3613.33333333333	831.129581324345	5.94148411288731	1.2958038077715	9	3992.88888888889	358.361704303224	6.42436352871522	2.47993397815554	6	3044	1039.43061336484
87	12	Repeated.Sorbitol	96	Glu2	Glu2Sor1	85	30339	26652	Passed	V3	OFF	5	6.38549437537004	1.79628256352989	15	3626.13333333333	831.557391427733	6.22528123149793	1.30526793357121	9	3992.88888888889	302.084609192708	6.62581409117821	2.48859414076486	6	3076	1088.51458419261
87	12	Repeated.Sorbitol	96	Glu2	Glu2Sor1	86	30699	27012	Passed	V3	OFF	5	6.55263469508585	1.82423880913925	15	3740	783.11757920324	6.47148213933294	1.38810866093122	9	4036	394.289233938742	6.67436352871522	2.49106069508518	6	3296	1036.4122731809
87	12	Repeated.Sorbitol	96	Glu2	Glu2Sor1	87	31059	27372	Passed	V3	OFF	5	6.55636471284784	1.78976095778717	15	3646.93333333333	972.569458897899	6.48233668837576	1.4000266616344	9	4018.66666666667	407.843107088988	6.66740674955595	2.41004229999432	6	3089.33333333333	1326.8468889313
87	12	Repeated.Sorbitol	96	Glu2	Glu2Sor1	88	31419	27732	Passed	V3	OFF	5	6.6103315571344	1.72358730321452	15	3438.93333333333	671.754150039461	6.55121373593843	1.457042413087	9	3667.55555555556	305.394462585322	6.69900828892836	2.21486470509331	6	3096	937.59180883794
87	12	Repeated.Sorbitol	96	Glu2	Glu2Sor1	89	31779	28092	Passed	V3	OFF	5	6.72214328004737	1.68846494317831	15	3560.53333333333	503.368917064479	6.64643773435958	1.51487281514926	9	3743.11111111111	276.215696713838	6.83570159857904	2.0700300488199	6	3286.66666666667	661.352150269935
87	12	Repeated.Sorbitol	96	Glu2	Glu2Sor1	90	32139	28452	Passed	V3	OFF	5	6.65792382080126	1.65877680686113	15	3713.24444444444	588.622598073641	6.55423985264127	1.51137714733687	9	3954.96296296296	358.573580099927	6.81344977304125	2.00027981340546	6	3350.66666666667	708.158927548518
87	12	Repeated.Sorbitol	96	Glu2	Glu2Sor1	91	32499	28812	Failed	V3	OFF	6	6.84814485889086	1.73295882963577	15	3568.35555555556	493.589757467929	6.76897901453852	1.5499470728616	9	3777.48148148148	340.38569263864	6.96689362541938	2.12999287078985	6	3254.66666666667	547.708925129641
87	12	Repeated.Sorbitol	96	Glu2	Glu2Sor1	92	32859	29172	Passed	V3	ON	6	7.03836589698046	1.81357199622611	15	3423.46666666667	416.620050725678	6.98371817643576	1.59080257727589	9	3600	344.998550721594	7.12033747779751	2.2686644210804	6	3158.66666666667	394.11402749289
87	12	Repeated.Sorbitol	96	Glu2	Glu2Sor1	93	33219	29532	Passed	V3	ON	6	7.10094730609828	1.8317453469686	15	3369.6	468.941178157164	7.08417209394119	1.61218790270086	9	3533.33333333333	395.049364004044	7.12611012433393	2.28799230255874	6	3124	495.373798257437
87	12	Repeated.Sorbitol	96	Glu2	Glu2Sor1	94	33579	29892	Passed	V3	ON	6	7.11178211959739	1.8576142012243	15	3448	456.861341890825	7.11229524373397	1.63990218566403	9	3607.11111111111	369.917708566529	7.11101243339254	2.31499407928957	6	3209.33333333333	501.553852209976
87	12	Repeated.Sorbitol	96	Glu2	Glu2Sor1	95	33939	30252	Passed	V3	ON	6	6.9837773830669	1.77297339281745	15	3545.06666666667	507.154451913062	7.00296033155713	1.61396532609498	9	3712	404.336493529832	6.95500296033156	2.15224221955653	6	3294.66666666667	577.230167841795
87	12	Repeated.Sorbitol	96	Glu2	Glu2Sor1	96	34299	30612	Passed	V3	ON	6	7.3322126363867	1.50037012578918	14	3626.85714285714	375.778751833669	7.08288928359976	1.6451352269765	9	3680.88888888889	419.646412007908	7.7809946714032	1.22945024130748	5	3529.6	297.208344431983
87	12	Repeated.Sorbitol	96	Glu2	Glu2Sor1	97	34659	30972	Passed	V3	ON	6	7.59090332402943	1.5465267562247	14	3825.71428571429	371.358302736036	7.34754292480758	1.68210528748453	9	3896	432.62917146212	8.02895204262877	1.31950820008449	5	3699.2	206.734612486637
87	12	Repeated.Sorbitol	96	Glu2	Glu2Sor1	98	35019	31332	Failed	V3	ON	6	7.82770870337478	1.62101868607998	14	3843.14285714286	375.893368092368	7.57603118215907	1.72102510365795	9	3926	429.043121375929	8.28072824156306	1.4890008064664	5	3694	218.641258686461
87	12	Repeated.Sorbitol	96	Glu2	Glu2Sor1	99	35379	31692	Passed	V3	ON	6	8.06451408272012	1.70771260762599	14	3860.57142857143	399.457654304455	7.80451943951056	1.77446343079566	9	3956	450.199955575298	8.53250444049734	1.65970306154381	5	3688.8	236.345509794453
87	12	Repeated.Sorbitol	96	Glu2	Glu2Sor1	100	35739	32052	Failed	V3	OFF	6	8.21317558995179	1.82956724750815	14	3731.71428571429	353.22762949939	7.94178014604302	1.90538130918522	9	3807.33333333333	386.121742459551	8.70168738898757	1.77589205275226	5	3595.6	267.01460634205
87	12	Repeated.Sorbitol	96	Glu2	Glu2Sor1	101	36099	32412	Passed	V3	OFF	6	8.36183709718346	1.96183600623201	14	3602.85714285714	339.695532712832	8.07904085257549	2.04684000981709	9	3658.66666666667	358.842583872093	8.8708703374778	1.90411638634055	5	3502.4	312.839895154055
87	12	Repeated.Sorbitol	96	Glu2	Glu2Sor1	102	36459	32772	Passed	V3	OFF	6	8.5227099720883	2.08974598582309	14	3936	327.376518118488	8.21324254983225	2.20580333864126	9	4042.66666666667	292.410670119953	9.0797513321492	1.96427751382718	5	3744	325.01076905235
87	12	Repeated.Sorbitol	96	Glu2	Glu2Sor1	103	36819	33132	Passed	V3	OFF	6	8.58056330880487	2.19996598184445	14	3713.14285714286	342.527900523976	8.25893033353069	2.34759145899775	9	3817.77777777778	263.568671211972	9.1595026642984	2.01380765503581	5	3524.8	416.407492727977
87	12	Repeated.Sorbitol	96	Glu2	Glu2Sor1	104	37179	33492	Passed	V3	OFF	6	8.46828216188785	2.1740396007459	14	3912.57142857143	309.544010611568	8.17771857114664	2.38337126497987	9	4030.22222222222	201.306841524188	8.99129662522203	1.86229645011411	5	3700.8	378.358560098751
87	12	Repeated.Sorbitol	96	Glu2	Glu2Sor1	105	37539	33852	Passed	V3	OFF	6	8.40362006258987	2.18091829979838	14	3887.2380952381	331.65184681673	8.13949740148674	2.42582076702384	9	3970.37037037037	321.376053714701	8.87904085257549	1.80266728673246	5	3737.6	327.677890618211
87	12	Repeated.Sorbitol	96	Glu2	Glu2Sor1	106	37899	34212	Failed	V3	OFF	6	8.40390552313288	2.19656691243797	14	3835.14285714286	429.419837484712	8.13472797842247	2.42888375738421	9	3915.11111111111	477.668876477791	8.88842510361161	1.85081502864432	5	3691.2	320.439420518484
87	12	Repeated.Sorbitol	96	Glu2	Glu2Sor1	107	38259	34572	Passed	V3	OFF	7	8.40419098367589	2.21567995454961	14	3783.04761904762	593.266012561449	8.1299585553582	2.4355481615152	9	3859.85185185185	701.647725617491	8.89780935464772	1.90195981246677	5	3644.8	349.432047121548
87	12	Repeated.Sorbitol	96	Glu2	Glu2Sor1	108	38619	34932	Passed	V3	ON	7	8.60459079109168	2.09779938653903	13	3438.76923076923	589.135829534264	8.1636323268206	2.23249349909074	8	3514	734.330404421023	9.3101243339254	1.86255964948572	5	3318.4	261.037928278632
87	12	Repeated.Sorbitol	96	Glu2	Glu2Sor1	109	38979	35292	Passed	V3	ON	7	8.52001639568247	2.09370981698679	13	3432	638.16403324955	8.09558170515098	2.24162402373423	8	3486	795.768810647917	9.19911190053286	1.84947896383905	5	3345.6	313.708144618529
87	12	Repeated.Sorbitol	96	Glu2	Glu2Sor1	110	39339	35652	Passed	V3	ON	7	8.53928132258505	2.13646311649218	13	3346.46153846154	728.991153968347	8.11634103019538	2.31251283608865	8	3373	934.792261108623	9.21598579040853	1.84519740453291	5	3304	247.806376027737
87	12	Repeated.Sorbitol	96	Glu2	Glu2Sor1	111	39699	36012	Failed	V3	ON	7	8.63654529307282	2.19758902155925	12	3650	392.269748458322	8.19694662945107	2.44661032990441	7	3788.95238095238	417.156309125712	9.25198342214328	1.86824855125801	5	3455.46666666667	284.668384069761
87	12	Repeated.Sorbitol	96	Glu2	Glu2Sor1	112	40059	36372	Failed	V3	ON	7	8.67288336293665	2.17693680198968	12	3785.33333333333	372.599278343668	8.23352786940709	2.40030178175435	7	3912.7619047619	370.493050581385	9.28798105387803	1.89195281274401	5	3606.93333333333	328.154976937557
87	12	Repeated.Sorbitol	96	Glu2	Glu2Sor1	113	40419	36732	Passed	V3	ON	7	8.70922143280047	2.15771950620996	12	3920.66666666667	365.182229313066	8.27010910936311	2.35532414299434	7	4036.57142857143	335.614291085693	9.32397868561279	1.91628595225554	5	3758.4	375.974467218188
87	12	Repeated.Sorbitol	96	Glu2	Glu2Sor1	114	40779	37092	Failed	V3	ON	7	8.94721975527926	2.20658810461537	12	3947.44444444444	338.694562598821	8.48479658293157	2.37022009208531	7	4071.42857142857	321.093370191526	9.59461219656602	2.01613806513445	5	3773.86666666667	310.240909975171
87	12	Repeated.Sorbitol	96	Glu2	Glu2Sor1	115	41139	37452	Passed	V3	ON	7	9.18521807775804	2.2664879532805	12	3974.22222222222	322.407776597858	8.69948405650004	2.39483872391287	7	4106.28571428571	316.100044440424	9.86524570751924	2.12904781079836	5	3789.33333333333	250.446712007875
87	12	Repeated.Sorbitol	96	Glu2	Glu2Sor1	116	41499	37812	Passed	V3	OFF	7	9.19871225577265	2.33629664228742	12	3784	315.366453510832	8.71453945699061	2.45863232510663	7	3846.85714285714	407.645036999687	9.8765541740675	2.22674387410696	5	3696	87.4528444363018
87	12	Repeated.Sorbitol	96	Glu2	Glu2Sor1	117	41859	38172	Passed	V3	OFF	7	9.41711071640024	2.36439537621514	12	3842.66666666667	357.206671355122	8.9308551129155	2.46634940870356	7	3904	454.50045837894	10.0978685612789	2.29262274538395	5	3756.8	158.85590955328
87	12	Repeated.Sorbitol	96	Glu2	Glu2Sor1	118	42219	38532	Passed	V3	OFF	7	9.56020574304322	2.42834745945371	12	3729.33333333333	293.772123602735	9.00875412331896	2.44550754330916	7	3804.57142857143	334.874532296728	10.3322380106572	2.44303505001639	5	3624	212.941306467299
87	12	Repeated.Sorbitol	96	Glu2	Glu2Sor1	119	42579	38892	Passed	V3	OFF	7	9.54151865008881	2.472313735668	12	3634	434.686930183928	8.96472976401929	2.50527385548124	7	3692.57142857143	396.702599412901	10.3490230905861	2.44888697660714	5	3552	518.798612180102
87	13	Repeated.Sorbitol	96	Glu2	Glu2Sor1	1	108	-3579	Passed	V3	OFF	NA	0.00247353319481549	0.014778734680326	9	3174.22222222222	1149.04327352996	0.00247353319481549	0.014778734680326	9	3174.22222222222	1149.04327352996	NA	NA	0	NA	NA
87	13	Repeated.Sorbitol	96	Glu2	Glu2Sor1	2	468	-3219	Passed	V3	OFF	NA	-0.00217670921143761	0.0132086672603146	9	3216	1033.43311346211	-0.00217670921143761	0.0132086672603146	9	3216	1033.43311346211	NA	NA	0	NA	NA
87	13	Repeated.Sorbitol	96	Glu2	Glu2Sor1	3	828	-2859	Passed	V3	OFF	NA	-0.00375977045611949	0.0105435204742721	9	3308.44444444444	870.816730304246	-0.00375977045611949	0.0105435204742721	9	3308.44444444444	870.816730304246	NA	NA	0	NA	NA
87	13	Repeated.Sorbitol	96	Glu2	Glu2Sor1	4	1188	-2499	Passed	V3	OFF	NA	0.00810329474621553	0.0439629287454445	10	3029.6	1228.12116666068	-0.00554071435638663	0.00894667074686943	9	3349.33333333333	739.415985761736	NA	NA	1	152	NA
87	13	Repeated.Sorbitol	96	Glu2	Glu2Sor1	5	1548	-2139	Passed	V3	OFF	NA	0.00638171564262395	0.0237298915124113	12	2766.66666666667	1440.35483843602	-0.00524389037300879	0.00817883391715932	9	3504	622.74232231317	0.0412585336895222	0.0199181942057674	3	554.666666666667	270.742189791937
87	13	Repeated.Sorbitol	96	Glu2	Glu2Sor1	6	1908	-1779	Passed	V3	OFF	NA	0.000742059958444674	0.0160097452479381	12	2876	1343.66879035788	-0.0070248342732759	0.00738936734016301	9	3563.55555555556	580.883618100715	0.0240427426536064	0.010269423503714	3	813.333333333333	266.573316994281
87	13	Repeated.Sorbitol	96	Glu2	Glu2Sor1	7	2268	-1419	Passed	V3	OFF	NA	0.00308240290430853	0.0222041860159423	13	2751.38461538462	1364.02721982014	-0.00751954091223902	0.00724943588116343	9	3558.22222222222	569.164690089296	0.0269367764915405	0.0271301829680893	4	936	480.932427686052
87	13	Repeated.Sorbitol	96	Glu2	Glu2Sor1	8	2628	-1059	Passed	V3	OFF	NA	0.00102746763476951	0.0121978739964596	13	2848.61538461538	1218.32874179218	-0.00405659443949737	0.00698483029133279	9	3568.88888888889	501.205657501101	0.01246660730187	0.0145957742394114	4	1228	457.354712814172
87	13	Repeated.Sorbitol	96	Glu2	Glu2Sor1	9	2988	-699	Passed	V3	OFF	NA	-0.00342489211589831	0.00814385286336504	13	2956.92307692308	1085.17052895989	-0.00672801028989805	0.00640754916738584	9	3597.33333333333	449.586476664946	0.00400712377560109	0.00703040622281216	4	1516	415.512534909197
87	13	Repeated.Sorbitol	96	Glu2	Glu2Sor1	10	3348	-339	Passed	V3	OFF	NA	-0.00431536406603188	0.00760685938201452	13	3104.61538461538	1002.62302141778	-0.00623330365093495	0.00681080077505714	9	3691.55555555556	445.459064087574	3.15502832193282e-17	0.00847898893267184	4	1784	364.680682241327
87	13	Repeated.Sorbitol	96	Glu2	Glu2Sor1	11	3708	21	Passed	V3	ON	1	-0.00541132954311937	0.00621697324915135	13	3169.84615384615	929.780784751066	-0.0069258929454833	0.00657047896146591	9	3712	453.660666137147	-0.00200356188780052	0.00413694267283064	4	1950	208.140977865164
87	13	Repeated.Sorbitol	96	Glu2	Glu2Sor1	12	4068	381	Passed	V3	ON	1	0.000821974107815616	0.00683464088567007	13	3076.30769230769	906.08971084687	-0.00108835460571879	0.00635577711646303	9	3609.77777777778	410.790024762584	0.00512021371326803	0.00659891186566213	4	1876	243.398164879415
87	13	Repeated.Sorbitol	96	Glu2	Glu2Sor1	13	4428	741	Passed	V3	ON	1	-0.00397287485444205	0.00623982384482108	13	3135.38461538462	899.940510854425	-0.00554071435638663	0.00640239080146125	9	3675.55555555556	371.227393625225	-0.00044523597506676	0.00473989890848061	4	1920	164.859536171453
87	13	Repeated.Sorbitol	96	Glu2	Glu2Sor1	14	4788	1101	Passed	V3	ON	1	-0.00397287485444205	0.00601332774638855	13	3139.69230769231	886.061640502076	-0.00534283170080139	0.00639033842137458	9	3646.22222222222	481.643482717709	-0.000890471950133552	0.00417668366858715	4	2000	142.211110677049
87	13	Repeated.Sorbitol	96	Glu2	Glu2Sor1	15	5148	1461	Passed	V3	ON	1	0.0181519282142613	0.0117322760926021	13	3178.46153846154	883.299176891633	0.0182052043138419	0.0125467395953392	9	3698.66666666667	413.743882129996	0.0180320569902049	0.0114354304749752	4	2008	160.930626875889
87	13	Repeated.Sorbitol	96	Glu2	Glu2Sor1	16	5508	1821	Passed	V3	ON	1	0.0804849647236112	0.0381771583755772	13	3217.84615384615	875.985715841859	0.0817255367567033	0.0408230107981116	9	3720	467.264379125993	0.0776936776491541	0.0370260407000856	4	2088	169.202048844963
87	13	Repeated.Sorbitol	96	Glu2	Glu2Sor1	17	5868	2181	Passed	V3	ON	1	0.210562367285431	0.0805394142352295	13	3315.07692307692	893.774250164106	0.210349262887108	0.0836934422141921	9	3830.22222222222	466.403735452928	0.211041852181656	0.0852468971919017	4	2156	166.853228916914
87	13	Repeated.Sorbitol	96	Glu2	Glu2Sor1	18	6228	2541	Passed	V3	ON	1	0.386190834988698	0.135825622432298	13	3372.92307692308	868.05553408547	0.390323538141882	0.14368917626082	9	3869.33333333333	465.067737001826	0.376892252894034	0.136273002803556	4	2256	186.247147629165
87	13	Repeated.Sorbitol	96	Glu2	Glu2Sor1	19	6588	2901	Passed	V3	OFF	1	0.661552161106925	0.227161256613882	13	3427.07692307692	857.677723228881	0.670525378450579	0.24351965834519	9	3926.22222222222	426.57290636472	0.641362422083704	0.217912120023598	4	2304	167.427596291651
87	13	Repeated.Sorbitol	96	Glu2	Glu2Sor1	20	6948	3261	Passed	V3	OFF	1	0.993287211452839	0.340043636316074	13	3581.53846153846	847.159234873096	1.01751261501929	0.36837405003503	9	4061.33333333333	470.761085902393	0.938780053428317	0.308109621493041	4	2502	187.772912494499
87	13	Repeated.Sorbitol	96	Glu2	Glu2Sor1	21	7308	3621	Passed	V3	OFF	1	1.19475893652207	0.411269243162124	14	3359.42857142857	1186.96702788019	1.25794004155536	0.446647140341548	9	4056	439.089968002003	1.08103294746215	0.35436812066879	5	2105.6	1066.04915458904
87	13	Repeated.Sorbitol	96	Glu2	Glu2Sor1	22	7668	3981	Passed	V3	OFF	1	1.46679811728788	0.476449182052869	14	3400	1096.1639405743	1.54595824675967	0.51461429572713	9	4066.66666666667	400.419779731222	1.32430988423865	0.410644400735539	5	2200	885.690690929966
87	13	Repeated.Sorbitol	96	Glu2	Glu2Sor1	23	8028	4341	Passed	V3	OFF	1	1.59341050756901	0.529781612944351	15	3152.53333333333	1218.30408277049	1.71960027703572	0.555277174779159	9	3949.33333333333	409.292071753167	1.40412585336895	0.469981079192066	6	1957.33333333333	1015.33416502483
87	13	Repeated.Sorbitol	96	Glu2	Glu2Sor1	24	8388	4701	Passed	V3	OFF	1	1.75940560997329	0.545575841795886	16	3105.5	1189.86374570088	1.88908677154447	0.593345574512403	9	3960	428.336316461726	1.59267268795319	0.465898650804034	7	2006.85714285714	889.589311343804
87	13	Repeated.Sorbitol	96	Glu2	Glu2Sor1	25	8748	5061	Passed	V3	OFF	1	1.87381488659578	0.623240020541106	17	3059.76470588235	1241.79263211555	2.07925200356189	0.632164689495261	9	3982.22222222222	397.286350689832	1.6426981300089	0.561965058835017	8	2022	1009.67434636832
87	13	Repeated.Sorbitol	96	Glu2	Glu2Sor1	26	9108	5421	Passed	V3	OFF	1	1.99313812791368	0.65632213524323	17	3144.47058823529	1099.36880286184	2.19065993865638	0.670110530908555	9	3957.33333333333	367.826045842325	1.77092609082814	0.603986237711003	8	2230	895.915812371421
87	13	Repeated.Sorbitol	96	Glu2	Glu2Sor1	27	9468	5781	Passed	V3	ON	2	2.02886176732492	0.644525022994044	17	3195.29411764706	942.995477501475	2.19135252795092	0.671473782379177	9	3916.44444444444	369.759080723892	1.84605966162066	0.601738155734599	8	2384	674.85109468682
87	13	Repeated.Sorbitol	96	Glu2	Glu2Sor1	28	9828	6141	Passed	V3	ON	2	2.25530354617359	0.752366251110426	17	3077.64705882353	857.954612812973	2.46185811813595	0.785895981906048	9	3748.44444444444	290.960096538645	2.02292965271594	0.686591532372408	8	2323	596.951302153582
87	13	Repeated.Sorbitol	96	Glu2	Glu2Sor1	29	10188	6501	Passed	V3	ON	2	2.28563197318108	0.744891065429213	17	3095.05882352941	876.232308707873	2.48421885821708	0.784409480012477	9	3776.88888888889	361.097093745036	2.06222172751558	0.67624905280224	8	2328	579.449985515821
87	13	Repeated.Sorbitol	96	Glu2	Glu2Sor1	30	10548	6861	Passed	V3	ON	2	2.32931747944057	0.76869750846025	17	3214.58823529412	871.15663479821	2.53675670327496	0.802209566478029	9	3892.44444444444	338.658792559381	2.09594835262689	0.705391863207319	8	2452	590.081834518375
87	13	Repeated.Sorbitol	96	Glu2	Glu2Sor1	31	10908	7221	Passed	V3	ON	2	2.4526216541826	0.817284314984921	17	3304.47058823529	808.937429413352	2.64123874542396	0.844067652648905	9	3933.33333333333	349.697011711567	2.24042742653606	0.78442499599505	8	2597	524.872773699902
87	13	Repeated.Sorbitol	96	Glu2	Glu2Sor1	32	11268	7581	Passed	V3	ON	2	2.59824000838091	0.851584381531516	17	3298.35294117647	782.99815941486	2.75096467794598	0.861174313451489	9	3927.11111111111	311.215538029693	2.42642475512021	0.863884787658745	8	2591	458.837039232262
87	13	Repeated.Sorbitol	96	Glu2	Glu2Sor1	33	11628	7941	Passed	V3	ON	2	2.63042795034309	0.867398050314423	17	3290.11764705882	729.446526685896	2.7332541802711	0.84379337356563	9	3863.11111111111	431.971192455135	2.51474844167409	0.936555916489773	8	2645.5	325.474159606302
87	13	Repeated.Sorbitol	96	Glu2	Glu2Sor1	34	11988	8301	Passed	V3	ON	2	2.94280027237966	0.958316501244843	17	3306.82352941176	716.574859600701	3.05323043435243	0.924255812841867	9	3856	482.277928170054	2.81856634016028	1.0438056646561	8	2689	289.565191278234
87	13	Repeated.Sorbitol	96	Glu2	Glu2Sor1	35	12348	8661	Passed	V3	ON	2	3.19273479650097	1.02894146883634	17	3327.52941176471	688.072499600066	3.28589096665677	0.993396007272806	9	3871.11111111111	446.397929107104	3.08793410507569	1.12623745243078	8	2716	217.076681645647
87	13	Repeated.Sorbitol	96	Glu2	Glu2Sor1	36	12708	9021	Passed	V3	OFF	2	3.30298308103295	1.07856063775908	16	3468.5	686.509820274505	3.3418422875235	0.995449213984724	9	3976.88888888889	399.828852274459	3.25302124411653	1.25770816709524	7	2814.85714285714	280.967037551518
87	13	Repeated.Sorbitol	96	Glu2	Glu2Sor1	37	13068	9381	Passed	V3	OFF	2	3.37560106856634	1.18128552680388	15	3338.13333333333	617.219325068565	3.44657168299199	1.03383733147223	8	3755	532.996917707518	3.29449179493703	1.41232750694925	7	2861.71428571429	246.910047241038
87	13	Repeated.Sorbitol	96	Glu2	Glu2Sor1	38	13428	9741	Passed	V3	OFF	2	3.90663744092061	1.15445534934515	13	3492.30769230769	676.34007528454	3.96565322478056	0.92891418056011	7	4016	406.874263952227	3.837785693084	1.4671804998849	6	2881.33333333333	259.3982780719
87	13	Repeated.Sorbitol	96	Glu2	Glu2Sor1	39	13788	10101	Passed	V3	OFF	2	3.98314953078978	1.19914926455006	13	3512	648.238639185704	4.03574608828393	0.942749853189647	7	4027.42857142857	370.336269329582	3.92178688037994	1.54148543656457	6	2910.66666666667	195.135508472104
87	13	Repeated.Sorbitol	96	Glu2	Glu2Sor1	40	14148	10461	Passed	V3	OFF	2	3.92725529145832	1.18729463775987	13	3475.07692307692	579.844010853848	3.96234575753721	0.952627807069315	7	3933.71428571429	356.448086115269	3.88631641436628	1.5134298076764	6	2940	128.074978040209
87	13	Repeated.Sorbitol	96	Glu2	Glu2Sor1	41	14508	10821	Passed	V3	OFF	2	3.97458730050003	1.2233020595044	13	3452.30769230769	572.699948288133	3.98079124793283	0.973983502188057	7	3901.71428571429	372.514748829141	3.96734936182844	1.56621634654742	6	2928	89.5142446764759
87	13	Repeated.Sorbitol	96	Glu2	Glu2Sor1	42	14868	11181	Passed	V3	OFF	2	4.00294540721967	1.24961785059671	13	3438.15384615385	614.640524501089	3.99211296272739	0.967025947485715	7	3936	346.194550313356	4.01558325912734	1.62024211073003	6	2857.33333333333	105.091705984186
87	13	Repeated.Sorbitol	96	Glu2	Glu2Sor1	43	15228	11541	Passed	V3	OFF	3	4.0236317555997	1.25349532284034	13	3422.76923076923	512.102553831775	4.01933596234576	0.99958477178981	7	3826.28571428571	321.453840276596	4.02864351439596	1.60372741532915	6	2952	107.211939633606
87	13	Repeated.Sorbitol	96	Glu2	Glu2Sor1	44	15588	11901	Passed	V3	ON	3	4.14641413795465	1.25142155932595	13	3267.07692307692	578.729997716042	4.11747869227834	1.00428516619291	7	3734.28571428571	336.767830156877	4.18017215791036	1.59552125751776	6	2722	74.8652122150201
87	13	Repeated.Sorbitol	96	Glu2	Glu2Sor1	45	15948	12261	Passed	V3	ON	3	4.13295431193917	1.32245684806868	13	3273.84615384615	565.800000906364	4.11372598905992	1.04971784485631	7	3728	337.709934707287	4.15538735529831	1.69526708867806	6	2744	76.2312271972582
87	13	Repeated.Sorbitol	96	Glu2	Glu2Sor1	46	16308	12621	Passed	V3	ON	3	4.16686074388657	1.31041505145943	13	3327.38461538462	574.298055377394	4.14858160539372	1.05433150274661	7	3801.14285714286	300.024126014019	4.18818640546156	1.669221027163	6	2774.66666666667	52.1945080124975
87	13	Repeated.Sorbitol	96	Glu2	Glu2Sor1	47	16668	12981	Passed	V3	ON	3	4.20789095143503	1.33345652819867	13	3355.69230769231	528.087016916623	4.17631344612645	1.05981189273488	7	3749.71428571429	378.564707936752	4.24473137429504	1.70780238849958	6	2896	162.461072260403
87	13	Repeated.Sorbitol	96	Glu2	Glu2Sor1	48	17028	13341	Passed	V3	ON	3	4.32077539557504	1.34544924888845	13	3441.84615384615	517.358973723572	4.29792647245898	1.0735757293097	7	3854.85714285714	316.157887018195	4.34743247254378	1.72043581601342	6	2960	70.8350195877717
87	13	Repeated.Sorbitol	96	Glu2	Glu2Sor1	49	17388	13701	Passed	V3	ON	3	4.5802452222755	1.42486032830156	13	3440.61538461538	483.66888440708	4.55845312301234	1.16982196619344	7	3802.28571428571	350.746686506427	4.60566933808252	1.79692071518806	6	3018.66666666667	130.541436588796
87	13	Repeated.Sorbitol	96	Glu2	Glu2Sor1	50	17748	14061	Passed	V3	ON	3	4.60209603397493	1.45901647651876	13	3438.76923076923	491.776059103829	4.56773947334945	1.21227128604715	7	3765.71428571429	433.816287647861	4.64217868803799	1.82807202218325	6	3057.33333333333	174.202946779515
87	13	Repeated.Sorbitol	96	Glu2	Glu2Sor1	51	18108	14421	Passed	V3	ON	3	4.89163641345298	1.55264998568057	13	3448.61538461538	506.853946494375	4.83577153033965	1.31987948643063	7	3786.28571428571	404.262997847406	4.95681211041852	1.91983536581645	6	3054.66666666667	273.099737580736
87	13	Repeated.Sorbitol	96	Glu2	Glu2Sor1	52	18468	14781	Passed	V3	OFF	3	5.22049455442154	1.63267421079501	13	3516.92307692308	532.220891099811	5.17491413306195	1.42539934762983	7	3889.14285714286	409.446548636664	5.27367171267438	1.98823596472662	6	3082.66666666667	241.630020209962
87	13	Repeated.Sorbitol	96	Glu2	Glu2Sor1	53	18828	15141	Passed	V3	OFF	3	5.53092677580656	1.6927987766366	13	3480.61538461538	512.338029439799	5.48975957257346	1.48982246670437	7	3857.14285714286	359.419638014503	5.57895517957851	2.0515205555216	6	3041.33333333333	211.927031467594
87	13	Repeated.Sorbitol	96	Glu2	Glu2Sor1	54	19188	15501	Passed	V3	OFF	3	5.71237756010686	1.71489655022245	13	3504	515.032685046946	5.70398168171988	1.52084274644753	7	3862.85714285714	419.076535798824	5.72217275155833	2.06937657612023	6	3085.33333333333	187.730303005846
87	13	Repeated.Sorbitol	96	Glu2	Glu2Sor1	55	19548	15861	Passed	V3	OFF	3	5.62874169463662	1.71873064503749	13	3484.30769230769	503.720720342696	5.63287113598779	1.59583461449938	7	3845.71428571429	405.159110426885	5.62392401306026	2.0083840785542	6	3062.66666666667	125.619531390093
87	13	Repeated.Sorbitol	96	Glu2	Glu2Sor1	56	19908	16221	Passed	V3	OFF	3	5.82224809918488	1.71890518407677	13	3531.07692307692	513.752609326457	5.86045032438621	1.64223716367841	7	3872	454.852356998034	5.77767883644999	1.96223487821393	6	3133.33333333333	180.641818709475
87	13	Repeated.Sorbitol	96	Glu2	Glu2Sor1	57	20268	16581	Passed	V3	OFF	3	5.9245153777656	1.67015284946853	13	3449.84615384615	455.73271518765	5.99376669634907	1.66115157584803	7	3731.42857142857	447.686965465401	5.84372217275156	1.83540969114051	6	3121.33333333333	132.076745366725
87	13	Repeated.Sorbitol	96	Glu2	Glu2Sor1	58	20628	16941	Passed	V3	OFF	3	5.88554010548668	1.67112539054015	13	3475.07692307692	502.288506328528	5.91896705253785	1.68293419046067	7	3781.71428571429	501.596688680496	5.84654200059365	1.81666558704298	6	3117.33333333333	135.544334690413
87	13	Repeated.Sorbitol	96	Glu2	Glu2Sor1	59	20988	17301	Passed	V3	OFF	4	5.86074388656757	1.74217111678716	13	3468	486.440129923509	5.88131281007505	1.72740254656191	7	3767.42857142857	472.899868591952	5.83674680914218	1.9241615489427	6	3118.66666666667	166.05862418636
87	13	Repeated.Sorbitol	96	Glu2	Glu2Sor1	60	21348	17661	Passed	V3	ON	4	6.01376806630591	1.77500607851482	13	3306.46153846154	444.154743189168	6.03294746215494	1.79010112385369	7	3592	423.723180075546	5.99139210448204	1.92745467894112	6	2973.33333333333	103.403417093763
87	13	Repeated.Sorbitol	96	Glu2	Glu2Sor1	61	21708	18021	Passed	V3	ON	4	6.16631276114802	1.78902109267077	13	3352	480.211064706621	6.19539498791502	1.8364842769904	7	3637.71428571429	493.62256643638	6.13238349658652	1.9056905856458	6	3018.66666666667	115.894204629337
87	13	Repeated.Sorbitol	96	Glu2	Glu2Sor1	62	22068	18381	Passed	V3	ON	4	6.21590519898623	1.80821549070847	13	3405.53846153846	509.749058423949	6.23114107619896	1.83239336973129	7	3728	473.962023795156	6.19813000890472	1.95377612297161	6	3029.33333333333	196.589589415784
87	13	Repeated.Sorbitol	96	Glu2	Glu2Sor1	63	22428	18741	Passed	V3	ON	4	6.03904377012124	1.84400551166104	13	3423.38461538462	534.230527403907	6.01730059788831	1.83092220221681	7	3749.71428571429	482.829754083747	6.064410804393	2.03388539419876	6	3042.66666666667	286.693332093139
87	13	Repeated.Sorbitol	96	Glu2	Glu2Sor1	64	22788	19101	Passed	V3	ON	4	6.14090006164806	1.88332460227487	13	3347.69230769231	535.139761279765	6.08077852690497	1.81420963081249	7	3633.14285714286	533.854982984277	6.21104185218166	2.13354061437575	6	3014.66666666667	313.265808326837
87	13	Repeated.Sorbitol	96	Glu2	Glu2Sor1	65	23148	19461	Passed	V3	ON	4	6.34488663607096	1.88433762207833	13	3491.69230769231	518.876893655162	6.30950260781071	1.82291649373353	7	3792	529.875457065148	6.38616800237459	2.12845497559091	6	3141.33333333333	188.885856184805
87	13	Repeated.Sorbitol	96	Glu2	Glu2Sor1	66	23508	19821	Passed	V3	ON	4	6.5977806699089	1.9716440669545	13	3395.69230769231	553.751957801714	6.54356952041725	1.87868843852569	7	3715.42857142857	543.899150315834	6.66102701098249	2.25509068055909	6	3022.66666666667	266.16886870306
87	13	Repeated.Sorbitol	96	Glu2	Glu2Sor1	67	23868	20181	Passed	V3	ON	4	6.89848619768477	1.98787520293417	13	3425.84615384615	453.539018195393	6.85866938048594	1.88584746626089	7	3697.14285714286	452.369844475155	6.94493915108341	2.28285807528508	6	3109.33333333333	157.635867322975
87	13	Repeated.Sorbitol	96	Glu2	Glu2Sor1	68	24228	20541	Passed	V3	OFF	4	7.17350503459141	1.92408851876872	13	3612.92307692308	439.254379894396	7.08955603612772	1.83146001164664	7	3928	349.200992743912	7.27144553279905	2.19968355922349	6	3245.33333333333	124.929846980882
87	13	Repeated.Sorbitol	96	Glu2	Glu2Sor1	69	24588	20901	Passed	V3	OFF	4	7.35882594698267	2.06491094446034	13	3555.69230769231	505.351261436931	7.28138913624221	2.01838062316171	7	3905.71428571429	430.985581462503	7.44916889284654	2.30790719735823	6	3147.33333333333	135.585643291119
87	13	Repeated.Sorbitol	96	Glu2	Glu2Sor1	70	24948	21261	Passed	V3	OFF	4	7.24090691143229	2.02929930651653	13	3379.07692307692	495.87674233598	7.19552219819361	2.05791457536737	7	3664	517.182108481465	7.29385574354408	2.18976500245038	6	3046.66666666667	151.402333755681
87	13	Repeated.Sorbitol	96	Glu2	Glu2Sor1	71	25308	21621	Passed	V3	OFF	4	7.43153640660319	1.94078497851541	13	3528	452.77220173799	7.3860831955222	1.93687385125915	7	3857.14285714286	330.605217024489	7.48456515286435	2.12882783951456	6	3144	179.528270754219
87	13	Repeated.Sorbitol	96	Glu2	Glu2Sor1	72	25668	21981	Passed	V3	OFF	4	7.41674087266251	1.94663438027794	13	3529.84615384615	462.666518879752	7.37043633125557	1.93068296940063	7	3862.85714285714	330.701995040564	7.47076283763728	2.14824977810665	6	3141.33333333333	214.761883644809
87	13	Repeated.Sorbitol	96	Glu2	Glu2Sor1	73	26028	22341	Passed	V3	OFF	4	7.51030892526885	1.96095902971929	13	3521.23076923077	467.821574578413	7.51723699274902	1.95021512307413	7	3850.28571428571	353.412749386	7.50222617987533	2.15979451178936	6	3137.33333333333	216.645947727315
87	13	Repeated.Sorbitol	96	Glu2	Glu2Sor1	74	26388	22701	Passed	V3	OFF	4	7.51661072676211	1.95594012978386	13	3440	410.619044857883	7.57651698257219	1.9624401678992	7	3717.71428571429	342.53063818473	7.44672009498368	2.13293054276142	6	3116	172.973986483517
87	13	Repeated.Sorbitol	96	Glu2	Glu2Sor1	75	26748	23061	Passed	V3	OFF	5	7.57229947256661	1.97295304624235	13	3329.84615384615	501.5725015977	7.63077216639105	2.02043403347147	7	3584	550.626310062762	7.50408132977145	2.10550454233492	6	3033.33333333333	209.802446760439
87	13	Repeated.Sorbitol	96	Glu2	Glu2Sor1	76	27108	23421	Passed	V3	ON	5	7.92636481950819	1.97704862295177	13	3217.23076923077	445.862115054672	8.02238900903193	2.01059702363926	7	3542.85714285714	333.528323920387	7.81433659839715	2.12178256626901	6	2837.33333333333	148.262829686563
87	13	Repeated.Sorbitol	96	Glu2	Glu2Sor1	77	27468	23781	Passed	V3	ON	5	7.9340365778478	1.97301188520321	13	3264.61538461538	456.858391346366	8.03282025187635	2.03934462346711	7	3600	337.330698276928	7.81878895814782	2.0790263224592	6	2873.33333333333	152.245415913474
87	13	Repeated.Sorbitol	96	Glu2	Glu2Sor1	78	27828	24141	Passed	V3	ON	5	7.89800671278855	1.96004900582779	13	3322.46153846154	495.390858377607	7.97366747233177	2.01010828921786	7	3688	342.819680493016	7.80973582665479	2.08669455871665	6	2896	206.517795843361
87	13	Repeated.Sorbitol	96	Glu2	Glu2Sor1	79	28188	24501	Passed	V3	ON	5	7.93951640523324	1.94811783492961	13	3377.23076923077	498.518831781735	8.02531484543951	2.02378683215212	7	3744	368.028984365815	7.83941822499258	2.04235309644431	6	2949.33333333333	160.851069833765
87	13	Repeated.Sorbitol	96	Glu2	Glu2Sor1	80	28548	24861	Passed	V3	ON	5	8.07034728406055	2.065655916001	13	3189.53846153846	535.167359397135	8.16346520798881	2.15651782927933	7	3541.71428571429	446.824989709138	7.96170970614426	2.15259323131014	6	2778.66666666667	267.523955313663
87	13	Repeated.Sorbitol	96	Glu2	Glu2Sor1	81	28908	25221	Passed	V3	ON	5	8.20884992122748	2.0925628098237	13	3204.30769230769	514.852630146949	8.32082432260527	2.16072767713073	7	3515.42857142857	428.351435600434	8.07821311962007	2.20649953903561	6	2841.33333333333	349.826623724763
87	13	Repeated.Sorbitol	96	Glu2	Glu2Sor1	82	29268	25581	Passed	V3	ON	5	8.52222754983218	2.14066844199942	13	3240.61538461538	524.884358448211	8.66988932705763	2.19932749791839	7	3477.71428571429	556.171950115464	8.34995547640249	2.26435835844907	6	2964	345.679620458019
87	13	Repeated.Sorbitol	96	Glu2	Glu2Sor1	83	29628	25941	Passed	V3	ON	5	8.88766353859853	2.05617544298893	13	3511.69230769231	542.651420437249	9.06067930288767	2.09305518246205	7	3820.57142857143	500.407453029648	8.68581181359454	2.19066216250023	6	3151.33333333333	341.820225654754
87	13	Repeated.Sorbitol	96	Glu2	Glu2Sor1	84	29988	26301	Passed	V3	OFF	5	8.98773888622508	2.02406171533191	13	3528.61538461538	421.912617031366	9.14972649790103	2.02232247152588	7	3728	459.843451622397	8.79875333926981	2.20114550770882	6	3296	229.977390193036
87	13	Repeated.Sorbitol	96	Glu2	Glu2Sor1	85	30348	26661	Passed	V3	OFF	5	9.36125762038496	2.11717087240318	13	3583.38461538462	398.764244983077	9.49497519399567	2.06595118119298	7	3805.71428571429	410.884296076042	9.20525378450579	2.36257649314018	6	3324	170.589565917731
87	13	Repeated.Sorbitol	96	Glu2	Glu2Sor1	86	30708	27021	Passed	V3	OFF	5	9.43749571888486	2.13642495902127	13	3411.69230769231	433.892341603956	9.55158376796845	2.11476338838179	7	3682.28571428571	369.726797462538	9.30439299495399	2.35546103945684	6	3096	256.299824424442
87	13	Repeated.Sorbitol	96	Glu2	Glu2Sor1	87	31068	27381	Passed	V3	OFF	5	9.49202000136996	2.14765240801029	13	3427.07692307692	451.599096090486	9.5550184454904	2.11689092661354	7	3714.28571428571	360.287715715146	9.41852181656278	2.38333269560778	6	3092	288.920750379754
87	13	Repeated.Sorbitol	96	Glu2	Glu2Sor1	88	31428	27741	Passed	V3	OFF	5	9.35221590519899	2.10646316170651	13	3647.38461538462	369.38090964512	9.45274138150363	2.10242362601523	7	3907.42857142857	294.803243504803	9.23493618284357	2.30529257148841	6	3344	134.342844989973
87	13	Repeated.Sorbitol	96	Glu2	Glu2Sor1	89	31788	28101	Passed	V3	OFF	5	9.24104390711693	2.15239199123278	13	3501.23076923077	489.722056178494	9.36929143874825	2.19545041935089	7	3804	449.408500142131	9.09142178688038	2.2988704820123	6	3148	234.865067645233
87	13	Repeated.Sorbitol	96	Glu2	Glu2Sor1	90	32148	28461	Passed	V3	OFF	5	9.2197753270772	2.16853805816474	13	3556	443.693587963586	9.4356952041725	2.20883858550834	7	3846.85714285714	378.950932871011	8.96786880379935	2.29999083491351	6	3216.66666666667	208.651543647936
87	13	Repeated.Sorbitol	96	Glu2	Glu2Sor1	91	32508	28821	Passed	V3	OFF	6	9.18244400301391	2.16151768634504	13	3655.07692307692	438.099391603181	9.37304414196667	2.14712334117351	7	3969.71428571429	343.828307098041	8.96007717423568	2.36025810949944	6	3288	135.952933031987
87	13	Repeated.Sorbitol	96	Glu2	Glu2Sor1	92	32868	29181	Passed	V3	ON	6	9.52428248510172	2.16156076306997	13	3425.23076923077	406.439448923238	9.8015519653988	2.12175844465928	7	3702.85714285714	306.078110167665	9.20080142475512	2.36182121563332	6	3101.33333333333	224.152329157354
87	13	Repeated.Sorbitol	96	Glu2	Glu2Sor1	93	33228	29541	Passed	V3	ON	6	9.59271182957737	2.18697407810895	13	3449.84615384615	467.083476863584	9.81999745579443	2.149045310506	7	3795.42857142857	340.28559433847	9.32754526565747	2.40417976903884	6	3046.66666666667	149.616398388234
87	13	Repeated.Sorbitol	96	Glu2	Glu2Sor1	94	33588	29901	Passed	V3	ON	6	9.47164189328036	2.23450763071988	13	3313.53846153846	430.533122106499	9.65526014501972	2.18964665068808	7	3606.28571428571	331.781913454061	9.25742059958445	2.47538373910343	6	2972	229.796431652017
87	13	Repeated.Sorbitol	96	Glu2	Glu2Sor1	95	33948	30261	Passed	V3	ON	6	9.61339817795739	2.25312499464779	13	3348.92307692308	410.937639538828	9.82661239028113	2.22364068393735	7	3621.71428571429	342.966331819764	9.3646482635797	2.47232353581547	6	3030.66666666667	195.986394085576
87	13	Repeated.Sorbitol	96	Glu2	Glu2Sor1	96	34308	30621	Passed	V3	ON	6	9.81580930200699	2.32270741839402	13	3406.76923076923	465.776440266886	10.0138659203664	2.31014287852752	7	3684.57142857143	436.980112874281	9.58474324725438	2.53472452956126	6	3082.66666666667	239.661984191625
87	13	Repeated.Sorbitol	96	Glu2	Glu2Sor1	97	34668	30981	Failed	V3	ON	6	9.95487704637304	2.29958007145316	13	3574.46153846154	448.064097978666	10.1339524233558	2.27669312979862	7	3844.57142857143	414.500043081163	9.74595577322648	2.52469672998288	6	3259.33333333333	233.120283687771
87	13	Repeated.Sorbitol	96	Glu2	Glu2Sor1	98	35028	31341	Passed	V3	ON	6	10.0939447907391	2.28154209770904	13	3742.15384615385	438.593556373447	10.2540389263452	2.2486457953354	7	4004.57142857143	395.760389268918	9.90716829919858	2.51944600948716	6	3436	254.63385477976
87	13	Repeated.Sorbitol	96	Glu2	Glu2Sor1	99	35388	31701	Failed	V3	ON	6	10.1619117747791	2.18405829913722	13	3755.69230769231	478.925078450931	10.2976084467625	2.15043597272171	7	4090.85714285714	319.689134718625	10.0035989907985	2.41726315815084	6	3364.66666666667	295.116700080945
87	13	Repeated.Sorbitol	96	Glu2	Glu2Sor1	100	35748	32061	Passed	V3	OFF	6	10.2298787588191	2.09500866084577	13	3769.23076923077	672.458939743555	10.3411779671797	2.05555173925046	7	4177.14285714286	272.291160691044	10.1000296823983	2.32933898174809	6	3293.33333333333	701.133558365784
87	13	Repeated.Sorbitol	96	Glu2	Glu2Sor1	101	36108	32421	Passed	V3	OFF	6	10.5093727880905	2.10261244675733	13	3740.30769230769	671.427038334224	10.5077386252809	2.02160254612448	7	4145.14285714286	292.324962324266	10.5112793113684	2.38874224585749	6	3268	694.458062088705
87	13	Repeated.Sorbitol	96	Glu2	Glu2Sor1	102	36468	32781	Failed	V3	OFF	6	10.5313217800306	2.05604575410479	13	3756.43076923077	599.039335019233	10.4951872111267	1.97779447742301	7	4126.28571428571	301.14518638096	10.5734787770852	2.33401201891615	6	3324.93333333333	580.923053998261
87	13	Repeated.Sorbitol	96	Glu2	Glu2Sor1	103	36828	33141	Passed	V3	OFF	6	10.5532707719707	2.01244870524043	13	3772.55384615385	542.912578314693	10.4826357969724	1.93697948121352	7	4107.42857142857	315.699676455782	10.635678242802	2.28089409598472	6	3381.86666666667	497.643385032562
87	13	Repeated.Sorbitol	96	Glu2	Glu2Sor1	104	37188	33501	Failed	V3	OFF	6	10.2173938854259	2.02276984531465	11	3739.10303030303	581.269908133055	10.1301078460473	2.0201535428711	6	4106.66666666667	323.724986163667	10.3221371326803	2.25888843969881	5	3298.02666666667	517.541731221315
87	13	Repeated.Sorbitol	96	Glu2	Glu2Sor1	105	37548	33861	Failed	V3	OFF	6	10.1591300358887	1.9829205988684	11	3669.91515151515	745.366618869703	10.0184525576333	2.04418954340296	6	4085.33333333333	324.146468950895	10.3279430097952	2.13101833340604	5	3171.41333333333	829.518744547437
87	13	Repeated.Sorbitol	96	Glu2	Glu2Sor1	106	37908	34221	Passed	V3	OFF	6	10.1008661863515	1.95585988787167	11	3600.72727272727	982.023736058257	9.90679726921935	2.07556597060681	6	4064	341.853769907544	10.3337488869101	2.01350815055904	5	3044.8	1247.63584430714
87	13	Repeated.Sorbitol	96	Glu2	Glu2Sor1	107	38268	34581	Passed	V3	OFF	7	10.1178661053995	1.99394495270092	11	3400	865.058610731088	9.993321460374	2.13866135220877	6	3848	490.002448973472	10.2673196794301	2.04230585254007	5	2862.4	953.081738362455
87	13	Repeated.Sorbitol	96	Glu2	Glu2Sor1	108	38628	34941	Passed	V3	ON	7	10.3266413017081	1.93624188149471	11	3445.09090909091	816.441235429159	10.386910062333	2.07536532212706	6	3850.66666666667	265.120852945721	10.2543187889581	1.99415856094796	5	2958.4	1017.72137640908
87	13	Repeated.Sorbitol	96	Glu2	Glu2Sor1	109	38988	35301	Passed	V3	ON	7	10.2845462640654	2.00011463065154	11	3298.90909090909	749.55579572777	10.3032056990205	2.10885873653702	6	3682.66666666667	256.63255184537	10.2621549421193	2.10734214121435	5	2838.4	914.477337061996
87	13	Repeated.Sorbitol	96	Glu2	Glu2Sor1	110	39348	35661	Passed	V3	ON	7	10.2923176556302	1.98817457632983	11	3488.72727272727	809.720580312627	10.2868803799347	2.08671521151969	6	3908	274.56438224941	10.2988423864648	2.10689874847728	5	2985.6	982.23255902052
87	13	Repeated.Sorbitol	96	Glu2	Glu2Sor1	111	39708	36021	Passed	V3	ON	7	10.3374079171052	2.05140466087415	11	3502.54545454545	789.570562221815	10.3051350549124	2.13792354516767	6	3940	283.283603478917	10.3761353517364	2.19176168326302	5	2977.6	909.248480889575
87	13	Repeated.Sorbitol	96	Glu2	Glu2Sor1	112	40068	36381	Passed	V3	ON	7	10.5577592487655	2.09235372052583	11	3557.09090909091	824.421427977883	10.524339566637	2.18461699017571	6	4017.33333333333	275.897565532331	10.5978628673197	2.23057958819752	5	3004.8	951.32076609312
87	13	Repeated.Sorbitol	96	Glu2	Glu2Sor1	113	40428	36741	Failed	V3	ON	7	10.7304096170971	2.21358991628075	10	3442.16	838.739948043757	10.6845503116652	2.46982925052142	5	3804.72	528.219075763078	10.7762689225289	2.21802648717653	5	3079.6	987.522556704403
87	13	Repeated.Sorbitol	96	Glu2	Glu2Sor1	114	40788	37101	Passed	V3	ON	7	10.9110418521817	2.23235793375775	10	3369.12	955.229122950789	10.8674087266251	2.5106819998151	5	3583.84	939.024242498563	10.9546749777382	2.21459153042159	5	3154.4	1027.62483426589
87	13	Repeated.Sorbitol	96	Glu2	Glu2Sor1	115	41148	37461	Failed	V3	ON	7	11.0004897595726	2.21790023784025	10	3183.28	993.438755926996	10.9978183437222	2.49669908211835	5	3118.16	1103.48218291008	11.003161175423	2.19872898477037	5	3248.4	996.140953881528
87	13	Repeated.Sorbitol	96	Glu2	Glu2Sor1	116	41508	37821	Passed	V3	OFF	7	11.0899376669635	2.21300727315777	10	2997.44	1231.64559404617	11.1282279608192	2.4998565926347	5	2652.48	1466.14636104313	11.0516473731077	2.18316383480778	5	3342.4	982.883919901023
87	13	Repeated.Sorbitol	96	Glu2	Glu2Sor1	117	41868	38181	Passed	V3	OFF	7	11.5045859305432	2.36775027369923	10	2805.2	1145.47232373569	11.3936776491541	2.59267817260722	5	2530.4	1512.11533951614	11.6154942119323	2.4210145255534	5	3080	690.622907236648
87	13	Repeated.Sorbitol	96	Glu2	Glu2Sor1	118	42228	38541	Passed	V3	OFF	7	11.5804096170971	2.37457957847815	10	2956.4	1058.52971406359	11.4872662511131	2.64185637768836	5	2704.8	1321.88471509432	11.673552983081	2.384495555832	5	3208	784.510038176695
87	13	Repeated.Sorbitol	96	Glu2	Glu2Sor1	119	42588	38901	Passed	V3	OFF	7	11.4671638468388	2.60986050146687	8	3137	847.778272899229	11.576803205699	3.03925641671389	4	3078	1064.07769139914	11.3575244879786	2.57372608281707	4	3196	731.770455812477
87	14	Repeated.Sorbitol	96	Glu2	Glu2Sor1	1	117	-3570	Passed	V3	OFF	NA	-0.00119154006553476	0.00273016127194268	3	3616	2076.25817277139	-0.00119154006553476	0.00273016127194268	3	3616	2076.25817277139	NA	NA	0	NA	NA
87	14	Repeated.Sorbitol	96	Glu2	Glu2Sor1	2	477	-3210	Passed	V3	OFF	NA	-0.00595770032767356	0.00440829567677946	3	3650.66666666667	1825.30362771056	-0.00595770032767356	0.00440829567677946	3	3650.66666666667	1825.30362771056	NA	NA	0	NA	NA
87	14	Repeated.Sorbitol	96	Glu2	Glu2Sor1	3	837	-2850	Passed	V3	OFF	NA	-0.0053619302949062	0.00543589144798767	3	3597.33333333333	1792.16665891689	-0.0053619302949062	0.00543589144798767	3	3597.33333333333	1792.16665891689	NA	NA	0	NA	NA
87	14	Repeated.Sorbitol	96	Glu2	Glu2Sor1	4	1197	-2490	Passed	V3	OFF	NA	-0.00685135537682458	0.0052363407301897	3	3661.33333333333	1627.07754373703	-0.00685135537682458	0.0052363407301897	3	3661.33333333333	1627.07754373703	NA	NA	0	NA	NA
87	14	Repeated.Sorbitol	96	Glu2	Glu2Sor1	5	1557	-2130	Passed	V3	OFF	NA	-0.00178731009830212	0.00731488183366615	3	3840	1811.39504250177	-0.00178731009830212	0.00731488183366615	3	3840	1811.39504250177	NA	NA	0	NA	NA
87	14	Repeated.Sorbitol	96	Glu2	Glu2Sor1	6	1917	-1770	Passed	V3	OFF	NA	-0.00625558534405726	0.00586008804674	3	3858.66666666667	1740.57155363787	-0.00625558534405726	0.00586008804674	3	3858.66666666667	1740.57155363787	NA	NA	0	NA	NA
87	14	Repeated.Sorbitol	96	Glu2	Glu2Sor1	7	2277	-1410	Passed	V3	OFF	NA	-0.00685135537682458	0.0052363407301897	3	3877.33333333333	1793.59452868627	-0.00685135537682458	0.0052363407301897	3	3877.33333333333	1793.59452868627	NA	NA	0	NA	NA
87	14	Repeated.Sorbitol	96	Glu2	Glu2Sor1	8	2637	-1050	Passed	V3	OFF	NA	0.017426273458445	0.044632083275941	4	2978	2250.09510910095	-0.00476616026213888	0.00574539812987363	3	3896	1593.12523048253	NA	NA	1	224	NA
87	14	Repeated.Sorbitol	96	Glu2	Glu2Sor1	9	2997	-690	Passed	V3	OFF	NA	0.00357462019660407	0.0234517061969194	4	3186	2188.53619267918	-0.0080428954423593	0.0038953520496342	3	4024	1723.67978464679	NA	NA	1	672	NA
87	14	Repeated.Sorbitol	96	Glu2	Glu2Sor1	10	3357	-330	Passed	V3	OFF	NA	0.000223413762287712	0.0176840613523327	4	3316	2059.10012707817	-0.00834078045874296	0.00538669684838396	3	4117.33333333333	1583.36014012395	NA	NA	1	912	NA
87	14	Repeated.Sorbitol	96	Glu2	Glu2Sor1	11	3717	30	Passed	V3	ON	1	-0.000223413762287776	0.0148173468872761	4	3440	2128.46110292546	-0.00714924039320824	0.00644423820458266	3	4224	1762.83408181258	NA	NA	1	1088	NA
87	14	Repeated.Sorbitol	96	Glu2	Glu2Sor1	12	4077	390	Passed	V3	ON	1	0.00469168900804285	0.0150667697051719	4	3178	1679.6999732095	-0.00238308013106944	0.00634012411492191	3	3845.33333333333	1249.03375988535	NA	NA	1	1176	NA
87	14	Repeated.Sorbitol	96	Glu2	Glu2Sor1	13	4437	750	Passed	V3	ON	1	-0.000670241286863328	0.0127300108327921	4	3280	1749.33739836926	-0.00655347036044092	0.00595024854198342	3	3973.33333333333	1306.14139101911	NA	NA	1	1200	NA
87	14	Repeated.Sorbitol	96	Glu2	Glu2Sor1	14	4797	1110	Passed	V3	ON	1	0.00245755138516528	0.0156219320854362	4	3254	1927.54489787744	-0.00506404527852254	0.00515951983190014	3	3994.66666666667	1510.50366875865	NA	NA	1	1032	NA
87	14	Repeated.Sorbitol	96	Glu2	Glu2Sor1	15	5157	1470	Passed	V3	ON	1	0.00737265415549594	0.0118191300056542	4	3402	1964.82535271374	0.00268096514745306	0.00880148150294554	3	4152	1554.2869747894	NA	NA	1	1152	NA
87	14	Repeated.Sorbitol	96	Glu2	Glu2Sor1	16	5517	1830	Passed	V3	ON	1	0.0366398570151921	0.0422891821166819	4	3472	1937.22275435738	0.0381292820971105	0.0516648048839724	3	4213.33333333333	1527.02237486336	NA	NA	1	1248	NA
87	14	Repeated.Sorbitol	96	Glu2	Glu2Sor1	17	5877	2190	Passed	V3	ON	1	0.0907059874888292	0.103798716796815	4	3544	1818.38903061657	0.103366100685135	0.123286615721814	3	4250.66666666667	1401.26419112647	NA	NA	1	1424	NA
87	14	Repeated.Sorbitol	96	Glu2	Glu2Sor1	18	6237	2550	Passed	V3	ON	1	0.17426273458445	0.184759804510464	4	3658	1863.30029785861	0.193923145665773	0.221099722887203	3	4357.33333333333	1507.78955207062	NA	NA	1	1560	NA
87	14	Repeated.Sorbitol	96	Glu2	Glu2Sor1	19	6597	2910	Passed	V3	OFF	1	0.300491510277033	0.294282995821638	4	3810	1849.27949933661	0.329758713136729	0.353219913743908	3	4504	1496.6415736575	NA	NA	1	1728	NA
87	14	Repeated.Sorbitol	96	Glu2	Glu2Sor1	20	6957	3270	Passed	V3	OFF	1	0.429624664879357	0.397371047424808	4	3940	1838.56755836348	0.453083109919571	0.483274075587554	3	4621.33333333333	1511.6895624874	NA	NA	1	1896	NA
87	14	Repeated.Sorbitol	96	Glu2	Glu2Sor1	21	7317	3630	Passed	V3	OFF	1	0.494638069705094	0.635110485416855	4	3994	2034.38573857893	0.630622579684242	0.702920529863822	3	4770.66666666667	1608.98145835598	NA	NA	1	1664	NA
87	14	Repeated.Sorbitol	96	Glu2	Glu2Sor1	22	7677	3990	Passed	V3	OFF	1	0.571403038427167	0.649955323391191	5	3251.2	2443.2280286539	0.747095621090259	0.824266357011374	3	4781.33333333333	1600.88642112216	0.307864164432529	0.315322863102848	2	956	1091.77287015203
87	14	Repeated.Sorbitol	96	Glu2	Glu2Sor1	23	8037	4350	Passed	V3	OFF	1	0.567113494191242	0.670140177062209	5	3276.8	2156.03042650144	0.770330652368186	0.843708340897453	3	4688	1264.30376096886	0.262287756925827	0.250868089482627	2	1160	678.822509939086
87	14	Repeated.Sorbitol	96	Glu2	Glu2Sor1	24	8397	4710	Passed	V3	OFF	1	0.701876675603217	0.847787282650178	5	3451.2	2165.90009003186	0.961870717902889	1.06379502401196	3	4794.66666666667	1571.45198250959	0.311885612153709	0.3235376871917	2	1436	537.401153701776
87	14	Repeated.Sorbitol	96	Glu2	Glu2Sor1	25	8757	5070	Passed	V3	OFF	1	0.754066130473637	0.905064653637113	5	3484.8	1997.9157139379	1.02412868632708	1.14122478995863	3	4714.66666666667	1505.96325763059	0.348972296693476	0.353237435820626	2	1640	294.156420973604
87	14	Repeated.Sorbitol	96	Glu2	Glu2Sor1	26	9117	5430	Passed	V3	OFF	1	0.810545129579982	0.968913110307949	5	3433.6	1765.56755747267	1.08370568960381	1.22860908232176	3	4541.33333333333	1277.55600007723	0.400804289544236	0.420219847622032	2	1772	39.5979797464467
87	14	Repeated.Sorbitol	96	Glu2	Glu2Sor1	27	9477	5790	Passed	V3	ON	2	0.797140303842717	0.955887837651591	5	3446.4	1696.33392939008	1.0548108430146	1.21985070826772	3	4488	1283.81930192687	0.410634495084897	0.425275123984403	2	1884	277.185858225127
87	14	Repeated.Sorbitol	96	Glu2	Glu2Sor1	28	9837	6150	Passed	V3	ON	2	0.85183199285076	1.01034716733517	5	3353.6	1535.2852503688	1.13523979743819	1.27701847316524	3	4280	1205.93200471668	0.426720285969616	0.46824497306455	2	1964	288.499566724111
87	14	Repeated.Sorbitol	96	Glu2	Glu2Sor1	29	10197	6510	Passed	V3	ON	2	0.848793565683646	1.01007521919486	5	3460.8	1657.82122075934	1.13494191242181	1.27567466248414	3	4440	1360.4940279178	0.419571045576408	0.460662058520995	2	1992	316.783837971573
87	14	Repeated.Sorbitol	96	Glu2	Glu2Sor1	30	10557	6870	Passed	V3	ON	2	0.883646112600536	1.03056066237459	5	3491.2	1649.92702868945	1.17605004468275	1.29668485384241	3	4501.33333333333	1250.72352393858	0.445040214477212	0.494153264421698	2	1976	328.097546470558
87	14	Repeated.Sorbitol	96	Glu2	Glu2Sor1	31	10917	7230	Passed	V3	ON	2	0.884539767649687	1.0355614016726	5	3417.6	1601.45333993844	1.18051831992851	1.30512713430559	3	4384	1238.81233445587	0.440571939231457	0.475195978062809	2	1968	429.920922961421
87	14	Repeated.Sorbitol	96	Glu2	Glu2Sor1	32	11277	7590	Failed	V3	ON	2	0.953976764968722	1.12024182955781	5	3521.6	1668.38508744234	1.28269288054811	1.40743125982852	3	4518.66666666667	1310.14706553628	0.460902591599643	0.497628766920828	2	2026	494.974746830583
87	14	Repeated.Sorbitol	96	Glu2	Glu2Sor1	33	11637	7950	Passed	V3	ON	2	1.02341376228776	1.20513904584693	5	3625.6	1735.84699786588	1.38486744116771	1.50981964861393	3	4653.33333333333	1381.53151731451	0.481233243967828	0.520061555778846	2	2084	560.028570699746
87	14	Repeated.Sorbitol	96	Glu2	Glu2Sor1	34	11997	8310	Passed	V3	ON	2	1.06613047363718	1.24676025523414	5	3676.8	1778.57111187605	1.4489127196902	1.55884011781143	3	4706.66666666667	1448.89107020967	0.491957104557641	0.508687183963513	2	2132	707.106781186548
87	14	Repeated.Sorbitol	96	Glu2	Glu2Sor1	35	12357	8670	Passed	V3	OFF	2	1.16264521894549	1.37903700696772	5	3708.8	1591.66428621113	1.59904676794757	1.71874385886338	3	4640	1176.7344645246	0.508042895442359	0.520061555778846	2	2312	927.72409691675
87	14	Repeated.Sorbitol	96	Glu2	Glu2Sor1	36	12717	9030	Passed	V3	OFF	2	1.22537980339589	1.48666244533071	5	3872	1790.36532584833	1.70688114387846	1.85418757562588	3	4848	1411.4729894688	0.503127792672029	0.475195978062809	2	2408	1301.07647738325
87	14	Repeated.Sorbitol	96	Glu2	Glu2Sor1	37	13077	9390	Passed	V3	OFF	2	1.31528150134048	1.60285863489174	5	3971.2	1930.27749300457	1.83735478105451	1.99540325520431	3	4997.33333333333	1625.48372287554	0.532171581769437	0.518797736688253	2	2432	1312.39018588223
87	14	Repeated.Sorbitol	96	Glu2	Glu2Sor1	38	13437	9750	Passed	V3	OFF	2	1.42430741733691	1.77282044430444	5	4094.4	1977.84852807287	2.00506404527852	2.2083343400832	3	5133.33333333333	1646.53008880291	0.553172475424486	0.537123113501846	2	2536	1459.46839636903
87	14	Repeated.Sorbitol	96	Glu2	Glu2Sor1	39	13797	10110	Passed	V3	OFF	2	1.50348525469169	1.9476568144862	5	4016	1946.70593567698	2.14626154304438	2.4314247472124	3	5000	1633.07807529218	0.539320822162645	0.501104269419957	2	2540	1600.88975260634
87	14	Repeated.Sorbitol	96	Glu2	Glu2Sor1	40	14157	10470	Passed	V3	OFF	2	1.49865951742627	1.96752695904174	5	3966.4	1832.9028343041	2.14477211796247	2.46256747002076	3	4864	1492.91660852172	0.529490616621984	0.474564068517513	2	2620	1714.02683759619
87	14	Repeated.Sorbitol	96	Glu2	Glu2Sor1	41	14517	10830	Passed	V3	OFF	2	1.54512957998213	2.0423120986473	5	4006.4	1829.51272201097	2.20703008638665	2.56457845284041	3	4869.33333333333	1517.92138575531	0.552278820375335	0.494153264421698	2	2712	1787.56594283959
87	14	Repeated.Sorbitol	96	Glu2	Glu2Sor1	42	14877	11190	Passed	V3	OFF	2	1.56121537086685	2.082459512423	5	3884.8	1713.18276900044	2.23264819779565	2.62045114526288	3	4664	1364.29908744381	0.554066130473637	0.481515073515772	2	2716	1861.10504808299
87	14	Repeated.Sorbitol	96	Glu2	Glu2Sor1	43	15237	11550	Passed	V3	OFF	3	1.50160857908847	2.03545793072664	5	3884	1807.26533746431	2.15117664581472	2.57044586661885	3	4662.66666666667	1562.56370536799	0.527256478999106	0.439809043526217	2	2716	1906.35988207893
87	14	Repeated.Sorbitol	96	Glu2	Glu2Sor1	44	15597	11910	Passed	V3	ON	3	1.51474530831099	1.96835015514168	5	3644.8	1492.75155334034	2.1623473339291	2.46320064533128	3	4261.33333333333	1305.40619476596	0.543342269883825	0.466349244428661	2	2720	1629.17402385381
87	14	Repeated.Sorbitol	96	Glu2	Glu2Sor1	45	15957	12270	Passed	V3	ON	3	1.53815907059875	1.99369338233395	5	3788.8	1686.73507107666	2.19541257074769	2.49298596284707	3	4514.66666666667	1523.79176180124	0.552278820375335	0.478987435334587	2	2700	1668.77200360025
87	14	Repeated.Sorbitol	96	Glu2	Glu2Sor1	46	16317	12630	Passed	V3	ON	3	1.56943699731903	2.02070883920194	5	3796.8	1606.5725006983	2.23562704795949	2.52626535350224	3	4477.33333333333	1305.40619476596	0.570151921358356	0.49036180714992	2	2776	1855.4481938335
87	14	Repeated.Sorbitol	96	Glu2	Glu2Sor1	47	16677	12990	Failed	V3	ON	3	1.53279714030384	1.95323686630639	5	3865.6	1650.45108985392	2.16934763181412	2.44778190597836	3	4540	1328.75279868003	0.577971403038427	0.488150123741383	2	2854	1988.38426869657
87	14	Repeated.Sorbitol	96	Glu2	Glu2Sor1	48	17037	13350	Passed	V3	ON	3	1.49615728328865	1.88596020234635	5	3934.4	1696.10754376012	2.10306821566875	2.36946099068179	3	4602.66666666667	1352.36287043579	0.585790884718499	0.485938440332846	2	2932	2121.32034355964
87	14	Repeated.Sorbitol	96	Glu2	Glu2Sor1	49	17397	13710	Passed	V3	ON	3	1.52314566577301	1.9013178092389	5	3971.2	1688.93433856974	2.1131963062258	2.40247959237632	3	4701.33333333333	1226.2289073959	0.638069705093834	0.552288942588957	2	2876	2098.69292656167
87	14	Repeated.Sorbitol	96	Glu2	Glu2Sor1	50	17757	14070	Passed	V3	ON	3	1.58784629133155	1.94836419144848	5	4062.4	1771.0688298313	2.17485850461722	2.46884161528184	3	4832	1368.84184623352	0.707327971403038	0.640124369385141	2	2908	2087.37921806269
87	14	Repeated.Sorbitol	96	Glu2	Glu2Sor1	51	18117	14430	Passed	V3	ON	3	1.6893655049151	2.10821357479082	5	4046.4	1702.67930039688	2.29758713136729	2.69074816189483	3	4813.33333333333	1213.50621478974	0.777033065236819	0.723536429364251	2	2896	2059.09494681523
87	14	Repeated.Sorbitol	96	Glu2	Glu2Sor1	52	18477	14790	Failed	V3	OFF	3	1.71611557938636	2.16740775594677	5	4144.53333333333	1783.96850993633	2.31903485254692	2.78124117938924	3	4921.77777777778	1319.23569342814	0.811736669645517	0.770508372231275	2	2978.66666666667	2172.23203180507
87	14	Repeated.Sorbitol	96	Glu2	Glu2Sor1	53	18837	15150	Failed	V3	OFF	3	1.74286565385761	2.22752188379935	5	4242.66666666667	1867.32083775422	2.34048257372654	2.87232884901734	3	5030.22222222222	1427.02633057283	0.846440274054215	0.817480315098299	2	3061.33333333333	2285.36911679492
87	14	Repeated.Sorbitol	96	Glu2	Glu2Sor1	54	19197	15510	Passed	V3	OFF	3	1.76961572832887	2.28848346372278	5	4340.8	1952.47207406406	2.36193029490617	2.96395634712134	3	5138.66666666667	1536.44438016263	0.881143878462913	0.864452257965323	2	3144	2398.50620178477
87	14	Repeated.Sorbitol	96	Glu2	Glu2Sor1	55	19557	15870	Passed	V3	OFF	3	1.87077747989276	2.48729033750786	5	4318.4	1990.06653155114	2.51146857313077	3.23080468015642	3	5130.66666666667	1632.28102155644	0.909740840035746	0.889728639777175	2	3100	2358.90822203832
87	14	Repeated.Sorbitol	96	Glu2	Glu2Sor1	56	19917	16230	Passed	V3	OFF	3	1.92135835567471	2.56173604506459	5	4206.4	1875.18020467367	2.56181114089961	3.3387299874639	3	5000	1461.63743794417	0.960679177837355	0.937753765219693	2	3016	2251.42799129797
87	14	Repeated.Sorbitol	96	Glu2	Glu2Sor1	57	20277	16590	Passed	V3	OFF	3	1.83395889186774	2.424730581809	5	4193.6	1910.69746427842	2.42508191837951	3.16841769138121	3	5042.66666666667	1536.25692295701	0.947274352100089	0.904894468864286	2	2920	2115.66348931015
87	14	Repeated.Sorbitol	96	Glu2	Glu2Sor1	58	20637	16950	Passed	V3	OFF	3	1.84253798033959	2.46042211079032	5	4230.4	1943.99506172212	2.4325290437891	3.22187916941264	3	5037.33333333333	1664.16024869402	0.957551385165326	0.918164569315508	2	3020	2166.57517755558
87	14	Repeated.Sorbitol	96	Glu2	Glu2Sor1	59	20997	17310	Passed	V3	OFF	4	1.84682752457551	2.46409799897523	5	4107.2	1885.45251862782	2.43312481382186	3.22965615955768	3	4901.33333333333	1564.18583721159	0.967381590705987	0.920692207496693	2	2916	2143.94776055761
87	14	Repeated.Sorbitol	96	Glu2	Glu2Sor1	60	21357	17670	Passed	V3	ON	4	1.95644921060471	2.46700214204268	5	3905.06666666667	1758.04598599948	2.52556846390627	3.21934420447921	3	4623.11111111111	1552.17944743417	1.10277033065237	1.0894120560908	2	2828	1917.67359057792
87	14	Repeated.Sorbitol	96	Glu2	Glu2Sor1	61	21717	18030	Passed	V3	ON	4	1.94078045874293	2.50430037070949	5	3899.73333333333	1635.43277316909	2.53102968920663	3.27458202788523	3	4579.55555555556	1337.26708598517	1.05540661304736	1.01358291065525	2	2880	1912.01673632842
87	14	Repeated.Sorbitol	96	Glu2	Glu2Sor1	62	22077	18390	Passed	V3	ON	4	1.95120643431635	2.5376990586619	5	3950.4	1833.74065778125	2.55376824545725	3.31789705598042	3	4672	1632.25488205733	1.047363717605	1.00979145338347	2	2868	2053.43809256573
87	14	Repeated.Sorbitol	96	Glu2	Glu2Sor1	63	22437	18750	Passed	V3	ON	4	1.99624664879357	2.59086746613951	5	4124.8	1915.04861557089	2.60053619302949	3.38973396826739	3	4898.66666666667	1692.03940064448	1.08981233243968	1.06350376473365	2	2964	2110.00663506066
87	14	Repeated.Sorbitol	96	Glu2	Glu2Sor1	64	22797	19110	Passed	V3	ON	4	2.02430741733691	2.58813722052254	5	4019.2	1751.58533905716	2.62883526958594	3.38300048516822	3	4674.66666666667	1369.15350977651	1.11751563896336	1.07866959382077	2	3036	2302.3396795434
87	14	Repeated.Sorbitol	96	Glu2	Glu2Sor1	65	23157	19470	Passed	V3	ON	4	2.03932082216265	2.55657310652648	5	4004.8	1835.43433551844	2.63032469466786	3.33803145464583	3	4696	1569.16283412525	1.15281501340483	1.11342461881206	2	2968	2228.8005743
87	14	Repeated.Sorbitol	96	Glu2	Glu2Sor1	66	23517	19830	Passed	V3	ON	4	2.08525469168901	2.57173285655217	5	4099.2	1842.68152430093	2.682454572535	3.34964245105664	3	4802.66666666667	1553.5318900278	1.18945487042002	1.1576582869828	2	3044	2245.77113704847
87	14	Repeated.Sorbitol	96	Glu2	Glu2Sor1	67	23877	20190	Passed	V3	ON	4	2.10848972296693	2.52288749152897	5	4150.4	1847.55319273898	2.68722073279714	3.278277049428	3	4920	1511.04731891493	1.24039320822163	1.20568341242532	2	2996	2155.2614690566
87	14	Repeated.Sorbitol	96	Glu2	Glu2Sor1	68	24237	20550	Passed	V3	OFF	4	2.01465594280608	2.4821906927804	5	4371.2	1978.90959874371	2.6058981233244	3.23027264444431	3	5269.33333333333	1524.29568435174	1.1277926720286	1.07424622700369	2	3024	2228.8005743
87	14	Repeated.Sorbitol	96	Glu2	Glu2Sor1	69	24597	20910	Passed	V3	OFF	4	2.02091152815013	2.4323922667279	5	4376	2031.55113152488	2.60649389335716	3.15852100153947	3	5330.66666666667	1597.04393594332	1.14253798033959	1.06855904109602	2	2944	2138.29090630812
87	14	Repeated.Sorbitol	96	Glu2	Glu2Sor1	70	24957	21270	Passed	V3	OFF	4	2.09133154602323	2.4923156864897	5	4406.4	1946.47907771956	2.68215668751862	3.2352195489448	3	5352	1422.04359989418	1.20509383378016	1.13806909107862	2	2988	2098.69292656167
87	14	Repeated.Sorbitol	96	Glu2	Glu2Sor1	71	25317	21630	Failed	V3	OFF	4	2.11123026511766	2.49106390457345	5	4393.06666666667	2001.25347386748	2.6934763181412	3.23485588856873	3	5360.88888888889	1497.8249910132	1.23786118558237	1.16208165379988	2	2941.33333333333	2123.20596164281
87	14	Repeated.Sorbitol	96	Glu2	Glu2Sor1	72	25677	21990	Failed	V3	OFF	4	2.13112898421209	2.48993600370143	5	4379.73333333333	2057.49932361269	2.70479594876378	3.23450941589409	3	5369.77777777778	1576.24664360673	1.27062853738457	1.18609421652113	2	2894.66666666667	2147.71899672394
87	14	Repeated.Sorbitol	96	Glu2	Glu2Sor1	73	26037	22350	Passed	V3	OFF	4	2.15102770330652	2.48893215228988	5	4366.4	2115.09924117049	2.71611557938636	3.23418013644478	3	5378.66666666667	1656.93371422436	1.30339588918677	1.21010677924239	2	2848	2172.23203180507
87	14	Repeated.Sorbitol	96	Glu2	Glu2Sor1	74	26397	22710	Passed	V3	OFF	4	2.12082216264522	2.45585752007897	5	3931.2	1579.29199326787	2.67202859696157	3.19647544388202	3	4626.66666666667	929.59632816257	1.29401251117069	1.18798994515702	2	2888	2149.6046148071
87	14	Repeated.Sorbitol	96	Glu2	Glu2Sor1	75	26757	23070	Passed	V3	OFF	5	2.09633601429848	2.41278583580181	5	4161.6	1869.9595717555	2.63479296991361	3.14016273834857	3	4954.66666666667	1417.9271255369	1.28865058087578	1.17914321152288	2	2972	2291.02597104441
87	14	Repeated.Sorbitol	96	Glu2	Glu2Sor1	76	27117	23430	Passed	V3	ON	5	2.31331546023235	2.60249770172344	5	4070.4	1868.76986277069	2.89186773905273	3.37327745426396	3	4805.33333333333	1725.30036032377	1.44548704200179	1.35039069829817	2	2968	1991.21269582132
87	14	Repeated.Sorbitol	96	Glu2	Glu2Sor1	77	27477	23790	Passed	V3	ON	5	2.39553172475424	2.68335078546548	5	4145.6	1938.54708480346	2.97021149836163	3.47162297520111	3	4928	1770.65863451993	1.53351206434316	1.49004270780865	2	2972	2042.12438406675
87	14	Repeated.Sorbitol	96	Glu2	Glu2Sor1	78	27837	24150	Passed	V3	ON	5	2.31224307417337	2.56285697490542	5	4120	1871.26481290062	2.85165326184093	3.31388367642919	3	4920	1568.42851287523	1.50312779267203	1.45844723054384	2	2920	2070.40865531421
87	14	Repeated.Sorbitol	96	Glu2	Glu2Sor1	79	28197	24510	Failed	V3	ON	5	2.33798033958892	2.58984443351423	5	4116	1842.34415894534	2.88710157879059	3.34980934039631	3	4912	1476.60692128948	1.51429848078642	1.45781532099854	2	2922	2112.8350621854
87	14	Repeated.Sorbitol	96	Glu2	Glu2Sor1	80	28557	24870	Passed	V3	ON	5	2.36371760500447	2.61688765578235	5	4112	1816.82800506817	2.92254989574024	3.38576572200161	3	4904	1388.13255851161	1.5254691689008	1.45718341145324	2	2924	2155.2614690566
87	14	Repeated.Sorbitol	96	Glu2	Glu2Sor1	81	28917	25230	Passed	V3	ON	5	2.3769436997319	2.62425281330719	5	4203.2	1961.51451689759	2.94608281203455	3.39194450508737	3	5008	1648.93177542311	1.52323503127793	1.45149622554558	2	2996	2257.08484554746
87	14	Repeated.Sorbitol	96	Glu2	Glu2Sor1	82	29277	25590	Passed	V3	ON	5	2.42609472743521	2.68000298492754	5	4195.2	1847.06989580795	3.00804289544236	3.46755294713072	3	5005.33333333333	1453.32354736767	1.55317247542449	1.46350250690621	2	2980	2121.32034355964
87	14	Repeated.Sorbitol	96	Glu2	Glu2Sor1	83	29637	25950	Failed	V3	ON	5	2.42214030384272	3.18607745455006	4	4231	2245.33026523939	3.05808757819482	3.57771724777869	3	5142.66666666667	1604.81940832398	NA	NA	1	1496	NA
87	14	Repeated.Sorbitol	96	Glu2	Glu2Sor1	84	29997	26310	Failed	V3	OFF	5	2.45866845397676	3.27936098314162	4	4338	2368.06644050936	3.10813226094727	3.68788466024083	3	5280	1757.10671275253	NA	NA	1	1512	NA
87	14	Repeated.Sorbitol	96	Glu2	Glu2Sor1	85	30357	26670	Failed	V3	OFF	5	2.49519660411081	3.37268228682583	4	4445	2492.74654414229	3.15817694369973	3.79805491373076	3	5417.33333333333	1909.99616055461	NA	NA	1	1528	NA
87	14	Repeated.Sorbitol	96	Glu2	Glu2Sor1	86	30717	27030	Passed	V3	OFF	5	2.53172475424486	3.46603831437905	4	4552	2619.09297276748	3.20822162645219	3.90822776798865	3	5554.66666666667	2063.35390404393	NA	NA	1	1544	NA
87	14	Repeated.Sorbitol	96	Glu2	Glu2Sor1	87	31077	27390	Passed	V3	OFF	5	2.57260947274352	3.50251444350298	4	4340	2470.99008496594	3.25320226392612	3.95248932395295	3	5320	1842.90205925329	NA	NA	1	1400	NA
87	14	Repeated.Sorbitol	96	Glu2	Glu2Sor1	88	31437	27750	Passed	V3	OFF	5	2.6642091152815	3.63842573563501	4	4438	2664.37534893265	3.36759011021746	4.10959168365596	3	5450.66666666667	2120.23143390842	NA	NA	1	1400	NA
87	14	Repeated.Sorbitol	96	Glu2	Glu2Sor1	89	31797	28110	Passed	V3	OFF	5	2.66823056300268	3.61511744179883	4	4402	2545.69649932325	3.37146261543044	4.07877423494199	3	5400	1935.15684118885	NA	NA	1	1408	NA
87	14	Repeated.Sorbitol	96	Glu2	Glu2Sor1	90	32157	28470	Passed	V3	OFF	5	2.70531724754245	3.69424944632696	4	4329.33333333333	2497.29738361738	3.41286863270777	4.17940721653614	3	5316.44444444444	1873.07534799304	NA	NA	1	1368	NA
87	14	Repeated.Sorbitol	96	Glu2	Glu2Sor1	91	32517	28830	Failed	V3	OFF	6	2.78932082216265	3.74842106557154	4	4254.66666666667	2535.54920634126	3.5110217456062	4.2368475768943	3	5232.88888888889	1975.34867058207	NA	NA	1	1320	NA
87	14	Repeated.Sorbitol	96	Glu2	Glu2Sor1	92	32877	29190	Passed	V3	ON	6	2.87332439678284	3.80270335371111	4	4180	2576.22773320476	3.60917485850462	4.29441192509425	3	5149.33333333333	2077.92717228813	NA	NA	1	1272	NA
87	14	Repeated.Sorbitol	96	Glu2	Glu2Sor1	93	33237	29550	Passed	V3	ON	6	2.87555853440572	3.76181531240562	4	4335	2720.19680660548	3.61930294906166	4.23177824808705	3	5326.66666666667	2280.08537851839	NA	NA	1	1360	NA
87	14	Repeated.Sorbitol	96	Glu2	Glu2Sor1	94	33597	29910	Passed	V3	ON	6	2.85701519213584	3.72469077937488	4	4302	2570.30737461495	3.59636580280012	4.18690173636814	3	5269.33333333333	2072.51473657809	NA	NA	1	1400	NA
87	14	Repeated.Sorbitol	96	Glu2	Glu2Sor1	95	33957	30270	Passed	V3	ON	6	2.8302055406613	3.66624515292767	4	4444	2770.05318841835	3.55823652070301	4.12090471069709	3	5442.66666666667	2350.69805235239	NA	NA	1	1448	NA
87	14	Repeated.Sorbitol	96	Glu2	Glu2Sor1	96	34317	30630	Failed	V3	ON	6	2.88527703306524	3.7270499674081	4	4283	2466.07569497234	3.62347333929103	4.19127062717055	3	5238.66666666667	1908.53381770754	NA	NA	1	1416	NA
87	14	Repeated.Sorbitol	96	Glu2	Glu2Sor1	97	34677	30990	Passed	V3	ON	6	2.94034852546917	3.78796867584845	4	4122	2190.30956716168	3.68871015787906	4.26178240137086	3	5034.66666666667	1482.7074334923	NA	NA	1	1384	NA
[truncated: 1,331 more rows]
