# Supplementary material for: Yeast cell responses and survival during periodic osmotic stress are controlled by glucose availability
Source: eLife. 2024 Apr 3;12:RP88750. doi: 10.7554/eLife.88750 (PMC10990491; doi:10.7554/eLife.88750)
Supplement: Figure 7—source data 1. [file elife-88750-fig7-data1.zip › Data.Figure.7c.txt]

Experiment	Position	Condition	Period	Medium.OFF	Medium.ON	Frame	Autofocus	Time	Time.Relative	Valve.ID	Valve.Status	Period.Number	Mean.Fold.Change	SD.Fold.Change	N.Cells	Mean.Fold.Change.Mothers	SD.Fold.Change.Mothers	N.Cells.Mothers	Mean.Fold.Change.Daughters	SD.Fold.Change.Daughters	N.Cells.Daughters	Mean.Area	SD.Area	Mean.Area.Mothers	SD.Area.Mothers	Mean.Area.Daughters	SD.Area.Daughters
84	1	Antiphase	24	Glu2	Glu0Sor1	1	Passed	0	-3601	V1	OFF	NA	0.0135346527919473	0.00856009305210757	13	0.0135346527919473	0.00856009305210757	13	NA	NA	0	3952	1213.6468459427	3952	1213.6468459427	NA	NA
84	1	Antiphase	24	Glu2	Glu0Sor1	2	Passed	360	-3241	V1	OFF	NA	0.000442086648983246	0.03102427908162	16	-0.0116982928654016	0.00877631150556434	13	0.0530503978779841	0.0405853843237083	3	3358.5	1818.4552418651	4038.76923076923	1204.88714228388	410.666666666667	218.552815889737
84	1	Antiphase	24	Glu2	Glu0Sor1	3	Passed	720	-2881	V1	OFF	NA	-0.00213241795391892	0.0269710155693426	17	-0.0131265728082704	0.00869196883089657	13	0.0335985853227233	0.0367614830788039	4	3345.88235294118	1856.89962983844	4161.23076923077	1226.37175942195	696	361.271827483591
84	1	Antiphase	24	Glu2	Glu0Sor1	4	Passed	1080	-2521	V1	OFF	NA	-0.00920580433765014	0.0121676623350198	17	-0.0140787594368496	0.00775406656138957	13	0.00663129973474807	0.0105731748391701	4	3432.47058823529	1502.81993755269	4071.38461538462	1045.61796229642	1356	392.435132644025
84	1	Antiphase	24	Glu2	Glu0Sor1	5	Passed	1440	-2161	V1	OFF	NA	-0.0106620897695948	0.0100930937446724	17	-0.0138747194450112	0.00727663178393571	13	-0.000221043324491588	0.0118925964912232	4	3507.29411764706	1350.04906228931	4081.84615384615	938.788744975305	1640	340.415432474303
84	1	Antiphase	24	Glu2	Glu0Sor1	6	Passed	1800	-1801	V1	OFF	NA	-0.0102171136653895	0.0132581682312164	18	-0.0148269060735904	0.00595482506892903	13	0.00176834659593288	0.0198003498466478	5	3508.88888888889	1521.95326854473	4211.69230769231	1074.95421488665	1681.6	773.860969425387
84	1	Antiphase	24	Glu2	Glu0Sor1	7	Passed	2160	-1441	V1	OFF	NA	-0.0073828470380194	0.0169280574755871	20	-0.0146908794123648	0.0057701872631255	13	0.00618921308576487	0.0225882773431886	7	3333.6	1586.8089925846	4260.30769230769	974.286010763385	1612.57142857143	871.080336353056
84	1	Antiphase	24	Glu2	Glu0Sor1	8	Passed	2520	-1081	V1	OFF	NA	-0.00937223695844379	0.013175134676284	20	-0.0148949194042032	0.00573970994229437	13	0.000884173297966477	0.0171751279508794	7	3430	1419.20867498684	4244.30769230769	878.742224680194	1917.71428571429	853.750493271837
84	1	Antiphase	24	Glu2	Glu0Sor1	9	Passed	2880	-721	V1	OFF	NA	-0.00846280156624979	0.0180998101224556	21	-0.015643066040944	0.00559648191359232	13	0.00320512820512826	0.0251193151562276	8	3420.57142857143	1432.73851666759	4300.30769230769	850.729038787261	1991	922.678708977291
84	1	Antiphase	24	Glu2	Glu0Sor1	10	Passed	3240	-361	V1	OFF	NA	-0.0107306486616831	0.0131549260781814	22	-0.0164592260082976	0.00621587518058295	13	-0.0024560369387955	0.0163080112964185	9	3445.09090909091	1413.87205284572	4361.84615384615	886.666589550797	2120.88888888889	854.273440480922
84	1	Antiphase	24	Glu2	Glu0Sor1	11	Passed	3600	-1	V1	OFF	NA	-0.010690458966321	0.0127631355584668	22	-0.0159151193633952	0.00580913744309667	13	-0.00314372728165826	0.016387712078879	9	3526.54545454545	1347.25147817865	4374.76923076923	858.040223789669	2301.33333333333	895.714240145818
84	1	Antiphase	24	Glu2	Glu0Sor1	12	Passed	3960	359	V1	ON	1	0.00203744281705305	0.0221996734676784	23	-0.00741345303679518	0.00591513986563423	13	0.0143236074270558	0.0293478060131119	10	3137.04347826087	1398.40179810125	4051.69230769231	887.667297341313	1948	974.813486433858
84	1	Antiphase	24	Glu2	Glu0Sor1	13	Passed	4320	719	V1	ON	1	-0.000653519394149026	0.0228384133242728	23	-0.0104740529143712	0.00575104894419092	13	0.0121131741821398	0.0301745143962643	10	3122.08695652174	1373.78726396787	4031.38461538462	845.609596529977	1940	955.554521963265
84	1	Antiphase	24	Glu2	Glu0Sor1	14	Passed	4680	1079	V1	OFF	1	-0.0081113289509091	0.025598933509696	23	-0.0175474392981024	0.00690416269222894	13	0.00415561450044215	0.0352489682179831	10	3374.60869565217	1426.95026794688	4292.30769230769	850.729038787261	2181.6	1102.03399826563
84	1	Antiphase	24	Glu2	Glu0Sor1	15	Passed	5040	1439	V1	OFF	1	-0.00676584784530806	0.0269539191300806	23	-0.0162551860164592	0.00592614321180492	13	0.00557029177718838	0.0378145344603209	10	3426.78260869565	1396.15182023243	4328	732.200336884198	2255.2	1162.62660481438
84	1	Antiphase	24	Glu2	Glu0Sor1	16	Passed	5400	1799	V1	ON	2	-0.000961057932572121	0.0191181402457614	23	-0.00863769298782556	0.00529463866600885	13	0.00901856763925735	0.0256961847972999	10	3228.17391304348	1298.76219574898	4063.38461538462	762.742151545062	2142.4	1014.90965115127
84	1	Antiphase	24	Glu2	Glu0Sor1	17	Passed	5760	2159	V1	ON	2	-0.00326759697074534	0.019132115703027	23	-0.0109501462286608	0.00517497576914417	13	0.00671971706454471	0.0257481897978494	10	3214.95652173913	1268.5448885977	4016.61538461538	755.138567688246	2172.8	1018.947256295
84	1	Antiphase	24	Glu2	Glu0Sor1	18	Failed	6120	2519	V1	OFF	2	-0.00580478991273589	0.0178749898547976	23	-0.0128205128205128	0.00579791204624403	13	0.00331564986737406	0.0239310522610258	10	3408.34782608696	1329.83165744922	4259.07692307692	758.920555958534	2302.4	1072.61872691713
84	1	Antiphase	24	Glu2	Glu0Sor1	19	Passed	6480	2879	V1	OFF	2	-0.00287356321839076	0.0315365621592067	24	-0.0146908794123648	0.00664149389869814	13	0.0110923559199422	0.042877142678688	11	3458.66666666667	1533.89469245324	4501.53846153846	771.335704625923	2226.18181818182	1269.95604791519
84	1	Antiphase	24	Glu2	Glu0Sor1	20	Passed	6840	3239	V1	ON	3	0.00139994105511351	0.0215978835213357	24	-0.00809358634292317	0.00569412813997444	13	0.0126195643437023	0.027898689575808	11	3231	1418.1733505372	4171.07692307692	824.437026252709	2120	1141.72641206201
84	1	Antiphase	24	Glu2	Glu0Sor1	21	Passed	7200	3599	V1	ON	3	0.000110521662245846	0.0219806828743144	24	-0.00904577297150237	0.00605248587216859	13	0.0109315971384937	0.0288009126607894	11	3239	1436.22948390387	4176	896.868626574335	2131.63636363636	1135.27505677939
84	1	Antiphase	24	Glu2	Glu0Sor1	22	Failed	7560	3959	V1	OFF	3	-0.00370247568523426	0.0184126799131203	24	-0.0115282595388696	0.00579358879454584	13	0.00554617795997111	0.0237860395573071	11	3409.16666666667	1430.1092590266	4362.15384615385	826.590774018382	2282.90909090909	1143.74135664891
84	1	Antiphase	24	Glu2	Glu0Sor1	23	Passed	7920	4319	V1	OFF	3	-0.00751547303271437	0.0151110094376677	24	-0.0140107461062368	0.00579618313251954	13	0.000160758781448484	0.0191104938526075	11	3579.33333333333	1430.97639717619	4548.30769230769	764.196242751754	2434.18181818182	1160.08877403256
84	1	Antiphase	24	Glu2	Glu0Sor1	24	Passed	8280	4679	V1	ON	4	-0.000773651635720552	0.0146966530107308	24	-0.00775351968985917	0.00549983564566251	13	0.00747528333735236	0.0179526968814635	11	3328	1312.93921843486	4218.46153846154	702.903575106455	2275.63636363636	1059.6504397892
84	1	Antiphase	24	Glu2	Glu0Sor1	25	Passed	8640	5039	V1	ON	4	-0.00198938992042436	0.0139562819774827	24	-0.00856967965721278	0.00603341242951325	13	0.00578731613214378	0.016777703268029	11	3329	1340.89768763156	4227.07692307692	800.096917206332	2267.63636363636	1039.02947722644
84	1	Antiphase	24	Glu2	Glu0Sor1	26	Passed	9000	5399	V1	OFF	4	-0.0109048040082522	0.0132604636132185	24	-0.016663266000136	0.00714528513340967	13	-0.00409934892693508	0.0157832870107969	11	3513.33333333333	1325.90230693526	4434.46153846154	656.653208244227	2424.72727272727	1058.02505555484
84	1	Antiphase	24	Glu2	Glu0Sor1	27	Passed	9360	5759	V1	OFF	4	-0.00659445918066602	0.0130520041436251	24	-0.0116982928654016	0.00722063293020288	13	-0.000562655735069485	0.0159801829849312	11	3626	1322.72866848601	4532.92307692308	651.149043555373	2554.18181818182	1087.37094114031
84	1	Antiphase	24	Glu2	Glu0Sor1	28	Passed	9720	6119	V1	ON	5	0.00298408488063666	0.0127432295508163	24	-0.00210841324899675	0.00751580642399918	13	0.00900249176111251	0.0152366338560763	11	3407.66666666667	1299.81505930875	4285.53846153846	750.192043788857	2370.18181818182	1012.26457195556
84	1	Antiphase	24	Glu2	Glu0Sor1	29	Passed	10080	6479	V1	ON	5	0.00176834659593285	0.01244142111359	24	-0.00306059987757596	0.00806825603382606	13	0.00747528333735236	0.014551911180714	11	3411.33333333333	1307.0935120623	4288	786.126368128348	2375.27272727273	1004.02680152565
84	1	Antiphase	24	Glu2	Glu0Sor1	30	Passed	10440	6839	V1	OFF	5	-0.00902593575007363	0.0139068259766438	24	-0.0137386927837856	0.0104280946129878	13	-0.00345631380114135	0.0158533753935219	11	3603.66666666667	1267.09138569803	4478.15384615385	659.795150804885	2570.18181818182	1000.62758488679
84	1	Antiphase	24	Glu2	Glu0Sor1	31	Passed	10800	7199	V1	OFF	5	-0.00559976422045382	0.0132604636132185	24	-0.00952186628579196	0.0106905403216701	13	-0.000964552688690565	0.014955103532584	11	3670.33333333333	1245.25222402904	4524.30769230769	722.614625810949	2661.09090909091	933.495951201231
84	1	Antiphase	24	Glu2	Glu0Sor1	32	Passed	11160	7559	V1	ON	6	0.00364721485411145	0.0138218374897113	24	6.80133306128448e-05	0.011491200588078	13	0.00787718029097344	0.0156398962448199	11	3489.33333333333	1199.98763278651	4294.15384615385	700.309675090699	2538.18181818182	941.380031462514
84	1	Antiphase	24	Glu2	Glu0Sor1	33	Passed	11520	7919	V1	ON	6	0.00191570881226059	0.0128093508521887	24	-0.00190437325715835	0.0100152949108073	13	0.00643035125793752	0.0146841509638447	11	3517.66666666667	1240.20414401847	4342.15384615385	716.466543316789	2543.27272727273	996.772099419831
84	1	Antiphase	24	Glu2	Glu0Sor1	34	Passed	11880	8279	V1	OFF	6	-0.0088785735337459	0.0151794123696457	24	-0.0121063728490784	0.013846017471371	13	-0.00506390161562571	0.0164422522480211	11	3706.66666666667	1183.84174422189	4489.23076923077	692.865325279277	2781.81818181818	954.109199010451
84	1	Antiphase	24	Glu2	Glu0Sor1	35	Passed	12240	8639	V1	OFF	6	-0.00346301208370168	0.0162969205715865	24	-0.00557709311024955	0.0159901977657977	13	-0.000964552688690565	0.017069146062846	11	3890.33333333333	1303.38311184083	4731.07692307692	828.991602444245	2896.72727272727	1038.12418244727
84	1	Antiphase	24	Glu2	Glu0Sor1	36	Passed	12600	8999	V1	ON	7	0.00685234305923965	0.0157740731164832	24	0.00510099979596005	0.0156224266433919	13	0.00892211237038827	0.0164534865425137	11	3597.33333333333	1153.11218454447	4345.84615384615	708.614827927679	2712.72727272727	930.881420043293
84	1	Antiphase	24	Glu2	Glu0Sor1	37	Passed	12960	9359	V1	ON	7	0.00526819923371653	0.0144756658644243	24	0.00346867986125286	0.0145035935814517	13	0.00739490394662814	0.0148439648267704	11	3559	1145.39243322407	4304.61538461538	716.840932897197	2677.81818181818	907.709845510317
84	1	Antiphase	24	Glu2	Glu0Sor1	38	Passed	13320	9719	V1	OFF	7	-0.00729442970822276	0.0158921441736472	24	-0.00958987961640476	0.01576230030481	13	-0.0045816252712804	0.0163646991311875	11	3776	1129.00232987783	4496	758.85527825359	2925.09090909091	877.657046293762
84	1	Antiphase	24	Glu2	Glu0Sor1	39	Passed	13680	10079	V1	OFF	7	-0.00191570881226049	0.0169145613672347	24	-0.00258450656328636	0.0177035751358187	13	-0.001125311470139	0.0167531168127785	11	4002.66666666667	1189.1256073876	4731.69230769231	804.272692625184	3141.09090909091	984.151355691334
84	1	Antiphase	24	Glu2	Glu0Sor1	40	Passed	14040	10439	V1	ON	8	0.0057839669908636	0.014712063258568	24	0.00414881316738086	0.0161079155372972	13	0.00771642150952501	0.0133746572198936	11	3686.66666666667	1082.86940344971	4397.53846153846	660.37875689948	2846.54545454545	860.43574584467
84	1	Antiphase	24	Glu2	Glu0Sor1	41	Passed	14400	10799	V1	ON	8	0.00442086648983205	0.0136528148329883	24	0.00333265320002724	0.0147118300025952	13	0.00570693674141955	0.0128698926251162	11	3663.33333333333	1075.57590909795	4361.84615384615	670.706324973139	2837.81818181818	858.516606500051
84	1	Antiphase	24	Glu2	Glu0Sor1	42	Passed	14760	11159	V1	OFF	8	-0.00423666371942229	0.0183530983251594	24	-0.00523702645718556	0.0197557555488317	13	-0.00305441684752025	0.0174223140603545	11	3994	1141.19632118153	4725.53846153846	786.468119229319	3129.45454545455	857.462811279459
84	1	Antiphase	24	Glu2	Glu0Sor1	43	Passed	15120	11519	V1	OFF	8	-0.00106837606837602	0.0178879104866743	24	-0.00176834659593274	0.0195220178300792	13	-0.000241138172172618	0.0166501401883264	11	4068.66666666667	1153.43127673257	4813.53846153846	780.29317304295	3188.36363636364	869.246026476656
84	1	Antiphase	24	Glu2	Glu0Sor1	44	Passed	15480	11879	V1	ON	9	0.009983790156204	0.016614111401458	24	0.00918179963272807	0.0188308102856848	13	0.0109315971384937	0.0144056373714138	11	3775.33333333333	1090.9089415898	4492.92307692308	686.148970892189	2927.27272727273	843.614733265024
84	1	Antiphase	24	Glu2	Glu0Sor1	45	Passed	15840	12239	V1	ON	9	0.00574712643678167	0.0142353930521459	24	0.00476093314289607	0.0163015056824108	13	0.00691262760228284	0.012018372088026	11	3786.33333333333	1111.13630309606	4510.15384615385	727.47346413848	2930.90909090909	847.677468680801
84	1	Antiphase	24	Glu2	Glu0Sor1	46	Passed	16200	12599	V1	OFF	9	-0.00361037430002942	0.018603149190186	24	-0.00503298646534716	0.0203852112976649	13	-0.00192910537738118	0.017075390339542	11	4083.66666666667	1176.26847965585	4841.23076923077	789.307518635392	3188.36363636364	898.271147563727
84	1	Antiphase	24	Glu2	Glu0Sor1	47	Passed	16560	12959	V1	OFF	9	-0.00143678160919536	0.0171324851688992	24	-0.00238046657144796	0.0190024750405173	13	-0.000321517562896832	0.0154680943352	11	4030	1098.33264938071	4759.38461538462	648.193070319528	3168	872.601627319134
84	1	Antiphase	24	Glu2	Glu0Sor1	48	Passed	16920	13319	V1	ON	10	0.00983642793987627	0.0165461188657281	24	0.00850166632660008	0.0192989548410761	13	0.011413873482839	0.013329947161377	11	3890	1077.49984363965	4596.30769230769	661.042533252763	3055.27272727273	854.963518626273
84	1	Antiphase	24	Glu2	Glu0Sor1	49	Passed	17280	13679	V1	ON	10	0.00711022693781319	0.014867192432928	24	0.00530503978779845	0.016705962535536	13	0.00924362993328516	0.0128151068596603	11	3875	1099.89612157734	4577.23076923077	669.772866207412	3045.09090909091	919.49393195882
84	1	Antiphase	24	Glu2	Glu0Sor1	50	Passed	17640	14039	V1	OFF	10	-0.00324196875921008	0.0198610537411292	24	-0.00523702645718553	0.02112311270611	13	-0.000884173297966363	0.0189881233535577	11	4161.33333333333	1072.54150286239	4836.30769230769	651.00222536939	3363.63636363636	919.243958122899
84	1	Antiphase	24	Glu2	Glu0Sor1	51	Passed	18000	14399	V1	OFF	10	0.000294724432655524	0.0172724829603496	24	-0.00149629327348154	0.0202730500631314	13	0.0024113817217266	0.0135604105853403	11	4063.33333333333	946.457866338287	4663.38461538462	585.718581240391	3354.18181818182	792.057298202828
84	1	Antiphase	24	Glu2	Glu0Sor1	52	Passed	18360	14759	V1	ON	11	0.00858384910109053	0.0145389251467879	24	0.00666530640005446	0.0174707788138099	13	0.0108512177477695	0.010462358853497	11	3877.66666666667	982.007113525402	4503.38461538462	587.727479146236	3138.18181818182	832.44673321262
84	1	Antiphase	24	Glu2	Glu0Sor1	53	Passed	18720	15119	V1	ON	11	0.0092101385204834	0.015643527813358	24	0.00788954635108487	0.0187438536592709	13	0.0107708383570453	0.0116752275553644	11	3907.33333333333	997.847887103591	4542.76923076923	595.51968255272	3156.36363636364	848.10085163585
84	1	Antiphase	24	Glu2	Glu0Sor1	54	Passed	19080	15479	V1	OFF	11	-0.00239463601532562	0.018361430368226	24	-0.00442086648983195	0.0201137279683065	13	4.54972197168367e-17	0.0166825484209666	11	4073.66666666667	979.642466575863	4658.46153846154	692.338141780519	3382.54545454545	813.705150977473
84	1	Antiphase	24	Glu2	Glu0Sor1	55	Passed	19440	15839	V1	OFF	11	0.000515767757147122	0.0170949560328769	24	-0.00204039991838396	0.0197851585371791	13	0.00353669319186567	0.0135598864811182	11	4090	967.329268162335	4673.23076923077	681.612567598113	3400.72727272727	793.626245900309
84	1	Antiphase	24	Glu2	Glu0Sor1	56	Passed	19800	16199	V1	ON	12	0.0101679929266137	0.0171110204674827	24	0.00802557301231046	0.0200015476292625	13	0.0126999437344265	0.0134282186395498	11	3989.66666666667	1073.92035437281	4644.92307692308	766.648383282547	3215.27272727273	854.094736069611
84	1	Antiphase	24	Glu2	Glu0Sor1	57	Passed	20160	16559	V1	ON	12	0.00898909519599179	0.0165468463924516	24	0.00659729306944165	0.0187825803950178	13	0.0118157704364601	0.0137901146599329	11	3969.66666666667	1027.36127453092	4617.23076923077	670.552776178748	3204.36363636364	835.832432097161
84	1	Antiphase	24	Glu2	Glu0Sor1	58	Passed	20520	16919	V1	OFF	12	-0.00246831712348949	0.0185465373838869	24	-0.00489695980412156	0.020382752848893	13	0.000401896953621137	0.0166091130864958	11	4088	950.453987633644	4651.07692307692	655.939334280549	3422.54545454545	813.720881339094
84	1	Antiphase	24	Glu2	Glu0Sor1	59	Passed	20880	17279	V1	OFF	12	0.00217359269083412	0.0190545596573815	24	-6.80133306127578e-05	0.0209061074525746	13	0.00482276344345316	0.0172146685401122	11	4127.33333333333	875.796813177015	4627.69230769231	608.119421470184	3536	781.194982062737
84	1	Antiphase	24	Glu2	Glu0Sor1	60	Passed	21240	17639	V1	ON	13	0.0100206307102859	0.0157943509356362	24	0.00782153302047205	0.0165013291808428	13	0.0126195643437023	0.0152739032418008	11	3943.33333333333	921.306948173964	4520.61538461538	508.954080846452	3261.09090909091	834.375629383488
84	1	Antiphase	24	Glu2	Glu0Sor1	61	Passed	21600	17999	V1	ON	13	0.009983790156204	0.0157162819737266	24	0.00829762633476166	0.0173920073968764	13	0.0119765292179086	0.0140378411979783	11	3997.66666666667	1013.58968915978	4627.69230769231	643.346379567465	3253.09090909091	860.476316297602
84	1	Antiphase	24	Glu2	Glu0Sor1	62	Passed	21960	18359	V1	OFF	13	-0.00139994105511342	0.0186797294442906	24	-0.00428483982860636	0.0202198343442116	13	0.0020094847681055	0.016980229523384	11	4113	880.560493440795	4641.84615384615	568.217365414833	3488	776.321582850818
84	1	Antiphase	24	Glu2	Glu0Sor1	63	Passed	22320	18719	V1	OFF	13	-0.000294724432655414	0.0178302192304794	24	-0.00272053322451195	0.0186288044888973	13	0.00257214050317503	0.0172649617472489	11	4296	937.985259919412	4866.46153846154	553.094418609911	3621.81818181818	856.41926860409
84	1	Antiphase	24	Glu2	Glu0Sor1	64	Passed	22680	19079	V1	ON	14	0.00994694960212207	0.0160305615496538	24	0.00802557301231047	0.0168823143545499	13	0.0122176673900812	0.0154455645126681	11	4039.66666666667	921.978905099935	4605.53846153846	586.473161560501	3370.90909090909	796.321725754793
84	1	Antiphase	24	Glu2	Glu0Sor1	65	Passed	23040	19439	V1	ON	14	0.0107942823460065	0.0164134308393517	24	0.00911378630211527	0.0178243160684791	13	0.0127803231251508	0.0151777489973746	11	4080.66666666667	932.674632985423	4649.84615384615	556.591089603167	3408	842.670042187332
84	1	Antiphase	24	Glu2	Glu0Sor1	66	Passed	23400	19799	V1	OFF	14	-0.00206307102858822	0.0191429874168005	24	-0.00496497313473435	0.0205828835813329	13	0.00136644964231176	0.0176230783067306	11	4342	940.368105537956	4872.61538461538	624.251757234416	3714.90909090909	876.160881864222
84	1	Antiphase	24	Glu2	Glu0Sor1	67	Passed	23760	20159	V1	OFF	14	0.00114205717654	0.0179703768160343	24	-0.00176834659593274	0.0185114161478835	13	0.0045816252712805	0.0175361600309987	11	4392.33333333333	926.717191824555	4886.76923076923	542.889515132707	3808	963.42057275107
84	1	Antiphase	24	Glu2	Glu0Sor1	68	Passed	24120	20519	V1	ON	15	0.0101679929266137	0.0154535246701328	24	0.00639325307760327	0.0158911707284441	13	0.0146290491118078	0.0143463139730396	11	4112.33333333333	917.925765051253	4678.15384615385	517.214630843883	3443.63636363636	841.943379655339
84	1	Antiphase	24	Glu2	Glu0Sor1	69	Passed	24480	20879	V1	ON	15	0.0111995284409078	0.0163422204972916	24	0.00788954635108487	0.016866871761492	13	0.0151113254561531	0.0155496626919595	11	4138.33333333333	971.818495608	4719.38461538462	601.91216669067	3451.63636363636	883.073640499735
84	1	Antiphase	24	Glu2	Glu0Sor1	70	Passed	24840	21239	V1	OFF	15	-0.00103153551429407	0.0181139067831406	24	-0.00421682649799355	0.0195292041010847	13	0.0027328992846235	0.0163772885319274	11	4402.66666666667	945.183242720077	4942.15384615385	621.114300559063	3765.09090909091	875.386252410381
84	1	Antiphase	24	Glu2	Glu0Sor1	71	Passed	25200	21599	V1	OFF	15	0.00106837606837611	0.0171050187716797	24	-0.00224443991022236	0.0181115851405155	13	0.00498352222490157	0.0157535403627307	11	4479	966.244365527191	5059.07692307692	629.781240000375	3793.45454545455	846.752427057208
84	1	Antiphase	24	Glu2	Glu0Sor1	72	Passed	25560	21959	V1	ON	16	0.0103521956970233	0.0158583780879344	24	0.00652927973882887	0.0164328567458088	13	0.0148701872839804	0.0145919037726935	11	4168.66666666667	919.166099701561	4723.69230769231	559.043138558404	3512.72727272727	833.310157253479
84	1	Antiphase	24	Glu2	Glu0Sor1	73	Passed	25920	22319	V1	ON	16	0.0115310934276452	0.0153663536509775	24	0.00829762633476165	0.0168517123956745	13	0.0153524636283258	0.0131398547978033	11	4218.66666666667	962.609978659318	4812.92307692308	625.106185851447	3516.36363636364	812.820185862442
84	1	Antiphase	24	Glu2	Glu0Sor1	74	Passed	26280	22679	V1	OFF	16	5.23855290698105e-17	0.0177965094737791	24	-0.00306059987757595	0.0190375172440883	13	0.00361707258258987	0.0163390562697074	11	4534	979.319373229494	5100.30769230769	617.069334923203	3864.72727272727	916.127184501049
84	1	Antiphase	24	Glu2	Glu0Sor1	75	Passed	26640	23039	V1	OFF	16	0.000884173297966456	0.0171883162565553	24	-0.00197238658777116	0.0182032144932775	13	0.00426010770838364	0.0160852396181276	11	4524.33333333333	940.583291121117	5035.69230769231	564.350863768186	3920	954.430510828316
84	1	Antiphase	24	Glu2	Glu0Sor1	76	Passed	27000	23399	V1	ON	17	0.0104627173592691	0.0154153532607614	24	0.00795755968169765	0.0168998186700046	13	0.0134233582509445	0.0136393192071584	11	4345.66666666667	974.564815551098	4932.92307692308	665.111827882908	3651.63636363636	821.864133872171
84	1	Antiphase	24	Glu2	Glu0Sor1	77	Passed	27360	23759	V1	ON	17	0.0112363689949897	0.0144239161366713	24	0.00904577297150246	0.0158952697635921	13	0.0138252552045656	0.0127165683348786	11	4298	974.457084070742	4895.38461538462	664.774339965768	3592	800.927462383455
84	1	Antiphase	24	Glu2	Glu0Sor1	78	Passed	27720	24119	V1	OFF	17	0.000515767757147106	0.0172631331381674	24	-0.00204039991838395	0.0181466907695256	13	0.00353669319186563	0.0164845569392346	11	4526.66666666667	924.484094281622	5024	567.107279680544	3938.90909090909	937.156705630969
84	1	Antiphase	24	Glu2	Glu0Sor1	79	Passed	28080	24479	V1	OFF	17	0.0032419687592102	0.0176443396514449	24	0.00190437325715847	0.0195081511174285	13	0.00482276344345316	0.0159463473781587	11	4660	930.533273941907	5162.46153846154	645.810165010407	4066.18181818182	880.327872804425
84	1	Antiphase	24	Glu2	Glu0Sor1	80	Passed	28440	24839	V1	ON	18	0.0150309460654289	0.0162991798690186	24	0.0134666394613345	0.0186521935027129	13	0.0168796720520859	0.01366014578702	11	4414.66666666667	935.254007193241	4969.84615384615	617.842731628075	3758.54545454545	824.316973455765
84	1	Antiphase	24	Glu2	Glu0Sor1	81	Passed	28800	25199	V1	ON	18	0.0117521367521368	0.0142603920771032	24	0.0101339862613073	0.0163576655554543	13	0.0136644964231172	0.0117987527458514	11	4337.66666666667	898.861824592715	4875.07692307692	560.91866040429	3702.54545454545	813.366874618873
84	1	Antiphase	24	Glu2	Glu0Sor1	82	Passed	29160	25559	V1	OFF	18	0.000699970527556768	0.0168709242274767	24	-0.00108821328980477	0.0182639538822778	13	0.00281327867534768	0.0156616927544307	11	4669	904.991568541075	5141.53846153846	694.814197631834	4110.54545454545	819.184516899137
84	1	Antiphase	24	Glu2	Glu0Sor1	83	Passed	29520	25919	V1	OFF	18	0.00375773651635725	0.0164759977912706	24	0.00231245324083525	0.018283150523739	13	0.0054657985692469	0.0147411507443697	11	4737	846.717036045948	5162.46153846154	566.188516218261	4234.18181818182	866.500758012573
84	1	Antiphase	24	Glu2	Glu0Sor1	84	Passed	29880	26279	V1	ON	19	0.0135941644562335	0.0144270577679229	24	0.0123104128409169	0.0158308240925424	13	0.0151113254561531	0.0131647112299669	11	4399	870.092248982331	4864.61538461538	552.950500868076	3848.72727272727	871.445361558496
84	1	Antiphase	24	Glu2	Glu0Sor1	85	Passed	30240	26639	V1	ON	19	0.0139257294429709	0.0144422163412096	24	0.0130585594776577	0.0159729515699723	13	0.0149505666747046	0.0130932574998893	11	4454	894.941144530697	4941.53846153846	631.640274125578	3877.81818181818	830.160203597091
84	1	Antiphase	24	Glu2	Glu0Sor1	86	Passed	30600	26999	V1	OFF	19	0.00338933097553792	0.0169045109228643	24	0.00210841324899685	0.0180464458119734	13	0.00490314283417736	0.0161799540773434	11	4644.33333333333	863.262097671016	5084.30769230769	576.736708359396	4124.36363636364	875.101739539726
84	1	Antiphase	24	Glu2	Glu0Sor1	87	Passed	30960	27359	V1	OFF	19	0.005010315355143	0.0161602589125334	24	0.00503298646534727	0.0183395269206247	13	0.00498352222490159	0.0140373349193307	11	4627.33333333333	826.385459417233	5018.46153846154	580.596333577902	4165.09090909091	855.732838512752
84	1	Antiphase	24	Glu2	Glu0Sor1	88	Passed	31320	27719	V1	ON	20	0.0175361037430004	0.0158308929082997	24	0.0180915459430049	0.0176193036705006	13	0.0168796720520859	0.014248389163699	11	4504	914.973033577445	4937.84615384615	798.419464332904	3991.27272727273	791.62378576052
84	1	Antiphase	24	Glu2	Glu0Sor1	89	Passed	31680	28079	V1	ON	20	0.016615089890952	0.0150659086407082	24	0.0168673059919745	0.016951631934075	13	0.0163170163170164	0.0133059335458372	11	4408.66666666667	853.504421254775	4826.46153846154	652.86555729142	3914.90909090909	817.866670618806
84	1	Antiphase	24	Glu2	Glu0Sor1	90	Passed	32040	28439	V1	OFF	20	0.00438402593575012	0.0169242292830201	24	0.00367271985309126	0.0181770424258203	13	0.00522466039707422	0.016151378049632	11	4722.66666666667	818.837918169331	5073.23076923077	650.340187113144	4308.36363636364	828.271365281605
84	1	Antiphase	24	Glu2	Glu0Sor1	91	Failed	32400	28799	V1	OFF	20	0.0136125847332744	0.0154485635951765	24	0.0129905461470449	0.0172381091285522	13	0.014347721244273	0.0138287129552563	11	4607.5	805.918379727506	4959.07692307692	630.893871362749	4192	815.864694664501
84	1	Antiphase	24	Glu2	Glu0Sor1	92	Passed	32760	29159	V1	ON	21	0.0228411435307988	0.0146163062639446	24	0.0223083724409985	0.0166166324350775	13	0.0234707820914718	0.0126183867562838	11	4492.33333333333	800.907239196339	4844.92307692308	622.746933826047	4075.63636363636	810.770408035132
84	1	Antiphase	24	Glu2	Glu0Sor1	93	Passed	33120	29519	V1	ON	21	0.0173887415266726	0.0134108417466275	24	0.0167312793307489	0.0148102834076715	13	0.0181657423036734	0.0122154461786889	11	4436.33333333333	770.492257482565	4790.76923076923	587.876142545655	4017.45454545455	770.959449470122
84	1	Antiphase	24	Glu2	Glu0Sor1	94	Passed	33480	29879	V1	OFF	21	0.00781019746536993	0.0177116345566561	24	0.00741345303679525	0.0191089824087195	13	0.00827907724459455	0.0168191642314753	11	4589.33333333333	749.890349472431	4910.76923076923	559.398211450805	4209.45454545455	790.445490041706
84	1	Antiphase	24	Glu2	Glu0Sor1	95	Failed	33840	30239	V1	OFF	21	0.0131520778072503	0.0168892144075093	24	0.0123784261715297	0.0181138676905855	13	0.0140663933767383	0.0161441160853075	11	4554.16666666667	765.224131228552	4882.46153846154	610.135588125652	4166.18181818182	770.967939434814
84	1	Antiphase	24	Glu2	Glu0Sor1	96	Passed	34200	30599	V1	ON	22	0.0184939581491306	0.0168425688304148	24	0.0173433993062641	0.0177442899629595	13	0.019853709508882	0.0164578053830591	11	4519	792.92984502441	4854.15384615385	672.009157446763	4122.90909090909	765.230612893323
84	1	Antiphase	24	Glu2	Glu0Sor1	97	Passed	34560	30959	V1	ON	22	0.018272914824639	0.0161854786834193	24	0.0172073726450385	0.017463319412055	13	0.0195321919459851	0.0152757643242059	11	4434	746.89572056031	4769.84615384615	559.763319947792	4037.09090909091	766.250279549111
84	1	Antiphase	24	Glu2	Glu0Sor1	98	Failed	34920	31319	V1	OFF	22	0.0141651930445034	0.0172033776959927	24	0.0131945861388833	0.0181828310735151	13	0.0153122739329636	0.0167716659701332	11	4663.83333333333	759.175277158889	4988.30769230769	592.41530823899	4280.36363636364	778.34995634705
84	1	Antiphase	24	Glu2	Glu0Sor1	99	Passed	35280	31679	V1	OFF	22	0.0100574712643679	0.0185663806863945	24	0.00918179963272809	0.0190167104884884	13	0.0110923559199422	0.0188864203022841	11	4893.66666666667	789.321704771374	5206.76923076923	655.388708305505	4523.63636363636	799.666839718551
84	1	Antiphase	24	Glu2	Glu0Sor1	100	Passed	35640	32039	V1	ON	23	0.0232095490716181	0.01831837934225	24	0.0214241991430321	0.0186067327568321	13	0.0253195080781288	0.0186360271764744	11	4541.66666666667	727.720841524005	4891.69230769231	550.302853680799	4128	712.125831577538
84	1	Antiphase	24	Glu2	Glu0Sor1	101	Passed	36000	32399	V1	ON	23	0.0220306513409962	0.0180127657335751	24	0.0201999591920017	0.0171783371918125	13	0.0241941966079898	0.0195611137296452	11	4460	697.152469132392	4794.46153846154	520.649692753297	4064.72727272727	689.398156497258
84	1	Antiphase	24	Glu2	Glu0Sor1	102	Passed	36360	32759	V1	OFF	23	0.0115310934276452	0.0200802899521684	24	0.0104060395837585	0.0192672494495438	13	0.012860702515875	0.0218709648739312	11	4738	755.323829199451	5073.23076923077	622.304072760543	4341.81818181818	727.129949621361
84	1	Antiphase	24	Glu2	Glu0Sor1	103	Failed	36720	33119	V1	OFF	23	0.0187518420277041	0.0201352271689142	24	0.0175814459634089	0.018845507804166	13	0.0201350373764167	0.0224145897489326	11	4669	769.210323474101	5040	634.684173428013	4230.54545454545	697.915233196176
84	1	Antiphase	24	Glu2	Glu0Sor1	104	Passed	37080	33479	V1	ON	24	0.0259725906277631	0.0208824023047784	24	0.0247568523430593	0.019004584668616	13	0.0274093722369585	0.0237775226369183	11	4600	799.213526455581	5006.76923076923	667.898963647216	4119.27272727273	681.536659455541
84	1	Antiphase	24	Glu2	Glu0Sor1	105	Passed	37440	33839	V1	ON	24	0.0257147067491896	0.0203634062672022	24	0.0247568523430593	0.0181955045333835	13	0.026846716501889	0.0235338721953564	11	4541	787.505251880348	4966.15384615385	625.034645193615	4038.54545454545	666.998705191601
84	1	Antiphase	24	Glu2	Glu0Sor1	106	Passed	37800	34199	V1	OFF	24	0.014957264957265	0.0241704114800161	24	0.0144868394205265	0.0231143781891512	13	0.0155132224097742	0.0264938324308895	11	4819	758.949617391781	5203.07692307692	591.905744402274	4365.09090909091	697.123440223531
84	1	Antiphase	24	Glu2	Glu0Sor1	107	Failed	38160	34559	V1	OFF	24	0.0208885941644563	0.0243171245400367	24	0.0207440658369041	0.0225409729286074	13	0.0210594003697452	0.0273910214426864	11	4693.16666666667	723.750117018338	5080.92307692308	532.022941475657	4234.90909090909	662.308908976084
84	1	Antiphase	24	Glu2	Glu0Sor1	108	Passed	38520	34919	V1	ON	25	0.0268199233716476	0.0247769806124527	24	0.0270012922532817	0.0221914445710836	13	0.0266055783297163	0.0286517296369627	11	4567.33333333333	701.687572410515	4958.76923076923	489.449717173302	4104.72727272727	640.604260196432
84	1	Antiphase	24	Glu2	Glu0Sor1	109	Passed	38880	35279	V1	ON	25	0.0253094606542883	0.0245040562441643	24	0.0250289056655105	0.0213559872587795	13	0.0256410256410257	0.0288706614592769	11	4615.33333333333	790.598379141678	5052.92307692308	593.111914894435	4098.18181818182	687.274882151504
84	1	Antiphase	24	Glu2	Glu0Sor1	110	Failed	39240	35639	V1	OFF	25	0.0221235536078115	0.0258086777518396	23	0.0212881724818065	0.022864789691511	13	0.0232095490716181	0.0304767366405379	10	4703.47826086957	837.697540858557	5125.53846153846	662.286017692333	4154.8	733.978019652723
84	1	Antiphase	24	Glu2	Glu0Sor1	111	Passed	39600	35999	V1	OFF	25	0.0182216584015685	0.0271471953449316	23	0.0175474392981025	0.0246668138537256	13	0.0190981432360743	0.0314436578642085	10	4783.65217391304	885.669269725425	5198.15384615385	752.908343929707	4244.8	768.649725167452
84	1	Antiphase	24	Glu2	Glu0Sor1	112	Passed	39960	36359	V1	ON	26	0.032675969707454	0.0294124062766354	23	0.0321703053798545	0.0261505580996763	13	0.0333333333333334	0.0346700423929835	10	4735.30434782609	924.815580376709	5223.38461538462	758.98501725018	4100.8	728.826880831259
84	1	Antiphase	24	Glu2	Glu0Sor1	113	Passed	40320	36719	V1	ON	26	0.0315227001883674	0.02948255302597	23	0.0312861320818881	0.0261928746503749	13	0.0318302387267905	0.0347824780240069	10	4702.26086956522	918.648672452755	5211.07692307692	719.381500728051	4040.8	716.09260729477
84	1	Antiphase	24	Glu2	Glu0Sor1	114	Passed	40680	37079	V1	OFF	26	0.0223349863529774	0.0323102547020487	23	0.0230565190777393	0.0286901667993611	13	0.021396993810787	0.0381136925251368	10	4803.82608695652	884.829292841481	5235.07692307692	756.902730600005	4243.2	729.441308277933
84	1	Antiphase	24	Glu2	Glu0Sor1	115	Passed	41040	37439	V1	OFF	26	0.0264867566216892	0.032292940246372	23	0.0267972522614433	0.0289409442341728	13	0.0260831122900089	0.0378425482920506	10	4854.95652173913	963.186542786772	5360	761.248097972446	4198.4	804.810426263367
84	1	Antiphase	24	Glu2	Glu0Sor1	116	Passed	41400	37799	V1	ON	27	0.0400184523123054	0.0365043152356266	23	0.0406719717064545	0.0317667277440325	13	0.0391688770999116	0.0437088356947632	10	4690.08695652174	928.815370294259	5172.30769230769	766.954951373219	4063.2	742.956974976793
84	1	Antiphase	24	Glu2	Glu0Sor1	117	Passed	41760	38159	V1	ON	27	0.041210164148695	0.0367676745761749	23	0.0420322383187105	0.0325939414146478	13	0.0401414677276747	0.0434260224869515	10	4588.86956521739	849.849575157426	5050.46153846154	653.796173051996	3988.8	698.353110300704
84	1	Antiphase	24	Glu2	Glu0Sor1	118	Passed	42120	38519	V1	OFF	27	0.0297159112751317	0.0380173386454784	23	0.0304699721145345	0.0343741732426993	13	0.0287356321839081	0.0442229076182742	10	4763.82608695652	997.351750303769	5272	860.598241535116	4103.2	765.555832930122
84	1	Antiphase	24	Glu2	Glu0Sor1	119	Passed	42480	38879	V1	OFF	27	0.0329835082458771	0.0383400242410791	23	0.0344827586206897	0.0368039901075486	13	0.0310344827586207	0.0421866909822448	10	4685.5652173913	976.43339046138	5190.15384615385	743.075797631467	4029.6	865.160126476275
84	2	Antiphase	24	Glu2	Glu0Sor1	1	Passed	9	-3592	V1	OFF	NA	0.00929962220284799	0.0180946099219854	9	0.00929962220284799	0.0180946099219854	9	NA	NA	0	4599.11111111111	1606.56873837104	4599.11111111111	1606.56873837104	NA	NA
84	2	Antiphase	24	Glu2	Glu0Sor1	2	Passed	369	-3232	V1	OFF	NA	0.00879765395894425	0.0471381571684025	11	-0.00453356582388843	0.0172262793865436	10	NA	NA	1	3904.72727272727	2067.43111570418	4280.8	1737.98534708054	144	NA
84	2	Antiphase	24	Glu2	Glu0Sor1	3	Passed	729	-2872	V1	OFF	NA	0.00108979947689623	0.0241872104756196	12	-0.00714908456843942	0.0162004800533607	10	0.0422842197035745	0.000616483680197478	2	3678.66666666667	2161.52090113897	4326.4	1706.52416071707	440	101.823376490863
84	2	Antiphase	24	Glu2	Glu0Sor1	4	Passed	1089	-2512	V1	OFF	NA	-0.00392327811682653	0.0173155011119805	12	-0.00836965998256323	0.0153183755470054	10	0.018308631211857	0	2	3786	2047.38946865603	4372.8	1681.41400810944	852	73.5391052434009
84	2	Antiphase	24	Glu2	Glu0Sor1	5	Passed	1449	-2152	V1	OFF	NA	-0.0050130775937228	0.0161622008890694	12	-0.00793374019180475	0.0160677824642285	10	0.00959023539668696	0.00616483680197513	2	3937.33333333333	2004.24228862559	4498.4	1676.60630772734	1132	5.65685424949238
84	2	Antiphase	24	Glu2	Glu0Sor1	6	Passed	1809	-1792	V1	OFF	NA	-0.00697471665213603	0.0160242640305355	12	-0.00967741935483874	0.0161777868236656	10	0.00653879686137751	0.00554835312177765	2	3905.33333333333	1762.47704476777	4410.4	1447.72766008589	1380	28.2842712474619
84	2	Antiphase	24	Glu2	Glu0Sor1	7	Passed	2169	-1432	V1	OFF	NA	-0.00915431560592854	0.0152486983680057	12	-0.0112467306015693	0.0158081290016024	10	0.00130775937227549	0.0067813204821727	2	4019.33333333333	1759.42621500892	4485.6	1527.70933826505	1688	45.254833995939
84	2	Antiphase	24	Glu2	Glu0Sor1	8	Passed	2529	-1072	V1	OFF	NA	-0.00388974582522972	0.0262606017363383	13	-0.0114210985178727	0.0158241485932705	10	0.021214763150247	0.0422130044407442	3	3790.15384615385	1922.75123395938	4503.2	1509.66521675061	1413.33333333333	953.858130611326
84	2	Antiphase	24	Glu2	Glu0Sor1	9	Passed	2889	-712	V1	OFF	NA	-0.00791362081684664	0.0166315884588034	13	-0.0115082824760244	0.0151051781325284	10	0.00406858471374598	0.0187867438057471	3	3922.46153846154	1883.81565868251	4590.4	1549.17405951257	1696	909.083054511523
84	2	Antiphase	24	Glu2	Glu0Sor1	10	Passed	3249	-352	V1	OFF	NA	-0.0103279458118168	0.0140527909199051	13	-0.0121185701830863	0.0152866407386355	10	-0.004359197907585	0.00799054175232055	3	4000	1764.87506639989	4603.2	1513.15511432239	1989.33333333333	708.455597291272
84	2	Antiphase	24	Glu2	Glu0Sor1	11	Passed	3609	8	V1	ON	1	-0.00691659401336823	0.017877925496594	15	-0.0129904097646033	0.0142041193434976	10	0.00523103748910198	0.019698558897463	5	3629.86666666667	1765.78391602575	4526.4	1370.80051227173	1836.8	810.384600051112
84	2	Antiphase	24	Glu2	Glu0Sor1	12	Passed	3969	368	V1	ON	1	0.00511479221156639	0.0209315869486468	15	-0.00226678291194422	0.0161137088783232	10	0.0198779424585876	0.0232505085276837	5	3408.53333333333	1696.71269841196	4304.8	1247.63783918963	1616	740.853561778574
84	2	Antiphase	24	Glu2	Glu0Sor1	13	Passed	4329	728	V1	OFF	1	0.00180180180180177	0.0192974913573154	15	-0.00523103748910204	0.0149319762611626	10	0.0158674803836094	0.0207545436427396	5	3413.33333333333	1699.20093265152	4293.6	1286.54465742762	1652.8	754.837200991048
84	2	Antiphase	24	Glu2	Glu0Sor1	14	Passed	4689	1088	V1	OFF	1	-0.00517291485033424	0.0192354951481809	15	-0.0112467306015693	0.0161307339572682	10	0.00697471665213596	0.0208057533806133	5	3606.4	1793.92804442414	4520	1386.72820376277	1779.2	822.709669324483
84	2	Antiphase	24	Glu2	Glu0Sor1	15	Failed	5049	1448	V1	ON	2	-0.00209241499564083	0.0178135288355139	15	-0.00780296425457718	0.0152030564168569	10	0.00932868352223187	0.0186010606494781	5	3589.86666666667	1758.98143686569	4482.8	1382.93350044992	1804	738.880233867438
84	2	Antiphase	24	Glu2	Glu0Sor1	16	Passed	5409	1808	V1	ON	2	0.00386878814298167	0.0196708050869546	16	-0.00435919790758503	0.0143963569619306	10	0.0175820982272595	0.0206566500782093	6	3377.5	1849.00340724402	4445.6	1395.67866406753	1597.33333333333	815.916335580228
84	2	Antiphase	24	Glu2	Glu0Sor1	17	Passed	5769	2168	V1	OFF	2	0.00059938971229292	0.0184196100915315	16	-0.00775937227550132	0.0131481194320759	10	0.01453065969195	0.0182767744325799	6	3382.5	1836.4120815692	4429.6	1408.36889106986	1637.33333333333	836.27619042196
84	2	Antiphase	24	Glu2	Glu0Sor1	18	Passed	6129	2528	V1	OFF	2	-0.00675675675675677	0.0180072339787883	16	-0.0136006974716652	0.0155046973312141	10	0.00464981110142399	0.0170369738662586	6	3521	1641.40525160607	4500	1102.97053451124	1889.33333333333	883.83769249035
84	2	Antiphase	24	Glu2	Glu0Sor1	19	Passed	6489	2888	V1	ON	3	-0.00632083696599829	0.0160680452737914	16	-0.0123801220575415	0.0151386881451668	10	0.00377797151990697	0.0128922249420627	6	3623	1752.05205402123	4603.2	1379.30455906833	1989.33333333333	812.630953549437
84	2	Antiphase	24	Glu2	Glu0Sor1	20	Passed	6849	3248	V1	ON	3	0.000708369659982531	0.0156679663883358	16	-0.00557977332170884	0.0137371230587549	10	0.0111886079628015	0.0136343743598504	6	3455	1639.06152009821	4398.4	1232.87011120844	1882.66666666667	759.564787669009
84	2	Antiphase	24	Glu2	Glu0Sor1	21	Passed	7209	3608	V1	ON	3	-0.00217959895379253	0.0147853300266435	16	-0.00854402789886664	0.0127260708831793	10	0.00842778262133098	0.012176658142426	6	3450	1706.46207106985	4416	1335.24130153817	1840	741.647894893527
84	2	Antiphase	24	Glu2	Glu0Sor1	22	Passed	7569	3968	V1	OFF	3	-0.00746512641673934	0.0165969459611399	16	-0.0133391455972101	0.0144610363392014	10	0.00232490555071197	0.0163075179696601	6	3568.5	1641.66411505724	4472.8	1295.20112552281	2061.33333333333	839.179281599985
84	2	Antiphase	24	Glu2	Glu0Sor1	23	Passed	7929	4328	V1	OFF	4	-0.00664777680906715	0.0156603843556297	16	-0.0124673060156931	0.0141898420494324	10	0.00305143853530952	0.0138811537298088	6	3584	1727.98765427689	4507.2	1463.46899902632	2045.33333333333	746.390425090426
84	2	Antiphase	24	Glu2	Glu0Sor1	24	Passed	8289	4688	V1	ON	4	-0.00239755884917178	0.0141675049735157	16	-0.00802092414995643	0.0124306375388221	10	0.00697471665213598	0.0124645621626235	6	3417	1563.94816623399	4311.2	1204.81080119107	1926.66666666667	678.585194847829
84	2	Antiphase	24	Glu2	Glu0Sor1	25	Passed	8649	5048	V1	ON	4	-0.00272449869224064	0.0147951802048796	16	-0.00880557977332173	0.012153400681579	10	0.0074106364428945	0.0139139697418696	6	3371	1498.88740960309	4248	1085.42833327063	1909.33333333333	719.229217055777
84	2	Antiphase	24	Glu2	Glu0Sor1	26	Passed	9009	5408	V1	OFF	4	-0.00860941586748041	0.0141509528377698	16	-0.0141238012205754	0.0128581149964152	10	0.000581226387677988	0.0118732473511197	6	3592.5	1652.51799788484	4513.6	1330.17652963808	2057.33333333333	694.728340192529
84	2	Antiphase	24	Glu2	Glu0Sor1	27	Passed	9369	5768	V1	OFF	5	-0.00773757628596342	0.0141294509027091	16	-0.0125544899738448	0.0126488537134418	10	0.000290613193838963	0.013681679042412	6	3642.5	1665.30645828328	4533.6	1396.36123947606	2157.33333333333	758.333611721561
84	2	Antiphase	24	Glu2	Glu0Sor1	28	Passed	9729	6128	V1	ON	5	-0.0012532693984307	0.01560233601917	16	-0.00706190061028771	0.0125162888725427	10	0.00842778262133098	0.0163819252821415	6	3527.5	1704.48060515024	4434.4	1457.73303454371	2016	710.136888212407
84	2	Antiphase	24	Glu2	Glu0Sor1	29	Passed	10089	6488	V1	ON	5	-0.00174367916303402	0.0130407307637763	16	-0.00697471665213602	0.0114414528829	10	0.00697471665213598	0.0113406190350543	6	3527	1700.57213901675	4433.6	1455.13918387364	2016	693.448195613775
84	2	Antiphase	24	Glu2	Glu0Sor1	30	Passed	10449	6848	V1	OFF	5	-0.00850043591979079	0.0153354575013392	16	-0.0137750653879686	0.013392192575563	10	0.000290613193838963	0.0153073448150017	6	3647.5	1624.75376595963	4515.2	1348.42762752276	2201.33333333333	794.435313078835
84	2	Antiphase	24	Glu2	Glu0Sor1	31	Passed	10809	7208	V1	OFF	6	-0.00697471665213601	0.0140291243012874	16	-0.0119442022667829	0.0119896874853487	10	0.00130775937227549	0.0141415497639835	6	3700.5	1696.65639813527	4581.6	1462.46695689168	2232	803.496359668169
84	2	Antiphase	24	Glu2	Glu0Sor1	32	Passed	11169	7568	V1	ON	6	-0.00272449869224066	0.0125612489474781	16	-0.00767218831734963	0.010941885847835	10	0.00552165068294096	0.0112823812227152	6	3591	1707.02048415751	4455.2	1542.35006834808	2150.66666666667	690.422093118888
84	2	Antiphase	24	Glu2	Glu0Sor1	33	Passed	11529	7928	V1	ON	6	-0.00103530950305146	0.0143230224312564	16	-0.00619006102877074	0.0117074202343817	10	0.00755594303981399	0.0150671100224536	6	3582	1690.11431566033	4455.2	1498.50271938359	2126.66666666667	678.962345544042
84	2	Antiphase	24	Glu2	Glu0Sor1	34	Passed	11889	8288	V1	OFF	6	-0.00926329555361816	0.014466145652988	16	-0.0141238012205754	0.012831814876843	10	-0.00116245277535604	0.0143328588760641	6	3737.5	1659.16018917202	4599.2	1423.37289562504	2301.33333333333	807.162602371212
84	2	Antiphase	24	Glu2	Glu0Sor1	35	Passed	12249	8648	V1	OFF	7	-0.00746512641673935	0.0139347814289564	16	-0.0118570183086312	0.0122416819453887	10	-0.000145306596919513	0.0144884594995803	6	3756.5	1548.90955191063	4590.4	1244.2096286398	2366.66666666667	837.923783327975
84	2	Antiphase	24	Glu2	Glu0Sor1	36	Passed	12609	9008	V1	ON	7	0.000381429816913666	0.014403285081623	16	-0.00401046207497824	0.0116041669987148	10	0.0077012496367335	0.0166465814776643	6	3632.5	1603.6105096521	4445.6	1411.8031968609	2277.33333333333	775.194083224754
84	2	Antiphase	24	Glu2	Glu0Sor1	37	Passed	12969	9368	V1	ON	7	-0.000871839581517036	0.0139203416494486	16	-0.00540540540540543	0.0111710441594799	10	0.00668410345829696	0.0157189235249897	6	3625	1593.65642470389	4428	1415.89327909196	2286.66666666667	756.098053605924
84	2	Antiphase	24	Glu2	Glu0Sor1	38	Passed	13329	9728	V1	OFF	7	-0.00626634699215346	0.0162303305938374	16	-0.0112467306015693	0.0130514123276805	10	0.00203429235687299	0.018744888921888	6	3768	1553.73373952339	4569.6	1298.12610241755	2432	884.323922553269
84	2	Antiphase	24	Glu2	Glu0Sor1	39	Passed	13689	10088	V1	OFF	8	-0.0055034873583261	0.0169675863995214	16	-0.0103748910200524	0.0135280363694118	10	0.00261551874455098	0.0201920757443265	6	3697.5	1439.41089801812	4461.6	1102.58879209089	2424	955.817555812823
84	2	Antiphase	24	Glu2	Glu0Sor1	40	Passed	14049	10448	V1	ON	8	0.00130775937227549	0.0143998764234089	16	-0.00313862249346121	0.0108208057842257	10	0.00871839581516999	0.0174890237741863	6	3678.5	1641.575097277	4476.8	1476.08707963543	2348	873.821949827309
84	2	Antiphase	24	Glu2	Glu0Sor1	41	Passed	14409	10808	V1	ON	8	0.000490409764603292	0.0148501991348257	16	-0.00418482999128163	0.0103386435079845	10	0.00828247602441149	0.0187779755115372	6	3687.5	1660.96766976362	4479.2	1509.85362057239	2368	911.1434574204
84	2	Antiphase	24	Glu2	Glu0Sor1	42	Passed	14769	11168	V1	OFF	8	-0.00588491717523977	0.0177578692123878	16	-0.0109851787271142	0.012200217396049	10	0.00261551874455098	0.0232243402486799	6	3815	1561.11925660192	4593.6	1294.9394837855	2517.33333333333	1029.4438628049
84	2	Antiphase	24	Glu2	Glu0Sor1	43	Passed	15129	11528	V1	OFF	9	-0.00457715780296428	0.0171540576618863	16	-0.00950305143853533	0.0122640833753229	10	0.00363266492298746	0.0219690888679482	6	3922.5	1699.97199976941	4715.2	1518.89644149955	2601.33333333333	1079.678964631
84	2	Antiphase	24	Glu2	Glu0Sor1	44	Passed	15489	11888	V1	ON	9	0.00343286835222316	0.0170115801714154	16	-0.00174367916303404	0.0111346957632479	10	0.0120604475443185	0.0224075776164858	6	3811.5	1733.05672151837	4614.4	1592.13980402336	2473.33333333333	1004.73651604123
84	2	Antiphase	24	Glu2	Glu0Sor1	45	Passed	15849	12248	V1	ON	9	0.00250653879686135	0.0172553036901757	16	-0.00270270270270273	0.0109546141329068	10	0.0111886079628015	0.0230760417939218	6	3812.5	1779.2498044588	4606.4	1690.09790643422	2489.33333333333	997.063421586945
84	2	Antiphase	24	Glu2	Glu0Sor1	46	Passed	16209	12608	V1	OFF	9	-0.00190714908456846	0.0179444234375639	16	-0.00706190061028773	0.013976349600786	10	0.00668410345829698	0.0217412856090784	6	3879	1495.37634059122	4600.8	1222.7092686144	2676	1113.00386342546
84	2	Antiphase	24	Glu2	Glu0Sor1	47	Passed	16569	12968	V1	OFF	10	-0.00534001743679167	0.0169052220279426	16	-0.00993897122929385	0.0127618574365483	10	0.00232490555071195	0.0212461897941801	6	4022.5	1758.42164075249	4795.2	1608.56463276356	2734.66666666667	1197.63411218396
84	2	Antiphase	24	Glu2	Glu0Sor1	48	Passed	16929	13328	V1	ON	10	0.00283347863993024	0.0161215688411721	16	-0.00148212728857892	0.0113454586921463	10	0.0100261551874455	0.021182293130292	6	3866.5	1696.86950981309	4606.4	1578.55765389379	2633.33333333333	1110.42094120503
84	2	Antiphase	24	Glu2	Glu0Sor1	49	Passed	17289	13688	V1	ON	10	0.00288796861377504	0.0155233765279233	16	-0.00156931124673062	0.0116085330239518	10	0.0103167683812845	0.0193494707846928	6	3842	1736.11305315447	4601.6	1630.79170956931	2576	1085.31433234801
84	2	Antiphase	24	Glu2	Glu0Sor1	50	Passed	17649	14048	V1	OFF	10	-0.00604838709677421	0.018427173978065	16	-0.0109851787271142	0.0142026327950174	10	0.00217959895379248	0.0229262315471747	6	3991.5	1660.54376636089	4712	1517.20913375696	2790.66666666667	1166.23885489494
84	2	Antiphase	24	Glu2	Glu0Sor1	51	Passed	18009	14408	V1	OFF	11	-0.00539450741063646	0.0183658858990986	16	-0.0106364428945074	0.0130472054827909	10	0.00334205172914848	0.0236422362093804	6	4085.5	1795.57908950474	4816	1692.08773084875	2868	1293.28852156044
84	2	Antiphase	24	Glu2	Glu0Sor1	52	Passed	18369	14768	V1	ON	11	0.00354184829991279	0.0178828977004423	16	-0.00191804707933743	0.0112087817311866	10	0.0126416739319965	0.0239636968210719	6	3949.5	1784.93540499369	4716	1681.23235224112	2672	1156.18130066179
84	2	Antiphase	24	Glu2	Glu0Sor1	53	Passed	18729	15128	V1	ON	11	0.00326939843068873	0.0187786501410623	16	-0.00261551874455101	0.0115954300164255	10	0.013077593722755	0.0251235064053397	6	3912	1718.62146307246	4655.2	1582.79842192379	2673.33333333333	1185.61421493953
84	2	Antiphase	24	Glu2	Glu0Sor1	54	Passed	19089	15488	V1	OFF	11	-0.00544899738448128	0.0205293076621662	16	-0.011333914559721	0.0124862255500964	10	0.00435919790758498	0.0282669700145206	6	4076	1762.12962065791	4797.6	1619.53430892272	2873.33333333333	1347.96003897247
84	2	Antiphase	24	Glu2	Glu0Sor1	55	Passed	19449	15848	V1	OFF	12	-0.00326939843068879	0.0215786901169691	16	-0.00985178727114214	0.0132861410886852	10	0.00770124963673346	0.0291221392058413	6	4100.5	1782.55359900715	4826.4	1625.15798890104	2890.66666666667	1402.9059364999
84	2	Antiphase	24	Glu2	Glu0Sor1	56	Passed	19809	16208	V1	ON	12	0.00539450741063641	0.0208056772692896	16	-0.00061028770706194	0.0122061001044229	10	0.015402499273467	0.0289506757463813	6	3980.5	1777.63520817218	4723.2	1663.44093172356	2742.66666666667	1247.96324732208
84	2	Antiphase	24	Glu2	Glu0Sor1	57	Passed	20169	16568	V1	ON	12	0.00692022667829116	0.0232537093932561	16	0.000261551874455061	0.0130423497448703	10	0.018018018018018	0.0328565174333171	6	3870	1586.052542215	4564.8	1363.79705235053	2712	1274.41782787279
84	2	Antiphase	24	Glu2	Glu0Sor1	58	Passed	20529	16928	V1	OFF	12	-0.00326939843068878	0.0230963453124176	16	-0.0102005231037489	0.0124051331878511	10	0.00828247602441147	0.0326666552444177	6	4145	1818.47085944941	4862.4	1672.88142636191	2949.33333333333	1462.28679357596
84	2	Antiphase	24	Glu2	Glu0Sor1	59	Passed	20889	17288	V1	OFF	13	-0.00277898866608548	0.0239742014340788	16	-0.0102005231037489	0.0118977623634472	10	0.00959023539668698	0.0342889087464987	6	4126.5	1688.02456538207	4820	1440.21356441019	2970.66666666667	1499.88941814611
84	2	Antiphase	24	Glu2	Glu0Sor1	60	Passed	21249	17648	V1	ON	13	0.00544899738448122	0.0229090953965939	16	-0.00183086312118573	0.0112362501264856	10	0.0175820982272595	0.0326278513543973	6	4025.5	1723.29537031042	4747.2	1544.06770145181	2822.66666666667	1356.43218284832
84	2	Antiphase	24	Glu2	Glu0Sor1	61	Passed	21609	18008	V1	ON	13	0.00686573670444635	0.0240452345018745	16	-0.000610287707061928	0.0126878538688275	10	0.0193257773902935	0.0338624857865133	6	3981.5	1671.32673845262	4685.6	1471.38658716494	2808	1356.09793156689
84	2	Antiphase	24	Glu2	Glu0Sor1	62	Passed	21969	18368	V1	OFF	13	-0.00245204882301658	0.022198477920766	16	-0.00880557977332172	0.0132441204107004	10	0.00813716942749198	0.0307781188073494	6	4173.5	1664.88109685547	4847.2	1429.41019693827	3050.66666666667	1488.97745673555
84	2	Antiphase	24	Glu2	Glu0Sor1	63	Passed	22329	18728	V1	OFF	14	-0.00430470793374023	0.0192765781921945	16	-0.00985178727114216	0.0128202916087761	10	0.00494042429526297	0.0255891476929009	6	4162.5	1572.42564212111	4775.2	1302.24803918284	3141.33333333333	1537.17177526348
84	2	Antiphase	24	Glu2	Glu0Sor1	64	Passed	22689	19088	V1	ON	14	0.00517654751525717	0.0203805905689607	16	-0.000174367916303415	0.0111710441594799	10	0.0140947399011915	0.029474969511178	6	3993.5	1466.53541836988	4608	1162.80121545631	2969.33333333333	1415.79132172318
84	2	Antiphase	24	Glu2	Glu0Sor1	65	Passed	23049	19448	V1	ON	14	0.00534001743679161	0.0205277648823867	16	-0.000610287707061916	0.012157569467666	10	0.0152571926765475	0.0284478997688134	6	4011	1619.33879510538	4673.6	1410.83956092345	2906.66666666667	1393.6970498163
84	2	Antiphase	24	Glu2	Glu0Sor1	66	Passed	23409	19808	V1	OFF	14	-0.00267000871839584	0.0215762682785739	16	-0.00828247602441153	0.0140775022897796	10	0.00668410345829698	0.0295277878469428	6	4188	1604.00565252537	4786.4	1353.50632720271	3190.66666666667	1584.6658533163
84	2	Antiphase	24	Glu2	Glu0Sor1	67	Passed	23769	20168	V1	OFF	15	-0.00365082824760247	0.0210718865407688	16	-0.00950305143853535	0.012543250590194	10	0.00610287707061901	0.0294315274836924	6	4232.5	1598.67536833884	4832.8	1300.93135868116	3232	1642.86578879713
84	2	Antiphase	24	Glu2	Glu0Sor1	68	Passed	24129	20528	V1	ON	15	0.00555797733217086	0.0219843646966168	16	-0.000523103748910221	0.0104151487228813	10	0.015693112467306	0.032518564556384	6	4087	1586.97330370321	4709.6	1331.56175640152	3049.33333333333	1515.44932830717
84	2	Antiphase	24	Glu2	Glu0Sor1	69	Passed	24489	20888	V1	ON	15	0.00610287707061898	0.0197043460666318	16	0.000871839581516976	0.0112928562788291	10	0.014821272885789	0.028094345682473	6	4056	1522.98093662834	4680	1243.58192331667	3016	1448.46401405075
84	2	Antiphase	24	Glu2	Glu0Sor1	70	Passed	24849	21248	V1	OFF	15	-0.00288796861377509	0.0210923174136236	16	-0.00880557977332174	0.0124350529736924	10	0.00697471665213598	0.0294882903666744	6	4268	1623.92512142648	4892.8	1322.54945717227	3226.66666666667	1637.36112897145
84	2	Antiphase	24	Glu2	Glu0Sor1	71	Passed	25209	21608	V1	OFF	16	-0.00348735832606803	0.0202472112157517	16	-0.00915431560592853	0.0128084282888922	10	0.00595757047369948	0.0276273660881016	6	4328	1655.72815804205	4934.4	1396.58402301234	3317.33333333333	1659.01303993268
84	2	Antiphase	24	Glu2	Glu0Sor1	72	Passed	25569	21968	V1	ON	16	0.00653879686137748	0.0215375553526179	16	-2.46329039522812e-17	0.0135064807191191	10	0.01743679163034	0.0288998712174057	6	4150.5	1601.83686227198	4753.6	1357.72253751968	3145.33333333333	1561.92633202295
84	2	Antiphase	24	Glu2	Glu0Sor1	73	Passed	25929	22328	V1	ON	16	0.0057214472537053	0.0239673310130873	16	-0.00156931124673061	0.0128581149964152	10	0.0178727114210985	0.0337965777163981	6	4159.5	1631.99338233952	4760	1385.33269169058	3158.66666666667	1616.33593867942
84	2	Antiphase	24	Glu2	Glu0Sor1	74	Passed	26289	22688	V1	OFF	16	-0.00228857890148214	0.0242090558781522	16	-0.00924149956408023	0.0130627317145629	10	0.009299622202848	0.0345436294347955	6	4301.5	1661.27910558902	4914.4	1382.45025628813	3280	1684.04085461131
84	2	Antiphase	24	Glu2	Glu0Sor1	75	Failed	26649	23048	V1	OFF	17	0.00198888404533563	0.0238412493545653	16	-0.00514385353095033	0.0124841962044346	10	0.0138767800058122	0.0339608282950716	6	4229	1570.10301148258	4806.4	1251.52522059197	3266.66666666667	1672.78769324343
84	2	Antiphase	24	Glu2	Glu0Sor1	76	Passed	27009	23408	V1	ON	17	0.00626634699215341	0.0238172760633308	16	-0.00104620749782044	0.012752589084228	10	0.0184539378087765	0.0335240930669992	6	4156.5	1489.57613657935	4698.4	1136.78877154514	3253.33333333333	1662.5968442971
84	2	Antiphase	24	Glu2	Glu0Sor1	77	Passed	27369	23768	V1	ON	17	0.00713818657367041	0.0236378821261727	16	-0.00017436791630344	0.0133416462824508	10	0.0193257773902935	0.0327209033807419	6	4217	1532.84363194685	4808	1173.72720661811	3232	1645.06923866444
84	2	Antiphase	24	Glu2	Glu0Sor1	78	Failed	27729	24128	V1	OFF	17	0.00160745422842195	0.021948734619833	16	-0.00536181342632958	0.0127125419097771	10	0.0132229003196745	0.029921588631217	6	4298.5	1537.39927583349	4861.2	1165.56679583607	3360.66666666667	1719.5076814794
84	2	Antiphase	24	Glu2	Glu0Sor1	79	Passed	28089	24488	V1	OFF	18	-0.00392327811682652	0.0206192057832802	16	-0.0105492589363557	0.0128360923131042	10	0.0071200232490555	0.0272896466287498	6	4380	1553.40417578083	4914.4	1175.74328263727	3489.33333333333	1796.61132877055
84	2	Antiphase	24	Glu2	Glu0Sor1	80	Passed	28449	24848	V1	ON	18	0.00517654751525718	0.0195324984511338	16	-0.00156931124673062	0.00998965681076143	10	0.0164196454519035	0.0268742577041191	6	4212	1543.44031306688	4783.2	1210.76915865724	3260	1663.66727442719
84	2	Antiphase	24	Glu2	Glu0Sor1	81	Passed	28809	25208	V1	ON	18	0.00566695727986048	0.0195053202200412	16	-0.000697471665213611	0.0128054607416564	10	0.016274338854984	0.0251033284995824	6	4198	1512.75889244343	4745.6	1183.71648257136	3285.33333333333	1656.4727183587
84	2	Antiphase	24	Glu2	Glu0Sor1	82	Passed	29169	25568	V1	OFF	18	-0.0033238884045336	0.0202427527094139	16	-0.00906713164777684	0.0138290357865028	10	0.00624818366753846	0.0266299067581155	6	4359.5	1552.61697358578	4939.2	1185.94554868444	3393.33333333333	1705.26838552372
84	2	Antiphase	24	Glu2	Glu0Sor1	83	Passed	29529	25928	V1	OFF	19	-0.00310592850915435	0.02153748182741	16	-0.00976460331299044	0.0135052300611491	10	0.00799186283057247	0.0287544096228597	6	4385	1560.51786276223	4900.8	1162.98588889882	3525.33333333333	1857.99662719464
84	2	Antiphase	24	Glu2	Glu0Sor1	84	Passed	29889	26288	V1	ON	19	0.00561246730601567	0.0224543831499723	16	-0.00217959895379253	0.0117993967164555	10	0.018599244405696	0.0306295828611576	6	4267	1586.13156242896	4849.6	1229.13259387803	3296	1737.18300705481
84	2	Antiphase	24	Glu2	Glu0Sor1	85	Passed	30249	26648	V1	ON	19	0.00479511769834347	0.0217622522970992	16	-0.00235396687009593	0.0121575694676661	10	0.0167102586457425	0.0297010380725777	6	4275	1570.57170058125	4864	1247.14500627099	3293.33333333333	1658.36481712157
84	2	Antiphase	24	Glu2	Glu0Sor1	86	Failed	30609	27008	V1	OFF	19	0.00117153443766345	0.0220362915734117	16	-0.00549258936355713	0.0127724416037722	10	0.0122784074396977	0.0304350902290446	6	4345.25	1573.50850013592	4924	1208.09418323058	3380.66666666667	1736.1721880812
84	2	Antiphase	24	Glu2	Glu0Sor1	87	Passed	30969	27368	V1	OFF	20	-0.00245204882301658	0.0225562693056651	16	-0.00863121185701832	0.0137017263731397	10	0.007846556233653	0.0313813810075928	6	4415.5	1591.66487259934	4984	1197.00960731316	3468	1815.87488555792
84	2	Antiphase	24	Glu2	Glu0Sor1	88	Passed	31329	27728	V1	ON	20	0.00708369659982561	0.0239523281529971	16	0.00104620749782037	0.0138996982213294	10	0.017146178436501	0.0343361671494877	6	4346	1552.72972535467	4893.6	1194.1609048477	3433.33333333333	1751.2247904443
84	2	Antiphase	24	Glu2	Glu0Sor1	89	Passed	31689	28088	V1	ON	20	0.00632083696599823	0.0246151262273061	16	-0.000435919790758537	0.0129591979898304	10	0.0175820982272595	0.0356641714471834	6	4304	1573.92892681552	4854.4	1233.02006832366	3386.66666666667	1754.84092346476
84	2	Antiphase	24	Glu2	Glu0Sor1	90	Passed	32049	28448	V1	OFF	20	-0.00272449869224064	0.0233046596037065	16	-0.00880557977332173	0.0151423139444927	10	0.0074106364428945	0.0319276653951889	6	4435	1590.02725343519	4987.2	1157.7338784597	3514.66666666667	1882.99449459277
84	2	Antiphase	24	Glu2	Glu0Sor1	91	Passed	32409	28808	V1	OFF	21	-0.00196163905841327	0.0200624161134057	16	-0.00706190061028773	0.0136399481317095	10	0.00653879686137749	0.0270902318017251	6	4443	1582.07795846686	4988.8	1183.59272274433	3533.33333333333	1843.5073817771
84	2	Antiphase	24	Glu2	Glu0Sor1	92	Passed	32769	29168	V1	ON	21	0.00806451612903224	0.0221442677072296	16	0.00252833478639928	0.0134654612785252	10	0.0172914850334205	0.0313252175979359	6	4336.5	1587.43188830261	4888	1241.48155219659	3417.33333333333	1778.58850402972
84	2	Antiphase	24	Glu2	Glu0Sor1	93	Passed	33129	29528	V1	ON	21	0.0087728857890148	0.0235632691922229	16	0.00287707061900609	0.0143083842038566	10	0.018599244405696	0.0333433525353408	6	4356.5	1573.16148779032	4908	1218.17495550607	3437.33333333333	1769.5353815809
84	2	Antiphase	24	Glu2	Glu0Sor1	94	Failed	33489	29888	V1	OFF	21	0.00517654751525717	0.023857135195087	16	-0.000566695727986068	0.0144374370846804	10	0.0147486195873292	0.0340055624201532	6	4405	1578.25388747607	4939.6	1192.41223296867	3514	1840.94540929382
84	2	Antiphase	24	Glu2	Glu0Sor1	95	Passed	33849	30248	V1	OFF	22	0.00158020924149954	0.024295441161299	16	-0.00401046207497822	0.0148821197738594	10	0.0108979947689625	0.0347195814985059	6	4453.5	1605.71703609322	4971.2	1210.62672474494	3590.66666666667	1915.06309730689
84	2	Antiphase	24	Glu2	Glu0Sor1	96	Passed	34209	30608	V1	ON	22	0.00882737576285961	0.0224496576115165	16	0.00209241499564078	0.0141847820617556	10	0.020052310374891	0.0301308566630066	6	4374.5	1591.22451799445	4945.6	1195.95050064792	3422.66666666667	1811.61703090545
84	2	Antiphase	24	Glu2	Glu0Sor1	97	Passed	34569	30968	V1	ON	22	0.00991717523975585	0.0235813401911763	16	0.00305143853530948	0.0141373686125606	10	0.0213600697471665	0.0325127204133977	6	4302	1578.05618826876	4886.4	1207.26570765879	3328	1739.49509915952
84	2	Antiphase	24	Glu2	Glu0Sor1	98	Passed	34929	31328	V1	OFF	22	0.00043591979075846	0.0238635728364402	16	-0.00549258936355715	0.0166896503071778	10	0.0103167683812845	0.0319308395137895	6	4445.5	1612.97596592964	4980.8	1227.95989800608	3553.33333333333	1887.49428255205
84	2	Antiphase	24	Glu2	Glu0Sor1	99	Passed	35289	31688	V1	OFF	23	0.0027244986922406	0.0260715022742906	16	-0.00427201394943333	0.0161097774588199	10	0.0143853530950305	0.0362070685108623	6	4513	1649.13068008572	5054.4	1233.83297987297	3610.66666666667	1963.51793133311
84	2	Antiphase	24	Glu2	Glu0Sor1	100	Passed	35649	32048	V1	ON	23	0.0107345248474281	0.0265698387080178	16	0.00235396687009588	0.0151790807089526	10	0.024702121476315	0.0364494292421517	6	4416	1593.68353194729	4990.4	1196.97871511754	3458.66666666667	1811.31495512698
84	2	Antiphase	24	Glu2	Glu0Sor1	101	Passed	36009	32408	V1	ON	23	0.0128051438535309	0.0287816571410855	16	0.00427201394943327	0.0164982827602662	10	0.027027027027027	0.0400856632347782	6	4370.5	1582.41191434679	4939.2	1181.08469919251	3422.66666666667	1810.04073618984
84	2	Antiphase	24	Glu2	Glu0Sor1	102	Passed	36369	32768	V1	OFF	23	0.00261551874455097	0.0270654356739201	16	-0.00479511769834354	0.0177309775771945	10	0.0149665794827085	0.0365899207369088	6	4537.5	1657.69631316073	5100	1258.06341475919	3600	1925.47884953328
84	2	Antiphase	24	Glu2	Glu0Sor1	103	Passed	36729	33128	V1	OFF	24	0.00370531822144724	0.0272938242904655	16	-0.00357454228421972	0.0177747449142357	10	0.0158384190642255	0.0371956506836508	6	4529	1660.90449253813	5124	1276.69712757394	3537.33333333333	1858.4288704889
84	2	Antiphase	24	Glu2	Glu0Sor1	104	Passed	37089	33488	V1	ON	24	0.0124237140366172	0.0271654170821014	16	0.00331299040976458	0.015632720936376	10	0.027608253414705	0.0364869465343411	6	4313.5	1579.19869976306	4928	1195.2141602612	3289.33333333333	1701.85718163031
84	2	Antiphase	24	Glu2	Glu0Sor1	105	Passed	37449	33848	V1	ON	24	0.0140039232781168	0.0268029233845547	16	0.00557977332170877	0.0160506906123366	10	0.0280441732054635	0.0362350487074694	6	4370	1555.9852612841	4962.4	1157.09398446664	3382.66666666667	1726.74337023967
84	2	Antiphase	24	Glu2	Glu0Sor1	106	Passed	37809	34208	V1	OFF	24	0.00403225806451612	0.0292239708719517	16	-0.00427201394943331	0.0181322605619931	10	0.0178727114210985	0.0400315850637146	6	4438.5	1632.32472259658	5056.8	1245.33875801816	3408	1778.4775511656
84	2	Antiphase	24	Glu2	Glu0Sor1	107	Passed	38169	34568	V1	OFF	25	0.00490409764603311	0.0286000150031075	16	-0.00348735832606802	0.0180273901996755	10	0.018889857599535	0.0386439063082097	6	4467.5	1642.73325081504	5085.6	1255.0345900501	3437.33333333333	1795.25181149238
84	2	Antiphase	24	Glu2	Glu0Sor1	108	Passed	38529	34928	V1	ON	25	0.0130231037489102	0.0295388869975626	16	0.00496948561464687	0.0167855222276921	10	0.026445800639349	0.0420066267779587	6	4443.5	1602.49663546189	5032	1184.82253711028	3462.66666666667	1824.83781927783
84	2	Antiphase	24	Glu2	Glu0Sor1	109	Failed	38889	35288	V1	ON	25	0.00983544027898865	0.0309562268444664	16	0.00126416739319963	0.0183816578238697	10	0.024120895088637	0.043299512939452	6	4410.75	1607.10072283393	5028	1201.12539820879	3382	1766.20134752525
84	2	Antiphase	24	Glu2	Glu0Sor1	110	Passed	39249	35648	V1	OFF	25	0.00664777680906712	0.0326893341650858	16	-0.00244115082824761	0.0201502060112534	10	0.021795989537925	0.0451036919829194	6	4378	1641.99683312728	5024	1269.57980800298	3301.33333333333	1720.89403121362
84	2	Antiphase	24	Glu2	Glu0Sor1	111	Passed	39609	36008	V1	OFF	26	0.00648430688753266	0.0325138406221764	16	-0.00261551874455104	0.0188920929533798	10	0.0216506829410055	0.0456877770387588	6	4579.5	1725.49440257954	5269.6	1297.08075650242	3429.33333333333	1834.04020312169
84	2	Antiphase	24	Glu2	Glu0Sor1	112	Passed	39969	36368	V1	ON	26	0.0122602441150828	0.0306584695597245	16	0.00305143853530948	0.0169915547610939	10	0.027608253414705	0.0429867900605445	6	4436.5	1623.6675357556	5069.6	1207.52632361461	3381.33333333333	1773.86297854898
84	2	Antiphase	24	Glu2	Glu0Sor1	113	Passed	40329	36728	V1	ON	26	0.0147122929380994	0.0310091903945583	16	0.00601569311246729	0.0176890118362375	10	0.0292066259808195	0.0437963821538149	6	4495.5	1615.96691385271	5120	1187.80170436352	3454.66666666667	1792.89560952853
84	2	Antiphase	24	Glu2	Glu0Sor1	114	Passed	40689	37088	V1	OFF	26	0.00866390584132516	0.0344708932193302	16	-0.00122057541412384	0.0200594691322486	10	0.0251380412670735	0.0481597008882316	6	4432	1663.45888637702	5124	1215.24684278088	3278.66666666667	1757.57226499131
84	2	Antiphase	24	Glu2	Glu0Sor1	115	Passed	41049	37448	V1	OFF	27	0.00801002615518742	0.0333846926498466	16	-0.00244115082824762	0.0181478574073777	10	0.0254286544609125	0.0465644506417832	6	4681	1751.39441588695	5385.6	1269.34341732689	3506.66666666667	1911.57931215701
84	2	Antiphase	24	Glu2	Glu0Sor1	116	Passed	41409	37808	V1	ON	27	0.014221883173496	0.032946953133019	16	0.00427201394943327	0.015786744259151	10	0.030804998546934	0.0477483756662228	6	4531	1630.93788968188	5178.4	1179.6499669158	3452	1799.91644250504
84	2	Antiphase	24	Glu2	Glu0Sor1	117	Passed	41769	38168	V1	ON	27	0.0196708805579773	0.0341140311645882	16	0.0094158674803836	0.017561310697868	10	0.0367625690206335	0.0487370543106388	6	4524.5	1647.15568986865	5164.8	1172.74651992662	3457.33333333333	1864.72031861796
84	2	Antiphase	24	Glu2	Glu0Sor1	118	Passed	42129	38528	V1	OFF	27	0.00991717523975587	0.0362471085016028	16	-0.00156931124673061	0.0181152516979601	10	0.0290613193839	0.0514508479542708	6	4619.5	1706.30571703901	5320.8	1209.09413290373	3450.66666666667	1865.46323112161
84	2	Antiphase	24	Glu2	Glu0Sor1	119	Passed	42489	38888	V1	OFF	28	0.0110069747166521	0.0360691249685064	16	0.000261551874455073	0.0189458852114222	10	0.0289160127869805	0.0513909808306935	6	4565	1683.93665755772	5276.8	1184.33748943825	3378.66666666667	1811.06760411274
84	4	Antiphase	24	Glu2	Glu0Sor1	1	Passed	27	-3574	V1	OFF	NA	0.012619150779896	0.00784675482628721	16	0.012619150779896	0.00784675482628721	16	NA	NA	0	4161	1276.53155072642	4161	1276.53155072642	NA	NA
84	4	Antiphase	24	Glu2	Glu0Sor1	2	Passed	387	-3214	V1	OFF	NA	-0.00326231012335615	0.01248829687635	17	-0.00568674176776434	0.00773106559616336	16	NA	NA	1	3964.23529411765	1490.56262571435	4181.5	1230.41879049371	488	NA
84	4	Antiphase	24	Glu2	Glu0Sor1	3	Passed	747	-2854	V1	OFF	NA	-0.00484249158935676	0.0118303225644601	17	-0.00714904679376087	0.00726732849532589	16	NA	NA	1	4039.05882352941	1449.85484060423	4244.5	1215.26984657729	752	NA
84	4	Antiphase	24	Glu2	Glu0Sor1	4	Passed	1107	-2494	V1	OFF	NA	-0.00662656743806713	0.00901036707238638	17	-0.00823223570190646	0.006312553843858	16	NA	NA	1	4128	1337.71446878622	4317.5	1121.4303961162	1096	NA
84	4	Antiphase	24	Glu2	Glu0Sor1	5	Passed	1467	-2134	V1	OFF	NA	-0.00587329096861165	0.0135247165557849	18	-0.009694540727903	0.00573251570308491	16	0.0246967071057192	0.0226715345787714	2	3945.33333333333	1449.5792492996	4327.5	972.910821538473	888	701.449926937055
84	4	Antiphase	24	Glu2	Glu0Sor1	6	Passed	1827	-1774	V1	OFF	NA	-0.00818409397265554	0.0100099937033416	18	-0.0108860485268631	0.00569528051416466	16	0.0134315424610052	0.0128676277338973	2	4009.77777777778	1354.16479818876	4354	952.313673814113	1256	712.76363543604
84	4	Antiphase	24	Glu2	Glu0Sor1	7	Passed	2187	-1414	V1	OFF	NA	-0.0101579048719431	0.00816045539477302	18	-0.0121317157712306	0.00473573692245388	16	0.00563258232235695	0.0153186044451158	2	4067.55555555556	1281.83756987988	4379.5	937.059087429034	1572	865.498700172334
84	4	Antiphase	24	Glu2	Glu0Sor1	8	Passed	2547	-1054	V1	OFF	NA	-0.00583781811547939	0.0270284970609072	19	-0.0131607452339689	0.00598040619508969	16	0.0332177931831311	0.0599133056163848	3	3947.36842105263	1497.19575690787	4438.5	937.183155347271	1328	1168.62996709823
84	4	Antiphase	24	Glu2	Glu0Sor1	9	Passed	2907	-694	V1	OFF	NA	-0.0115388123688772	0.010585696847425	19	-0.0142980935875217	0.00545307893329369	16	0.00317735413056031	0.0199933708615508	3	4009.68421052632	1364.54033988786	4439.5	921.172441330431	1717.33333333333	1016.51430552321
84	4	Antiphase	24	Glu2	Glu0Sor1	10	Passed	3267	-334	V1	OFF	NA	-0.0125421873574752	0.00872963192466462	19	-0.0149480069324091	0.00476209069810541	16	0.000288850375505472	0.0149171014831604	3	4077.89473684211	1312.44123232398	4474.5	952.543122383444	1962.66666666667	853.129142236586
84	4	Antiphase	24	Glu2	Glu0Sor1	11	Passed	3627	26	V1	ON	1	-0.0120017331022531	0.00924913677594397	20	-0.0150021663778163	0.00460408380395583	16	-3.10081821330854e-17	0.0139906193394712	4	3976	1436.53384007625	4498.5	974.331771010265	1886	1021.21235140722
84	4	Antiphase	24	Glu2	Glu0Sor1	12	Passed	3987	386	V1	ON	1	-0.00116984402079727	0.00898030343204022	20	-0.00395363951473141	0.00658403052031378	16	0.00996533795493927	0.00934644118276338	4	3907.6	1440.12508228681	4425	1035.36557150925	1838	797.76688324347
84	4	Antiphase	24	Glu2	Glu0Sor1	13	Passed	4347	746	V1	OFF	1	-0.00389948006932415	0.00988620129293983	20	-0.00720320623916818	0.00617398674036345	16	0.00931542461005195	0.0117198170009638	4	3873.6	1405.85865876377	4392	969.930856642197	1800	804.520561162568
84	4	Antiphase	24	Glu2	Glu0Sor1	14	Passed	4707	1106	V1	OFF	1	-0.0139514731369151	0.00718932401476041	20	-0.0161395147313692	0.00511069296362593	16	-0.00519930675909883	0.00831166641821963	4	3987.6	1358.60107618481	4478.5	952.746905881445	2024	851.589885645275
84	4	Antiphase	24	Glu2	Glu0Sor1	15	Passed	5067	1466	V1	ON	2	-0.0135615251299827	0.00655905966890722	20	-0.01532712305026	0.00573688042491498	16	-0.00649913344887351	0.00497795723270194	4	4038.4	1329.8594464711	4505	974.722114245901	2172	802.808403875628
84	4	Antiphase	24	Glu2	Glu0Sor1	16	Passed	5427	1826	V1	ON	2	-0.000742758108442747	0.0129353930384898	21	-0.00541594454072797	0.00618031812699792	16	0.01421143847487	0.018069201412795	5	3793.52380952381	1533.69539410691	4427	1040.20049349472	1766.4	980.732787256549
84	4	Antiphase	24	Glu2	Glu0Sor1	17	Passed	5787	2186	V1	OFF	2	-0.00189815961046469	0.0128226702011733	21	-0.00622833622183714	0.00594682877414549	16	0.0119584055459271	0.0193514661801671	5	3775.61904761905	1502.9006113576	4408	985.579220560174	1752	965.666609135886
84	4	Antiphase	24	Glu2	Glu0Sor1	18	Passed	6147	2546	V1	OFF	2	-0.00496297463368527	0.0366771885889565	22	-0.0178726169844021	0.00532182810784027	16	0.0294627383015597	0.0600789338884644	6	3689.09090909091	1684.3866457243	4494.5	979.509401009846	1541.33333333333	1194.37258285121
84	4	Antiphase	24	Glu2	Glu0Sor1	19	Passed	6507	2906	V1	ON	3	-0.00233592042800094	0.0315401612091655	23	-0.014948006932409	0.00680486365649321	16	0.026491705867789	0.0462391365594639	7	3687.30434782609	1826.92892917403	4652	1027.26977956134	1482.28571428571	1202.395070167
84	4	Antiphase	24	Glu2	Glu0Sor1	20	Passed	6867	3266	V1	ON	3	0.0010172556702584	0.0174187400742035	23	-0.0063366551126517	0.00690867362179461	16	0.0178261946026243	0.0227891257026216	7	3597.5652173913	1746.23448977525	4502.5	1079.60770653048	1529.14285714286	1044.90564623023
84	4	Antiphase	24	Glu2	Glu0Sor1	21	Passed	7227	3626	V1	OFF	3	0.0012056363499359	0.0156737541969136	23	-0.00557842287694979	0.00699687494115027	16	0.0167120574399603	0.0193683661803384	7	3574.60869565217	1699.76366643693	4467.5	1018.89129286037	1533.71428571429	1006.42961573504
84	4	Antiphase	24	Glu2	Glu0Sor1	22	Passed	7587	3986	V1	OFF	3	-0.00851480672142269	0.0195828217770256	23	-0.0167894280762565	0.0058334189722998	16	0.0103986135181975	0.0268537655514188	7	3748.86956521739	1769.10165452176	4671	1048.13993976631	1641.14285714286	1130.79019990026
84	4	Antiphase	24	Glu2	Glu0Sor1	23	Passed	7947	4346	V1	ON	4	-0.00941903398387467	0.0121606722665846	23	-0.0145147313691508	0.00654996489874046	16	0.00222827432532798	0.0144036780685286	7	3778.78260869565	1710.09513176425	4650.5	1097.37419932006	1786.28571428571	1026.75373780437
84	4	Antiphase	24	Glu2	Glu0Sor1	24	Passed	8307	4706	V1	ON	4	-0.000904227262452008	0.0105726929600208	23	-0.005036828422877	0.00728603243499951	16	0.00854171824709084	0.0112921129417111	7	3629.21739130435	1611.04660946405	4454	1020.89320368652	1744	975.059656294595
84	4	Antiphase	24	Glu2	Glu0Sor1	25	Passed	8667	5066	V1	OFF	4	-0.000376761359355027	0.0105770433140268	23	-0.00471187175043332	0.00703967240899676	16	0.00953206239168106	0.0110293952004834	7	3593.73913043478	1604.12007081173	4411.5	1032.8160855964	1724.57142857143	953.37555684051
84	4	Antiphase	24	Glu2	Glu0Sor1	26	Passed	9027	5426	V1	OFF	4	-0.01247080099465	0.00943755927525346	23	-0.0161395147313692	0.00703900569969257	16	-0.00408516959643479	0.00920768218828467	7	3771.47826086957	1575.67477232527	4566.5	1003.6784345596	1954.28571428571	1023.20504857461
84	4	Antiphase	24	Glu2	Glu0Sor1	27	Passed	9387	5786	V1	ON	5	-0.0103232612463266	0.0094418039486885	23	-0.0138106585788562	0.0078690524441934	16	-0.00235206734340186	0.00809370327305139	7	3925.91304347826	1630.20082179086	4744.5	1083.07697479604	2054.85714285714	969.799193746044
84	4	Antiphase	24	Glu2	Glu0Sor1	28	Passed	9747	6146	V1	ON	5	0.000979579534322899	0.00884601799354733	23	-0.00189558058925483	0.00833103022178571	16	0.00755137410250056	0.00640142781572068	7	3739.13043478261	1529.15090236819	4501.5	1042.42473749107	1996.57142857143	874.453516420943
84	4	Antiphase	24	Glu2	Glu0Sor1	29	Passed	10107	6506	V1	OFF	5	0.000188380679677444	0.0078771552247105	23	-0.00205805892547665	0.00771100671278066	16	0.00532309977717251	0.00588635475512194	7	3728	1523.12597222709	4486	1041.79332563294	1995.42857142857	871.055845347636
84	4	Antiphase	24	Glu2	Glu0Sor1	30	Passed	10467	6866	V1	OFF	5	-0.0131866475774245	0.00855832767741565	23	-0.0162478336221838	0.00745099607680054	16	-0.00618965090368908	0.00690398149289048	7	3877.21739130435	1494.33569784892	4619	997.703496368869	2181.71428571429	937.078743451462
84	4	Antiphase	24	Glu2	Glu0Sor1	31	Passed	10827	7226	V1	ON	6	-0.0112651646447141	0.00782953584872127	23	-0.0137564991334489	0.00780136685376138	16	-0.00557068581332016	0.00427041057456308	7	4005.21739130435	1444.22130501721	4708	968.231377306065	2398.85714285714	988.244812545864
84	4	Antiphase	24	Glu2	Glu0Sor1	32	Passed	11187	7586	V1	ON	6	0.00357452339688037	0.0218061967753949	24	-0.00297876949740039	0.00925206510243006	16	0.0166811091854419	0.0329313860002396	8	3711	1620.72200765182	4597.5	1003.11926841561	1938	1041.90375206707
84	4	Antiphase	24	Glu2	Glu0Sor1	33	Passed	11547	7946	V1	OFF	6	0.0014081455805892	0.0184334273227892	24	-0.00465771230502605	0.00823223570190642	16	0.0135398613518197	0.0268128718701124	8	3666	1584.20068996543	4538	966.959220098414	1922	1014.13777593157
84	4	Antiphase	24	Glu2	Glu0Sor1	34	Passed	11907	8306	V1	OFF	6	-0.0124927787406124	0.0133144589436323	24	-0.0165186308492202	0.00772134658470966	16	-0.00444107452339694	0.018535963516064	8	3816.33333333333	1490.01916143695	4622	850.830496240781	2205	1136.92467397173
84	4	Antiphase	24	Glu2	Glu0Sor1	35	Passed	12267	8666	V1	ON	7	-0.00924321201617567	0.0128902316301855	24	-0.0133232235701907	0.00759324953316217	16	-0.00108318890814564	0.0175570187082797	8	3913.33333333333	1445.81755619342	4689	813.52238240055	2362	1150.90225475494
84	4	Antiphase	24	Glu2	Glu0Sor1	36	Passed	12627	9026	V1	ON	7	0.000686019641825485	0.0124294161555809	24	-0.00357452339688046	0.00790970223152121	16	0.00920710571923737	0.015782092660192	8	3802.66666666667	1524.27347388466	4627.5	976.891259728192	2153	961.165364098633
84	4	Antiphase	24	Glu2	Glu0Sor1	37	Passed	12987	9386	V1	OFF	7	-0.000288850375505533	0.0114638685602954	24	-0.00362868284228773	0.0083250191056232	16	0.00639081455805887	0.0143808516751896	8	3793.33333333333	1501.41622032888	4599.5	976.618246808854	2181	952.109837601284
84	4	Antiphase	24	Glu2	Glu0Sor1	38	Passed	13347	9746	V1	OFF	7	-0.0137203928365108	0.00981610973223336	24	-0.015706239168111	0.00896576862368795	16	-0.00974870017331027	0.0108306510805281	8	3974	1413.95824303389	4722	881.47512727246	2478	1033.17983498933
84	4	Antiphase	24	Glu2	Glu0Sor1	39	Passed	13707	10106	V1	OFF	8	-0.0119150779896014	0.00860596677303067	24	-0.0140814558058926	0.00832671017065255	16	-0.00758232235701911	0.00791162331017623	8	4001.66666666667	1231.24082575851	4656	748.536705846814	2693	918.930434177225
84	4	Antiphase	24	Glu2	Glu0Sor1	40	Passed	14067	10466	V1	ON	8	-0.000361062969381917	0.00976024038079922	24	-0.00227469670710577	0.00972636892845021	16	0.0034662045060658	0.00922901649894319	8	3930	1405.79323113168	4669.5	977.462156130183	2451	834.358607383112
84	4	Antiphase	24	Glu2	Glu0Sor1	41	Passed	14427	10826	V1	ON	8	-0.00122761409589837	0.0100437940815942	24	-0.00330372616984406	0.00986610097036096	16	0.00292461005199302	0.00965992147171122	8	3926	1431.7527112204	4676.5	1010.35478917062	2425	828.061419392133
84	4	Antiphase	24	Glu2	Glu0Sor1	42	Passed	14787	11186	V1	OFF	8	-0.0156340265742346	0.00866354874418712	24	-0.0168435875216638	0.00921954337132326	16	-0.0132149046793761	0.00737841696963882	8	4050.66666666667	1227.32181622414	4702	783.991836692194	2748	850.411665018772
84	4	Antiphase	24	Glu2	Glu0Sor1	43	Passed	15147	11546	V1	OFF	9	-0.0117706528018487	0.00935371569794661	24	-0.0124025129982669	0.0106211445695658	16	-0.0105069324090122	0.00655767150469901	8	4145.66666666667	1229.55823338115	4781.5	835.217975540916	2874	836.851241260954
84	4	Antiphase	24	Glu2	Glu0Sor1	44	Passed	15507	11906	V1	ON	9	-0.00245522819179669	0.0102074287557784	24	-0.00324956672443679	0.0111220523357165	16	-0.000866551126516492	0.00854082114912619	8	4006.66666666667	1258.64947175678	4677.5	856.339963643723	2665	740.26636132833
84	4	Antiphase	24	Glu2	Glu0Sor1	45	Passed	15867	12266	V1	ON	9	-0.00278018486424037	0.0100277314289098	24	-0.00368284228769502	0.0102311765290436	16	-0.000974870017331075	0.0100250372792572	8	4012.33333333333	1291.50908248643	4680.5	939.426065921812	2676	726.698994475311
84	4	Antiphase	24	Glu2	Glu0Sor1	46	Passed	16227	12626	V1	OFF	9	-0.0150924321201618	0.0080235280486408	24	-0.0158145580589255	0.0092332774456976	16	-0.0136481802426344	0.00502620996550183	8	4126	1211.97101414614	4739	851.0630215599	2900	835.169785988796
84	4	Antiphase	24	Glu2	Glu0Sor1	47	Passed	16587	12986	V1	OFF	10	-0.0115179087232814	0.0105373384343697	24	-0.0119692374350087	0.0119454997380319	16	-0.0106152512998267	0.00759336726069901	8	4231.33333333333	1178.87236712505	4836	807.738571568797	3022	813.067560011379
84	4	Antiphase	24	Glu2	Glu0Sor1	48	Passed	16947	13346	V1	ON	10	-0.00256354708261125	0.0104126671625203	24	-0.00389948006932413	0.0113779185872928	16	0.000108318890814506	0.00816107290754207	8	4094	1256.55318751077	4751.5	889.272211792692	2779	727.276720768256
84	4	Antiphase	24	Glu2	Glu0Sor1	49	Passed	17307	13706	V1	ON	10	-0.00310514153668406	0.00963906711421131	24	-0.00395363951473142	0.0105703550748768	16	-0.00140814558058933	0.00780497553494447	8	4127.33333333333	1286.26275855984	4785	945.868771729638	2812	743.698863788294
84	4	Antiphase	24	Glu2	Glu0Sor1	50	Passed	17667	14066	V1	OFF	10	-0.0153812824956673	0.00904615714165297	24	-0.0155437608318891	0.0101425666535421	16	-0.0150563258232236	0.00694690085920405	8	4188	1116.69076331345	4732	794.326549138745	3100	846.143520416517
84	4	Antiphase	24	Glu2	Glu0Sor1	51	Passed	18027	14426	V1	OFF	11	-0.0126733102253033	0.0110643063284413	24	-0.0124566724436742	0.0125290827361757	16	-0.0131065857885615	0.00809508376791433	8	4346.33333333333	1098.8170186977	4903.5	777.905392705308	3232	736.037266137291
84	4	Antiphase	24	Glu2	Glu0Sor1	52	Passed	18387	14786	V1	ON	11	-0.00278018486424038	0.0105109695182606	24	-0.00346620450606591	0.0119822433396489	16	-0.00140814558058931	0.00721950544020929	8	4176.33333333333	1157.3342182592	4772	822.624093982178	2985	719.599094734601
84	4	Antiphase	24	Glu2	Glu0Sor1	53	Passed	18747	15146	V1	ON	11	-0.00476603119584061	0.00945468349693449	24	-0.00579506065857891	0.0104357067572019	16	-0.002707972270364	0.00728606310805855	8	4103.33333333333	1115.03225403404	4691	771.928148642519	2928	663.414543963921
84	4	Antiphase	24	Glu2	Glu0Sor1	54	Passed	19107	15506	V1	OFF	11	-0.0159589832466783	0.00951291967681218	24	-0.0157603986135182	0.0108427155600019	16	-0.0163561525129983	0.0067192644797534	8	4295	1047.66489830023	4784.5	793.32397753587	3316	784.046645842671
84	4	Antiphase	24	Glu2	Glu0Sor1	55	Failed	19467	15866	V1	OFF	12	-0.010470826112074	0.00992854946816551	24	-0.0105069324090122	0.0110673427528795	16	-0.0103986135181976	0.00783669449641812	8	4289.33333333333	1083.96737744377	4817.25	797.29906559584	3233.5	766.435720909271
84	4	Antiphase	24	Glu2	Glu0Sor1	56	Passed	19827	16226	V1	ON	12	-0.00498266897746972	0.0108480777226597	24	-0.00525346620450612	0.0116881386912929	16	-0.00444107452339692	0.00966547235363559	8	4283.66666666667	1140.97131262442	4850	838.856364343741	3151	755.11134467517
84	4	Antiphase	24	Glu2	Glu0Sor1	57	Passed	20187	16586	V1	ON	12	-0.00599364529173892	0.0091061097968746	24	-0.00666161178509537	0.0096842984762787	16	-0.00465771230502604	0.00827204640036256	8	4226.66666666667	1136.65790297952	4789.5	840.86923279822	3101	746.838670664555
84	4	Antiphase	24	Glu2	Glu0Sor1	58	Failed	20547	16946	V1	OFF	12	-0.005103023300597	0.0095359307048941	24	-0.00577700751010981	0.0103568066454276	16	-0.00375505488157139	0.00811282517931235	8	4232.44444444444	1090.66302870777	4770.5	798.890174624216	3156.33333333333	745.461527437123
84	4	Antiphase	24	Glu2	Glu0Sor1	59	Failed	20907	17306	V1	OFF	13	-0.00421240130945508	0.0100890799137521	24	-0.00489240323512425	0.0111455173483152	16	-0.00285239745811674	0.00806779834109435	8	4238.22222222222	1047.08657074497	4751.5	760.43946358522	3211.66666666667	746.148034165399
84	4	Antiphase	24	Glu2	Glu0Sor1	60	Passed	21267	17666	V1	ON	13	-0.00332177931831316	0.010746530273783	24	-0.0040077989601387	0.0120275922856621	16	-0.00194974003466209	0.00813886138825278	8	4244	1006.24277475127	4732.5	726.077865429505	3267	748.89251565228
84	4	Antiphase	24	Glu2	Glu0Sor1	61	Passed	21627	18026	V1	ON	13	-0.0061019641825535	0.00956959328550482	24	-0.00671577123050266	0.010275118792223	16	-0.00487435008665517	0.00848964268652218	8	4264.66666666667	1021.08802442453	4767.5	734.923669505888	3259	731.163456417236
84	4	Antiphase	24	Glu2	Glu0Sor1	62	Passed	21987	18386	V1	OFF	13	-0.0169699595609475	0.00967287861978137	24	-0.0167352686308493	0.01084040681854	16	-0.0174393414211439	0.00743183525113053	8	4438.33333333333	954.278542267342	4881	689.801517346355	3553	792.979913274695
84	4	Antiphase	24	Glu2	Glu0Sor1	63	Failed	22347	18746	V1	OFF	14	-0.0113373772385905	0.0102186173179426	24	-0.0114276429809359	0.0113953669696547	16	-0.0111568457538995	0.00804856946013906	8	4398.83333333333	942.188740745932	4840	669.278616621409	3516.5	788.88691929108
84	4	Antiphase	24	Glu2	Glu0Sor1	64	Passed	22707	19106	V1	ON	14	-0.00570479491623344	0.0111352051873396	24	-0.00612001733102257	0.0122567982320759	16	-0.00487435008665517	0.00918167482441107	8	4359.33333333333	938.151126541926	4799	664.882144945002	3480	786.78223525591
84	4	Antiphase	24	Glu2	Glu0Sor1	65	Passed	23067	19466	V1	ON	14	-0.00751010976314274	0.0100916264469896	24	-0.00801559792027734	0.0109725129481355	16	-0.00649913344887353	0.0086531231083443	8	4329	940.533983390841	4773.5	689.831477004831	3440	729.386434908527
84	4	Antiphase	24	Glu2	Glu0Sor1	66	Failed	23427	19826	V1	OFF	14	-0.00642692085499716	0.0102832885571569	24	-0.00660745233968809	0.0111895505537587	16	-0.0060658578856153	0.00888420363906974	8	4365	927.365871130267	4794.5	692.656400308904	3506	729.873396284023
84	4	Antiphase	24	Glu2	Glu0Sor1	67	Failed	23787	20186	V1	OFF	15	-0.00534373194685158	0.0106393269000137	24	-0.00519930675909883	0.0115178521302004	16	-0.00563258232235707	0.00935472675398895	8	4401	916.113044941022	4815.5	697.828313810464	3572	732.090375199891
84	4	Antiphase	24	Glu2	Glu0Sor1	68	Passed	24147	20546	V1	ON	15	-0.004260543038706	0.011143997682716	24	-0.00379116117850958	0.0119482496078347	16	-0.00519930675909885	0.0100310545084838	8	4437	906.84680648651	4836.5	705.295588151994	3638	736.021738809391
84	4	Antiphase	24	Glu2	Glu0Sor1	69	Passed	24507	20906	V1	ON	15	-0.00498266897746972	0.0109140879321419	24	-0.00482019064124788	0.0113071640753455	16	-0.00530762564991338	0.0108275554589253	8	4503.66666666667	988.781536809943	4927	823.478799565194	3657	728.300565896879
84	4	Antiphase	24	Glu2	Glu0Sor1	70	Passed	24867	21266	V1	OFF	15	-0.0173671288272675	0.0104751882731976	24	-0.016681109185442	0.0101575169927852	16	-0.0187391681109186	0.0116714726811277	8	4636	836.253342100295	4957	686.801281303406	3994	761.853379219763
84	4	Antiphase	24	Glu2	Glu0Sor1	71	Failed	25227	21626	V1	OFF	16	-0.00982091276718665	0.0114752546268931	24	-0.00928834488734841	0.0104944180328566	16	-0.0108860485268631	0.0139543514121327	8	4595.33333333333	836.767832673497	4926.5	697.613264399887	3933	711.131894537554
84	4	Antiphase	24	Glu2	Glu0Sor1	72	Passed	25587	21986	V1	ON	16	-0.00227469670710578	0.0128322161839007	24	-0.00189558058925483	0.0110349255322527	16	-0.00303292894280768	0.016707013259466	8	4554.66666666667	851.506014514063	4896	729.478352431836	3872	665.684610006871
84	4	Antiphase	24	Glu2	Glu0Sor1	73	Passed	25947	22346	V1	ON	16	-0.00472992489890242	0.0119308515663633	24	-0.00444107452339693	0.0107017017594458	16	-0.0053076256499134	0.0148902598708645	8	4562.33333333333	864.59715005548	4914	705.51050074869	3859	735.899837904977
84	4	Antiphase	24	Glu2	Glu0Sor1	74	Failed	26307	22706	V1	OFF	16	-0.00464567687271331	0.0126853943116093	24	-0.00431470248411327	0.0109952853528076	16	-0.0053076256499134	0.0163987789148835	8	4582	844.845559450762	4917.83333333333	699.161296496394	3910.33333333333	724.129165010668
84	4	Antiphase	24	Glu2	Glu0Sor1	75	Failed	26667	23066	V1	OFF	17	-0.00456142884652421	0.013594520266484	24	-0.00418833044482962	0.0115125386876801	16	-0.0053076256499134	0.0179518906596084	8	4601.66666666667	828.175831408686	4921.66666666667	697.289822309416	3961.66666666667	713.816036057844
84	4	Antiphase	24	Glu2	Glu0Sor1	76	Passed	27027	23426	V1	ON	17	-0.00447718082033511	0.0146294386906366	24	-0.00406195840554597	0.0122251037494626	16	-0.0053076256499134	0.0195389642531994	8	4621.33333333333	814.777145667114	4925.5	699.931996696822	4013	705.024417003715
84	4	Antiphase	24	Glu2	Glu0Sor1	77	Passed	27387	23786	V1	ON	17	-0.00584922010398619	0.0136398799982917	24	-0.0057950606585789	0.0118296924807935	16	-0.00595753899480077	0.0176465308117161	8	4584	815.266507505901	4889.5	707.465523306024	3973	686.575768371041
84	4	Antiphase	24	Glu2	Glu0Sor1	78	Passed	27747	24146	V1	OFF	17	-0.016681109185442	0.0128155087015154	24	-0.016301993067591	0.0109712297050032	16	-0.0174393414211439	0.0167547001649855	8	4712.66666666667	709.241031370655	4911	639.999166666124	4316	710.875516528738
84	4	Antiphase	24	Glu2	Glu0Sor1	79	Failed	28107	24506	V1	OFF	18	-0.0105971981513577	0.0128676145190834	24	-0.0105881715771231	0.0111017439822169	16	-0.0106152512998268	0.0167310740658355	8	4705.83333333333	751.537303691959	4945.25	691.11499284369	4227	662.744941242751
84	4	Antiphase	24	Glu2	Glu0Sor1	80	Passed	28467	24866	V1	ON	18	-0.0045132871172733	0.0133464509794891	24	-0.00487435008665515	0.0116855953617073	16	-0.00379116117850961	0.0170812497927709	8	4699	815.849304073076	4979.5	767.916488515081	4138	619.555601102228
84	4	Antiphase	24	Glu2	Glu0Sor1	81	Passed	28827	25226	V1	ON	18	-0.00519930675909883	0.0129466737861707	24	-0.0055242634315425	0.0112668309659486	16	-0.00454939341421149	0.0166732697983831	8	4664.66666666667	800.632503585198	4945.5	727.986629913856	4103	655.546010153804
84	4	Antiphase	24	Glu2	Glu0Sor1	82	Failed	29187	25586	V1	OFF	18	-0.00506691700365882	0.012475201722116	24	-0.00537983824378976	0.010401220868315	16	-0.00444107452339692	0.016699119117824	8	4708.77777777778	772.04930048751	4982.83333333333	703.829587960672	4160.66666666667	618.018954864192
84	4	Antiphase	24	Glu2	Glu0Sor1	83	Failed	29547	25946	V1	OFF	19	-0.0049345272482188	0.0121678181862714	24	-0.00523541305603702	0.00969715925744236	16	-0.00433275563258236	0.0168625297739185	8	4752.88888888889	752.048787261771	5020.16666666667	691.368819404263	4218.33333333333	586.688203067905
84	4	Antiphase	24	Glu2	Glu0Sor1	84	Passed	29907	26306	V1	ON	19	-0.00480213749277879	0.0120371004127046	24	-0.00509098786828429	0.0091918434687198	16	-0.0042244367417678	0.0171595722255744	8	4797	741.325956589302	5057.5	691.23715177933	4276	562.589929319241
84	4	Antiphase	24	Glu2	Glu0Sor1	85	Passed	30267	26666	V1	ON	19	-0.00541594454072795	0.0120703367804385	24	-0.00568674176776434	0.00851380050631099	16	-0.00487435008665516	0.0179688134964549	8	4743	742.018164549723	5008.5	692.120798704966	4212	547.016844869908
84	4	Antiphase	24	Glu2	Glu0Sor1	86	Passed	30627	27026	V1	OFF	19	-0.0159950895436165	0.0130270676997619	24	-0.0160311958405546	0.00925764326932877	16	-0.0159228769497401	0.0193375333639359	8	4941.66666666667	672.746910655933	5111.5	651.1067500802	4602	617.130687710703
84	4	Antiphase	24	Glu2	Glu0Sor1	87	Failed	30987	27386	V1	OFF	20	-0.0100375505488158	0.0131776650389774	24	-0.0101548960138649	0.00897618808450541	16	-0.00980285961871757	0.0199453877207234	8	4862.66666666667	687.371468881189	5066.25	648.863570662842	4455.5	605.009326964705
84	4	Antiphase	24	Glu2	Glu0Sor1	88	Passed	31347	27746	V1	ON	20	-0.00408001155401507	0.0136020786879748	24	-0.00427859618717509	0.00899138142401452	16	-0.00368284228769503	0.0208423110412577	8	4783.66666666667	724.85888681667	5021	677.764954341351	4309	596.476319731136
84	4	Antiphase	24	Glu2	Glu0Sor1	89	Passed	31707	28106	V1	ON	20	-0.00436886192952056	0.0136044787195223	24	-0.00460355285961877	0.00851233039181589	16	-0.00389948006932413	0.0212715167899934	8	4783	735.607882313491	5033	692.098644221569	4283	568.296703190457
84	4	Antiphase	24	Glu2	Glu0Sor1	90	Failed	32067	28466	V1	OFF	20	-0.00902657423454655	0.0144243600208541	24	-0.00934250433275568	0.00921967063251894	16	-0.00839471403812829	0.0223785734895239	8	4895.66666666667	678.230861469216	5088.5	673.990504384149	4510	531.993555277827
84	4	Antiphase	24	Glu2	Glu0Sor1	91	Passed	32427	28826	V1	OFF	21	-0.0136842865395725	0.0154041056148095	24	-0.0140814558058926	0.0101328448237473	16	-0.0128899480069324	0.0236338103978038	8	5008.33333333333	634.960503165126	5144	663.681851492114	4737	504.615270704892
84	4	Antiphase	24	Glu2	Glu0Sor1	92	Passed	32787	29186	V1	ON	21	-0.00310514153668406	0.0159823290688156	24	-0.00357452339688047	0.0118176522128695	16	-0.00216637781629122	0.023205825904692	8	4808.33333333333	638.583123639438	4998.5	621.50762934443	4428	513.97832083242
84	4	Antiphase	24	Glu2	Glu0Sor1	93	Passed	33147	29546	V1	ON	21	-0.00379116117850958	0.0155493103434009	24	-0.00417027729636055	0.0107220018226496	16	-0.00303292894280765	0.0233900020149681	8	4789	683.047136956409	4988.5	657.338269082213	4390	578.040038158505
84	4	Antiphase	24	Glu2	Glu0Sor1	94	Passed	33507	29906	V1	OFF	21	-0.0151646447140382	0.0156835033527584	24	-0.0158687175043328	0.00967395441807654	16	-0.0137564991334489	0.0245816045669715	8	5002.66666666667	611.507806247352	5141	613.84471434829	4726	538.522847373124
84	4	Antiphase	24	Glu2	Glu0Sor1	95	Passed	33867	30266	V1	OFF	22	-0.0119872905834778	0.0173924513535397	24	-0.0127816291161179	0.0111040336080703	16	-0.0103986135181976	0.0269328774140729	8	4850.66666666667	617.291324829812	4891.5	656.51341697384	4769	563.019410982301
84	4	Antiphase	24	Glu2	Glu0Sor1	96	Passed	34227	30626	V1	ON	22	-0.00115540150202199	0.015483776517917	24	-0.0024371750433276	0.00984069820291119	16	0.00140814558058922	0.0238529342620192	8	4811.33333333333	669.3110453013	4987.5	662.684439734831	4459	563.984802226848
84	4	Antiphase	24	Glu2	Glu0Sor1	97	Passed	34587	30986	V1	ON	22	0.00050548815713456	0.0164196286137132	24	-0.000920710571923791	0.00999339856615738	16	0.00335788561525126	0.0256494010206927	8	4850.33333333333	798.079361133131	5087	802.751933455577	4377	572.55218102807
84	4	Antiphase	24	Glu2	Glu0Sor1	98	Passed	34947	31346	V1	OFF	22	-0.0129260543038706	0.0171794986212562	24	-0.0138106585788562	0.010577456621511	16	-0.0111568457538995	0.0269186843256538	8	5042.66666666667	676.879455369602	5158	688.2325188481	4812	631.819142295822
84	4	Antiphase	24	Glu2	Glu0Sor1	99	Passed	35307	31706	V1	OFF	23	-0.0116984402079723	0.0163040621509764	24	-0.0122400346620451	0.0106970229083053	16	-0.0106152512998267	0.0250241087047952	8	5045	663.590497088443	5129	709.997934269295	4877	564.16309698526
84	4	Antiphase	24	Glu2	Glu0Sor1	100	Passed	35667	32066	V1	ON	23	-0.00158867706528025	0.0155195804514838	24	-0.0022205372616985	0.0107674280678456	16	-0.000324956672443748	0.0232424894205576	8	4872.33333333333	701.435959868826	5057	697.624923102188	4503	582.996201898924
84	4	Antiphase	24	Glu2	Glu0Sor1	101	Passed	36027	32426	V1	ON	23	-0.000288850375505538	0.0170186349234712	24	-0.00129982668977475	0.0111826511926813	16	0.00173310225303288	0.0260130342946453	8	4865.33333333333	755.457976080198	5084.5	739.244839909846	4427	612.210047987733
84	4	Antiphase	24	Glu2	Glu0Sor1	102	Passed	36387	32786	V1	OFF	23	-0.0126372039283652	0.0172874833001811	24	-0.0131065857885616	0.0110061090341207	16	-0.0116984402079723	0.0268491046530844	8	4983	584.70862308764	5085	613.510988763309	4779	495.408633640669
84	4	Antiphase	24	Glu2	Glu0Sor1	103	Passed	36747	33146	V1	OFF	24	-0.0115179087232814	0.017745181718647	24	-0.0115901213171578	0.012122943927874	16	-0.0113734835355286	0.0268268710210105	8	5162.33333333333	658.068759897948	5278.5	698.916304002132	4930	532.547516323996
84	4	Antiphase	24	Glu2	Glu0Sor1	104	Passed	37107	33506	V1	ON	24	-0.000108318890814609	0.0183828803476605	24	0.000162478336221789	0.0131274869033162	16	-0.000649913344887405	0.0272132139294078	8	4880.66666666667	714.101117347607	5034.5	726.481750172249	4573	618.302746002543
84	4	Antiphase	24	Glu2	Glu0Sor1	105	Passed	37467	33866	V1	ON	24	0.000108318890814511	0.0181325333703222	24	0.000758232235701856	0.0131185461372284	16	-0.00119150779896018	0.0266201407192648	8	4836.66666666667	668.599748121704	4962	666.430891640936	4586	639.824976067674
84	4	Antiphase	24	Glu2	Glu0Sor1	106	Failed	37827	34226	V1	OFF	24	0.000673984209512761	0.0185310451822167	24	0.00144425187752739	0.013815787237959	16	-0.000866551126516502	0.0267436854309741	8	4863.77777777778	660.590474164717	4984.83333333333	666.219027492155	4621.66666666667	618.246881390603
84	4	Antiphase	24	Glu2	Glu0Sor1	107	Failed	38187	34586	V1	OFF	25	0.00123964952821101	0.0190017007666858	24	0.00213027151935293	0.0146010460096191	16	-0.000541594454072826	0.0269087197935515	8	4890.88888888889	660.944680873916	5007.66666666667	677.881055883645	4657.33333333333	597.624078901227
84	4	Antiphase	24	Glu2	Glu0Sor1	108	Passed	38547	34946	V1	ON	25	0.00180531484690926	0.0195392874964719	24	0.00281629116117846	0.0154609170318575	16	-0.00021663778162915	0.0271144862279259	8	4918	669.649096948154	5030.5	700.824466848392	4693	578.058820536457
84	4	Antiphase	24	Glu2	Glu0Sor1	109	Passed	38907	35306	V1	ON	25	0.00357452339688037	0.0205926321799773	24	0.00433275563258228	0.0158178221270082	16	0.00205805892547655	0.0292102014365698	8	4895.33333333333	644.004500839435	5000	655.7853307295	4686	605.026563761578
84	4	Antiphase	24	Glu2	Glu0Sor1	110	Passed	39267	35666	V1	OFF	25	-0.00899046793760837	0.0210171175316272	24	-0.00790727902946279	0.0160187001435495	16	-0.0111568457538995	0.0298908553773558	8	5171	742.994411588791	5246	794.399060086722	5021	650.372201127939
84	4	Antiphase	24	Glu2	Glu0Sor1	111	Failed	39627	36026	V1	OFF	26	-0.00146230502599658	0.0211203843551927	24	-0.000812391681109235	0.0168987653191194	16	-0.00276213171577127	0.0291690295137375	8	5065.83333333333	720.364138997509	5160	765.780125101194	4877.5	622.591588213562
84	4	Antiphase	24	Glu2	Glu0Sor1	112	Passed	39987	36386	V1	ON	26	0.00606585788561521	0.0215269585020045	24	0.00628249566724432	0.0181645321885409	16	0.00563258232235699	0.0285530145943818	8	4960.66666666667	712.501695904414	5074	754.540389906332	4734	599.958093774652
84	4	Antiphase	24	Glu2	Glu0Sor1	113	Passed	40347	36746	V1	ON	26	0.00574090121317153	0.0219620971698315	24	0.00655329289428071	0.019322260433102	16	0.00411611785095317	0.0279329557099924	8	4929.66666666667	721.289585857627	5021.5	764.501580552105	4746	631.801053677953
84	4	Antiphase	24	Glu2	Glu0Sor1	114	Passed	40707	37106	V1	OFF	26	-0.00606585788561531	0.0242041537755067	24	-0.00503682842287701	0.0209655683271896	16	-0.00812391681109192	0.0312368630033101	8	5126.33333333333	693.257883297134	5142	755.083041790769	5095	596.40733922858
84	4	Antiphase	24	Glu2	Glu0Sor1	115	Failed	41067	37466	V1	OFF	27	0.000433275563258174	0.0240067507403727	24	0.00189558058925471	0.0215118153742878	16	-0.00249133448873489	0.0297883983351203	8	5026.16666666667	652.209599989789	5056.75	691.644947450159	4965	605.120058925736
84	4	Antiphase	24	Glu2	Glu0Sor1	116	Passed	41427	37826	V1	ON	27	0.00693240901213166	0.0239900854064437	24	0.00882798960138642	0.0221747227566317	16	0.00314124783362213	0.0285076600548374	8	4926	644.515591608215	4971.5	663.874486129218	4835	637.393800678087
84	4	Antiphase	24	Glu2	Glu0Sor1	117	Passed	41787	38186	V1	ON	27	0.0089543616406701	0.0242992870837336	24	0.0103986135181975	0.0224323515086621	16	0.00606585788561521	0.0291111067499501	8	5019.66666666667	766.966620591437	5115.5	804.382496080068	4828	695.204800246456
84	4	Antiphase	24	Glu2	Glu0Sor1	118	Failed	42147	38546	V1	OFF	27	0.00335788561525126	0.0258729290930328	24	0.00506390814558055	0.0243626338941298	16	-5.41594454073225e-05	0.0301273985524776	8	5047.66666666667	729.119938047213	5091	794.500430039741	4961	617.43339721787
84	4	Antiphase	24	Glu2	Glu0Sor1	119	Passed	42507	38906	V1	OFF	28	-0.00223859041016758	0.0275914401990895	24	-0.000270797227036441	0.0264541255304148	16	-0.00617417677642986	0.031228276375606	8	5075.66666666667	751.822288591651	5066.5	842.450868992766	5094	579.4775972497
84	7	Inphase	24	Glu0	Glu2Sor1	1	Passed	54	-3547	V2	OFF	NA	-0.00863516430798755	0.00964910839788636	11	-0.00863516430798755	0.00964910839788636	11	NA	NA	0	3583.27272727273	1107.70078007638	3583.27272727273	1107.70078007638	NA	NA
84	7	Inphase	24	Glu0	Glu2Sor1	2	Passed	414	-3187	V2	OFF	NA	-0.021188134644599	0.00786118862126673	11	-0.021188134644599	0.00786118862126673	11	NA	NA	0	3573.09090909091	1072.34187221664	3573.09090909091	1072.34187221664	NA	NA
84	7	Inphase	24	Glu0	Glu2Sor1	3	Passed	774	-2827	V2	OFF	NA	-0.0189094107299912	0.0144152419241049	12	-0.0227072839210043	0.00617935445441636	11	NA	NA	1	3444	1279.28843858252	3710.54545454545	928.66747155657	512	NA
84	7	Inphase	24	Glu0	Glu2Sor1	4	Passed	1134	-2467	V2	OFF	NA	-0.0118105289609248	0.0238721931676365	14	-0.0224674182457824	0.00616111950664244	11	0.0272647317502198	0.0244844519033862	3	3006.28571428571	1494.91257416466	3666.90909090909	805.860714335356	584	278.165418411419
84	7	Inphase	24	Glu0	Glu2Sor1	5	Passed	1494	-2107	V2	OFF	NA	-0.0117634124890062	0.0189230415919019	16	-0.0223075077956345	0.00664331216574901	11	0.0114335971855761	0.0159406938965628	5	2778.5	1537.50403793508	3682.18181818182	788.688762210014	790.4	350.971223891646
84	7	Inphase	24	Glu0	Glu2Sor1	6	Passed	1854	-1747	V2	OFF	NA	-0.0172603342128408	0.0133765155270754	16	-0.0243063884224834	0.00486952921454163	11	-0.00175901495162709	0.0132218965508997	5	2936.5	1388.73938039744	3749.81818181818	710.714263003328	1147.2	385.189823333899
84	7	Inphase	24	Glu0	Glu2Sor1	7	Passed	2214	-1387	V2	OFF	NA	-0.0200087950747582	0.0100766636827323	16	-0.0252658511233709	0.00552189099893378	11	-0.00844327176781007	0.00783206222019109	5	3040	1205.44896200544	3738.90909090909	636.030416654024	1502.4	373.155195595613
84	7	Inphase	24	Glu0	Glu2Sor1	8	Passed	2574	-1027	V2	OFF	NA	-0.0210532102022868	0.00744535675964247	16	-0.0243063884224834	0.00579771871441058	11	-0.013896218117854	0.00554159507547001	5	3179.5	1107.53817089977	3802.90909090909	634.125768999408	1808	417.842075430419
84	7	Inphase	24	Glu0	Glu2Sor1	9	Passed	2934	-667	V2	OFF	NA	-0.0224824098504837	0.00699908748420734	16	-0.0250259854481491	0.0058652484972996	11	-0.0168865435356201	0.00638476390954497	5	3265	992.278993025651	3798.54545454545	625.166276063635	2091.2	458.400698079748
84	7	Inphase	24	Glu0	Glu2Sor1	10	Failed	3294	-307	V2	OFF	NA	-0.0236917326297274	0.00615629056695266	16	-0.0257455824738147	0.00534029681142121	11	-0.0191732629727353	0.00580574869465767	5	3382	877.123784498707	3837.09090909091	586.343492254405	2380.8	450.558764202851
84	7	Inphase	24	Glu0	Glu2Sor1	11	Passed	3654	53	V2	ON	1	-0.020694293548554	0.0181877320101015	17	-0.0264651794994803	0.00508982679259134	11	-0.0101143359718558	0.0282690175908592	6	3307.76470588235	1085.96912533298	3875.63636363636	556.599545944348	2266.66666666667	1069.64118594352
84	7	Inphase	24	Glu0	Glu2Sor1	12	Passed	4014	413	V2	ON	1	-0.0165554348388432	0.0183679069319982	17	-0.0224674182457824	0.00485506666637117	11	-0.00571679859278807	0.0285413388535392	6	3056	985.608441522291	3578.18181818182	507.758568254996	2098.66666666667	945.12023926412
84	7	Inphase	24	Glu0	Glu2Sor1	13	Passed	4374	773	V2	OFF	1	-0.0197113146049977	0.0144787167645761	17	-0.0243863436475574	0.00475407609572928	11	-0.0111404280269716	0.0221221336615813	6	3090.82352941176	979.65684268103	3609.45454545455	498.828299846022	2140	947.015522576056
84	7	Inphase	24	Glu0	Glu2Sor1	14	Passed	4734	1133	V2	OFF	1	-0.0186162415713867	0.0100245243804626	18	-0.0209482689693772	0.00844343833955251	11	-0.0149516270888303	0.011843453460407	7	3334.22222222222	990.247239214148	3899.63636363636	537.685274622111	2445.71428571429	888.464914761357
84	7	Inphase	24	Glu0	Glu2Sor1	15	Failed	5094	1493	V2	ON	2	0.0131926121372031	0.0183448230018686	18	0.0151914927640521	0.0226977379633207	11	0.0100515140092976	0.00871936251936046	7	3216	946.820313408174	3761.45454545455	518.620547922344	2358.85714285714	830.131601729796
84	7	Inphase	24	Glu0	Glu2Sor1	16	Passed	5454	1853	V2	ON	2	0.045001465845793	0.0320908587641674	18	0.0513312544974814	0.0382808550807512	11	0.0350546551074255	0.0169285471096166	7	3097.77777777778	906.121635488665	3623.27272727273	501.280977279029	2272	778.26473644898
84	7	Inphase	24	Glu0	Glu2Sor1	17	Passed	5814	2213	V2	OFF	2	0.0852145021010456	0.0506011506432525	18	0.0974654193651555	0.0576541377356727	11	0.0659630606860158	0.031735476785697	7	3137.33333333333	886.883240541246	3640.72727272727	498.69531598143	2346.28571428571	787.064951636927
84	7	Inphase	24	Glu0	Glu2Sor1	18	Passed	6174	2573	V2	OFF	2	0.089416593374377	0.0554060966942658	18	0.102262732869593	0.0613478888688242	11	0.0692298027390376	0.0405868775309346	7	3501.77777777778	969.353669177412	4021.09090909091	595.645776371403	2685.71428571429	894.221023067137
84	7	Inphase	24	Glu0	Glu2Sor1	19	Passed	6534	2933	V2	ON	3	0.10798397341933	0.0648310653752169	18	0.122971136163748	0.0719755497240035	11	0.0844327176781002	0.0470707712078397	7	3526.66666666667	971.655712446241	4054.54545454545	577.374118511795	2697.14285714286	897.622680300847
84	7	Inphase	24	Glu0	Glu2Sor1	20	Passed	6894	3293	V2	ON	3	0.192563275676732	0.100315788830003	18	0.218117854001759	0.109275043335539	11	0.152406081165976	0.0743790105274168	7	3147.55555555556	891.109435559848	3646.54545454545	526.346722918717	2363.42857142857	783.793947655219
84	7	Inphase	24	Glu0	Glu2Sor1	21	Passed	7254	3653	V2	OFF	3	0.212498778461839	0.10298884706801	18	0.237626928919805	0.110550149125458	11	0.173011684885036	0.0818945587491765	7	3231.55555555556	896.493444890718	3731.63636363636	533.179007975234	2445.71428571429	790.189368503043
84	7	Inphase	24	Glu0	Glu2Sor1	22	Passed	7614	4013	V2	OFF	3	0.193638229258282	0.086015360327518	18	0.212041256896138	0.0872207652854258	11	0.164719185827365	0.0817748284819685	7	3464.88888888889	938.4358004861	3936	563.554433928081	2724.57142857143	958.942274443194
84	7	Inphase	24	Glu0	Glu2Sor1	23	Passed	7974	4373	V2	ON	4	0.197742597478745	0.0855017567573954	18	0.215079555448949	0.0858611610243425	11	0.170498806382711	0.0837218877399814	7	3524	971.202287040625	4036.36363636364	614.1099694236	2718.85714285714	897.979106767232
84	7	Inphase	24	Glu0	Glu2Sor1	24	Passed	8334	4733	V2	ON	4	0.294195250659631	0.113670324433963	18	0.319181258495243	0.113170745035523	11	0.254931524060812	0.110996292581154	7	3241.77777777778	902.320378446302	3746.18181818182	534.614219448345	2449.14285714286	794.399443724929
84	7	Inphase	24	Glu0	Glu2Sor1	25	Passed	8694	5093	V2	OFF	4	0.380093814130753	0.158606323792198	18	0.422403454065723	0.160876843212074	11	0.313607237090087	0.140358717723718	7	3286.66666666667	891.346106937671	3770.90909090909	537.731802025035	2525.71428571429	814.674927867084
84	7	Inphase	24	Glu0	Glu2Sor1	26	Passed	9054	5453	V2	OFF	4	0.342079546565035	0.140083229822018	18	0.372911169744943	0.14044938568888	11	0.293629852996608	0.135060420921104	7	3584	967.426178974244	4094.54545454545	553.318057474426	2781.71428571429	955.341075966365
84	7	Inphase	24	Glu0	Glu2Sor1	27	Passed	9414	5813	V2	ON	5	0.371005570214013	0.142404583386997	18	0.402494603022307	0.140831790714016	11	0.321522804372409	0.140452375475272	7	3585.77777777778	965.698988271041	4101.09090909091	528.439486515808	2776	961.776134728521
84	7	Inphase	24	Glu0	Glu2Sor1	28	Passed	9774	6173	V2	ON	5	0.479771328056288	0.177081059767904	18	0.521547933157432	0.177704915338452	11	0.414122377183063	0.167294119593614	7	3286.66666666667	884.315621057922	3777.45454545455	489.725711727772	2515.42857142857	824.890873013487
84	7	Inphase	24	Glu0	Glu2Sor1	29	Passed	10134	6533	V2	OFF	5	0.540701651519593	0.192057614384853	18	0.585911889341968	0.188256440898628	11	0.469656992084433	0.189228372015099	7	3315.55555555556	850.93486459943	3803.63636363636	414.726722728901	2548.57142857143	801.170572171922
84	7	Inphase	24	Glu0	Glu2Sor1	30	Passed	10494	6893	V2	OFF	5	0.493012801719926	0.169587443614228	18	0.536179739345966	0.158227903704866	11	0.425179042593291	0.175997377226726	7	3519.55555555556	930.190000972111	3960	633.294876025379	2827.42857142857	931.978336147155
84	7	Inphase	24	Glu0	Glu2Sor1	31	Passed	10854	7253	V2	ON	6	0.537965406039285	0.185769801389062	18	0.584392740065563	0.17149239463821	11	0.465008166855133	0.196473462420281	7	3584.44444444444	921.508623828801	4033.45454545455	535.316796604845	2878.85714285714	988.913786025089
84	7	Inphase	24	Glu0	Glu2Sor1	32	Passed	11214	7613	V2	ON	6	0.73678295709958	0.2562600960054	18	0.788278564004158	0.245270364855785	11	0.655861289106672	0.270737732755179	7	3340	890.107726461175	3841.45454545455	479.183548055724	2552	822.613720608484
84	7	Inphase	24	Glu0	Glu2Sor1	33	Passed	11574	7973	V2	OFF	6	0.843887423043096	0.275276707512036	18	0.90669225233869	0.240477820209658	11	0.745194119864305	0.315791652753238	7	3379.55555555556	898.778139359681	3877.09090909091	471.420291151209	2597.71428571429	866.831339666819
84	7	Inphase	24	Glu0	Glu2Sor1	34	Passed	11934	8333	V2	OFF	6	0.701456073487736	0.266822098548349	18	0.775165907092028	0.206633827837042	11	0.585626334966704	0.323945192647647	7	3575.55555555556	1069.43141694807	4128.72727272727	576.771200894963	2706.28571428571	1115.09128389947
84	7	Inphase	24	Glu0	Glu2Sor1	35	Passed	12294	8693	V2	ON	7	0.755790090882439	0.287930131559776	18	0.833853042296314	0.218702034446127	11	0.633119738660636	0.355595734201615	7	3515.11111111111	1047.43096860219	4056.72727272727	593.742888952633	2664	1066.77332800053
84	7	Inphase	24	Glu0	Glu2Sor1	36	Passed	12654	9053	V2	ON	7	1.05457832502687	0.418860540499527	18	1.17062445030783	0.30311762940056	11	0.872220128156803	0.52959611956887	7	3358.66666666667	907.830510224303	3865.45454545455	502.344177558845	2562.28571428571	838.890877743884
84	7	Inphase	24	Glu0	Glu2Sor1	37	Passed	13014	9413	V2	OFF	7	1.13705658164761	0.455207809627837	18	1.25321819780923	0.317638713454409	11	0.954516899107928	0.596101661430519	7	3411.11111111111	910.868808845766	3918.54545454545	482.126200000864	2613.71428571429	865.723149412427
84	7	Inphase	24	Glu0	Glu2Sor1	38	Passed	13374	9773	V2	OFF	7	1.00527704485488	0.390208506409154	18	1.0905892700088	0.279383963238841	11	0.871214976755874	0.516727385381616	7	3611.11111111111	1019.61981893419	4177.45454545455	591.846663188425	2721.14285714286	921.80030891935
84	7	Inphase	24	Glu0	Glu2Sor1	39	Passed	13734	10133	V2	ON	8	1.05599530929346	0.408735984005103	18	1.14064124090509	0.288297789318229	11	0.922980273903757	0.548678010720962	7	3632.88888888889	1021.11685618588	4215.27272727273	568.17410903861	2717.71428571429	904.032026402773
84	7	Inphase	24	Glu0	Glu2Sor1	40	Passed	14094	10493	V2	ON	8	1.39426365679664	0.567873510143064	18	1.52362676900935	0.413826777313127	11	1.19097876617666	0.741202097223174	7	3384.88888888889	903.164169096554	3888	469.879984676939	2594.28571428571	865.969536470676
84	7	Inphase	24	Glu0	Glu2Sor1	41	Passed	14454	10853	V2	OFF	8	1.47249096061761	0.611006264556182	18	1.59974414327976	0.444525466440992	11	1.27252167357708	0.807518537415796	7	3452.44444444444	946.494101918929	3994.90909090909	523.254709399821	2600	833.460257000896
84	7	Inphase	24	Glu0	Glu2Sor1	42	Failed	14814	11213	V2	OFF	8	1.59024723932376	0.656931546294716	18	1.73358919005357	0.484849144255959	11	1.36499560246262	0.856789829474417	7	3397.03703703704	923.944661280998	3921.45454545455	517.159233435189	2572.95238095238	822.491864838108
84	7	Inphase	24	Glu0	Glu2Sor1	43	Failed	15174	11573	V2	ON	9	1.7080035180299	0.710665958583065	18	1.86743423682738	0.54177772856896	11	1.45746953134816	0.906603741401423	7	3341.62962962963	911.500328151762	3848	539.799468938852	2545.90476190476	812.153190126594
84	7	Inphase	24	Glu0	Glu2Sor1	44	Passed	15534	11933	V2	ON	9	1.82575979673605	0.770577575485922	18	2.00127928360118	0.610684970977179	11	1.5499434602337	0.956875532327439	7	3286.22222222222	909.575955212457	3774.54545454545	587.86467212044	2518.85714285714	802.468572296641
84	7	Inphase	24	Glu0	Glu2Sor1	45	Passed	15894	12293	V2	OFF	9	1.88610378188215	0.795727839548987	18	2.05285040377389	0.620783323632548	11	1.62407337605227	1.01027387620654	7	3339.11111111111	935.676722006364	3831.27272727273	605.747982400122	2565.71428571429	852.700360479521
84	7	Inphase	24	Glu0	Glu2Sor1	46	Passed	16254	12653	V2	OFF	9	1.65161731652497	0.70113182414426	18	1.77380666826577	0.568628868029624	11	1.45960547807514	0.885179723681925	7	3543.11111111111	1008.13776421379	4072	662.00181268634	2712	911.333089490336
84	7	Inphase	24	Glu0	Glu2Sor1	47	Failed	16614	13013	V2	ON	10	1.92944395582918	0.827772321364212	18	2.08607179979212	0.689323181508796	11	1.68331448674457	1.01677117068504	7	3423.55555555556	963.321595694826	3931.63636363636	615.741386091153	2625.14285714286	883.419762168855
84	7	Inphase	24	Glu0	Glu2Sor1	48	Passed	16974	13373	V2	ON	10	2.20727059513339	0.956901898774905	18	2.39833693131846	0.813591617594289	11	1.907023495414	1.14850046469748	7	3304	927.955374180563	3791.27272727273	585.34042930744	2538.28571428571	865.686185305375
84	7	Inphase	24	Glu0	Glu2Sor1	49	Passed	17334	13733	V2	OFF	10	2.14370174924265	0.914767570694927	18	2.31294475093947	0.749543476937799	11	1.87774846086192	1.13997424045868	7	3341.33333333333	919.924293560265	3818.18181818182	607.600825901647	2592	842.902920467911
84	7	Inphase	24	Glu0	Glu2Sor1	50	Passed	17694	14093	V2	OFF	10	1.85053546484557	0.79519620836689	17	1.97889182058048	0.630292555194373	10	1.66716924236713	1.01175244577735	7	3624	1027.03456611742	4188	642.98470692026	2818.28571428571	951.380350558372
84	7	Inphase	24	Glu0	Glu2Sor1	51	Failed	18054	14453	V2	ON	11	2.15290496145688	0.9303388231771	17	2.30532102022867	0.758572720818189	10	1.93516773464003	1.16228360067116	7	3511.29411764706	974.030015239898	4054.4	597.667168618492	2735.42857142857	894.565603546
84	7	Inphase	24	Glu0	Glu2Sor1	52	Passed	18414	14813	V2	ON	11	2.45527445806819	1.06857986399746	17	2.63175021987687	0.892401144959057	10	2.20316622691293	1.31314138065697	7	3398.58823529412	936.312919035587	3920.8	579.181951836669	2652.57142857143	854.888463902915
84	7	Inphase	24	Glu0	Glu2Sor1	53	Passed	18774	15173	V2	OFF	11	2.40674633969683	1.00730953018354	17	2.57238346525945	0.805223750086984	10	2.17012187460736	1.27364291883829	7	3417.41176470588	944.306032148975	3938.4	594.146858014825	2673.14285714286	865.879789303232
84	7	Inphase	24	Glu0	Glu2Sor1	54	Passed	19134	15533	V2	OFF	11	2.16658906306586	0.887926397606039	17	2.29076517150396	0.650560687409221	10	1.98919462244001	1.18540226343957	7	3664.47058823529	1061.90572307803	4242.4	678.036904928076	2838.85714285714	982.616138779776
84	7	Inphase	24	Glu0	Glu2Sor1	55	Passed	19494	15893	V2	ON	12	2.18293755496922	0.878847322607015	17	2.30255057167986	0.645541045976212	10	2.01206181681116	1.17331370641673	7	3615.05882352941	1079.74768294427	4188.8	729.73371094454	2795.42857142857	988.832115366887
84	7	Inphase	24	Glu0	Glu2Sor1	56	Passed	19854	16253	V2	ON	12	2.81023332815976	1.17238942523578	17	2.99445910290237	0.940804455300771	10	2.54705364995602	1.48333509703189	7	3428.70588235294	954.023307151474	3969.6	572.33152785582	2656	866.920988325926
84	7	Inphase	24	Glu0	Glu2Sor1	57	Passed	20214	16613	V2	OFF	12	2.69926017900564	1.07891168722303	17	2.85954265611258	0.822967557012116	10	2.47028521171001	1.40862906094076	7	3414.58823529412	979.098504928356	3927.2	717.402227174934	2682.28571428571	848.976975401515
84	7	Inphase	24	Glu0	Glu2Sor1	58	Passed	20574	16973	V2	OFF	12	2.49945677479435	1.00149556639019	17	2.61495162708883	0.723872446562581	10	2.33446412865938	1.35450011812103	7	3751.52941176471	1084.37805432694	4341.6	673.554287179421	2908.57142857143	1022.66430744125
84	7	Inphase	24	Glu0	Glu2Sor1	59	Passed	20934	17333	V2	ON	13	2.50245744735889	1.0035456714128	17	2.60642040457344	0.725563313538788	10	2.35393893705239	1.36095532232252	7	3760	1093.3873970373	4384.8	658.288150348226	2867.42857142857	978.715971250573
84	7	Inphase	24	Glu0	Glu2Sor1	60	Passed	21294	17693	V2	ON	13	3.02840291789539	1.23259465342225	17	3.17977132805629	0.954217126782344	10	2.81216233195125	1.61024927966172	7	3470.58823529412	972.609830483396	4028	570.981221718854	2674.28571428571	880.868835163275
84	7	Inphase	24	Glu0	Glu2Sor1	61	Passed	21654	18053	V2	OFF	13	3.14185938227534	1.27165086257039	17	3.29366754617414	0.964996597327676	10	2.92499057670562	1.67992495004303	7	3490.35294117647	983.336218008398	4035.2	598.72694574034	2712	916.107708369127
84	7	Inphase	24	Glu0	Glu2Sor1	62	Passed	22014	18413	V2	OFF	13	2.42423671315492	1.23600858888136	14	2.59696569920844	0.809668507465226	8	2.19393139841689	1.71548574581193	6	3748	1144.62489656924	4345	656.521569659803	2952	1213.42886070836
84	7	Inphase	24	Glu0	Glu2Sor1	63	Passed	22374	18773	V2	ON	14	2.43617288604096	1.23684595006695	14	2.59520668425682	0.782903907587804	8	2.22412782175315	1.73922743811239	6	3727.42857142857	1138.69869819664	4363	607.020828072881	2880	1160.73356115863
84	7	Inphase	24	Glu0	Glu2Sor1	64	Passed	22734	19133	V2	ON	14	2.80380701093102	1.48914561340851	14	3.0358399296394	1.02888722068794	8	2.49442978598651	2.02054192513167	6	3457.14285714286	977.551639961393	3977	529.391024803837	2764	1040.8089161801
84	7	Inphase	24	Glu0	Glu2Sor1	65	Failed	23094	19493	V2	ON	14	2.66944653850986	1.4422649272551	14	2.85391930518909	0.959079022944637	8	2.42348284960422	1.99837970008577	6	3563.85714285714	1013.07892145622	4111.25	510.412648186319	2834	1088.61085792858
84	7	Inphase	24	Glu0	Glu2Sor1	66	Passed	23454	19853	V2	OFF	14	2.5350860660887	1.40175155183336	14	2.67199868073879	0.891530537388654	8	2.35253591322193	1.98141876512391	6	3670.57142857143	1061.53283323878	4245.5	508.752816770019	2904	1154.74118312287
84	7	Inphase	24	Glu0	Glu2Sor1	67	Passed	23814	20213	V2	OFF	15	2.55969656992084	1.27483327038111	14	2.61590259454705	0.828147342268061	8	2.48475520375257	1.80376450476025	6	3621	1094.47641152499	4225.75	618.962669079716	2814.66666666667	1101.25358871909
84	7	Inphase	24	Glu0	Glu2Sor1	68	Passed	24174	20573	V2	ON	15	3.11446161578088	1.68771612275952	14	3.22493403693931	1.10644534830681	8	2.96716505423629	2.37620092470368	6	3448.57142857143	953.513802432126	3965	438.322777348904	2760	1048.4457067488
84	7	Inphase	24	Glu0	Glu2Sor1	69	Passed	24534	20933	V2	ON	15	3.26868953386104	1.82300875230732	14	3.35180299032542	1.10811460131886	8	3.15787159190853	2.62599769933451	6	3452.28571428571	1020.06511319858	4037.5	491.365153715355	2672	1043.45273012245
84	7	Inphase	24	Glu0	Glu2Sor1	70	Passed	24894	21293	V2	OFF	15	3.04821585626335	1.39527663801208	14	3.06975593667546	0.895298341011147	8	3.0194957490472	1.98437823772507	6	3647	1139.93650295498	4304.25	615.406427841448	2770.66666666667	1111.5989684534
84	7	Inphase	24	Glu0	Glu2Sor1	71	Passed	25254	21653	V2	OFF	16	2.89923357205679	1.32729182952315	14	2.8801671064204	0.859198970615212	8	2.92465552623864	1.88296578918369	6	3485.42857142857	1152.56781641193	4152.5	659.164622837118	2596	1088.25585227004
84	7	Inphase	24	Glu0	Glu2Sor1	72	Passed	25614	22013	V2	ON	16	3.33989822842066	1.73411448747501	14	3.43629067722076	1.14549300915521	8	3.21137496335386	2.43862537812141	6	3435.85714285714	982.900719389209	3945.75	524.522572032347	2756	1075.19226187692
84	7	Inphase	24	Glu0	Glu2Sor1	73	Passed	25974	22373	V2	ON	16	3.49440884533233	1.89068056530397	14	3.59564643799472	1.22584248443321	8	3.35942538844913	2.67434495982132	6	3453.71428571429	1029.0712338782	4014	577.10608086506	2706.66666666667	1055.99595958823
84	7	Inphase	24	Glu0	Glu2Sor1	74	Passed	26334	22733	V2	OFF	16	3.00718264438581	1.62899876161757	12	2.87184319638146	1.06768931870823	7	3.19665787159191	2.34747321918902	5	3284.66666666667	1271.52401995925	4089.14285714286	567.557171443673	2158.4	1115.69745002846
84	7	Inphase	24	Glu0	Glu2Sor1	75	Passed	26694	23093	V2	OFF	17	2.99428320140721	1.63356164226368	12	2.91255182811911	1.11526424620839	7	3.10870712401055	2.33338004323268	5	3564	1156.60443461964	4230.85714285714	610.650862760773	2630.4	1118.79077579322
84	7	Inphase	24	Glu0	Glu2Sor1	76	Passed	27054	23453	V2	ON	17	3.51627088830255	2.09482037844052	12	3.543786907903	1.40230332633877	7	3.47774846086192	3.01908715824998	5	3358	998.046819816312	3908.57142857143	496.684627351823	2587.2	1046.93992186753
84	7	Inphase	24	Glu0	Glu2Sor1	77	Passed	27414	23813	V2	ON	17	3.68946056874817	2.13604687389454	12	3.61000125643925	1.43318865614025	7	3.80070360598065	3.07243424806921	5	3359.33333333333	1057.45606685731	3979.42857142857	563.112439080881	2491.2	992.203204993816
84	7	Inphase	24	Glu0	Glu2Sor1	78	Failed	27774	24173	V2	OFF	17	3.52304635330141	2.28848084605713	9	3.19788918205805	1.41240743988822	5	3.92949281735561	3.30293539721528	4	3419.25925925926	1277.99149903469	4266.4	578.450343590528	2360.33333333333	1103.65232045443
84	7	Inphase	24	Glu0	Glu2Sor1	79	Passed	28134	24533	V2	OFF	18	3.22003974070817	2.18371483610668	9	2.8103781882146	1.22646152283281	5	3.73211668132512	3.17511408220755	4	3526.51851851852	1342.71308169433	4390.4	626.722267037003	2446.66666666667	1218.76002559979
84	7	Inphase	24	Glu0	Glu2Sor1	80	Passed	28494	24893	V2	ON	18	3.6647122056093	2.32536328591966	9	3.4386983289358	1.53988427696408	5	3.94722955145119	3.3266031414046	4	3432	1207.25805029414	4196.8	369.414672150417	2476	1229.30441036113
84	7	Inphase	24	Glu0	Glu2Sor1	81	Passed	28854	25253	V2	ON	18	3.78530245284863	2.24538854750101	9	3.55584872471416	1.65837110956307	5	4.07211961301671	3.09521552753139	4	3405.33333333333	1243.77489924825	4185.6	550.90906690669	2430	1198.97511789584
84	7	Inphase	24	Glu0	Glu2Sor1	82	Passed	29214	25613	V2	OFF	18	3.25310270692856	1.89532650832575	9	3.00932277924362	1.34121582495947	5	3.55782761653474	2.6378077186029	4	3646.22222222222	1433.12122461585	4612.8	572.142639557654	2438	1239.72254960535
84	7	Inphase	24	Glu0	Glu2Sor1	83	Passed	29574	25973	V2	OFF	19	3.21538160852145	1.90666370844906	9	2.9613016710642	1.30152739348321	5	3.53298153034301	2.68208723686917	4	3606.22222222222	1417.01532964342	4550.4	663.238117119334	2426	1193.71465043647
84	7	Inphase	24	Glu0	Glu2Sor1	84	Passed	29934	26333	V2	ON	19	3.89871005570214	2.39525616017914	9	3.63843447669305	1.66333293476206	5	4.2240545294635	3.36992570560942	4	3474.66666666667	1235.68280719609	4222.4	506.261592459867	2540	1278.0401662963
84	7	Inphase	24	Glu0	Glu2Sor1	85	Passed	30294	26693	V2	ON	19	4.00224763021597	2.43006841690066	9	3.78364116094987	1.79666285724025	5	4.27550571679859	3.35620055651435	4	3448.88888888889	1253.91830320444	4206.4	636.877382233032	2502	1224.81672098318
84	7	Inphase	24	Glu0	Glu2Sor1	86	Failed	30654	27053	V2	OFF	19	3.9155672823219	2.5654950006557	8	3.56830841395485	1.99950115915572	4	4.26282615068895	3.32232989326537	4	3288.66666666667	1244.38528204039	4072	650.174677383787	2505.33333333333	1246.64789053003
84	7	Inphase	24	Glu0	Glu2Sor1	87	Failed	31014	27413	V2	OFF	20	3.93568601583113	2.55688115580225	8	3.62122544708297	2.04345616464012	4	4.2501465845793	3.28863020265683	4	3287.33333333333	1249.21288233704	4066	644.298067667442	2508.66666666667	1268.56816339729
84	7	Inphase	24	Glu0	Glu2Sor1	88	Passed	31374	27773	V2	ON	20	3.95580474934037	2.54934261863774	8	3.67414248021108	2.08743899724764	4	4.23746701846966	3.25510679486454	4	3286	1254.34103359949	4060	638.815570672266	2512	1290.57299935597
84	7	Inphase	24	Glu0	Glu2Sor1	89	Passed	31734	28133	V2	ON	20	3.92106420404573	2.50291597347553	8	3.63236587510994	2.02641818008805	4	4.20976253298153	3.20760725303332	4	3403	1306.8885623058	4182	664.638247470005	2624	1387.53306266914
84	7	Inphase	24	Glu0	Glu2Sor1	90	Passed	32094	28493	V2	OFF	20	3.10604347279809	2.38777888619668	7	2.56786866021694	2.13685682455498	3	3.50967458223395	2.80214472634788	4	3564.57142857143	1490.0620632648	4674.66666666667	833.933650438291	2732	1349.22002159272
84	7	Inphase	24	Glu0	Glu2Sor1	91	Passed	32454	28853	V2	OFF	21	3.139464756879	2.41207085154729	7	2.59396071533275	2.14391855580375	3	3.5485927880387	2.83745626973132	4	3515.42857142857	1569.02590345548	4674.66666666667	1040.19485354107	2646	1360.38229920857
84	7	Inphase	24	Glu0	Glu2Sor1	92	Passed	32814	29213	V2	ON	21	3.75700464882523	2.9586802609114	7	3.16974494283201	2.78109651226161	3	4.19744942832014	3.42749419619378	4	3360	1357.927833134	4314.66666666667	520.082044809599	2644	1382.99771028974
84	7	Inphase	24	Glu0	Glu2Sor1	93	Passed	33174	29573	V2	ON	21	3.7188088955899	2.85015059106772	7	3.15625916153621	2.75068776392221	3	4.14072119613017	3.26323752502321	4	3450.28571428571	1427.39456286454	4344	403.821742851967	2780	1602.63116987867
84	7	Inphase	24	Glu0	Glu2Sor1	94	Passed	33534	29933	V2	OFF	21	3.25568538761151	2.54640333648572	7	2.70507182644386	2.32860783968803	3	3.66864555848725	2.97032660819965	4	3669.71428571429	1679.58543637864	4917.33333333333	990.9779681372	2734	1504.4449696372
84	7	Inphase	24	Glu0	Glu2Sor1	95	Passed	33894	30293	V2	OFF	22	2.98429450936047	2.26179419307163	7	2.45382585751979	2.07676709279366	3	3.38214599824098	2.6198613522398	4	3390.85714285714	1583.54490816979	4525.33333333333	1281.23273972114	2540	1291.72133217657
84	7	Inphase	24	Glu0	Glu2Sor1	96	Passed	34254	30653	V2	ON	22	3.62206307325041	2.82238570381486	7	3.06830841395485	2.73610483228029	3	4.03737906772208	3.2255617025569	4	3454.85714285714	1499.06586786254	4525.33333333333	803.04752868889	2652	1434.96155581488
84	7	Inphase	24	Glu0	Glu2Sor1	97	Passed	34614	31013	V2	ON	22	3.59417012187461	2.77977971225596	7	3.02433304016417	2.59218537078766	3	4.02154793315743	3.22590821452313	4	3344	1504.19147717304	4445.33333333333	925.73286283535	2518	1353.22823894074
84	7	Inphase	24	Glu0	Glu2Sor1	98	Passed	34974	31373	V2	OFF	22	2.41759014951627	2.58942411220226	5	1.41116974494283	1.40612878826982	2	3.08853708589856	3.27620186545417	3	3443.2	2015.39355958086	5104	1640.48773235279	2336	1476.79653304035
84	7	Inphase	24	Glu0	Glu2Sor1	99	Passed	35334	31733	V2	OFF	23	2.33051890941073	2.50639851709273	5	1.37730870712401	1.38063065455949	2	2.96599237760188	3.17752215852364	3	3432	1953.41751809489	5064	1629.17402385381	2344	1365.84625781967
84	7	Inphase	24	Glu0	Glu2Sor1	100	Passed	35694	32093	V2	ON	23	2.73667546174142	2.97548795807245	5	1.68689533861038	1.79730747372834	2	3.43652887716212	3.77560188422633	3	3382.4	1780.98759119765	4776	1074.80230740355	2453.33333333333	1590.39785378796
84	7	Inphase	24	Glu0	Glu2Sor1	101	Passed	36054	32453	V2	ON	23	2.85540897097625	3.11838876839181	5	1.66754617414248	1.77367505711876	2	3.64731750219877	3.94005567355405	3	3243.2	1880.03914852856	4892	1272.79220613579	2144	1314.60716565824
84	7	Inphase	24	Glu0	Glu2Sor1	102	Passed	36414	32813	V2	OFF	23	2.54072119613017	2.84584574390927	5	1.37291116974494	1.36197348355193	2	3.31926121372032	3.60516615637809	3	3404	2011.16881439625	5172	1533.00750161244	2225.33333333333	1305.6941959484
84	7	Inphase	24	Glu0	Glu2Sor1	103	Passed	36774	33173	V2	OFF	24	2.41970096745822	2.54739850530152	5	1.396218117854	1.4011535426678	2	3.10202286719437	3.20171840717391	3	3444.8	2125.36378062674	5288	1708.3699833467	2216	1383.02856080415
84	7	Inphase	24	Glu0	Glu2Sor1	104	Passed	37134	33533	V2	ON	24	2.6547053649956	2.72913158053827	5	1.65743183817062	1.75937122601297	2	3.31955438287892	3.41921540709925	3	3449.6	1868.08479464932	4820	1080.45916165304	2536	1807.15024278559
84	7	Inphase	24	Glu0	Glu2Sor1	105	Passed	37494	33893	V2	ON	24	2.66350043975374	2.77200250983904	5	1.64511873350923	1.76185884881397	2	3.34242157725007	3.47669676007463	3	3481.6	1952.92928699428	4944	1312.39018588223	2506.66666666667	1789.50421439385
84	7	Inphase	24	Glu0	Glu2Sor1	106	Passed	37854	34253	V2	OFF	24	2.2311345646438	2.22414463259231	5	1.2726473175022	1.18783988748136	2	2.8701260627382	2.76712737136258	3	3376	2130.72006608095	5288	1742.31110884365	2101.33333333333	1212.10780598647
84	7	Inphase	24	Glu0	Glu2Sor1	107	Passed	38214	34613	V2	OFF	25	2.38082673702726	2.4877206714924	5	1.34520668425682	1.34145059544361	2	3.0712401055409	3.11291641485913	3	3480	2209.57914544829	5436	1759.28167159213	2176	1356.60753351881
84	7	Inphase	24	Glu0	Glu2Sor1	108	Passed	38574	34973	V2	ON	25	2.68038698328936	2.85317515976741	5	1.60554089709763	1.68598635338323	2	3.39695104075051	3.59644988996939	3	3472	1977.86147138772	5036	1385.92929112563	2429.33333333333	1669.32481360978
84	7	Inphase	24	Glu0	Glu2Sor1	109	Passed	38934	35333	V2	ON	25	2.54406332453826	2.60436699858099	5	1.51187335092348	1.54854519362753	2	3.23218997361478	3.25434559456387	3	3400	2011.28814444873	5056	1572.60548135888	2296	1511.11084967318
84	7	Inphase	24	Glu0	Glu2Sor1	110	Passed	39294	35693	V2	OFF	25	2.40259454705365	3.05196489780002	4	1.25153913808267	1.1691827164738	2	3.55364995602463	4.61267457876924	2	4172	1867.16755184602	5396	1759.28167159213	2948	1170.96882964492
84	7	Inphase	24	Glu0	Glu2Sor1	111	Failed	39654	36053	V2	OFF	26	2.54390208150103	3.25396066738011	4	1.31413075344474	1.24940855180631	2	3.77367340955731	4.91471344719164	2	4076.66666666667	1759.92104199992	5246.66666666667	1608.432224939	2906.66666666667	1108.74343290051
84	7	Inphase	24	Glu0	Glu2Sor1	112	Failed	40014	36413	V2	ON	26	2.6852096159484	3.45596044680564	4	1.3767223688068	1.32963438713882	2	3.99369686309	5.21675231561403	2	3981.33333333333	1653.43798951917	5097.33333333333	1457.58277828587	2865.33333333333	1046.51803615609
84	7	Inphase	24	Glu0	Glu2Sor1	113	Passed	40374	36773	V2	ON	26	2.82651715039578	3.65796357178258	4	1.43931398416887	1.40986022247133	2	4.21372031662269	5.51879118403643	2	3886	1547.87596402296	4948	1306.73333163274	2824	984.292639411674
84	7	Inphase	24	Glu0	Glu2Sor1	114	Passed	40734	37133	V2	OFF	26	0.820580474934037	0.897616557103315	3	1.09234828496042	1.08087210703801	2	NA	NA	1	4272	2263.18006353891	5348	1815.85021408705	2120	NA
84	7	Inphase	24	Glu0	Glu2Sor1	115	Passed	41094	37493	V2	OFF	27	0.825857519788918	0.887595179747238	3	1.10290237467018	1.05599587902793	2	NA	NA	1	4354.66666666667	2299.13838933922	5468	1770.59538009111	2128	NA
84	7	Inphase	24	Glu0	Glu2Sor1	116	Passed	41454	37853	V2	ON	27	1.03019642333627	1.1379053763789	3	1.3896218117854	1.34704774674588	2	NA	NA	1	4176	2016.42852588432	5172	1476.43895911751	2184	NA
84	7	Inphase	24	Glu0	Glu2Sor1	117	Passed	41814	38213	V2	ON	27	1.03019642333627	1.14551057193824	3	1.39182058047493	1.35637633224966	2	NA	NA	1	4162.66666666667	2186.50893740074	5204	1747.96796309315	2080	NA
84	7	Inphase	24	Glu0	Glu2Sor1	118	Passed	42174	38573	V2	OFF	27	0.802110817941953	0.920874567624961	3	1.06992084432718	1.12502741175591	2	NA	NA	1	4434.66666666667	2397.22951202703	5568	1945.95786182538	2168	NA
84	7	Inphase	24	Glu0	Glu2Sor1	119	Passed	42534	38933	V2	OFF	28	0.806801524479625	0.944224223386689	3	1.07959542656113	1.15612269676851	2	NA	NA	1	4413.33333333333	2458.43961352182	5588	1951.61471607487	2064	NA
84	8	Inphase	24	Glu0	Glu2Sor1	1	Passed	63	-3538	V2	OFF	NA	0.00899240393208216	0.0147835099693431	16	0.00899240393208216	0.0147835099693431	16	NA	NA	0	3183	1517.26315010504	3183	1517.26315010504	NA	NA
84	8	Inphase	24	Glu0	Glu2Sor1	2	Passed	423	-3178	V2	OFF	NA	0.00352497269387345	0.0239997885337129	18	-0.0033512064343164	0.0113860678305728	16	0.0585344057193923	0.0322273868101107	2	3011.55555555556	1582.90448681501	3320	1385.68375420464	544	305.470129472589
84	8	Inphase	24	Glu0	Glu2Sor1	3	Passed	783	-2818	V2	OFF	NA	0.00136399981186204	0.0189815371596405	19	-0.00519436997319039	0.0109168356045951	16	0.0363419719988084	0.0130220393174825	3	3000	1551.44778262828	3429	1278.27842559175	712	288.444102037119
84	8	Inphase	24	Glu0	Glu2Sor1	4	Passed	1143	-2458	V2	OFF	NA	0.00327673518022038	0.0206632166780313	21	-0.00608802502234143	0.00989347177188763	16	0.0332439678284182	0.0171595732229016	5	2914.66666666667	1577.69925313202	3574.5	1146.02233835122	803.2	454.05197940324
84	8	Inphase	24	Glu0	Glu2Sor1	5	Passed	1503	-2098	V2	OFF	NA	0.00414330977333653	0.0276649055299313	22	-0.0067582663092047	0.0093212905415068	16	0.0332141793267798	0.0394887011189222	6	2938.90909090909	1527.50936117749	3661	1053.26463911023	1013.33333333333	594.775475845017
84	8	Inphase	24	Glu0	Glu2Sor1	6	Passed	1863	-1738	V2	OFF	NA	-0.00243724104313921	0.0151462117020253	22	-0.00832216264521899	0.00921068226040881	16	0.0132558832290735	0.0173968420071005	6	3060	1303.03966975391	3675.5	864.957339988511	1418.66666666667	664.619791058517
84	8	Inphase	24	Glu0	Glu2Sor1	7	Passed	2223	-1378	V2	OFF	NA	-0.00402144772117967	0.010184568786244	22	-0.00770777479892767	0.00890596493744215	16	0.00580875781948165	0.00618497103592429	6	3251.27272727273	1243.08350031065	3786.5	961.766014510113	1824	594.868725014183
84	8	Inphase	24	Glu0	Glu2Sor1	8	Passed	2583	-1018	V2	OFF	NA	0.000297885016383627	0.0214940806984013	24	-0.00726094727435215	0.00937202314516968	16	0.0154155495978552	0.0306264334015975	8	3092	1299.47360580118	3770.5	846.023955531599	1735	926.189736809596
84	8	Inphase	24	Glu0	Glu2Sor1	9	Passed	2943	-658	V2	OFF	NA	7.14924039320225e-05	0.0179713563781079	25	-0.00720509383378023	0.00887958459617687	16	0.0130076457154205	0.0229545485246452	9	3154.56	1349.77078547927	3889	827.071943666329	1848.88888888889	1089.20847917702
84	8	Inphase	24	Glu0	Glu2Sor1	10	Passed	3303	-298	V2	OFF	NA	0.00013748539217702	0.017730786958131	26	-0.00720509383378022	0.00909872947423075	16	0.0118856121537086	0.0220477175540933	10	3167.69230769231	1375.72179656298	3940	833.342506616177	1932	1158.81472011515
84	8	Inphase	24	Glu0	Glu2Sor1	11	Passed	3663	62	V2	ON	1	-0.000542576279841746	0.016408641823758	28	-0.00793118856121544	0.00971785664474152	16	0.00930890676198984	0.0186229039538089	12	3015.42857142857	1368.95514166615	3843.5	767.527458792192	1911.33333333333	1212.17320494551
84	8	Inphase	24	Glu0	Glu2Sor1	12	Passed	4023	422	V2	ON	1	0.0064789991063449	0.0223428656042134	28	-0.00245755138516538	0.00951088593958675	16	0.0183943997616919	0.0288257017155787	12	2928.28571428571	1387.58513538323	3779.5	843.960030649161	1793.33333333333	1138.22488058726
84	8	Inphase	24	Glu0	Glu2Sor1	13	Passed	4383	782	V2	OFF	1	0.00446827524575508	0.0211267479612715	28	-0.00351876675603222	0.00940940685392666	16	0.0151176645814715	0.0275375983082924	12	2893.71428571429	1402.2134580764	3720.5	948.191682449634	1791.33333333333	1131.4246315905
84	8	Inphase	24	Glu0	Glu2Sor1	14	Passed	4743	1142	V2	OFF	1	0.00315970892378395	0.0170506880911402	28	-0.00307193923145671	0.0102619658753602	16	0.0114685731307715	0.0209332275478641	12	3192	1380.28617537304	4014.5	850.33750162313	2095.33333333333	1180.82354415223
84	8	Inphase	24	Glu0	Glu2Sor1	15	Passed	5103	1502	V2	ON	2	0.0222456274735095	0.0215211555293601	28	0.0157506702412868	0.018827299251609	16	0.0309055704498063	0.0225900799579231	12	3291.14285714286	1361.69191365921	4108	805.855901097295	2202	1183.66149952364
84	8	Inphase	24	Glu0	Glu2Sor1	16	Passed	5463	1862	V2	ON	2	0.0526618153963998	0.0391571929983312	28	0.0460232350312779	0.0384389421588949	16	0.061513255883229	0.0399887751611494	12	3084.28571428571	1315.13533614642	3865	852.020031063433	2043.33333333333	1089.38659415065
84	8	Inphase	24	Glu0	Glu2Sor1	17	Passed	5823	2222	V2	OFF	2	0.0803332056683263	0.0583476272984455	28	0.071604110813226	0.0552303643568838	16	0.0919719988084599	0.0627545309344467	12	3103.42857142857	1328.30505835156	3890.5	842.258392656315	2054	1122.91633299596
84	8	Inphase	24	Glu0	Glu2Sor1	18	Passed	6183	2582	V2	OFF	2	0.0837482446061534	0.0587293774244514	28	0.0750670241286863	0.0554498375602808	16	0.0953232052427762	0.0633840620858052	12	3352	1313.16298951693	4144.5	693.912386400473	2295.33333333333	1201.83838978105
84	8	Inphase	24	Glu0	Glu2Sor1	19	Passed	6543	2942	V2	ON	3	0.0990042129452317	0.0696368936606037	28	0.0910411081322609	0.0661134638253325	16	0.109621686029193	0.0756780387092328	12	3413.14285714286	1355.30905903511	4239	762.059665205641	2312	1184.0393113867
84	8	Inphase	24	Glu0	Glu2Sor1	20	Passed	6903	3302	V2	ON	3	0.154091663475041	0.108782406174111	28	0.145609919571045	0.101267308177996	16	0.165400655347036	0.121728366114944	12	3170.85714285714	1314.63189367709	3942	861.435700831273	2142.66666666667	1100.87480365995
84	8	Inphase	24	Glu0	Glu2Sor1	21	Passed	7263	3662	V2	OFF	3	0.178922507340738	0.12173025596069	28	0.167392761394102	0.110822219334878	16	0.194295501936253	0.138467757370957	12	3189.71428571429	1307.91388484056	3963	801.379477318122	2158.66666666667	1137.37603387105
84	8	Inphase	24	Glu0	Glu2Sor1	22	Passed	7623	4022	V2	OFF	3	0.169443380569386	0.116154363500503	28	0.157618409294012	0.103497382891634	16	0.18521000893655	0.13429399037962	12	3429.14285714286	1328.7337808295	4230	732.650348620222	2361.33333333333	1193.66489384076
84	8	Inphase	24	Glu0	Glu2Sor1	23	Passed	7983	4382	V2	ON	4	0.177550108515256	0.11795295122833	28	0.165437890974084	0.105940849264548	16	0.193699731903485	0.135451868272341	12	3406.85714285714	1311.82603053588	4190.5	744.124541547538	2362	1176.7400269002
84	8	Inphase	24	Glu0	Glu2Sor1	24	Passed	8343	4742	V2	ON	4	0.260021703051194	0.176668917652681	28	0.243967828418231	0.153616157708575	16	0.281426869228478	0.208703968683259	12	3187.14285714286	1290.2099086837	3938	808.005280510798	2186	1132.34302544447
84	8	Inphase	24	Glu0	Glu2Sor1	25	Passed	8703	5102	V2	OFF	4	0.312460104685306	0.211269749680888	28	0.296749329758713	0.181885908384624	16	0.333407804587429	0.252206680887576	12	3232.57142857143	1319.69186719424	3999	874.898546499345	2210.66666666667	1112.37055086165
84	8	Inphase	24	Glu0	Glu2Sor1	26	Passed	9063	5462	V2	OFF	4	0.28845908336525	0.18883472253891	28	0.273179177837355	0.163791382808299	16	0.308832290735776	0.223942005560233	12	3461.14285714286	1331.24852882647	4256	754.820243501723	2401.33333333333	1195.31611135323
84	8	Inphase	24	Glu0	Glu2Sor1	27	Passed	9423	5822	V2	ON	5	0.323279714030384	0.212669266388186	28	0.302837354781054	0.179625072433021	16	0.350536193029491	0.256121975041347	12	3471.42857142857	1368.43731986989	4302	790.792345267285	2364	1184.218653029
84	8	Inphase	24	Glu0	Glu2Sor1	28	Passed	9783	6182	V2	ON	5	0.420911528150134	0.27708655125398	28	0.396726988382484	0.235964753400556	16	0.453157581173667	0.33247712109379	12	3232.28571428571	1306.30830848824	4007	803.177024903809	2199.33333333333	1127.7779708414
84	8	Inphase	24	Glu0	Glu2Sor1	29	Passed	10143	6542	V2	OFF	5	0.479828928890591	0.312372264386971	28	0.448949955317247	0.259333475551181	16	0.521000893655049	0.380210245022035	12	3264.57142857143	1321.11544981732	4051.5	792.907056343932	2215.33333333333	1151.08275773357
84	8	Inphase	24	Glu0	Glu2Sor1	30	Passed	10503	6902	V2	OFF	5	0.48011617515639	0.309061087915329	28	0.447050938337802	0.258185486228397	16	0.524203157581174	0.373958351086574	12	3524	1355.61384209844	4352.5	710.343954245641	2419.33333333333	1221.87317697299
84	8	Inphase	24	Glu0	Glu2Sor1	31	Passed	10863	7262	V2	ON	6	0.507532235414273	0.323438655372451	28	0.473581322609473	0.271221479457937	16	0.552800119154007	0.390581158049099	12	3513.14285714286	1345.23878409871	4331	732.897082361046	2422.66666666667	1199.69854799471
84	8	Inphase	24	Glu0	Glu2Sor1	32	Passed	11223	7622	V2	ON	6	0.655655559811056	0.414245438206342	28	0.613438337801609	0.346266745550199	16	0.711945189156985	0.501645636163417	12	3296	1337.79520106779	4085	824.41090078512	2244	1163.31063622905
84	8	Inphase	24	Glu0	Glu2Sor1	33	Passed	11583	7982	V2	OFF	6	0.73662709051449	0.453610832483249	28	0.688561215370867	0.372376097178433	16	0.800714924039321	0.555090789754603	12	3324	1352.60122507488	4117	854.640041186932	2266.66666666667	1166.35168042244
84	8	Inphase	24	Glu0	Glu2Sor1	34	Passed	11943	8342	V2	OFF	6	0.584705732158815	0.376885009346191	28	0.57199508489723	0.296161556253892	16	0.601653261840929	0.478010628660546	12	3430.57142857143	1360.66572563992	4278	701.264381908374	2300.66666666667	1198.52737923999
84	8	Inphase	24	Glu0	Glu2Sor1	35	Passed	12303	8702	V2	ON	7	0.636665390016596	0.40921974615865	28	0.62902144772118	0.326080163479696	16	0.646857313077152	0.515605217285539	12	3431.14285714286	1384.55795096367	4297	736.630889025614	2276.66666666667	1192.03884419116
84	8	Inphase	24	Glu0	Glu2Sor1	36	Passed	12663	9062	V2	ON	7	0.864611260053619	0.604057907431439	28	0.88767873100983	0.474878653380045	16	0.833854632112005	0.765708785990431	12	3233.71428571429	1374.86491880968	4053.5	902.087504994203	2140.66666666667	1117.65186751944
84	8	Inphase	24	Glu0	Glu2Sor1	37	Passed	13023	9422	V2	OFF	7	0.923975488318652	0.620503804986726	28	0.946659964253798	0.477393362090728	16	0.893729520405124	0.795321359947791	12	3243.42857142857	1352.87445500508	4053	859.027046528028	2164	1123.30162710402
84	8	Inphase	24	Glu0	Glu2Sor1	38	Passed	13383	9782	V2	OFF	7	0.823662709051449	0.530464219097866	28	0.833500893655049	0.412207303656762	16	0.810545129579982	0.677244105483208	12	3395.14285714286	1348.05268921881	4247.5	638.588234571647	2258.66666666667	1199.45361298258
84	8	Inphase	24	Glu0	Glu2Sor1	39	Passed	13743	10142	V2	ON	8	0.879165070854079	0.562242027451308	28	0.887120196604111	0.435159019136603	16	0.868558236520703	0.719363446389427	12	3402.85714285714	1336.23012306973	4259	639.091855682734	2261.33333333333	1156.70419989754
84	8	Inphase	24	Glu0	Glu2Sor1	40	Passed	14103	10502	V2	ON	8	1.16839014426146	0.819113181656889	28	1.19872654155496	0.616101188331646	16	1.12794161453679	1.06119508313549	12	3281.42857142857	1364.65791205387	4103	893.07558470714	2186	1092.07325761599
84	8	Inphase	24	Glu0	Glu2Sor1	41	Passed	14463	10862	V2	OFF	8	1.25035107876931	0.856787070216448	28	1.27837354781054	0.644374164863626	16	1.21298778671433	1.11039235354896	12	3339.71428571429	1389.61990159161	4207.5	805.482381350869	2182.66666666667	1139.8645320893
84	8	Inphase	24	Glu0	Glu2Sor1	42	Passed	14823	11222	V2	OFF	8	1.02439347300831	0.673951364639708	27	1.00464700625559	0.495621329659764	15	1.04907655644921	0.871641323025642	12	3379.25925925926	1353.59625251211	4288	570.705828651804	2243.33333333333	1175.77218984982
84	8	Inphase	24	Glu0	Glu2Sor1	43	Passed	15183	11582	V2	ON	9	1.15854102538642	0.751159474998274	27	1.14649985105749	0.571561244729651	15	1.17359249329759	0.957829434416045	12	3382.51851851852	1337.46034794912	4296.53333333333	564.961423040378	2240	1121.87894339646
84	8	Inphase	24	Glu0	Glu2Sor1	44	Passed	15543	11942	V2	ON	9	1.44878032634958	1.00518159552296	27	1.45087876079833	0.751900734019039	15	1.44615728328865	1.29175801386776	12	3307.25925925926	1384.64593065388	4195.73333333333	886.035751186684	2196.66666666667	1053.81293262595
84	8	Inphase	24	Glu0	Glu2Sor1	45	Passed	15903	12302	V2	OFF	9	1.50084400754642	1.00413469954014	27	1.4911528150134	0.750943592209345	15	1.51295799821269	1.29043513416571	12	3317.62962962963	1399.47913794735	4235.73333333333	840.853262777644	2170	1069.20735296591
84	8	Inphase	24	Glu0	Glu2Sor1	46	Passed	16263	12662	V2	OFF	9	1.367060536855	0.846046036015997	27	1.37247542448615	0.670734760249499	15	1.36029192731606	1.05792507154329	12	3509.92592592593	1388.04848967412	4426.13333333333	633.621548455122	2364.66666666667	1211.38578295748
84	8	Inphase	24	Glu0	Glu2Sor1	47	Passed	16623	13022	V2	ON	10	1.36159931155463	0.819370317888671	27	1.35847482871612	0.653749777969668	15	1.36550491510277	1.02121978634563	12	3386.96296296296	1344.44525252501	4270.4	601.249746064692	2282.66666666667	1190.6561470912
84	8	Inphase	24	Glu0	Glu2Sor1	48	Passed	16983	13382	V2	ON	10	1.7479230794691	1.0865814470055	27	1.77366696455168	0.864159314471724	15	1.71574322311588	1.35579477000859	12	3367.11111111111	1391.13029123066	4249.6	863.169971674177	2264	1111.97645495021
84	8	Inphase	24	Glu0	Glu2Sor1	49	Passed	17343	13742	V2	OFF	10	1.74606957270049	1.01744717844109	27	1.75781948168007	0.821222937790657	15	1.73138218647602	1.26018788847779	12	3404.14814814815	1387.45743396118	4301.86666666667	751.954203266079	2282	1165.24769118766
84	8	Inphase	24	Glu0	Glu2Sor1	50	Passed	17703	14102	V2	OFF	10	1.58746235064376	0.903894699353661	27	1.63229073577599	0.763243288625724	15	1.53142686922848	1.08792038498926	12	3536	1400.5994321114	4454.93333333333	592.323206494884	2387.33333333333	1264.6233599077
84	8	Inphase	24	Glu0	Glu2Sor1	51	Passed	18063	14462	V2	ON	11	1.61430510045345	0.902126182092072	27	1.65701519213584	0.768741138198849	15	1.56091748585046	1.07975487981377	12	3448.59259259259	1344.95007797714	4325.33333333333	605.511196860809	2352.66666666667	1204.36277631356
84	8	Inphase	24	Glu0	Glu2Sor1	52	Passed	18423	14822	V2	ON	11	2.04872074934631	1.18740268184162	27	2.12493297587131	1.00285277478335	15	1.95345546619005	1.42643967075422	12	3373.92592592593	1385.39474868595	4244.8	825.478839393061	2285.33333333333	1158.59392316198
84	8	Inphase	24	Glu0	Glu2Sor1	53	Passed	18783	15182	V2	OFF	11	2.0088703538212	1.08998852035359	27	2.07602025618111	0.935664546729209	15	1.92493297587131	1.29619067337454	12	3410.96296296296	1391.36174252978	4328	732.675722462342	2264.66666666667	1145.56007209918
84	8	Inphase	24	Glu0	Glu2Sor1	54	Passed	19143	15542	V2	OFF	11	1.74405057425611	1.06924746532811	27	1.79749776586238	0.977343016206107	15	1.67724158474829	1.21566824754542	12	3480.59259259259	1353.43742599976	4348.8	584.0140898496	2395.33333333333	1258.11499209465
84	8	Inphase	24	Glu0	Glu2Sor1	55	Passed	19503	15902	V2	ON	12	1.79204316022904	1.09902853045038	27	1.85212987786714	1.00909568761928	15	1.71693476318141	1.24414145367595	12	3469.03703703704	1345.69700217115	4351.46666666667	564.451423528907	2366	1218.88234945715
84	8	Inphase	24	Glu0	Glu2Sor1	56	Passed	19863	16262	V2	ON	12	2.25816701419919	1.41105995372908	27	2.41435805778969	1.37988238497328	15	2.06292820971105	1.48593210870937	12	3352.14814814815	1362.93280221801	4209.6	822.251682011918	2280.33333333333	1128.87968062736
84	8	Inphase	24	Glu0	Glu2Sor1	57	Passed	20223	16622	V2	OFF	12	2.17005924601993	1.32461486326196	27	2.26160262138814	1.24580813882027	15	2.05563002680965	1.46499629769031	12	3406.81481481481	1406.4549279616	4317.33333333333	751.620978444652	2268.66666666667	1188.64669675096
84	8	Inphase	24	Glu0	Glu2Sor1	58	Passed	20583	16982	V2	OFF	12	2.08009797107206	1.26885747367492	27	2.18814417634793	1.20828663124664	15	1.94504021447721	1.38257310926246	12	3593.77777777778	1368.52951215567	4450.13333333333	574.533583087393	2523.33333333333	1325.38387806794
84	8	Inphase	24	Glu0	Glu2Sor1	59	Passed	20943	17342	V2	ON	13	2.04319332737563	1.21731150084815	27	2.14876377718201	1.16161823797049	15	1.91123026511766	1.32324960594043	12	3517.92592592593	1361.29638229735	4344.53333333333	634.659623810463	2484.66666666667	1330.80736488203
84	8	Inphase	24	Glu0	Glu2Sor1	60	Passed	21303	17702	V2	ON	13	2.52212623705028	1.54861956050566	27	2.68614834673816	1.49887308416717	15	2.31709859994042	1.65125610694032	12	3439.7037037037	1408.86071852988	4330.66666666667	833.025009628563	2326	1171.66610198702
84	8	Inphase	24	Glu0	Glu2Sor1	61	Passed	21663	18062	V2	OFF	13	2.53920497798961	1.50871517947713	27	2.70330652368186	1.45837099732445	15	2.33407804587429	1.60954682588426	12	3485.92592592593	1411.59260645899	4377.06666666667	813.260761789641	2372	1196.43348787515
84	8	Inphase	24	Glu0	Glu2Sor1	62	Passed	22023	18422	V2	OFF	13	2.10943550789395	1.34243434547372	24	2.33807657936344	1.2643086932487	13	1.83922333252092	1.44168350412799	11	3579.66666666667	1468.04379352598	4525.53846153846	609.895157026273	2461.81818181818	1404.58718619969
84	8	Inphase	24	Glu0	Glu2Sor1	63	Passed	22383	18782	V2	ON	14	2.15285224903187	1.38474624709148	24	2.38681515089022	1.29204054686739	13	1.87635063774474	1.50059980414173	11	3561.66666666667	1474.19680907403	4522.46153846154	623.592898102683	2426.18181818182	1383.30197846904
84	8	Inphase	24	Glu0	Glu2Sor1	64	Passed	22743	19142	V2	ON	14	2.46719541257075	1.563934035129	24	2.76448752320066	1.50963792634388	13	2.11585019091721	1.62482400275873	11	3513.33333333333	1518.49017309863	4501.53846153846	852.30595204858	2345.45454545455	1289.11166030227
84	8	Inphase	24	Glu0	Glu2Sor1	65	Passed	23103	19502	V2	OFF	14	2.61773905272565	1.68013837569688	24	2.9478242936688	1.60905061017126	13	2.2276383134292	1.7540516470332	11	3494.66666666667	1480.34433910453	4456.61538461538	839.755275706514	2357.81818181818	1252.76572575896
84	8	Inphase	24	Glu0	Glu2Sor1	66	Passed	23463	19862	V2	OFF	14	1.99213583556747	1.50377969120487	20	2.25485417174425	1.44857601270776	11	1.67103564690696	1.59274962885658	9	3566.4	1475.17415207404	4515.63636363636	667.732771807296	2406.22222222222	1363.00713293968
84	8	Inphase	24	Glu0	Glu2Sor1	67	Passed	23823	20222	V2	ON	15	2.01992850759607	1.49529015924928	20	2.287269477618	1.43360873658958	11	1.69317843312481	1.58833823590371	9	3547.2	1473.33669285955	4477.81818181818	712.009805856888	2409.77777777778	1369.48911804528
84	8	Inphase	24	Glu0	Glu2Sor1	68	Passed	24183	20582	V2	ON	15	2.43096514745308	1.80363223184886	20	2.83727353968641	1.75533550338635	11	1.93436600139013	1.83579751132192	9	3554.4	1540.40180677503	4544	922.591133709836	2344.88888888889	1256.65870908179
84	8	Inphase	24	Glu0	Glu2Sor1	69	Passed	24543	20942	V2	OFF	15	2.55071492403932	1.89578734436532	20	2.97343407262978	1.81683223614157	11	2.0340581868732	1.9656225407698	9	3540.8	1524.73147247569	4520.72727272727	893.191702929342	2343.11111111111	1260.97387407952
84	8	Inphase	24	Glu0	Glu2Sor1	70	Passed	24903	21302	V2	OFF	15	2.31132119843846	1.73383262301168	19	2.67479892761394	1.67788666176147	10	1.90745705491014	1.80223162016506	9	3532.21052631579	1508.42226547945	4516.8	654.341535013975	2438.22222222222	1442.09723820706
84	8	Inphase	24	Glu0	Glu2Sor1	71	Passed	25263	21662	V2	ON	16	2.33822491886553	1.76698673531775	19	2.69302949061662	1.70080064632352	10	1.94399761691987	1.85432782065498	9	3572.63157894737	1530.76960348296	4589.6	677.973975246182	2442.66666666667	1423.38188832091
84	8	Inphase	24	Glu0	Glu2Sor1	72	Passed	25623	22022	V2	ON	16	2.61182446733456	1.95849623799218	19	3.05665773011618	1.91829347771962	10	2.11756528646609	1.99206836286284	9	3514.94736842105	1576.31403645354	4576	932.227916814815	2336	1281.44293669285
84	8	Inphase	24	Glu0	Glu2Sor1	73	Passed	25983	22382	V2	OFF	16	2.79135506326137	2.08802974205567	19	3.27917783735478	2.01768963874402	10	2.24932975871314	2.14517338739585	9	3516.21052631579	1577.44179603656	4556.8	986.069729335158	2360	1283.50769378294
84	8	Inphase	24	Glu0	Glu2Sor1	74	Passed	26343	22742	V2	OFF	16	2.20932555327761	1.61502474142145	17	2.44962019660411	1.38428955050783	8	1.99573031476517	1.85224651676048	9	3535.52941176471	1617.16658532938	4728	731.826677372645	2475.55555555556	1440.78373733804
84	8	Inphase	24	Glu0	Glu2Sor1	75	Passed	26703	23102	V2	OFF	17	2.17210744887767	1.57254810524876	17	2.4152144772118	1.35431746848329	8	1.95601231258068	1.79701863742025	9	3512.47058823529	1615.51841979777	4683	759.535948552047	2472	1458.4155786332
84	8	Inphase	24	Glu0	Glu2Sor1	76	Passed	27063	23462	V2	ON	17	2.57992955895495	1.8709877920161	17	2.95464700625559	1.62544386697203	8	2.24684738357661	2.10336788837416	9	3520	1677.85815848659	4783	1012.18575370334	2397.33333333333	1311.81706041658
84	8	Inphase	24	Glu0	Glu2Sor1	77	Passed	27423	23822	V2	ON	17	2.67365820322767	1.93929156214364	17	3.06099195710456	1.66617463881715	8	2.32936153311488	2.19298829939214	9	3528.47058823529	1640.95696613466	4779	931.264578025877	2416.88888888889	1293.34570440819
84	8	Inphase	24	Glu0	Glu2Sor1	78	Passed	27783	24182	V2	OFF	17	2.08277479892761	1.50544564347142	16	2.65337354781055	1.42189376258249	8	1.51217605004468	1.44586596699403	8	3621	1665.54255424471	4762	725.398806568793	2480	1562.82528042736
84	8	Inphase	24	Glu0	Glu2Sor1	79	Passed	28143	24542	V2	OFF	18	2.07098972296693	1.49062762185653	16	2.63326630920465	1.40308322609509	8	1.50871313672922	1.43877842428325	8	3570.5	1638.7825562492	4689	751.883729613258	2452	1526.44049062797
84	8	Inphase	24	Glu0	Glu2Sor1	80	Passed	28503	24902	V2	ON	18	2.48642761394102	1.85100426249225	16	3.13337801608579	1.65807228158027	8	1.83947721179625	1.90683390146707	8	3637	1690.46865296777	4861	934.019271749786	2413	1351.59715046417
84	8	Inphase	24	Glu0	Glu2Sor1	81	Passed	28863	25262	V2	ON	18	2.52798257372654	1.84877920755714	16	3.14376675603217	1.65634262813909	8	1.91219839142091	1.92719001639524	8	3608.5	1723.62772469386	4836	987.547611872099	2381	1395.32566603131
84	8	Inphase	24	Glu0	Glu2Sor1	82	Passed	29223	25622	V2	OFF	18	2.05921954125707	1.52416973307455	15	2.67091152815013	1.39157908989417	8	1.36014298480786	1.44646510454517	7	3646.93333333333	1725.35211589099	4806	734.430002499509	2322.28571428571	1574.25767842982
84	8	Inphase	24	Glu0	Glu2Sor1	83	Passed	29583	25982	V2	OFF	19	2.06952636282395	1.5312057087934	15	2.71704647006256	1.41561140905705	8	1.32950338312269	1.39097609008841	7	3651.2	1722.86220326194	4784	770.602732559762	2356.57142857143	1602.10433047111
84	8	Inphase	24	Glu0	Glu2Sor1	84	Passed	29943	26342	V2	ON	19	2.49127196901996	1.88209759047309	15	3.31780607685433	1.6984402602194	8	1.54666156006639	1.71696887536987	7	3711.46666666667	1799.33566576535	4969	926.919937982009	2274.28571428571	1426.10865811898
84	8	Inphase	24	Glu0	Glu2Sor1	85	Passed	30303	26702	V2	ON	19	2.46380697050938	1.85931134335932	15	3.28831546023235	1.68424597282715	8	1.52151155368314	1.67768647039752	7	3703.46666666667	1798.33946686804	4943	928.38846549122	2286.85714285714	1466.51462415386
84	8	Inphase	24	Glu0	Glu2Sor1	86	Passed	30663	27062	V2	OFF	19	2.3208817396485	1.71113499070012	15	3.06490169794459	1.5413340603686	8	1.47057321588153	1.5743828899038	7	3707.2	1729.81597700036	4860	759.380198394905	2389.71428571429	1584.98766706934
84	8	Inphase	24	Glu0	Glu2Sor1	87	Passed	31023	27422	V2	OFF	20	2.23383973786119	1.61023616602308	15	2.92750223413762	1.46149309862624	8	1.44108259925954	1.47759512769265	7	3696	1747.11386496211	4877	707.096275522042	2346.28571428571	1598.10363809586
84	8	Inphase	24	Glu0	Glu2Sor1	88	Passed	31383	27782	V2	ON	20	2.65052129877867	1.96921886294908	15	3.56858802502234	1.76258849176578	8	1.60130218307162	1.73655292190903	7	3772.8	1864.69588481799	5071	1000.43818970918	2289.14285714286	1459.55922896508
84	8	Inphase	24	Glu0	Glu2Sor1	89	Passed	31743	28142	V2	ON	20	2.71474530831099	2.02190248931098	15	3.62567024128686	1.79187234892444	8	1.67368824205285	1.84989807329522	7	3729.6	1843.41595957071	5012	896.020407930853	2264	1514.50233850375
84	8	Inphase	24	Glu0	Glu2Sor1	90	Passed	32103	28502	V2	OFF	20	2.07506702412869	1.71084970821773	13	2.94235924932976	1.61743256640913	6	1.33167368824205	1.50897480477366	7	3687.38461538462	1953.93745799183	5110.66666666667	899.242940848949	2467.42857142857	1788.79986370218
84	8	Inphase	24	Glu0	Glu2Sor1	91	Passed	32463	28862	V2	OFF	21	2.09617103182787	1.73474307491855	13	2.98629728924635	1.63782632486829	6	1.33320566832631	1.52046404831881	7	3689.23076923077	1931.06214960602	5114.66666666667	923.737336403951	2467.42857142857	1724.3718525058
84	8	Inphase	24	Glu0	Glu2Sor1	92	Passed	32823	29222	V2	ON	21	2.43404138310305	2.04805153912165	13	3.55927911826035	1.91051314279564	6	1.46955189582535	1.73085910160208	7	3721.84615384615	2096.93148219622	5302.66666666667	1118.44940281922	2366.85714285714	1763.75011727582
84	8	Inphase	24	Glu0	Glu2Sor1	93	Passed	33183	29582	V2	ON	21	2.44366536055544	2.04643359458087	13	3.536490914507	1.88823197601501	6	1.50695774288268	1.78512516988127	7	3745.23076923077	2093.73629961074	5320	1087.83528164884	2395.42857142857	1782.0728433618
84	8	Inphase	24	Glu0	Glu2Sor1	94	Passed	33543	29942	V2	OFF	21	1.97311587727137	1.77262111057413	12	3.00014894250819	1.57471589052579	6	0.946082812034555	1.3789726562724	6	3427.33333333333	1848.76161663734	5045.33333333333	901.379091540661	1809.33333333333	651.092210571334
84	8	Inphase	24	Glu0	Glu2Sor1	95	Passed	33903	30302	V2	OFF	22	1.93632707774799	1.73327524725312	12	2.96246648793566	1.54614090374423	6	0.910187667560322	1.30064371518918	6	3462	1839.80117502853	5078.66666666667	846.586242899486	1845.33333333333	676.265825446375
84	8	Inphase	24	Glu0	Glu2Sor1	96	Passed	34263	30662	V2	ON	22	2.20606196008341	2.02259032489316	12	3.45308310991957	1.75886997346272	6	0.959040810247245	1.47449848765315	6	3575.33333333333	2012.43973747531	5340	999.50387693095	1810.66666666667	661.124698273077
84	8	Inphase	24	Glu0	Glu2Sor1	97	Passed	34623	31022	V2	ON	22	2.27316056002383	2.05132648377531	12	3.49985105749181	1.7634132276749	6	1.04647006255585	1.59260652998692	6	3493.33333333333	1928.34047037782	5196	907.649271469988	1790.66666666667	631.734965524837
84	8	Inphase	24	Glu0	Glu2Sor1	98	Passed	34983	31382	V2	OFF	22	1.86219839142091	2.09957181841736	10	3.1916890080429	2.08213028520447	4	0.975871313672922	1.72536265644618	6	3233.06666666667	1946.30913002781	5332	994.931153397058	1833.77777777778	592.16013850109
84	8	Inphase	24	Glu0	Glu2Sor1	99	Passed	35343	31742	V2	OFF	23	1.91295799821269	2.17176646663759	10	3.27412868632708	2.13492356728939	4	1.0055108728031	1.81237557226909	6	3239.73333333333	1972.19444612678	5348	1112.01918448679	1834.22222222222	576.936070660892
84	8	Inphase	24	Glu0	Glu2Sor1	100	Passed	35703	32102	V2	ON	23	2.15102770330652	2.42519660926574	10	3.75335120643432	2.45203518813449	4	1.08281203455466	1.88576281256644	6	3382.4	2181.61628156741	5734	1200.39771187164	1814.66666666667	573.648905400042
84	8	Inphase	24	Glu0	Glu2Sor1	101	Passed	36063	32462	V2	ON	23	2.21161751563896	2.51586496133953	10	3.93051831992851	2.56958077783085	4	1.0656836461126	1.86871538292782	6	3318.4	2028.65796909079	5488	1077.5973273909	1872	659.444614808552
84	8	Inphase	24	Glu0	Glu2Sor1	102	Passed	36423	32822	V2	OFF	23	1.56806672624367	1.9982977172124	9	3.18342269883825	2.08379156665777	4	0.275781948168007	0.181306951114536	5	3248	1950.7619024371	5178	869.203466782471	1704	582.655987697715
84	8	Inphase	24	Glu0	Glu2Sor1	103	Passed	36783	33182	V2	OFF	24	1.72991758514547	2.21453016950103	9	3.52703306523682	2.29863150469156	4	0.292225201072386	0.179399999105315	5	3372.44444444444	2022.84991479293	5352	982.68747151201	1788.8	637.208913936395
84	8	Inphase	24	Glu0	Glu2Sor1	104	Passed	37143	33542	V2	ON	24	1.94707576208917	2.47787077829945	9	3.94481680071492	2.58975491081715	4	0.348882931188561	0.256553407670553	5	3520.88888888889	2257.13604178196	5722	1162.14743757695	1760	674.96962894637
84	8	Inphase	24	Glu0	Glu2Sor1	105	Passed	37503	33902	V2	ON	24	1.94042299672326	2.47753992355299	9	3.93945487042002	2.58526753832813	4	0.341197497765862	0.265839771945469	5	3455.11111111111	2259.64048271204	5640	1262.97004451148	1707.2	650.307004421758
84	8	Inphase	24	Glu0	Glu2Sor1	106	Passed	37863	34262	V2	OFF	24	1.5887200873796	2.13750303111568	9	3.33489722966935	2.20072087967521	4	0.19177837354781	0.1304485389696	5	3341.77777777778	2044.41787422348	5345	961.190234379577	1739.2	665.699031094383
84	8	Inphase	24	Glu0	Glu2Sor1	107	Passed	38223	34622	V2	OFF	25	1.57591103167511	2.1207327816588	9	3.31769436997319	2.16667257951338	4	0.18248436103664	0.115351448461311	5	3439.11111111111	2094.48970183936	5494	1042.03646769199	1795.2	598.97512469217
84	8	Inphase	24	Glu0	Glu2Sor1	108	Passed	38583	34982	V2	ON	25	1.87032072286764	2.56785361783436	9	3.98480786416443	2.61531505326896	4	0.178731009830205	0.0996956221782556	5	3607.11111111111	2326.49244810962	5852	1306.27204925569	1811.2	688.64156133652
84	8	Inphase	24	Glu0	Glu2Sor1	109	Passed	38943	35342	V2	ON	25	1.76069903683845	2.41765275464295	9	3.74910634495085	2.46569273239319	4	0.169973190348525	0.116553313184059	5	3469.33333333333	2183.85713818464	5594	1134.24042130993	1769.6	669.337582987837
84	8	Inphase	24	Glu0	Glu2Sor1	110	Passed	39303	35702	V2	OFF	25	0.693220988127154	1.49684817308594	7	2.07774798927614	2.83980149656152	2	0.13941018766756	0.0536006819021556	5	2649.14285714286	1595.31600094061	4812	650.538238691624	1784	661.198911069884
84	8	Inphase	24	Glu0	Glu2Sor1	111	Passed	39663	36062	V2	OFF	26	0.689008042895442	1.4572534697028	7	2.03529937444147	2.76586807976186	2	0.150491510277033	0.0642238989997518	5	2572.57142857143	1477.36599585691	4552	554.371716450253	1780.8	674.082487533981
84	8	Inphase	24	Glu0	Glu2Sor1	112	Passed	40023	36422	V2	ON	26	0.774798927613941	1.6800812370185	7	2.33378016085791	3.18040074147622	2	0.151206434316354	0.0630593803644681	5	2698.28571428571	1651.67689680172	4888	972.978930912689	1822.4	706.391392926046
84	8	Inphase	24	Glu0	Glu2Sor1	113	Passed	40383	36782	V2	ON	26	0.816545384909996	1.81678875217741	7	2.50893655049151	3.43063692141355	2	0.13958891867739	0.0619123031326322	5	2597.71428571429	1567.33124708698	4692	831.55757467538	1760	664.602136620098
84	8	Inphase	24	Glu0	Glu2Sor1	114	Passed	40743	37142	V2	OFF	26	0.680965147453083	1.46853648381074	7	2.03842716711349	2.78672109475663	2	0.137980339588919	0.0596095383310641	5	2710.85714285714	1616.24043473029	4876	718.420489685532	1844.8	712.619954814626
84	8	Inphase	24	Glu0	Glu2Sor1	115	Passed	41103	37502	V2	OFF	27	0.687731392825227	1.46444932437101	7	2.04110813226095	2.77913818021308	2	0.146380697050938	0.062253193529097	5	2670.85714285714	1549.8502539032	4764	548.714862200761	1833.6	678.902643977765
84	8	Inphase	24	Glu0	Glu2Sor1	116	Passed	41463	37862	V2	ON	27	0.807991829439551	1.76135642593894	7	2.44280607685433	3.33332285143792	2	0.154066130473637	0.0705127245946624	5	2745.14285714286	1730.16795221075	5044	1148.34141264695	1825.6	679.138277525277
84	8	Inphase	24	Glu0	Glu2Sor1	117	Passed	41823	38222	V2	ON	27	0.82982254564024	1.84824189912799	7	2.55093833780161	3.4900364186714	2	0.141376228775693	0.073081643427631	5	2700.57142857143	1689.07932092633	4932	1069.14545315406	1808	712.898309718855
84	8	Inphase	24	Glu0	Glu2Sor1	118	Passed	42183	38582	V2	OFF	27	0.67177326694753	1.43478525722942	7	1.99463806970509	2.72605777840819	2	0.142627345844504	0.0713123290674108	5	2610.28571428571	1519.21182572694	4676	514.773736703807	1784	639.32464366705
84	8	Inphase	24	Glu0	Glu2Sor1	119	Passed	42543	38942	V2	OFF	28	0.76177709689774	1.63871603983869	7	2.28150134048257	3.10267586740478	2	0.153887399463807	0.0688677044431963	5	2651.42857142857	1576.86512392393	4796	684.479364188578	1793.6	627.054064654715
84	9	Inphase	24	Glu0	Glu2Sor1	1	Passed	72	-3529	V2	OFF	NA	0.0223899858046199	0.0104819971806249	14	0.0223899858046199	0.0104819971806249	14	NA	NA	0	3528	1099.71968456302	3528	1099.71968456302	NA	NA
84	9	Inphase	24	Glu0	Glu2Sor1	2	Passed	432	-3169	V2	OFF	NA	0.0118036735922915	0.0203559128111645	15	0.00703316556975092	0.00886634857938128	14	NA	NA	1	3339.73333333333	1302.20688869027	3562.28571428571	1012.9617980929	224	NA
84	9	Inphase	24	Glu0	Glu2Sor1	3	Passed	792	-2809	V2	OFF	NA	0.00993676603432697	0.0127797520188381	15	0.0074848367531294	0.00887519382792977	14	NA	NA	1	3454.4	1215.47056143466	3660.57142857143	950.981817692861	568	NA
84	9	Inphase	24	Glu0	Glu2Sor1	4	Passed	1152	-2449	V2	OFF	NA	0.00704607046070457	0.00895696120673011	15	0.00600077429345719	0.0082914455480848	14	NA	NA	1	3513.06666666667	1095.1482265407	3698.85714285714	856.742206729194	912	NA
84	9	Inphase	24	Glu0	Glu2Sor1	5	Passed	1512	-2089	V2	OFF	NA	0.0123080397470641	0.0264169085819752	16	0.00561362756484705	0.00854916716018123	14	0.0591689250225835	0.067069748893033	2	3380	1301.28305913817	3761.71428571429	813.94116481489	708	684.479364188578
84	9	Inphase	24	Glu0	Glu2Sor1	6	Failed	1872	-1729	V2	OFF	NA	0.00959801264679311	0.0180272827854337	16	0.00548457865531034	0.00868419728085911	14	0.0383920505871725	0.0447131659286886	2	3455.75	1139.57228818535	3783.71428571429	739.677209075941	1160	565.685424949238
84	9	Inphase	24	Glu0	Glu2Sor1	7	Passed	2232	-1369	V2	OFF	NA	0.0154043645699615	0.0243203926217711	19	0.00535552974577362	0.00889663853350651	14	0.0435411020776874	0.0325792400195843	5	3069.05263157895	1423.03890294617	3805.71428571429	674.211953499609	1006.4	646.402970290205
84	9	Inphase	24	Glu0	Glu2Sor1	8	Passed	2592	-1009	V2	OFF	NA	0.0135953026196928	0.0170328235736625	20	0.00638792102206733	0.00848494221160884	14	0.0304125263474857	0.0207467411716415	6	3082.4	1395.68320941847	3877.71428571429	618.59138104511	1226.66666666667	709.698151798824
84	9	Inphase	24	Glu0	Glu2Sor1	9	Passed	2952	-649	V2	OFF	NA	0.00862691960252933	0.0107624717900349	20	0.00483933410762676	0.00845635904370447	14	0.0174646190906353	0.0109698151872941	6	3190	1166.10913996752	3854.28571428571	507.491482091675	1640	615.698627576836
84	9	Inphase	24	Glu0	Glu2Sor1	10	Passed	3312	-289	V2	OFF	NA	0.00959263560889574	0.0116789144301099	21	0.00580720092915212	0.00964970468688227	14	0.017163504968383	0.012353021076041	7	3106.28571428571	1116.67547402355	3769.14285714286	545.27323526733	1780.57142857143	660.82545782853
84	9	Inphase	24	Glu0	Glu2Sor1	11	Passed	3672	71	V2	ON	1	0.0113114174620007	0.0147604081250066	23	0.00548457865531035	0.00909204994958499	14	0.0203753889390746	0.0176909351770581	9	3005.91304347826	1244.10398253827	3832.57142857143	506.114872075761	1720	885.455814820819
84	9	Inphase	24	Glu0	Glu2Sor1	12	Passed	4032	431	V2	ON	1	0.0162208868465496	0.0170343865030578	23	0.00993676603432698	0.010034203047007	14	0.0259961858877848	0.0213950006837585	9	2900.86956521739	1193.24093826808	3704	445.089446498808	1651.55555555556	841.979677770062
84	9	Inphase	24	Glu0	Glu2Sor1	13	Passed	4392	791	V2	OFF	1	0.0142178233376536	0.0169136286452215	23	0.00819460575558133	0.00865342279189631	14	0.0235872729097661	0.0224223898718837	9	2930.4347826087	1192.87688254782	3729.71428571429	443.917426239026	1687.11111111111	857.805986870639
84	9	Inphase	24	Glu0	Glu2Sor1	14	Passed	4752	1151	V2	OFF	1	0.0127646203998272	0.0125712036938548	23	0.0105820105820106	0.0117857545391266	14	0.0161597912275419	0.0136957282434961	9	3175.65217391304	1113.9877022618	3886.28571428571	472.944854253469	2070.22222222222	889.222381884557
84	9	Inphase	24	Glu0	Glu2Sor1	15	Passed	5112	1511	V2	ON	2	0.0320490161423353	0.0261130718096679	23	0.0347786811201445	0.0308334776413394	14	0.0278028706212988	0.0172333586464489	9	3246.78260869565	1104.1748443777	3928.85714285714	561.321909170029	2185.77777777778	871.89703775414
84	9	Inphase	24	Glu0	Glu2Sor1	16	Passed	5472	1871	V2	ON	2	0.0691646046895251	0.0505393623182175	23	0.0778164924506388	0.057973142051273	14	0.0557061126166817	0.0350416506127666	9	3052.52173913043	1049.68864949068	3689.71428571429	611.046445241078	2061.33333333333	779.456220707744
84	9	Inphase	24	Glu0	Glu2Sor1	17	Passed	5832	2231	V2	OFF	2	0.088016967126193	0.0626101789732148	23	0.0990450380694283	0.0708893411500098	14	0.0708621901033825	0.0454981346264273	9	3012.52173913043	1040.25402796036	3634.28571428571	605.447505006571	2045.33333333333	807.009293626783
84	9	Inphase	24	Glu0	Glu2Sor1	18	Passed	6192	2591	V2	OFF	2	0.0911197517772279	0.0677530340110977	23	0.104529616724739	0.0773062874858147	14	0.0702599618588778	0.045914720238991	9	3253.91304347826	1101.66873065131	3876	684.072870612256	2286.22222222222	920.032849655079
84	9	Inphase	24	Glu0	Glu2Sor1	19	Passed	6552	2951	V2	ON	3	0.10133144809709	0.0755287986001892	23	0.117176409859337	0.0864580280826715	14	0.0766837298002609	0.0491729595355074	9	3302.60869565217	1100.83248412407	3935.42857142857	645.525869622317	2318.22222222222	929.755045398757
84	9	Inphase	24	Glu0	Glu2Sor1	20	Passed	6912	3311	V2	ON	3	0.164761792545462	0.123279454500359	23	0.190540714930959	0.140301990792173	14	0.124661246612466	0.0826706341231565	9	3077.21739130435	1037.65500294575	3686.28571428571	597.176359541806	2129.77777777778	849.976731707665
84	9	Inphase	24	Glu0	Glu2Sor1	21	Passed	7272	3671	V2	OFF	3	0.189584069753741	0.139857254885609	23	0.218286230481352	0.158106397239006	14	0.144936264177457	0.097389473274381	9	3055.65217391304	1083.69597416751	3685.14285714286	684.417198132032	2076.44444444444	834.411036466907
84	9	Inphase	24	Glu0	Glu2Sor1	22	Passed	7632	4031	V2	OFF	3	0.16782530144142	0.122156035222861	23	0.193379790940767	0.138215453355555	14	0.128073873331326	0.0840955195055874	9	3338.78260869565	1108.65057026843	3959.42857142857	700.294192496237	2373.33333333333	927.586114600688
84	9	Inphase	24	Glu0	Glu2Sor1	23	Passed	7992	4391	V2	ON	4	0.176308864537921	0.124204768113474	23	0.201251774422506	0.140400703999599	14	0.137508782495232	0.0872284268116487	9	3323.13043478261	1121.87308082785	3940	740.605988882908	2363.55555555556	931.683303369647
84	9	Inphase	24	Glu0	Glu2Sor1	24	Passed	8352	4751	V2	ON	4	0.276462039982719	0.19586258626075	23	0.31539553490773	0.221155837307374	14	0.215898825654923	0.138702035721075	9	3186.4347826087	1023.52385174886	3781.71428571429	570.766209523712	2260.44444444444	875.644778307835
84	9	Inphase	24	Glu0	Glu2Sor1	25	Passed	8712	5111	V2	OFF	4	0.305329719963866	0.2127584414173	23	0.346173699832236	0.238937879404776	14	0.241794640168624	0.155717202375424	9	3159.65217391304	1001.57106627064	3757.14285714286	527.520594879459	2230.22222222222	842.546404920491
84	9	Inphase	24	Glu0	Glu2Sor1	26	Passed	9072	5471	V2	OFF	4	0.257688229056204	0.162210669710959	23	0.287262872628726	0.18178378557633	14	0.21168322794339	0.121443286288817	9	3429.91304347826	1128.50850534691	4059.42857142857	702.892235343011	2450.66666666667	962.845782044041
84	9	Inphase	24	Glu0	Glu2Sor1	27	Passed	9432	5831	V2	ON	5	0.270649228231413	0.168425566141135	23	0.301458252677765	0.183655191840934	14	0.222724079092643	0.137676097591868	9	3398.60869565217	1127.89335968878	4042.85714285714	691.167001654321	2396.44444444444	930.531986434522
84	9	Inphase	24	Glu0	Glu2Sor1	28	Passed	9792	6191	V2	ON	5	0.361297670947724	0.221640175893889	23	0.40179377984256	0.235471765119473	14	0.298303723777978	0.194052983820413	9	3089.73913043478	1084.73831018409	3715.42857142857	655.449782654947	2116.44444444444	887.054551748526
84	9	Inphase	24	Glu0	Glu2Sor1	29	Passed	10152	6551	V2	OFF	5	0.407289580142178	0.251691778533644	23	0.452187379016647	0.266671599103344	14	0.337448559670782	0.222787062384101	9	3160	1106.7738538818	3808.57142857143	668.816372900171	2151.11111111111	872.068294981024
84	9	Inphase	24	Glu0	Glu2Sor1	30	Passed	10512	6911	V2	OFF	5	0.377950591100114	0.22577920608905	23	0.41437604852239	0.239182402857861	14	0.32128876844324	0.203193306782654	9	3374.26086956522	1159.41039943081	4020	763.349703105182	2369.77777777778	940.704227929504
84	9	Inphase	24	Glu0	Glu2Sor1	31	Passed	10872	7271	V2	ON	6	0.376733042692746	0.21180817123287	23	0.408633372048006	0.223095490669807	14	0.327110308140118	0.194788372707633	9	3387.82608695652	1156.95366655768	4069.14285714286	662.687170325702	2328	944.135583483643
84	9	Inphase	24	Glu0	Glu2Sor1	32	Passed	11232	7631	V2	ON	6	0.492910726208711	0.279519428452301	23	0.536262743579817	0.289295002583233	14	0.425474254742547	0.26543666753086	9	3091.13043478261	1072.34659018722	3708	637.184190252467	2131.55555555556	894.839526271486
84	9	Inphase	24	Glu0	Glu2Sor1	33	Passed	11592	7991	V2	OFF	6	0.554180904127882	0.317388969165994	23	0.59936766034327	0.330285139334546	14	0.4838903944595	0.301037064816505	9	3214.60869565217	1097.00458850165	3849.14285714286	620.684344047	2227.55555555556	939.524229478824
84	9	Inphase	24	Glu0	Glu2Sor1	34	Passed	11952	8351	V2	OFF	6	0.401162562350261	0.175423351894944	23	0.412311265969802	0.163816872721411	14	0.383820134497641	0.201152685417821	9	3324.17391304348	1137.37399510587	3928	752.412325585053	2384.88888888889	1003.445619409
84	9	Inphase	24	Glu0	Glu2Sor1	35	Passed	12312	8711	V2	ON	7	0.419150858175248	0.174716995008462	23	0.428700477480965	0.168463697072843	14	0.4042958948108	0.193445611523966	9	3313.39130434783	1121.26591360473	3909.14285714286	728.582064132671	2386.66666666667	1003.75295765442
84	9	Inphase	24	Glu0	Glu2Sor1	36	Passed	12672	9071	V2	ON	7	0.585365853658537	0.273823024042344	23	0.597625500064524	0.259152030680128	14	0.566295292582555	0.310460269220205	9	3190.95652173913	1061.19467318082	3796.57142857143	598.498340629499	2248.88888888889	935.157265443151
84	9	Inphase	24	Glu0	Glu2Sor1	37	Passed	13032	9431	V2	OFF	7	0.602882840422607	0.259900240443695	23	0.61311136920893	0.245684195908221	14	0.586971795643882	0.295302045527516	9	3185.73913043478	1109.90504169547	3800.57142857143	690.382025156609	2229.33333333333	960.516527707879
84	9	Inphase	24	Glu0	Glu2Sor1	38	Passed	13392	9791	V2	OFF	7	0.517811554927143	0.221115485176103	23	0.537101561491805	0.20376381164162	14	0.48780487804878	0.25557685298408	9	3329.73913043478	1201.02975579637	3919.42857142857	894.396720983197	2412.44444444444	1054.39355924521
84	9	Inphase	24	Glu0	Glu2Sor1	39	Passed	13752	10151	V2	ON	8	0.527159184635325	0.229368736874367	23	0.543683055878178	0.215934397359532	14	0.50145538492422	0.260166304536642	9	3307.13043478261	1215.88214531851	3902.85714285714	945.401083557243	2380.44444444444	1012.90166244201
84	9	Inphase	24	Glu0	Glu2Sor1	40	Passed	14112	10511	V2	ON	8	0.670397863398924	0.311534231656447	23	0.695573622402891	0.287922904716895	14	0.631235571614975	0.359653876563132	9	3126.26086956522	1112.69293392984	3739.42857142857	714.155522200949	2172.44444444444	945.787385080694
84	9	Inphase	24	Glu0	Glu2Sor1	41	Passed	14472	10871	V2	OFF	8	0.751502297631672	0.365466863384746	23	0.77532584849658	0.346020570142107	14	0.714443440730704	0.412561127997497	9	3180.86956521739	1123.49516745928	3799.42857142857	720.515810351885	2218.66666666667	957.296192408598
84	9	Inphase	24	Glu0	Glu2Sor1	42	Passed	14832	11231	V2	OFF	8	0.685165547307647	0.327341304774352	23	0.706091108530133	0.317835059428256	14	0.652614674294891	0.358545026678595	9	3450.78260869565	1244.40883944297	4098.28571428571	878.428967275926	2443.55555555556	1062.81972967092
84	9	Inphase	24	Glu0	Glu2Sor1	43	Passed	15192	11591	V2	ON	9	0.693649110404147	0.336951910171958	23	0.7124790295522	0.330662875609431	14	0.664358125062732	0.364644726335385	9	3444.86956521739	1220.55066947624	4088.57142857143	861.411874530655	2443.55555555556	1018.78446090318
84	9	Inphase	24	Glu0	Glu2Sor1	44	Passed	15552	11951	V2	ON	9	0.875417304897687	0.462148249548977	23	0.896502774551555	0.443288299986173	14	0.842617685436114	0.515790253740205	9	3180.17391304348	1035.30933682881	3754.28571428571	620.093718546011	2287.11111111111	921.263866170334
84	9	Inphase	24	Glu0	Glu2Sor1	45	Passed	15912	12311	V2	OFF	9	0.856407839440713	0.435227099987912	23	0.875919473480449	0.420312213783303	14	0.826056408712235	0.481802144100546	9	3257.73913043478	1140.57454490714	3869.71428571429	740.843119339397	2305.77777777778	1005.34394335692
84	9	Inphase	24	Glu0	Glu2Sor1	46	Passed	16272	12671	V2	OFF	9	0.65900789442677	0.36875966663087	23	0.647502903600465	0.330027980360449	14	0.676904546823246	0.443137311898563	9	3419.47826086957	1287.02351711103	4067.42857142857	889.352894765948	2411.55555555556	1179.94651479539
84	9	Inphase	24	Glu0	Glu2Sor1	47	Passed	16632	13031	V2	ON	10	0.672008169357056	0.390092452286729	23	0.651180797522261	0.350336667460485	14	0.704406303322292	0.465926745624111	9	3419.82608695652	1245.41426668084	4025.14285714286	891.184074669793	2478.22222222222	1155.92233495354
84	9	Inphase	24	Glu0	Glu2Sor1	48	Passed	16992	13391	V2	ON	10	0.801186127803307	0.463474093811041	23	0.791134339914828	0.401802219639645	14	0.816822242296497	0.572645281228613	9	3176.34782608696	1116.4996685541	3764.57142857143	736.252226250855	2261.33333333333	999.895994591437
84	9	Inphase	24	Glu0	Glu2Sor1	49	Passed	17352	13751	V2	OFF	10	0.880994462118534	0.523316569264318	23	0.862498386888631	0.451853646498565	14	0.909766134698384	0.647924862068308	9	3221.21739130435	1160.75864520195	3826.85714285714	777.825653506457	2279.11111111111	1040.04187949866
84	9	Inphase	24	Glu0	Glu2Sor1	50	Passed	17712	14111	V2	OFF	10	0.629826008405012	0.366089400213694	23	0.649051490514905	0.332887531325051	14	0.599919702900733	0.432241875859008	9	3354.08695652174	1254.00934870531	3942.28571428571	971.389760052095	2439.11111111111	1115.27893870149
84	9	Inphase	24	Glu0	Glu2Sor1	51	Passed	18072	14471	V2	ON	11	0.63713129884922	0.386702904374247	23	0.650922699703188	0.350919190867592	14	0.615678008631938	0.458554842072874	9	3318.26086956522	1235.21647780281	3876	996.884994524289	2450.66666666667	1090.76120209696
84	9	Inphase	24	Glu0	Glu2Sor1	52	Passed	18432	14831	V2	ON	11	0.755861906445151	0.496007593690885	23	0.778293973415925	0.445970095059913	14	0.720967580046171	0.59255307769685	9	3193.39130434783	1168.87054027422	3821.14285714286	756.644297808814	2216.88888888889	1031.74760048721
84	9	Inphase	24	Glu0	Glu2Sor1	53	Passed	18792	15191	V2	OFF	11	0.786968304465653	0.525122669938601	23	0.811911214350239	0.468619571824923	14	0.748168222422965	0.631413985286408	9	3261.91304347826	1161.71213431037	3866.85714285714	767.644835458816	2320.88888888889	1056.93477145523
84	9	Inphase	24	Glu0	Glu2Sor1	54	Passed	19152	15551	V2	OFF	11	0.695377243627509	0.481663868517167	23	0.725642018324945	0.417274292956974	14	0.648298705209274	0.592420781161019	9	3356.52173913043	1291.63986218947	4016.57142857143	916.976781375852	2329.77777777778	1128.33879860813
84	9	Inphase	24	Glu0	Glu2Sor1	55	Passed	19512	15911	V2	ON	12	0.671693963316445	0.482225230499355	23	0.698864369596077	0.423909316935861	14	0.629428886881461	0.586664845098969	9	3252.17391304348	1274.22074768621	3826.28571428571	998.817410631302	2359.11111111111	1170.37733706318
84	9	Inphase	24	Glu0	Glu2Sor1	56	Passed	19872	16271	V2	ON	12	0.820470523545815	0.645179604249633	23	0.865789134081817	0.56669627874776	14	0.749974907156479	0.783365143144037	9	3195.47826086957	1097.51143583047	3781.71428571429	698.44260031449	2283.55555555556	991.347455626824
84	9	Inphase	24	Glu0	Glu2Sor1	57	Passed	20232	16631	V2	OFF	12	0.781980283570952	0.565756441551533	23	0.829332817137695	0.4869280878716	14	0.708320786911573	0.696352823868017	9	3213.5652173913	1168.80279953024	3825.71428571429	790.728916747212	2261.33333333333	1031.9302301997
84	9	Inphase	24	Glu0	Glu2Sor1	58	Passed	20592	16991	V2	OFF	12	0.711912336514669	0.509227882617028	23	0.735062588721125	0.405400246044996	14	0.675900833082405	0.666067807570298	9	3385.73913043478	1325.62099401105	4053.71428571429	966.880107798864	2346.66666666667	1147.99303133773
84	9	Inphase	24	Glu0	Glu2Sor1	59	Passed	20952	17351	V2	ON	13	0.721731275283767	0.516489645789143	23	0.752419667053813	0.434988332833575	14	0.673993776974807	0.649544690946101	9	3366.60869565217	1341.14990481813	4033.14285714286	993.576202578177	2329.77777777778	1164.18402516288
84	9	Inphase	24	Glu0	Glu2Sor1	60	Passed	21312	17711	V2	ON	13	0.880091119751777	0.682925646177243	23	0.931087882307394	0.591670146435289	14	0.800762822443039	0.837893276789188	9	3254.60869565217	1194.70261568348	3880	809.695099309705	2281.77777777778	1053.85219288306
84	9	Inphase	24	Glu0	Glu2Sor1	61	Passed	21672	18071	V2	OFF	13	0.863241820824005	0.630227395699481	23	0.917666795715576	0.547136766264448	14	0.778580748770451	0.769778023915546	9	3216	1200.62771461053	3854.28571428571	828.223253864414	2223.11111111111	1013.63065813496
84	9	Inphase	24	Glu0	Glu2Sor1	62	Passed	22032	18431	V2	OFF	13	0.799379443069793	0.59100974926859	23	0.840237449993548	0.503915938109855	14	0.735822543410619	0.735153248271338	9	3435.47826086957	1392.66196608461	4148.57142857143	998.389912600492	2326.22222222222	1199.89184697807
84	9	Inphase	24	Glu0	Glu2Sor1	63	Passed	22392	18791	V2	ON	14	0.794941282746161	0.597743146404347	23	0.83346238224287	0.51418240766534	14	0.735019572417946	0.739125770524142	9	3432	1353.89431573584	4118.28571428571	975.112729465078	2364.44444444444	1178.70512757762
84	9	Inphase	24	Glu0	Glu2Sor1	64	Passed	22752	19151	V2	ON	14	0.958878284435018	0.753975789799266	23	1.02051877661634	0.651551219406072	14	0.862993074375188	0.92546356358641	9	3250.08695652174	1203.58305650796	3886.28571428571	797.091195300998	2260.44444444444	1068.22552758197
84	9	Inphase	24	Glu0	Glu2Sor1	65	Passed	23112	19511	V2	OFF	14	0.982522288991006	0.749600085496297	23	1.05136146599561	0.65187565767237	14	0.875439124761618	0.912963382439037	9	3268.52173913043	1211.91617132709	3904	815.106599918544	2280	1073.94599491781
84	9	Inphase	24	Glu0	Glu2Sor1	66	Passed	23472	19871	V2	OFF	14	0.855111739523192	0.628305491619038	23	0.895276809910956	0.530075131689773	14	0.792632741142226	0.788545981700278	9	3439.30434782609	1374.73708014503	4126.28571428571	995.696233301597	2370.66666666667	1214.72301369489
84	9	Inphase	24	Glu0	Glu2Sor1	67	Passed	23832	20231	V2	ON	15	0.839715643533247	0.606584925884846	23	0.877080913666279	0.512068626669667	14	0.781591889992974	0.761253796959675	9	3404.17391304348	1362.5406633523	4077.71428571429	1005.73336645236	2356.44444444444	1197.03039968824
84	9	Inphase	24	Glu0	Glu2Sor1	68	Passed	24192	20591	V2	ON	15	1.03911865205609	0.803870729264309	23	1.10698154600594	0.692126306698472	14	0.933554150356318	0.988958074133837	9	3270.95652173913	1194.28287642954	3893.71428571429	795.868894167436	2302.22222222222	1076.39232830992
84	9	Inphase	24	Glu0	Glu2Sor1	69	Passed	24552	20951	V2	OFF	15	1.06064176583795	0.806595309542291	23	1.13182346109175	0.692833150816939	14	0.949914684332029	0.99320193876821	9	3285.91304347826	1218.56241355592	3916.57142857143	814.802827898657	2304.88888888889	1107.1942517513
84	9	Inphase	24	Glu0	Glu2Sor1	70	Passed	24912	21311	V2	OFF	15	0.94536742468874	0.68583703988143	23	1.0063233965673	0.582215947708928	14	0.850547023988758	0.852098620058135	9	3494.60869565217	1431.83879676483	4190.85714285714	1025.77661814338	2411.55555555556	1326.69882708088
84	9	Inphase	24	Glu0	Glu2Sor1	71	Passed	25272	21671	V2	ON	16	0.938651270570677	0.67742634068777	23	1.00335527164795	0.588675340821952	14	0.838000602228244	0.824708416180988	9	3445.21739130435	1410.50935211755	4121.71428571429	1030.49946281264	2392.88888888889	1303.41363776474
84	9	Inphase	24	Glu0	Glu2Sor1	72	Passed	25632	22031	V2	ON	16	1.10851891127607	0.811761990813661	23	1.20912375790425	0.7131873132993	14	0.952022483187795	0.969708519584631	9	3286.60869565217	1246.67914291348	3907.42857142857	854.965380701349	2320.88888888889	1167.29735333852
84	9	Inphase	24	Glu0	Glu2Sor1	73	Passed	25992	22391	V2	OFF	16	1.14319940300852	0.82722111814475	23	1.25364563169441	0.717374617040212	14	0.971394158386028	0.995484312828082	9	3317.5652173913	1265.08683949461	3965.14285714286	839.115180243026	2310.22222222222	1175.40650178755
84	9	Inphase	24	Glu0	Glu2Sor1	74	Passed	26352	22751	V2	OFF	16	1.03318801303955	0.743877331665854	23	1.11975738805007	0.644447422489322	14	0.898524540800964	0.901844399370949	9	3511.30434782609	1443.99831386148	4221.14285714286	1029.52646748529	2407.11111111111	1326.01323941773
84	9	Inphase	24	Glu0	Glu2Sor1	75	Passed	26712	23111	V2	ON	17	0.956128981579671	0.649730346783758	23	1.04110207768744	0.570239172431338	14	0.823948609856469	0.774734906575397	9	3400	1398.17023284005	4072	1018.70747669629	2354.66666666667	1292.27241710098
84	9	Inphase	24	Glu0	Glu2Sor1	76	Passed	27072	23471	V2	ON	17	1.21546679234908	0.864983598305905	23	1.35617499032133	0.767420734496311	14	0.99658737328114	1.00597087497551	9	3300.86956521739	1263.77613467618	3946.28571428571	867.913805412942	2296.88888888889	1142.4005913475
84	9	Inphase	24	Glu0	Glu2Sor1	77	Passed	27432	23831	V2	OFF	17	1.24802639330741	0.885492773673427	23	1.39630920118725	0.781834693689591	14	1.01736424771655	1.03180777627306	9	3337.39130434783	1272.81083858916	3984.57142857143	865.71035432321	2330.66666666667	1167.95205381043
84	9	Inphase	24	Glu0	Glu2Sor1	78	Passed	27792	24191	V2	OFF	17	1.02922116177684	0.73413196308011	23	1.12001548586914	0.641083011284618	14	0.887985546522132	0.881697204680224	9	3485.91304347826	1435.57951279245	4173.71428571429	1055.40509383265	2416	1319.73936820874
84	9	Inphase	24	Glu0	Glu2Sor1	79	Passed	28152	24551	V2	ON	18	1.08511056125054	0.778406075009174	23	1.18763711446638	0.684426381006242	14	0.925624811803674	0.926306793679277	9	3531.47826086957	1465.2549536007	4226.28571428571	1075.02410910864	2450.66666666667	1366.4552682031
84	9	Inphase	24	Glu0	Glu2Sor1	80	Passed	28512	24911	V2	ON	18	1.24885118416402	0.910606412997709	23	1.3878564976126	0.8205665994278	14	1.03262069657734	1.04868307290541	9	3292.86956521739	1250.77951346524	3929.71428571429	855.221377419674	2302.22222222222	1140.13176626408
84	9	Inphase	24	Glu0	Glu2Sor1	81	Passed	28872	25271	V2	OFF	18	1.36455755861906	0.962009105586546	23	1.55865272938444	0.871014460928668	14	1.06263173742849	1.06944138632428	9	3368.34782608696	1305.11826732278	4027.42857142857	888.998547570477	2343.11111111111	1207.15496565731
84	9	Inphase	24	Glu0	Glu2Sor1	82	Passed	29232	25631	V2	OFF	18	1.13789717607321	0.787214901095941	23	1.26874435411021	0.729835506051913	14	0.934357121348991	0.872957014523371	9	3486.26086956522	1458.18608419038	4193.14285714286	1073.3257342802	2386.66666666667	1319.32103750376
84	9	Inphase	24	Glu0	Glu2Sor1	83	Passed	29592	25991	V2	OFF	19	1.12430776481678	0.779402961163716	23	1.25029036004646	0.725554112454657	14	0.928334838903945	0.862619003995236	9	3458.08695652174	1435.63827784792	4161.71428571429	1055.60448803746	2363.55555555556	1281.79942962141
84	9	Inphase	24	Glu0	Glu2Sor1	84	Passed	29952	26351	V2	ON	19	1.38494167550371	1.00889693542295	23	1.5774938701768	0.961670209288087	14	1.08541603934558	1.06325987899468	9	3314.4347826087	1288.90636609234	3961.14285714286	900.958024903138	2308.44444444444	1174.32609516172
84	9	Inphase	24	Glu0	Glu2Sor1	85	Passed	30312	26711	V2	ON	19	1.39974863516751	1.00942131027165	23	1.59304426377597	0.956374914844451	14	1.09906654622102	1.07175261937726	9	3373.91304347826	1318.5429255964	4020	947.49678302681	2368.88888888889	1206.37933964036
84	9	Inphase	24	Glu0	Glu2Sor1	86	Passed	30672	27071	V2	OFF	19	1.00581013385891	0.846642265537303	22	1.06114932944201	0.854794238760222	13	0.925875740238884	0.879450840250113	9	3425.45454545455	1461.44588311168	4160.61538461538	1080.6193855425	2363.55555555556	1306.94214783126
84	9	Inphase	24	Glu0	Glu2Sor1	87	Passed	31032	27431	V2	OFF	20	1.07210314527388	0.94816769529759	22	1.18622750330067	1.00752988999458	13	0.907256850346281	0.886296951431725	9	3473.81818181818	1432.71582389343	4181.53846153846	1011.60405753969	2451.55555555556	1365.17316768891
84	9	Inphase	24	Glu0	Glu2Sor1	88	Passed	31392	27791	V2	ON	20	1.25780159316745	1.18364963572513	22	1.39469112639844	1.28498271150052	13	1.06007226738934	1.06136193075652	9	3274.36363636364	1241.99818056207	3900.30769230769	838.586845494191	2370.22222222222	1199.18157275887
84	9	Inphase	24	Glu0	Glu2Sor1	89	Passed	31752	28151	V2	ON	20	1.22131887985547	1.13067647802764	22	1.2930303662011	1.1692048424661	13	1.11773562180066	1.13352973531833	9	3342.54545454545	1311.87835989806	4024	881.350478905337	2358.22222222222	1227.96597853705
84	9	Inphase	24	Glu0	Glu2Sor1	90	Passed	32112	28511	V2	OFF	20	0.755781391147245	0.741464121021683	20	0.908009635651912	0.804842409548251	12	0.527439024390244	0.612363607374354	8	3350.4	1426.8607574156	4110.66666666667	950.47904987034	2210	1276.43610997854
84	9	Inphase	24	Glu0	Glu2Sor1	91	Passed	32472	28871	V2	OFF	21	0.722448057813911	0.705732513659243	20	0.868262571514604	0.764640551492052	12	0.503726287262873	0.584786427541863	8	3355.2	1431.87744256494	4114	969.367178768049	2217	1273.09880662444
84	9	Inphase	24	Glu0	Glu2Sor1	92	Passed	32832	29231	V2	ON	21	0.968970189701897	1.04694237062528	20	1.15785907859079	1.12178525229428	12	0.685636856368564	0.91907439272303	8	3300.8	1298.15389566958	4006.66666666667	851.606965825447	2242	1139.79045693245
84	9	Inphase	24	Glu0	Glu2Sor1	93	Passed	33192	29591	V2	ON	21	0.946476964769648	1.03873245690009	20	1.08566696778079	1.03569674004706	12	0.737691960252936	1.07701813251771	8	3341.6	1335.23987200408	4073.33333333333	887.858028508995	2244	1142.69255957772
84	9	Inphase	24	Glu0	Glu2Sor1	94	Passed	33552	29951	V2	OFF	21	0.88843721770551	0.917903819133232	20	1.03756398675098	0.929149669452793	12	0.664747064137308	0.913762005146332	8	3425.6	1466.46235259517	4214	994.47857511544	2243	1272.434337346
84	9	Inphase	24	Glu0	Glu2Sor1	95	Passed	33912	30311	V2	OFF	22	0.79810298102981	0.802362110797569	20	0.933754893104487	0.810450141125836	12	0.594625112917796	0.797742099283242	8	3366.4	1446.38956679982	4130.66666666667	984.58420696559	2220	1285.20370814458
84	9	Inphase	24	Glu0	Glu2Sor1	96	Passed	34272	30671	V2	ON	22	1.01901535682023	1.0952670971266	20	1.20076784101174	1.12311646461442	12	0.746386630532972	1.06410759241542	8	3287.6	1330.32763673188	4028	861.798542162104	2177	1134.53779134941
84	9	Inphase	24	Glu0	Glu2Sor1	97	Passed	34632	31031	V2	ON	22	1.04719963866305	1.13385045251321	20	1.24503161698284	1.18108671427028	12	0.750451671183379	1.06287825417338	8	3264.8	1326.1239761048	3963.33333333333	924.050897194554	2217	1157.73522756408
84	9	Inphase	24	Glu0	Glu2Sor1	98	Passed	34992	31391	V2	OFF	22	0.504968383017164	0.619363745373002	16	0.621499548328817	0.702144609695959	9	0.355142599045038	0.505101531317598	7	3218	1458.67739179482	4122.66666666667	1031.5115122964	2054.85714285714	1046.25226858717
84	9	Inphase	24	Glu0	Glu2Sor1	99	Passed	35352	31751	V2	OFF	23	0.498249774164408	0.611285042079912	16	0.614573923517013	0.694234771263888	9	0.348690153568202	0.495140951095643	7	3211.5	1452.9432198128	4108.44444444444	1031.349493517	2058.28571428571	1049.30925125146
84	9	Inphase	24	Glu0	Glu2Sor1	100	Passed	35712	32111	V2	ON	23	0.587341915085817	0.797496933424623	16	0.724179464016862	0.936868384307622	9	0.411407923603046	0.596245392366999	7	3112.5	1372.01739541936	3977.77777777778	963.832166118378	2000	948.925005817987
84	9	Inphase	24	Glu0	Glu2Sor1	101	Passed	36072	32471	V2	ON	23	0.599932249322493	0.836402147711534	16	0.740640369366657	0.991114011553786	9	0.419021809265712	0.609341630039214	7	3119.5	1372.30035585023	3976	975.237406993805	2018.28571428571	961.628777003842
84	9	Inphase	24	Glu0	Glu2Sor1	102	Passed	36432	32831	V2	OFF	23	0.545280036133695	0.679812907413593	16	0.686740941483489	0.797755496599087	9	0.363401729255388	0.488059842332801	7	3082.5	1434.66483890838	3973.33333333333	1027.21370707365	1937.14285714286	1008.91417351716
84	9	Inphase	24	Glu0	Glu2Sor1	103	Passed	36792	33191	V2	OFF	24	0.539521228545619	0.690324322928363	16	0.67700491819733	0.806030368209596	9	0.362756484707704	0.510212230295386	7	3206	1468.47549065916	4113.77777777778	1028.02161672041	2038.85714285714	1075.4514445217
84	9	Inphase	24	Glu0	Glu2Sor1	104	Passed	37152	33551	V2	ON	24	0.642558717253839	0.879649837672617	16	0.802770249924722	1.05014404907595	9	0.436572460962705	0.613231248118273	7	3142	1409.75799341589	4040	965.724598423381	1987.42857142857	979.914087585039
84	9	Inphase	24	Glu0	Glu2Sor1	105	Passed	37512	33911	V2	ON	24	0.646567299006323	0.909196957045178	16	0.8085917896216	1.09418101099426	9	0.438250096786682	0.616669833963461	7	3146	1376.80131706309	4028.44444444444	955.180494868785	2011.42857142857	923.366098782575
84	9	Inphase	24	Glu0	Glu2Sor1	106	Passed	37872	34271	V2	OFF	24	0.57542908762421	0.717258845115063	16	0.730101375087825	0.850264347915258	9	0.376564718028133	0.49009644658031	7	3066.5	1422.74617084941	3939.55555555556	1049.77796594222	1944	988.833656385137
84	9	Inphase	24	Glu0	Glu2Sor1	107	Passed	38232	34631	V2	OFF	25	0.571194670280036	0.728924766648452	16	0.72558466325404	0.868472521931751	9	0.372693250742031	0.490861052371865	7	3233	1459.05869198832	4124.44444444444	1025.71817658545	2086.85714285714	1093.04154062131
84	9	Inphase	24	Glu0	Glu2Sor1	108	Passed	38592	34991	V2	ON	25	0.726682475158085	1.01242508164941	16	0.926528154170431	1.2324731974262	9	0.46973803071364	0.632660906911605	7	3088.5	1360.35907024579	3949.33333333333	956.351399852586	1981.71428571429	930.739797918071
84	9	Inphase	24	Glu0	Glu2Sor1	109	Passed	38952	35351	V2	ON	25	0.724141824751581	1.02596268362079	16	0.917394359128776	1.25261164906724	9	0.475674280552329	0.641408885926445	7	3142.5	1387.36767537184	4015.11111111111	999.483422129207	2020.57142857143	932.378831652824
84	9	Inphase	24	Glu0	Glu2Sor1	110	Passed	39312	35711	V2	OFF	25	0.639509936766034	0.808719826885137	16	0.81762521328917	0.97660548032687	9	0.410504581236289	0.504598954073716	7	3254	1503.25513469936	4191.11111111111	1019.61910099366	2049.14285714286	1119.09895728236
84	9	Inphase	24	Glu0	Glu2Sor1	111	Passed	39672	36071	V2	OFF	26	0.634146341463415	0.810301157756222	16	0.812405901836796	0.980045600883445	9	0.40495547812621	0.501866027074092	7	3104.5	1419.57204818917	3981.33333333333	1037.54325211048	1977.14285714286	983.169607031501
84	9	Inphase	24	Glu0	Glu2Sor1	112	Passed	40032	36431	V2	ON	26	0.807983288166215	1.14735979093823	16	1.03874335039647	1.41615076138894	9	0.511291779584462	0.659194040771388	7	3148	1395.27889685181	4047.11111111111	949.555217515607	1992	945.061550023771
84	9	Inphase	24	Glu0	Glu2Sor1	113	Passed	40392	36791	V2	ON	26	0.754008581752484	1.04580559853804	16	0.963966676703804	1.29008537332104	9	0.484062459672216	0.6033572889596	7	3178.5	1415.34363318595	4072	973.743292659826	2029.71428571429	1003.28754839373
84	9	Inphase	24	Glu0	Glu2Sor1	114	Passed	40752	37151	V2	OFF	26	0.646454381210479	0.8707396295283	16	0.84693365452173	1.06866128468308	9	0.388695315524584	0.484718372283122	7	3243.5	1448.88214381525	4136	1012.67961369823	2096	1072.25867525829
84	9	Inphase	24	Glu0	Glu2Sor1	115	Passed	41112	37511	V2	OFF	27	0.650406504065041	0.881823552095947	16	0.846732911773562	1.08620083283014	9	0.397986837011227	0.488642220521496	7	3217.5	1435.06775682079	4102.22222222222	1000.6380186883	2080	1062.94684721297
84	9	Inphase	24	Glu0	Glu2Sor1	116	Passed	41472	37871	V2	ON	27	0.857328364950316	1.2484687168647	16	1.11392150958547	1.55258981293048	9	0.527422893276552	0.675944686910721	7	3132.5	1409.21453299347	4035.55555555556	984.431702952408	1971.42857142857	936.237658066024
84	9	Inphase	24	Glu0	Glu2Sor1	117	Passed	41832	38231	V2	ON	27	0.855521680216802	1.22131462455094	16	1.1029810298103	1.51703172259728	9	0.537359659310879	0.671235742872609	7	3141	1385.91120446682	4010.66666666667	968.941690712088	2022.85714285714	978.253448511074
84	9	Inphase	24	Glu0	Glu2Sor1	118	Passed	42192	38591	V2	OFF	27	0.377777777777778	0.561435840876305	15	0.45189701897019	0.647913906780438	8	0.293070073557878	0.479621165138243	7	3061.33333333333	1410.62309771587	3959	1038.34978967316	2035.42857142857	1040.593237396
84	9	Inphase	24	Glu0	Glu2Sor1	119	Passed	42552	38951	V2	OFF	28	0.367238783498946	0.570482479704867	15	0.429765130984643	0.653173868845114	8	0.295780100658149	0.500471470714654	7	3105.6	1398.95863310637	4008	997.752903850877	2074.28571428571	1038.48827858667
84	10	Inphase	24	Glu0	Glu2Sor1	1	Passed	81	-3520	V2	OFF	NA	-0.0191875540190147	0.0218463169247653	15	-0.0191875540190147	0.0218463169247653	15	NA	NA	0	4224	2391.20292500896	4224	2391.20292500896	NA	NA
84	10	Inphase	24	Glu0	Glu2Sor1	2	Passed	441	-3160	V2	OFF	NA	-0.0346802074330165	0.0212786834622552	16	-0.0386632094497263	0.0146001524763936	15	NA	NA	1	3985.5	2334.337707645	4228.26666666667	2197.27803906387	344	NA
84	10	Inphase	24	Glu0	Glu2Sor1	3	Passed	801	-2800	V2	OFF	NA	-0.0370030250648228	0.0168962635741827	16	-0.039815615096514	0.0130485270016947	15	NA	NA	1	4225	2335.93949693337	4470.93333333333	2193.06098757834	536	NA
84	10	Inphase	24	Glu0	Glu2Sor1	4	Passed	1161	-2440	V2	OFF	NA	-0.0400821089023336	0.013031136096189	16	-0.0421204263900893	0.0105221550479631	15	NA	NA	1	4295	2144.53699742703	4524.8	2005.55753559239	848	NA
84	10	Inphase	24	Glu0	Glu2Sor1	5	Passed	1521	-2080	V2	OFF	NA	-0.0417026793431288	0.0104601049016996	16	-0.0428694900605013	0.0096896836830146	15	NA	NA	1	4370.5	1957.78534744406	4577.6	1836.14801768734	1264	NA
84	10	Inphase	24	Glu0	Glu2Sor1	6	Passed	1881	-1720	V2	OFF	NA	-0.0418107173725151	0.00903118659841492	16	-0.042523768366465	0.00886972764051711	15	NA	NA	1	4560	1894.76302827909	4752.53333333333	1791.95272046473	1672	NA
84	10	Inphase	24	Glu0	Glu2Sor1	7	Passed	2241	-1360	V2	OFF	NA	-0.0398596776653618	0.0174951765169351	17	-0.0444252376836647	0.00779107553533121	15	-0.00561797752808994	0.0372804785240963	2	4373.64705882353	2026.56312945022	4794.66666666667	1731.63814541799	1216	1063.48859890457
84	10	Inphase	24	Glu0	Glu2Sor1	8	Passed	2601	-1000	V2	OFF	NA	-0.0414866032843561	0.0136624329814497	17	-0.044770959377701	0.00810920852058571	15	-0.0168539325842697	0.0262796815825597	2	4475.29411764706	1962.66157821165	4873.6	1696.59342717778	1488	1052.17489040558
84	10	Inphase	24	Glu0	Glu2Sor1	9	Passed	2961	-640	V2	OFF	NA	-0.0417916518379176	0.0112937363784512	17	-0.044021895707289	0.0083444321112707	15	-0.0250648228176319	0.0207792831117914	2	4548.70588235294	1888.93209792947	4916.8	1663.51586363684	1788	1035.20432765711
84	10	Inphase	24	Glu0	Glu2Sor1	10	Passed	3321	-280	V2	OFF	NA	-0.0411815547307947	0.0107819189617464	17	-0.043272832036877	0.00840178575503363	15	-0.0254969749351772	0.0177235061835868	2	4635.29411764706	1898.34677300756	4994.13333333333	1696.53486624382	1944	972.978930912689
84	10	Inphase	24	Glu0	Glu2Sor1	11	Failed	3681	80	V2	ON	1	-0.0403426712085007	0.0102424851648308	17	-0.0421204263900893	0.00858864637584807	15	-0.027009507346586	0.0155844623338436	2	4648.70588235294	1886.57691881042	4999.73333333333	1700.56895801152	2016	865.498700172334
84	10	Inphase	24	Glu0	Glu2Sor1	12	Passed	4041	440	V2	ON	1	-0.0292134831460675	0.0277224825538177	20	-0.0409680207433017	0.0088371824949259	15	0.00605012964563522	0.0361202656766929	5	4012.8	2342.56381365645	5005.33333333333	1708.7918316195	1035.2	1034.11566084264
84	10	Inphase	24	Glu0	Glu2Sor1	13	Passed	4401	800	V2	OFF	1	-0.0279170267934313	0.0317220043418894	20	-0.0415442235666955	0.00913214608175741	15	0.0129645635263612	0.0412609101548142	5	4026	2364.72159260373	5032.53333333333	1714.65872767176	1006.4	1036.6932043763
84	10	Inphase	24	Glu0	Glu2Sor1	14	Passed	4761	1160	V2	OFF	1	-0.0297979174383669	0.0222087830304753	21	-0.0394698934024777	0.0100139295475124	15	-0.0056179775280899	0.0266438515759126	6	3944.7619047619	2209.15463254074	5005.86666666667	1542.70402062032	1292	1017.46351285931
84	10	Inphase	24	Glu0	Glu2Sor1	15	Passed	5121	1520	V2	ON	2	-0.0099189200312796	0.02939221438088	21	-0.0182656295015846	0.0230968842340883	15	0.0109478536444829	0.0350769828211429	6	4075.04761904762	2281.37989988933	5182.4	1580.69265106878	1306.66666666667	973.303378534497
84	10	Inphase	24	Glu0	Glu2Sor1	16	Passed	5481	1880	V2	ON	2	0.0326377742108079	0.0572251028613506	21	0.0235090751944684	0.054073759147452	15	0.0554595217516566	0.0635352780780204	6	3947.42857142857	2205.98976814102	5027.73333333333	1516.74197196616	1246.66666666667	877.51528001891
84	10	Inphase	24	Glu0	Glu2Sor1	17	Passed	5841	2240	V2	OFF	2	0.0599250936329588	0.0733332135833756	21	0.0498991645059061	0.0722667231907436	15	0.0849899164505906	0.0763717663524	6	3916.57142857143	2168.17353021912	4976	1490.83907342716	1268	891.930042099715
84	10	Inphase	24	Glu0	Glu2Sor1	18	Passed	6201	2600	V2	OFF	2	0.0738774334279952	0.0795313103159857	21	0.0685105157015269	0.084062174977669	15	0.0872947277441659	0.0721970871088914	6	4135.2380952381	2153.74487590248	5197.86666666667	1436.31740755242	1478.66666666667	960.032221681474
84	10	Inphase	24	Glu0	Glu2Sor1	19	Passed	6561	2960	V2	ON	3	0.0868625756266205	0.0840964657931964	22	0.0754249495822529	0.0855776342410302	15	0.111371774293123	0.0814656276260824	7	3978.90909090909	2258.83448473704	5197.33333333333	1487.04321517887	1368	1016.90248631158
84	10	Inphase	24	Glu0	Glu2Sor1	20	Passed	6921	3320	V2	ON	3	0.142413766009272	0.117585900442582	22	0.126591760299625	0.118268940591173	15	0.176318063958513	0.117422444912072	7	3697.81818181818	2146.05577605509	4848.53333333333	1449.1785784992	1232	902.866546063149
84	10	Inphase	24	Glu0	Glu2Sor1	21	Passed	7281	3680	V2	OFF	3	0.193486288991907	0.147115190284142	22	0.181676750216076	0.155323911851129	15	0.218792443511545	0.135504261232708	7	3729.81818181818	2123.55128513678	4886.4	1385.4895370023	1251.42857142857	890.936372053369
84	10	Inphase	24	Glu0	Glu2Sor1	22	Passed	7641	4040	V2	OFF	3	0.178046672428695	0.143879801486655	22	0.173148948429847	0.156115954691234	15	0.188541795283368	0.124088554221552	7	4050.18181818182	2300.79430665986	5304.53333333333	1477.15082248935	1362.28571428571	1036.39080696516
84	10	Inphase	24	Glu0	Glu2Sor1	23	Passed	8001	4400	V2	ON	4	0.183703936512925	0.15337599366699	22	0.180005762028234	0.164387155633846	15	0.191628596122978	0.138467467869609	7	4034.54545454545	2265.26215716695	5255.46666666667	1500.40136852333	1418.28571428571	997.444353382803
84	10	Inphase	24	Glu0	Glu2Sor1	24	Passed	8361	4760	V2	ON	4	0.275280898876405	0.206772719157822	22	0.268856237395563	0.221081538300724	15	0.289048030621064	0.187807335462005	7	3770.90909090909	2147.1583637359	4923.73333333333	1439.25652764924	1300.57142857143	927.59597116109
84	10	Inphase	24	Glu0	Glu2Sor1	25	Passed	8721	5120	V2	OFF	4	0.317828239176554	0.231330212842186	22	0.312762892538173	0.246552723205632	15	0.328682553401654	0.212736927273519	7	3825.81818181818	2182.74295841513	5008	1446.94515642933	1292.57142857143	899.621931173101
84	10	Inphase	24	Glu0	Glu2Sor1	26	Passed	9081	5480	V2	OFF	4	0.295513475288756	0.226546325795245	22	0.29628349178911	0.245876206992391	15	0.293863439930856	0.196379102694415	7	3993.09090909091	2186.40411262944	5189.33333333333	1398.93074814132	1429.71428571429	959.885707482183
84	10	Inphase	24	Glu0	Glu2Sor1	27	Passed	9441	5840	V2	ON	5	0.334289306199419	0.268004262180837	22	0.336675309709018	0.292284542514369	15	0.329176441535992	0.22805702411993	7	3967.27272727273	2205.52782111153	5177.6	1419.97891332432	1373.71428571429	900.319520001226
84	10	Inphase	24	Glu0	Glu2Sor1	28	Failed	9801	6200	V2	ON	5	0.385885649930594	0.312478768949916	22	0.393680975703448	0.343495560680002	15	0.369181380417335	0.256836220232213	7	4009.45454545455	2242.04090354735	5246.22222222222	1434.22356997689	1359.2380952381	880.746773089109
84	10	Inphase	24	Glu0	Glu2Sor1	29	Failed	10161	6560	V2	OFF	5	0.437481993661769	0.357744344096654	22	0.450686641697878	0.395305833675586	15	0.409186319298679	0.28625383351283	7	4051.63636363636	2280.89139473881	5314.84444444444	1453.17411680659	1344.7619047619	862.376683922719
84	10	Inphase	24	Glu0	Glu2Sor1	30	Passed	10521	6920	V2	OFF	5	0.489078337392944	0.403534866663544	22	0.507692307692308	0.447507273221428	15	0.449191258180022	0.316131690571037	7	4093.81818181818	2321.9619708211	5383.46666666667	1476.64938611839	1330.28571428571	845.287665883774
84	10	Inphase	24	Glu0	Glu2Sor1	31	Passed	10881	7280	V2	ON	6	0.503653649721065	0.43088187864056	22	0.519562085854221	0.47368669524623	15	0.469564143721447	0.35251596431295	7	4075.63636363636	2288.19410068819	5342.4	1467.13232434667	1361.14285714286	833.478539730014
84	10	Inphase	24	Glu0	Glu2Sor1	32	Failed	11241	7640	V2	ON	6	0.597155653335429	0.502929086150672	22	0.610947853644483	0.550160596833539	15	0.567600938387455	0.421356873136849	7	3919.63636363636	2216.83357507213	5142.66666666667	1433.9385654636	1298.85714285714	806.062741265928
84	10	Inphase	24	Glu0	Glu2Sor1	33	Passed	11601	8000	V2	OFF	6	0.690657656949792	0.57608071157965	22	0.702333621434745	0.627856354310659	15	0.665637733053463	0.490573030567041	7	3763.63636363636	2159.76679837815	4942.93333333333	1429.43702537881	1236.57142857143	794.445478964805
84	10	Inphase	24	Glu0	Glu2Sor1	34	Passed	11961	8360	V2	OFF	6	0.594444880961735	0.553400952248708	22	0.632152117545376	0.610901598692901	15	0.513643659711075	0.435787564855653	7	4030.90909090909	2213.76376141222	5287.46666666667	1342.05119482224	1338.28571428571	737.646192128655
84	10	Inphase	24	Glu0	Glu2Sor1	35	Passed	12321	8720	V2	ON	7	0.608745187396873	0.578162493787671	22	0.639354652837799	0.630804267114631	15	0.543153475737745	0.483863432325462	7	4022.90909090909	2182.90961157222	5266.13333333333	1314.69572072599	1358.85714285714	707.66362738508
84	10	Inphase	24	Glu0	Glu2Sor1	36	Passed	12681	9080	V2	ON	7	0.741573033707865	0.716742779287276	22	0.770152693748199	0.769662208431601	15	0.680330905050006	0.639830640464328	7	3797.09090909091	2148.02826329483	4992	1360.63178602547	1236.57142857143	781.572529614251
84	10	Inphase	24	Glu0	Glu2Sor1	37	Failed	13041	9440	V2	OFF	7	0.741376600927163	0.701245418770356	22	0.770383174877557	0.747870613648361	15	0.679219656747747	0.639874518649115	7	3945.45454545455	2171.79269218669	5168	1346.25321328705	1325.71428571429	732.148826921074
84	10	Inphase	24	Glu0	Glu2Sor1	38	Passed	13401	9800	V2	OFF	7	0.74118016814646	0.687797200253009	22	0.770613656006914	0.727827072254601	15	0.678108408445487	0.642556355697387	7	4093.81818181818	2210.5743196081	5344	1364.19856116539	1414.85714285714	693.150158953414
84	10	Inphase	24	Glu0	Glu2Sor1	39	Passed	13761	10160	V2	ON	8	0.81024593384144	0.743553412006177	22	0.841889945260732	0.784686011755971	15	0.742437337942956	0.700339096005769	7	4017.81818181818	2183.3474438591	5249.6	1352.2407224413	1378.28571428571	704.5257776892
84	10	Inphase	24	Glu0	Glu2Sor1	40	Failed	14121	10520	V2	ON	8	0.924510882376051	0.877176295004348	22	0.962950158455776	0.927936169399819	15	0.842141005062353	0.819921599314958	7	3922.18181818182	2182.40993129731	5141.86666666667	1379.14579497946	1308.57142857143	737.268575473655
84	10	Inphase	24	Glu0	Glu2Sor1	41	Passed	14481	10880	V2	OFF	8	1.03877583091066	1.01343703571655	22	1.08401037165082	1.0735191544385	15	0.941844672181751	0.94317530020357	7	3826.54545454545	2191.47214549995	5034.13333333333	1425.90071116303	1238.85714285714	779.092512386779
84	10	Inphase	24	Glu0	Glu2Sor1	42	Passed	14841	11240	V2	OFF	8	1.0499724994107	0.952200848604379	22	1.1082685105157	1.02440438170599	15	0.925052475614273	0.835518142237138	7	4065.09090909091	2160.73256777354	5301.33333333333	1277.07403670973	1416	726.063358116907
84	10	Inphase	24	Glu0	Glu2Sor1	43	Passed	15201	11600	V2	ON	9	1.09098766402137	1.01235794955347	22	1.15056179775281	1.08792354660578	15	0.963328806025435	0.893013654575931	7	4109.45454545455	2224.44721281432	5349.86666666667	1420.17613931043	1451.42857142857	723.397276085291
84	10	Inphase	24	Glu0	Glu2Sor1	44	Passed	15561	11960	V2	ON	9	1.27885597548519	1.24126430579812	22	1.34203399596658	1.32207040554659	15	1.14347450302506	1.13263170514742	7	4002.90909090909	2238.95696185886	5248	1432.06065314487	1334.85714285714	761.254103124449
84	10	Inphase	24	Glu0	Glu2Sor1	45	Failed	15921	12320	V2	OFF	9	1.22780309578062	1.18002410806075	22	1.29521751656583	1.25530673159729	15	1.08334362266947	1.07751369710082	7	4060.90909090909	2191.68121832774	5296	1354.24581014147	1414.28571428571	739.707535513353
84	10	Inphase	24	Glu0	Glu2Sor1	46	Passed	16281	12680	V2	OFF	9	1.17675021607606	1.12038132406024	22	1.24840103716508	1.19027720238096	15	1.02321274231387	1.0233669254693	7	4118.90909090909	2155.52594198727	5344	1298.83288268463	1493.71428571429	730.336386944563
84	10	Inphase	24	Glu0	Glu2Sor1	47	Passed	16641	13040	V2	ON	10	1.29692779130981	1.23367605380661	22	1.39170267934313	1.32634800662461	15	1.09383874552414	1.07306818052419	7	4113.81818181818	2168.79329266769	5351.46666666667	1294.22264957258	1461.71428571429	720.484493075253
84	10	Inphase	24	Glu0	Glu2Sor1	48	Passed	17001	13400	V2	ON	10	1.48566040700872	1.431045866935	22	1.57660616537021	1.52351638937896	15	1.29077663909125	1.29874184959746	7	3984	2193.29819048413	5205.33333333333	1388.66815261791	1366.85714285714	785.623198183334
84	10	Inphase	24	Glu0	Glu2Sor1	49	Passed	17361	13760	V2	OFF	10	1.63420287577591	1.56725904333325	22	1.74756554307116	1.67836105361119	15	1.39128287442894	1.38683934510438	7	3998.90909090909	2193.16242442584	5218.66666666667	1391.70659195652	1385.14285714286	790.968062686779
84	10	Inphase	24	Glu0	Glu2Sor1	50	Failed	17721	14120	V2	OFF	10	1.5819910426652	1.49053315795446	22	1.69008931143763	1.58858128267921	15	1.35035189529572	1.34004531719771	7	3991.09090909091	2139.46995903838	5190.66666666667	1330.30322357975	1420.57142857143	764.891028653288
84	10	Inphase	24	Glu0	Glu2Sor1	51	Passed	18081	14480	V2	ON	11	1.52977920955449	1.41528068769762	22	1.63261307980409	1.50037338320992	15	1.30942091616249	1.29416622853064	7	3983.27272727273	2095.72067799436	5162.66666666667	1290.60133640246	1456	746.047362214134
84	10	Inphase	24	Glu0	Glu2Sor1	52	Passed	18441	14840	V2	ON	11	1.73575862339907	1.63324315703871	22	1.84240852780179	1.72625644612489	15	1.50722311396469	1.51445680999918	7	3990.18181818182	2178.88035110136	5205.86666666667	1371.33917168931	1385.14285714286	785.066330227671
84	10	Inphase	24	Glu0	Glu2Sor1	53	Passed	18801	15200	V2	OFF	11	1.8211675964485	1.69237455399574	22	1.93333333333333	1.78475960051798	15	1.58081244598099	1.57895097727493	7	4018.18181818182	2187.48117023436	5237.33333333333	1374.16710704893	1405.71428571429	814.452313784283
84	10	Inphase	24	Glu0	Glu2Sor1	54	Passed	19161	15560	V2	OFF	11	1.51063917356052	1.33594062174152	21	1.57642918878874	1.40278441068897	14	1.37905914310409	1.28656544481096	7	4003.04761904762	2152.50771139595	5249.71428571429	1343.55002933225	1509.71428571429	808.669218384071
84	10	Inphase	24	Glu0	Glu2Sor1	55	Passed	19521	15920	V2	ON	12	1.52385068115405	1.35736317577659	21	1.58346709470305	1.41954768763069	14	1.40461785405606	1.32305956202723	7	4049.90476190476	2185.63002140714	5304.57142857143	1394.14675942427	1540.57142857143	832.292988705071
84	10	Inphase	24	Glu0	Glu2Sor1	56	Passed	19881	16280	V2	ON	12	1.77145326583529	1.53990346350347	21	1.83714038770219	1.62693695126772	14	1.64007902210149	1.46257889011562	7	4037.71428571429	2308.57620933027	5353.14285714286	1520.2068106849	1406.85714285714	803.358663896234
84	10	Inphase	24	Glu0	Glu2Sor1	57	Passed	20241	16640	V2	OFF	12	1.79944026011442	1.53829455544003	21	1.85776021731078	1.61059651616316	14	1.68280034572169	1.49788055055684	7	4009.14285714286	2239.75325171578	5284	1460.39825969599	1459.42857142857	850.786079094476
84	10	Inphase	24	Glu0	Glu2Sor1	58	Passed	20601	17000	V2	OFF	12	1.54585133967156	1.38946796016645	20	1.62495369798741	1.41497556282016	14	1.36127917026793	1.43956765681577	6	4046.8	2161.79773142145	5196.57142857143	1391.17115654875	1364	623.255966678218
84	10	Inphase	24	Glu0	Glu2Sor1	59	Passed	20961	17360	V2	ON	13	1.5942955920484	1.42414854652551	20	1.67020619829609	1.44862430487047	14	1.41717084413714	1.48230959872331	6	4094.8	2185.52447276452	5270.28571428571	1366.63423887196	1352	631.09809063251
84	10	Inphase	24	Glu0	Glu2Sor1	60	Passed	21321	17720	V2	ON	13	1.94317199654278	1.70506458549069	20	2.0348191134708	1.73972053122723	14	1.72932872371075	1.7606555220457	6	4131.6	2368.36337894691	5371.42857142857	1583.30587521979	1238.66666666667	670.787795555842
84	10	Inphase	24	Glu0	Glu2Sor1	61	Passed	21681	18080	V2	OFF	13	1.91927398444252	1.64482956904657	20	2.0024077046549	1.67250760494582	14	1.72529530394699	1.71561281028897	6	4163.6	2343.5070076142	5396	1542.17588540946	1288	714.521378266599
84	10	Inphase	24	Glu0	Glu2Sor1	62	Passed	22041	18440	V2	OFF	13	1.74554883318928	1.48562174227566	20	1.82047166316829	1.497439084287	14	1.57072889657159	1.58254210867226	6	4107.2	2169.90850158783	5260.57142857143	1381.93608414403	1416	714.951187144969
84	10	Inphase	24	Glu0	Glu2Sor1	63	Passed	22401	18800	V2	ON	14	1.78461538461538	1.49198208850847	20	1.86739103593036	1.50830233623217	14	1.59147219821377	1.5747864774539	6	3964.8	2071.62589591644	5052	1358.60833774293	1428	690.68777316527
84	10	Inphase	24	Glu0	Glu2Sor1	64	Passed	22761	19160	V2	ON	14	2.12156439066551	1.72281995546956	20	2.22360785282134	1.75475188930231	14	1.8834629789686	1.78208445497475	6	4148.4	2291.76352229135	5362.85714285714	1474.67518494715	1314.66666666667	733.729832204379
84	10	Inphase	24	Glu0	Glu2Sor1	65	Passed	23121	19520	V2	OFF	14	2.29261019878997	1.85108305695606	20	2.41739720953204	1.87779342569898	14	2.00144050705848	1.92549065629882	6	4231.6	2394.9216095291	5481.71428571429	1606.1456696352	1314.66666666667	708.687425221209
84	10	Inphase	24	Glu0	Glu2Sor1	66	Passed	23481	19880	V2	OFF	14	1.88980121002593	1.50812971044679	20	1.97499691319916	1.51178324316203	14	1.69101123595506	1.62262606589734	6	4183.2	2147.33738677265	5322.28571428571	1360.36711270108	1525.33333333333	774.797694025135
84	10	Inphase	24	Glu0	Glu2Sor1	67	Passed	23841	20240	V2	ON	15	1.94874675885912	1.54539335144574	20	2.02327447833066	1.54088574857976	14	1.77484874675886	1.68825896032694	6	4123.2	2099.91342177419	5246.85714285714	1304.80147957415	1501.33333333333	738.771593029041
84	10	Inphase	24	Glu0	Glu2Sor1	68	Passed	24201	20600	V2	ON	15	2.33327571305099	1.77920639911524	20	2.44511668107174	1.79702170954337	14	2.07231345433593	1.87517871416866	6	4225.6	2344.30765000986	5436.57142857143	1588.07467923054	1400	799.951998559914
84	10	Inphase	24	Glu0	Glu2Sor1	69	Passed	24561	20960	V2	OFF	15	2.36585998271392	1.7648961736176	20	2.47067539202371	1.7775617611651	14	2.1212906943244	1.875802941472	6	4254.8	2309.6790754516	5468	1496.7739668007	1424	842.244620048119
84	10	Inphase	24	Glu0	Glu2Sor1	70	Passed	24921	21320	V2	OFF	15	1.65061772332096	1.35974665520357	17	1.71988685471832	1.23565471654984	11	1.52362431575915	1.68312836019618	6	4139.76470588235	2447.97568230905	5558.54545454545	1707.88971327989	1538.66666666667	891.727910669318
84	10	Inphase	24	Glu0	Glu2Sor1	71	Passed	25281	21680	V2	ON	16	1.72016879353297	1.42496125670774	17	1.78415966056415	1.2768610806262	11	1.6028522039758	1.79203063048048	6	4137.88235294118	2463.82390509024	5575.27272727273	1695.4355836132	1502.66666666667	893.158589874534
84	10	Inphase	24	Glu0	Glu2Sor1	72	Passed	25641	22040	V2	ON	16	1.91224769942549	1.51961971220908	17	2.03087923312642	1.43217778516429	11	1.69475655430712	1.78873982427123	6	4047.52941176471	2437.47979780467	5448	1724.53356012575	1480	915.75367867129
84	10	Inphase	24	Glu0	Glu2Sor1	73	Passed	26001	22400	V2	OFF	16	1.94275255478164	1.53287884816039	17	2.06890861947042	1.46081239294683	11	1.71146643618554	1.7753717382657	6	4081.88235294118	2452.59296160087	5506.90909090909	1684.70302751229	1469.33333333333	956.134439640507
84	10	Inphase	24	Glu0	Glu2Sor1	74	Passed	26361	22760	V2	OFF	16	1.71340688392903	1.37413457227847	17	1.81833896440638	1.28677565860704	11	1.52103140305387	1.63161570826963	6	4167.05882352941	2377.51783564783	5540.36363636364	1622.1047606568	1649.33333333333	1034.40237174258
84	10	Inphase	24	Glu0	Glu2Sor1	75	Passed	26721	23120	V2	ON	17	1.74716559052316	1.39788552531105	17	1.84049658206962	1.30032700005948	11	1.57605877268799	1.6784133773703	6	4021.17647058824	2287.17107567662	5355.63636363636	1547.05754726366	1574.66666666667	923.415110698686
84	10	Inphase	24	Glu0	Glu2Sor1	76	Passed	27081	23480	V2	ON	17	2.04621485586456	1.59237811507998	17	2.17191796967078	1.50589145658347	11	1.81575914721982	1.86553612611239	6	4104.94117647059	2444.71165146803	5512.72727272727	1703.39690565112	1524	984.094304424124
84	10	Inphase	24	Glu0	Glu2Sor1	77	Passed	27441	23840	V2	OFF	17	2.07183893436372	1.60574209585745	17	2.20845446688143	1.53066693035817	11	1.82137712474791	1.85706336931113	6	4160.47058823529	2472.69645624081	5577.45454545455	1729.59858716619	1562.66666666667	1032.9318790059
84	10	Inphase	24	Glu0	Glu2Sor1	78	Passed	27801	24200	V2	OFF	17	1.7697709593777	1.48102485193881	16	1.90250648228176	1.40627559856171	10	1.54854508787093	1.71074177719286	6	4062	2365.45719329971	5530.4	1546.16566598365	1614.66666666667	991.618206098833
84	10	Inphase	24	Glu0	Glu2Sor1	79	Passed	28161	24560	V2	ON	18	1.87159680207433	1.60034334943793	16	2.01598962834918	1.49134154791462	10	1.63094209161625	1.88910587356746	6	4309	2638.62408589527	5891.2	1884.8342573759	1672	1068.22020201829
84	10	Inphase	24	Glu0	Glu2Sor1	80	Passed	28521	24920	V2	ON	18	2.15865384615385	1.76756787959159	16	2.34969749351772	1.71646735977093	10	1.84024776721406	1.96849333356312	6	4110	2517.97929565224	5616.8	1783.62905959233	1598.66666666667	1088.67528063545
84	10	Inphase	24	Glu0	Glu2Sor1	81	Passed	28881	25280	V2	OFF	18	2.18533923941227	1.78559635003792	16	2.37597234226448	1.73265501589933	10	1.86761740132527	1.99185247669229	6	4121.5	2515.03548020036	5630.4	1766.56472661868	1606.66666666667	1102.74034417295
84	10	Inphase	24	Glu0	Glu2Sor1	82	Passed	29241	25640	V2	OFF	18	1.82978968596946	1.63463048287131	15	1.94948621914914	1.57820575399507	9	1.65024488619994	1.85256605014027	6	4120.53333333333	2454.55232655764	5685.33333333333	1677.94636386268	1773.33333333333	1160.17837708978
84	10	Inphase	24	Glu0	Glu2Sor1	83	Passed	29601	26000	V2	ON	19	1.74577931431864	1.5823505031308	15	1.84922692787861	1.50928037302277	9	1.59060789397868	1.82150838343276	6	4122.66666666667	2463.670973703	5689.77777777778	1702.19048418338	1772	1143.63350772877
84	10	Inphase	24	Glu0	Glu2Sor1	84	Passed	29961	26360	V2	ON	19	1.98222002716385	1.83757011749177	14	2.04645635263613	1.81452804445575	8	1.89657159320081	2.03823564087889	6	3936.57142857143	2554.04203670862	5620	1905.6367514748	1692	1138.46212058197
84	10	Inphase	24	Glu0	Glu2Sor1	85	Passed	30321	26720	V2	OFF	19	2.01438449191258	1.86230124749756	14	2.08059636992221	1.83543044945413	8	1.92610198789974	2.06991244861774	6	3997.71428571429	2619.15392764597	5722	1950.13845662302	1698.66666666667	1188.2159175279
84	10	Inphase	24	Glu0	Glu2Sor1	86	Passed	30681	27080	V2	OFF	19	1.67089954125391	1.68022136948821	13	1.7816551426102	1.59007738892856	8	1.49369057908384	1.99525399254855	5	4257.84615384615	2495.08135626055	5715	1844.27794620473	1926.4	1297.21424599023
84	10	Inphase	24	Glu0	Glu2Sor1	87	Passed	31041	27440	V2	ON	20	1.68632404760322	1.69553624312695	13	1.78511235955056	1.59413519467171	8	1.52826274848747	2.03139476547749	5	4341.53846153846	2517.1017929153	5796	1866.61006716913	2014.4	1381.88740496467
84	10	Inphase	24	Glu0	Glu2Sor1	88	Passed	31401	27800	V2	ON	20	2.00432152117545	1.96740547406209	13	2.16951166810717	1.88972596555163	8	1.7400172860847	2.28490569267599	5	4295.38461538462	2588.29253686871	5799	1981.71037238038	1889.6	1211.91946927178
84	10	Inphase	24	Glu0	Glu2Sor1	89	Passed	31761	28160	V2	OFF	20	1.90067149790572	1.86974809063815	13	2.03197925669836	1.77379283997537	8	1.69057908383751	2.21181372762867	5	4306.46153846154	2533.05693498931	5773	1909.75331241648	1960	1297.22164644289
84	10	Inphase	24	Glu0	Glu2Sor1	90	Passed	32121	28520	V2	OFF	20	1.46830884471334	1.4898506923656	12	1.84302074330164	1.61660331400599	8	0.718885047536733	0.957870180892866	4	4280	2509.40456537547	5643	1760.4463719669	1554	997.925848948708
84	10	Inphase	24	Glu0	Glu2Sor1	91	Passed	32481	28880	V2	ON	21	1.37942955920484	1.40062613493553	12	1.72720397579948	1.51923183826183	8	0.683880726015557	0.916533786190116	4	4276.66666666667	2467.98840918648	5627	1709.91027333517	1576	961.332408691187
84	10	Inphase	24	Glu0	Glu2Sor1	92	Passed	32841	29240	V2	ON	21	1.72363872082973	1.73764113381888	12	2.16194900605013	1.86635212999355	8	0.847018150388937	1.18598624925886	4	4357.33333333333	2652.67334566242	5782	1921.47443386583	1508	974.129354860021
84	10	Inphase	24	Glu0	Glu2Sor1	93	Passed	33201	29600	V2	ON	21	1.62676462114664	1.61917099768682	12	2.02798184961106	1.7433358881906	8	0.824330164217805	1.11069279249155	4	4285.33333333333	2580.81612649717	5687	1833.11725133524	1482	929.593459529487
84	10	Inphase	24	Glu0	Glu2Sor1	94	Passed	33561	29960	V2	OFF	21	1.5445836934601	1.54716741424955	12	1.93182800345722	1.66832911673415	8	0.77009507346586	1.04063234904998	4	4335.33333333333	2569.623861167	5710	1856.18102565456	1586	1026.60865636976
84	10	Inphase	24	Glu0	Glu2Sor1	95	Passed	33921	30320	V2	OFF	22	1.53277153558052	1.55026795107014	12	1.92469749351772	1.67500182122305	8	0.748919619706136	1.01827914598501	4	4504	2698.96680568358	5965	1900.25050980127	1582	1099.01046400842
84	10	Inphase	24	Glu0	Glu2Sor1	96	Passed	34281	30680	V2	ON	22	1.74092480553155	1.73647475996437	12	2.18020743301642	1.86859782921921	8	0.862359550561798	1.16846396848555	4	4371.33333333333	2627.34256801373	5806	1840.88301793305	1502	968.129467925993
84	10	Inphase	24	Glu0	Glu2Sor1	97	Passed	34641	31040	V2	ON	22	1.83563814462691	1.82881335482754	12	2.30877268798617	1.96342985582277	8	0.889369057908384	1.21548240858286	4	4395.33333333333	2638.12706749361	5813	1887.79145337311	1560	1060.7971845111
84	10	Inphase	24	Glu0	Glu2Sor1	98	Passed	35001	31400	V2	OFF	22	1.35460045572405	1.46984250566537	11	1.70971724904309	1.65678949238005	7	0.73314606741573	0.949926944027764	4	4297.45454545455	2659.06766982852	5809.14285714286	1948.47456818331	1652	1145.56536260486
84	10	Inphase	24	Glu0	Glu2Sor1	99	Passed	35361	31760	V2	OFF	23	1.3325214111731	1.4487799596265	11	1.68428201012471	1.62576811448899	7	0.716940363007779	0.95725183056402	4	4322.18181818182	2653.37964935973	5843.42857142857	1915.67210635005	1660	1130.96536934898
84	10	Inphase	24	Glu0	Glu2Sor1	100	Passed	35721	32120	V2	ON	23	1.65144967392158	1.77980457310481	11	2.0877886158785	1.98317840602655	7	0.887856525496975	1.21298858918889	4	4330.90909090909	2735.0928852434	5902.85714285714	1999.49022074556	1580	1041.21979748114
84	10	Inphase	24	Glu0	Glu2Sor1	101	Passed	36081	32480	V2	ON	23	1.739372986564	1.88556035738101	11	2.21187800963082	2.09803080223335	7	0.912489196197061	1.27085338017395	4	4282.18181818182	2632.80982291474	5792	1879.94893547671	1640	1187.47238564384
84	10	Inphase	24	Glu0	Glu2Sor1	102	Passed	36441	32840	V2	OFF	23	1.48550326078416	1.59100587822273	11	1.86393381899	1.76965694874923	7	0.823249783923941	1.12043090902751	4	4452.36363636364	2759.2656730633	6033.14285714286	1971.38694227959	1686	1253.54962672671
84	10	Inphase	24	Glu0	Glu2Sor1	103	Passed	36801	33200	V2	OFF	24	1.37620806160132	1.4590516419513	11	1.71268057784912	1.62357603600681	7	0.787381158167675	1.04768909231609	4	4437.81818181818	2735.712478247	5992	1991.70546684661	1718	1230.42973522804
84	10	Inphase	24	Glu0	Glu2Sor1	104	Passed	37161	33560	V2	ON	24	1.62638485110395	1.72056647424369	11	2.03346092110137	1.90586000199091	7	0.91400172860847	1.24093251220784	4	4331.63636363636	2685.42105721718	5860.57142857143	1962.90862897749	1656	1154.29401222854
84	10	Inphase	24	Glu0	Glu2Sor1	105	Passed	37521	33920	V2	ON	24	1.69867211440245	1.79766775913802	11	2.12334856155081	1.98438704303579	7	0.955488331892826	1.31878769726265	4	4325.81818181818	2666.51194702675	5844.57142857143	1930.12804904604	1668	1203.9136181637
84	10	Inphase	24	Glu0	Glu2Sor1	106	Passed	37881	34280	V2	OFF	24	1.43639506560855	1.52275961820008	11	1.78293616495864	1.68324845085758	7	0.829948141745894	1.13670134507715	4	4487.27272727273	2744.66103885012	6022.85714285714	1994.22862518915	1800	1423.38563526076
84	10	Inphase	24	Glu0	Glu2Sor1	107	Passed	38241	34640	V2	OFF	25	1.30863518503968	1.37824038214302	11	1.61822447215706	1.52949233007731	7	0.76685393258427	1.01888147727006	4	4361.45454545455	2599.22897658657	5845.71428571429	1828.54821413836	1764	1302.57590949626
84	10	Inphase	24	Glu0	Glu2Sor1	108	Passed	38601	35000	V2	ON	25	1.746365993557	1.84840308066741	11	2.18582541054451	2.04262192188596	7	0.977312013828868	1.3434365687045	4	4302.54545454545	2653.03887508783	5802.28571428571	1905.72310985321	1678	1328.90531390816
84	10	Inphase	24	Glu0	Glu2Sor1	109	Passed	38961	35360	V2	ON	25	1.73017993242712	1.82131650196877	11	2.14582047166317	2.00104802823079	7	1.00280898876404	1.39298305469273	4	4317.09090909091	2624.77859845532	5796.57142857143	1878.18838752869	1728	1365.46353545844
84	10	Inphase	24	Glu0	Glu2Sor1	110	Passed	39321	35720	V2	OFF	25	1.2590319792567	1.51329401741575	10	1.59320080668395	1.72839019077043	6	0.757778738115817	1.15453218696259	4	4196.8	2615.52071722291	5732	1954.62610235308	1894	1539.81990288908
84	10	Inphase	24	Glu0	Glu2Sor1	111	Passed	39681	36080	V2	OFF	26	1.2324114088159	1.48912657789326	10	1.56251800633823	1.6986366563057	6	0.737251512532411	1.13960428047768	4	4331.2	2752.78851752586	5949.33333333333	2107.87273493128	1904	1495.50794046705
84	10	Inphase	24	Glu0	Glu2Sor1	112	Passed	40041	36440	V2	ON	26	1.63846153846154	2.00702543836095	10	2.11567271679631	2.2926731278909	6	0.922644770959378	1.47824806267099	4	4234.4	2739.70911675755	5868	2085.32088657837	1784	1388.22476566297
84	10	Inphase	24	Glu0	Glu2Sor1	113	Passed	40401	36800	V2	ON	26	1.49222126188418	1.79986879743772	10	1.8968596946125	2.04540935665026	6	0.885263612791703	1.38819644286324	4	4289.6	2744.36874749408	5912	2103.04160681618	1856	1436.12812798859
84	10	Inphase	24	Glu0	Glu2Sor1	114	Passed	40761	37160	V2	OFF	26	0.855445116681072	1.48332160533432	8	1.3104580812446	1.77732880040107	5	0.0970901757418611	0.0530075281226479	3	3823	2478.10595876309	5296	1715.68761725438	1368	1068.41190558698
84	10	Inphase	24	Glu0	Glu2Sor1	115	Passed	41121	37520	V2	OFF	27	0.866248919619706	1.49372418736175	8	1.32515125324114	1.78901450274354	5	0.101411696917315	0.0644491293602556	3	3864	2577.19581827115	5379.2	1861.10160926264	1338.66666666667	1006.89886946671
84	10	Inphase	24	Glu0	Glu2Sor1	116	Passed	41481	37880	V2	ON	27	1.12316335350043	1.96614784364657	8	1.74122731201383	2.34338553990475	5	0.0930567559781043	0.0219562764428207	3	3821	2688.05760992686	5374.4	2018.64429754229	1232	1026.12279966873
84	10	Inphase	24	Glu0	Glu2Sor1	117	Passed	41841	38240	V2	ON	27	1.07692307692308	1.87558019010731	8	1.66620570440795	2.23574033960174	5	0.0947853644482858	0.014393541915064	3	3770	2565.00136452205	5281.6	1819.42760229694	1250.66666666667	1083.41189458734
84	10	Inphase	24	Glu0	Glu2Sor1	118	Passed	42201	38600	V2	OFF	27	0.890341400172861	1.5308110035329	8	1.34088159031979	1.84885591495835	5	0.139441083261308	0.109811998784906	3	3871	2645.65087859842	5428.8	1891.58642414244	1274.66666666667	1078.73506169649
84	10	Inphase	24	Glu0	Glu2Sor1	119	Passed	42561	38960	V2	OFF	28	0.981417458945549	1.64260254064744	8	1.47156439066551	1.97668217140047	5	0.16450590607894	0.165315743150567	3	3944	2740.99460571732	5532.8	2056.98497806863	1296	1002.3652029076
84	11	Repeated.Sorbitol	24	Glu2	Glu2Sor1	1	Passed	90	-3511	V3	OFF	NA	0.00369955156950672	0.00776611927699153	8	0.00369955156950672	0.00776611927699153	8	NA	NA	0	4170	1980.28107673056	4170	1980.28107673056	NA	NA
84	11	Repeated.Sorbitol	24	Glu2	Glu2Sor1	2	Passed	450	-3151	V3	OFF	NA	0.00229197807673145	0.0297053001423095	9	-0.00739910313901345	0.00651603388338315	8	NA	NA	1	3905.77777777778	2253.5191244905	4356	1928.44808071153	304	NA
84	11	Repeated.Sorbitol	24	Glu2	Glu2Sor1	3	Passed	810	-2791	V3	OFF	NA	-0.00143497757847534	0.0214297859133574	10	-0.0108744394618834	0.00510586624625509	8	0.0363228699551569	0.0196594710464421	2	3621.6	2192.65213332571	4357	1752.79010233888	680	362.038671967512
84	11	Repeated.Sorbitol	24	Glu2	Glu2Sor1	4	Passed	1170	-2431	V3	OFF	NA	-0.00138605788830005	0.0169569050936397	11	-0.00997757847533635	0.00429952414885273	8	0.0215246636771301	0.0170403587443946	3	3450.90909090909	2133.98938397291	4369	1697.43571306839	1002.66666666667	568.01877903229
84	11	Repeated.Sorbitol	24	Glu2	Glu2Sor1	5	Passed	1530	-2071	V3	OFF	NA	-0.00415817366490012	0.0115083217336978	11	-0.00964125560538116	0.00513531936549162	8	0.0104633781763827	0.0113563048808506	3	3586.18181818182	1920.89342849528	4395	1538.86600177812	1429.33333333333	752.354526359304
84	11	Repeated.Sorbitol	24	Glu2	Glu2Sor1	6	Passed	1890	-1711	V3	OFF	NA	-0.00684875662454137	0.00769706066430505	11	-0.0102017937219731	0.0049108477181541	8	0.00209267563527658	0.00684988893117465	3	3776.72727272727	1709.86578952321	4409	1523.12723415628	2090.66666666667	797.007737310833
84	11	Repeated.Sorbitol	24	Glu2	Glu2Sor1	7	Passed	2250	-1351	V3	OFF	NA	-0.00426008968609865	0.0114415702441014	12	-0.00952914798206278	0.00474422870997161	8	0.00627802690582962	0.0143310790005463	4	3676	1741.68486868842	4452	1491.76175807571	2124	1054.89841533044
84	11	Repeated.Sorbitol	24	Glu2	Glu2Sor1	8	Passed	2610	-991	V3	OFF	NA	0.0039323904794757	0.0309894098594259	13	-0.00852017937219729	0.00518542122866062	8	0.0238565022421525	0.0450292100004284	5	3559.38461538462	1837.1295335596	4474	1446.58020369224	2096	1453.67946948425
84	11	Repeated.Sorbitol	24	Glu2	Glu2Sor1	9	Passed	2970	-631	V3	OFF	NA	0.00251121076233182	0.0201948833545314	15	-0.0100896860986547	0.00590548349852226	8	0.0169122357463165	0.0213836221855628	7	3327.46666666667	1941.2737301159	4570	1388.74990034717	1907.42857142857	1460.16880954941
84	11	Repeated.Sorbitol	24	Glu2	Glu2Sor1	10	Passed	3330	-271	V3	OFF	NA	0.00437879187549459	0.0221460257175109	17	-0.0100896860986547	0.00558548679711397	8	0.0172396611858495	0.0236258522811758	9	3092.70588235294	1943.20572008942	4522	1386.04143413639	1822.22222222222	1418.57267859086
84	11	Repeated.Sorbitol	24	Glu2	Glu2Sor1	11	Passed	3690	89	V3	ON	1	0.000896860986547079	0.0123216427480126	17	-0.00795964125560539	0.0051729412557443	8	0.00876930742401594	0.0114922313955309	9	3208.47058823529	1830.61622540222	4506	1368.23556869005	2055.11111111111	1372.64383986201
84	11	Repeated.Sorbitol	24	Glu2	Glu2Sor1	12	Passed	4050	449	V3	ON	1	0.00232128725929833	0.0131316605925027	17	-0.00695067264573991	0.00578755847744531	8	0.0105630293971101	0.0123768260355662	9	3147.29411764706	1759.19313055396	4403	1336.95389385188	2031.11111111111	1283.39826675553
84	11	Repeated.Sorbitol	24	Glu2	Glu2Sor1	13	Passed	4410	809	V3	OFF	1	0.00105513057240832	0.0122366291771542	17	-0.00728699551569508	0.00564050494614037	8	0.00847035376183357	0.0118398483397984	9	3144.47058823529	1717.16853124726	4364	1271.69448262657	2060.44444444444	1293.4549770973
84	11	Repeated.Sorbitol	24	Glu2	Glu2Sor1	14	Passed	4770	1169	V3	OFF	1	0.00200474808757585	0.00984266325976433	17	-0.00459641255605377	0.0059188457121465	8	0.00787244643746885	0.00898851801397481	9	3409.88235294118	1750.12349144114	4679	1278.19470906655	2281.77777777778	1286.05926941352
84	11	Repeated.Sorbitol	24	Glu2	Glu2Sor1	15	Passed	5130	1529	V3	ON	2	0.0199419678185175	0.0124213199209491	17	0.022085201793722	0.017535131360294	8	0.0180368709516692	0.00555482935009328	9	3430.11764705882	1688.99148467188	4626	1233.59266256851	2367.11111111111	1293.24673249582
84	11	Repeated.Sorbitol	24	Glu2	Glu2Sor1	16	Passed	5490	1889	V3	ON	2	0.0561857029807439	0.0431262639024763	17	0.07847533632287	0.0527113647732621	8	0.0363726955655207	0.0187114903716426	9	3294.11764705882	1695.18029580753	4452	1428.53211374473	2264.88888888889	1195.50788835169
84	11	Repeated.Sorbitol	24	Glu2	Glu2Sor1	17	Passed	5850	2249	V3	OFF	2	0.0906884726984964	0.0708959124638667	17	0.130493273542601	0.0829016193378517	8	0.0553064275037369	0.0323430007538241	9	3368.94117647059	1638.5478506359	4547	1196.65008610346	2321.77777777778	1222.80842507911
84	11	Repeated.Sorbitol	24	Glu2	Glu2Sor1	18	Passed	6210	2609	V3	OFF	2	0.122447902927987	0.0956172840497729	17	0.176905829596413	0.109765934332558	8	0.0740408570004983	0.0462712284937419	9	3665.41176470588	1671.4765575242	4831	1266.43842555186	2629.33333333333	1272.02515698393
84	11	Repeated.Sorbitol	24	Glu2	Glu2Sor1	19	Passed	6570	2969	V3	ON	3	0.211026114481667	0.159901399338136	17	0.305829596412556	0.186227736312734	8	0.126756352765321	0.0617614317477119	9	3704.94117647059	1626.16083424227	4798	1287.01470743067	2733.33333333333	1258.03020631462
84	11	Repeated.Sorbitol	24	Glu2	Glu2Sor1	20	Passed	6930	3329	V3	ON	3	0.325824320759694	0.232143194556398	17	0.462107623318386	0.274198916492039	8	0.20468360737419	0.0831349230298003	9	3568.94117647059	1509.53471600475	4595	1133.17909314585	2656.88888888889	1202.16101713169
84	11	Repeated.Sorbitol	24	Glu2	Glu2Sor1	21	Passed	7290	3689	V3	OFF	3	0.430704299657083	0.299474280698681	17	0.60280269058296	0.358594599571874	8	0.277727952167414	0.104443880630558	9	3527.52941176471	1530.25872476058	4552	1231.83672387444	2616.88888888889	1171.82554636392
84	11	Repeated.Sorbitol	24	Glu2	Glu2Sor1	22	Passed	7650	4049	V3	OFF	3	0.512556053811659	0.326285496553117	18	0.699663677130045	0.405790963012244	8	0.362869955156951	0.130409741823905	10	3694.66666666667	1665.70331374221	4891	1128.26288729938	2737.6	1400.29101737222
84	11	Repeated.Sorbitol	24	Glu2	Glu2Sor1	23	Passed	8010	4409	V3	ON	4	0.646586945690085	0.373016228723164	18	0.843161434977578	0.474479165636076	8	0.48932735426009	0.160916623376183	10	3748.88888888889	1645.95221461938	4965	1104.44659704048	2776	1342.4912166069
84	11	Repeated.Sorbitol	24	Glu2	Glu2Sor1	24	Passed	8370	4769	V3	ON	4	0.842351768809168	0.475504373030741	18	1.09114349775785	0.606022662939713	8	0.643318385650224	0.205915085485406	10	3543.11111111111	1643.47726371248	4750	1295.83596845544	2577.6	1210.51863999601
84	11	Repeated.Sorbitol	24	Glu2	Glu2Sor1	25	Passed	8730	5129	V3	OFF	4	0.981215744892875	0.511750396362582	18	1.22937219730942	0.653173412890287	8	0.782690582959641	0.253613881860752	10	3647.55555555556	1582.3888947977	4838	1145.82272376041	2695.2	1200.45295155158
84	11	Repeated.Sorbitol	24	Glu2	Glu2Sor1	26	Passed	9090	5489	V3	OFF	4	1.15147510030682	0.560478075089236	19	1.36737668161435	0.720853407761559	8	0.9944557684468	0.37052947798912	11	3689.68421052632	1670.09264721823	4970	1111.64845419507	2758.54545454545	1374.9382796065
84	11	Repeated.Sorbitol	24	Glu2	Glu2Sor1	27	Passed	9450	5849	V3	ON	5	1.33094170403587	0.609184311420077	19	1.53374439461883	0.767145287149249	8	1.18344883815736	0.446317058052018	11	3818.94736842105	1639.25014949872	5007	1114.50437415023	2954.90909090909	1420.20290483758
84	11	Repeated.Sorbitol	24	Glu2	Glu2Sor1	28	Passed	9810	6209	V3	ON	5	1.67302336558886	0.784538389847241	19	1.94764573991031	0.985742253676205	8	1.47329800244598	0.568776070390062	11	3641.68421052632	1593.95430900051	4863	1158.2800056241	2753.45454545455	1254.18374759334
84	11	Repeated.Sorbitol	24	Glu2	Glu2Sor1	29	Passed	10170	6569	V3	OFF	5	1.83851781921171	0.831044856473913	19	2.10280269058296	1.00812770852178	8	1.64631064003261	0.659699786476566	11	3733.05263157895	1563.99763688668	4941	1116.66390902289	2854.54545454545	1230.38240914249
84	11	Repeated.Sorbitol	24	Glu2	Glu2Sor1	30	Passed	10530	6929	V3	OFF	5	1.87382582015577	0.794942468892668	19	2.09988789237668	0.959845025872995	8	1.70941704035874	0.64957840203018	11	3989.05263157895	1447.67635554683	5033	1105.50156684001	3229.81818181818	1187.83212771686
84	11	Repeated.Sorbitol	24	Glu2	Glu2Sor1	31	Passed	10890	7289	V3	ON	6	2.05919282511211	0.838003536951237	19	2.24058295964126	0.960025757117054	8	1.92727272727273	0.757251704592561	11	4018.94736842105	1354.65934519364	4932	1042.94089683247	3354.90909090909	1178.89859229244
84	11	Repeated.Sorbitol	24	Glu2	Glu2Sor1	32	Passed	11250	7649	V3	ON	6	2.54982298796318	1.09399740820349	19	2.83811659192825	1.2588855296851	8	2.34015491235222	0.964412937953536	11	3887.15789473684	1366.34310247617	4867	1096.16213607816	3174.54545454545	1092.07951758435
84	11	Repeated.Sorbitol	24	Glu2	Glu2Sor1	33	Passed	11610	8009	V3	OFF	6	2.79088978050507	1.12395275260955	19	3.05818385650224	1.24450565958282	8	2.59649408887077	1.04451138557451	11	3934.31578947368	1295.46375448381	4878	1016.76686469557	3248	1032.75011498426
84	11	Repeated.Sorbitol	24	Glu2	Glu2Sor1	34	Passed	11970	8369	V3	OFF	6	2.8229879631815	1.10376875137411	19	3.02634529147982	1.13461973568102	8	2.67509172441908	1.11114916682592	11	4213.8947368421	1202.36460982963	5091	934.215025722512	3576	963.45378716366
84	11	Repeated.Sorbitol	24	Glu2	Glu2Sor1	35	Passed	12330	8729	V3	ON	7	3.09728581543545	1.19020321548406	19	3.30605381165919	1.1852743000075	8	2.94545454545455	1.22727860084435	11	4267.36842105263	1200.91022009355	5066	1032.59561992375	3686.54545454545	983.979305029975
84	11	Repeated.Sorbitol	24	Glu2	Glu2Sor1	36	Passed	12690	9089	V3	ON	7	3.29549209346236	1.2813655939708	19	3.52713004484305	1.29696267908217	8	3.12702812882185	1.30529477496577	11	4081.26315789474	1216.01246531007	4915	1069.46341685913	3474.90909090909	948.938085919777
84	11	Repeated.Sorbitol	24	Glu2	Glu2Sor1	37	Passed	13050	9449	V3	OFF	7	3.53320745810715	1.35458693160515	19	3.79786995515695	1.3607404157472	8	3.34072564207093	1.38199459471865	11	4210.52631578947	1122.74917394863	5023	929.687505102041	3619.63636363636	867.0860710134
84	11	Repeated.Sorbitol	24	Glu2	Glu2Sor1	38	Passed	13410	9809	V3	OFF	7	3.39093698371489	1.23451302721003	19	3.63856502242152	1.23386542227599	8	3.21084386465552	1.26206617437508	11	4413.05263157895	1068.20625732446	5077	946.746006064985	3930.18181818182	904.07143724175
84	11	Repeated.Sorbitol	24	Glu2	Glu2Sor1	39	Passed	13770	10169	V3	ON	8	3.72735426008969	1.36370602400506	19	3.97937219730942	1.36767213053678	8	3.54406848756625	1.39653750461133	11	4550.31578947368	1126.09319984486	5203	1062.69683890965	4075.63636363636	950.461705985809
84	11	Repeated.Sorbitol	24	Glu2	Glu2Sor1	40	Passed	14130	10529	V3	ON	8	4.07165447250413	1.52711824736399	19	4.3347533632287	1.49777677816237	8	3.88030982470444	1.59115577107644	11	4320	1195.02078085139	5061	1139.15005909795	3781.09090909091	950.494761116068
84	11	Repeated.Sorbitol	24	Glu2	Glu2Sor1	41	Passed	14490	10889	V3	OFF	8	3.91621430257258	1.37726480154379	19	4.15	1.3490370876168	8	3.74618834080717	1.43697249225367	11	4361.26315789474	1060.49301124552	5008	1037.5884127561	3890.90909090909	832.332800572638
84	11	Repeated.Sorbitol	24	Glu2	Glu2Sor1	42	Passed	14850	11249	V3	OFF	8	3.91149398159075	1.38836436961653	19	4.15078475336323	1.36378764271232	8	3.73746432939258	1.44517659695759	11	4611.78947368421	1092.01666546844	5177	1177.51457376483	4200.72727272727	857.019613650597
84	11	Repeated.Sorbitol	24	Glu2	Glu2Sor1	43	Passed	15210	11609	V3	ON	9	4.16747698843521	1.45377077278878	19	4.40829596412556	1.4286809120852	8	3.99233591520587	1.51501873432312	11	4614.73684210526	1026.13064156922	5118	1003.05134464792	4248.72727272727	917.083757451749
84	11	Repeated.Sorbitol	24	Glu2	Glu2Sor1	44	Passed	15570	11969	V3	ON	9	4.5449610573519	1.5907671354653	19	4.79708520179372	1.54132932932623	8	4.36159804321239	1.67455887023138	11	4387.78947368421	1125.73253084121	5011	1132.57380711874	3934.54545454545	920.054385744274
84	11	Repeated.Sorbitol	24	Glu2	Glu2Sor1	45	Passed	15930	12329	V3	OFF	9	4.78612225631343	1.64437728422457	19	5.06367713004484	1.61770766157776	8	4.58426416632695	1.71138031911545	11	4619.36842105263	1131.14240239809	5247	1122.09956268213	4162.90909090909	936.678541928388
84	11	Repeated.Sorbitol	24	Glu2	Glu2Sor1	46	Passed	16290	12689	V3	OFF	9	4.71125796554166	1.6289673552045	19	5.01233183856502	1.61425572720566	8	4.49229514879739	1.68137791842465	11	4544.42105263158	950.177428798869	5006	1022.95258932171	4208.72727272727	773.434559728112
84	11	Repeated.Sorbitol	24	Glu2	Glu2Sor1	47	Passed	16650	13049	V3	ON	10	4.66452678782157	1.59683698230686	19	4.89495515695067	1.61010313663782	8	4.49694251936404	1.64369274096713	11	4726.31578947368	1078.78311344216	5277	1132.33160211259	4325.81818181818	882.172524870483
84	11	Repeated.Sorbitol	24	Glu2	Glu2Sor1	48	Passed	17010	13409	V3	ON	10	5.31229643615766	1.82303258479738	19	5.56838565022422	1.83682289613131	8	5.12604973501834	1.87878717200488	11	4514.1052631579	1113.37993389183	5036	1076.5702153466	4134.54545454545	1021.58351236072
84	11	Repeated.Sorbitol	24	Glu2	Glu2Sor1	49	Passed	17370	13769	V3	OFF	10	5.24739202265754	1.74145594883677	19	5.48015695067265	1.73090976842015	8	5.07810843864655	1.81292680665086	11	4640.84210526316	997.689400740971	5151	994.590511574631	4269.81818181818	860.00625790535
84	11	Repeated.Sorbitol	24	Glu2	Glu2Sor1	50	Passed	17730	14129	V3	OFF	10	5.21380169407075	1.74454232106622	18	5.34809417040359	1.70450861223034	8	5.10636771300448	1.86014129837263	10	4664.88888888889	1092.06813453077	5155	1135.30713276817	4272.8	930.528738585399
84	11	Repeated.Sorbitol	24	Glu2	Glu2Sor1	51	Passed	18090	14489	V3	ON	11	5.07792725460887	1.63153495155606	18	5.15582959641256	1.53410939602394	8	5.01560538116592	1.78545279777642	10	4766.22222222222	1127.75652125884	5272	1208.28378880365	4361.6	926.034700573724
84	11	Repeated.Sorbitol	24	Glu2	Glu2Sor1	52	Passed	18450	14849	V3	ON	11	5.60179372197309	1.82736945584871	18	5.7097533632287	1.72205696848235	8	5.51542600896861	1.99559369245686	10	4489.33333333333	1101.40957814227	4923	1024.42792397932	4142.4	1083.63700359279
84	11	Repeated.Sorbitol	24	Glu2	Glu2Sor1	53	Passed	18810	15209	V3	OFF	11	5.72107623318386	1.80665726305191	18	5.85908071748879	1.73508199193421	8	5.61067264573991	1.94765841947304	10	4666.22222222222	1087.55979176025	5122	1080.54377844808	4301.6	996.82732261466
84	11	Repeated.Sorbitol	24	Glu2	Glu2Sor1	54	Passed	19170	15569	V3	OFF	11	5.48794220229198	1.75279903360954	18	5.56737668161435	1.6528327944988	8	5.42439461883408	1.91529865138902	10	4885.77777777778	1184.90205877485	5368	1049.30344242536	4500	1193.13145405972
84	11	Repeated.Sorbitol	24	Glu2	Glu2Sor1	55	Passed	19530	15929	V3	ON	12	5.47204783258595	1.712875819834	18	5.53531390134529	1.62197993511644	8	5.42143497757848	1.86796594713524	10	4861.77777777778	1220.49881584421	5432	1174.4012456202	4405.6	1104.87598097403
84	11	Repeated.Sorbitol	24	Glu2	Glu2Sor1	56	Passed	19890	16289	V3	ON	12	5.74853014449427	1.78980569940316	18	5.85739910313901	1.67444285882073	8	5.66143497757848	1.96244994311336	10	4487.55555555556	1106.32142027863	4971	916.828695636681	4100.8	1133.21222882369
84	11	Repeated.Sorbitol	24	Glu2	Glu2Sor1	57	Passed	20250	16649	V3	OFF	12	6.02934728450423	1.85421565579501	18	6.24237668161435	1.74072283015483	8	5.85892376681614	2.01614762255171	10	4489.33333333333	986.520921933116	4975	722.768486940518	4100.8	1026.94160820695
84	11	Repeated.Sorbitol	24	Glu2	Glu2Sor1	58	Failed	20610	17009	V3	OFF	12	5.93714499252616	1.77844675132627	18	6.05414798206278	1.66693718293488	8	5.84354260089686	1.94710468038867	10	4615.77777777778	984.109484317768	5055	846.60734700332	4264.4	981.428346849631
84	11	Repeated.Sorbitol	24	Glu2	Glu2Sor1	59	Passed	20970	17369	V3	ON	13	5.84494270054808	1.73109386819374	18	5.86591928251121	1.60647585065449	8	5.82816143497758	1.91113616041013	10	4742.22222222222	1025.36877472596	5135	988.800716597059	4428	989.266844126947
84	11	Repeated.Sorbitol	24	Glu2	Glu2Sor1	60	Passed	21330	17729	V3	ON	13	6.26238166417539	1.84472536856479	18	6.24798206278027	1.73585233802127	8	6.27390134529148	2.02088895339706	10	4552	1066.38388408457	5051	990.800542130309	4152.8	993.006299633145
84	11	Repeated.Sorbitol	24	Glu2	Glu2Sor1	61	Passed	21690	18089	V3	OFF	13	6.27105132037867	1.83332442907929	18	6.21670403587444	1.68309783379977	8	6.31452914798206	2.03486481663514	10	4659.55555555556	1060.11754188598	5155	980.811908573708	4263.2	990.891495349292
84	11	Repeated.Sorbitol	24	Glu2	Glu2Sor1	62	Passed	22050	18449	V3	OFF	13	6.11743603270905	1.91052532753323	17	6.04585201793722	1.6340346176986	8	6.18106626806178	2.22580870360772	9	4780.23529411765	979.800459877658	5252	982.191136475701	4360.88888888889	809.636406735215
84	11	Repeated.Sorbitol	24	Glu2	Glu2Sor1	63	Passed	22410	18809	V3	ON	14	6.16586652598259	1.92431782774902	17	6.0817264573991	1.63837082339881	8	6.2406576980568	2.24586267017877	9	4772.23529411765	979.6167317765	5213	1076.82443190283	4380.44444444444	733.300605330295
84	11	Repeated.Sorbitol	24	Glu2	Glu2Sor1	64	Passed	22770	19169	V3	ON	14	6.57288314428911	2.04020079045162	17	6.45515695067265	1.72392219660591	8	6.67752864972596	2.38709871697099	9	4656	1064.38714761124	5135	1132.70699779649	4230.22222222222	842.498928452995
84	11	Repeated.Sorbitol	24	Glu2	Glu2Sor1	65	Failed	23130	19529	V3	OFF	14	6.38731205486679	1.93141668907335	17	6.25874439461883	1.59078377353323	8	6.50159441953164	2.28369203414086	9	4754.11764705882	1018.41947904295	5194	1088.56077985043	4363.11111111111	819.767717778098
84	11	Repeated.Sorbitol	24	Glu2	Glu2Sor1	66	Passed	23490	19889	V3	OFF	14	6.20174096544447	1.82708469965882	17	6.06233183856502	1.46079663113259	8	6.32566018933732	2.18462369211579	9	4852.23529411765	986.367548724344	5253	1051.53982330675	4496	821.549755036175
84	11	Repeated.Sorbitol	24	Glu2	Glu2Sor1	67	Failed	23850	20249	V3	ON	15	6.45586916380902	1.8923802418172	17	6.29641255605381	1.47688840392948	8	6.59760837070254	2.28158472523213	9	4722.58823529412	997.262193383937	5141.5	1045.7925224441	4350.22222222222	837.028341482201
84	11	Repeated.Sorbitol	24	Glu2	Glu2Sor1	68	Passed	24210	20609	V3	ON	15	6.70999736217357	1.96511945646809	17	6.5304932735426	1.4998187495887	8	6.86955655206776	2.38626307543058	9	4592.94117647059	1022.04454835566	5030	1049.27512393761	4204.44444444444	874.630080535639
84	11	Repeated.Sorbitol	24	Glu2	Glu2Sor1	69	Passed	24570	20969	V3	OFF	15	6.46446847797415	1.81439848299371	17	6.31681614349776	1.33925124885152	8	6.59571499750872	2.23013653711958	9	4545.41176470588	1093.36630748937	5032	1192.98521126027	4112.88888888889	835.678832513491
84	11	Repeated.Sorbitol	24	Glu2	Glu2Sor1	70	Failed	24930	21329	V3	OFF	15	6.53185615053196	1.82871774879434	17	6.38019431988042	1.33635921158284	8	6.66666666666667	2.25440598370872	9	4552.78431372549	1085.04818723753	5038	1173.72179716612	4121.48148148148	839.362838889501
84	11	Repeated.Sorbitol	24	Glu2	Glu2Sor1	71	Failed	25290	21689	V3	ON	16	6.59924382308977	1.84844371755501	17	6.44357249626308	1.34387046928269	8	6.73761833582461	2.28198915192665	9	4560.1568627451	1083.36244908084	5044	1162.50501279001	4130.07407407407	850.094664300162
84	11	Repeated.Sorbitol	24	Glu2	Glu2Sor1	72	Passed	25650	22049	V3	ON	16	6.66663149564759	1.87340560790486	17	6.50695067264574	1.36161286533054	8	6.80857000498256	2.31276748173773	9	4567.52941176471	1088.33991230033	5050	1159.56839261117	4138.66666666667	867.612816871673
84	11	Repeated.Sorbitol	24	Glu2	Glu2Sor1	73	Failed	26010	22409	V3	OFF	16	6.28455717488789	1.76271971274272	16	6.29394618834081	1.27368485910452	8	6.27516816143498	2.24405212207147	8	4768	1068.3979283644	5228	1089.80522506154	4308	880.161024228765
84	11	Repeated.Sorbitol	24	Glu2	Glu2Sor1	74	Passed	26370	22769	V3	OFF	16	6.03054932735426	1.68077636818919	16	6.08094170403587	1.19056123161629	8	5.98015695067265	2.15182498652101	8	4909	1077.44636370757	5406	1073.72781866329	4412	877.575881944934
84	11	Repeated.Sorbitol	24	Glu2	Glu2Sor1	75	Passed	26730	23129	V3	ON	17	6.45835201793722	1.82777257401723	16	6.4792600896861	1.2937825525371	8	6.43744394618834	2.34176921281964	8	5112	1107.47665137164	5651	1133.1548879125	4573	824.703583113351
84	11	Repeated.Sorbitol	24	Glu2	Glu2Sor1	76	Passed	27090	23489	V3	ON	17	6.5362668161435	1.85883920901485	16	6.51816143497758	1.3647079494082	8	6.55437219730942	2.35393314285092	8	4680	1101.0511341441	5159	1081.95326014706	4201	950.134426579433
84	11	Repeated.Sorbitol	24	Glu2	Glu2Sor1	77	Failed	27450	23849	V3	OFF	17	6.49719730941704	1.83444081166147	16	6.50896860986547	1.31795486431629	8	6.48542600896861	2.33960754295872	8	4691	1116.20643252044	5189	1134.47130543577	4193	903.288594920962
84	11	Repeated.Sorbitol	24	Glu2	Glu2Sor1	78	Passed	27810	24209	V3	OFF	17	6.45812780269058	1.81808593000614	16	6.49977578475336	1.28445270856473	8	6.4164798206278	2.33008468696376	8	4702	1195.14930726946	5219	1286.72474579009	4185	891.185406395004
84	11	Repeated.Sorbitol	24	Glu2	Glu2Sor1	79	Failed	28170	24569	V3	ON	18	6.59027466367713	1.85264005243552	16	6.62769058295964	1.32491614190647	8	6.55285874439462	2.36564424207632	8	4686	1081.42128701076	5162	1125.89672198272	4210	848.810933011586
84	11	Repeated.Sorbitol	24	Glu2	Glu2Sor1	80	Passed	28530	24929	V3	ON	18	6.72242152466368	1.8912363469611	16	6.75560538116592	1.37248400701274	8	6.68923766816143	2.40380705967915	8	4670	995.741331872892	5105	992.317345553183	4235	841.092486845871
84	11	Repeated.Sorbitol	24	Glu2	Glu2Sor1	81	Failed	28890	25289	V3	OFF	18	6.74696562032885	1.84098133017631	15	6.90762331838565	1.23887984707415	7	6.60639013452915	2.32690057343645	8	4776	995.294069968412	5256.57142857143	1087.53771691573	4355.5	731.037423314097
84	11	Repeated.Sorbitol	24	Glu2	Glu2Sor1	82	Passed	29250	25649	V3	OFF	18	6.67964125560538	1.77017998116687	15	6.8580397181294	1.14596757972897	7	6.52354260089686	2.25427700659895	8	4904	994.811683543315	5393.14285714286	1148.19211931503	4476	632.99018272685
84	11	Repeated.Sorbitol	24	Glu2	Glu2Sor1	83	Failed	29610	26009	V3	ON	19	6.83799701046338	1.80497111196756	15	7.0304932735426	1.20981865455621	7	6.66956278026906	2.27855149948837	8	4740	974.503536605765	5177.14285714286	1077.01492230012	4357.5	739.432794203001
84	11	Repeated.Sorbitol	24	Glu2	Glu2Sor1	84	Passed	29970	26369	V3	ON	19	6.99635276532138	1.8447645502612	15	7.2029468289558	1.28088534762744	7	6.81558295964126	2.30651234145339	8	4576	978.170887787142	4961.14285714286	1022.71198757217	4239	859.644444772705
84	11	Repeated.Sorbitol	24	Glu2	Glu2Sor1	85	Failed	30330	26729	V3	OFF	19	6.69390881913303	1.8370732163622	12	7.11741405082212	1.37286532046411	6	6.27040358744395	2.26040447305997	6	4724	955.958158080154	5094	956.884110015419	4354	875.383344598239
84	11	Repeated.Sorbitol	24	Glu2	Glu2Sor1	86	Passed	30690	27089	V3	OFF	19	6.68191330343797	1.83259074626284	12	7.12002989536622	1.39108388432771	6	6.24379671150972	2.23442841158605	6	4703.33333333333	944.070618827497	5060	991.441778421708	4346.66666666667	820.078695410792
84	11	Repeated.Sorbitol	24	Glu2	Glu2Sor1	87	Failed	31050	27449	V3	ON	20	6.67537369207773	1.80252628743815	12	7.08288490284006	1.39205212501436	6	6.2678624813154	2.19354876624216	6	4702	969.239626999152	5038	1022.60764714528	4366	866.059582245933
84	11	Repeated.Sorbitol	24	Glu2	Glu2Sor1	88	Passed	31410	27809	V3	ON	20	6.66883408071749	1.77542630736486	12	7.0457399103139	1.39542612137165	6	6.29192825112108	2.15558613597688	6	4700.66666666667	1017.51044965225	5016	1081.69940371621	4385.33333333333	932.203125218247
84	11	Repeated.Sorbitol	24	Glu2	Glu2Sor1	89	Failed	31770	28169	V3	OFF	20	6.92417448022829	1.75728416494628	11	7.12100149476831	1.37581139632724	6	6.68798206278027	2.2860890096502	5	4726.90909090909	951.996791438443	5250.66666666667	996.257530293582	4098.4	346.151411957253
84	11	Repeated.Sorbitol	24	Glu2	Glu2Sor1	90	Passed	32130	28529	V3	OFF	20	7.01263758662862	1.76217078210862	11	7.19626307922272	1.3648041895128	6	6.79228699551569	2.30726702130534	5	4888	978.011042882441	5485.33333333333	924.332984733676	4171.2	381.852327477521
84	11	Repeated.Sorbitol	24	Glu2	Glu2Sor1	91	Failed	32490	28889	V3	ON	21	7.20354667753771	1.85615541759995	11	7.36958146487294	1.43190411938786	6	7.00430493273543	2.44118263548965	5	4712.72727272727	988.956327742443	5316.66666666667	937.971996739064	3988	376.425291392595
84	11	Repeated.Sorbitol	24	Glu2	Glu2Sor1	92	Passed	32850	29249	V3	ON	21	7.3944557684468	1.95298521002562	11	7.54289985052317	1.50292363009126	6	7.21632286995516	2.57666182277131	5	4537.45454545455	1013.93691752854	5148	965.673236659275	3804.8	417.596934854651
84	11	Repeated.Sorbitol	24	Glu2	Glu2Sor1	93	Failed	33210	29609	V3	OFF	21	7.14668659691081	1.99840507858472	9	7.35757847533632	1.36665825683198	5	6.88307174887892	2.82710780520168	4	4710.66666666667	909.780193233508	5276	855.368926253462	4004	182.076906827857
84	11	Repeated.Sorbitol	24	Glu2	Glu2Sor1	94	Passed	33570	29969	V3	OFF	21	7.30493273542601	2.07966935677613	9	7.52860986547085	1.3804245870236	5	7.02533632286996	2.96732511408786	4	4700.44444444444	822.076503604	5168	848.056601884568	4116	153.118690346193
84	11	Repeated.Sorbitol	24	Glu2	Glu2Sor1	95	Failed	33930	30329	V3	ON	22	7.53298455406079	2.14217154723855	9	7.78331838565022	1.45663655110937	5	7.22006726457399	3.02869759015576	4	4632.88888888889	832.84278895306	5097.6	842.836164387836	4052	304.420761447047
84	11	Repeated.Sorbitol	24	Glu2	Glu2Sor1	96	Passed	34290	30689	V3	ON	22	7.76103637269557	2.21009482055183	9	8.0380269058296	1.53627373291509	5	7.41479820627803	3.09690505441022	4	4565.33333333333	869.593008251561	5027.2	859.31321414255	3988	481.663783151692
84	11	Repeated.Sorbitol	24	Glu2	Glu2Sor1	97	Passed	34650	31049	V3	OFF	22	8.03188839063279	2.30259443741586	9	8.28807174887892	1.5909360136427	5	7.71165919282511	3.24308921791147	4	4602.66666666667	928.87028157865	5145.6	855.801846223762	3924	467.823328476324
84	11	Repeated.Sorbitol	24	Glu2	Glu2Sor1	98	Failed	35010	31409	V3	OFF	22	8.06394286663345	2.28967943105152	9	8.38463378176383	1.66954655568926	5	7.66307922272048	3.14295680371776	4	4470.81481481481	833.060340470123	4993.6	746.22987223926	3817.33333333333	288.563235254841
84	11	Repeated.Sorbitol	24	Glu2	Glu2Sor1	99	Failed	35370	31769	V3	ON	23	8.09599734263411	2.28255376498267	9	8.48119581464873	1.7485274850345	5	7.61449925261585	3.0431217030998	4	4338.96296296296	821.75902869063	4841.6	683.079562634463	3710.66666666667	480.85602680898
84	11	Repeated.Sorbitol	24	Glu2	Glu2Sor1	100	Passed	35730	32129	V3	ON	23	8.12805181863478	2.28127168973511	9	8.57775784753363	1.82783078878406	5	7.56591928251121	2.94361416711795	4	4207.11111111111	898.162073966114	4689.6	679.42092991017	3604	814.076163512973
84	11	Repeated.Sorbitol	24	Glu2	Glu2Sor1	101	Failed	36090	32489	V3	ON	23	7.85941704035874	2.11353807695301	8	8.00235426008969	1.02996023419128	4	7.7164798206278	3.05086871654562	4	4337.5	1120.64254527736	4969	1030.55907157232	3706	897.10348715556
84	11	Repeated.Sorbitol	24	Glu2	Glu2Sor1	102	Passed	36450	32849	V3	OFF	23	8.02399103139014	2.23940073296047	8	8.18094170403588	1.28297782285946	4	7.86704035874439	3.16065631942102	4	4475	1301.65213698372	5142	1339.7134021872	3808	985.981744252904
84	11	Repeated.Sorbitol	24	Glu2	Glu2Sor1	103	Failed	36810	33209	V3	OFF	24	8.23604260089686	2.2748805105492	8	8.38957399103139	1.32775447320688	4	8.08251121076233	3.20146833164204	4	4276	1295.57841467486	5083	1280.11822370696	3469	735.654810356053
84	11	Repeated.Sorbitol	24	Glu2	Glu2Sor1	104	Passed	37170	33569	V3	ON	24	8.44809417040359	2.31515169339997	8	8.59820627802691	1.37340685478136	4	8.29798206278027	3.24964014515696	4	4077	1356.10829740317	5024	1249.99839999898	3130	580.588207481574
84	11	Repeated.Sorbitol	24	Glu2	Glu2Sor1	105	Failed	37530	33929	V3	ON	24	8.34072175955584	2.41272630515208	7	8.14180368709517	1.05405386156804	3	8.48991031390134	3.29128628136066	4	4233.14285714286	1433.22757823218	5498.66666666667	1077.50163701861	3284	729.083442869653
84	11	Repeated.Sorbitol	24	Glu2	Glu2Sor1	106	Failed	37890	34289	V3	OFF	24	8.51270553064275	2.49261527970478	7	8.28719481813652	1.29980164777253	3	8.68183856502242	3.34827456913572	4	4347.42857142857	1466.40459419031	5560	1007.07188312343	3438	1025.41655492347
84	11	Repeated.Sorbitol	24	Glu2	Glu2Sor1	107	Passed	38250	34649	V3	OFF	25	8.68468930172966	2.58853714252574	7	8.43258594917788	1.54654447776334	3	8.8737668161435	3.41983810820923	4	4461.71428571429	1554.92311860166	5621.33333333333	937.138908237905	3592	1377.25524141315
84	11	Repeated.Sorbitol	24	Glu2	Glu2Sor1	108	Passed	38610	35009	V3	ON	25	8.55515695067264	2.45747258572338	7	8.29925261584454	1.46302531355262	3	8.74708520179372	3.24604046089155	4	4481.14285714286	1264.28206617714	5602.66666666667	704.287819952421	3640	815.450795572608
84	11	Repeated.Sorbitol	24	Glu2	Glu2Sor1	109	Failed	38970	35369	V3	ON	25	8.89308135810378	2.57367972650637	7	8.60866965620329	1.503504879469	3	9.10639013452915	3.40574209131534	4	4342.85714285714	1337.05290702742	5549.33333333333	565.322326936884	3438	902.822241640069
84	11	Repeated.Sorbitol	24	Glu2	Glu2Sor1	110	Passed	39330	35729	V3	OFF	25	9.23100576553491	2.69116943569037	7	8.91808669656203	1.54757185647544	3	9.46569506726457	3.56605893497235	4	4204.57142857143	1443.0697438843	5496	456.280615411174	3236	1052.36748967903
84	11	Repeated.Sorbitol	24	Glu2	Glu2Sor1	111	Failed	39690	36089	V3	OFF	26	9.03074951953876	2.52678133576743	7	8.76741405082212	1.5325075421788	3	9.22825112107623	3.32898986387433	4	4408	1459.10657595667	5732	782.161108723772	3415	884.548095545592
84	11	Repeated.Sorbitol	24	Glu2	Glu2Sor1	112	Passed	40050	36449	V3	ON	26	8.8304932735426	2.36939322997573	7	8.61674140508221	1.51765265717578	3	8.99080717488789	3.1004158173915	4	4611.42857142857	1553.02960447667	5968	1219.86228730951	3594	781.830331124769
84	11	Repeated.Sorbitol	24	Glu2	Glu2Sor1	113	Failed	40410	36809	V3	ON	26	7.42092675635276	1.49522278031365	3	NA	NA	1	7.60190582959641	2.06757388642461	2	4714.66666666667	1915.90848772412	6886	NA	3629	519.016377390926
84	11	Repeated.Sorbitol	24	Glu2	Glu2Sor1	114	Failed	40770	37169	V3	OFF	26	7.53662182361734	1.2538331770427	3	NA	NA	1	7.68273542600897	1.73669230518328	2	4549.33333333333	1865.22849359893	6644	NA	3502	613.768686069923
84	11	Repeated.Sorbitol	24	Glu2	Glu2Sor1	115	Failed	41130	37529	V3	OFF	27	7.65231689088191	1.01256127522648	3	NA	NA	1	7.76356502242152	1.40581072394196	2	4384	1818.03300300077	6402	NA	3375	708.520994748921
84	11	Repeated.Sorbitol	24	Glu2	Glu2Sor1	116	Passed	41490	37889	V3	ON	27	7.76801195814649	0.771517506913939	3	NA	NA	1	7.84439461883408	1.07492914270063	2	4218.66666666667	1774.6000488373	6160	NA	3248	803.273303427918
84	11	Repeated.Sorbitol	24	Glu2	Glu2Sor1	117	Failed	41850	38249	V3	ON	27	8.0575485799701	0.974121746026145	3	NA	NA	1	8.23251121076233	1.30925735404451	2	3901.33333333333	2292.32225774068	6392	NA	2656	1097.42972440152
84	11	Repeated.Sorbitol	24	Glu2	Glu2Sor1	118	Passed	42210	38609	V3	OFF	27	8.34708520179372	1.18987598612375	3	NA	NA	1	8.62062780269058	1.54358556538839	2	3584	2810.5970895879	6624	NA	2064	1391.58614537513
84	11	Repeated.Sorbitol	24	Glu2	Glu2Sor1	119	Passed	42570	38969	V3	OFF	28	9.05156950672646	1.63934621467913	2	NA	NA	0	9.05156950672646	1.63934621467913	2	1496	893.782971419796	NA	NA	1496	893.782971419796
84	12	Repeated.Sorbitol	24	Glu2	Glu2Sor1	1	Passed	99	-3502	V3	OFF	NA	0.00287698412698413	0.00884759910487784	9	0.00287698412698413	0.00884759910487784	9	NA	NA	0	2976.88888888889	1236.35881163646	2976.88888888889	1236.35881163646	NA	NA
84	12	Repeated.Sorbitol	24	Glu2	Glu2Sor1	2	Passed	459	-3142	V3	OFF	NA	-0.00902777777777777	0.00646080159109893	9	-0.00902777777777777	0.00646080159109893	9	NA	NA	0	3128	1094.9337879525	3128	1094.9337879525	NA	NA
84	12	Repeated.Sorbitol	24	Glu2	Glu2Sor1	3	Passed	819	-2782	V3	OFF	NA	-0.00912698412698414	0.00508571651506996	9	-0.00912698412698414	0.00508571651506996	9	NA	NA	0	3246.22222222222	900.86871654223	3246.22222222222	900.86871654223	NA	NA
84	12	Repeated.Sorbitol	24	Glu2	Glu2Sor1	4	Passed	1179	-2422	V3	OFF	NA	-0.00294642857142859	0.0280900986521986	10	-0.0117063492063492	0.00493993829544577	9	NA	NA	1	3029.6	1242.52388307026	3337.77777777778	817.555162936694	256	NA
84	12	Repeated.Sorbitol	24	Glu2	Glu2Sor1	5	Passed	1539	-2062	V3	OFF	NA	-0.00705357142857142	0.0118484531410955	10	-0.0107142857142857	0.00267857142857142	9	NA	NA	1	3160.8	1056.85790067644	3435.55555555556	638.198854415908	688	NA
84	12	Repeated.Sorbitol	24	Glu2	Glu2Sor1	6	Passed	1899	-1702	V3	OFF	NA	-0.00949675324675324	0.0130386049098931	11	-0.0132936507936508	0.00191727659623886	9	0.00758928571428573	0.0309359216769114	2	3261.09090909091	1019.12133277107	3495.11111111111	581.768949937268	2208	2228.8005743
84	12	Repeated.Sorbitol	24	Glu2	Glu2Sor1	7	Passed	2259	-1342	V3	OFF	NA	-0.00941558441558441	0.0104075408386409	11	-0.0125	0.00214099621576461	9	0.00446428571428571	0.0239911229331151	2	3333.81818181818	977.415962441971	3558.22222222222	543.908489035099	2324	2166.57517755558
84	12	Repeated.Sorbitol	24	Glu2	Glu2Sor1	8	Passed	2619	-982	V3	OFF	NA	-0.00401785714285715	0.026684060354347	12	-0.0135912698412698	0.00259458270448851	9	0.0247023809523809	0.0473242362150023	3	3140	1176.3165931299	3599.11111111111	354.410935371796	1762.66666666667	1820.42339397552
84	12	Repeated.Sorbitol	24	Glu2	Glu2Sor1	9	Passed	2979	-622	V3	OFF	NA	-0.00877976190476189	0.0132914632280781	12	-0.0139880952380952	0.00244518998886236	9	0.00684523809523813	0.0214347709286081	3	3310	1132.8567268796	3755.55555555556	423.000919358076	1973.33333333333	1664.16024869402
84	12	Repeated.Sorbitol	24	Glu2	Glu2Sor1	10	Passed	3339	-262	V3	OFF	NA	-0.00892857142857143	0.0103845360985191	12	-0.0131944444444444	0.00267029143525692	9	0.00386904761904761	0.0153958537575923	3	3326	958.624013886571	3707.55555555556	377.509970434925	2181.33333333333	1365.17446992439
84	12	Repeated.Sorbitol	24	Glu2	Glu2Sor1	11	Passed	3699	98	V3	ON	1	-0.00288461538461539	0.0158472872220209	13	-0.010218253968254	0.0026452959575344	9	0.0136160714285714	0.0214827563938828	4	2838.15384615385	1056.81359489693	3360.88888888889	413.52038778168	1662	1160.69634271846
84	12	Repeated.Sorbitol	24	Glu2	Glu2Sor1	12	Passed	4059	458	V3	ON	1	-0.0029532967032967	0.0141473236139188	13	-0.00952380952380952	0.00328056661979889	9	0.0118303571428571	0.018734049337819	4	2906.46153846154	1034.90745281761	3407.11111111111	340.59816662911	1780	1237.3132182273
84	12	Repeated.Sorbitol	24	Glu2	Glu2Sor1	13	Passed	4419	818	V3	OFF	1	-0.00274725274725276	0.014559602617801	13	-0.00922619047619049	0.00275197053703973	9	0.0118303571428571	0.0204563035001722	4	2926.76923076923	1049.08262733417	3432	367.869542093389	1790	1246.05617850882
84	12	Repeated.Sorbitol	24	Glu2	Glu2Sor1	14	Passed	4779	1178	V3	OFF	1	-0.00350274725274725	0.011948180894496	13	-0.00892857142857143	0.00299473389843722	9	0.00870535714285716	0.0161271355965968	4	3206.76923076923	1064.11451089988	3720	359.110010999415	2052	1271.71485273495
84	12	Repeated.Sorbitol	24	Glu2	Glu2Sor1	15	Passed	5139	1538	V3	ON	2	0.017032967032967	0.0127497454084431	13	0.014781746031746	0.00946082221741211	9	0.0220982142857143	0.0190295906124528	4	3172.30769230769	1043.65826020904	3667.55555555556	391.000994599474	2058	1248.12606200923
84	12	Repeated.Sorbitol	24	Glu2	Glu2Sor1	16	Passed	5499	1898	V3	ON	2	0.0492445054945055	0.0270125468696131	13	0.0531746031746032	0.0253880561342214	9	0.0404017857142857	0.0323929998815567	4	2988.92307692308	960.791554009719	3445.33333333333	379.557637256847	1962	1130.1704886137
84	12	Repeated.Sorbitol	24	Glu2	Glu2Sor1	17	Passed	5859	2258	V3	OFF	2	0.0832417582417582	0.043978922831894	13	0.0932539682539682	0.0417574478739763	9	0.0607142857142857	0.0459279326771846	4	3128	962.452423066547	3586.66666666667	351.590671093532	2096	1150.85127912631
84	12	Repeated.Sorbitol	24	Glu2	Glu2Sor1	18	Passed	6219	2618	V3	OFF	2	0.107142857142857	0.0561234877377586	13	0.12172619047619	0.0525042515285327	9	0.0743303571428572	0.0563438134924993	4	3493.53846153846	1009.55110613452	3984	321.844683038263	2390	1206.3012337997
84	12	Repeated.Sorbitol	24	Glu2	Glu2Sor1	19	Passed	6579	2978	V3	ON	3	0.190865384615385	0.0923910534109903	13	0.216369047619048	0.0885786737388099	9	0.133482142857143	0.0829428564252088	4	3403.69230769231	978.884346642934	3864.88888888889	434.316832636166	2366	1120.71167865186
84	12	Repeated.Sorbitol	24	Glu2	Glu2Sor1	20	Passed	6939	3338	V3	ON	3	0.298214285714286	0.139638213904049	13	0.336805555555556	0.13774457736733	9	0.211383928571429	0.11348392246928	4	3203.07692307692	951.593966417966	3655.11111111111	439.334850781396	2186	1056.0075757304
84	12	Repeated.Sorbitol	24	Glu2	Glu2Sor1	21	Passed	7299	3698	V3	OFF	3	0.386195054945055	0.171324921924156	13	0.431746031746032	0.173467868911751	9	0.283705357142857	0.130137565803127	4	3316.92307692308	937.540262383298	3751.11111111111	390.168054959797	2340	1127.79194298712
84	12	Repeated.Sorbitol	24	Glu2	Glu2Sor1	22	Passed	7659	4058	V3	OFF	3	0.467239010989011	0.210284565044725	13	0.522718253968254	0.218633857246723	9	0.342410714285714	0.139282852534704	4	3691.07692307692	958.618664323694	4112	455.789425063812	2744	1180.82457065674
84	12	Repeated.Sorbitol	24	Glu2	Glu2Sor1	23	Passed	8019	4418	V3	ON	4	0.637774725274725	0.28432754627042	13	0.708035714285714	0.302194223723818	9	0.4796875	0.178081731825682	4	3652.92307692308	933.264026730777	4055.11111111111	536.7523741085	2748	1067.02327372306
84	12	Repeated.Sorbitol	24	Glu2	Glu2Sor1	24	Passed	8379	4778	V3	ON	4	0.829052197802198	0.369914606980249	13	0.920138888888889	0.396571852905275	9	0.624107142857143	0.216953874921693	4	3489.84615384615	907.9451016952	3859.55555555556	533.443321991922	2658	1098.15603020093
84	12	Repeated.Sorbitol	24	Glu2	Glu2Sor1	25	Passed	8739	5138	V3	OFF	4	1.0739010989011	0.479458903302645	13	1.18789682539683	0.512719494573995	9	0.817410714285714	0.302993585196235	4	3537.84615384615	935.926799679854	3923.55555555556	573.468201191468	2670	1084.59024520784
84	12	Repeated.Sorbitol	24	Glu2	Glu2Sor1	26	Passed	9099	5498	V3	OFF	4	1.2125	0.535355906912707	13	1.33154761904762	0.57498942841879	9	0.944642857142857	0.355821962092678	4	3914.46153846154	884.403435032585	4248.88888888889	505.227781412613	3162	1165.1357574692
84	12	Repeated.Sorbitol	24	Glu2	Glu2Sor1	27	Passed	9459	5858	V3	ON	5	1.44931318681319	0.628673320366141	13	1.58373015873016	0.682265377018567	9	1.146875	0.404304604240669	4	3817.23076923077	815.260096926757	4112	492.909728043584	3154	1078.67325914755
84	12	Repeated.Sorbitol	24	Glu2	Glu2Sor1	28	Passed	9819	6218	V3	ON	5	1.76167582417582	0.787960083648243	13	1.9296626984127	0.858492679920311	9	1.38370535714286	0.492974868940916	4	3598.76923076923	841.52145485089	3938.66666666667	538.531336135605	2834	965.835044577144
84	12	Repeated.Sorbitol	24	Glu2	Glu2Sor1	29	Passed	10179	6578	V3	OFF	5	1.94010989010989	0.847038538312887	13	2.1172619047619	0.927759238724285	9	1.54151785714286	0.518281076477517	4	3773.53846153846	831.155883432285	4112	477.610720147695	3012	1018.85164114638
84	12	Repeated.Sorbitol	24	Glu2	Glu2Sor1	30	Passed	10539	6938	V3	OFF	5	2.05460164835165	0.863749329799566	13	2.24375	0.943145734208999	9	1.62901785714286	0.513187329460741	4	4016	711.752766064172	4342.22222222222	407.073021022573	3282	739.50974751295
84	12	Repeated.Sorbitol	24	Glu2	Glu2Sor1	31	Passed	10899	7298	V3	ON	6	2.34642857142857	0.996238141045337	13	2.56001984126984	1.1004515699838	9	1.86584821428571	0.543910209313144	4	3881.23076923077	680.56326596016	4152.88888888889	460.042510113045	3270	754.163554321386
84	12	Repeated.Sorbitol	24	Glu2	Glu2Sor1	32	Passed	11259	7658	V3	ON	6	2.72074175824176	1.15180925558757	13	2.9702380952381	1.27014483308107	9	2.159375	0.630625406629319	4	3748.92307692308	679.627650695396	4052.44444444444	423.284511620468	3066	686.708089365489
84	12	Repeated.Sorbitol	24	Glu2	Glu2Sor1	33	Passed	11619	8018	V3	OFF	6	3.01668956043956	1.27171071310926	13	3.29990079365079	1.39140151477271	9	2.37946428571429	0.724083472398038	4	3921.23076923077	733.429177885881	4231.11111111111	499.719032168189	3224	741.285370151064
84	12	Repeated.Sorbitol	24	Glu2	Glu2Sor1	34	Passed	11979	8378	V3	OFF	6	3.05885989010989	1.27179037902	13	3.34801587301587	1.38457630131218	9	2.40825892857143	0.736516543851186	4	4212.30769230769	705.979152739346	4542.22222222222	501.769313972511	3470	510.889420520723
84	12	Repeated.Sorbitol	24	Glu2	Glu2Sor1	35	Passed	12339	8738	V3	ON	7	3.30755494505495	1.36336238424605	13	3.60396825396825	1.48921345634964	9	2.640625	0.815086966114618	4	4248	664.882947091692	4514.66666666667	475.764647698839	3648	686.541088840768
84	12	Repeated.Sorbitol	24	Glu2	Glu2Sor1	36	Passed	12699	9098	V3	ON	7	3.78729395604396	1.55229058935488	13	4.13482142857143	1.68169660633698	9	3.00535714285714	0.958778087420842	4	3862.15384615385	534.91585727007	4043.55555555556	381.850465205658	3454	659.450276113876
84	12	Repeated.Sorbitol	24	Glu2	Glu2Sor1	37	Passed	13059	9458	V3	OFF	7	3.79752747252747	1.51549843665782	13	4.12519841269841	1.65409013830026	9	3.06026785714286	0.918729464345442	4	4058.46153846154	573.321407150854	4270.22222222222	409.11177500097	3582	656.694754052444
84	12	Repeated.Sorbitol	24	Glu2	Glu2Sor1	38	Passed	13419	9818	V3	OFF	7	3.81826923076923	1.46693677948703	13	4.13670634920635	1.59737766438356	9	3.10178571428571	0.902571263227498	4	4265.84615384615	535.902019364524	4451.55555555556	369.456056626194	3848	669.710385166603
84	12	Repeated.Sorbitol	24	Glu2	Glu2Sor1	39	Passed	13779	10178	V3	ON	8	3.98770604395604	1.47637279352401	13	4.30496031746032	1.61729143910235	9	3.27388392857143	0.873125839991999	4	4262.15384615385	549.794180603652	4454.22222222222	344.923824118376	3830	729.489319090188
84	12	Repeated.Sorbitol	24	Glu2	Glu2Sor1	40	Passed	14139	10538	V3	ON	8	4.54230769230769	1.68241970137063	13	4.89801587301587	1.833175300954	9	3.74196428571429	1.0616380557396	4	3991.38461538462	594.530282164211	4185.77777777778	431.551207210042	3554	740.806767427692
84	12	Repeated.Sorbitol	24	Glu2	Glu2Sor1	41	Failed	14499	10898	V3	OFF	8	4.41184752747253	1.56149417685103	13	4.7233630952381	1.70662205624827	9	3.7109375	1.01984002372963	4	4075.07692307692	612.586111162948	4258.66666666667	469.527421989387	3662	764.551284523587
84	12	Repeated.Sorbitol	24	Glu2	Glu2Sor1	42	Passed	14859	11258	V3	OFF	8	4.28138736263736	1.44852635970603	13	4.54871031746032	1.5876280549996	9	3.67991071428571	0.987250382857551	4	4158.76923076923	651.421798049742	4331.55555555556	538.458705731255	3770	795.705138017009
84	12	Repeated.Sorbitol	24	Glu2	Glu2Sor1	43	Passed	15219	11618	V3	ON	9	4.50556318681319	1.47733996416467	13	4.78045634920635	1.59801752358006	9	3.88705357142857	1.08793497927618	4	4276.30769230769	669.707322220608	4500.44444444444	455.387502878348	3772	866.724100661027
84	12	Repeated.Sorbitol	24	Glu2	Glu2Sor1	44	Passed	15579	11978	V3	ON	9	5.10494505494505	1.70138950439532	13	5.42668650793651	1.85836484546091	9	4.38102678571429	1.16628570713141	4	3869.53846153846	758.246289735358	4085.33333333333	578.77111192595	3384	975.934424026533
84	12	Repeated.Sorbitol	24	Glu2	Glu2Sor1	45	Passed	15939	12338	V3	OFF	9	5.11133241758242	1.6051313629291	13	5.43601190476191	1.7516573784358	9	4.38080357142857	1.04681918700849	4	4128	662.745803457102	4358.22222222222	403.08366928523	3610	898.267962989515
84	12	Repeated.Sorbitol	24	Glu2	Glu2Sor1	46	Passed	16299	12698	V3	OFF	9	4.95281593406593	1.51318757589674	13	5.29632936507937	1.63756288853161	9	4.17991071428571	0.925994736554075	4	4142.15384615385	774.625269205897	4264.88888888889	719.237868240481	3866	934.788389601269
84	12	Repeated.Sorbitol	24	Glu2	Glu2Sor1	47	Passed	16659	13058	V3	ON	10	4.82850274725275	1.41824609622902	13	5.16438492063492	1.54617333888231	9	4.07276785714286	0.755415011010864	4	4275.69230769231	719.967520634946	4424.88888888889	614.289110363444	3940	922.015184256745
84	12	Repeated.Sorbitol	24	Glu2	Glu2Sor1	48	Passed	17019	13418	V3	ON	10	5.54993131868132	1.67715185277243	13	5.89305555555556	1.83909644796933	9	4.77790178571429	1.0411736184327	4	3862.15384615385	792.929783162192	4066.66666666667	673.854583719663	3402	946.716430616898
84	12	Repeated.Sorbitol	24	Glu2	Glu2Sor1	49	Passed	17379	13778	V3	OFF	10	5.37321428571429	1.60131175965695	13	5.69890873015873	1.77353748862791	9	4.64040178571429	0.91363047780749	4	4114.46153846154	714.395853779567	4312	621.211719142516	3670	794.927250340139
84	12	Repeated.Sorbitol	24	Glu2	Glu2Sor1	50	Passed	17739	14138	V3	OFF	10	5.28839285714286	1.57408038561382	13	5.65406746031746	1.70785712833509	9	4.465625	0.910547808080014	4	4460.30769230769	695.889764332372	4665.77777777778	635.670075152547	3998	669.244349994828
84	12	Repeated.Sorbitol	24	Glu2	Glu2Sor1	51	Passed	18099	14498	V3	ON	11	5.26401098901099	1.57454280768356	13	5.61825396825397	1.72641842834995	9	4.46696428571429	0.863236031209443	4	4343.38461538462	655.239083396478	4504	633.51716630254	3982	628.950448498661
84	12	Repeated.Sorbitol	24	Glu2	Glu2Sor1	52	Passed	18459	14858	V3	ON	11	5.96236263736264	1.80576800932351	13	6.30099206349206	2.00942778739957	9	5.20044642857143	1.07596201121361	4	4044.92307692308	689.018923486922	4227.55555555556	604.927911223955	3634	773.270112358332
84	12	Repeated.Sorbitol	24	Glu2	Glu2Sor1	53	Passed	18819	15218	V3	OFF	11	5.70879120879121	1.704016934974	13	6.00089285714286	1.92556680422629	9	5.0515625	0.946205716967657	4	4296	626.524806638439	4476.44444444444	565.48897228662	3890	632.400716845472
84	12	Repeated.Sorbitol	24	Glu2	Glu2Sor1	54	Passed	19179	15578	V3	OFF	11	5.55748626373626	1.65365437006186	13	5.82688492063492	1.88992225536044	9	4.95133928571429	0.840156115281093	4	4490.46153846154	699.358827234467	4668.44444444444	653.778079915332	4090	712.565318643374
84	12	Repeated.Sorbitol	24	Glu2	Glu2Sor1	55	Passed	19539	15938	V3	ON	12	5.65322802197802	1.67945295441473	13	5.90753968253968	1.92590372864708	9	5.08102678571429	0.872196180448886	4	4503.38461538462	628.551448233892	4627.55555555556	627.924977825996	4224	615.254960700575
84	12	Repeated.Sorbitol	24	Glu2	Glu2Sor1	56	Passed	19899	16298	V3	ON	12	6.04945054945055	1.79973035622881	13	6.29861111111111	2.07576896285004	9	5.48883928571429	0.927712085191415	4	3998.76923076923	607.024183187424	4092.44444444444	602.064596017552	3788	649.414094909147
84	12	Repeated.Sorbitol	24	Glu2	Glu2Sor1	57	Passed	20259	16658	V3	OFF	12	6.14581043956044	1.82269441251826	13	6.39950396825397	2.0909059227875	9	5.575	1.00148831635178	4	4211.69230769231	659.232809738637	4292.44444444444	653.141468426081	4030	732.932011398966
84	12	Repeated.Sorbitol	24	Glu2	Glu2Sor1	58	Passed	20619	17018	V3	OFF	12	5.92330357142857	2.00513117507705	10	6.05703125	2.16908032292879	8	5.38839285714286	1.59225294835042	2	4213.6	708.732076003024	4389	683.318791947486	3512	147.078210486802
84	12	Repeated.Sorbitol	24	Glu2	Glu2Sor1	59	Passed	20979	17378	V3	ON	13	5.97669642857143	2.02630087594779	10	6.10491071428571	2.18799067799593	8	5.46383928571429	1.66864573453218	2	4340	633.839797495305	4547	519.479959739958	3512	113.137084989848
84	12	Repeated.Sorbitol	24	Glu2	Glu2Sor1	60	Passed	21339	17738	V3	ON	13	6.71061507936508	1.99980161067842	9	6.95369897959184	2.10935929564395	7	5.85982142857143	1.85362991925331	2	3967.11111111111	713.96856451185	4196.57142857143	634.910717382861	3164	28.2842712474619
84	12	Repeated.Sorbitol	24	Glu2	Glu2Sor1	61	Failed	21699	18098	V3	OFF	13	6.65197172619048	2.42095781026481	6	7.11433035714286	2.39227498873593	5	NA	NA	1	4271	548.09597699673	4486	169.776323437634	3196	NA
84	12	Repeated.Sorbitol	24	Glu2	Glu2Sor1	62	Passed	22059	18458	V3	OFF	13	6.46599702380952	2.38459150788807	6	6.93294642857143	2.33934450750818	5	NA	NA	1	4367.33333333333	566.388794616089	4591.2	158.502996817095	3248	NA
84	12	Repeated.Sorbitol	24	Glu2	Glu2Sor1	63	Passed	22419	18818	V3	ON	14	6.37258184523809	2.33027194535295	6	6.8640625	2.23070838952222	5	NA	NA	1	4413	502.2855761417	4586.8	298.018791353834	3544	NA
84	12	Repeated.Sorbitol	24	Glu2	Glu2Sor1	64	Passed	22779	19178	V3	ON	14	6.76220238095238	2.20303446706928	6	7.23125	2.1015847738938	5	NA	NA	1	3949.33333333333	608.035086706899	4123.2	485.191920790114	3080	NA
84	12	Repeated.Sorbitol	24	Glu2	Glu2Sor1	65	Failed	23139	19538	V3	OFF	14	6.97410714285714	1.7745497248386	5	7.64899553571429	1.07805690131722	4	NA	NA	1	4194.4	632.345475195324	4398	506.749116098555	3380	NA
84	12	Repeated.Sorbitol	24	Glu2	Glu2Sor1	66	Passed	23499	19898	V3	OFF	14	6.65464285714286	1.58280220963373	5	7.28526785714286	0.830119173529864	4	NA	NA	1	4518.4	625.111829995242	4728	477.63863606985	3680	NA
84	12	Repeated.Sorbitol	24	Glu2	Glu2Sor1	67	Passed	23859	20258	V3	ON	15	6.55410714285714	1.52959857324744	5	7.14196428571429	0.903173437194131	4	NA	NA	1	4542.4	576.1777503514	4770	311.92306743811	3632	NA
84	12	Repeated.Sorbitol	24	Glu2	Glu2Sor1	68	Passed	24219	20618	V3	ON	15	7.16517857142857	1.66319814729586	5	7.79084821428571	1.03853458758223	4	NA	NA	1	4094.4	589.844725330319	4294	445.295407566707	3296	NA
84	12	Repeated.Sorbitol	24	Glu2	Glu2Sor1	69	Failed	24579	20978	V3	OFF	15	6.91375	1.49271690643441	5	7.49252232142857	0.858927053554619	4	NA	NA	1	4167.2	614.090547069404	4359	507.505008185469	3400	NA
84	12	Repeated.Sorbitol	24	Glu2	Glu2Sor1	70	Passed	24939	21338	V3	OFF	15	6.66232142857143	1.33181418891714	5	7.19419642857143	0.692121333944678	4	NA	NA	1	4240	658.434506993672	4424	593.583467874008	3504	NA
84	12	Repeated.Sorbitol	24	Glu2	Glu2Sor1	71	Passed	25299	21698	V3	ON	16	6.63678571428571	1.31401294602505	5	7.14642857142857	0.755381416361081	4	NA	NA	1	4280	643.888189051484	4428	637.779481221109	3688	NA
84	12	Repeated.Sorbitol	24	Glu2	Glu2Sor1	72	Passed	25659	22058	V3	ON	16	7.15464285714286	1.33135215666292	5	7.67299107142857	0.75637222651732	4	NA	NA	1	4128	654.65716218491	4308	596.183416967184	3408	NA
84	12	Repeated.Sorbitol	24	Glu2	Glu2Sor1	73	Failed	26019	22418	V3	OFF	16	7.41238839285714	0.87130471033473	4	7.41238839285714	0.87130471033473	4	NA	NA	0	4481	456.834032590976	4481	456.834032590976	NA	NA
84	12	Repeated.Sorbitol	24	Glu2	Glu2Sor1	74	Passed	26379	22778	V3	OFF	16	7.15178571428571	1.00911213037336	4	7.15178571428571	1.00911213037336	4	NA	NA	0	4654	338.36469476981	4654	338.36469476981	NA	NA
84	12	Repeated.Sorbitol	24	Glu2	Glu2Sor1	75	Passed	26739	23138	V3	ON	17	6.97008928571429	0.959467265777546	4	6.97008928571429	0.959467265777546	4	NA	NA	0	5002	443.278693374721	5002	443.278693374721	NA	NA
84	12	Repeated.Sorbitol	24	Glu2	Glu2Sor1	76	Passed	27099	23498	V3	ON	17	7.57008928571429	0.971973734239265	4	7.57008928571429	0.971973734239265	4	NA	NA	0	4372	481.663783151692	4372	481.663783151692	NA	NA
84	12	Repeated.Sorbitol	24	Glu2	Glu2Sor1	77	Failed	27459	23858	V3	OFF	17	NA	NA	1	NA	NA	1	NA	NA	0	5144	NA	5144	NA	NA	NA
84	12	Repeated.Sorbitol	24	Glu2	Glu2Sor1	78	Passed	27819	24218	V3	OFF	17	NA	NA	1	NA	NA	1	NA	NA	0	5320	NA	5320	NA	NA	NA
84	12	Repeated.Sorbitol	24	Glu2	Glu2Sor1	79	Passed	28179	24578	V3	ON	18	NA	NA	1	NA	NA	1	NA	NA	0	4704	NA	4704	NA	NA	NA
84	12	Repeated.Sorbitol	24	Glu2	Glu2Sor1	80	Passed	28539	24938	V3	ON	18	NA	NA	1	NA	NA	1	NA	NA	0	5080	NA	5080	NA	NA	NA
84	12	Repeated.Sorbitol	24	Glu2	Glu2Sor1	81	Failed	28899	25298	V3	OFF	18	NA	NA	0	NA	NA	0	NA	NA	0	NA	NA	NA	NA	NA	NA
84	12	Repeated.Sorbitol	24	Glu2	Glu2Sor1	82	Passed	29259	25658	V3	OFF	18	NA	NA	0	NA	NA	0	NA	NA	0	NA	NA	NA	NA	NA	NA
84	12	Repeated.Sorbitol	24	Glu2	Glu2Sor1	83	Failed	29619	26018	V3	ON	19	NA	NA	0	NA	NA	0	NA	NA	0	NA	NA	NA	NA	NA	NA
84	12	Repeated.Sorbitol	24	Glu2	Glu2Sor1	84	Passed	29979	26378	V3	ON	19	NA	NA	0	NA	NA	0	NA	NA	0	NA	NA	NA	NA	NA	NA
84	12	Repeated.Sorbitol	24	Glu2	Glu2Sor1	85	Failed	30339	26738	V3	OFF	19	NA	NA	0	NA	NA	0	NA	NA	0	NA	NA	NA	NA	NA	NA
84	12	Repeated.Sorbitol	24	Glu2	Glu2Sor1	86	Passed	30699	27098	V3	OFF	19	NA	NA	0	NA	NA	0	NA	NA	0	NA	NA	NA	NA	NA	NA
84	12	Repeated.Sorbitol	24	Glu2	Glu2Sor1	87	Failed	31059	27458	V3	ON	20	NA	NA	0	NA	NA	0	NA	NA	0	NA	NA	NA	NA	NA	NA
84	12	Repeated.Sorbitol	24	Glu2	Glu2Sor1	88	Passed	31419	27818	V3	ON	20	NA	NA	0	NA	NA	0	NA	NA	0	NA	NA	NA	NA	NA	NA
84	12	Repeated.Sorbitol	24	Glu2	Glu2Sor1	89	Failed	31779	28178	V3	OFF	20	NA	NA	0	NA	NA	0	NA	NA	0	NA	NA	NA	NA	NA	NA
84	12	Repeated.Sorbitol	24	Glu2	Glu2Sor1	90	Passed	32139	28538	V3	OFF	20	NA	NA	0	NA	NA	0	NA	NA	0	NA	NA	NA	NA	NA	NA
84	12	Repeated.Sorbitol	24	Glu2	Glu2Sor1	91	Passed	32499	28898	V3	ON	21	NA	NA	0	NA	NA	0	NA	NA	0	NA	NA	NA	NA	NA	NA
84	12	Repeated.Sorbitol	24	Glu2	Glu2Sor1	92	Passed	32859	29258	V3	ON	21	NA	NA	0	NA	NA	0	NA	NA	0	NA	NA	NA	NA	NA	NA
84	12	Repeated.Sorbitol	24	Glu2	Glu2Sor1	93	Failed	33219	29618	V3	OFF	21	NA	NA	0	NA	NA	0	NA	NA	0	NA	NA	NA	NA	NA	NA
84	12	Repeated.Sorbitol	24	Glu2	Glu2Sor1	94	Passed	33579	29978	V3	OFF	21	NA	NA	0	NA	NA	0	NA	NA	0	NA	NA	NA	NA	NA	NA
84	12	Repeated.Sorbitol	24	Glu2	Glu2Sor1	95	Failed	33939	30338	V3	ON	22	NA	NA	0	NA	NA	0	NA	NA	0	NA	NA	NA	NA	NA	NA
84	12	Repeated.Sorbitol	24	Glu2	Glu2Sor1	96	Passed	34299	30698	V3	ON	22	NA	NA	0	NA	NA	0	NA	NA	0	NA	NA	NA	NA	NA	NA
84	12	Repeated.Sorbitol	24	Glu2	Glu2Sor1	97	Passed	34659	31058	V3	OFF	22	NA	NA	0	NA	NA	0	NA	NA	0	NA	NA	NA	NA	NA	NA
84	12	Repeated.Sorbitol	24	Glu2	Glu2Sor1	98	Passed	35019	31418	V3	OFF	22	NA	NA	0	NA	NA	0	NA	NA	0	NA	NA	NA	NA	NA	NA
84	12	Repeated.Sorbitol	24	Glu2	Glu2Sor1	99	Passed	35379	31778	V3	ON	23	NA	NA	0	NA	NA	0	NA	NA	0	NA	NA	NA	NA	NA	NA
84	12	Repeated.Sorbitol	24	Glu2	Glu2Sor1	100	Passed	35739	32138	V3	ON	23	NA	NA	0	NA	NA	0	NA	NA	0	NA	NA	NA	NA	NA	NA
84	12	Repeated.Sorbitol	24	Glu2	Glu2Sor1	101	Failed	36099	32498	V3	OFF	23	NA	NA	0	NA	NA	0	NA	NA	0	NA	NA	NA	NA	NA	NA
84	12	Repeated.Sorbitol	24	Glu2	Glu2Sor1	102	Passed	36459	32858	V3	OFF	23	NA	NA	0	NA	NA	0	NA	NA	0	NA	NA	NA	NA	NA	NA
84	12	Repeated.Sorbitol	24	Glu2	Glu2Sor1	103	Passed	36819	33218	V3	ON	24	NA	NA	0	NA	NA	0	NA	NA	0	NA	NA	NA	NA	NA	NA
84	12	Repeated.Sorbitol	24	Glu2	Glu2Sor1	104	Passed	37179	33578	V3	ON	24	NA	NA	0	NA	NA	0	NA	NA	0	NA	NA	NA	NA	NA	NA
84	12	Repeated.Sorbitol	24	Glu2	Glu2Sor1	105	Passed	37539	33938	V3	OFF	24	NA	NA	0	NA	NA	0	NA	NA	0	NA	NA	NA	NA	NA	NA
84	12	Repeated.Sorbitol	24	Glu2	Glu2Sor1	106	Failed	37899	34298	V3	OFF	24	NA	NA	0	NA	NA	0	NA	NA	0	NA	NA	NA	NA	NA	NA
84	12	Repeated.Sorbitol	24	Glu2	Glu2Sor1	107	Passed	38259	34658	V3	ON	25	NA	NA	0	NA	NA	0	NA	NA	0	NA	NA	NA	NA	NA	NA
84	12	Repeated.Sorbitol	24	Glu2	Glu2Sor1	108	Passed	38619	35018	V3	ON	25	NA	NA	0	NA	NA	0	NA	NA	0	NA	NA	NA	NA	NA	NA
84	12	Repeated.Sorbitol	24	Glu2	Glu2Sor1	109	Failed	38979	35378	V3	OFF	25	NA	NA	0	NA	NA	0	NA	NA	0	NA	NA	NA	NA	NA	NA
84	12	Repeated.Sorbitol	24	Glu2	Glu2Sor1	110	Passed	39339	35738	V3	OFF	25	NA	NA	0	NA	NA	0	NA	NA	0	NA	NA	NA	NA	NA	NA
84	12	Repeated.Sorbitol	24	Glu2	Glu2Sor1	111	Failed	39699	36098	V3	OFF	26	NA	NA	0	NA	NA	0	NA	NA	0	NA	NA	NA	NA	NA	NA
84	12	Repeated.Sorbitol	24	Glu2	Glu2Sor1	112	Passed	40059	36458	V3	ON	26	NA	NA	0	NA	NA	0	NA	NA	0	NA	NA	NA	NA	NA	NA
84	12	Repeated.Sorbitol	24	Glu2	Glu2Sor1	113	Failed	40419	36818	V3	ON	26	NA	NA	0	NA	NA	0	NA	NA	0	NA	NA	NA	NA	NA	NA
84	12	Repeated.Sorbitol	24	Glu2	Glu2Sor1	114	Failed	40779	37178	V3	OFF	26	NA	NA	0	NA	NA	0	NA	NA	0	NA	NA	NA	NA	NA	NA
84	12	Repeated.Sorbitol	24	Glu2	Glu2Sor1	115	Passed	41139	37538	V3	OFF	27	NA	NA	0	NA	NA	0	NA	NA	0	NA	NA	NA	NA	NA	NA
84	12	Repeated.Sorbitol	24	Glu2	Glu2Sor1	116	Passed	41499	37898	V3	ON	27	NA	NA	0	NA	NA	0	NA	NA	0	NA	NA	NA	NA	NA	NA
84	12	Repeated.Sorbitol	24	Glu2	Glu2Sor1	117	Passed	41859	38258	V3	ON	27	NA	NA	0	NA	NA	0	NA	NA	0	NA	NA	NA	NA	NA	NA
84	12	Repeated.Sorbitol	24	Glu2	Glu2Sor1	118	Passed	42219	38618	V3	OFF	27	NA	NA	0	NA	NA	0	NA	NA	0	NA	NA	NA	NA	NA	NA
84	12	Repeated.Sorbitol	24	Glu2	Glu2Sor1	119	Passed	42579	38978	V3	OFF	28	NA	NA	0	NA	NA	0	NA	NA	0	NA	NA	NA	NA	NA	NA
84	13	Repeated.Sorbitol	24	Glu2	Glu2Sor1	1	Passed	108	-3493	V3	OFF	NA	0.00242780475338617	0.00466816892710462	7	0.00242780475338617	0.00466816892710462	7	NA	NA	0	3738.28571428571	864.798572748921	3738.28571428571	864.798572748921	NA	NA
84	13	Repeated.Sorbitol	24	Glu2	Glu2Sor1	2	Passed	468	-3133	V3	OFF	NA	-0.0121390237669307	0.00431621409508166	7	-0.0121390237669307	0.00431621409508166	7	NA	NA	0	3846.85714285714	753.437329526358	3846.85714285714	753.437329526358	NA	NA
84	13	Repeated.Sorbitol	24	Glu2	Glu2Sor1	3	Passed	828	-2773	V3	OFF	NA	-0.000670840787119818	0.028105759948047	8	-0.0104778941988244	0.00489134584545724	7	NA	NA	1	3520	1505.21531445077	3982.85714285714	802.335638115668	280	NA
84	13	Repeated.Sorbitol	24	Glu2	Glu2Sor1	4	Passed	1188	-2413	V3	OFF	NA	-0.00592576028622538	0.0147899246426182	8	-0.010989010989011	0.00399058614119492	7	NA	NA	1	3556	1372.3073375055	3981.71428571429	711.051267323183	576	NA
84	13	Repeated.Sorbitol	24	Glu2	Glu2Sor1	5	Passed	1548	-2053	V3	OFF	NA	-0.00168952494533889	0.0205502935651654	9	-0.0108612317914643	0.00501821516835896	7	0.0304114490161002	0.0240340408632279	2	3264.88888888889	1565.75576355673	3993.14285714286	682.543143586647	716	333.75440072005
84	13	Repeated.Sorbitol	24	Glu2	Glu2Sor1	6	Passed	1908	-1693	V3	OFF	NA	0.00214669051878358	0.0260202709103273	10	-0.00971121901354455	0.00525191673628021	7	0.0298151460942159	0.0363805873830079	3	3088.8	1599.05950135975	4012.57142857143	624.766318219022	933.333333333333	616.173135841975
84	13	Repeated.Sorbitol	24	Glu2	Glu2Sor1	7	Passed	2268	-1333	V3	OFF	NA	0.00603756708407873	0.0273520821105775	12	-0.0100945566061845	0.00664779385471564	7	0.0286225402504473	0.0299675591551895	5	2730.66666666667	1694.11673598708	4019.42857142857	562.71450936298	926.4	664.683985063579
84	13	Repeated.Sorbitol	24	Glu2	Glu2Sor1	8	Passed	2628	-973	V3	OFF	NA	0.00344020916471725	0.0196197916562658	13	-0.00868898543317144	0.00705645120690967	7	0.0175909361955874	0.0204411041269448	6	2690.46153846154	1564.10190500196	3976	581.675740139355	1190.66666666667	672.655236110347
84	13	Repeated.Sorbitol	24	Glu2	Glu2Sor1	9	Passed	2988	-613	V3	OFF	NA	0.0038333759263992	0.0291771230001648	14	-0.0102223358037311	0.00673037831129608	7	0.0178890876565295	0.0365816169241724	7	2645.71428571429	1497.96967354387	3907.42857142857	722.157613715745	1384	791.083644966405
84	13	Repeated.Sorbitol	24	Glu2	Glu2Sor1	10	Passed	3348	-253	V3	OFF	NA	0.00316040548598691	0.0234902051777403	15	-0.0102223358037311	0.00661043833094673	7	0.0148703041144902	0.027024356269373	8	2669.86666666667	1539.04004712895	4012.57142857143	704.739870955437	1495	965.000666172975
84	13	Repeated.Sorbitol	24	Glu2	Glu2Sor1	11	Passed	3708	107	V3	ON	1	0.00238521168753729	0.0175656509500959	15	-0.00753897265525171	0.00730058070585757	7	0.0110688729874777	0.0196660134738944	8	2620.8	1281.77662417666	3696	585.76901021933	1680	907.850207908772
84	13	Repeated.Sorbitol	24	Glu2	Glu2Sor1	12	Passed	4068	467	V3	ON	1	0.00220632081097199	0.0149551162822791	15	-0.00728341426015843	0.00664206052561565	7	0.0105098389982111	0.0155126787672306	8	2596.8	1278.81302106959	3686.85714285714	659.380372918755	1643	818.616952112351
84	13	Repeated.Sorbitol	24	Glu2	Glu2Sor1	13	Passed	4428	827	V3	OFF	1	-0.000536672629695872	0.0133433545578698	15	-0.00932788142090465	0.00665065866581812	7	0.00715563506261181	0.0131631180778696	8	2667.73333333333	1298.70921999316	3785.14285714286	653.04094526337	1690	816.467653107843
84	13	Repeated.Sorbitol	24	Glu2	Glu2Sor1	14	Passed	4788	1187	V3	OFF	1	-0.00143112701252235	0.0118363823294191	15	-0.007794531050345	0.00844954537211024	7	0.00413685152057247	0.0119616105873415	8	2926.93333333333	1266.07015528178	3964.57142857143	699.544341492579	2019	876.136323378307
84	13	Repeated.Sorbitol	24	Glu2	Glu2Sor1	15	Passed	5148	1547	V3	ON	2	0.0219439475253429	0.024746006765346	15	0.0135445949399438	0.0232983680859722	7	0.0292933810375671	0.0250435818074619	8	2849.6	1181.85210580681	3787.42857142857	711.578259257279	2029	842.873317036094
84	13	Repeated.Sorbitol	24	Glu2	Glu2Sor1	16	Passed	5508	1907	V3	ON	2	0.0456768038163387	0.0445902288286217	15	0.0359059545106057	0.043247674353853	7	0.0542262969588551	0.0468444751105849	8	2821.86666666667	1175.5196945951	3758.85714285714	711.646782369697	2002	826.705682643034
84	13	Repeated.Sorbitol	24	Glu2	Glu2Sor1	17	Passed	5868	2267	V3	OFF	2	0.0756112104949315	0.0711413555980439	15	0.0628673651929466	0.0688007626584883	7	0.0867620751341682	0.0758969711470355	8	2857.06666666667	1133.13064854264	3758.85714285714	651.912936050878	2068	823.950067835251
84	13	Repeated.Sorbitol	24	Glu2	Glu2Sor1	18	Passed	6228	2627	V3	OFF	2	0.108109719737627	0.0998800274095965	15	0.0917454638384872	0.0929040006972358	7	0.122428443649374	0.109780709499736	8	3164.8	1191.65786077332	4080	717.700030189029	2364	910.002825741296
84	13	Repeated.Sorbitol	24	Glu2	Glu2Sor1	19	Passed	6588	2987	V3	ON	3	0.201967799642218	0.162735293858027	15	0.18591873243036	0.162620587573475	7	0.216010733452594	0.172670408290208	8	3063.46666666667	1068.13147041703	3885.71428571429	600.10157870306	2344	839.918363379952
84	13	Repeated.Sorbitol	24	Glu2	Glu2Sor1	20	Passed	6948	3347	V3	ON	3	0.28062015503876	0.205034026831566	15	0.273575261947355	0.216499493698835	7	0.286784436493739	0.209305567816905	8	3048	1092.6873817729	3878.85714285714	669.063880500566	2321	842.542410971527
84	13	Repeated.Sorbitol	24	Glu2	Glu2Sor1	21	Passed	7308	3707	V3	OFF	3	0.393082886106142	0.274339290676002	15	0.386020955788398	0.293358246794487	7	0.399262075134168	0.276885672360973	8	3072.53333333333	1055.83317585597	3877.71428571429	642.457187752801	2368	812.519186586648
84	13	Repeated.Sorbitol	24	Glu2	Glu2Sor1	22	Passed	7668	4067	V3	OFF	3	0.497674418604651	0.328761885328002	15	0.492077689752108	0.353018920161153	7	0.502571556350626	0.330591680430636	8	3411.2	1108.68488373774	4256	663.35711850154	2672	861.987073154647
84	13	Repeated.Sorbitol	24	Glu2	Glu2Sor1	23	Passed	8028	4427	V3	ON	4	0.696124031007752	0.422424890802083	15	0.709557883976489	0.475914657641137	7	0.684369409660107	0.402999791066718	8	3305.06666666667	1050.92227975966	4112	595.34191856445	2599	827.155539009614
84	13	Repeated.Sorbitol	24	Glu2	Glu2Sor1	24	Passed	8388	4787	V3	ON	4	0.8855694692904	0.503620083512274	15	0.9391771019678	0.587089677587791	7	0.838662790697674	0.454359920596967	8	3243.2	996.468277754705	3985.14285714286	602.792233021027	2594	801.435854308646
84	13	Repeated.Sorbitol	24	Glu2	Glu2Sor1	25	Passed	8748	5147	V3	OFF	4	1.13082886106142	0.603028160889252	15	1.21006900076668	0.706506755840486	7	1.06149373881932	0.536347279777487	8	3306.66666666667	973.076026002569	4010.28571428571	612.713558493612	2691	802.304537833715
84	13	Repeated.Sorbitol	24	Glu2	Glu2Sor1	26	Passed	9108	5507	V3	OFF	4	1.26267143709004	0.645209435385912	15	1.3421926910299	0.746524912987545	7	1.19309033989267	0.585703325851315	8	3555.2	998.164257882582	4282.28571428571	589.62974661667	2919	838.713981555776
84	13	Repeated.Sorbitol	24	Glu2	Glu2Sor1	27	Passed	9468	5867	V3	ON	5	1.6417412045319	0.803449654523255	15	1.76105290058778	0.927866904565626	7	1.53734347048301	0.725551893065241	8	3512	956.302402859203	4195.42857142857	548.332884643035	2914	833.994861238023
84	13	Repeated.Sorbitol	24	Glu2	Glu2Sor1	28	Passed	9828	6227	V3	ON	5	1.86571258199165	0.88803149248084	15	2.03258369537439	1.04023889246631	7	1.71970035778175	0.772966362806333	8	3437.33333333333	927.801292354801	4054.85714285714	527.968253013831	2897	876.18328154396
84	13	Repeated.Sorbitol	24	Glu2	Glu2Sor1	29	Passed	10188	6587	V3	OFF	5	2.07889087656529	0.943378527896469	15	2.25900843342704	1.08832102005066	7	1.92128801431127	0.83896374541852	8	3526.4	965.81666405764	4192	538.996598628724	2944	886.521291340484
84	13	Repeated.Sorbitol	24	Glu2	Glu2Sor1	30	Failed	10548	6947	V3	OFF	5	2.42185450208706	1.04346138894822	15	2.59813442371582	1.15556311451911	7	2.2676095706619	0.98731616350219	8	3641.86666666667	990.582935639895	4325.14285714286	550.271275091183	3044	909.721464436859
84	13	Repeated.Sorbitol	24	Glu2	Glu2Sor1	31	Passed	10908	7307	V3	ON	6	2.76481812760883	1.15127743215219	15	2.9372604140046	1.22822455869499	7	2.61393112701252	1.14109303933421	8	3757.33333333333	1019.44373253727	4458.28571428571	574.455601500445	3144	935.105799972847
84	13	Repeated.Sorbitol	24	Glu2	Glu2Sor1	32	Passed	11268	7667	V3	ON	6	2.81353607632677	1.19111600229445	15	3.02555583950933	1.32432067912092	7	2.62801878354204	1.11801169676897	8	3611.73333333333	961.992535363574	4241.14285714286	626.327770572626	3061	878.533193128507
84	13	Repeated.Sorbitol	24	Glu2	Glu2Sor1	33	Passed	11628	8027	V3	OFF	6	3.21222420989863	1.29540564867819	15	3.43815486838743	1.41749765891712	7	3.01453488372093	1.24023628232555	8	3762.66666666667	964.061250770974	4430.85714285714	588.266217674569	3178	851.504886321019
84	13	Repeated.Sorbitol	24	Glu2	Glu2Sor1	34	Passed	11988	8387	V3	OFF	6	3.19719737626714	1.23950281341374	15	3.45476616406849	1.37797404778537	7	2.97182468694097	1.14925638867233	8	4013.86666666667	916.682050087369	4595.42857142857	485.893972365322	3505	918.746350818798
84	13	Repeated.Sorbitol	24	Glu2	Glu2Sor1	35	Passed	12348	8747	V3	ON	7	3.44603458556947	1.27071029358907	15	3.71939688218758	1.41482852774477	7	3.20684257602862	1.17197241373132	8	4120	946.017215186157	4765.71428571429	561.858141730252	3555	858.798496239285
84	13	Repeated.Sorbitol	24	Glu2	Glu2Sor1	36	Passed	12708	9107	V3	ON	7	4.17096004770423	1.56392747617948	15	4.50523894709941	1.72007387451539	7	3.87846601073345	1.46500241522823	8	3918.93333333333	931.07307267833	4564.57142857143	537.189866230695	3354	839.556345424687
84	13	Repeated.Sorbitol	24	Glu2	Glu2Sor1	37	Passed	13068	9467	V3	OFF	7	4.06356589147287	1.44651714245009	15	4.40135445949399	1.60621077358782	7	3.76800089445438	1.32647278556918	8	4020.8	940.583648592724	4645.71428571429	594.781112198909	3474	856.707317916351
84	13	Repeated.Sorbitol	24	Glu2	Glu2Sor1	38	Passed	13428	9827	V3	OFF	7	4.11669648181276	1.44102949706242	15	4.45336059289548	1.59368006045967	7	3.82211538461538	1.3280170018581	8	4141.33333333333	896.96206852963	4658.28571428571	686.225840931325	3689	839.269750608059
84	13	Repeated.Sorbitol	24	Glu2	Glu2Sor1	39	Failed	13788	10187	V3	ON	8	4.42471675611211	1.49601254047991	15	4.80270891898799	1.68872702094832	7	4.09397361359571	1.32808567135428	8	4077.6	862.77002398421	4622.85714285714	616.911508665392	3600.5	777.872372932365
84	13	Repeated.Sorbitol	24	Glu2	Glu2Sor1	40	Passed	14148	10547	V3	ON	8	4.73273703041145	1.55804172424657	15	5.1520572450805	1.79089968223357	7	4.36583184257603	1.33273214220499	8	4013.86666666667	840.144023934219	4587.42857142857	556.462294961919	3512	727.629419023566
84	13	Repeated.Sorbitol	24	Glu2	Glu2Sor1	41	Passed	14508	10907	V3	OFF	8	4.70530709600477	1.4876146267947	15	5.10771786353182	1.7323881877252	7	4.35319767441861	1.24496468987339	8	4064	838.627450063495	4610.28571428571	565.2084318449	3586	757.110295795797
84	13	Repeated.Sorbitol	24	Glu2	Glu2Sor1	42	Passed	14868	11267	V3	OFF	8	4.84335122242099	1.50726876912155	15	5.24175824175824	1.71642670916789	7	4.49474508050089	1.31181428871966	8	4141.86666666667	843.299461017485	4660.57142857143	732.380333147302	3688	676.812698293574
84	13	Repeated.Sorbitol	24	Glu2	Glu2Sor1	43	Passed	15228	11627	V3	ON	9	4.95652951699463	1.49975675787079	15	5.3783542039356	1.72074906966613	7	4.58743291592129	1.27551164083757	8	4161.06666666667	765.321917950373	4652.57142857143	670.185759607702	3731	577.489146465727
84	13	Repeated.Sorbitol	24	Glu2	Glu2Sor1	44	Passed	15588	11987	V3	ON	9	5.72104949314252	1.65806770273463	15	6.16611295681063	1.90659525635504	7	5.33161896243292	1.41815709152783	8	4002.13333333333	804.578138500159	4510.85714285714	659.267125569858	3557	660.983682530385
84	13	Repeated.Sorbitol	24	Glu2	Glu2Sor1	45	Passed	15948	12347	V3	OFF	9	5.45086463923673	1.52669736751676	15	5.89125990288781	1.76772104285981	7	5.06551878354204	1.27260556507437	8	4074.13333333333	777.191819185923	4563.42857142857	681.580236690897	3646	600.810880631929
84	13	Repeated.Sorbitol	24	Glu2	Glu2Sor1	46	Passed	16308	12707	V3	OFF	9	5.63899821109124	1.53330103421779	15	6.14899054433938	1.76165622373093	7	5.19275491949911	1.24670211218445	8	4003.2	679.285675229081	4362.28571428571	617.033147214884	3689	595.609651653545
84	13	Repeated.Sorbitol	24	Glu2	Glu2Sor1	47	Passed	16668	13067	V3	ON	10	5.45629099582588	1.43526860739527	15	5.94620495783287	1.6736693496725	7	5.02761627906977	1.12648144804765	8	4152.53333333333	658.694582018823	4603.42857142857	423.644055445471	3758	576.82084368917
84	13	Repeated.Sorbitol	24	Glu2	Glu2Sor1	48	Passed	17028	13427	V3	ON	10	6.18270721526536	1.59313913774129	15	6.68604651162791	1.83286347486345	7	5.74228533094812	1.31212677118312	8	4011.73333333333	663.806282700293	4438.85714285714	464.308600168548	3638	595.338079221738
84	13	Repeated.Sorbitol	24	Glu2	Glu2Sor1	49	Passed	17388	13787	V3	OFF	10	5.95497912939773	1.40485251396715	15	6.3879376437516	1.64160101859747	7	5.5761404293381	1.13396290989184	8	4152	677.609242642311	4588.57142857143	543.192678259092	3770	555.010424612522
84	13	Repeated.Sorbitol	24	Glu2	Glu2Sor1	50	Passed	17748	14147	V3	OFF	10	5.47271914132379	1.25708906262136	14	5.92294914387938	1.51880886438419	7	5.02248913876821	0.802596502577761	7	4236	649.542324078447	4581.71428571429	490.109414411964	3890.28571428571	628.525712623256
84	13	Repeated.Sorbitol	24	Glu2	Glu2Sor1	51	Passed	18108	14507	V3	ON	11	5.54440327114746	1.09797851469585	14	5.92512139023767	1.28598960842665	7	5.16368515205725	0.787440473813728	7	4255.42857142857	665.162757906285	4628.57142857143	455.926476946615	3882.28571428571	652.58810753433
84	13	Repeated.Sorbitol	24	Glu2	Glu2Sor1	52	Passed	18468	14867	V3	ON	11	6.35011500127779	1.1989138051818	14	6.78839764886277	1.41254189599256	7	5.91183235369282	0.819063988472888	7	3941.71428571429	592.045142324004	4278.85714285714	389.99291812862	3604.57142857143	584.928160017068
84	13	Repeated.Sorbitol	24	Glu2	Glu2Sor1	53	Passed	18828	15227	V3	OFF	11	5.97751086123179	1.10660883513281	14	6.40429338103757	1.28457414264349	7	5.55072834142602	0.760349661369423	7	4192.57142857143	659.349529610663	4557.71428571429	507.978252252894	3827.42857142857	610.571005191822
84	13	Repeated.Sorbitol	24	Glu2	Glu2Sor1	54	Passed	19188	15587	V3	OFF	11	5.85785055731389	1.08364397198589	13	6.16176846409405	1.11090615339818	7	5.50327966607036	1.02818776946371	6	4361.23076923077	711.976375292298	4801.14285714286	483.772477021802	3848	590.52789942559
84	13	Repeated.Sorbitol	24	Glu2	Glu2Sor1	55	Passed	19548	15947	V3	ON	12	5.9695885509839	1.07217947523632	13	6.20419115767953	1.14908343344653	7	5.695885509839	1.00376498179785	6	4352.61538461538	714.105213823745	4795.42857142857	484.707078946607	3836	589.198778002806
84	13	Repeated.Sorbitol	24	Glu2	Glu2Sor1	56	Passed	19908	16307	V3	ON	12	6.65143800743085	1.2655333369846	13	6.9561717352415	1.39274972754487	7	6.29591532498509	1.11103266579488	6	4102.76923076923	635.28971787762	4461.71428571429	464.49891075786	3684	564.705941176467
84	13	Repeated.Sorbitol	24	Glu2	Glu2Sor1	57	Passed	20268	16667	V3	OFF	12	6.22134305765791	1.20247245091228	13	6.490416560184	1.36532054640464	7	5.90742397137746	1.00683700479365	6	4254.15384615385	727.253491587109	4690.28571428571	544.758574748397	3745.33333333333	579.885046079537
84	13	Repeated.Sorbitol	24	Glu2	Glu2Sor1	58	Passed	20628	17027	V3	OFF	12	5.96812489835746	0.972279589189456	11	5.89928443649374	0.944692595822216	5	6.02549194991056	1.08074591607533	6	4214.54545454545	756.123318465495	4640	631.468130628934	3860	701.846706909707
84	13	Repeated.Sorbitol	24	Glu2	Glu2Sor1	59	Passed	20988	17387	V3	ON	13	6.01813302976094	1.00782927637192	11	5.9654740608229	1.03869025014587	5	6.06201550387597	1.07854252543665	6	4253.09090909091	661.48219243536	4624	529.331654069545	3944	631.463063052781
84	13	Repeated.Sorbitol	24	Glu2	Glu2Sor1	60	Passed	21348	17747	V3	ON	13	6.39323467230444	1.07591658854388	11	6.36332737030412	1.13676977815569	5	6.41815742397138	1.13126335095395	6	4098.90909090909	752.2831188516	4537.6	544.393974985029	3733.33333333333	736.168096746026
84	13	Repeated.Sorbitol	24	Glu2	Glu2Sor1	61	Passed	21708	18107	V3	OFF	13	6.2940315498455	1.10099669205833	11	6.28783542039356	1.19802496803719	5	6.29919499105546	1.12964861228792	6	4115.63636363636	682.005171934535	4499.2	550.682485648491	3796	646.482172994739
84	13	Repeated.Sorbitol	24	Glu2	Glu2Sor1	62	Passed	22068	18467	V3	OFF	13	6.2229630834282	1.04069981471921	11	6.17155635062612	1.07442019072045	5	6.26580202742993	1.11254858294179	6	4227.63636363636	732.429282965567	4684.8	520.694920274819	3846.66666666667	687.635562392367
84	13	Repeated.Sorbitol	24	Glu2	Glu2Sor1	63	Passed	22428	18827	V3	ON	14	6.21792161327045	1.05385944476287	11	6.12450805008945	1.09753806269294	5	6.29576624925462	1.11425750200571	6	4203.63636363636	742.013378953139	4702.4	500.124784428846	3788	667.082003954536
84	13	Repeated.Sorbitol	24	Glu2	Glu2Sor1	64	Passed	22788	19187	V3	ON	14	6.36867783379411	1.13516028696956	11	6.35348837209302	1.26449585849317	5	6.38133571854502	1.13912025138091	6	4179.63636363636	697.482225254131	4604.8	490.57028038804	3825.33333333333	670.100489976441
84	13	Repeated.Sorbitol	24	Glu2	Glu2Sor1	65	Failed	23148	19547	V3	OFF	14	6.23211091234347	1.13372260623066	11	6.17441860465116	1.24034653961703	5	6.28018783542039	1.15489575030779	6	4354.54545454545	634.464240700193	4760.8	484.853792395192	4016	560.753778409027
84	13	Repeated.Sorbitol	24	Glu2	Glu2Sor1	66	Passed	23508	19907	V3	OFF	14	6.09554399089283	1.14733249161581	11	5.9953488372093	1.23084957303191	5	6.17903995229577	1.18420699034504	6	4529.45454545455	578.746985069704	4916.8	488.052456197077	4206.66666666667	451.965780415583
84	13	Repeated.Sorbitol	24	Glu2	Glu2Sor1	67	Passed	23868	20267	V3	ON	15	5.92112538624167	1.14113449861797	11	5.72379248658318	1.12974623728291	5	6.0855694692904	1.22960324427066	6	4277.81818181818	661.61587317443	4734.4	523.233026480554	3897.33333333333	523.701696261017
84	13	Repeated.Sorbitol	24	Glu2	Glu2Sor1	68	Passed	24228	20627	V3	ON	15	6.45893641242478	1.29335718860436	11	6.21502683363149	1.2786546231977	5	6.66219439475253	1.38870841676941	6	4121.45454545455	711.485820468175	4579.2	586.449656833389	3740	594.260548917728
84	13	Repeated.Sorbitol	24	Glu2	Glu2Sor1	69	Failed	24588	20987	V3	OFF	15	6.48872987477639	1.24020799227839	10	6.07057245080501	1.18479913400478	5	6.90688729874776	1.27274216880553	5	4328	650.816922541713	4669.6	574.599686738515	3986.4	575.434444572099
84	13	Repeated.Sorbitol	24	Glu2	Glu2Sor1	70	Passed	24948	21347	V3	OFF	15	6.37039355992844	1.23470329868945	10	5.92611806797853	1.11746702991177	5	6.81466905187836	1.29920097972935	5	4457.6	615.056131133122	4760	574.358772893738	4155.2	540.979851750507
84	13	Repeated.Sorbitol	24	Glu2	Glu2Sor1	71	Passed	25308	21707	V3	ON	16	6.29364937388193	1.28632526969111	10	5.81949910554562	1.1291232329077	5	6.76779964221825	1.37330189916597	5	4556	525.817036197531	4836.8	525.253462625426	4275.2	386.102577043977
84	13	Repeated.Sorbitol	24	Glu2	Glu2Sor1	72	Passed	25668	22067	V3	ON	16	6.32304710793083	1.34310448300056	6	6.25521765056649	1.60325660732055	3	6.39087656529517	1.3876562527746	3	4288	771.458877711573	4616	881.162868032919	3960	623.435642227808
84	13	Repeated.Sorbitol	24	Glu2	Glu2Sor1	73	Failed	26028	22427	V3	OFF	16	6.12380739415623	1.24133065706232	6	5.96869409660107	1.46417920498184	3	6.27892069171139	1.27916119033936	3	4369.33333333333	777.666938133972	4716	898.87930224252	4022.66666666667	586.001137655323
84	13	Repeated.Sorbitol	24	Glu2	Glu2Sor1	74	Passed	26388	22787	V3	OFF	16	5.92456768038163	1.15239687471877	6	5.68217054263566	1.32529236615092	3	6.16696481812761	1.17786986514375	3	4450.66666666667	786.032738928008	4816	917.352712973587	4085.33333333333	550.161188501455
84	13	Repeated.Sorbitol	24	Glu2	Glu2Sor1	75	Passed	26748	23147	V3	ON	17	5.85524746571258	1.11196522900084	6	5.64549791293977	1.26818754578551	3	6.06499701848539	1.16227466646942	3	4412	757.642659833777	4786.66666666667	856.423571215397	4037.33333333333	529.593554844971
84	13	Repeated.Sorbitol	24	Glu2	Glu2Sor1	76	Passed	27108	23507	V3	ON	17	6.38252832438879	1.16541312466807	6	6.21019677996422	1.29515048809744	3	6.55485986881336	1.27630721514892	3	4280	763.754934517611	4525.33333333333	942.993814048286	4034.66666666667	623.298751268871
84	13	Repeated.Sorbitol	24	Glu2	Glu2Sor1	77	Failed	27468	23867	V3	OFF	17	NA	NA	1	NA	NA	0	NA	NA	1	3730	NA	NA	NA	3730	NA
84	13	Repeated.Sorbitol	24	Glu2	Glu2Sor1	78	Failed	27828	24227	V3	OFF	17	NA	NA	1	NA	NA	0	NA	NA	1	3636	NA	NA	NA	3636	NA
84	13	Repeated.Sorbitol	24	Glu2	Glu2Sor1	79	Failed	28188	24587	V3	ON	18	NA	NA	1	NA	NA	0	NA	NA	1	3542	NA	NA	NA	3542	NA
84	13	Repeated.Sorbitol	24	Glu2	Glu2Sor1	80	Passed	28548	24947	V3	ON	18	NA	NA	1	NA	NA	0	NA	NA	1	3448	NA	NA	NA	3448	NA
84	13	Repeated.Sorbitol	24	Glu2	Glu2Sor1	81	Passed	28908	25307	V3	OFF	18	NA	NA	1	NA	NA	0	NA	NA	1	3400	NA	NA	NA	3400	NA
84	13	Repeated.Sorbitol	24	Glu2	Glu2Sor1	82	Passed	29268	25667	V3	OFF	18	NA	NA	1	NA	NA	0	NA	NA	1	3824	NA	NA	NA	3824	NA
84	13	Repeated.Sorbitol	24	Glu2	Glu2Sor1	83	Passed	29628	26027	V3	ON	19	NA	NA	1	NA	NA	0	NA	NA	1	3048	NA	NA	NA	3048	NA
84	13	Repeated.Sorbitol	24	Glu2	Glu2Sor1	84	Passed	29988	26387	V3	ON	19	NA	NA	1	NA	NA	0	NA	NA	1	2984	NA	NA	NA	2984	NA
84	13	Repeated.Sorbitol	24	Glu2	Glu2Sor1	85	Failed	30348	26747	V3	OFF	19	NA	NA	1	NA	NA	0	NA	NA	1	3052	NA	NA	NA	3052	NA
84	13	Repeated.Sorbitol	24	Glu2	Glu2Sor1	86	Passed	30708	27107	V3	OFF	19	NA	NA	1	NA	NA	0	NA	NA	1	3120	NA	NA	NA	3120	NA
84	13	Repeated.Sorbitol	24	Glu2	Glu2Sor1	87	Passed	31068	27467	V3	ON	20	NA	NA	0	NA	NA	0	NA	NA	0	NA	NA	NA	NA	NA	NA
84	13	Repeated.Sorbitol	24	Glu2	Glu2Sor1	88	Passed	31428	27827	V3	ON	20	NA	NA	0	NA	NA	0	NA	NA	0	NA	NA	NA	NA	NA	NA
84	13	Repeated.Sorbitol	24	Glu2	Glu2Sor1	89	Failed	31788	28187	V3	OFF	20	NA	NA	0	NA	NA	0	NA	NA	0	NA	NA	NA	NA	NA	NA
84	13	Repeated.Sorbitol	24	Glu2	Glu2Sor1	90	Passed	32148	28547	V3	OFF	20	NA	NA	0	NA	NA	0	NA	NA	0	NA	NA	NA	NA	NA	NA
84	13	Repeated.Sorbitol	24	Glu2	Glu2Sor1	91	Passed	32508	28907	V3	ON	21	NA	NA	0	NA	NA	0	NA	NA	0	NA	NA	NA	NA	NA	NA
84	13	Repeated.Sorbitol	24	Glu2	Glu2Sor1	92	Passed	32868	29267	V3	ON	21	NA	NA	0	NA	NA	0	NA	NA	0	NA	NA	NA	NA	NA	NA
84	13	Repeated.Sorbitol	24	Glu2	Glu2Sor1	93	Passed	33228	29627	V3	OFF	21	NA	NA	0	NA	NA	0	NA	NA	0	NA	NA	NA	NA	NA	NA
84	13	Repeated.Sorbitol	24	Glu2	Glu2Sor1	94	Passed	33588	29987	V3	OFF	21	NA	NA	0	NA	NA	0	NA	NA	0	NA	NA	NA	NA	NA	NA
84	13	Repeated.Sorbitol	24	Glu2	Glu2Sor1	95	Failed	33948	30347	V3	ON	22	NA	NA	0	NA	NA	0	NA	NA	0	NA	NA	NA	NA	NA	NA
84	13	Repeated.Sorbitol	24	Glu2	Glu2Sor1	96	Passed	34308	30707	V3	ON	22	NA	NA	0	NA	NA	0	NA	NA	0	NA	NA	NA	NA	NA	NA
84	13	Repeated.Sorbitol	24	Glu2	Glu2Sor1	97	Passed	34668	31067	V3	OFF	22	NA	NA	0	NA	NA	0	NA	NA	0	NA	NA	NA	NA	NA	NA
84	13	Repeated.Sorbitol	24	Glu2	Glu2Sor1	98	Passed	35028	31427	V3	OFF	22	NA	NA	0	NA	NA	0	NA	NA	0	NA	NA	NA	NA	NA	NA
84	13	Repeated.Sorbitol	24	Glu2	Glu2Sor1	99	Passed	35388	31787	V3	ON	23	NA	NA	0	NA	NA	0	NA	NA	0	NA	NA	NA	NA	NA	NA
84	13	Repeated.Sorbitol	24	Glu2	Glu2Sor1	100	Passed	35748	32147	V3	ON	23	NA	NA	0	NA	NA	0	NA	NA	0	NA	NA	NA	NA	NA	NA
84	13	Repeated.Sorbitol	24	Glu2	Glu2Sor1	101	Failed	36108	32507	V3	OFF	23	NA	NA	0	NA	NA	0	NA	NA	0	NA	NA	NA	NA	NA	NA
84	13	Repeated.Sorbitol	24	Glu2	Glu2Sor1	102	Failed	36468	32867	V3	OFF	23	NA	NA	0	NA	NA	0	NA	NA	0	NA	NA	NA	NA	NA	NA
84	13	Repeated.Sorbitol	24	Glu2	Glu2Sor1	103	Passed	36828	33227	V3	ON	24	NA	NA	0	NA	NA	0	NA	NA	0	NA	NA	NA	NA	NA	NA
84	13	Repeated.Sorbitol	24	Glu2	Glu2Sor1	104	Passed	37188	33587	V3	ON	24	NA	NA	0	NA	NA	0	NA	NA	0	NA	NA	NA	NA	NA	NA
84	13	Repeated.Sorbitol	24	Glu2	Glu2Sor1	105	Failed	37548	33947	V3	OFF	24	NA	NA	0	NA	NA	0	NA	NA	0	NA	NA	NA	NA	NA	NA
84	13	Repeated.Sorbitol	24	Glu2	Glu2Sor1	106	Failed	37908	34307	V3	OFF	24	NA	NA	0	NA	NA	0	NA	NA	0	NA	NA	NA	NA	NA	NA
84	13	Repeated.Sorbitol	24	Glu2	Glu2Sor1	107	Passed	38268	34667	V3	ON	25	NA	NA	0	NA	NA	0	NA	NA	0	NA	NA	NA	NA	NA	NA
84	13	Repeated.Sorbitol	24	Glu2	Glu2Sor1	108	Passed	38628	35027	V3	ON	25	NA	NA	0	NA	NA	0	NA	NA	0	NA	NA	NA	NA	NA	NA
84	13	Repeated.Sorbitol	24	Glu2	Glu2Sor1	109	Failed	38988	35387	V3	OFF	25	NA	NA	0	NA	NA	0	NA	NA	0	NA	NA	NA	NA	NA	NA
84	13	Repeated.Sorbitol	24	Glu2	Glu2Sor1	110	Passed	39348	35747	V3	OFF	25	NA	NA	0	NA	NA	0	NA	NA	0	NA	NA	NA	NA	NA	NA
84	13	Repeated.Sorbitol	24	Glu2	Glu2Sor1	111	Failed	39708	36107	V3	ON	26	NA	NA	0	NA	NA	0	NA	NA	0	NA	NA	NA	NA	NA	NA
84	13	Repeated.Sorbitol	24	Glu2	Glu2Sor1	112	Passed	40068	36467	V3	ON	26	NA	NA	0	NA	NA	0	NA	NA	0	NA	NA	NA	NA	NA	NA
84	13	Repeated.Sorbitol	24	Glu2	Glu2Sor1	113	Passed	40428	36827	V3	OFF	26	NA	NA	0	NA	NA	0	NA	NA	0	NA	NA	NA	NA	NA	NA
84	13	Repeated.Sorbitol	24	Glu2	Glu2Sor1	114	Passed	40788	37187	V3	OFF	26	NA	NA	0	NA	NA	0	NA	NA	0	NA	NA	NA	NA	NA	NA
84	13	Repeated.Sorbitol	24	Glu2	Glu2Sor1	115	Passed	41148	37547	V3	ON	27	NA	NA	0	NA	NA	0	NA	NA	0	NA	NA	NA	NA	NA	NA
84	13	Repeated.Sorbitol	24	Glu2	Glu2Sor1	116	Failed	41508	37907	V3	ON	27	NA	NA	0	NA	NA	0	NA	NA	0	NA	NA	NA	NA	NA	NA
84	13	Repeated.Sorbitol	24	Glu2	Glu2Sor1	117	Failed	41868	38267	V3	OFF	27	NA	NA	0	NA	NA	0	NA	NA	0	NA	NA	NA	NA	NA	NA
84	13	Repeated.Sorbitol	24	Glu2	Glu2Sor1	118	Failed	42228	38627	V3	OFF	27	NA	NA	0	NA	NA	0	NA	NA	0	NA	NA	NA	NA	NA	NA
84	13	Repeated.Sorbitol	24	Glu2	Glu2Sor1	119	Passed	42588	38987	V3	ON	28	NA	NA	0	NA	NA	0	NA	NA	0	NA	NA	NA	NA	NA	NA
84	14	Repeated.Sorbitol	24	Glu2	Glu2Sor1	1	Passed	117	-3484	V3	OFF	NA	0.0140131186642815	0.0164413948838457	12	0.0140131186642815	0.0164413948838457	12	NA	NA	0	3811.33333333333	1655.00526411321	3811.33333333333	1655.00526411321	NA	NA
84	14	Repeated.Sorbitol	24	Glu2	Glu2Sor1	2	Passed	477	-3124	V3	OFF	NA	-0.00067084078711983	0.0117932685634085	12	-0.00067084078711983	0.0117932685634085	12	NA	NA	0	3888.66666666667	1521.08079597331	3888.66666666667	1521.08079597331	NA	NA
84	14	Repeated.Sorbitol	24	Glu2	Glu2Sor1	3	Passed	837	-2764	V3	OFF	NA	0.00309618824824551	0.0234744305231841	13	-0.00290697674418603	0.00948999584319342	12	NA	NA	1	3638.15384615385	1619.17231150949	3910.66666666667	1344.19839805489	368	NA
84	14	Repeated.Sorbitol	24	Glu2	Glu2Sor1	4	Passed	1197	-2404	V3	OFF	NA	0.00013760836658872	0.00953511134431056	13	-0.00141621943947523	0.00805874323294999	12	NA	NA	1	3752.61538461538	1498.71575793308	3998	1263.48954019486	808	NA
84	14	Repeated.Sorbitol	24	Glu2	Glu2Sor1	5	Passed	1557	-2044	V3	OFF	NA	-0.00288977569836244	0.00769572047612325	13	-0.00350327966607034	0.00769871874399247	12	NA	NA	1	3860.30769230769	1336.29783260914	4073.33333333333	1142.12858162717	1304	NA
84	14	Repeated.Sorbitol	24	Glu2	Glu2Sor1	6	Passed	1917	-1684	V3	OFF	NA	-0.00350901334801154	0.00668811817841394	13	-0.0034287418008348	0.00697896780529336	12	NA	NA	1	3915.69230769231	1197.77845646398	4087.33333333333	1071.11745670613	1856	NA
84	14	Repeated.Sorbitol	24	Glu2	Glu2Sor1	7	Passed	2277	-1324	V3	OFF	NA	-0.00481629283060407	0.00682700241461918	13	-0.00447227191413235	0.00701189173436661	12	NA	NA	1	4039.38461538462	1064.75893503816	4170.66666666667	996.169147131635	2464	NA
84	14	Repeated.Sorbitol	24	Glu2	Glu2Sor1	8	Passed	2637	-964	V3	OFF	NA	-0.00198057756197288	0.0196190447989748	14	-0.00641025641025637	0.00650427570784489	12	0.0245974955277281	0.0537603545624835	2	3897.71428571429	1379.96629995482	4254.66666666667	947.861644423751	1756	2042.12438406675
84	14	Repeated.Sorbitol	24	Glu2	Glu2Sor1	9	Passed	2997	-604	V3	OFF	NA	-0.000655933214072729	0.0188092830651965	15	-0.00648479427549194	0.00660735951892237	12	0.0226595110316041	0.0348875431754563	3	3701.86666666667	1511.81394672883	4260	824.790441704602	1469.33333333333	1706.50207539673
84	14	Repeated.Sorbitol	24	Glu2	Glu2Sor1	10	Passed	3357	-244	V3	OFF	NA	-0.00465116279069765	0.00951539005244304	15	-0.0070065593321407	0.00568054826572976	12	0.00477042337507456	0.0170259887123068	3	3794.13333333333	1430.9891617173	4306	877.080280351701	1746.66666666667	1497.63190849198
84	14	Repeated.Sorbitol	24	Glu2	Glu2Sor1	11	Passed	3717	116	V3	ON	1	-0.00322003577817528	0.00951298747948407	15	-0.00536672629695883	0.00609041577852465	12	0.00536672629695889	0.0170651019931476	3	3684.8	1312.00627176201	4160	818.967864837421	1784	1259.43479386588
84	14	Repeated.Sorbitol	24	Glu2	Glu2Sor1	12	Passed	4077	476	V3	ON	1	-0.000954084675014887	0.0100996233702865	15	-0.00320512820512818	0.00692272532374841	12	0.00805008944543829	0.0172747834667513	3	3704.53333333333	1298.94011006043	4168.66666666667	805.374371822123	1848	1334.4182252952
84	14	Repeated.Sorbitol	24	Glu2	Glu2Sor1	13	Passed	4437	836	V3	OFF	1	-0.00369707811568273	0.00852495717432538	15	-0.00521765056648773	0.00623012689538297	12	0.0023852116875373	0.0150293180216203	3	3928	1324.24253281424	4392	834.443962931441	2072	1409.54460731117
84	14	Repeated.Sorbitol	24	Glu2	Glu2Sor1	14	Passed	4797	1196	V3	OFF	1	0.00301878354203938	0.00789876319474354	16	0.00156529516994635	0.00546243332202542	12	0.00737924865831845	0.012990134446717	4	3832	1435.5516477415	4461.33333333333	815.153452740741	1944	1237.20114236395
84	14	Repeated.Sorbitol	24	Glu2	Glu2Sor1	15	Passed	5157	1556	V3	ON	2	0.0353309481216458	0.0272027876909607	16	0.0395050685748361	0.0267544593752937	12	0.0228085867620751	0.0282237801420128	4	3681	1379.4279007376	4318	824.540863974392	1770	727.292696695537
84	14	Repeated.Sorbitol	24	Glu2	Glu2Sor1	16	Passed	5517	1916	V3	ON	2	0.073512969588551	0.0568094436453149	16	0.0850477042337508	0.0561799415760887	12	0.0389087656529517	0.049346543812932	4	3669	1352.34512360319	4282	837.319532794978	1830	749.111473680653
84	14	Repeated.Sorbitol	24	Glu2	Glu2Sor1	17	Passed	5877	2276	V3	OFF	2	0.123043381037567	0.0948785046821296	16	0.143858079904592	0.0935416219253921	12	0.0605992844364938	0.0774219894164331	4	3722.5	1339.75430583372	4344.66666666667	803.769000435203	1856	642.196231692463
84	14	Repeated.Sorbitol	24	Glu2	Glu2Sor1	18	Passed	6237	2636	V3	OFF	2	0.160386851520572	0.124959564335071	16	0.18716457960644	0.124490877741053	12	0.0800536672629697	0.0988726168779688	4	3838.5	1320.15423341366	4470.66666666667	788.807769339081	1942	196
84	14	Repeated.Sorbitol	24	Glu2	Glu2Sor1	19	Passed	6597	2996	V3	ON	3	0.274018730927076	0.212167224201698	17	0.33072450805009	0.216997966587244	12	0.137924865831843	0.133299813748906	5	3648.47058823529	1487.58185143066	4464	751.953576903642	1691.2	716.069270392188
84	14	Repeated.Sorbitol	24	Glu2	Glu2Sor1	20	Passed	6957	3356	V3	ON	3	0.375355151004946	0.288583016740809	17	0.451475849731664	0.297732076839037	12	0.192665474060823	0.173913998751109	5	3616.94117647059	1415.65781840935	4409.33333333333	654.088864317565	1715.2	659.832706070258
84	14	Repeated.Sorbitol	24	Glu2	Glu2Sor1	21	Passed	7317	3716	V3	OFF	3	0.470272545511944	0.351774894886258	17	0.562239117471676	0.363650528615661	12	0.249552772808587	0.212244055017719	5	3686.11764705882	1399.87579280953	4468.66666666667	667.904910669902	1808	604.595732700786
84	14	Repeated.Sorbitol	24	Glu2	Glu2Sor1	22	Passed	7677	4076	V3	OFF	3	0.601321804810177	0.436260338278123	18	0.714875464428237	0.453114963580145	13	0.30608228980322	0.205106601010404	5	3958.66666666667	1405.00550553663	4718.15384615385	649.538534416787	1984	612.509591761631
84	14	Repeated.Sorbitol	24	Glu2	Glu2Sor1	23	Passed	8037	4436	V3	ON	4	0.782896044523952	0.534351746596703	18	0.915990092197606	0.555453586494212	13	0.436851520572451	0.284024549524579	5	3854.22222222222	1308.18830968434	4567.38461538462	621.51180445501	2000	404.732010100511
84	14	Repeated.Sorbitol	24	Glu2	Glu2Sor1	24	Passed	8397	4796	V3	ON	4	0.950805008944544	0.622282565224798	18	1.10623365900647	0.646441408542463	13	0.546690518783542	0.330820818720312	5	3790.66666666667	1265.51584460297	4479.38461538462	599.497225245391	2000	422.639326139913
84	14	Repeated.Sorbitol	24	Glu2	Glu2Sor1	25	Passed	8757	5156	V3	OFF	4	1.19971178692109	0.77143455350855	18	1.39252786569423	0.804524621264246	13	0.698389982110912	0.390461559672599	5	3944	1295.30845747258	4652.30769230769	612.410453946178	2102.4	368.40846895803
84	14	Repeated.Sorbitol	24	Glu2	Glu2Sor1	26	Passed	9117	5516	V3	OFF	4	1.2945239515007	0.791197585045572	18	1.48321177927618	0.834051186783835	13	0.803935599284436	0.39622279735562	5	4094.22222222222	1173.89184568233	4729.84615384615	568.836509340755	2441.6	398.573456216041
84	14	Repeated.Sorbitol	24	Glu2	Glu2Sor1	27	Passed	9477	5876	V3	ON	5	1.58373086861459	0.941975163694366	18	1.8041832943443	0.990691207284662	13	1.01055456171735	0.508015207676537	5	3999.11111111111	1118.69466416623	4608.61538461538	534.300405274901	2414.4	340.371561679292
84	14	Repeated.Sorbitol	24	Glu2	Glu2Sor1	28	Passed	9837	6236	V3	ON	5	1.78284635261379	1.01729089314373	18	2.02036603825513	1.06429310963259	13	1.16529516994633	0.583113396597081	5	3939.11111111111	1062.64270398844	4526.76923076923	466.508691209884	2411.2	325.187945656047
84	14	Repeated.Sorbitol	24	Glu2	Glu2Sor1	29	Passed	10197	6596	V3	OFF	5	1.96521566289008	1.06538662986257	18	2.20655015824962	1.11453828423709	13	1.33774597495528	0.644930018553574	5	4008.44444444444	1034.74681314815	4577.84615384615	457.391489163249	2528	359.866641966159
84	14	Repeated.Sorbitol	24	Glu2	Glu2Sor1	30	Passed	10557	6956	V3	OFF	5	2.23076923076923	1.16984403479931	18	2.4866519884409	1.24017669746298	13	1.5654740608229	0.660371315464775	5	4185.77777777778	1039.08214902302	4746.46153846154	469.489193234629	2728	499.343569098472
84	14	Repeated.Sorbitol	24	Glu2	Glu2Sor1	31	Passed	10917	7316	V3	ON	6	2.62830451202544	1.30352148870757	18	2.90381175175451	1.37315279196171	13	1.91198568872987	0.822641954788944	5	4093.77777777778	959.179278805005	4598.76923076923	447.712361873512	2780.8	570.153663497833
84	14	Repeated.Sorbitol	24	Glu2	Glu2Sor1	32	Passed	11277	7676	V3	ON	6	2.69350029815146	1.22432772775292	18	2.91977432227879	1.29446315637606	13	2.10518783542039	0.862968318439659	5	4010.66666666667	1052.78297858581	4536	592.918206838009	2644.8	653.399724517848
84	14	Repeated.Sorbitol	24	Glu2	Glu2Sor1	33	Passed	11637	8036	V3	OFF	6	2.98181276088253	1.29087222542834	18	3.22939314710334	1.36461724888078	13	2.33810375670841	0.882206166320192	5	4085.33333333333	1053.39428962367	4587.07692307692	648.399370442125	2780.8	713.629595798829
84	14	Repeated.Sorbitol	24	Glu2	Glu2Sor1	34	Passed	11997	8396	V3	OFF	6	3.19856887298748	1.42548602828003	18	3.41702215494702	1.55395363679594	13	2.63059033989267	0.912898170493641	5	4102.22222222222	969.740993653069	4552	569.930989974517	2932.8	809.515410600688
84	14	Repeated.Sorbitol	24	Glu2	Glu2Sor1	35	Passed	12357	8756	V3	ON	7	3.23782548201153	1.28441384598089	18	3.41138021191688	1.39072817485292	13	2.7865831842576	0.925479505958295	5	4037.33333333333	1040.73819954876	4483.07692307692	750.278444039107	2878.4	768.070830067123
84	14	Repeated.Sorbitol	24	Glu2	Glu2Sor1	36	Passed	12717	9116	V3	ON	7	3.66452991452991	1.5258499965188	18	3.87381312783817	1.64909880705771	13	3.12039355992844	1.10629700022083	5	4002.22222222222	997.468062620409	4440.61538461538	649.844794093372	2862.4	844.396115576096
84	14	Repeated.Sorbitol	24	Glu2	Glu2Sor1	37	Passed	13077	9476	V3	OFF	7	3.65498906777977	1.37958658124414	18	3.82454933259942	1.49987966990906	13	3.21413237924866	1.00177405432381	5	3860.88888888889	998.740435506814	4237.53846153846	756.203744082309	2881.6	929.488461466844
84	14	Repeated.Sorbitol	24	Glu2	Glu2Sor1	38	Passed	13437	9836	V3	OFF	7	3.97530312065196	1.46055587165791	18	4.13671391220586	1.59032408142683	13	3.55563506261181	1.08350465533202	5	4070.66666666667	1016.80653489824	4435.07692307692	776.306045914288	3123.2	1016.07243836254
84	14	Repeated.Sorbitol	24	Glu2	Glu2Sor1	39	Passed	13797	10196	V3	ON	8	3.94156231365534	1.33180241631889	18	4.05758910141737	1.47132029958143	13	3.63989266547406	0.941465310301646	5	3988.88888888889	944.606540491791	4323.69230769231	723.123708251844	3118.4	954.976858358358
84	14	Repeated.Sorbitol	24	Glu2	Glu2Sor1	40	Passed	14157	10556	V3	ON	8	4.24567680381634	1.50201459715351	18	4.37450116967112	1.64639644589463	13	3.91073345259392	1.12346326149	5	4006.22222222222	1002.78597537974	4379.07692307692	728.406761539464	3036.8	1027.34765293935
84	14	Repeated.Sorbitol	24	Glu2	Glu2Sor1	41	Passed	14517	10916	V3	OFF	8	4.36752136752137	1.50205181607272	18	4.48940415577267	1.66310485156114	13	4.05062611806798	1.05693753869905	5	4022.22222222222	995.665166701641	4371.07692307692	774.331804583632	3115.2	995.278453499321
84	14	Repeated.Sorbitol	24	Glu2	Glu2Sor1	42	Passed	14877	11276	V3	OFF	8	4.35514808189227	1.37072927745664	18	4.44536947846429	1.52830440018897	13	4.12057245080501	0.939648786910535	5	4147.11111111111	929.59351577728	4464	757.694749442896	3323.2	880.574358018674
84	14	Repeated.Sorbitol	24	Glu2	Glu2Sor1	43	Passed	15237	11636	V3	ON	9	4.74289405684755	1.58095583443657	18	4.839411036191	1.74818112005825	13	4.49194991055456	1.15980057956227	5	4138.22222222222	960.167850249942	4496.61538461538	731.853985717272	3206.4	899.180070953533
84	14	Repeated.Sorbitol	24	Glu2	Glu2Sor1	44	Passed	15597	11996	V3	ON	9	5.12065195786126	1.85382730286155	18	5.25189211504059	2.03785590727497	13	4.77942754919499	1.39491252180248	5	4015.11111111111	999.383862474857	4396.92307692308	704.799080298594	3022.4	1024.16248710837
84	14	Repeated.Sorbitol	24	Glu2	Glu2Sor1	45	Passed	15957	12356	V3	OFF	9	4.79303319419598	1.54461674339052	18	4.89321590752718	1.72154988314467	13	4.53255813953488	1.06357595712955	5	3981.33333333333	983.688138050458	4332.92307692308	724.346425123879	3067.2	1045.05846726391
84	14	Repeated.Sorbitol	24	Glu2	Glu2Sor1	46	Passed	16317	12716	V3	OFF	9	4.93528359465432	1.77030351628461	17	5.01864593367277	1.9083431380785	13	4.66435599284437	1.42107500956646	4	4230.11764705882	1070.53829230631	4635.69230769231	697.856645333336	2912	1065.31247372152
84	14	Repeated.Sorbitol	24	Glu2	Glu2Sor1	47	Passed	16677	13076	V3	ON	10	4.74834262864359	1.57517121257026	17	4.80514655291042	1.70870107433776	13	4.56372987477639	1.22262597907476	4	4088	1088.31245513409	4471.38461538462	808.431973891592	2842	997.861713866205
84	14	Repeated.Sorbitol	24	Glu2	Glu2Sor1	48	Passed	17037	13436	V3	ON	10	5.16884141849942	1.81510425728988	17	5.21845328195954	1.93753757818173	13	5.00760286225403	1.58419739572707	4	4116.70588235294	1023.91038210785	4539.69230769231	624.611797387703	2742	857.789406944774
84	14	Repeated.Sorbitol	24	Glu2	Glu2Sor1	49	Passed	17397	13796	V3	OFF	10	5.01378512048827	1.65836392757261	17	5.05256639603688	1.78762719276898	13	4.88774597495528	1.36287778815048	4	4152.94117647059	1104.22056620203	4563.07692307692	791.417553248438	2820	948.520251057755
84	14	Repeated.Sorbitol	24	Glu2	Glu2Sor1	50	Passed	17757	14156	V3	OFF	10	5.01380813953488	1.78536921651955	16	5.05314549791294	1.97001662021252	12	4.89579606440072	1.29720876419403	4	4374	1059.86162618838	4808.66666666667	658.473901371861	3070	1001.87291276555
84	14	Repeated.Sorbitol	24	Glu2	Glu2Sor1	51	Passed	18117	14516	V3	ON	11	4.86873881932021	1.70162507271596	16	4.8615831842576	1.88280309067656	12	4.89020572450805	1.21600963690388	4	4271	1087.87009028346	4732.66666666667	620.638576326224	2886	1046.30651977962
84	14	Repeated.Sorbitol	24	Glu2	Glu2Sor1	52	Passed	18477	14876	V3	ON	11	5.24396243291592	1.95954683739741	16	5.20989862850328	2.11678058436197	12	5.34615384615385	1.65864404465939	4	4181.5	1128.94227782764	4666	698.391919145169	2728	910.10329084121
84	14	Repeated.Sorbitol	24	Glu2	Glu2Sor1	53	Passed	18837	15236	V3	OFF	11	5.03449239713775	1.77013373480794	16	4.96615980918307	1.91717053674046	12	5.23949016100179	1.45436144137759	4	4115	1108.74295187538	4576	669.041104865762	2732	1051.17077584948
84	14	Repeated.Sorbitol	24	Glu2	Glu2Sor1	54	Passed	19197	15596	V3	OFF	11	4.9255366726297	1.70453311212611	16	4.83877459749553	1.81707290124998	12	5.1858228980322	1.51667137434486	4	4296.5	1090.21135565541	4750	650.407424759141	2936	1049.3324862343
84	14	Repeated.Sorbitol	24	Glu2	Glu2Sor1	55	Passed	19557	15956	V3	ON	12	4.90837432915921	1.66128284854328	16	4.81350626118068	1.76082937142045	12	5.19297853309481	1.51219400206892	4	4166	1005.55258440322	4589.33333333333	574.293769192504	2896	989.43755066536
84	14	Repeated.Sorbitol	24	Glu2	Glu2Sor1	56	Passed	19917	16316	V3	ON	12	5.43291592128801	1.98872653039225	16	5.33012820512821	2.06408767712832	12	5.74127906976744	1.99610669071957	4	3897.5	1026.32743313233	4328	653.298205610995	2606	858.212094997501
84	14	Repeated.Sorbitol	24	Glu2	Glu2Sor1	57	Passed	20277	16676	V3	OFF	12	5.20410330948122	1.81826366070232	16	5.10055158020274	1.90509237334233	12	5.51475849731664	1.74674864880112	4	3842.5	983.063917894796	4229.33333333333	671.119191870542	2682	886.770921189157
84	14	Repeated.Sorbitol	24	Glu2	Glu2Sor1	58	Passed	20637	17036	V3	OFF	12	4.55703866795101	1.18409822262897	13	4.54695885509839	1.00933770732753	10	4.59063804412642	1.9559904093053	3	4324.30769230769	1082.36587965248	4732.8	599.901621564366	2962.66666666667	1339.47651466285
84	14	Repeated.Sorbitol	24	Glu2	Glu2Sor1	59	Passed	20997	17396	V3	ON	13	4.62666850144489	1.17506755413492	13	4.61985688729875	0.982435168676542	10	4.64937388193202	1.98504215971764	3	4197.53846153846	1029.25933040744	4576	609.530238061338	2936	1257.37504349339
84	14	Repeated.Sorbitol	24	Glu2	Glu2Sor1	60	Passed	21357	17756	V3	ON	13	4.80886197880831	1.25372081595325	13	4.81073345259392	1.02571167817002	10	4.80262373285629	2.16712699447513	3	4139.07692307692	1137.58358385501	4575.2	669.3752974893	2685.33333333333	1275.62585946403
84	14	Repeated.Sorbitol	24	Glu2	Glu2Sor1	61	Failed	21717	18116	V3	OFF	13	4.78533094812165	1.19724547073149	13	4.78895348837209	1.00594008547766	10	4.77325581395349	2.01158555019832	3	4261.84615384615	1146.49682701653	4717.6	606.982189011982	2742.66666666667	1314.6822176227
84	14	Repeated.Sorbitol	24	Glu2	Glu2Sor1	62	Passed	22077	18476	V3	OFF	13	4.76179991743498	1.14779365932064	13	4.76717352415027	0.995431960516305	10	4.74388789505069	1.8560642556543	3	4384.61538461538	1169.06554838052	4860	567.80904458375	2800	1361.24648759877
84	14	Repeated.Sorbitol	24	Glu2	Glu2Sor1	63	Passed	22437	18836	V3	ON	14	4.84697949635338	1.10787178239882	13	4.88604651162791	0.969447643092735	10	4.71675611210495	1.76124435191487	3	4323.69230769231	1124.84009119929	4776	519.11719935547	2816	1395.09999641603
84	14	Repeated.Sorbitol	24	Glu2	Glu2Sor1	64	Passed	22797	19196	V3	ON	14	5.18184945644695	1.20710727641762	13	5.24982110912344	1.03396012587216	10	4.95527728085868	1.95747637743016	3	4078.15384615385	1057.84260377382	4505.6	508.680908494379	2653.33333333333	1261.37279712753
84	14	Repeated.Sorbitol	24	Glu2	Glu2Sor1	65	Failed	23157	19556	V3	OFF	14	5.16305158020274	1.14585983254442	12	5.27141721327768	0.989733186362091	9	4.83795468097794	1.75835378937119	3	4177.66666666667	1115.12635511801	4671.55555555556	517.190272315497	2696	1174.16864206127
84	14	Repeated.Sorbitol	24	Glu2	Glu2Sor1	66	Passed	23517	19916	V3	OFF	14	5.0641771019678	1.08275582215357	12	5.17869210892467	0.965673678379641	9	4.7206320810972	1.5753831159594	3	4330.66666666667	1158.19713609584	4861.33333333333	530.840842437731	2738.66666666667	1087.06822846284
84	14	Repeated.Sorbitol	24	Glu2	Glu2Sor1	67	Failed	23877	20276	V3	ON	15	5.28324388789505	1.14974386979281	12	5.41120055654939	0.988422002902278	9	4.89937388193202	1.7515381033401	3	4216	1129.56693229992	4724.88888888889	518.022307541974	2689.33333333333	1132.58877503414
84	14	Repeated.Sorbitol	24	Glu2	Glu2Sor1	68	Passed	24237	20636	V3	ON	15	5.5023106738223	1.22160670649612	12	5.64370900417412	1.01508878854961	9	5.07811568276685	1.93035551752263	3	4101.33333333333	1105.66584902355	4588.44444444444	515.319102865184	2640	1179.20651287211
84	14	Repeated.Sorbitol	24	Glu2	Glu2Sor1	69	Failed	24597	20996	V3	OFF	15	5.34342982598797	1.18820717799074	11	5.44152504472272	1.00791058702961	8	5.08184257602862	1.83370004016876	3	4193.09090909091	1136.61826965305	4728.5	451.777125835927	2765.33333333333	1241.27246538918
84	14	Repeated.Sorbitol	24	Glu2	Glu2Sor1	70	Passed	24957	21356	V3	OFF	15	5.27614246218897	1.14554348697646	11	5.34760733452594	0.99500217203493	8	5.0855694692904	1.73820043843773	3	4298.18181818182	1136.10754932637	4826	431.210919554291	2890.66666666667	1310.29971126202
84	14	Repeated.Sorbitol	24	Glu2	Glu2Sor1	71	Passed	25317	21716	V3	ON	16	5.32501219710522	1.14442369502578	11	5.39423076923077	0.974576643231308	8	5.14042933810376	1.77593867029697	3	4205.09090909091	1074.60741245773	4670	424.501051656109	2965.33333333333	1404.68549267561
84	14	Repeated.Sorbitol	24	Glu2	Glu2Sor1	72	Passed	25677	22076	V3	ON	16	5.61018051715726	1.28201780796696	11	5.679114490161	1.05726634979382	8	5.42635658914729	2.05810869586619	3	4125.09090909091	1069.95191055911	4632	300.399733688297	2773.33333333333	1280.40826822281
84	14	Repeated.Sorbitol	24	Glu2	Glu2Sor1	73	Failed	26037	22436	V3	OFF	16	5.30147584973166	1.14493820771889	10	5.49821109123435	1.03384033668359	8	4.51453488372093	1.66372485501897	2	4176.8	1059.93341509948	4609	340.458514359679	2448	1351.98816562868
84	14	Repeated.Sorbitol	24	Glu2	Glu2Sor1	74	Passed	26397	22796	V3	OFF	16	5.15760286225403	1.07984398820153	10	5.31730769230769	1.02138911020518	8	4.51878354203936	1.47366618977161	2	4195.2	1064.17174887849	4586	553.773548354508	2632	1391.58614537513
84	14	Repeated.Sorbitol	24	Glu2	Glu2Sor1	75	Failed	26757	23156	V3	ON	17	5.37616279069768	1.13687414658703	10	5.53980322003578	1.04821606489615	8	4.72160107334526	1.69408364347779	2	4160.4	981.810481825399	4537	426.390833458158	2654	1315.21861300698
84	14	Repeated.Sorbitol	24	Glu2	Glu2Sor1	76	Passed	27117	23516	V3	ON	17	5.59472271914132	1.19830558448767	10	5.76229874776386	1.07801689613411	8	4.92441860465116	1.91450109718397	2	4125.6	916.969307616733	4488	333.679058806084	2676	1238.85108063883
84	14	Repeated.Sorbitol	24	Glu2	Glu2Sor1	77	Passed	27477	23876	V3	OFF	17	5.62415026833632	1.19439079305251	10	5.75290697674419	1.12927253126863	8	5.10912343470483	1.80255306474209	2	4019.2	894.396978726759	4358	538.981049229536	2664	758.018469431979
84	14	Repeated.Sorbitol	24	Glu2	Glu2Sor1	78	Passed	27837	24236	V3	OFF	17	5.18318425760286	1.06969812023072	10	5.24519230769231	1.07056954723793	8	4.93515205724508	1.45658937126352	2	4362.4	789.225668332927	4658	464.467744535921	3180	774.989032180456
84	14	Repeated.Sorbitol	24	Glu2	Glu2Sor1	79	Passed	28197	24596	V3	ON	18	5.23855098389982	1.1933959107823	10	5.30646243291592	1.18002734429004	8	4.96690518783542	1.69882720417448	2	4276.8	892.279577511692	4610	510.099150025897	2944	950.35151391472
84	14	Repeated.Sorbitol	24	Glu2	Glu2Sor1	80	Passed	28557	24956	V3	ON	18	5.61610017889088	1.37894034066101	10	5.71276833631485	1.27721414308373	8	5.22942754919499	2.30663544811032	2	4291.2	984.684134351948	4653	458.946619989733	2844	1419.87041662259
84	14	Repeated.Sorbitol	24	Glu2	Glu2Sor1	81	Failed	28917	25316	V3	OFF	18	5.51033094812165	1.29994145443845	10	5.57910330948122	1.23207948747832	8	5.23524150268336	2.0960213531773	2	4278.8	939.747578401302	4610	525.517975769757	2954	1275.62063326053
84	14	Repeated.Sorbitol	24	Glu2	Glu2Sor1	82	Passed	29277	25676	V3	OFF	18	5.40456171735242	1.22745650833092	10	5.44543828264759	1.19153256927742	8	5.24105545617174	1.88540725824427	2	4266.4	930.540965723105	4567	643.510905668494	3064	1131.37084989848
84	14	Repeated.Sorbitol	24	Glu2	Glu2Sor1	83	Failed	29637	26036	V3	ON	19	5.76580202742993	1.21573663403973	9	5.6132602862254	1.20408576726262	8	NA	NA	1	4561.77777777778	547.894555954377	4635	536.587098508447	3976	NA
84	14	Repeated.Sorbitol	24	Glu2	Glu2Sor1	84	Passed	29997	26396	V3	ON	19	5.96074339097595	1.26208047841437	9	5.78108228980322	1.21999725176424	8	NA	NA	1	4634.66666666667	472.643628963726	4703	455.276368185931	4088	NA
84	14	Repeated.Sorbitol	24	Glu2	Glu2Sor1	85	Failed	30357	26756	V3	OFF	19	6.19241949910555	1.04727445668692	8	6.01805945991993	0.997915060728518	7	NA	NA	1	4761.33333333333	525.458046593787	4842.66666666667	510.277194096321	4192	NA
84	14	Repeated.Sorbitol	24	Glu2	Glu2Sor1	86	Failed	30717	27116	V3	OFF	19	6.15339892665474	1.06680421187611	8	5.9713348666837	1.0091455591308	7	NA	NA	1	4867.66666666667	558.659506716251	4949.33333333333	549.426097884908	4296	NA
84	14	Repeated.Sorbitol	24	Glu2	Glu2Sor1	87	Passed	31077	27476	V3	ON	20	6.11437835420394	1.0911259846466	8	5.92461027344748	1.02609483236637	7	NA	NA	1	4974	599.19565132887	5056	596.755673063385	4400	NA
84	14	Repeated.Sorbitol	24	Glu2	Glu2Sor1	88	Passed	31437	27836	V3	ON	20	6.37533542039356	1.09019265231427	8	6.1769741886021	1.00963674577888	7	NA	NA	1	4521	542.054293537886	4577.14285714286	559.798603240912	4128	NA
84	14	Repeated.Sorbitol	24	Glu2	Glu2Sor1	89	Passed	31797	28196	V3	OFF	20	6.30266100178891	1.12844070987119	8	6.09864554050601	1.04744130918186	7	NA	NA	1	4800	424.764808873267	4849.14285714286	433.538705911951	4456	NA
84	14	Repeated.Sorbitol	24	Glu2	Glu2Sor1	90	Passed	32157	28556	V3	OFF	20	5.81820214669052	1.01287377782907	8	5.63148479427549	0.933545600198067	7	NA	NA	1	4924	419.523539268061	4973.71428571429	426.926111595326	4576	NA
84	14	Repeated.Sorbitol	24	Glu2	Glu2Sor1	91	Passed	32517	28916	V3	ON	21	5.83419051878354	0.99709525487588	8	5.6558906210069	0.929077035954766	7	NA	NA	1	4939	415.602832384134	5002.28571428571	405.132782465911	4496	NA
84	14	Repeated.Sorbitol	24	Glu2	Glu2Sor1	92	Passed	32877	29276	V3	ON	21	6.08396690518784	0.977534463560225	8	5.92103245591618	0.931159478428745	7	NA	NA	1	4723	440.735748493357	4781.71428571429	440.961719534971	4312	NA
84	14	Repeated.Sorbitol	24	Glu2	Glu2Sor1	93	Passed	33237	29636	V3	OFF	21	6.03410107334526	0.990591794939307	8	5.8895987733197	0.974642969288216	7	NA	NA	1	4639	476.605856927024	4721.14285714286	449.483936891864	4064	NA
84	14	Repeated.Sorbitol	24	Glu2	Glu2Sor1	94	Passed	33597	29996	V3	OFF	21	5.78188090978789	0.807527107058408	7	5.65190816935003	0.800387133206653	6	NA	NA	1	4603.42857142857	608.523584079494	4648	653.967583294463	4336	NA
84	14	Repeated.Sorbitol	24	Glu2	Glu2Sor1	95	Passed	33957	30356	V3	ON	22	5.92588806542295	0.83312691045623	7	5.80560524746571	0.843439212882261	6	NA	NA	1	4677.71428571429	536.431951038748	4769.33333333333	524.214714279051	4128	NA
84	14	Repeated.Sorbitol	24	Glu2	Glu2Sor1	96	Passed	34317	30716	V3	ON	22	6.19882443138257	0.785862163041344	7	6.09436493738819	0.805876048608784	6	NA	NA	1	4568	449.42630096602	4630.66666666667	457.594871766136	4192	NA
84	14	Repeated.Sorbitol	24	Glu2	Glu2Sor1	97	Failed	34677	31076	V3	OFF	22	5.9305520061334	0.860569738545204	7	5.80836314847943	0.873660888232691	6	NA	NA	1	4901.14285714286	443.938219640011	4976	435.232351738701	4452	NA
84	14	Repeated.Sorbitol	24	Glu2	Glu2Sor1	98	Passed	35037	31436	V3	OFF	22	5.66227958088423	0.940980444489647	7	5.52236135957066	0.947673637697955	6	NA	NA	1	5234.28571428571	451.526933226105	5321.33333333333	425.444081715408	4712	NA
84	14	Repeated.Sorbitol	24	Glu2	Glu2Sor1	99	Passed	35397	31796	V3	ON	23	5.73703041144902	0.920817509580698	7	5.57975551580203	0.899838076330403	6	NA	NA	1	5161.14285714286	496.009216504233	5246.66666666667	483.518217512708	4648	NA
84	14	Repeated.Sorbitol	24	Glu2	Glu2Sor1	100	Failed	35757	32156	V3	ON	23	5.81320810971974	0.982720960349596	6	5.62707215265355	0.973306811103746	5	NA	NA	1	5403.55555555556	391.92077808697	5521.06666666667	297.381759883002	4816	NA
84	14	Repeated.Sorbitol	24	Glu2	Glu2Sor1	101	Failed	36117	32516	V3	OFF	23	5.84958258795468	0.966577473680852	6	5.65807990459153	0.944875882203279	5	NA	NA	1	5553.77777777778	336.920080643379	5667.73333333333	210.950020410312	4984	NA
84	14	Repeated.Sorbitol	24	Glu2	Glu2Sor1	102	Passed	36477	32876	V3	OFF	23	5.88595706618962	0.953819875112242	6	5.68908765652952	0.920072665200702	5	NA	NA	1	5704	321.834740200619	5814.4	195.091773276066	5152	NA
84	14	Repeated.Sorbitol	24	Glu2	Glu2Sor1	103	Passed	36837	33236	V3	ON	24	6.00149075730471	0.915310456163256	6	5.79606440071556	0.854834269955907	5	NA	NA	1	5690.66666666667	274.700321562729	5787.2	156.317625365792	5208	NA
84	14	Repeated.Sorbitol	24	Glu2	Glu2Sor1	104	Passed	37197	33596	V3	ON	24	6.25506857483602	0.916285533961691	6	6.0608228980322	0.875493348065553	5	NA	NA	1	5053.33333333333	346.748708240805	5155.2	269.197325395332	4544	NA
84	14	Repeated.Sorbitol	24	Glu2	Glu2Sor1	105	Passed	37557	33956	V3	OFF	24	6.51848539057841	1.04502480908633	6	6.30178890876565	1.00643719390838	5	NA	NA	1	5164	499.080754988609	5320	358.931748386793	4384	NA
84	14	Repeated.Sorbitol	24	Glu2	Glu2Sor1	106	Passed	37917	34316	V3	OFF	24	5.96891771019678	1.08978475303755	4	5.5056648777579	0.702728319732328	3	NA	NA	1	5158	323.670614462708	5237.33333333333	345.516039183904	4920	NA
84	14	Repeated.Sorbitol	24	Glu2	Glu2Sor1	107	Passed	38277	34676	V3	ON	25	5.94633273703041	1.11688118288688	4	5.48389982110912	0.766857323539004	3	NA	NA	1	5114	426.752074785036	5194.66666666667	483.873261643308	4872	NA
84	14	Repeated.Sorbitol	24	Glu2	Glu2Sor1	108	Passed	38637	35036	V3	ON	25	6.13528622540251	1.11200032160608	4	5.73106738223017	0.935125571153181	3	NA	NA	1	5122	237.441922723572	5194.66666666667	229.968113731737	4904	NA
84	14	Repeated.Sorbitol	24	Glu2	Glu2Sor1	109	Passed	38997	35396	V3	OFF	25	6.2028175313059	1.10085046598935	4	5.82856290995826	0.98863971855426	3	NA	NA	1	5050	184.564351920949	5085.33333333333	208.81890080482	4944	NA
84	14	Repeated.Sorbitol	24	Glu2	Glu2Sor1	110	Passed	39357	35756	V3	OFF	25	5.63707513416816	1.07495590122054	4	5.21526535480024	0.815937708731993	3	NA	NA	1	5082	380.504927694767	5165.33333333333	418.938340729675	4832	NA
84	14	Repeated.Sorbitol	24	Glu2	Glu2Sor1	111	Passed	39717	36116	V3	ON	26	5.79785330948122	1.13109830983425	4	5.36821705426357	0.900861370567178	3	NA	NA	1	5268	283.257244685227	5360	263.757464349353	4992	NA
84	14	Repeated.Sorbitol	24	Glu2	Glu2Sor1	112	Passed	40077	36476	V3	ON	26	6.01520572450805	1.1160062087196	4	5.62015503875969	0.965305402962991	3	NA	NA	1	4890	185.37169866694	4976	84.6640419540669	4632	NA
84	14	Repeated.Sorbitol	24	Glu2	Glu2Sor1	113	Passed	40437	36836	V3	OFF	26	6.1350626118068	1.07513962515867	4	5.75939177101968	0.941868534708146	3	NA	NA	1	4982	191.485421551268	5053.33333333333	156.426766678	4768	NA
84	14	Repeated.Sorbitol	24	Glu2	Glu2Sor1	114	Passed	40797	37196	V3	OFF	26	5.80836314847943	0.875937545228876	4	5.52444841979726	0.81685643520533	3	NA	NA	1	5344	77.2873426463437	5322.66666666667	78.92612579706	5408	NA
84	14	Repeated.Sorbitol	24	Glu2	Glu2Sor1	115	Failed	41157	37556	V3	ON	27	6.02359123434705	0.911581212474234	4	5.73419797257007	0.862542579025792	3	NA	NA	1	5145	69.5413546028548	5144	85.1351866151711	5148	NA
84	14	Repeated.Sorbitol	24	Glu2	Glu2Sor1	116	Passed	41517	37916	V3	ON	27	6.23881932021467	0.949706992440469	4	5.94394752534288	0.911712018550813	3	NA	NA	1	4946	94.5163125250522	4965.33333333333	105.628279041805	4888	NA
84	14	Repeated.Sorbitol	24	Glu2	Glu2Sor1	117	Passed	41877	38276	V3	OFF	27	6.65295169946333	0.992217511771107	4	6.37119856887299	1.0002171896209	3	NA	NA	1	4938	100	4938.66666666667	122.463600034187	4936	NA
84	14	Repeated.Sorbitol	24	Glu2	Glu2Sor1	118	Failed	42237	38636	V3	OFF	27	6.40328711985689	0.884949526610649	4	6.13461538461539	0.861159967175981	3	NA	NA	1	5365	210.355255064696	5266.66666666667	91.4184518209171	5660	NA
84	14	Repeated.Sorbitol	24	Glu2	Glu2Sor1	119	Passed	42597	38996	V3	ON	28	6.15362254025045	0.782802906472037	4	5.89803220035778	0.726093695395376	3	NA	NA	1	5792	397.914563694268	5594.66666666667	62.1396277212322	6384	NA
84	16	Constant.Sorbitol	NA	Glu2	Glu2Sor1	1	Passed	135	-3466	V4	OFF	NA	-0.000647615963733492	0.0068755842382408	11	-0.000647615963733492	0.0068755842382408	11	NA	NA	0	4639.27272727273	1122.75349840551	4639.27272727273	1122.75349840551	NA	NA
84	16	Constant.Sorbitol	NA	Glu2	Glu2Sor1	2	Passed	495	-3106	V4	OFF	NA	-0.00875630750964675	0.0222272323993281	12	-0.0148951671658706	0.00678269519783883	11	NA	NA	1	4285.33333333333	1588.31124344714	4642.90909090909	1042.71198847481	352	NA
84	16	Constant.Sorbitol	NA	Glu2	Glu2Sor1	3	Passed	855	-2746	V4	OFF	NA	-0.00527433385848343	0.0280662612536015	13	-0.0162713510888043	0.0063228639011589	11	0.0552092609082814	0.0201490801406674	2	3993.23076923077	1812.53368492129	4637.09090909091	987.086364463156	452	197.989898732233
84	16	Constant.Sorbitol	NA	Glu2	Glu2Sor1	4	Passed	1215	-2386	V4	OFF	NA	-0.00849373244742789	0.0188709172857143	13	-0.0157046871205375	0.00691218178190057	11	0.031166518254675	0.00881522256154203	2	4056.61538461538	1710.83281564182	4652.36363636364	985.497161104716	780	186.676190233249
84	16	Constant.Sorbitol	NA	Glu2	Glu2Sor1	5	Passed	1575	-2026	V4	OFF	NA	-0.0126721008288239	0.0127814722298018	13	-0.0171618230389379	0.00720227133078159	11	0.0120213713268032	0.000629658754395911	2	4113.84615384615	1516.29426817235	4649.45454545455	837.625735473351	1168	248.901586977665
84	16	Constant.Sorbitol	NA	Glu2	Glu2Sor1	6	Passed	1935	-1666	V4	OFF	NA	-0.0128090965134598	0.0111785176839081	13	-0.0165142070752044	0.00712782205160849	11	0.00756901157613543	0.00314829377197929	2	4161.23076923077	1379.23204198606	4643.63636363636	781.345413082751	1508	288.499566724111
84	16	Constant.Sorbitol	NA	Glu2	Glu2Sor1	7	Passed	2295	-1306	V4	OFF	NA	-0.00379934698723655	0.0277202454453011	15	-0.0170808710434712	0.00688396654460044	11	0.0327248441674087	0.0316618819190758	4	3737.6	1875.37961109592	4707.63636363636	894.601506004464	1070	898.244213266452
84	16	Constant.Sorbitol	NA	Glu2	Glu2Sor1	8	Passed	2655	-946	V4	OFF	NA	-0.00656723063223507	0.0157821342666008	16	-0.0156237351250708	0.00654801071010496	11	0.0133570792520036	0.0102501018995738	5	3629	1809.25001036341	4691.63636363636	836.383557075015	1291.2	767.741623204057
84	16	Constant.Sorbitol	NA	Glu2	Glu2Sor1	9	Passed	3015	-586	V4	OFF	NA	-0.00607616154208787	0.0228988010857362	17	-0.017404679025338	0.00733614478568273	11	0.0146927871772039	0.0277550264924465	6	3527.52941176471	1757.59488071224	4663.27272727273	761.392026607725	1445.33333333333	827.861502104468
84	16	Constant.Sorbitol	NA	Glu2	Glu2Sor1	10	Passed	3375	-226	V4	OFF	NA	0.00209260908281391	0.031565381349888	20	-0.0156237351250708	0.00744344684299211	11	0.0237459186702286	0.0365798680435329	9	3204.8	1842.55456535642	4685.09090909091	663.42406566923	1395.55555555556	904.133716757526
84	16	Constant.Sorbitol	NA	Glu2	Glu2Sor1	11	Passed	3735	134	V4	ON	NA	-0.00173642030276044	0.0165674517089776	20	-0.0132761272565369	0.00716212457808678	11	0.0123676659740774	0.013449107461216	9	3182.8	1658.34926167084	4507.63636363636	732.98830450796	1563.55555555556	704.887067392911
84	16	Constant.Sorbitol	NA	Glu2	Glu2Sor1	12	Passed	4095	494	V4	ON	NA	-0.00093499554764024	0.0170295446918388	20	-0.01246660730187	0.0067699297626886	11	0.0131591965964183	0.0150050321975748	9	3234.8	1670.32456978309	4565.81818181818	745.504636897963	1608	719.888880314177
84	16	Constant.Sorbitol	NA	Glu2	Glu2Sor1	13	Passed	4455	854	V4	ON	NA	-0.0018254674977738	0.0183461222403381	20	-0.0138427912248037	0.00691322457918823	11	0.0128623726130405	0.017273268704193	9	3255.6	1702.45341230021	4607.27272727273	772.283508940738	1603.55555555556	745.311866118994
84	16	Constant.Sorbitol	NA	Glu2	Glu2Sor1	14	Passed	4815	1214	V4	ON	NA	0.00311665182546752	0.0180109979633282	20	-0.00866186351493561	0.00846736202554054	11	0.0175126150192936	0.0160284951024043	9	3258	1680.63922676055	4602.90909090909	728.055142766735	1614.22222222222	720.341894133921
84	16	Constant.Sorbitol	NA	Glu2	Glu2Sor1	15	Passed	5175	1574	V4	ON	NA	0.043633125556545	0.0274096709518953	20	0.0296284303408079	0.0238842137107681	11	0.0607499752646681	0.0217244944187403	9	3305.2	1672.62999966803	4648	704.508906969955	1664	717.350681326783
84	16	Constant.Sorbitol	NA	Glu2	Glu2Sor1	16	Passed	5535	1934	V4	ON	NA	0.160963405843192	0.0762775927075332	21	0.129847000728568	0.0604601184338138	11	0.195191451469279	0.0798923131896738	10	3315.04761904762	1755.40213273741	4768.72727272727	765.299038403824	1716	879.225922173717
84	16	Constant.Sorbitol	NA	Glu2	Glu2Sor1	17	Passed	5895	2294	V4	ON	NA	0.306534367976933	0.108904357182005	21	0.266574921071804	0.111687529258741	11	0.350489759572574	0.0916375968908884	10	3420.95238095238	1581.38870857833	4720.72727272727	773.748937435017	1991.2	745.613066170681
84	16	Constant.Sorbitol	NA	Glu2	Glu2Sor1	18	Passed	6255	2654	V4	ON	NA	0.573059175908686	0.222771388825168	22	0.522140370760139	0.215024278314333	11	0.623977981057233	0.228642642309862	11	3418.18181818182	1610.27213424326	4815.27272727273	690.205344938605	2021.09090909091	821.442810492058
84	16	Constant.Sorbitol	NA	Glu2	Glu2Sor1	19	Passed	6615	3014	V4	ON	NA	0.822021758488521	0.32420676233525	23	0.751234517930867	0.307291089886187	11	0.886910062333037	0.338780880341994	12	3419.82608695652	1538.13841593053	4816	649.164385960906	2140	782.607297319787
84	16	Constant.Sorbitol	NA	Glu2	Glu2Sor1	20	Passed	6975	3374	V4	ON	NA	1.08971504897596	0.471039662719894	24	1.02857605439974	0.412926630673949	11	1.1414480443866	0.526166059469671	13	3414.33333333333	1493.02746608787	4802.18181818182	556.205325070125	2240	868.967203063499
84	16	Constant.Sorbitol	NA	Glu2	Glu2Sor1	21	Passed	7335	3734	V4	ON	NA	1.36260759869397	0.596854868852229	24	1.28066056828301	0.502223309228993	11	1.4319473936571	0.679139578355342	13	3540	1361.75845396918	4794.90909090909	538.647464404216	2478.15384615385	804.621012874368
84	16	Constant.Sorbitol	NA	Glu2	Glu2Sor1	22	Passed	7695	4094	V4	ON	NA	1.56018106262986	0.682895941524749	24	1.46085971019186	0.565794464220802	11	1.64422220700048	0.781260427107989	13	3678.33333333333	1241.57314889537	4778.18181818182	593.749748325306	2747.69230769231	783.350856323375
84	16	Constant.Sorbitol	NA	Glu2	Glu2Sor1	23	Passed	8055	4454	V4	ON	NA	1.75493469872366	0.774474613607035	24	1.63433983647697	0.634127736955651	11	1.85697650524008	0.888778854835368	13	3741	1118.9729763221	4708.36363636364	562.490048396818	2922.46153846154	743.335793947865
84	16	Constant.Sorbitol	NA	Glu2	Glu2Sor1	24	Passed	8415	4814	V4	ON	NA	1.92349361828436	0.856399631058475	24	1.7669392050514	0.683885482855097	11	2.05596273717378	0.987165428760228	13	3794.33333333333	1040.89721610385	4677.09090909091	573.397149373007	3047.38461538462	695.635625221224
84	16	Constant.Sorbitol	NA	Glu2	Glu2Sor1	25	Passed	8775	5174	V4	ON	NA	1.91080439299495	0.831145103658	24	1.7334250789282	0.661553573255254	11	2.06089458182067	0.951882758888057	13	3821	987.391292860835	4618.18181818182	677.095830467419	3146.46153846154	641.193758467311
84	16	Constant.Sorbitol	NA	Glu2	Glu2Sor1	26	Passed	9135	5534	V4	ON	NA	2.14184476105669	0.953193461471163	24	1.95037642677892	0.763821497730614	11	2.3038564285225	1.09234356326087	13	3938.66666666667	935.676396432324	4682.90909090909	625.703037318096	3308.92307692308	643.743538678054
84	16	Constant.Sorbitol	NA	Glu2	Glu2Sor1	27	Passed	9495	5894	V4	ON	NA	2.11156871475215	0.918388584390452	24	1.91281470088238	0.741115624606092	11	2.27974518802658	1.04500091490371	13	3958.33333333333	896.304231476299	4605.81818181818	703.691668016869	3410.46153846154	646.25596262686
84	16	Constant.Sorbitol	NA	Glu2	Glu2Sor1	28	Passed	9855	6254	V4	ON	NA	2.22755268625705	0.97446890498878	24	2.00105237594107	0.777311405767183	11	2.41920679498596	1.10892585033156	13	4030	869.781781728088	4621.81818181818	704.673231814835	3529.23076923077	665.931697429268
84	16	Constant.Sorbitol	NA	Glu2	Glu2Sor1	29	Passed	10215	6614	V4	ON	NA	2.135017809439	0.905921374122541	24	1.89322431797944	0.709217663962097	11	2.33961230221248	1.0270825826734	13	4079.33333333333	809.181801825645	4592.72727272727	642.977618725425	3644.92307692308	681.484954778712
84	16	Constant.Sorbitol	NA	Glu2	Glu2Sor1	30	Passed	10575	6974	V4	ON	NA	2.19467943009795	0.943813144886075	24	1.92981461993038	0.731510086199356	11	2.41879580793205	1.06896724846808	13	4111.33333333333	829.041283215355	4575.27272727273	703.32198755749	3718.76923076923	735.440701648356
84	16	Constant.Sorbitol	NA	Glu2	Glu2Sor1	31	Failed	10935	7334	V4	ON	NA	2.22781240724251	0.960523234743612	24	1.97288108151866	0.752694913949188	11	2.44352352900884	1.0891364880169	13	4167	841.944953276535	4620	682.644270465958	3783.69230769231	789.339743563715
84	16	Constant.Sorbitol	NA	Glu2	Glu2Sor1	32	Passed	11295	7694	V4	ON	NA	2.26094538438706	0.978595380920872	24	2.01594754310694	0.775425147643242	11	2.46825125008562	1.11033537741067	13	4222.66666666667	869.424730680489	4664.72727272727	683.234233760149	3848.61538461538	853.869382913407
84	16	Constant.Sorbitol	NA	Glu2	Glu2Sor1	33	Passed	11655	8054	V4	ON	NA	2.12986049272781	0.905130183150355	24	1.88253865457784	0.715919119002002	11	2.33913281731625	1.01961636090215	13	4118	827.21449823305	4615.27272727273	587.000015487068	3697.23076923077	778.414430519518
84	16	Constant.Sorbitol	NA	Glu2	Glu2Sor1	34	Passed	12015	8414	V4	ON	NA	2.10952804986643	0.877901596209614	24	1.8794624787501	0.71635690357732	11	2.30419891773409	0.9797872308102	13	4116.33333333333	817.274296281438	4628.36363636364	636.121886548053	3683.07692307692	706.627962171804
84	16	Constant.Sorbitol	NA	Glu2	Glu2Sor1	35	Passed	12375	8774	V4	ON	NA	2.19646037399822	0.916947872221602	24	1.99158099247146	0.774509995792556	11	2.3698198506747	1.02009656797796	13	4183.66666666667	818.463388821137	4606.54545454545	660.955121568229	3825.84615384615	785.65915490899
84	16	Constant.Sorbitol	NA	Glu2	Glu2Sor1	36	Passed	12735	9134	V4	ON	NA	2.01881121994657	0.811015154778183	24	1.82846272160609	0.697341913552347	11	2.17987533392698	0.891136513666848	13	4120.66666666667	810.937121170781	4583.27272727273	621.146857177768	3729.23076923077	759.444331276291
84	16	Constant.Sorbitol	NA	Glu2	Glu2Sor1	37	Passed	13095	9494	V4	ON	NA	2.05702730780647	0.817446100738523	24	1.90585282927224	0.737996817007137	11	2.18494417425851	0.887811801660156	13	4257.33333333333	887.031721733963	4624	723.007053907498	3947.07692307692	919.208578210849
84	16	Constant.Sorbitol	NA	Glu2	Glu2Sor1	38	Failed	13455	9854	V4	ON	NA	2.00781018106263	0.795068724948595	24	1.87225775115357	0.728901863410128	11	2.12250839098568	0.85892210598048	13	4219.83333333333	874.599618541892	4582.18181818182	659.21010583604	3913.23076923077	939.031252039937
84	16	Constant.Sorbitol	NA	Glu2	Glu2Sor1	39	Passed	13815	10214	V4	ON	NA	1.95859305431879	0.775543347762947	24	1.83866267303489	0.722379124705072	11	2.06007260771286	0.832833746070353	13	4182.33333333333	883.417802906843	4540.36363636364	621.248947319393	3879.38461538462	978.39848208365
84	16	Constant.Sorbitol	NA	Glu2	Glu2Sor1	40	Passed	14175	10574	V4	ON	NA	1.88984119916889	0.735317164812059	24	1.76993442888367	0.677845856935805	11	1.99130077402562	0.793156880228323	13	4212.66666666667	963.275330483886	4579.63636363636	748.368795812235	3902.15384615385	1041.08739996168
84	16	Constant.Sorbitol	NA	Glu2	Glu2Sor1	41	Passed	14535	10934	V4	ON	NA	1.83233155238943	0.703423413469369	24	1.69505383307699	0.636155475056639	11	1.94848962257689	0.761077286089792	13	4219.33333333333	952.126894478045	4602.18181818182	687.870600939133	3895.38461538462	1046.51529200975
84	16	Constant.Sorbitol	NA	Glu2	Glu2Sor1	42	Passed	14895	11294	V4	ON	NA	1.79211190264173	0.668858999817044	24	1.65967781105804	0.612342386708347	11	1.90417151859716	0.717853281749514	13	4184	918.666708735617	4517.81818181818	724.670106763321	3901.53846153846	995.67268846951
84	16	Constant.Sorbitol	NA	Glu2	Glu2Sor1	43	Passed	15255	11654	V4	ON	NA	1.75341347580885	0.634747022821997	24	1.61353517364203	0.58407344268243	11	1.87177203918077	0.674415182875138	13	4235.66666666667	913.585134019512	4553.45454545455	736.850101938836	3966.76923076923	988.109824686014
84	16	Constant.Sorbitol	NA	Glu2	Glu2Sor1	44	Passed	15615	12014	V4	ON	NA	1.67141585040071	0.602778736126581	24	1.53582125799401	0.548062458551191	11	1.78614973628331	0.644190128260463	13	4019.33333333333	787.622215039157	4280.72727272727	691.557819839974	3798.15384615385	821.47934100153
84	16	Constant.Sorbitol	NA	Glu2	Glu2Sor1	45	Passed	15975	12374	V4	ON	NA	1.67980112793114	0.612444612015957	24	1.55622116085161	0.565559657620066	11	1.78436879238304	0.65308988381534	13	4178.66666666667	830.948052929103	4456.72727272727	872.876290307978	3943.38461538462	746.750910998388
84	16	Constant.Sorbitol	NA	Glu2	Glu2Sor1	46	Passed	16335	12734	V4	ON	NA	1.62340457108934	0.600435835712976	24	1.4979357241156	0.546410715432708	11	1.72957051852867	0.644637771599995	13	3978.66666666667	751.31019858162	4314.90909090909	785.97524828018	3694.15384615385	612.998347762026
84	16	Constant.Sorbitol	NA	Glu2	Glu2Sor1	47	Passed	16695	13094	V4	ON	NA	1.61186553873553	0.598958807917686	24	1.4877357726868	0.54839917165697	11	1.71689841769984	0.641025646718546	13	4103.33333333333	750.013719681277	4397.09090909091	784.092016863513	3854.76923076923	647.916423860124
84	16	Constant.Sorbitol	NA	Glu2	Glu2Sor1	48	Failed	17055	13454	V4	ON	NA	1.5565820718314	0.573010704178544	24	1.44580263903505	0.523039039333159	11	1.65031851496678	0.616909845968776	13	4047.5	718.542788656622	4302.90909090909	749.656115101512	3831.38461538462	640.988499436812
84	16	Constant.Sorbitol	NA	Glu2	Glu2Sor1	49	Passed	17415	13814	V4	ON	NA	1.50129860492728	0.549145842788711	24	1.40386950538331	0.499900097563833	11	1.58373861223371	0.594708345275032	13	3991.66666666667	710.979157443339	4208.72727272727	741.375625564948	3808	656.576982031302
84	16	Constant.Sorbitol	NA	Glu2	Glu2Sor1	50	Passed	17775	14174	V4	ON	NA	1.4145517957851	0.507884958050506	24	1.32413178984862	0.457247765265898	11	1.49106103157751	0.553473700248825	13	3898	737.085211285406	4141.81818181818	626.283932123732	3691.69230769231	783.487011657435
84	16	Constant.Sorbitol	NA	Glu2	Glu2Sor1	51	Passed	18135	14534	V4	ON	NA	1.4285767289997	0.507936918186708	24	1.33538411721849	0.45599750884037	11	1.5074320158915	0.553646336550399	13	4017.33333333333	699.653247449525	4282.90909090909	559.328428482847	3792.61538461538	747.10792822072
84	16	Constant.Sorbitol	NA	Glu2	Glu2Sor1	52	Passed	18495	14894	V4	ON	NA	1.36646631047789	0.470170434684659	24	1.28657006395208	0.421339262981857	11	1.43407082676896	0.514739852602633	13	3971	683.238579503338	4178.18181818182	644.971599092831	3795.69230769231	689.514730881483
84	16	Constant.Sorbitol	NA	Glu2	Glu2Sor1	53	Passed	18855	15254	V4	ON	NA	1.33982635796972	0.458464732663886	24	1.25872257751154	0.397492029295244	11	1.40845263374204	0.509966372420357	13	3919.66666666667	479.306624802652	4075.63636363636	437.83267870895	3787.69230769231	489.294625730991
84	16	Constant.Sorbitol	NA	Glu2	Glu2Sor1	54	Passed	19215	15614	V4	ON	NA	1.30094241614722	0.43742409128797	24	1.21946085971019	0.370940381529147	11	1.36988834851702	0.490749497206544	13	3989.66666666667	500.120217431827	4122.90909090909	529.492106559759	3876.92307692308	464.454242729834
84	16	Constant.Sorbitol	NA	Glu2	Glu2Sor1	55	Passed	19575	15974	V4	ON	NA	1.25723508459484	0.423939903258783	24	1.17906581397231	0.357586406356913	11	1.32337831358312	0.477048804711044	13	3970.66666666667	492.072340622593	4191.27272727273	395.906325008604	3784	501.1134269471
84	16	Constant.Sorbitol	NA	Glu2	Glu2Sor1	56	Passed	19935	16334	V4	ON	NA	1.19286138319976	0.386621257691058	24	1.1200518092771	0.330790330567597	11	1.25446948421125	0.431670174116575	13	4140	585.976405519955	4340.36363636364	545.69575272807	3970.46153846154	584.833967234094
84	16	Constant.Sorbitol	NA	Glu2	Glu2Sor1	57	Failed	20295	16694	V4	ON	NA	1.16510834075393	0.37129703760168	24	1.09738525054643	0.317802321316865	11	1.22241249400644	0.415099543736952	13	4205.33333333333	624.546768998661	4409.81818181818	542.018047334555	4032.30769230769	657.290319495551
84	16	Constant.Sorbitol	NA	Glu2	Glu2Sor1	58	Passed	20655	17054	V4	ON	NA	1.1373552983081	0.356601763177317	24	1.07471869181575	0.305357219286487	11	1.19035550380163	0.399237441510991	13	4270.66666666667	676.192580406722	4479.27272727273	554.527022048356	4094.15384615385	739.24035853862
84	16	Constant.Sorbitol	NA	Glu2	Glu2Sor1	59	Failed	21015	17414	V4	ON	NA	1.11328351852569	0.341594156178525	23	1.03986885776734	0.288426831289957	11	1.1805802908875	0.383947322653021	12	4130.78260869565	664.043191128254	4374.90909090909	607.144374024079	3907	657.696531291391
84	16	Constant.Sorbitol	NA	Glu2	Glu2Sor1	60	Passed	21375	17774	V4	ON	NA	1.0776259243486	0.324546698187368	23	1.00501902371893	0.273197686143542	11	1.14418224992579	0.3642871284692	12	3955.47826086957	716.191243477049	4270.54545454545	695.648814221136	3666.66666666667	629.017897322099
84	16	Constant.Sorbitol	NA	Glu2	Glu2Sor1	61	Passed	21735	18134	V4	ON	NA	1.04784262932081	0.311765623933475	22	1.00105237594107	0.262414338623961	11	1.09463288270056	0.361161435731336	11	4013.09090909091	693.372359873993	4236.36363636364	610.786914189764	3789.81818181818	725.861394231959
84	16	Constant.Sorbitol	NA	Glu2	Glu2Sor1	62	Failed	22095	18494	V4	ON	NA	1.08581337582603	0.267907358709509	19	1.0495696052241	0.222298524119533	9	1.11843276936776	0.311651966532042	10	4114.1052631579	673.766683548281	4386.66666666667	661.842881656969	3868.8	614.334834507119
84	16	Constant.Sorbitol	NA	Glu2	Glu2Sor1	63	Passed	22455	18854	V4	ON	NA	1.05666213619534	0.258542074497761	19	1.02562580389829	0.214274075787772	9	1.08459483526269	0.30173818648132	10	4149.47368421053	659.78341298246	4406.22222222222	735.758414457113	3918.4	513.99334193699
84	16	Constant.Sorbitol	NA	Glu2	Glu2Sor1	64	Passed	22815	19214	V4	ON	NA	1.02408960959835	0.251924968836238	19	0.988819629959434	0.206371130370924	9	1.05583259127337	0.294468854980577	10	4080.42105263158	687.366497404686	4340.44444444444	745.665996125462	3846.4	567.665629280712
84	16	Constant.Sorbitol	NA	Glu2	Glu2Sor1	65	Passed	23175	19574	V4	ON	NA	0.969723953695459	0.230730200573901	18	0.963391708716731	0.200802631353054	9	0.976056198674186	0.269658095285464	9	4270.22222222222	544.647058470578	4342.22222222222	309.807108447247	4198.22222222222	722.991316991044
84	16	Constant.Sorbitol	NA	Glu2	Glu2Sor1	66	Failed	23535	19934	V4	ON	NA	0.941105174631444	0.221726032802378	18	0.931186306520233	0.190923331770603	9	0.951024042742654	0.260378741370321	9	4125.77777777778	527.493914718795	4223.11111111111	330.507354095353	4028.44444444444	678.770784416785
84	16	Constant.Sorbitol	NA	Glu2	Glu2Sor1	67	Passed	23895	20294	V4	ON	NA	0.912486395567428	0.213947936905904	18	0.898980904323736	0.182255545542551	9	0.925991886811121	0.25227301546927	9	3981.33333333333	598.62116076668	4104	424.226354674011	3858.66666666667	740.043241979818
84	16	Constant.Sorbitol	NA	Glu2	Glu2Sor1	68	Passed	24255	20654	V4	ON	NA	0.902048085485307	0.208415872756467	18	0.880083110715346	0.173110930605527	9	0.924013060255269	0.247489534078153	9	4024.44444444444	457.466967270634	4237.33333333333	333.730430137858	3811.55555555556	481.000808500129
84	16	Constant.Sorbitol	NA	Glu2	Glu2Sor1	69	Passed	24615	21014	V4	ON	NA	0.889185712872267	0.204422668098685	18	0.857623429306421	0.164626833815869	9	0.920747996438112	0.24383896024477	9	3922.22222222222	576.070620216935	4265.77777777778	393.502788356632	3578.66666666667	533.651571720725
84	16	Constant.Sorbitol	NA	Glu2	Glu2Sor1	70	Passed	24975	21374	V4	ON	NA	0.861924467026348	0.192333044184933	17	0.828138913624221	0.155353544303654	9	0.89993321460374	0.232060249762251	8	3935.05882352941	551.027275934258	4182.22222222222	426.72291295927	3657	564.802873323327
84	16	Constant.Sorbitol	NA	Glu2	Glu2Sor1	71	Passed	25335	21734	V4	ON	NA	0.848095961447803	0.196390216958625	17	0.815375482338973	0.14757272344125	9	0.884906500445236	0.245650277954452	8	3887.05882352941	636.565046812601	4089.77777777778	506.640350193749	3659	721.50873670584
84	16	Constant.Sorbitol	NA	Glu2	Glu2Sor1	72	Failed	25695	22094	V4	ON	NA	0.849836746809142	0.18980653089583	15	0.802036954585931	0.148574105529538	8	0.904465080778527	0.227553315860287	7	3988.53333333333	694.392012242844	4228.5	378.335829654026	3714.28571428571	890.823909701147
84	16	Constant.Sorbitol	NA	Glu2	Glu2Sor1	73	Passed	26055	22454	V4	ON	NA	0.827248441674087	0.188476484842304	15	0.782168299198575	0.144568598092971	8	0.878768604503244	0.229560737658791	7	4000	794.984276574072	4236	452.386686680449	3730.28571428571	1037.67652543005
84	16	Constant.Sorbitol	NA	Glu2	Glu2Sor1	74	Failed	26415	22814	V4	ON	NA	0.802666019050703	0.21405252491815	11	0.75160779657663	0.166986157668949	6	0.86393588601959	0.266623008425737	5	4022.30303030303	864.886189745287	4186.22222222222	643.033735650926	3825.6	1124.5156587023
84	16	Constant.Sorbitol	NA	Glu2	Glu2Sor1	75	Failed	26775	23174	V4	ON	NA	0.783750236109987	0.206325310679364	11	0.73874542396359	0.168704727168933	6	0.837756010685664	0.253307716171484	5	4080.9696969697	877.803539834202	4219.11111111111	827.203983083755	3915.2	1004.01221772115
84	16	Constant.Sorbitol	NA	Glu2	Glu2Sor1	76	Passed	27135	23534	V4	ON	NA	0.764834453169271	0.199502069636647	11	0.725883051350549	0.171537736191671	6	0.811576135351737	0.240238209240403	5	4139.63636363636	939.898640570064	4252	1029.5070665129	4004.8	917.60732342326
84	16	Constant.Sorbitol	NA	Glu2	Glu2Sor1	77	Passed	27495	23894	V4	ON	NA	0.7513964219218	0.194569575270752	11	0.71890768774117	0.162558981639366	6	0.790382902938558	0.241098137720909	5	4270.54545454545	869.25673579632	4308	969.628382422874	4225.6	842.119231463099
84	16	Constant.Sorbitol	NA	Glu2	Glu2Sor1	78	Failed	27855	24254	V4	ON	NA	0.745191451469279	0.193235952464807	10	0.701914514692787	0.157599385090105	6	0.810106856634016	0.247507555554429	4	4304.8	880.033938739486	4282	926.249210525979	4339	943.866515986238
84	16	Constant.Sorbitol	NA	Glu2	Glu2Sor1	79	Passed	28215	24614	V4	ON	NA	0.727871772039181	0.185533842912584	10	0.684921341644405	0.153413009911927	6	0.792297417631345	0.23413415789213	4	4279.2	885.320883446599	4256	893.782971419796	4314	1008.60035032052
84	16	Constant.Sorbitol	NA	Glu2	Glu2Sor1	80	Failed	28575	24974	V4	ON	NA	0.74115888563796	0.189336073339301	7	0.640082368655387	0.155392285453702	4	0.875927574948056	0.15377736646415	3	4353.71428571429	877.866678238732	4516	829.61999333028	4137.33333333333	1075.47260929014
84	16	Constant.Sorbitol	NA	Glu2	Glu2Sor1	81	Failed	28935	25334	V4	ON	NA	0.728469660348556	0.184697712121988	7	0.628339269813001	0.149003736451903	4	0.861976847729297	0.149158038781918	3	4205.71428571429	883.546964283868	4392	944.830143464951	3957.33333333333	917.041620284125
84	16	Constant.Sorbitol	NA	Glu2	Glu2Sor1	82	Failed	29295	25694	V4	ON	NA	0.715780435059153	0.180214759323033	7	0.616596170970614	0.142888539311717	4	0.848026120510537	0.144561260257692	3	4057.71428571429	910.26401193751	4268	1064.75787545025	3777.33333333333	760.800455660572
84	16	Constant.Sorbitol	NA	Glu2	Glu2Sor1	83	Passed	29655	26054	V4	ON	NA	0.703091209769749	0.175899097529892	7	0.604853072128228	0.137083281068656	4	0.834075393291778	0.139989252225739	3	3909.71428571429	956.256192012321	4144	1187.97530838538	3597.33333333333	608.438438408795
84	16	Constant.Sorbitol	NA	Glu2	Glu2Sor1	84	Failed	30015	26414	V4	ON	NA	0.687028791926388	0.124582764854288	3	NA	NA	1	0.746037399821906	0.100745400703337	2	4397.33333333333	1260.04478227297	5651.2	NA	3770.4	903.965309068883
84	16	Constant.Sorbitol	NA	Glu2	Glu2Sor1	85	Failed	30375	26774	V4	ON	NA	0.668803799346987	0.118974028585617	3	NA	NA	1	0.725823686553874	0.0938191544049827	2	4429.33333333333	1181.04098715215	5542.4	NA	3872.8	965.0593349634
84	16	Constant.Sorbitol	NA	Glu2	Glu2Sor1	86	Failed	30735	27134	V4	ON	NA	0.650578806767587	0.113404041394886	3	NA	NA	1	0.705609973285842	0.0868929081066283	2	4461.33333333333	1111.5179770626	5433.6	NA	3975.2	1026.15336085792
84	16	Constant.Sorbitol	NA	Glu2	Glu2Sor1	87	Failed	31095	27494	V4	ON	NA	0.632353814188186	0.107878805514081	3	NA	NA	1	0.68539626001781	0.0799666618082739	2	4493.33333333333	1053.35466645064	5324.8	NA	4077.6	1087.24738675244
84	16	Constant.Sorbitol	NA	Glu2	Glu2Sor1	88	Passed	31455	27854	V4	ON	NA	0.614128821608786	0.102405564796287	3	NA	NA	1	0.665182546749777	0.0730404155099195	2	4525.33333333333	1008.51838522326	5216	NA	4180	1148.34141264695
84	16	Constant.Sorbitol	NA	Glu2	Glu2Sor1	89	Failed	31815	28214	V4	ON	NA	0.601365390323538	0.110197777701881	3	NA	NA	1	0.656277827248442	0.078707344299482	2	4093.33333333333	1212.87317281459	4984	NA	3648	1323.70389438122
84	16	Constant.Sorbitol	NA	Glu2	Glu2Sor1	90	Passed	32175	28574	V4	ON	NA	0.58860195903829	0.117990053569416	3	NA	NA	1	0.647373107747106	0.0843742730890447	2	3661.33333333333	1419.77650823407	4752	NA	3116	1499.06637611548
84	16	Constant.Sorbitol	NA	Glu2	Glu2Sor1	91	Failed	32535	28934	V4	ON	NA	0.568566340160285	0.162661844885596	2	NA	NA	1	NA	NA	1	3348	1846.02010341768	4653.33333333333	NA	2042.66666666667	NA
84	16	Constant.Sorbitol	NA	Glu2	Glu2Sor1	92	Failed	32895	29294	V4	ON	NA	0.548085485307213	0.158464119856291	2	NA	NA	1	NA	NA	1	3292	1785.68032475643	4554.66666666667	NA	2029.33333333333	NA
84	16	Constant.Sorbitol	NA	Glu2	Glu2Sor1	93	Passed	33255	29654	V4	ON	NA	0.527604630454141	0.154266394826985	2	NA	NA	1	NA	NA	1	3236	1725.34054609518	4456	NA	2016	NA
84	16	Constant.Sorbitol	NA	Glu2	Glu2Sor1	94	Passed	33615	30014	V4	ON	NA	0.516473731077471	0.149858783546214	2	NA	NA	1	NA	NA	1	3560	2172.23203180507	5096	NA	2024	NA
84	16	Constant.Sorbitol	NA	Glu2	Glu2Sor1	95	Failed	33975	30374	V4	ON	NA	0.516325319085782	0.150068669797679	2	NA	NA	1	NA	NA	1	3538.66666666667	2153.37585097343	5061.33333333333	NA	2016	NA
84	16	Constant.Sorbitol	NA	Glu2	Glu2Sor1	96	Failed	34335	30734	V4	ON	NA	0.516176907094093	0.150278556049144	2	NA	NA	1	NA	NA	1	3517.33333333333	2134.51967014179	5026.66666666667	NA	2008	NA
84	16	Constant.Sorbitol	NA	Glu2	Glu2Sor1	97	Passed	34695	31094	V4	ON	NA	0.516028495102404	0.15048844230061	2	NA	NA	1	NA	NA	1	3496	2115.66348931015	4992	NA	2000	NA
84	16	Constant.Sorbitol	NA	Glu2	Glu2Sor1	98	Passed	35055	31454	V4	ON	NA	NA	NA	1	NA	NA	0	NA	NA	1	2728	NA	NA	NA	2728	NA
84	16	Constant.Sorbitol	NA	Glu2	Glu2Sor1	99	Failed	35415	31814	V4	ON	NA	NA	NA	1	NA	NA	0	NA	NA	1	2864	NA	NA	NA	2864	NA
84	16	Constant.Sorbitol	NA	Glu2	Glu2Sor1	100	Passed	35775	32174	V4	ON	NA	NA	NA	1	NA	NA	0	NA	NA	1	3000	NA	NA	NA	3000	NA
84	16	Constant.Sorbitol	NA	Glu2	Glu2Sor1	101	Passed	36135	32534	V4	ON	NA	NA	NA	1	NA	NA	0	NA	NA	1	3088	NA	NA	NA	3088	NA
84	16	Constant.Sorbitol	NA	Glu2	Glu2Sor1	102	Failed	36495	32894	V4	ON	NA	NA	NA	1	NA	NA	0	NA	NA	1	2932	NA	NA	NA	2932	NA
84	16	Constant.Sorbitol	NA	Glu2	Glu2Sor1	103	Failed	36855	33254	V4	ON	NA	NA	NA	1	NA	NA	0	NA	NA	1	2776	NA	NA	NA	2776	NA
84	16	Constant.Sorbitol	NA	Glu2	Glu2Sor1	104	Failed	37215	33614	V4	ON	NA	NA	NA	1	NA	NA	0	NA	NA	1	2620	NA	NA	NA	2620	NA
84	16	Constant.Sorbitol	NA	Glu2	Glu2Sor1	105	Passed	37575	33974	V4	ON	NA	NA	NA	1	NA	NA	0	NA	NA	1	2464	NA	NA	NA	2464	NA
84	16	Constant.Sorbitol	NA	Glu2	Glu2Sor1	106	Passed	37935	34334	V4	ON	NA	NA	NA	1	NA	NA	0	NA	NA	1	2032	NA	NA	NA	2032	NA
84	16	Constant.Sorbitol	NA	Glu2	Glu2Sor1	107	Failed	38295	34694	V4	ON	NA	NA	NA	1	NA	NA	0	NA	NA	1	2386.66666666667	NA	NA	NA	2386.66666666667	NA
84	16	Constant.Sorbitol	NA	Glu2	Glu2Sor1	108	Failed	38655	35054	V4	ON	NA	NA	NA	1	NA	NA	0	NA	NA	1	2741.33333333333	NA	NA	NA	2741.33333333333	NA
84	16	Constant.Sorbitol	NA	Glu2	Glu2Sor1	109	Passed	39015	35414	V4	ON	NA	NA	NA	1	NA	NA	0	NA	NA	1	3096	NA	NA	NA	3096	NA
84	16	Constant.Sorbitol	NA	Glu2	Glu2Sor1	110	Failed	39375	35774	V4	ON	NA	NA	NA	1	NA	NA	0	NA	NA	1	2930.66666666667	NA	NA	NA	2930.66666666667	NA
84	16	Constant.Sorbitol	NA	Glu2	Glu2Sor1	111	Failed	39735	36134	V4	ON	NA	NA	NA	1	NA	NA	0	NA	NA	1	2765.33333333333	NA	NA	NA	2765.33333333333	NA
84	16	Constant.Sorbitol	NA	Glu2	Glu2Sor1	112	Passed	40095	36494	V4	ON	NA	NA	NA	1	NA	NA	0	NA	NA	1	2600	NA	NA	NA	2600	NA
84	16	Constant.Sorbitol	NA	Glu2	Glu2Sor1	113	Failed	40455	36854	V4	ON	NA	NA	NA	1	NA	NA	0	NA	NA	1	2484	NA	NA	NA	2484	NA
84	16	Constant.Sorbitol	NA	Glu2	Glu2Sor1	114	Passed	40815	37214	V4	ON	NA	NA	NA	1	NA	NA	0	NA	NA	1	2368	NA	NA	NA	2368	NA
84	16	Constant.Sorbitol	NA	Glu2	Glu2Sor1	115	Failed	41175	37574	V4	ON	NA	NA	NA	1	NA	NA	0	NA	NA	1	3080	NA	NA	NA	3080	NA
84	16	Constant.Sorbitol	NA	Glu2	Glu2Sor1	116	Passed	41535	37934	V4	ON	NA	NA	NA	1	NA	NA	0	NA	NA	1	3792	NA	NA	NA	3792	NA
84	16	Constant.Sorbitol	NA	Glu2	Glu2Sor1	117	Passed	41895	38294	V4	ON	NA	NA	NA	1	NA	NA	0	NA	NA	1	3464	NA	NA	NA	3464	NA
84	16	Constant.Sorbitol	NA	Glu2	Glu2Sor1	118	Passed	42255	38654	V4	ON	NA	NA	NA	1	NA	NA	0	NA	NA	1	3512	NA	NA	NA	3512	NA
84	16	Constant.Sorbitol	NA	Glu2	Glu2Sor1	119	Passed	42615	39014	V4	OFF	NA	NA	NA	1	NA	NA	0	NA	NA	1	3552	NA	NA	NA	3552	NA
84	17	Constant.Sorbitol	NA	Glu2	Glu2Sor1	1	Passed	144	-3457	V4	OFF	NA	0.00649059982094895	0.00653569703620788	12	0.00649059982094895	0.00653569703620788	12	NA	NA	0	3962	688.575868930017	3962	688.575868930017	NA	NA
84	17	Constant.Sorbitol	NA	Glu2	Glu2Sor1	2	Passed	504	-3097	V4	OFF	NA	-0.00581915846016118	0.00712634548904298	12	-0.00581915846016118	0.00712634548904298	12	NA	NA	0	3982	683.342586781397	3982	683.342586781397	NA	NA
84	17	Constant.Sorbitol	NA	Glu2	Glu2Sor1	3	Passed	864	-2737	V4	OFF	NA	0.0015839129536533	0.0259344817593038	13	-0.00537153088630263	0.00690302360499391	12	NA	NA	1	3755.07692307692	1232.63852916812	4049.33333333333	655.412893225378	224	NA
84	17	Constant.Sorbitol	NA	Glu2	Glu2Sor1	4	Passed	1224	-2377	V4	OFF	NA	-0.00165277873424698	0.0125274218286642	13	-0.0046254849298717	0.00677338615800928	12	NA	NA	1	3849.84615384615	1138.4066237622	4110	673.76499814644	728	NA
84	17	Constant.Sorbitol	NA	Glu2	Glu2Sor1	5	Passed	1584	-2017	V4	OFF	NA	0.000831308351451572	0.0159819170984148	14	-0.00417785735601315	0.00700084460501814	12	0.0308863025962399	0.02595468041956	2	3633.71428571429	1315.01409343553	4097.33333333333	608.457563072895	852	593.9696961967
84	17	Constant.Sorbitol	NA	Glu2	Glu2Sor1	6	Passed	1944	-1657	V4	OFF	NA	-0.00102314874024813	0.0101338718011813	14	-0.0036556251865115	0.00723751972408835	12	0.0147717099373321	0.0132938607027015	2	3726.28571428571	1187.89868957891	4127.33333333333	653.854214128297	1320	362.038671967512
84	17	Constant.Sorbitol	NA	Glu2	Glu2Sor1	7	Passed	2304	-1297	V4	OFF	NA	0.0113223445152456	0.0310253722612299	17	-0.00358102059086844	0.0073824630718311	12	0.0470904207699194	0.0378799792748604	5	3142.58823529412	1675.00026338892	4115.33333333333	618.149339610265	808	721.199001663203
84	17	Constant.Sorbitol	NA	Glu2	Glu2Sor1	8	Passed	2664	-937	V4	OFF	NA	0.00231713097056188	0.0138730568208369	17	-0.00410325276037007	0.00728768217996134	12	0.0177260519247986	0.0142595907186249	5	3209.88235294118	1477.22315013478	4049.33333333333	618.914788279869	1195.2	698.308814207582
84	17	Constant.Sorbitol	NA	Glu2	Glu2Sor1	9	Failed	3024	-577	V4	OFF	NA	0.001026910316499	0.010437697837852	17	-0.00320799761265297	0.00729018124233575	12	0.0111906893464637	0.0103294366689475	5	3285.64705882353	1335.92519163577	4029.66666666667	600.279833734133	1500	708.163822854571
84	17	Constant.Sorbitol	NA	Glu2	Glu2Sor1	10	Passed	3384	-217	V4	OFF	NA	0.0109988489576672	0.0278309798868456	21	-0.00231274246493588	0.00737711509977517	12	0.028747637521138	0.0352332791484601	9	2812.19047619048	1585.08572698916	4010	586.054915205362	1215.11111111111	887.337089899386
84	17	Constant.Sorbitol	NA	Glu2	Glu2Sor1	11	Passed	3744	143	V4	ON	NA	0.00788677153941251	0.0160613340724339	21	0.000522232169501612	0.00792010687492876	12	0.0177061573659604	0.0192051415578166	9	2798.09523809524	1364.84760705223	3808.66666666667	536.878068658108	1450.66666666667	828.434668516474
84	17	Constant.Sorbitol	NA	Glu2	Glu2Sor1	12	Passed	4104	503	V4	ON	NA	0.0059683676514473	0.0151595363466687	21	-0.000820650552074035	0.00767719154069972	12	0.0150203919228091	0.0182255225122083	9	2788.57142857143	1345.84533180557	3775.33333333333	516.226400884047	1472.88888888889	868.262121200223
84	17	Constant.Sorbitol	NA	Glu2	Glu2Sor1	13	Passed	4464	863	V4	ON	NA	0.00622415483650933	0.0152915140154024	21	0.000447627573858524	0.0091418100510413	12	0.0139261911867104	0.0187849571948883	9	2838.85714285714	1358.09816602904	3829.33333333333	541.956947859637	1518.22222222222	879.525124396367
84	17	Constant.Sorbitol	NA	Glu2	Glu2Sor1	14	Passed	4824	1223	V4	ON	NA	0.0134714584132668	0.0160759413881218	21	0.00917636526410027	0.0153034838867814	12	0.0191982492788222	0.0161090654446622	9	2870.09523809524	1319.38629312123	3832.66666666667	514.872152415853	1586.66666666667	862.869630940851
84	17	Constant.Sorbitol	NA	Glu2	Glu2Sor1	15	Passed	5184	1583	V4	ON	NA	0.0537579400605363	0.0372327953778168	21	0.0526708445240226	0.0435161874677111	12	0.0552074007758878	0.029287981742087	9	2951.61904761905	1324.06519764664	3934.66666666667	494.988215347935	1640.88888888889	814.640479666405
84	17	Constant.Sorbitol	NA	Glu2	Glu2Sor1	16	Passed	5544	1943	V4	ON	NA	0.153003367864603	0.088058665579475	21	0.155774395702775	0.0972158804932032	12	0.149308664080374	0.0797741886390594	9	3034.28571428571	1244.94534590307	3931.33333333333	573.189693070649	1838.22222222222	778.80706496824
84	17	Constant.Sorbitol	NA	Glu2	Glu2Sor1	17	Passed	5904	2303	V4	ON	NA	0.294922624376519	0.161644898294736	21	0.296777081468218	0.165642437817189	12	0.292450014920919	0.166084911008322	9	3163.80952380952	1130.01414234724	3964.66666666667	588.979600408172	2096	685.962098078312
84	17	Constant.Sorbitol	NA	Glu2	Glu2Sor1	18	Passed	6264	2663	V4	ON	NA	0.541501470776314	0.289668554956174	21	0.535287973739182	0.265362461306278	12	0.54978613349249	0.335873270140711	9	3302.09523809524	1059.72646964969	4033.33333333333	569.139275706321	2327.11111111111	700.484911408598
84	17	Constant.Sorbitol	NA	Glu2	Glu2Sor1	19	Passed	6624	3023	V4	ON	NA	0.776015688280684	0.402057145126878	21	0.7635034318114	0.34901630691176	12	0.792698696906396	0.485885682005455	9	3475.42857142857	950.003187964576	4129.33333333333	568.167282238304	2603.55555555556	561.983787824683
84	17	Constant.Sorbitol	NA	Glu2	Glu2Sor1	20	Passed	6984	3383	V4	ON	NA	0.978839423781232	0.526561283921657	22	0.985079080871382	0.437107824063524	12	0.971351835273053	0.642899587125284	10	3410.54545454545	1112.41619169706	4130.66666666667	630.652956478562	2546.4	938.174492180307
84	17	Constant.Sorbitol	NA	Glu2	Glu2Sor1	21	Passed	7344	3743	V4	ON	NA	1.19097420037438	0.634785978070553	22	1.21045956430916	0.528277981161879	12	1.16759176365264	0.773314696722786	10	3463.63636363636	983.163336982288	4076.66666666667	596.566742944894	2728	847.396011319383
84	17	Constant.Sorbitol	NA	Glu2	Glu2Sor1	22	Passed	7704	4103	V4	ON	NA	1.37185643362904	0.718187216208733	22	1.40346165323784	0.598875184817638	12	1.33393017009848	0.873060604846379	10	3518.18181818182	902.648570351962	4053.33333333333	519.953377863357	2876	854.775864058981
84	17	Constant.Sorbitol	NA	Glu2	Glu2Sor1	23	Passed	8064	4463	V4	ON	NA	1.51033612761455	0.79572121073312	22	1.55095493882423	0.660644640894994	12	1.46159355416294	0.969082920078467	10	3592.36363636364	862.593130676862	4076	535.48958057939	3012	836.400754556225
84	17	Constant.Sorbitol	NA	Glu2	Glu2Sor1	24	Passed	8424	4823	V4	ON	NA	1.5794742410678	0.8360839168429	22	1.62436586093703	0.688998786471957	12	1.52560429722471	1.02223324321486	10	3658.54545454545	774.00582791412	4088	516.683127792513	3143.2	728.409652751954
84	17	Constant.Sorbitol	NA	Glu2	Glu2Sor1	25	Passed	8784	5183	V4	ON	NA	1.62195816716855	0.848135576760551	22	1.65517755893763	0.72246468503023	12	1.58209489704566	1.0184613949324	10	3758.54545454545	690.823161664865	4098	507.916958137486	3351.2	678.408071230812
84	17	Constant.Sorbitol	NA	Glu2	Glu2Sor1	26	Passed	9144	5543	V4	ON	NA	1.72645885895662	0.911737087266172	22	1.75261116084751	0.772173696629764	12	1.69507609668756	1.09948090551791	10	3801.45454545455	660.678491600922	4083.33333333333	512.175632754897	3463.2	681.76450805571
84	17	Constant.Sorbitol	NA	Glu2	Glu2Sor1	27	Passed	9504	5903	V4	ON	NA	1.79335883454057	0.941071143493499	22	1.81565204416592	0.802118860041067	12	1.76660698299015	1.13075447062331	10	3814.54545454545	662.83839352495	4072.66666666667	543.748159174871	3504.8	684.367152923049
84	17	Constant.Sorbitol	NA	Glu2	Glu2Sor1	28	Passed	9864	6263	V4	ON	NA	1.85509074631725	0.96574984699456	22	1.87861832288869	0.835347105302619	12	1.82685765443151	1.14966960565837	10	3858.18181818182	648.365243653212	4060	575.732261006482	3616	675.483037043369
84	17	Constant.Sorbitol	NA	Glu2	Glu2Sor1	29	Failed	10224	6623	V4	ON	NA	1.85576218767803	0.947747590416124	22	1.87089674723963	0.815944970140507	12	1.83760071620412	1.13202180051048	10	3892	642.580511909375	4096.66666666667	543.322662100078	3646.4	692.664292584959
84	17	Constant.Sorbitol	NA	Glu2	Glu2Sor1	30	Passed	10584	6983	V4	ON	NA	1.85643362903882	0.930915826854415	22	1.86317517159057	0.797879597960757	12	1.84834377797672	1.11528569292221	10	3925.81818181818	645.359378387521	4133.33333333333	519.986946223099	3676.8	717.647514839671
84	17	Constant.Sorbitol	NA	Glu2	Glu2Sor1	31	Failed	10944	7343	V4	ON	NA	1.86493855294213	0.923344106332143	22	1.87391823336318	0.797895898328136	12	1.85416293643688	1.1004396014205	10	3942.36363636364	652.46160590961	4108.33333333333	558.727016339714	3743.2	728.673193017434
84	17	Constant.Sorbitol	NA	Glu2	Glu2Sor1	32	Passed	11304	7703	V4	ON	NA	1.87344347684545	0.916766023061661	22	1.88466129513578	0.798416832454138	12	1.85998209489705	1.0870026463544	10	3958.90909090909	674.983379625427	4083.33333333333	606.57688313314	3809.6	753.632271071243
84	17	Constant.Sorbitol	NA	Glu2	Glu2Sor1	33	Failed	11664	8063	V4	ON	NA	1.81451941075934	0.879069654449729	22	1.82154580722172	0.777239147020899	12	1.80608773500448	1.03180648605868	10	3863.27272727273	675.658562815934	3978.33333333333	621.010222918832	3725.2	744.991096143661
84	17	Constant.Sorbitol	NA	Glu2	Glu2Sor1	34	Passed	12024	8423	V4	ON	NA	1.75559534467323	0.84297705168875	22	1.75843031930767	0.757369195818147	12	1.75219337511191	0.9782589544521	10	3767.63636363636	702.428884416307	3873.33333333333	659.342555930228	3640.8	766.270738345426
84	17	Constant.Sorbitol	NA	Glu2	Glu2Sor1	35	Failed	12384	8783	V4	ON	NA	1.72898185073655	0.818230691401014	22	1.73433303491495	0.73611219018746	12	1.72256042972247	0.948583860338376	10	3830.54545454545	671.948462257885	3962.66666666667	627.714662063662	3672	721.625325990649
84	17	Constant.Sorbitol	NA	Glu2	Glu2Sor1	36	Passed	12744	9143	V4	ON	NA	1.70236835679987	0.794750034964052	22	1.71023575052223	0.717125163982154	12	1.69292748433303	0.919274618578555	10	3893.45454545455	659.305892390065	4052	611.306796952234	3703.2	695.549790533439
84	17	Constant.Sorbitol	NA	Glu2	Glu2Sor1	37	Passed	13104	9503	V4	ON	NA	1.69528770244974	0.792778711248279	22	1.70575947478365	0.726982493489629	12	1.68272157564906	0.905662790404922	10	3954.54545454545	618.798276790835	4121.33333333333	595.584561331949	3754.4	615.070583122151
84	17	Constant.Sorbitol	NA	Glu2	Glu2Sor1	38	Passed	13464	9863	V4	ON	NA	1.6766094245951	0.782270011427833	22	1.69486720381976	0.725139671996065	12	1.65470008952551	0.885561369714692	10	3953.81818181818	581.067296845386	4124.66666666667	580.442046803098	3748.8	538.906877133909
84	17	Constant.Sorbitol	NA	Glu2	Glu2Sor1	39	Passed	13824	10223	V4	ON	NA	1.6238300642956	0.758081474018675	22	1.63943598925694	0.702414984106814	12	1.60510295434199	0.858600505485681	10	3923.27272727273	581.73158446455	4144	605.554892039299	3658.4	445.565608088316
84	17	Constant.Sorbitol	NA	Glu2	Glu2Sor1	40	Passed	14184	10583	V4	ON	NA	1.53548465858224	0.768860021552373	22	1.52335123843629	0.731014111646861	12	1.55004476275739	0.851924346988583	10	3921.45454545455	578.97978641192	4096	586.718455014452	3712	521.604362626609
84	17	Constant.Sorbitol	NA	Glu2	Glu2Sor1	41	Passed	14544	10943	V4	ON	NA	1.49291934564987	0.740985900621178	22	1.48769024171889	0.710784524893419	12	1.49919427036705	0.814601421627795	10	3957.81818181818	679.33942959765	4110	743.965786114584	3775.2	576.560838073486
84	17	Constant.Sorbitol	NA	Glu2	Glu2Sor1	42	Passed	14904	11303	V4	ON	NA	1.47656059249613	0.728017023064038	22	1.47075499850791	0.695192501697073	12	1.48352730528201	0.803677376866851	10	3946.90909090909	583.441587976111	4124	637.572669654926	3734.4	453.267446192397
84	17	Constant.Sorbitol	NA	Glu2	Glu2Sor1	43	Passed	15264	11663	V4	ON	NA	1.44355823227802	0.706280783144233	22	1.43516860638615	0.674987997085206	12	1.45362578334825	0.779025637390038	10	3950.18181818182	593.285255117127	4084.66666666667	591.975019947991	3788.8	583.045795799953
84	17	Constant.Sorbitol	NA	Glu2	Glu2Sor1	44	Passed	15624	12023	V4	ON	NA	1.37946610238463	0.672690049507961	22	1.36145926589078	0.643483041198099	12	1.40107430617726	0.740826504715792	10	3870.90909090909	514.945666028018	4013.33333333333	494.382504348668	3700	510.389829226424
84	17	Constant.Sorbitol	NA	Glu2	Glu2Sor1	45	Passed	15984	12383	V4	ON	NA	1.35439895824856	0.656938150443374	22	1.340719188302	0.633032521261031	12	1.37081468218442	0.71879143225581	10	3924.36363636364	600.305838358332	3988.66666666667	600.057774996153	3847.2	623.412258817906
84	17	Constant.Sorbitol	NA	Glu2	Glu2Sor1	46	Passed	16344	12743	V4	ON	NA	1.3585903800765	0.658328811629706	22	1.340719188302	0.626188632688972	12	1.38003581020591	0.728748352327472	10	3738.54545454545	510.470252598404	3806	446.440467373972	3657.6	592.513891070168
84	17	Constant.Sorbitol	NA	Glu2	Glu2Sor1	47	Passed	16704	13103	V4	ON	NA	1.29287051355091	0.615337999575178	22	1.27417188898836	0.591954053036652	12	1.31530886302596	0.673937176446909	10	3755.27272727273	498.590220313443	3826	466.627357651789	3670.4	547.03467288037
84	17	Constant.Sorbitol	NA	Glu2	Glu2Sor1	48	Passed	17064	13463	V4	ON	NA	1.27154716366892	0.600924551718186	22	1.24932855863921	0.580261906341814	12	1.29820948970457	0.655450750869291	10	3682.18181818182	528.889189615154	3851.33333333333	484.87774154154	3479.2	530.478358549045
84	17	Constant.Sorbitol	NA	Glu2	Glu2Sor1	49	Passed	17424	13823	V4	ON	NA	1.24827052982827	0.583868253056311	22	1.22948373619815	0.568118650741521	12	1.27081468218442	0.632392314022288	10	3712.72727272727	472.48020183447	3856.66666666667	428.232165861916	3540	485.776354577563
84	17	Constant.Sorbitol	NA	Glu2	Glu2Sor1	50	Passed	17784	14183	V4	ON	NA	1.20350777244242	0.562868178515145	22	1.19031632348553	0.547181216398938	12	1.21933751119069	0.610569699043505	10	3765.45454545455	495.510581048211	3902.66666666667	462.591383273389	3600.8	506.097223861187
84	17	Constant.Sorbitol	NA	Glu2	Glu2Sor1	51	Passed	18144	14543	V4	ON	NA	1.17827785464312	0.552707625054551	22	1.16980005968368	0.539972165349622	12	1.18845120859445	0.596846650171796	10	3748	550.923726463975	3884	564.795055347915	3584.8	513.877806487106
84	17	Constant.Sorbitol	NA	Glu2	Glu2Sor1	52	Passed	18504	14903	V4	ON	NA	1.14608936274111	0.534960827194438	22	1.1447329155476	0.524667614993303	12	1.14771709937332	0.57559235924394	10	3773.45454545455	572.55257419424	3910	624.364695292161	3609.6	483.480713162376
84	17	Constant.Sorbitol	NA	Glu2	Glu2Sor1	53	Passed	18864	15263	V4	ON	NA	1.10714576381541	0.512367917425817	22	1.11071321993435	0.504726362111004	12	1.10286481647269	0.548773060383626	10	3798.18181818182	598.65974407629	3942.66666666667	680.644258082448	3624.8	456.933936387113
84	17	Constant.Sorbitol	NA	Glu2	Glu2Sor1	54	Failed	19224	15623	V4	ON	NA	1.06533327907545	0.48733011778233	22	1.06956878543718	0.481018359592162	12	1.06025067144136	0.520860893091337	10	3718.54545454545	531.841072508439	3822.66666666667	544.214752620413	3593.6	515.954175398466
84	17	Constant.Sorbitol	NA	Glu2	Glu2Sor1	55	Passed	19584	15983	V4	ON	NA	1.02352079433548	0.462799551360955	22	1.02842435094002	0.457783085660109	12	1.01763652641003	0.493513283211738	10	3638.90909090909	530.190523625226	3702.66666666667	475.920034026599	3562.4	605.92687494266
84	17	Constant.Sorbitol	NA	Glu2	Glu2Sor1	56	Passed	19944	16343	V4	ON	NA	0.99686660698299	0.445744065634306	22	1.00634139062966	0.439081512142467	12	0.985496866606983	0.477185606492177	10	3706.18181818182	613.246445944209	3756.66666666667	517.925465563133	3645.6	736.319254430063
84	17	Constant.Sorbitol	NA	Glu2	Glu2Sor1	57	Passed	20304	16703	V4	ON	NA	0.978961504028648	0.436865620291292	22	0.985675917636526	0.420678652379416	12	0.970904207699194	0.478425305833216	10	3710.54545454545	547.810944732607	3665.33333333333	465.725110755131	3764.8	655.080113845288
84	17	Constant.Sorbitol	NA	Glu2	Glu2Sor1	58	Passed	20664	17063	V4	ON	NA	0.936762431838528	0.409003226589247	22	0.936809907490301	0.390410095488984	12	0.936705461056401	0.451704905860731	10	3855.27272727273	606.373308073986	3879.33333333333	674.000989118958	3826.4	548.647468274888
84	17	Constant.Sorbitol	NA	Glu2	Glu2Sor1	59	Failed	21024	17423	V4	ON	NA	0.912448115894848	0.393846415100475	22	0.911705461056401	0.376507751442794	12	0.913339301700985	0.434365623770253	10	3709.27272727273	548.250045648984	3733	599.5734847676	3680.8	510.218428170175
84	17	Constant.Sorbitol	NA	Glu2	Glu2Sor1	60	Passed	21384	17783	V4	ON	NA	0.888133799951168	0.378940367335882	22	0.886601014622501	0.362831215667809	12	0.889973142345568	0.417311290054444	10	3563.27272727273	517.610092436583	3586.66666666667	557.827821812321	3535.2	493.174028333024
84	17	Constant.Sorbitol	NA	Glu2	Glu2Sor1	61	Passed	21744	18143	V4	ON	NA	0.885000406934158	0.376946790238186	22	0.88272157564906	0.359920304621846	12	0.887735004476276	0.416167775531414	10	3584	520.752568976129	3556	475.059422120491	3617.6	595.506731000302
84	17	Constant.Sorbitol	NA	Glu2	Glu2Sor1	62	Passed	22104	18503	V4	ON	NA	0.853544396516644	0.35377341395088	22	0.848851089227096	0.336410638148147	12	0.8591763652641	0.391974118819159	10	3666.18181818182	541.327788767374	3716.66666666667	528.984848267859	3605.6	578.157072083357
84	17	Constant.Sorbitol	NA	Glu2	Glu2Sor1	63	Passed	22464	18863	V4	ON	NA	0.834825425246195	0.337559500704404	22	0.829006266786034	0.316562385952516	12	0.841808415398388	0.378542759636012	10	3615.27272727273	523.896952955462	3662.66666666667	483.030835329162	3558.4	590.482138218893
84	17	Constant.Sorbitol	NA	Glu2	Glu2Sor1	64	Passed	22824	19223	V4	ON	NA	0.817693497192154	0.326359787568541	22	0.81177260519248	0.307148583950317	12	0.824798567591764	0.364852580142418	10	3573.81818181818	548.508943050212	3648.66666666667	542.784292218177	3484	570.520230433009
84	17	Constant.Sorbitol	NA	Glu2	Glu2Sor1	65	Passed	23184	19583	V4	ON	NA	0.803512810674852	0.30790213160392	21	0.817449336697322	0.291751676618871	11	0.788182632050134	0.339999576262081	10	3795.42857142857	559.488746216452	3873.45454545455	520.465246416389	3709.6	615.636833783612
84	17	Constant.Sorbitol	NA	Glu2	Glu2Sor1	66	Passed	23544	19943	V4	ON	NA	0.770456580125336	0.299952231398146	20	0.804834377797672	0.287534156558186	11	0.728439271859146	0.326689324697662	9	3634	543.31768355462	3635.63636363636	478.42894409249	3632	644.173889567095
84	17	Constant.Sorbitol	NA	Glu2	Glu2Sor1	67	Failed	23904	20303	V4	ON	NA	0.735557427984623	0.283887807515527	17	0.79503133393017	0.295327656983998	10	0.650594705205269	0.264136538731984	7	3654.58823529412	583.547669306408	3669.6	563.768904585716	3633.14285714286	656.055746760245
84	17	Constant.Sorbitol	NA	Glu2	Glu2Sor1	68	Passed	24264	20663	V4	ON	NA	0.716046131971141	0.275770236489565	17	0.776365264100269	0.289269731481974	10	0.629875943215245	0.250111204717554	7	3707.29411764706	670.200321238535	3739.2	680.153708118001	3661.71428571429	706.928971982739
84	17	Constant.Sorbitol	NA	Glu2	Glu2Sor1	69	Passed	24624	21023	V4	ON	NA	0.69966822897467	0.269319532888099	17	0.759086839749329	0.281912499174227	10	0.614784499296585	0.244783513875954	7	3573.17647058824	563.687439466026	3618.4	595.043826583854	3508.57142857143	554.907456891945
84	17	Constant.Sorbitol	NA	Glu2	Glu2Sor1	70	Passed	24984	21383	V4	ON	NA	0.678866712307125	0.257913274713488	17	0.737242614145031	0.272870038768893	10	0.595472566824402	0.227825243770998	7	3538.82352941176	524.457366629324	3531.2	456.852225074537	3549.71428571429	648.209254867005
84	17	Constant.Sorbitol	NA	Glu2	Glu2Sor1	71	Passed	25344	21743	V4	ON	NA	0.635153685467025	0.248956796899928	15	0.68984382771312	0.258257102784709	9	0.553118472097881	0.231015671625189	6	3600	535.197693781066	3630.22222222222	480.895461035394	3554.66666666667	654.137192541952
84	17	Constant.Sorbitol	NA	Glu2	Glu2Sor1	72	Passed	25704	22103	V4	ON	NA	0.618365519887454	0.247660507878644	14	0.676477170993733	0.261957022583946	8	0.540883318412414	0.225378534967723	6	3623.42857142857	611.475606694509	3629	513.051375873522	3616	776.865496723854
84	17	Constant.Sorbitol	NA	Glu2	Glu2Sor1	73	Passed	26064	22463	V4	ON	NA	0.600652257321908	0.235033552701467	14	0.653871978513876	0.251868016094045	8	0.52969262906595	0.210331745620938	6	3571.42857142857	558.236469647009	3601	488.635417697665	3532	687.530072069579
84	17	Constant.Sorbitol	NA	Glu2	Glu2Sor1	74	Passed	26424	22823	V4	ON	NA	0.632619842109547	0.235035517488571	11	0.684230720040926	0.237963193614508	7	0.542300805729633	0.231935453193045	4	3538.90909090909	637.035863126316	3464	597.059461025449	3670	777.013084402916
84	17	Constant.Sorbitol	NA	Glu2	Glu2Sor1	75	Passed	26784	23183	V4	ON	NA	0.63034914950761	0.225351704130853	10	0.703521336914354	0.217050482578168	6	0.520590868397493	0.216935796882183	4	3594.4	508.082932862999	3520	318.837889843726	3706	759.828050723759
84	17	Constant.Sorbitol	NA	Glu2	Glu2Sor1	76	Failed	27144	23543	V4	ON	NA	0.618074206704466	0.222634626319951	9	0.679498657117278	0.204482037588522	6	0.495225305878842	0.244490858988571	3	3773.77777777778	540.300328006975	3704.66666666667	416.226220541987	3912	831.624915451672
84	17	Constant.Sorbitol	NA	Glu2	Glu2Sor1	77	Passed	27504	23903	V4	ON	NA	0.595046254849299	0.209136469633458	9	0.655475977320203	0.191941882461487	6	0.47418680990749	0.223567157459773	3	3931.55555555556	631.874811792477	3889.33333333333	629.76651758145	4016	767.791638401982
84	17	Constant.Sorbitol	NA	Glu2	Glu2Sor1	78	Passed	27864	24263	V4	ON	NA	0.5788321893962	0.203402832065678	9	0.639062966278723	0.185640101098437	6	0.458370635631155	0.216068304419943	3	3868.44444444444	656.525534749242	3822.66666666667	606.976331224428	3960	885.54615915829
84	17	Constant.Sorbitol	NA	Glu2	Glu2Sor1	79	Passed	28224	24623	V4	ON	NA	0.560728140853477	0.192757601862023	9	0.61727842435094	0.173045895929441	6	0.44762757385855	0.212081012786492	3	4147.55555555556	898.702274269837	4216	1006.16976698766	4010.66666666667	810.899089488534
84	17	Constant.Sorbitol	NA	Glu2	Glu2Sor1	80	Failed	28584	24983	V4	ON	NA	0.523388540734109	0.203789931757496	6	0.626286929274843	0.159609348974546	4	0.317591763652641	0.0645701805559784	2	4091.33333333333	1048.18751503091	4359	1234.85113812691	3556	243.244732728172
84	17	Constant.Sorbitol	NA	Glu2	Glu2Sor1	81	Failed	28944	25343	V4	ON	NA	0.50410325276037	0.194057868398365	6	0.602618621307072	0.15026752758715	4	0.307072515666965	0.0639371395701355	2	4052	1073.1128552021	4296	1284.08514774787	3564	311.126983722081
84	17	Constant.Sorbitol	NA	Glu2	Glu2Sor1	82	Failed	29304	25703	V4	ON	NA	0.484817964786631	0.184457021092797	6	0.578950313339302	0.141166291687114	4	0.296553267681289	0.0633040985842926	2	4012.66666666667	1103.98671489591	4233	1337.62525893216	3572	379.009234715989
84	17	Constant.Sorbitol	NA	Glu2	Glu2Sor1	83	Passed	29664	26063	V4	ON	NA	0.465532676812892	0.175008986383724	6	0.555282005371531	0.132355281211928	4	0.286034019695613	0.0626710575984496	2	3973.33333333333	1140.32603524898	4170	1394.97574650362	3580	446.891485709898
84	17	Constant.Sorbitol	NA	Glu2	Glu2Sor1	84	Failed	30024	26423	V4	ON	NA	0.407241619417089	0.0976089686360122	3	0.441659206207102	0.109305076888878	2	NA	NA	1	2960.88888888889	382.890372087151	2988	537.401153701776	2906.66666666667	NA
84	17	Constant.Sorbitol	NA	Glu2	Glu2Sor1	85	Failed	30384	26783	V4	ON	NA	0.400278523823734	0.0870810884238658	3	0.427185914652343	0.104029735340187	2	NA	NA	1	2791.11111111111	349.631763960843	2912	395.979797464467	2549.33333333333	NA
84	17	Constant.Sorbitol	NA	Glu2	Glu2Sor1	86	Passed	30744	27143	V4	ON	NA	0.393315428230379	0.0774917328023563	3	0.412712623097583	0.0987543937914963	2	NA	NA	1	2621.33333333333	413.092402899561	2836	254.558441227157	2192	NA
84	17	Constant.Sorbitol	NA	Glu2	Glu2Sor1	87	Failed	31104	27503	V4	ON	NA	0.383169203222918	0.0753345371044276	3	0.398836168307968	0.0993874347773392	2	NA	NA	1	2698.66666666667	615.484632897795	3018	381.837661840736	2060	NA
84	17	Constant.Sorbitol	NA	Glu2	Glu2Sor1	88	Passed	31464	27863	V4	ON	NA	0.373022978215458	0.0736851731016543	3	0.384959713518353	0.100020475763182	2	NA	NA	1	2776	817.880186824452	3200	509.116882454314	1928	NA
84	17	Constant.Sorbitol	NA	Glu2	Glu2Sor1	89	Failed	31824	28223	V4	ON	NA	0.391524917934945	0.0747220799810032	3	0.368845120859445	0.0898918199896953	2	NA	NA	1	2944	672.321351735909	3274	500.631601080076	2284	NA
84	17	Constant.Sorbitol	NA	Glu2	Glu2Sor1	90	Passed	32184	28583	V4	ON	NA	0.410026857654432	0.114147664406936	3	0.352730528200537	0.0797631642162086	2	NA	NA	1	3112	536.835170233844	3348	492.146319705837	2640	NA
84	17	Constant.Sorbitol	NA	Glu2	Glu2Sor1	91	Failed	32544	28943	V4	ON	NA	NA	NA	1	NA	NA	0	NA	NA	1	2828	NA	NA	NA	2828	NA
84	17	Constant.Sorbitol	NA	Glu2	Glu2Sor1	92	Failed	32904	29303	V4	ON	NA	NA	NA	1	NA	NA	0	NA	NA	1	3016	NA	NA	NA	3016	NA
84	17	Constant.Sorbitol	NA	Glu2	Glu2Sor1	93	Failed	33264	29663	V4	ON	NA	NA	NA	1	NA	NA	0	NA	NA	1	3204	NA	NA	NA	3204	NA
84	17	Constant.Sorbitol	NA	Glu2	Glu2Sor1	94	Passed	33624	30023	V4	ON	NA	NA	NA	1	NA	NA	0	NA	NA	1	3392	NA	NA	NA	3392	NA
84	17	Constant.Sorbitol	NA	Glu2	Glu2Sor1	95	Passed	33984	30383	V4	ON	NA	NA	NA	1	NA	NA	0	NA	NA	1	2928	NA	NA	NA	2928	NA
84	17	Constant.Sorbitol	NA	Glu2	Glu2Sor1	96	Failed	34344	30743	V4	ON	NA	NA	NA	0	NA	NA	0	NA	NA	0	NA	NA	NA	NA	NA	NA
84	17	Constant.Sorbitol	NA	Glu2	Glu2Sor1	97	Failed	34704	31103	V4	ON	NA	NA	NA	0	NA	NA	0	NA	NA	0	NA	NA	NA	NA	NA	NA
84	17	Constant.Sorbitol	NA	Glu2	Glu2Sor1	98	Passed	35064	31463	V4	ON	NA	NA	NA	0	NA	NA	0	NA	NA	0	NA	NA	NA	NA	NA	NA
84	17	Constant.Sorbitol	NA	Glu2	Glu2Sor1	99	Passed	35424	31823	V4	ON	NA	NA	NA	0	NA	NA	0	NA	NA	0	NA	NA	NA	NA	NA	NA
84	17	Constant.Sorbitol	NA	Glu2	Glu2Sor1	100	Passed	35784	32183	V4	ON	NA	NA	NA	0	NA	NA	0	NA	NA	0	NA	NA	NA	NA	NA	NA
84	17	Constant.Sorbitol	NA	Glu2	Glu2Sor1	101	Passed	36144	32543	V4	ON	NA	NA	NA	0	NA	NA	0	NA	NA	0	NA	NA	NA	NA	NA	NA
84	17	Constant.Sorbitol	NA	Glu2	Glu2Sor1	102	Passed	36504	32903	V4	ON	NA	NA	NA	0	NA	NA	0	NA	NA	0	NA	NA	NA	NA	NA	NA
84	17	Constant.Sorbitol	NA	Glu2	Glu2Sor1	103	Passed	36864	33263	V4	ON	NA	NA	NA	0	NA	NA	0	NA	NA	0	NA	NA	NA	NA	NA	NA
84	17	Constant.Sorbitol	NA	Glu2	Glu2Sor1	104	Failed	37224	33623	V4	ON	NA	NA	NA	0	NA	NA	0	NA	NA	0	NA	NA	NA	NA	NA	NA
84	17	Constant.Sorbitol	NA	Glu2	Glu2Sor1	105	Failed	37584	33983	V4	ON	NA	NA	NA	0	NA	NA	0	NA	NA	0	NA	NA	NA	NA	NA	NA
84	17	Constant.Sorbitol	NA	Glu2	Glu2Sor1	106	Passed	37944	34343	V4	ON	NA	NA	NA	0	NA	NA	0	NA	NA	0	NA	NA	NA	NA	NA	NA
84	17	Constant.Sorbitol	NA	Glu2	Glu2Sor1	107	Failed	38304	34703	V4	ON	NA	NA	NA	0	NA	NA	0	NA	NA	0	NA	NA	NA	NA	NA	NA
84	17	Constant.Sorbitol	NA	Glu2	Glu2Sor1	108	Failed	38664	35063	V4	ON	NA	NA	NA	0	NA	NA	0	NA	NA	0	NA	NA	NA	NA	NA	NA
84	17	Constant.Sorbitol	NA	Glu2	Glu2Sor1	109	Passed	39024	35423	V4	ON	NA	NA	NA	0	NA	NA	0	NA	NA	0	NA	NA	NA	NA	NA	NA
84	17	Constant.Sorbitol	NA	Glu2	Glu2Sor1	110	Passed	39384	35783	V4	ON	NA	NA	NA	0	NA	NA	0	NA	NA	0	NA	NA	NA	NA	NA	NA
84	17	Constant.Sorbitol	NA	Glu2	Glu2Sor1	111	Failed	39744	36143	V4	ON	NA	NA	NA	0	NA	NA	0	NA	NA	0	NA	NA	NA	NA	NA	NA
84	17	Constant.Sorbitol	NA	Glu2	Glu2Sor1	112	Passed	40104	36503	V4	ON	NA	NA	NA	0	NA	NA	0	NA	NA	0	NA	NA	NA	NA	NA	NA
84	17	Constant.Sorbitol	NA	Glu2	Glu2Sor1	113	Failed	40464	36863	V4	ON	NA	NA	NA	0	NA	NA	0	NA	NA	0	NA	NA	NA	NA	NA	NA
84	17	Constant.Sorbitol	NA	Glu2	Glu2Sor1	114	Passed	40824	37223	V4	ON	NA	NA	NA	0	NA	NA	0	NA	NA	0	NA	NA	NA	NA	NA	NA
84	17	Constant.Sorbitol	NA	Glu2	Glu2Sor1	115	Failed	41184	37583	V4	ON	NA	NA	NA	0	NA	NA	0	NA	NA	0	NA	NA	NA	NA	NA	NA
84	17	Constant.Sorbitol	NA	Glu2	Glu2Sor1	116	Passed	41544	37943	V4	ON	NA	NA	NA	0	NA	NA	0	NA	NA	0	NA	NA	NA	NA	NA	NA
84	17	Constant.Sorbitol	NA	Glu2	Glu2Sor1	117	Failed	41904	38303	V4	ON	NA	NA	NA	0	NA	NA	0	NA	NA	0	NA	NA	NA	NA	NA	NA
84	17	Constant.Sorbitol	NA	Glu2	Glu2Sor1	118	Passed	42264	38663	V4	ON	NA	NA	NA	0	NA	NA	0	NA	NA	0	NA	NA	NA	NA	NA	NA
84	17	Constant.Sorbitol	NA	Glu2	Glu2Sor1	119	Passed	42624	39023	V4	OFF	NA	NA	NA	0	NA	NA	0	NA	NA	0	NA	NA	NA	NA	NA	NA
84	18	Constant.Sorbitol	NA	Glu2	Glu2Sor1	1	Passed	153	-3448	V4	OFF	NA	0.00327088908712462	0.00313281408053904	3	0.00327088908712462	0.00313281408053904	3	NA	NA	0	3477.33333333333	808.052803555147	3477.33333333333	808.052803555147	NA	NA
84	18	Constant.Sorbitol	NA	Glu2	Glu2Sor1	2	Passed	513	-3088	V4	OFF	NA	-0.00535236396074928	0.00542619315816079	3	-0.00535236396074928	0.00542619315816079	3	NA	NA	0	3277.33333333333	844.382219929656	3277.33333333333	844.382219929656	NA	NA
84	18	Constant.Sorbitol	NA	Glu2	Glu2Sor1	3	Passed	873	-2728	V4	OFF	NA	-0.00654177817424915	0.0041202516980527	3	-0.00654177817424915	0.0041202516980527	3	NA	NA	0	3328	780.768851837725	3328	780.768851837725	NA	NA
84	18	Constant.Sorbitol	NA	Glu2	Glu2Sor1	4	Passed	1233	-2368	V4	OFF	NA	0.00557537912578062	0.0210518125807724	4	-0.00475765685399935	0.00491308701809645	3	NA	NA	1	2678	1596.69491972219	3408	791.676701690785	488	NA
84	18	Constant.Sorbitol	NA	Glu2	Glu2Sor1	5	Passed	1593	-2008	V4	OFF	NA	0.000669045495093692	0.015813646655875	4	-0.00683913172762414	0.00607213138764856	3	NA	NA	1	2760	1392.29115728955	3392	714.960138749007	864	NA
84	18	Constant.Sorbitol	NA	Glu2	Glu2Sor1	6	Passed	1953	-1648	V4	OFF	NA	-0.00223015165031216	0.00893546190979284	4	-0.00594707106749917	0.00607213138764856	3	NA	NA	1	2882	1262.89191936602	3432	759.831560281619	1232	NA
84	18	Constant.Sorbitol	NA	Glu2	Glu2Sor1	7	Passed	2313	-1288	V4	OFF	NA	-0.00446030330062438	0.00600624736149992	4	-0.00683913172762409	0.00448994019344083	3	NA	NA	1	2978	1076.79276867309	3424	738.734052281334	1640	NA
84	18	Constant.Sorbitol	NA	Glu2	Glu2Sor1	8	Passed	2673	-928	V4	OFF	NA	-0.0075825156110615	0.00427817263453408	4	-0.00921796015462379	0.00337728715182889	3	NA	NA	1	3082	882.284912410196	3400	748.929903261981	2128	NA
84	18	Constant.Sorbitol	NA	Glu2	Glu2Sor1	9	Passed	3033	-568	V4	OFF	NA	-0.00713648528099908	0.00218509343691632	4	-0.00743383883437407	0.0025751573112829	3	NA	NA	1	3192	789.450441763129	3448	735.956520454843	2424	NA
84	18	Constant.Sorbitol	NA	Glu2	Glu2Sor1	10	Passed	3393	-208	V4	OFF	NA	-0.00669045495093663	0.00402252431117119	4	-0.00654177817424915	0.00491308701809645	3	NA	NA	1	3172	723.974216852138	3320	809.187246562871	2728	NA
84	18	Constant.Sorbitol	NA	Glu2	Glu2Sor1	11	Passed	3753	152	V4	ON	NA	0.0103479036574488	0.0293676341146328	5	-0.00327088908712449	0.0051503146225658	3	0.0307760927743087	0.044785532082288	2	2564.8	1419.3361828686	3309.33333333333	855.264481510447	1448	1561.2917728599
84	18	Constant.Sorbitol	NA	Glu2	Glu2Sor1	12	Passed	4113	512	V4	ON	NA	0.00945584299732389	0.027390765784871	5	-0.00327088908712449	0.0051503146225658	3	0.0285459411239965	0.0416316213722677	2	2566.4	1408.02727246314	3290.66666666667	892.612644618781	1480	1549.97806436091
84	18	Constant.Sorbitol	NA	Glu2	Glu2Sor1	13	Passed	4473	872	V4	ON	NA	0.00660124888492421	0.0232330001880211	5	-0.00327088908712457	0.00669540900933552	3	0.0214094558429974	0.0365853642362354	2	2648	1411.09886258901	3354.66666666667	919.976811301966	1588	1589.57604410736
84	18	Constant.Sorbitol	NA	Glu2	Glu2Sor1	14	Passed	4833	1232	V4	ON	NA	0.0117752007136486	0.0183621537457564	5	0.00624442462087429	0.000892060660124901	3	0.0200713648528101	0.033431453526215	2	2619.2	1313.20188851524	3242.66666666667	831.70507593337	1684	1612.20346110533
84	18	Constant.Sorbitol	NA	Glu2	Glu2Sor1	15	Passed	5193	1592	V4	ON	NA	0.0365744870651205	0.0277615813016868	5	0.0395480225988701	0.023096160843451	3	0.0321141837644961	0.044154749940284	2	2699.2	1248.64854943255	3272	869.353782990561	1840	1504.72323036497
84	18	Constant.Sorbitol	NA	Glu2	Glu2Sor1	16	Passed	5553	1952	V4	ON	NA	0.0834968777876896	0.0603530296567687	5	0.0999107939339876	0.0648448950772034	3	0.0588760035682427	0.0643397784844138	2	2776	1120.37136700292	3258.66666666667	792.982555503798	2052	1419.87041662259
84	18	Constant.Sorbitol	NA	Glu2	Glu2Sor1	17	Passed	5913	2312	V4	ON	NA	0.155040142729706	0.118797228982169	5	0.192685102586976	0.1332459156236	3	0.0985727029438001	0.101555924862653	2	2867.2	1119.12251340057	3381.33333333333	967.481955042746	2096	1074.80230740355
84	18	Constant.Sorbitol	NA	Glu2	Glu2Sor1	18	Passed	6273	2672	V4	ON	NA	0.229438001784121	0.165947740708396	5	0.278917633065715	0.187091160094154	3	0.155218554861731	0.147603021228949	2	2857.6	1009.16440682378	3304	961.63194622475	2188	854.184991673349
84	18	Constant.Sorbitol	NA	Glu2	Glu2Sor1	19	Passed	6633	3032	V4	ON	NA	0.32292595896521	0.233349325912224	5	0.384180790960452	0.263317107121765	3	0.231043710972346	0.225820006837452	2	2923.2	882.679556804167	3336	871.339199164137	2304	565.685424949238
84	18	Constant.Sorbitol	NA	Glu2	Glu2Sor1	20	Passed	6993	3392	V4	ON	NA	0.397680642283675	0.292227417507952	5	0.477847160273565	0.327293072821221	3	0.27743086529884	0.281328835333809	2	2996.8	858.8289701681	3373.33333333333	952.179254832478	2432	271.529003975634
84	18	Constant.Sorbitol	NA	Glu2	Glu2Sor1	21	Passed	7353	3752	V4	ON	NA	0.475289919714541	0.342805807916364	5	0.566161165625929	0.387648686595288	3	0.338983050847458	0.328006713842109	2	2984	778.326409676557	3253.33333333333	969.101301894355	2580	28.2842712474619
84	18	Constant.Sorbitol	NA	Glu2	Glu2Sor1	22	Passed	7713	4112	V4	ON	NA	0.52292595896521	0.353110355715913	5	0.611061552185549	0.390969946007372	3	0.390722569134701	0.367115206646361	2	3044.8	744.958522335304	3221.33333333333	959.811092524635	2780	379.009234715989
84	18	Constant.Sorbitol	NA	Glu2	Glu2Sor1	23	Passed	8073	4472	V4	ON	NA	0.572702943800178	0.38830110478922	5	0.667856080880166	0.426603081551857	3	0.429973238180196	0.413793085154661	2	3176	837.768464433939	3274.66666666667	1060.7267948597	3028	695.793072687563
84	18	Constant.Sorbitol	NA	Glu2	Glu2Sor1	24	Passed	8433	4832	V4	ON	NA	0.629348795718109	0.356954815546606	6	0.696699375557538	0.420451195059288	3	0.56199821587868	0.357986510379754	3	2705.33333333333	1414.77838076028	3256	1084.55336429334	2154.66666666667	1708.22637063515
84	18	Constant.Sorbitol	NA	Glu2	Glu2Sor1	25	Passed	8793	5192	V4	ON	NA	0.654921201308356	0.380255405495894	6	0.731192387749034	0.451661450361869	3	0.578650014867678	0.374213156016626	3	2714.66666666667	1375.00118787827	3205.33333333333	1112.61373950412	2224	1663.24983090334
84	18	Constant.Sorbitol	NA	Glu2	Glu2Sor1	26	Passed	9153	5552	V4	ON	NA	0.632471008028546	0.34274962664557	6	0.708890871245912	0.397016438233472	3	0.55605114481118	0.344312688851457	3	2782.66666666667	1319.24261099567	3210.66666666667	1124.00237247674	2354.66666666667	1593.13192590361
84	18	Constant.Sorbitol	NA	Glu2	Glu2Sor1	27	Passed	9513	5912	V4	ON	NA	0.6971454058876	0.381921475788131	6	0.768361581920904	0.442872257198533	3	0.625929229854297	0.391546889641478	3	2849.33333333333	1234.94107821655	3208	1049.46462541622	2490.66666666667	1524.92535336433
84	18	Constant.Sorbitol	NA	Glu2	Glu2Sor1	28	Passed	9873	6272	V4	ON	NA	0.707552780255724	0.399580016301794	6	0.790068391317276	0.465011237458614	3	0.625037169194172	0.403111081961261	3	2942.66666666667	1236.90883522864	3234.66666666667	1148.50395442651	2650.66666666667	1500.00177777672
84	18	Constant.Sorbitol	NA	Glu2	Glu2Sor1	29	Failed	10233	6632	V4	ON	NA	0.704950936663693	0.395415660902203	6	0.784716027356527	0.463246322059984	3	0.625185845970859	0.396483667046959	3	3032.66666666667	1223.59056332855	3277.33333333333	1197.84027872389	2788	1458.94756588439
84	18	Constant.Sorbitol	NA	Glu2	Glu2Sor1	30	Passed	10593	6992	V4	ON	NA	0.702349093071662	0.391498448245582	6	0.779363663395778	0.461594918804671	3	0.625334522747547	0.390274244927629	3	3122.66666666667	1222.35881256964	3320	1247.2561885996	2925.33333333333	1436.29152101282
84	18	Constant.Sorbitol	NA	Glu2	Glu2Sor1	31	Passed	10953	7352	V4	ON	NA	0.739815640796908	0.4412545991924	6	0.821587867975022	0.53427433608689	3	0.658043413618793	0.425740408766915	3	3176	1154.88527568759	3320	1187.31967051843	3032	1364.72121695239
84	18	Constant.Sorbitol	NA	Glu2	Glu2Sor1	32	Passed	11313	7712	V4	ON	NA	0.707404103479037	0.407850289900173	6	0.781147784716027	0.487347959864118	3	0.633660422242046	0.402532261909865	3	3198.66666666667	1068.96785109126	3282.66666666667	1156.47279835426	3114.66666666667	1223.98257068201
84	18	Constant.Sorbitol	NA	Glu2	Glu2Sor1	33	Passed	11673	8072	V4	ON	NA	0.729408266428784	0.423089114447042	6	0.80463871543265	0.501356344568189	3	0.654177817424918	0.423289441515152	3	3202.66666666667	1037.71646737761	3224	1107.84836507529	3181.33333333333	1209.72944633638
84	18	Constant.Sorbitol	NA	Glu2	Glu2Sor1	34	Passed	12033	8432	V4	ON	NA	0.69774011299435	0.387945854959288	6	0.765090692833779	0.458342410773914	3	0.630389533154921	0.390600689479764	3	3016	816.125480548181	2928	901.234708608141	3104	910.876500959378
[truncated: 799 more rows]
