# Supplementary material for: Yeast cell responses and survival during periodic osmotic stress are controlled by glucose availability
Source: eLife. 2024 Apr 3;12:RP88750. doi: 10.7554/eLife.88750 (PMC10990491; doi:10.7554/eLife.88750)
Supplement: Figure 7—source data 1. [file elife-88750-fig7-data1.zip › Summary.Data.Figure.7b.txt]

Experiment	Strain	Condition	Environment.1	Environment.2	Switch.Period	Switch.Frequency	Frame	Valve.ID	Time	Time.Relative	Mean.Fold.Change	SD.Fold.Change	N.Cells	CI.HIGH	CI.LOW
87	yPH_091	Antiphase	Glu2	Glu0Sor1	96	0.010416667	1	V1	22.5	-3664.5	0.005079648	0.018675505	192	0.007721313	0.002437983
87	yPH_091	Antiphase	Glu2	Glu0Sor1	96	0.010416667	2	V1	382.5	-3304.5	-0.000200096	0.018076623	197	0.0023242	-0.002724392
87	yPH_091	Antiphase	Glu2	Glu0Sor1	96	0.010416667	3	V1	742.5	-2944.5	-0.001710229	0.014937624	203	0.000344666	-0.003765123
87	yPH_091	Antiphase	Glu2	Glu0Sor1	96	0.010416667	4	V1	1102.5	-2584.5	0.000582552	0.019387424	215	0.003174087	-0.002008982
87	yPH_091	Antiphase	Glu2	Glu0Sor1	96	0.010416667	5	V1	1462.5	-2224.5	0.001027842	0.020129909	223	0.003669919	-0.001614235
87	yPH_091	Antiphase	Glu2	Glu0Sor1	96	0.010416667	6	V1	1822.5	-1864.5	0.000762936	0.01900543	227	0.003235348	-0.001709476
87	yPH_091	Antiphase	Glu2	Glu0Sor1	96	0.010416667	7	V1	2182.5	-1504.5	0.002584433	0.022215985	238	0.005406927	-0.000238062
87	yPH_091	Antiphase	Glu2	Glu0Sor1	96	0.010416667	8	V1	2542.5	-1144.5	0.004580002	0.01796304	249	0.006811191	0.002348814
87	yPH_091	Antiphase	Glu2	Glu0Sor1	96	0.010416667	9	V1	2902.5	-784.5	0.002437682	0.01787318	263	0.004597813	0.000277552
87	yPH_091	Antiphase	Glu2	Glu0Sor1	96	0.010416667	10	V1	3262.5	-424.5	0.001150966	0.015596257	269	0.00301477	-0.000712838
87	yPH_091	Antiphase	Glu2	Glu0Sor1	96	0.010416667	11	V1	3622.5	-64.5	0.003025588	0.021305088	279	0.005525573	0.000525604
87	yPH_091	Antiphase	Glu2	Glu0Sor1	96	0.010416667	12	V1	3982.5	295.5	0.01430235	0.023434496	294	0.016981136	0.011623564
87	yPH_091	Antiphase	Glu2	Glu0Sor1	96	0.010416667	13	V1	4342.5	655.5	0.009793248	0.024058529	294	0.012543367	0.007043129
87	yPH_091	Antiphase	Glu2	Glu0Sor1	96	0.010416667	14	V1	4702.5	1015.5	0.009662711	0.024860276	295	0.012499657	0.006825765
87	yPH_091	Antiphase	Glu2	Glu0Sor1	96	0.010416667	15	V1	5062.5	1375.5	0.009025267	0.023826082	296	0.011739598	0.006310935
87	yPH_091	Antiphase	Glu2	Glu0Sor1	96	0.010416667	16	V1	5422.5	1735.5	0.008175892	0.022930106	296	0.010788151	0.005563632
87	yPH_091	Antiphase	Glu2	Glu0Sor1	96	0.010416667	17	V1	5782.5	2095.5	0.007481517	0.023314668	297	0.010133111	0.004829923
87	yPH_091	Antiphase	Glu2	Glu0Sor1	96	0.010416667	18	V1	6142.5	2455.5	0.007533391	0.023703509	297	0.010229209	0.004837574
87	yPH_091	Antiphase	Glu2	Glu0Sor1	96	0.010416667	19	V1	6502.5	2815.5	0.007651879	0.023682577	297	0.010345316	0.004958442
87	yPH_091	Antiphase	Glu2	Glu0Sor1	96	0.010416667	20	V1	6862.5	3175.5	0.002467699	0.023770082	298	0.005166549	-0.00023115
87	yPH_091	Antiphase	Glu2	Glu0Sor1	96	0.010416667	21	V1	7222.5	3535.5	0.002326956	0.022091853	298	0.00483526	-0.000181347
87	yPH_091	Antiphase	Glu2	Glu0Sor1	96	0.010416667	22	V1	7582.5	3895.5	0.005092018	0.022069236	298	0.007597754	0.002586282
87	yPH_091	Antiphase	Glu2	Glu0Sor1	96	0.010416667	23	V1	7942.5	4255.5	0.008319405	0.022403485	302	0.010846189	0.00579262
87	yPH_091	Antiphase	Glu2	Glu0Sor1	96	0.010416667	24	V1	8302.5	4615.5	0.009592103	0.02201857	306	0.01205919	0.007125016
87	yPH_091	Antiphase	Glu2	Glu0Sor1	96	0.010416667	25	V1	8662.5	4975.5	0.01263716	0.024007371	312	0.015301093	0.009973226
87	yPH_091	Antiphase	Glu2	Glu0Sor1	96	0.010416667	26	V1	9022.5	5335.5	0.014957863	0.029094412	316	0.018165773	0.011749954
87	yPH_091	Antiphase	Glu2	Glu0Sor1	96	0.010416667	27	V1	9382.5	5695.5	0.019425795	0.032882655	331	0.022968287	0.015883302
87	yPH_091	Antiphase	Glu2	Glu0Sor1	96	0.010416667	28	V1	9742.5	6055.5	0.028075172	0.036327073	335	0.031965301	0.024185042
87	yPH_091	Antiphase	Glu2	Glu0Sor1	96	0.010416667	29	V1	10102.5	6415.5	0.029365117	0.038289133	336	0.03345925	0.025270984
87	yPH_091	Antiphase	Glu2	Glu0Sor1	96	0.010416667	30	V1	10462.5	6775.5	0.029110949	0.039206998	336	0.033303227	0.024918672
87	yPH_091	Antiphase	Glu2	Glu0Sor1	96	0.010416667	31	V1	10822.5	7135.5	0.031221092	0.039859022	336	0.035483089	0.026959096
87	yPH_091	Antiphase	Glu2	Glu0Sor1	96	0.010416667	32	V1	11182.5	7495.5	0.028758708	0.039968122	336	0.03303237	0.024485046
87	yPH_091	Antiphase	Glu2	Glu0Sor1	96	0.010416667	33	V1	11542.5	7855.5	0.028660913	0.040003411	336	0.032938348	0.024383477
87	yPH_091	Antiphase	Glu2	Glu0Sor1	96	0.010416667	34	V1	11902.5	8215.5	0.029657494	0.041783558	336	0.034125275	0.025189713
87	yPH_091	Antiphase	Glu2	Glu0Sor1	96	0.010416667	35	V1	12262.5	8575.5	0.029271253	0.041688202	336	0.033728838	0.024813669
87	yPH_091	Antiphase	Glu2	Glu0Sor1	96	0.010416667	36	V1	12622.5	8935.5	0.028432018	0.04855677	336	0.033624036	0.023239999
87	yPH_091	Antiphase	Glu2	Glu0Sor1	96	0.010416667	37	V1	12982.5	9295.5	0.030400151	0.051165497	336	0.035871112	0.02492919
87	yPH_091	Antiphase	Glu2	Glu0Sor1	96	0.010416667	38	V1	13342.5	9655.5	0.033905419	0.051333554	336	0.03939435	0.028416488
87	yPH_091	Antiphase	Glu2	Glu0Sor1	96	0.010416667	39	V1	13702.5	10015.5	0.038154329	0.053497771	336	0.043874673	0.032433986
87	yPH_091	Antiphase	Glu2	Glu0Sor1	96	0.010416667	40	V1	14062.5	10375.5	0.043689277	0.056741015	336	0.04975641	0.037622144
87	yPH_091	Antiphase	Glu2	Glu0Sor1	96	0.010416667	41	V1	14422.5	10735.5	0.048779927	0.05927077	336	0.055117559	0.042442295
87	yPH_091	Antiphase	Glu2	Glu0Sor1	96	0.010416667	42	V1	14782.5	11095.5	0.052026062	0.062486828	336	0.058707577	0.045344548
87	yPH_091	Antiphase	Glu2	Glu0Sor1	96	0.010416667	43	V1	15142.5	11455.5	0.055917454	0.065647036	336	0.06293688	0.048898029
87	yPH_091	Antiphase	Glu2	Glu0Sor1	96	0.010416667	44	V1	15502.5	11815.5	0.068404097	0.071855995	336	0.076087426	0.060720768
87	yPH_091	Antiphase	Glu2	Glu0Sor1	96	0.010416667	45	V1	15862.5	12175.5	0.069016365	0.073509207	336	0.076876467	0.061156264
87	yPH_091	Antiphase	Glu2	Glu0Sor1	96	0.010416667	46	V1	16222.5	12535.5	0.067294211	0.071425126	336	0.074931469	0.059656953
87	yPH_091	Antiphase	Glu2	Glu0Sor1	96	0.010416667	47	V1	16582.5	12895.5	0.066918557	0.072845935	336	0.074707738	0.059129377
87	yPH_091	Antiphase	Glu2	Glu0Sor1	96	0.010416667	48	V1	16942.5	13255.5	0.067266649	0.073716049	336	0.075148867	0.05938443
87	yPH_091	Antiphase	Glu2	Glu0Sor1	96	0.010416667	49	V1	17302.5	13615.5	0.067935274	0.07454873	336	0.075906529	0.05996402
87	yPH_091	Antiphase	Glu2	Glu0Sor1	96	0.010416667	50	V1	17662.5	13975.5	0.065614841	0.072933915	336	0.073413429	0.057816254
87	yPH_091	Antiphase	Glu2	Glu0Sor1	96	0.010416667	51	V1	18022.5	14335.5	0.069057579	0.076495161	336	0.077236959	0.060878199
87	yPH_091	Antiphase	Glu2	Glu0Sor1	96	0.010416667	52	V1	18382.5	14695.5	0.075717481	0.088490399	336	0.085179474	0.066255489
87	yPH_091	Antiphase	Glu2	Glu0Sor1	96	0.010416667	53	V1	18742.5	15055.5	0.079281259	0.091328878	336	0.08904676	0.069515757
87	yPH_091	Antiphase	Glu2	Glu0Sor1	96	0.010416667	54	V1	19102.5	15415.5	0.085006491	0.091815945	336	0.094824073	0.075188909
87	yPH_091	Antiphase	Glu2	Glu0Sor1	96	0.010416667	55	V1	19462.5	15775.5	0.093048701	0.095648001	336	0.103276032	0.082821369
87	yPH_091	Antiphase	Glu2	Glu0Sor1	96	0.010416667	56	V1	19822.5	16135.5	0.103006366	0.100990988	336	0.113805006	0.092207726
87	yPH_091	Antiphase	Glu2	Glu0Sor1	96	0.010416667	57	V1	20182.5	16495.5	0.111730674	0.105445144	336	0.123005583	0.100455766
87	yPH_091	Antiphase	Glu2	Glu0Sor1	96	0.010416667	58	V1	20542.5	16855.5	0.1201976	0.110406341	336	0.132002993	0.108392207
87	yPH_091	Antiphase	Glu2	Glu0Sor1	96	0.010416667	59	V1	20902.5	17215.5	0.127122526	0.114543876	336	0.139370332	0.11487472
87	yPH_091	Antiphase	Glu2	Glu0Sor1	96	0.010416667	60	V1	21262.5	17575.5	0.14234266	0.122023886	336	0.155390279	0.12929504
87	yPH_091	Antiphase	Glu2	Glu0Sor1	96	0.010416667	61	V1	21622.5	17935.5	0.143859058	0.125198228	336	0.157246099	0.130472016
87	yPH_091	Antiphase	Glu2	Glu0Sor1	96	0.010416667	62	V1	21982.5	18295.5	0.140322867	0.120871054	336	0.153247218	0.127398516
87	yPH_091	Antiphase	Glu2	Glu0Sor1	96	0.010416667	63	V1	22342.5	18655.5	0.137426528	0.120671025	336	0.150329491	0.124523566
87	yPH_091	Antiphase	Glu2	Glu0Sor1	96	0.010416667	64	V1	22702.5	19015.5	0.136329292	0.1178967	336	0.148935605	0.123722979
87	yPH_091	Antiphase	Glu2	Glu0Sor1	96	0.010416667	65	V1	23062.5	19375.5	0.139756721	0.121335413	336	0.152730725	0.126782718
87	yPH_091	Antiphase	Glu2	Glu0Sor1	96	0.010416667	66	V1	23422.5	19735.5	0.136255618	0.11700991	336	0.148767109	0.123744126
87	yPH_091	Antiphase	Glu2	Glu0Sor1	96	0.010416667	67	V1	23782.5	20095.5	0.140193237	0.120634008	336	0.153092241	0.127294233
87	yPH_091	Antiphase	Glu2	Glu0Sor1	96	0.010416667	68	V1	24142.5	20455.5	0.164592206	0.144194552	336	0.180010464	0.149173949
87	yPH_091	Antiphase	Glu2	Glu0Sor1	96	0.010416667	69	V1	24502.5	20815.5	0.163703256	0.14051732	336	0.178728319	0.148678194
87	yPH_091	Antiphase	Glu2	Glu0Sor1	96	0.010416667	70	V1	24862.5	21175.5	0.173172549	0.142150314	336	0.188372222	0.157972875
87	yPH_091	Antiphase	Glu2	Glu0Sor1	96	0.010416667	71	V1	25222.5	21535.5	0.185822484	0.145306801	336	0.20135967	0.170285298
87	yPH_091	Antiphase	Glu2	Glu0Sor1	96	0.010416667	72	V1	25582.5	21895.5	0.202289184	0.155056638	336	0.218868888	0.185709479
87	yPH_091	Antiphase	Glu2	Glu0Sor1	96	0.010416667	73	V1	25942.5	22255.5	0.216172951	0.164300273	336	0.233741048	0.198604854
87	yPH_091	Antiphase	Glu2	Glu0Sor1	96	0.010416667	74	V1	26302.5	22615.5	0.229248725	0.169543794	336	0.247377494	0.211119955
87	yPH_091	Antiphase	Glu2	Glu0Sor1	96	0.010416667	75	V1	26662.5	22975.5	0.239496707	0.176233632	336	0.258340799	0.220652615
87	yPH_091	Antiphase	Glu2	Glu0Sor1	96	0.010416667	76	V1	27022.5	23335.5	0.265574125	0.193065377	336	0.286217981	0.244930268
87	yPH_091	Antiphase	Glu2	Glu0Sor1	96	0.010416667	77	V1	27382.5	23695.5	0.264698188	0.197040012	336	0.28576704	0.243629337
87	yPH_091	Antiphase	Glu2	Glu0Sor1	96	0.010416667	78	V1	27742.5	24055.5	0.262174292	0.19500138	336	0.283025159	0.241323425
87	yPH_091	Antiphase	Glu2	Glu0Sor1	96	0.010416667	79	V1	28102.5	24415.5	0.259826294	0.196782432	336	0.280867603	0.238784985
87	yPH_091	Antiphase	Glu2	Glu0Sor1	96	0.010416667	80	V1	28462.5	24775.5	0.254915829	0.192373482	336	0.275485704	0.234345955
87	yPH_091	Antiphase	Glu2	Glu0Sor1	96	0.010416667	81	V1	28822.5	25135.5	0.257540671	0.19719871	336	0.278626491	0.23645485
87	yPH_091	Antiphase	Glu2	Glu0Sor1	96	0.010416667	82	V1	29182.5	25495.5	0.258756195	0.198204179	336	0.279949527	0.237562863
87	yPH_091	Antiphase	Glu2	Glu0Sor1	96	0.010416667	83	V1	29542.5	25855.5	0.256611294	0.198134522	336	0.277797177	0.23542541
87	yPH_091	Antiphase	Glu2	Glu0Sor1	96	0.010416667	84	V1	29902.5	26215.5	0.297849186	0.225180043	336	0.32192696	0.273771412
87	yPH_091	Antiphase	Glu2	Glu0Sor1	96	0.010416667	85	V1	30262.5	26575.5	0.306306777	0.227291814	336	0.330610355	0.282003198
87	yPH_091	Antiphase	Glu2	Glu0Sor1	96	0.010416667	86	V1	30622.5	26935.5	0.323466283	0.235502355	336	0.348647788	0.298284778
87	yPH_091	Antiphase	Glu2	Glu0Sor1	96	0.010416667	87	V1	30982.5	27295.5	0.339538881	0.237424746	336	0.364925941	0.314151821
87	yPH_091	Antiphase	Glu2	Glu0Sor1	96	0.010416667	88	V1	31342.5	27655.5	0.364704279	0.254554051	336	0.39192292	0.337485637
87	yPH_091	Antiphase	Glu2	Glu0Sor1	96	0.010416667	89	V1	31702.5	28015.5	0.380266379	0.257857427	336	0.40783824	0.352694518
87	yPH_091	Antiphase	Glu2	Glu0Sor1	96	0.010416667	90	V1	32062.5	28375.5	0.40245703	0.275343959	336	0.43189867	0.373015391
87	yPH_091	Antiphase	Glu2	Glu0Sor1	96	0.010416667	91	V1	32422.5	28735.5	0.412361103	0.276419117	336	0.441917705	0.3828045
87	yPH_091	Antiphase	Glu2	Glu0Sor1	96	0.010416667	92	V1	32782.5	29095.5	0.44414546	0.29866837	336	0.476081102	0.412209817
87	yPH_091	Antiphase	Glu2	Glu0Sor1	96	0.010416667	93	V1	33142.5	29455.5	0.43585107	0.294641496	336	0.467356133	0.404346008
87	yPH_091	Antiphase	Glu2	Glu0Sor1	96	0.010416667	94	V1	33502.5	29815.5	0.42338518	0.286203748	336	0.453988022	0.392782339
87	yPH_091	Antiphase	Glu2	Glu0Sor1	96	0.010416667	95	V1	33862.5	30175.5	0.4193548	0.287589906	336	0.450105859	0.388603741
87	yPH_091	Antiphase	Glu2	Glu0Sor1	96	0.010416667	96	V1	34222.5	30535.5	0.415544022	0.287112793	336	0.446244065	0.38484398
87	yPH_091	Antiphase	Glu2	Glu0Sor1	96	0.010416667	97	V1	34582.5	30895.5	0.413581523	0.29067996	336	0.444662991	0.382500055
87	yPH_091	Antiphase	Glu2	Glu0Sor1	96	0.010416667	98	V1	34942.5	31255.5	0.417323383	0.29474085	336	0.448839069	0.385807697
87	yPH_091	Antiphase	Glu2	Glu0Sor1	96	0.010416667	99	V1	35302.5	31615.5	0.424250534	0.30111441	336	0.456447724	0.392053344
87	yPH_091	Antiphase	Glu2	Glu0Sor1	96	0.010416667	100	V1	35662.5	31975.5	0.494870752	0.33924408	336	0.531145024	0.458596479
87	yPH_091	Antiphase	Glu2	Glu0Sor1	96	0.010416667	101	V1	36022.5	32335.5	0.502603298	0.335376332	336	0.538464005	0.466742592
87	yPH_091	Antiphase	Glu2	Glu0Sor1	96	0.010416667	102	V1	36382.5	32695.5	0.51933949	0.343526929	336	0.556071713	0.482607266
87	yPH_091	Antiphase	Glu2	Glu0Sor1	96	0.010416667	103	V1	36742.5	33055.5	0.536140132	0.346928822	336	0.573236109	0.499044155
87	yPH_091	Antiphase	Glu2	Glu0Sor1	96	0.010416667	104	V1	37102.5	33415.5	0.551106152	0.350701153	336	0.588605492	0.513606811
87	yPH_091	Antiphase	Glu2	Glu0Sor1	96	0.010416667	105	V1	37462.5	33775.5	0.568990686	0.35805109	336	0.607275931	0.530705441
87	yPH_091	Antiphase	Glu2	Glu0Sor1	96	0.010416667	106	V1	37822.5	34135.5	0.57816289	0.361153768	336	0.616779895	0.539545886
87	yPH_091	Antiphase	Glu2	Glu0Sor1	96	0.010416667	107	V1	38182.5	34495.5	0.593790032	0.369072822	336	0.633253796	0.554326269
87	yPH_091	Antiphase	Glu2	Glu0Sor1	96	0.010416667	108	V1	38542.5	34855.5	0.617598695	0.383531507	336	0.658608478	0.576588911
87	yPH_091	Antiphase	Glu2	Glu0Sor1	96	0.010416667	109	V1	38902.5	35215.5	0.593914736	0.375748189	336	0.634092274	0.553737197
87	yPH_091	Antiphase	Glu2	Glu0Sor1	96	0.010416667	110	V1	39262.5	35575.5	0.588958362	0.380788335	336	0.629674827	0.548241897
87	yPH_091	Antiphase	Glu2	Glu0Sor1	96	0.010416667	111	V1	39622.5	35935.5	0.574857713	0.371876107	336	0.614621223	0.535094204
87	yPH_091	Antiphase	Glu2	Glu0Sor1	96	0.010416667	112	V1	39982.5	36295.5	0.565294267	0.370249178	336	0.604883814	0.52570472
87	yPH_091	Antiphase	Glu2	Glu0Sor1	96	0.010416667	113	V1	40342.5	36655.5	0.557828519	0.362834919	336	0.596625284	0.519031754
87	yPH_091	Antiphase	Glu2	Glu0Sor1	96	0.010416667	114	V1	40702.5	37015.5	0.560620647	0.365581872	336	0.599711134	0.521530159
87	yPH_091	Antiphase	Glu2	Glu0Sor1	96	0.010416667	115	V1	41062.5	37375.5	0.561837872	0.367946417	336	0.601181193	0.522494552
87	yPH_091	Antiphase	Glu2	Glu0Sor1	96	0.010416667	116	V1	41422.5	37735.5	0.661580723	0.421525492	336	0.70665308	0.616508365
87	yPH_091	Antiphase	Glu2	Glu0Sor1	96	0.010416667	117	V1	41782.5	38095.5	0.674606114	0.420449834	333	0.719765511	0.629446716
87	yPH_091	Antiphase	Glu2	Glu0Sor1	96	0.010416667	118	V1	42142.5	38455.5	0.685563732	0.420807516	333	0.730761547	0.640365916
87	yPH_091	Antiphase	Glu2	Glu0Sor1	96	0.010416667	119	V1	42502.5	38815.5	0.70192214	0.425528634	332	0.747695819	0.656148461
87	yPH_091	Inphase	Glu0	Glu2Sor1	96	0.010416667	1	V2	63	-3624	0.002313198	0.033373468	228	0.010904047	-0.007342963
87	yPH_091	Inphase	Glu0	Glu2Sor1	96	0.010416667	2	V2	423	-3264	-0.00060823	0.034791091	235	0.007898604	-0.010842957
87	yPH_091	Inphase	Glu0	Glu2Sor1	96	0.010416667	3	V2	783	-2904	-0.000495196	0.033603217	246	0.007517802	-0.01096381
87	yPH_091	Inphase	Glu0	Glu2Sor1	96	0.010416667	4	V2	1143	-2544	-0.000576937	0.032661339	258	0.009782934	-0.011471385
87	yPH_091	Inphase	Glu0	Glu2Sor1	96	0.010416667	5	V2	1503	-2184	0.000305176	0.031578856	274	0.013545111	-0.010192668
87	yPH_091	Inphase	Glu0	Glu2Sor1	96	0.010416667	6	V2	1863	-1824	-0.001492949	0.030248019	284	0.010469321	-0.011401098
87	yPH_091	Inphase	Glu0	Glu2Sor1	96	0.010416667	7	V2	2223	-1464	-0.002019221	0.029528171	294	0.009519675	-0.012315083
87	yPH_091	Inphase	Glu0	Glu2Sor1	96	0.010416667	8	V2	2583	-1104	0.000974394	0.026922509	309	0.012811108	-0.009528306
87	yPH_091	Inphase	Glu0	Glu2Sor1	96	0.010416667	9	V2	2943	-744	-0.003812818	0.023897563	318	0.008449122	-0.01416058
87	yPH_091	Inphase	Glu0	Glu2Sor1	96	0.010416667	10	V2	3303	-384	-0.00471275	0.023326971	326	0.006667628	-0.014827228
87	yPH_091	Inphase	Glu0	Glu2Sor1	96	0.010416667	11	V2	3663	-24	-0.005577821	0.023628786	334	0.005355906	-0.016164499
87	yPH_091	Inphase	Glu0	Glu2Sor1	96	0.010416667	12	V2	4023	336	0.001191534	0.025104881	341	0.016091167	-0.012420185
87	yPH_091	Inphase	Glu0	Glu2Sor1	96	0.010416667	13	V2	4383	696	-0.003297469	0.024386898	341	0.010668298	-0.016277298
87	yPH_091	Inphase	Glu0	Glu2Sor1	96	0.010416667	14	V2	4743	1056	-0.001627861	0.025778125	341	0.013160911	-0.016009081
87	yPH_091	Inphase	Glu0	Glu2Sor1	96	0.010416667	15	V2	5103	1416	0.015061033	0.027713772	342	0.031078926	-0.002351719
87	yPH_091	Inphase	Glu0	Glu2Sor1	96	0.010416667	16	V2	5463	1776	0.073613731	0.053395941	344	0.104185053	0.036621365
87	yPH_091	Inphase	Glu0	Glu2Sor1	96	0.010416667	17	V2	5823	2136	0.194368636	0.110236385	347	0.255251145	0.114812475
87	yPH_091	Inphase	Glu0	Glu2Sor1	96	0.010416667	18	V2	6183	2496	0.382625174	0.198717947	351	0.495441248	0.231870592
87	yPH_091	Inphase	Glu0	Glu2Sor1	96	0.010416667	19	V2	6543	2856	0.617226711	0.313184542	357	0.810189855	0.357720367
87	yPH_091	Inphase	Glu0	Glu2Sor1	96	0.010416667	20	V2	6903	3216	0.832695013	0.426760426	359	1.111952681	0.465029193
87	yPH_091	Inphase	Glu0	Glu2Sor1	96	0.010416667	21	V2	7263	3576	1.023892797	0.525433974	364	1.384714253	0.535683935
87	yPH_091	Inphase	Glu0	Glu2Sor1	96	0.010416667	22	V2	7623	3936	1.146199941	0.590066218	365	1.569114033	0.586046326
87	yPH_091	Inphase	Glu0	Glu2Sor1	96	0.010416667	23	V2	7983	4296	1.337409902	0.694409083	369	1.90541288	0.606819372
87	yPH_091	Inphase	Glu0	Glu2Sor1	96	0.010416667	24	V2	8343	4656	1.44265292	0.760808955	370	2.082964129	0.624590324
87	yPH_091	Inphase	Glu0	Glu2Sor1	96	0.010416667	25	V2	8703	5016	1.553106127	0.819631155	371	2.297210927	0.642198518
87	yPH_091	Inphase	Glu0	Glu2Sor1	96	0.010416667	26	V2	9063	5376	1.629386406	0.858042686	369	2.362554874	0.727885797
87	yPH_091	Inphase	Glu0	Glu2Sor1	96	0.010416667	27	V2	9423	5736	1.716951312	0.911002463	369	2.491234079	0.761633211
87	yPH_091	Inphase	Glu0	Glu2Sor1	96	0.010416667	28	V2	9783	6096	2.064759457	1.108630081	343	2.611340024	1.292045952
87	yPH_091	Inphase	Glu0	Glu2Sor1	96	0.010416667	29	V2	10143	6456	2.157569194	1.117803486	342	2.723978765	1.387081526
87	yPH_091	Inphase	Glu0	Glu2Sor1	96	0.010416667	30	V2	10503	6816	2.223267845	1.159598781	341	2.779117991	1.431898654
87	yPH_091	Inphase	Glu0	Glu2Sor1	96	0.010416667	31	V2	10863	7176	2.28471025	1.182094228	341	2.842097432	1.475203315
87	yPH_091	Inphase	Glu0	Glu2Sor1	96	0.010416667	32	V2	11223	7536	2.411733754	1.246895896	340	2.981416338	1.558018477
87	yPH_091	Inphase	Glu0	Glu2Sor1	96	0.010416667	33	V2	11583	7896	2.516349995	1.253016917	339	3.092058382	1.666768604
87	yPH_091	Inphase	Glu0	Glu2Sor1	96	0.010416667	34	V2	11943	8256	2.619506321	1.266052064	323	3.14549597	1.863621833
87	yPH_091	Inphase	Glu0	Glu2Sor1	96	0.010416667	35	V2	12303	8616	2.714528327	1.29859476	323	3.225696964	1.938253536
87	yPH_091	Inphase	Glu0	Glu2Sor1	96	0.010416667	36	V2	12663	8976	2.634738641	1.345450811	310	3.046845937	1.862140341
87	yPH_091	Inphase	Glu0	Glu2Sor1	96	0.010416667	37	V2	13023	9336	2.695542046	1.356894086	310	3.122469417	1.915384982
87	yPH_091	Inphase	Glu0	Glu2Sor1	96	0.010416667	38	V2	13383	9696	2.737647976	1.397543116	308	3.165814344	1.954001312
87	yPH_091	Inphase	Glu0	Glu2Sor1	96	0.010416667	39	V2	13743	10056	2.785519112	1.431425165	308	3.223017239	1.983657601
87	yPH_091	Inphase	Glu0	Glu2Sor1	96	0.010416667	40	V2	14103	10416	2.86300647	1.474102528	308	3.329977669	2.034332325
87	yPH_091	Inphase	Glu0	Glu2Sor1	96	0.010416667	41	V2	14463	10776	2.891087761	1.48062305	307	3.373829898	2.060025783
87	yPH_091	Inphase	Glu0	Glu2Sor1	96	0.010416667	42	V2	14823	11136	2.9316653	1.507617281	307	3.41962766	2.084940701
87	yPH_091	Inphase	Glu0	Glu2Sor1	96	0.010416667	43	V2	15183	11496	2.958118581	1.527334587	306	3.460864647	2.10408864
87	yPH_091	Inphase	Glu0	Glu2Sor1	96	0.010416667	44	V2	15543	11856	3.189836622	1.661685729	269	3.694197482	2.439121922
87	yPH_091	Inphase	Glu0	Glu2Sor1	96	0.010416667	45	V2	15903	12216	3.255498867	1.650731886	267	3.744836839	2.5062217
87	yPH_091	Inphase	Glu0	Glu2Sor1	96	0.010416667	46	V2	16263	12576	3.233074744	1.624523636	267	3.727171353	2.496177985
87	yPH_091	Inphase	Glu0	Glu2Sor1	96	0.010416667	47	V2	16623	12936	3.334723139	1.662858349	266	3.827174209	2.584312171
87	yPH_091	Inphase	Glu0	Glu2Sor1	96	0.010416667	48	V2	16983	13296	3.427834026	1.690065375	265	3.92062076	2.662951421
87	yPH_091	Inphase	Glu0	Glu2Sor1	96	0.010416667	49	V2	17343	13656	3.506625841	1.68447433	262	4.023143408	2.774917643
87	yPH_091	Inphase	Glu0	Glu2Sor1	96	0.010416667	50	V2	17703	14016	3.571435925	1.718034371	263	4.104490089	2.828802658
87	yPH_091	Inphase	Glu0	Glu2Sor1	96	0.010416667	51	V2	18063	14376	3.571121452	1.723808032	253	4.07234407	2.832148729
87	yPH_091	Inphase	Glu0	Glu2Sor1	96	0.010416667	52	V2	18423	14736	3.241313191	1.799409917	202	3.679166304	2.594992329
87	yPH_091	Inphase	Glu0	Glu2Sor1	96	0.010416667	53	V2	18783	15096	3.319155084	1.850581387	201	3.760496702	2.660033919
87	yPH_091	Inphase	Glu0	Glu2Sor1	96	0.010416667	54	V2	19143	15456	3.372131548	1.864713459	202	3.824117848	2.710047836
87	yPH_091	Inphase	Glu0	Glu2Sor1	96	0.010416667	55	V2	19503	15816	3.394337464	1.8910035	202	3.86041489	2.73430571
87	yPH_091	Inphase	Glu0	Glu2Sor1	96	0.010416667	56	V2	19863	16176	3.421814698	1.930477772	202	3.910234054	2.753626627
87	yPH_091	Inphase	Glu0	Glu2Sor1	96	0.010416667	57	V2	20223	16536	3.431707485	1.940150059	202	3.950422124	2.773076709
87	yPH_091	Inphase	Glu0	Glu2Sor1	96	0.010416667	58	V2	20583	16896	3.453767784	1.959711949	202	3.988937206	2.797668271
87	yPH_091	Inphase	Glu0	Glu2Sor1	96	0.010416667	59	V2	20943	17256	3.478363203	1.980033357	202	4.021398535	2.813392055
87	yPH_091	Inphase	Glu0	Glu2Sor1	96	0.010416667	60	V2	21303	17616	3.755382905	2.124931244	194	4.294242067	3.047251095
87	yPH_091	Inphase	Glu0	Glu2Sor1	96	0.010416667	61	V2	21663	17976	3.818651019	2.149204073	194	4.353842797	3.096732658
87	yPH_091	Inphase	Glu0	Glu2Sor1	96	0.010416667	62	V2	22023	18336	3.818946419	2.14104529	194	4.355620662	3.10642965
87	yPH_091	Inphase	Glu0	Glu2Sor1	96	0.010416667	63	V2	22383	18696	3.729409506	2.08052973	191	4.269013071	3.048267027
87	yPH_091	Inphase	Glu0	Glu2Sor1	96	0.010416667	64	V2	22743	19056	3.742707103	2.065005557	191	4.278819746	3.067945803
87	yPH_091	Inphase	Glu0	Glu2Sor1	96	0.010416667	65	V2	23103	19416	3.773399569	2.072430101	191	4.309926363	3.097788337
87	yPH_091	Inphase	Glu0	Glu2Sor1	96	0.010416667	66	V2	23463	19776	3.841784203	2.094938278	190	4.398108468	3.169834457
87	yPH_091	Inphase	Glu0	Glu2Sor1	96	0.010416667	67	V2	23823	20136	3.81352707	2.063504911	186	4.360097374	3.161018083
87	yPH_091	Inphase	Glu0	Glu2Sor1	96	0.010416667	68	V2	24183	20496	3.714692087	2.054700928	181	4.241142174	3.066480057
87	yPH_091	Inphase	Glu0	Glu2Sor1	96	0.010416667	69	V2	24543	20856	3.737116478	2.063685791	181	4.258392634	3.086942439
87	yPH_091	Inphase	Glu0	Glu2Sor1	96	0.010416667	70	V2	24903	21216	3.804310765	2.092841687	181	4.334892304	3.145035302
87	yPH_091	Inphase	Glu0	Glu2Sor1	96	0.010416667	71	V2	25263	21576	3.769248595	2.09021353	181	4.306656355	3.113308875
87	yPH_091	Inphase	Glu0	Glu2Sor1	96	0.010416667	72	V2	25623	21936	3.797967965	2.116233713	181	4.329586147	3.127067602
87	yPH_091	Inphase	Glu0	Glu2Sor1	96	0.010416667	73	V2	25983	22296	3.820823069	2.143292443	181	4.379229453	3.154266857
87	yPH_091	Inphase	Glu0	Glu2Sor1	96	0.010416667	74	V2	26343	22656	3.775384715	2.118688635	181	4.335825612	3.121808253
87	yPH_091	Inphase	Glu0	Glu2Sor1	96	0.010416667	75	V2	26703	23016	3.762354792	2.113463715	181	4.324966747	3.112035257
87	yPH_091	Inphase	Glu0	Glu2Sor1	96	0.010416667	76	V2	27063	23376	3.865332399	2.230852709	163	4.545238786	3.2957507
87	yPH_091	Inphase	Glu0	Glu2Sor1	96	0.010416667	77	V2	27423	23736	3.93905153	2.270571899	162	4.613061194	3.356169198
87	yPH_091	Inphase	Glu0	Glu2Sor1	96	0.010416667	78	V2	27783	24096	3.965156008	2.296358535	161	4.637810861	3.374726681
87	yPH_091	Inphase	Glu0	Glu2Sor1	96	0.010416667	79	V2	28143	24456	4.003342869	2.329284454	159	4.676996983	3.398131327
87	yPH_091	Inphase	Glu0	Glu2Sor1	96	0.010416667	80	V2	28503	24816	4.050119275	2.365508733	157	4.739468709	3.455009554
87	yPH_091	Inphase	Glu0	Glu2Sor1	96	0.010416667	81	V2	28863	25176	4.021028086	2.331892207	157	4.698615639	3.432312288
87	yPH_091	Inphase	Glu0	Glu2Sor1	96	0.010416667	82	V2	29223	25536	4.015357907	2.355006934	153	4.664956791	3.409982964
87	yPH_091	Inphase	Glu0	Glu2Sor1	96	0.010416667	83	V2	29583	25896	3.87125085	2.276616944	147	4.525495869	3.315329809
87	yPH_091	Inphase	Glu0	Glu2Sor1	96	0.010416667	84	V2	29943	26256	3.445584363	2.319926919	125	4.095831558	2.957030147
87	yPH_091	Inphase	Glu0	Glu2Sor1	96	0.010416667	85	V2	30303	26616	3.432638523	2.291775087	125	4.079598161	2.946729584
87	yPH_091	Inphase	Glu0	Glu2Sor1	96	0.010416667	86	V2	30663	26976	3.461376621	2.309227417	125	4.124176841	2.983072562
87	yPH_091	Inphase	Glu0	Glu2Sor1	96	0.010416667	87	V2	31023	27336	3.434010831	2.29484791	123	4.107986041	2.992502912
87	yPH_091	Inphase	Glu0	Glu2Sor1	96	0.010416667	88	V2	31383	27696	3.476587129	2.338079558	123	4.159292607	3.026102642
87	yPH_091	Inphase	Glu0	Glu2Sor1	96	0.010416667	89	V2	31743	28056	3.464235048	2.350440767	123	4.155416373	3.013335677
87	yPH_091	Inphase	Glu0	Glu2Sor1	96	0.010416667	90	V2	32103	28416	3.520971657	2.409705208	123	4.230100538	3.064855869
87	yPH_091	Inphase	Glu0	Glu2Sor1	96	0.010416667	91	V2	32463	28776	3.505863996	2.393991426	123	4.215936011	3.054971888
87	yPH_091	Inphase	Glu0	Glu2Sor1	96	0.010416667	92	V2	32823	29136	3.706275644	2.501648307	123	4.441801476	3.220017702
87	yPH_091	Inphase	Glu0	Glu2Sor1	96	0.010416667	93	V2	33183	29496	3.763895155	2.530338924	123	4.502415265	3.269533671
87	yPH_091	Inphase	Glu0	Glu2Sor1	96	0.010416667	94	V2	33543	29856	3.788325231	2.558800113	123	4.53254778	3.294260906
87	yPH_091	Inphase	Glu0	Glu2Sor1	96	0.010416667	95	V2	33903	30216	3.764073076	2.525272835	123	4.502869504	3.282180937
87	yPH_091	Inphase	Glu0	Glu2Sor1	96	0.010416667	96	V2	34263	30576	3.771003775	2.523847557	123	4.51276064	3.292931776
87	yPH_091	Inphase	Glu0	Glu2Sor1	96	0.010416667	97	V2	34623	30936	3.755859445	2.501881515	123	4.504460403	3.288277062
87	yPH_091	Inphase	Glu0	Glu2Sor1	96	0.010416667	98	V2	34983	31296	3.705599089	2.472568509	120	4.449823467	3.24036819
87	yPH_091	Inphase	Glu0	Glu2Sor1	96	0.010416667	99	V2	35343	31656	3.722409207	2.482241422	118	4.464309604	3.252465137
87	yPH_091	Inphase	Glu0	Glu2Sor1	96	0.010416667	100	V2	35703	32016	3.142558705	2.523062339	95	3.775137962	2.536876259
87	yPH_091	Inphase	Glu0	Glu2Sor1	96	0.010416667	101	V2	36063	32376	3.150098631	2.511248533	95	3.765271711	2.537708998
87	yPH_091	Inphase	Glu0	Glu2Sor1	96	0.010416667	102	V2	36423	32736	3.160411709	2.535704165	95	3.795876692	2.553881949
87	yPH_091	Inphase	Glu0	Glu2Sor1	96	0.010416667	103	V2	36783	33096	3.156945257	2.557627801	95	3.782462037	2.544032712
87	yPH_091	Inphase	Glu0	Glu2Sor1	96	0.010416667	104	V2	37143	33456	3.168723251	2.563779323	95	3.793699107	2.551972177
87	yPH_091	Inphase	Glu0	Glu2Sor1	96	0.010416667	105	V2	37503	33816	3.144101283	2.547332409	95	3.76017349	2.527601234
87	yPH_091	Inphase	Glu0	Glu2Sor1	96	0.010416667	106	V2	37863	34176	3.101939674	2.527902359	95	3.719772511	2.49721257
87	yPH_091	Inphase	Glu0	Glu2Sor1	96	0.010416667	107	V2	38223	34536	3.111315158	2.548196319	95	3.726811607	2.493506991
87	yPH_091	Inphase	Glu0	Glu2Sor1	96	0.010416667	108	V2	38583	34896	3.282482222	2.662133564	94	3.962577293	2.645731238
87	yPH_091	Inphase	Glu0	Glu2Sor1	96	0.010416667	109	V2	38943	35256	3.324831199	2.6825989	94	4.000894078	2.678708005
87	yPH_091	Inphase	Glu0	Glu2Sor1	96	0.010416667	110	V2	39303	35616	3.3474222	2.729725088	93	4.044283939	2.713704398
87	yPH_091	Inphase	Glu0	Glu2Sor1	96	0.010416667	111	V2	39663	35976	3.326841869	2.717567154	93	4.018022703	2.699741426
87	yPH_091	Inphase	Glu0	Glu2Sor1	96	0.010416667	112	V2	40023	36336	3.343540681	2.722976287	93	4.035248924	2.712837167
87	yPH_091	Inphase	Glu0	Glu2Sor1	96	0.010416667	113	V2	40383	36696	3.326918101	2.695046689	93	4.031379935	2.715412826
87	yPH_091	Inphase	Glu0	Glu2Sor1	96	0.010416667	114	V2	40743	37056	3.333725206	2.711283647	92	4.022257435	2.706983855
87	yPH_091	Inphase	Glu0	Glu2Sor1	96	0.010416667	115	V2	41103	37416	3.301811025	2.673075457	92	3.98234612	2.678669092
87	yPH_091	Inphase	Glu0	Glu2Sor1	96	0.010416667	116	V2	41463	37776	3.195896778	2.615349115	92	3.875424673	2.600021957
87	yPH_091	Inphase	Glu0	Glu2Sor1	96	0.010416667	117	V2	41823	38136	3.187545112	2.593014096	92	3.848582717	2.593158252
87	yPH_091	Inphase	Glu0	Glu2Sor1	96	0.010416667	118	V2	42183	38496	3.13222158	2.561631564	92	3.782576232	2.539130771
87	yPH_091	Inphase	Glu0	Glu2Sor1	96	0.010416667	119	V2	42543	38856	3.088606207	2.573765906	90	3.718973514	2.480823999
87	yPH_091	Repeated.Sorbitol	Glu2	Glu2Sor1	96	0.010416667	1	V3	108	-3579	0.003755287	0.017865578	145	0.00812998	0.002029316
87	yPH_091	Repeated.Sorbitol	Glu2	Glu2Sor1	96	0.010416667	2	V3	468	-3219	0.001298432	0.01767686	152	0.002805053	-0.003205244
87	yPH_091	Repeated.Sorbitol	Glu2	Glu2Sor1	96	0.010416667	3	V3	828	-2859	-0.000730995	0.014030726	154	0.000828474	-0.004248931
87	yPH_091	Repeated.Sorbitol	Glu2	Glu2Sor1	96	0.010416667	4	V3	1188	-2499	-0.001683562	0.01476167	156	0.004037039	-0.002871934
87	yPH_091	Repeated.Sorbitol	Glu2	Glu2Sor1	96	0.010416667	5	V3	1548	-2139	-1.90E-05	0.016131145	163	0.00473942	-0.002683737
87	yPH_091	Repeated.Sorbitol	Glu2	Glu2Sor1	96	0.010416667	6	V3	1908	-1779	-0.000769292	0.014529244	168	0.0043309	-0.002805029
87	yPH_091	Repeated.Sorbitol	Glu2	Glu2Sor1	96	0.010416667	7	V3	2268	-1419	-0.000779232	0.014579239	171	0.006982973	-0.001814108
87	yPH_091	Repeated.Sorbitol	Glu2	Glu2Sor1	96	0.010416667	8	V3	2628	-1059	0.00574345	0.020816122	189	0.008354649	0.000805356
87	yPH_091	Repeated.Sorbitol	Glu2	Glu2Sor1	96	0.010416667	9	V3	2988	-699	0.00084512	0.016530523	193	0.006537801	-0.001662437
87	yPH_091	Repeated.Sorbitol	Glu2	Glu2Sor1	96	0.010416667	10	V3	3348	-339	0.000541678	0.015401543	198	0.004885523	-0.002583591
87	yPH_091	Repeated.Sorbitol	Glu2	Glu2Sor1	96	0.010416667	11	V3	3708	21	0.002682926	0.0179962	207	0.008556567	-0.00250539
87	yPH_091	Repeated.Sorbitol	Glu2	Glu2Sor1	96	0.010416667	12	V3	4068	381	0.008233329	0.020031661	210	0.021389751	0.007214948
87	yPH_091	Repeated.Sorbitol	Glu2	Glu2Sor1	96	0.010416667	13	V3	4428	741	0.003493004	0.019253285	211	0.017069379	0.002517118
87	yPH_091	Repeated.Sorbitol	Glu2	Glu2Sor1	96	0.010416667	14	V3	4788	1101	0.004615175	0.018072216	213	0.017272456	0.002052966
87	yPH_091	Repeated.Sorbitol	Glu2	Glu2Sor1	96	0.010416667	15	V3	5148	1461	0.02384198	0.021056729	214	0.016409046	0.001641487
87	yPH_091	Repeated.Sorbitol	Glu2	Glu2Sor1	96	0.010416667	16	V3	5508	1821	0.086303749	0.047449573	214	0.015282005	0.001069778
87	yPH_091	Repeated.Sorbitol	Glu2	Glu2Sor1	96	0.010416667	17	V3	5868	2181	0.208339466	0.097584842	214	0.014798853	0.000164181
87	yPH_091	Repeated.Sorbitol	Glu2	Glu2Sor1	96	0.010416667	18	V3	6228	2541	0.38816688	0.170552099	216	0.014972766	9.40E-05
87	yPH_091	Repeated.Sorbitol	Glu2	Glu2Sor1	96	0.010416667	19	V3	6588	2901	0.638296696	0.282074318	217	0.015084684	0.000219074
87	yPH_091	Repeated.Sorbitol	Glu2	Glu2Sor1	96	0.010416667	20	V3	6948	3261	0.865942833	0.380217425	220	0.010025492	-0.005090093
87	yPH_091	Repeated.Sorbitol	Glu2	Glu2Sor1	96	0.010416667	21	V3	7308	3621	1.115473806	0.495796982	227	0.009351149	-0.004697236
87	yPH_091	Repeated.Sorbitol	Glu2	Glu2Sor1	96	0.010416667	22	V3	7668	3981	1.364748093	0.605847699	237	0.01210902	-0.001924984
87	yPH_091	Repeated.Sorbitol	Glu2	Glu2Sor1	96	0.010416667	23	V3	8028	4341	1.540031596	0.683435786	247	0.01585005	0.000788759
87	yPH_091	Repeated.Sorbitol	Glu2	Glu2Sor1	96	0.010416667	24	V3	8388	4701	1.708293344	0.7500829	261	0.017471347	0.001712859
87	yPH_091	Repeated.Sorbitol	Glu2	Glu2Sor1	96	0.010416667	25	V3	8748	5061	1.849995301	0.805689931	269	0.022242109	0.003032211
87	yPH_091	Repeated.Sorbitol	Glu2	Glu2Sor1	96	0.010416667	26	V3	9108	5421	1.947844505	0.84527007	280	0.027709052	0.002206675
87	yPH_091	Repeated.Sorbitol	Glu2	Glu2Sor1	96	0.010416667	27	V3	9468	5781	2.003384254	0.848560415	287	0.048248712	-0.009397123
87	yPH_091	Repeated.Sorbitol	Glu2	Glu2Sor1	96	0.010416667	28	V3	9828	6141	2.182643863	0.900123155	298	0.099276235	-0.043125892
87	yPH_091	Repeated.Sorbitol	Glu2	Glu2Sor1	96	0.010416667	29	V3	10188	6501	2.220920794	0.9312361	302	Inf	#NOM?
87	yPH_091	Repeated.Sorbitol	Glu2	Glu2Sor1	96	0.010416667	30	V3	10548	6861	2.24904456	0.942163476	303	Inf	#NOM?
87	yPH_091	Repeated.Sorbitol	Glu2	Glu2Sor1	96	0.010416667	31	V3	10908	7221	2.341973983	0.94118624	302	Inf	#NOM?
87	yPH_091	Repeated.Sorbitol	Glu2	Glu2Sor1	96	0.010416667	32	V3	11268	7581	2.536004781	0.985611032	298	Inf	#NOM?
87	yPH_091	Repeated.Sorbitol	Glu2	Glu2Sor1	96	0.010416667	33	V3	11628	7941	2.712467941	1.028449202	301	Inf	#NOM?
87	yPH_091	Repeated.Sorbitol	Glu2	Glu2Sor1	96	0.010416667	34	V3	11988	8301	2.916916183	1.069328636	297	Inf	#NOM?
87	yPH_091	Repeated.Sorbitol	Glu2	Glu2Sor1	96	0.010416667	35	V3	12348	8661	3.118815656	1.131891409	279	Inf	#NOM?
87	yPH_091	Repeated.Sorbitol	Glu2	Glu2Sor1	96	0.010416667	36	V3	12708	9021	3.281476064	1.181048909	277	Inf	#NOM?
87	yPH_091	Repeated.Sorbitol	Glu2	Glu2Sor1	96	0.010416667	37	V3	13068	9381	3.467274445	1.249406649	276	Inf	#NOM?
87	yPH_091	Repeated.Sorbitol	Glu2	Glu2Sor1	96	0.010416667	38	V3	13428	9741	3.668421021	1.318956731	273	Inf	#NOM?
87	yPH_091	Repeated.Sorbitol	Glu2	Glu2Sor1	96	0.010416667	39	V3	13788	10101	3.728719933	1.342530355	271	Inf	#NOM?
87	yPH_091	Repeated.Sorbitol	Glu2	Glu2Sor1	96	0.010416667	40	V3	14148	10461	3.701342813	1.331217573	270	Inf	#NOM?
87	yPH_091	Repeated.Sorbitol	Glu2	Glu2Sor1	96	0.010416667	41	V3	14508	10821	3.78653127	1.367546928	270	Inf	#NOM?
87	yPH_091	Repeated.Sorbitol	Glu2	Glu2Sor1	96	0.010416667	42	V3	14868	11181	3.805897232	1.351032452	269	Inf	#NOM?
87	yPH_091	Repeated.Sorbitol	Glu2	Glu2Sor1	96	0.010416667	43	V3	15228	11541	3.769425966	1.346767633	263	Inf	#NOM?
87	yPH_091	Repeated.Sorbitol	Glu2	Glu2Sor1	96	0.010416667	44	V3	15588	11901	3.949769705	1.390240724	258	Inf	#NOM?
87	yPH_091	Repeated.Sorbitol	Glu2	Glu2Sor1	96	0.010416667	45	V3	15948	12261	3.978462976	1.404166793	258	Inf	#NOM?
87	yPH_091	Repeated.Sorbitol	Glu2	Glu2Sor1	96	0.010416667	46	V3	16308	12621	3.960725095	1.398018874	258	Inf	#NOM?
87	yPH_091	Repeated.Sorbitol	Glu2	Glu2Sor1	96	0.010416667	47	V3	16668	12981	3.948993085	1.382559798	257	Inf	#NOM?
87	yPH_091	Repeated.Sorbitol	Glu2	Glu2Sor1	96	0.010416667	48	V3	17028	13341	4.022566662	1.382978955	257	Inf	#NOM?
87	yPH_091	Repeated.Sorbitol	Glu2	Glu2Sor1	96	0.010416667	49	V3	17388	13701	4.194345554	1.431145942	257	Inf	#NOM?
87	yPH_091	Repeated.Sorbitol	Glu2	Glu2Sor1	96	0.010416667	50	V3	17748	14061	4.358341141	1.474528627	256	Inf	#NOM?
87	yPH_091	Repeated.Sorbitol	Glu2	Glu2Sor1	96	0.010416667	51	V3	18108	14421	4.60624847	1.540395514	253	Inf	#NOM?
87	yPH_091	Repeated.Sorbitol	Glu2	Glu2Sor1	96	0.010416667	52	V3	18468	14781	4.736854385	1.588523196	250	Inf	#NOM?
87	yPH_091	Repeated.Sorbitol	Glu2	Glu2Sor1	96	0.010416667	53	V3	18828	15141	4.900858182	1.640249787	250	Inf	#NOM?
87	yPH_091	Repeated.Sorbitol	Glu2	Glu2Sor1	96	0.010416667	54	V3	19188	15501	4.984509715	1.671804464	249	Inf	#NOM?
87	yPH_091	Repeated.Sorbitol	Glu2	Glu2Sor1	96	0.010416667	55	V3	19548	15861	5.019210209	1.679054212	245	Inf	#NOM?
87	yPH_091	Repeated.Sorbitol	Glu2	Glu2Sor1	96	0.010416667	56	V3	19908	16221	5.07634163	1.713787466	245	Inf	#NOM?
87	yPH_091	Repeated.Sorbitol	Glu2	Glu2Sor1	96	0.010416667	57	V3	20268	16581	5.079705565	1.713397157	245	Inf	#NOM?
87	yPH_091	Repeated.Sorbitol	Glu2	Glu2Sor1	96	0.010416667	58	V3	20628	16941	5.053662919	1.692361507	245	Inf	#NOM?
87	yPH_091	Repeated.Sorbitol	Glu2	Glu2Sor1	96	0.010416667	59	V3	20988	17301	5.037654132	1.709344272	243	Inf	#NOM?
87	yPH_091	Repeated.Sorbitol	Glu2	Glu2Sor1	96	0.010416667	60	V3	21348	17661	5.281561366	1.776464525	240	Inf	#NOM?
87	yPH_091	Repeated.Sorbitol	Glu2	Glu2Sor1	96	0.010416667	61	V3	21708	18021	5.327472406	1.796086252	239	Inf	#NOM?
87	yPH_091	Repeated.Sorbitol	Glu2	Glu2Sor1	96	0.010416667	62	V3	22068	18381	5.277364625	1.791090811	239	Inf	#NOM?
87	yPH_091	Repeated.Sorbitol	Glu2	Glu2Sor1	96	0.010416667	63	V3	22428	18741	5.26959334	1.765257397	239	Inf	#NOM?
87	yPH_091	Repeated.Sorbitol	Glu2	Glu2Sor1	96	0.010416667	64	V3	22788	19101	5.351199118	1.75924595	239	Inf	#NOM?
87	yPH_091	Repeated.Sorbitol	Glu2	Glu2Sor1	96	0.010416667	65	V3	23148	19461	5.541305076	1.802385014	239	Inf	#NOM?
87	yPH_091	Repeated.Sorbitol	Glu2	Glu2Sor1	96	0.010416667	66	V3	23508	19821	5.748762956	1.853441827	239	Inf	#NOM?
87	yPH_091	Repeated.Sorbitol	Glu2	Glu2Sor1	96	0.010416667	67	V3	23868	20181	5.975110618	1.905062519	233	Inf	#NOM?
87	yPH_091	Repeated.Sorbitol	Glu2	Glu2Sor1	96	0.010416667	68	V3	24228	20541	6.089899378	1.934334146	227	Inf	#NOM?
87	yPH_091	Repeated.Sorbitol	Glu2	Glu2Sor1	96	0.010416667	69	V3	24588	20901	6.246056479	1.998638873	223	Inf	#NOM?
87	yPH_091	Repeated.Sorbitol	Glu2	Glu2Sor1	96	0.010416667	70	V3	24948	21261	6.318705579	2.005693211	223	Inf	#NOM?
87	yPH_091	Repeated.Sorbitol	Glu2	Glu2Sor1	96	0.010416667	71	V3	25308	21621	6.410913246	2.039303917	223	Inf	#NOM?
87	yPH_091	Repeated.Sorbitol	Glu2	Glu2Sor1	96	0.010416667	72	V3	25668	21981	6.402378215	2.041663515	222	Inf	#NOM?
87	yPH_091	Repeated.Sorbitol	Glu2	Glu2Sor1	96	0.010416667	73	V3	26028	22341	6.392783089	2.055003149	221	Inf	#NOM?
87	yPH_091	Repeated.Sorbitol	Glu2	Glu2Sor1	96	0.010416667	74	V3	26388	22701	6.390931161	2.055596213	217	Inf	#NOM?
87	yPH_091	Repeated.Sorbitol	Glu2	Glu2Sor1	96	0.010416667	75	V3	26748	23061	6.412336411	2.070584826	216	Inf	#NOM?
87	yPH_091	Repeated.Sorbitol	Glu2	Glu2Sor1	96	0.010416667	76	V3	27108	23421	6.680007391	2.148971699	207	Inf	#NOM?
87	yPH_091	Repeated.Sorbitol	Glu2	Glu2Sor1	96	0.010416667	77	V3	27468	23781	6.682496631	2.144860672	206	Inf	#NOM?
87	yPH_091	Repeated.Sorbitol	Glu2	Glu2Sor1	96	0.010416667	78	V3	27828	24141	6.606201497	2.125442892	205	Inf	#NOM?
87	yPH_091	Repeated.Sorbitol	Glu2	Glu2Sor1	96	0.010416667	79	V3	28188	24501	6.580681761	2.097821743	205	Inf	#NOM?
87	yPH_091	Repeated.Sorbitol	Glu2	Glu2Sor1	96	0.010416667	80	V3	28548	24861	6.707460017	2.115461837	204	Inf	#NOM?
87	yPH_091	Repeated.Sorbitol	Glu2	Glu2Sor1	96	0.010416667	81	V3	28908	25221	6.900604172	2.152052732	204	Inf	#NOM?
87	yPH_091	Repeated.Sorbitol	Glu2	Glu2Sor1	96	0.010416667	82	V3	29268	25581	7.109191159	2.180674983	203	Inf	#NOM?
87	yPH_091	Repeated.Sorbitol	Glu2	Glu2Sor1	96	0.010416667	83	V3	29628	25941	7.339017074	2.215062759	192	Inf	#NOM?
87	yPH_091	Repeated.Sorbitol	Glu2	Glu2Sor1	96	0.010416667	84	V3	29988	26301	7.448424911	2.259988901	184	Inf	#NOM?
87	yPH_091	Repeated.Sorbitol	Glu2	Glu2Sor1	96	0.010416667	85	V3	30348	26661	7.65498673	2.356701729	174	Inf	#NOM?
87	yPH_091	Repeated.Sorbitol	Glu2	Glu2Sor1	96	0.010416667	86	V3	30708	27021	7.748557621	2.368234479	173	Inf	#NOM?
87	yPH_091	Repeated.Sorbitol	Glu2	Glu2Sor1	96	0.010416667	87	V3	31068	27381	7.759668209	2.373315778	171	Inf	#NOM?
87	yPH_091	Repeated.Sorbitol	Glu2	Glu2Sor1	96	0.010416667	88	V3	31428	27741	7.752242177	2.336854583	171	Inf	#NOM?
87	yPH_091	Repeated.Sorbitol	Glu2	Glu2Sor1	96	0.010416667	89	V3	31788	28101	7.727180961	2.310583235	171	Inf	#NOM?
87	yPH_091	Repeated.Sorbitol	Glu2	Glu2Sor1	96	0.010416667	90	V3	32148	28461	7.76771663	2.218001916	168	Inf	#NOM?
87	yPH_091	Repeated.Sorbitol	Glu2	Glu2Sor1	96	0.010416667	91	V3	32508	28821	7.822446422	2.216267616	167	Inf	#NOM?
87	yPH_091	Repeated.Sorbitol	Glu2	Glu2Sor1	96	0.010416667	92	V3	32868	29181	8.035927462	2.29353685	162	Inf	#NOM?
87	yPH_091	Repeated.Sorbitol	Glu2	Glu2Sor1	96	0.010416667	93	V3	33228	29541	8.072450972	2.29731093	162	Inf	#NOM?
87	yPH_091	Repeated.Sorbitol	Glu2	Glu2Sor1	96	0.010416667	94	V3	33588	29901	8.039930233	2.29438223	162	Inf	#NOM?
87	yPH_091	Repeated.Sorbitol	Glu2	Glu2Sor1	96	0.010416667	95	V3	33948	30261	8.086346709	2.314101766	159	Inf	#NOM?
87	yPH_091	Repeated.Sorbitol	Glu2	Glu2Sor1	96	0.010416667	96	V3	34308	30621	8.268990179	2.302699595	157	Inf	#NOM?
87	yPH_091	Repeated.Sorbitol	Glu2	Glu2Sor1	96	0.010416667	97	V3	34668	30981	8.479883265	2.30862029	155	Inf	#NOM?
87	yPH_091	Repeated.Sorbitol	Glu2	Glu2Sor1	96	0.010416667	98	V3	35028	31341	8.658125281	2.376424652	142	Inf	#NOM?
87	yPH_091	Repeated.Sorbitol	Glu2	Glu2Sor1	96	0.010416667	99	V3	35388	31701	8.813977071	2.375063641	129	Inf	#NOM?
87	yPH_091	Repeated.Sorbitol	Glu2	Glu2Sor1	96	0.010416667	100	V3	35748	32061	8.909641256	2.404627366	125	Inf	#NOM?
87	yPH_091	Repeated.Sorbitol	Glu2	Glu2Sor1	96	0.010416667	101	V3	36108	32421	9.140525345	2.45773936	125	Inf	#NOM?
87	yPH_091	Repeated.Sorbitol	Glu2	Glu2Sor1	96	0.010416667	102	V3	36468	32781	9.245148042	2.464283916	122	Inf	#NOM?
87	yPH_091	Repeated.Sorbitol	Glu2	Glu2Sor1	96	0.010416667	103	V3	36828	33141	9.287016902	2.46625885	122	Inf	#NOM?
87	yPH_091	Repeated.Sorbitol	Glu2	Glu2Sor1	96	0.010416667	104	V3	37188	33501	9.220569812	2.467604784	114	Inf	#NOM?
87	yPH_091	Repeated.Sorbitol	Glu2	Glu2Sor1	96	0.010416667	105	V3	37548	33861	9.16263545	2.45647329	113	Inf	#NOM?
87	yPH_091	Repeated.Sorbitol	Glu2	Glu2Sor1	96	0.010416667	106	V3	37908	34221	9.10570263	2.498653304	108	Inf	#NOM?
87	yPH_091	Repeated.Sorbitol	Glu2	Glu2Sor1	96	0.010416667	107	V3	38268	34581	9.107477992	2.502248128	107	Inf	#NOM?
87	yPH_091	Repeated.Sorbitol	Glu2	Glu2Sor1	96	0.010416667	108	V3	38628	34941	9.303933467	2.469946195	101	Inf	#NOM?
87	yPH_091	Repeated.Sorbitol	Glu2	Glu2Sor1	96	0.010416667	109	V3	38988	35301	9.299551429	2.47541657	101	Inf	#NOM?
87	yPH_091	Repeated.Sorbitol	Glu2	Glu2Sor1	96	0.010416667	110	V3	39348	35661	9.318454133	2.489150925	101	Inf	#NOM?
87	yPH_091	Repeated.Sorbitol	Glu2	Glu2Sor1	96	0.010416667	111	V3	39708	36021	9.400710759	2.532922053	99	Inf	#NOM?
87	yPH_091	Repeated.Sorbitol	Glu2	Glu2Sor1	96	0.010416667	112	V3	40068	36381	9.534223407	2.585620259	99	Inf	#NOM?
87	yPH_091	Repeated.Sorbitol	Glu2	Glu2Sor1	96	0.010416667	113	V3	40428	36741	9.547238754	2.705390776	88	Inf	#NOM?
87	yPH_091	Repeated.Sorbitol	Glu2	Glu2Sor1	96	0.010416667	114	V3	40788	37101	9.741492347	2.755819726	85	Inf	#NOM?
87	yPH_091	Repeated.Sorbitol	Glu2	Glu2Sor1	96	0.010416667	115	V3	41143.5	37456.5	9.76833786	2.833948441	79	Inf	#NOM?
87	yPH_091	Repeated.Sorbitol	Glu2	Glu2Sor1	96	0.010416667	116	V3	41503.5	37816.5	9.916843283	2.838981295	77	Inf	#NOM?
87	yPH_091	Repeated.Sorbitol	Glu2	Glu2Sor1	96	0.010416667	117	V3	41863.5	38176.5	10.28602916	2.80080215	75	1.15038989	0.198822337
87	yPH_091	Repeated.Sorbitol	Glu2	Glu2Sor1	96	0.010416667	118	V3	42223.5	38536.5	10.33094816	2.871225694	70	1.161752263	0.2093752
87	yPH_091	Repeated.Sorbitol	Glu2	Glu2Sor1	96	0.010416667	119	V3	42583.5	38896.5	10.21300706	2.934710409	63	1.118940201	0.284904078
87	yPH_091	Constant.Sorbitol	Glu2	Glu2Sor1	NA	NA	1	V4	153	-3534	0.002753992	0.024385776	273	0.008346715	-0.002989997
87	yPH_091	Constant.Sorbitol	Glu2	Glu2Sor1	NA	NA	2	V4	513	-3174	-0.000857351	0.024600031	280	0.004921309	-0.0067095
87	yPH_091	Constant.Sorbitol	Glu2	Glu2Sor1	NA	NA	3	V4	873	-2814	0.000536899	0.025192385	297	0.006363344	-0.005761122
87	yPH_091	Constant.Sorbitol	Glu2	Glu2Sor1	NA	NA	4	V4	1233	-2454	-0.000655403	0.023862465	309	0.005399042	-0.006722704
87	yPH_091	Constant.Sorbitol	Glu2	Glu2Sor1	NA	NA	5	V4	1593	-2094	-0.001817026	0.018377422	320	0.003409022	-0.006886783
87	yPH_091	Constant.Sorbitol	Glu2	Glu2Sor1	NA	NA	6	V4	1953	-1734	-0.001364797	0.02396603	335	0.00494234	-0.007827662
87	yPH_091	Constant.Sorbitol	Glu2	Glu2Sor1	NA	NA	7	V4	2313	-1374	-0.00087131	0.017711202	345	0.004203039	-0.006125834
87	yPH_091	Constant.Sorbitol	Glu2	Glu2Sor1	NA	NA	8	V4	2673	-1014	0.000501909	0.018582263	357	0.006155592	-0.00493693
87	yPH_091	Constant.Sorbitol	Glu2	Glu2Sor1	NA	NA	9	V4	3033	-654	-0.003213018	0.017180284	369	0.002271782	-0.008419351
87	yPH_091	Constant.Sorbitol	Glu2	Glu2Sor1	NA	NA	10	V4	3393	-294	-0.002154719	0.018716347	385	0.003750894	-0.007924714
87	yPH_091	Constant.Sorbitol	Glu2	Glu2Sor1	NA	NA	11	V4	3753	66	0.00328348	0.020247765	398	0.00987005	-0.003809188
87	yPH_091	Constant.Sorbitol	Glu2	Glu2Sor1	NA	NA	12	V4	4113	426	0.004228556	0.01904142	400	0.01056342	-0.002300838
87	yPH_091	Constant.Sorbitol	Glu2	Glu2Sor1	NA	NA	13	V4	4473	786	-0.000978059	0.017492958	401	0.005115015	-0.007051001
87	yPH_091	Constant.Sorbitol	Glu2	Glu2Sor1	NA	NA	14	V4	4833	1146	0.004050676	0.018828158	403	0.010211399	-0.002782582
87	yPH_091	Constant.Sorbitol	Glu2	Glu2Sor1	NA	NA	15	V4	5193	1506	0.038083168	0.030123583	403	0.046829611	0.026588453
87	yPH_091	Constant.Sorbitol	Glu2	Glu2Sor1	NA	NA	16	V4	5553	1866	0.136665694	0.071033221	405	0.157652287	0.109446709
87	yPH_091	Constant.Sorbitol	Glu2	Glu2Sor1	NA	NA	17	V4	5913	2226	0.314481423	0.145571151	407	0.356443333	0.258197013
87	yPH_091	Constant.Sorbitol	Glu2	Glu2Sor1	NA	NA	18	V4	6273	2586	0.569759335	0.252883913	410	0.63962876	0.470552305
87	yPH_091	Constant.Sorbitol	Glu2	Glu2Sor1	NA	NA	19	V4	6633	2946	0.89100007	0.375811674	414	0.997836675	0.742664525
87	yPH_091	Constant.Sorbitol	Glu2	Glu2Sor1	NA	NA	20	V4	6993	3306	1.223570433	0.516620178	422	1.37127137	1.014455503
87	yPH_091	Constant.Sorbitol	Glu2	Glu2Sor1	NA	NA	21	V4	7353	3666	1.522146063	0.632538932	435	1.723943006	1.260730969
87	yPH_091	Constant.Sorbitol	Glu2	Glu2Sor1	NA	NA	22	V4	7713	4026	1.835222434	0.788431466	449	2.099049085	1.497881849
87	yPH_091	Constant.Sorbitol	Glu2	Glu2Sor1	NA	NA	23	V4	8073	4386	2.098364026	0.873566258	472	2.452648711	1.686379579
87	yPH_091	Constant.Sorbitol	Glu2	Glu2Sor1	NA	NA	24	V4	8433	4746	2.304319099	0.987030976	487	2.730448438	1.806910165
87	yPH_091	Constant.Sorbitol	Glu2	Glu2Sor1	NA	NA	25	V4	8793	5106	2.464959496	1.043183637	503	2.986245905	1.880558078
87	yPH_091	Constant.Sorbitol	Glu2	Glu2Sor1	NA	NA	26	V4	9153	5466	2.575177483	1.077903361	517	3.218721705	1.889248968
87	yPH_091	Constant.Sorbitol	Glu2	Glu2Sor1	NA	NA	27	V4	9513	5826	2.661941054	1.099908097	528	3.437991728	1.860032519
87	yPH_091	Constant.Sorbitol	Glu2	Glu2Sor1	NA	NA	28	V4	9873	6186	2.768070356	1.145417946	536	3.694985596	1.814952443
87	yPH_091	Constant.Sorbitol	Glu2	Glu2Sor1	NA	NA	29	V4	10233	6546	2.817393193	1.172393305	540	3.843772468	1.767005603
87	yPH_091	Constant.Sorbitol	Glu2	Glu2Sor1	NA	NA	30	V4	10593	6906	2.838417282	1.1721389	545	4.020507167	1.635279998
87	yPH_091	Constant.Sorbitol	Glu2	Glu2Sor1	NA	NA	31	V4	10953	7266	2.837662773	1.149548377	549	4.196833989	1.470499295
87	yPH_091	Constant.Sorbitol	Glu2	Glu2Sor1	NA	NA	32	V4	11313	7626	2.814867008	1.136340085	553	4.463780638	1.159564301
87	yPH_091	Constant.Sorbitol	Glu2	Glu2Sor1	NA	NA	33	V4	11673	7986	2.824025523	1.139465818	552	4.367919973	1.26678353
87	yPH_091	Constant.Sorbitol	Glu2	Glu2Sor1	NA	NA	34	V4	12033	8346	2.783941149	1.113482728	552	4.296636009	1.257715863
87	yPH_091	Constant.Sorbitol	Glu2	Glu2Sor1	NA	NA	35	V4	12393	8706	2.767859825	1.11657409	551	4.184837439	1.3367897
87	yPH_091	Constant.Sorbitol	Glu2	Glu2Sor1	NA	NA	36	V4	12753	9066	2.701152815	1.083720353	550	4.006994774	1.385038894
87	yPH_091	Constant.Sorbitol	Glu2	Glu2Sor1	NA	NA	37	V4	13113	9426	2.663845784	1.065432332	550	3.948859697	1.366185391
87	yPH_091	Constant.Sorbitol	Glu2	Glu2Sor1	NA	NA	38	V4	13473	9786	2.621516722	1.043313137	548	3.79136772	1.446490493
87	yPH_091	Constant.Sorbitol	Glu2	Glu2Sor1	NA	NA	39	V4	13833	10146	2.558743375	1.016273549	548	3.700950607	1.412257879
87	yPH_091	Constant.Sorbitol	Glu2	Glu2Sor1	NA	NA	40	V4	14193	10506	2.503202973	0.999402028	545	3.504892711	1.496958981
87	yPH_091	Constant.Sorbitol	Glu2	Glu2Sor1	NA	NA	41	V4	14553	10866	2.450777104	0.977425753	544	3.395775804	1.503406367
87	yPH_091	Constant.Sorbitol	Glu2	Glu2Sor1	NA	NA	42	V4	14913	11226	2.358342012	0.918550302	544	3.260228809	1.455534506
87	yPH_091	Constant.Sorbitol	Glu2	Glu2Sor1	NA	NA	43	V4	15273	11586	2.304207235	0.892910767	544	3.175363607	1.429369128
87	yPH_091	Constant.Sorbitol	Glu2	Glu2Sor1	NA	NA	44	V4	15633	11946	2.246324132	0.868632572	544	3.092001583	1.397686885
87	yPH_091	Constant.Sorbitol	Glu2	Glu2Sor1	NA	NA	45	V4	15993	12306	2.183823035	0.855218689	543	2.982967781	1.384109558
87	yPH_091	Constant.Sorbitol	Glu2	Glu2Sor1	NA	NA	46	V4	16353	12666	2.129635807	0.824280395	543	2.903586642	1.355400019
87	yPH_091	Constant.Sorbitol	Glu2	Glu2Sor1	NA	NA	47	V4	16713	13026	2.079852795	0.803798408	543	2.833586634	1.324255757
87	yPH_091	Constant.Sorbitol	Glu2	Glu2Sor1	NA	NA	48	V4	17073	13386	2.036916452	0.793186599	543	2.777751986	1.294506381
87	yPH_091	Constant.Sorbitol	Glu2	Glu2Sor1	NA	NA	49	V4	17433	13746	1.984846468	0.776705928	543	2.710420704	1.257876231
87	yPH_091	Constant.Sorbitol	Glu2	Glu2Sor1	NA	NA	50	V4	17793	14106	1.93388573	0.758953842	543	2.642036813	1.224026044
87	yPH_091	Constant.Sorbitol	Glu2	Glu2Sor1	NA	NA	51	V4	18153	14466	1.884994244	0.748592852	542	2.553834169	1.214178414
87	yPH_091	Constant.Sorbitol	Glu2	Glu2Sor1	NA	NA	52	V4	18513	14826	1.826787416	0.712517526	540	2.442133732	1.210408857
87	yPH_091	Constant.Sorbitol	Glu2	Glu2Sor1	NA	NA	53	V4	18873	15186	1.78068427	0.694265311	540	2.381248428	1.178752887
87	yPH_091	Constant.Sorbitol	Glu2	Glu2Sor1	NA	NA	54	V4	19233	15546	1.730395521	0.673266079	539	2.301824202	1.158826674
87	yPH_091	Constant.Sorbitol	Glu2	Glu2Sor1	NA	NA	55	V4	19593	15906	1.677520681	0.663975647	539	2.23099684	1.12356292
87	yPH_091	Constant.Sorbitol	Glu2	Glu2Sor1	NA	NA	56	V4	19953	16266	1.638234428	0.637520998	538	2.166111427	1.109418703
87	yPH_091	Constant.Sorbitol	Glu2	Glu2Sor1	NA	NA	57	V4	20313	16626	1.596867083	0.624854222	537	2.095731118	1.095327157
87	yPH_091	Constant.Sorbitol	Glu2	Glu2Sor1	NA	NA	58	V4	20673	16986	1.553305418	0.605064259	537	2.038465585	1.065827038
87	yPH_091	Constant.Sorbitol	Glu2	Glu2Sor1	NA	NA	59	V4	21033	17346	1.512877929	0.587232404	537	1.986235517	1.038228385
87	yPH_091	Constant.Sorbitol	Glu2	Glu2Sor1	NA	NA	60	V4	21393	17706	1.47354006	0.571144481	537	1.934306576	1.011943603
87	yPH_091	Constant.Sorbitol	Glu2	Glu2Sor1	NA	NA	61	V4	21753	18066	1.440433238	0.556693628	537	1.893084413	0.986904775
87	yPH_091	Constant.Sorbitol	Glu2	Glu2Sor1	NA	NA	62	V4	22113	18426	1.405321123	0.546739861	537	1.845653491	0.962907853
87	yPH_091	Constant.Sorbitol	Glu2	Glu2Sor1	NA	NA	63	V4	22473	18786	1.371091143	0.53497149	536	1.791315142	0.950350177
87	yPH_091	Constant.Sorbitol	Glu2	Glu2Sor1	NA	NA	64	V4	22833	19146	1.343853525	0.527990723	536	1.759037397	0.928265343
87	yPH_091	Constant.Sorbitol	Glu2	Glu2Sor1	NA	NA	65	V4	23193	19506	1.308887066	0.519984853	536	1.716043541	0.901175105
87	yPH_091	Constant.Sorbitol	Glu2	Glu2Sor1	NA	NA	66	V4	23553	19866	1.281778581	0.513109348	536	1.681689479	0.881361329
87	yPH_091	Constant.Sorbitol	Glu2	Glu2Sor1	NA	NA	67	V4	23913	20226	1.250002159	0.501916624	536	1.64116813	0.857973879
87	yPH_091	Constant.Sorbitol	Glu2	Glu2Sor1	NA	NA	68	V4	24273	20586	1.21925591	0.486674516	536	1.601761286	0.836109185
87	yPH_091	Constant.Sorbitol	Glu2	Glu2Sor1	NA	NA	69	V4	24633	20946	1.181823383	0.457757711	535	1.531440569	0.831685272
87	yPH_091	Constant.Sorbitol	Glu2	Glu2Sor1	NA	NA	70	V4	24993	21306	1.146443724	0.444280889	535	1.486119031	0.806316578
87	yPH_091	Constant.Sorbitol	Glu2	Glu2Sor1	NA	NA	71	V4	25353	21666	1.11841739	0.435053799	535	1.45240585	0.784893759
87	yPH_091	Constant.Sorbitol	Glu2	Glu2Sor1	NA	NA	72	V4	25713	22026	1.085953508	0.424947756	535	1.411460054	0.760826721
87	yPH_091	Constant.Sorbitol	Glu2	Glu2Sor1	NA	NA	73	V4	26073	22386	1.058691165	0.417715564	535	1.378018372	0.739110912
87	yPH_091	Constant.Sorbitol	Glu2	Glu2Sor1	NA	NA	74	V4	26433	22746	1.033677317	0.408723625	535	1.345552203	0.72136394
87	yPH_091	Constant.Sorbitol	Glu2	Glu2Sor1	NA	NA	75	V4	26793	23106	1.002946137	0.4007081	535	1.308664585	0.69686106
87	yPH_091	Constant.Sorbitol	Glu2	Glu2Sor1	NA	NA	76	V4	27153	23466	0.981487698	0.398701394	535	1.284290132	0.678236471
87	yPH_091	Constant.Sorbitol	Glu2	Glu2Sor1	NA	NA	77	V4	27513	23826	0.960008093	0.390143372	535	1.256679511	0.66299545
87	yPH_091	Constant.Sorbitol	Glu2	Glu2Sor1	NA	NA	78	V4	27873	24186	0.940423627	0.385080904	535	1.234594933	0.645882675
87	yPH_091	Constant.Sorbitol	Glu2	Glu2Sor1	NA	NA	79	V4	28233	24546	0.916988998	0.379091461	535	1.203763441	0.629621832
87	yPH_091	Constant.Sorbitol	Glu2	Glu2Sor1	NA	NA	80	V4	28593	24906	0.892590485	0.369918376	533	1.161252675	0.623964206
87	yPH_091	Constant.Sorbitol	Glu2	Glu2Sor1	NA	NA	81	V4	28953	25266	0.869073699	0.363872122	533	1.132526954	0.605658423
87	yPH_091	Constant.Sorbitol	Glu2	Glu2Sor1	NA	NA	82	V4	29313	25626	0.841131727	0.346327314	532	1.091357465	0.591966111
87	yPH_091	Constant.Sorbitol	Glu2	Glu2Sor1	NA	NA	83	V4	29673	25986	0.818155666	0.34190602	532	1.066571182	0.571106512
87	yPH_091	Constant.Sorbitol	Glu2	Glu2Sor1	NA	NA	84	V4	30033	26346	0.795404422	0.331714414	531	1.029909862	0.561450303
87	yPH_091	Constant.Sorbitol	Glu2	Glu2Sor1	NA	NA	85	V4	30393	26706	0.773057564	0.322285682	531	1.003034216	0.543550146
87	yPH_091	Constant.Sorbitol	Glu2	Glu2Sor1	NA	NA	86	V4	30753	27066	0.746286178	0.305311243	530	0.963944475	0.529751877
87	yPH_091	Constant.Sorbitol	Glu2	Glu2Sor1	NA	NA	87	V4	31113	27426	0.733836802	0.307562543	530	0.950943639	0.517829537
87	yPH_091	Constant.Sorbitol	Glu2	Glu2Sor1	NA	NA	88	V4	31473	27786	0.705758424	0.291770114	530	0.914008259	0.499096485
87	yPH_091	Constant.Sorbitol	Glu2	Glu2Sor1	NA	NA	89	V4	31833	28146	0.691110882	0.288536018	530	0.897117573	0.486751536
87	yPH_091	Constant.Sorbitol	Glu2	Glu2Sor1	NA	NA	90	V4	32193	28506	0.671750315	0.28456178	530	0.873809796	0.471102995
87	yPH_091	Constant.Sorbitol	Glu2	Glu2Sor1	NA	NA	91	V4	32553	28866	0.651178671	0.279130419	529	0.844941285	0.458711108
87	yPH_091	Constant.Sorbitol	Glu2	Glu2Sor1	NA	NA	92	V4	32913	29226	0.636976148	0.273457078	529	0.826282658	0.448998893
87	yPH_091	Constant.Sorbitol	Glu2	Glu2Sor1	NA	NA	93	V4	33273	29586	0.625758092	0.260287937	528	0.802475711	0.450762031
87	yPH_091	Constant.Sorbitol	Glu2	Glu2Sor1	NA	NA	94	V4	33633	29946	0.609165645	0.255911157	527	0.778827871	0.440610951
87	yPH_091	Constant.Sorbitol	Glu2	Glu2Sor1	NA	NA	95	V4	33993	30306	0.590010139	0.250360032	527	0.757366218	0.423746777
87	yPH_091	Constant.Sorbitol	Glu2	Glu2Sor1	NA	NA	96	V4	34353	30666	0.576996188	0.251909871	527	0.743143286	0.411667094
87	yPH_091	Constant.Sorbitol	Glu2	Glu2Sor1	NA	NA	97	V4	34713	31026	0.560589437	0.244721176	527	0.722267825	0.399675139
87	yPH_091	Constant.Sorbitol	Glu2	Glu2Sor1	NA	NA	98	V4	35073	31386	0.541919119	0.235691939	527	0.69816731	0.386509723
87	yPH_091	Constant.Sorbitol	Glu2	Glu2Sor1	NA	NA	99	V4	35433	31746	0.526185809	0.231325528	527	0.678715747	0.374346426
87	yPH_091	Constant.Sorbitol	Glu2	Glu2Sor1	NA	NA	100	V4	35793	32106	0.514112404	0.227460741	527	0.665583252	0.363213538
87	yPH_091	Constant.Sorbitol	Glu2	Glu2Sor1	NA	NA	101	V4	36153	32466	0.504325559	0.227493588	527	0.654513693	0.354259735
87	yPH_091	Constant.Sorbitol	Glu2	Glu2Sor1	NA	NA	102	V4	36513	32826	0.492090676	0.211890903	527	0.633613159	0.350703018
87	yPH_091	Constant.Sorbitol	Glu2	Glu2Sor1	NA	NA	103	V4	36873	33186	0.482321956	0.206301415	527	0.62097411	0.343848083
87	yPH_091	Constant.Sorbitol	Glu2	Glu2Sor1	NA	NA	104	V4	37233	33546	0.477862795	0.214761352	527	0.620613317	0.335128523
87	yPH_091	Constant.Sorbitol	Glu2	Glu2Sor1	NA	NA	105	V4	37593	33906	0.473534148	0.218566418	527	0.617298509	0.329634602
87	yPH_091	Constant.Sorbitol	Glu2	Glu2Sor1	NA	NA	106	V4	37953	34266	0.467890379	0.216582207	527	0.610594872	0.324950206
87	yPH_091	Constant.Sorbitol	Glu2	Glu2Sor1	NA	NA	107	V4	38313	34626	0.462865356	0.216040335	527	0.604337457	0.32088415
87	yPH_091	Constant.Sorbitol	Glu2	Glu2Sor1	NA	NA	108	V4	38673	34986	0.455794304	0.214081866	527	0.597866083	0.313014468
87	yPH_091	Constant.Sorbitol	Glu2	Glu2Sor1	NA	NA	109	V4	39033	35346	0.453765697	0.216234411	527	0.596904481	0.309652401
87	yPH_091	Constant.Sorbitol	Glu2	Glu2Sor1	NA	NA	110	V4	39393	35706	0.44941749	0.216079789	527	0.594323101	0.303688804
87	yPH_091	Constant.Sorbitol	Glu2	Glu2Sor1	NA	NA	111	V4	39753	36066	0.441285156	0.212715655	526	0.582626235	0.299710691
87	yPH_091	Constant.Sorbitol	Glu2	Glu2Sor1	NA	NA	112	V4	40113	36426	0.422724489	0.190283153	525	0.547219222	0.299046975
87	yPH_091	Constant.Sorbitol	Glu2	Glu2Sor1	NA	NA	113	V4	40473	36786	0.404048359	0.177136459	525	0.521495474	0.287879135
87	yPH_091	Constant.Sorbitol	Glu2	Glu2Sor1	NA	NA	114	V4	40833	37146	0.367888949	0.167747486	524	0.473443675	0.262934219
87	yPH_091	Constant.Sorbitol	Glu2	Glu2Sor1	NA	NA	115	V4	41193	37506	0.367815885	0.172314315	523	0.47343433	0.262061538
87	yPH_091	Constant.Sorbitol	Glu2	Glu2Sor1	NA	NA	116	V4	41553	37866	0.368876799	0.174422072	523	0.476657495	0.260652609
87	yPH_091	Constant.Sorbitol	Glu2	Glu2Sor1	NA	NA	117	V4	41913	38226	0.371427931	0.177853637	523	0.480922956	0.261275851
87	yPH_091	Constant.Sorbitol	Glu2	Glu2Sor1	NA	NA	118	V4	42273	38586	0.371728713	0.183010338	518	0.48012412	0.264566855
87	yPH_091	Constant.Sorbitol	Glu2	Glu2Sor1	NA	NA	119	V4	42633	38946	0.37453781	0.185797886	515	0.48093285	0.269343564
87	yPH_091	Pulse.Sorbitol	Glu2	Glu2Sor1	NA	NA	1	V5	195.75	-3491.25	-0.000569839	0.013578079	284	0.00435477	-0.004965753
87	yPH_091	Pulse.Sorbitol	Glu2	Glu2Sor1	NA	NA	2	V5	558	-3129	-0.005152669	0.02558835	355	0.0006566	-0.012948305
87	yPH_091	Pulse.Sorbitol	Glu2	Glu2Sor1	NA	NA	3	V5	918	-2769	-0.005699285	0.022406709	368	-0.001005397	-0.012753206
87	yPH_091	Pulse.Sorbitol	Glu2	Glu2Sor1	NA	NA	4	V5	1278	-2409	-0.005399127	0.022993819	379	8.37E-05	-0.012574612
87	yPH_091	Pulse.Sorbitol	Glu2	Glu2Sor1	NA	NA	5	V5	1638	-2049	-0.007011113	0.020375021	388	-0.001587462	-0.012807274
87	yPH_091	Pulse.Sorbitol	Glu2	Glu2Sor1	NA	NA	6	V5	1998	-1689	-0.007221089	0.021482214	393	-0.001257509	-0.013242085
87	yPH_091	Pulse.Sorbitol	Glu2	Glu2Sor1	NA	NA	7	V5	2358	-1329	-0.006194719	0.020304473	400	-0.000578896	-0.011780419
87	yPH_091	Pulse.Sorbitol	Glu2	Glu2Sor1	NA	NA	8	V5	2718	-969	-0.005365163	0.021936472	407	0.001285157	-0.011655383
87	yPH_091	Pulse.Sorbitol	Glu2	Glu2Sor1	NA	NA	9	V5	3078	-609	-0.009475787	0.020640804	412	-0.00402808	-0.014953009
87	yPH_091	Pulse.Sorbitol	Glu2	Glu2Sor1	NA	NA	10	V5	3438	-249	-0.009719438	0.019955271	419	-0.004394409	-0.015010573
87	yPH_091	Pulse.Sorbitol	Glu2	Glu2Sor1	NA	NA	11	V5	3798	111	-0.001994101	0.021392886	423	0.004125047	-0.008444723
87	yPH_091	Pulse.Sorbitol	Glu2	Glu2Sor1	NA	NA	12	V5	4158	471	-0.003211942	0.02052431	424	0.002589233	-0.00906975
87	yPH_091	Pulse.Sorbitol	Glu2	Glu2Sor1	NA	NA	13	V5	4518	831	-0.006898022	0.02081706	424	-0.001069825	-0.012979722
87	yPH_091	Pulse.Sorbitol	Glu2	Glu2Sor1	NA	NA	14	V5	4878	1191	-0.001440432	0.020798447	424	0.004280592	-0.007710268
87	yPH_091	Pulse.Sorbitol	Glu2	Glu2Sor1	NA	NA	15	V5	5238	1551	0.034776451	0.033546388	424	0.046418905	0.02160202
87	yPH_091	Pulse.Sorbitol	Glu2	Glu2Sor1	NA	NA	16	V5	5598	1911	0.132128588	0.078024855	424	0.157976881	0.099681176
87	yPH_091	Pulse.Sorbitol	Glu2	Glu2Sor1	NA	NA	17	V5	5958	2271	0.306286192	0.153723742	424	0.358921918	0.2416875
87	yPH_091	Pulse.Sorbitol	Glu2	Glu2Sor1	NA	NA	18	V5	6318	2631	0.550020052	0.265578898	423	0.637886975	0.438621192
87	yPH_091	Pulse.Sorbitol	Glu2	Glu2Sor1	NA	NA	19	V5	6678	2991	0.773402344	0.376797136	428	0.903927274	0.612763558
87	yPH_091	Pulse.Sorbitol	Glu2	Glu2Sor1	NA	NA	20	V5	7038	3351	1.105561306	0.544710326	432	1.297405801	0.87033483
87	yPH_091	Pulse.Sorbitol	Glu2	Glu2Sor1	NA	NA	21	V5	7398	3711	1.413812256	0.68738645	435	1.660488456	1.11852854
87	yPH_091	Pulse.Sorbitol	Glu2	Glu2Sor1	NA	NA	22	V5	7758	4071	1.676572665	0.774852177	431	1.951677582	1.346291012
87	yPH_091	Pulse.Sorbitol	Glu2	Glu2Sor1	NA	NA	23	V5	8118	4431	1.901497213	0.907581987	436	2.228711177	1.512031704
87	yPH_091	Pulse.Sorbitol	Glu2	Glu2Sor1	NA	NA	24	V5	8478	4791	2.080827847	0.986788709	446	2.464170109	1.646603226
87	yPH_091	Pulse.Sorbitol	Glu2	Glu2Sor1	NA	NA	25	V5	8838	5151	2.239447098	1.027888014	454	2.679150114	1.777809561
87	yPH_091	Pulse.Sorbitol	Glu2	Glu2Sor1	NA	NA	26	V5	9198	5511	2.325726764	1.068514495	462	2.812004398	1.833941813
87	yPH_091	Pulse.Sorbitol	Glu2	Glu2Sor1	NA	NA	27	V5	9558	5871	2.323973697	1.106253295	491	2.976783257	1.698101813
87	yPH_091	Pulse.Sorbitol	Glu2	Glu2Sor1	NA	NA	28	V5	9918	6231	2.360065197	1.118649401	500	3.091568195	1.660365668
87	yPH_091	Pulse.Sorbitol	Glu2	Glu2Sor1	NA	NA	29	V5	10278	6591	2.394578983	1.106603061	503	3.153198227	1.673380965
87	yPH_091	Pulse.Sorbitol	Glu2	Glu2Sor1	NA	NA	30	V5	10638	6951	2.430385249	1.106496107	507	3.239946599	1.660990621
87	yPH_091	Pulse.Sorbitol	Glu2	Glu2Sor1	NA	NA	31	V5	10998	7311	2.408680853	1.075737266	511	3.242857069	1.621282925
87	yPH_091	Pulse.Sorbitol	Glu2	Glu2Sor1	NA	NA	32	V5	11358	7671	2.40458014	1.06252132	512	3.250085468	1.607884917
87	yPH_091	Pulse.Sorbitol	Glu2	Glu2Sor1	NA	NA	33	V5	11718	8031	2.396372699	1.054322154	512	3.230912779	1.6078882
87	yPH_091	Pulse.Sorbitol	Glu2	Glu2Sor1	NA	NA	34	V5	12078	8391	2.350657553	1.019220726	512	3.160209564	1.588395023
87	yPH_091	Pulse.Sorbitol	Glu2	Glu2Sor1	NA	NA	35	V5	12438	8751	2.317543793	1.001550513	512	3.105516304	1.572144642
87	yPH_091	Pulse.Sorbitol	Glu2	Glu2Sor1	NA	NA	36	V5	12798	9111	2.262596354	0.970179469	512	3.022801014	1.543102309
87	yPH_091	Pulse.Sorbitol	Glu2	Glu2Sor1	NA	NA	37	V5	13158	9471	2.22438655	0.935538288	509	2.930105019	1.557059601
87	yPH_091	Pulse.Sorbitol	Glu2	Glu2Sor1	NA	NA	38	V5	13518	9831	2.173931485	0.914728226	509	2.865647463	1.524453448
87	yPH_091	Pulse.Sorbitol	Glu2	Glu2Sor1	NA	NA	39	V5	13878	10191	2.109479062	0.885018246	509	2.775116352	1.485305687
87	yPH_091	Pulse.Sorbitol	Glu2	Glu2Sor1	NA	NA	40	V5	14238	10551	2.061217579	0.866295562	508	2.69288019	1.464931218
87	yPH_091	Pulse.Sorbitol	Glu2	Glu2Sor1	NA	NA	41	V5	14598	10911	2.012969324	0.83982098	508	2.627853841	1.433597009
87	yPH_091	Pulse.Sorbitol	Glu2	Glu2Sor1	NA	NA	42	V5	14958	11271	1.959210854	0.808017992	508	2.55568652	1.399724956
87	yPH_091	Pulse.Sorbitol	Glu2	Glu2Sor1	NA	NA	43	V5	15318	11631	1.911599546	0.778911148	508	2.485306256	1.370728149
87	yPH_091	Pulse.Sorbitol	Glu2	Glu2Sor1	NA	NA	44	V5	15678	11991	1.860970358	0.75274868	507	2.409432295	1.346657759
87	yPH_091	Pulse.Sorbitol	Glu2	Glu2Sor1	NA	NA	45	V5	16038	12351	1.823910563	0.736796594	507	2.360723074	1.320935734
87	yPH_091	Pulse.Sorbitol	Glu2	Glu2Sor1	NA	NA	46	V5	16398	12711	1.777833782	0.715628505	507	2.295501771	1.292321176
87	yPH_091	Pulse.Sorbitol	Glu2	Glu2Sor1	NA	NA	47	V5	16758	13071	1.717144451	0.681848699	507	2.210504744	1.254134723
87	yPH_091	Pulse.Sorbitol	Glu2	Glu2Sor1	NA	NA	48	V5	17118	13431	1.666219147	0.65492204	506	2.13259085	1.230952642
87	yPH_091	Pulse.Sorbitol	Glu2	Glu2Sor1	NA	NA	49	V5	17478	13791	1.620333077	0.632926663	506	2.066798666	1.200897595
87	yPH_091	Pulse.Sorbitol	Glu2	Glu2Sor1	NA	NA	50	V5	17838	14151	1.581718485	0.613486583	506	2.01224164	1.177049342
87	yPH_091	Pulse.Sorbitol	Glu2	Glu2Sor1	NA	NA	51	V5	18198	14511	1.543083023	0.598383005	506	1.96303749	1.148348203
87	yPH_091	Pulse.Sorbitol	Glu2	Glu2Sor1	NA	NA	52	V5	18558	14871	1.498061117	0.576784825	506	1.904066899	1.118882836
87	yPH_091	Pulse.Sorbitol	Glu2	Glu2Sor1	NA	NA	53	V5	18918	15231	1.461971393	0.561959539	506	1.856144603	1.092961729
87	yPH_091	Pulse.Sorbitol	Glu2	Glu2Sor1	NA	NA	54	V5	19278	15591	1.41991371	0.537544009	506	1.797241218	1.06560862
87	yPH_091	Pulse.Sorbitol	Glu2	Glu2Sor1	NA	NA	55	V5	19638	15951	1.392382325	0.531276488	505	1.756726888	1.05252385
87	yPH_091	Pulse.Sorbitol	Glu2	Glu2Sor1	NA	NA	56	V5	19998	16311	1.356538059	0.509168307	505	1.707627687	1.030624209
87	yPH_091	Pulse.Sorbitol	Glu2	Glu2Sor1	NA	NA	57	V5	20358	16671	1.316027562	0.497053927	504	1.649347914	1.005028528
87	yPH_091	Pulse.Sorbitol	Glu2	Glu2Sor1	NA	NA	58	V5	20718	17031	1.279265445	0.482144103	504	1.603510404	0.977600055
87	yPH_091	Pulse.Sorbitol	Glu2	Glu2Sor1	NA	NA	59	V5	21078	17391	1.253076195	0.469997606	504	1.570762505	0.957662876
87	yPH_091	Pulse.Sorbitol	Glu2	Glu2Sor1	NA	NA	60	V5	21438	17751	1.222991975	0.458807501	504	1.532028773	0.935224405
87	yPH_091	Pulse.Sorbitol	Glu2	Glu2Sor1	NA	NA	61	V5	21798	18111	1.1967617	0.449830696	503	1.496243409	0.919355096
87	yPH_091	Pulse.Sorbitol	Glu2	Glu2Sor1	NA	NA	62	V5	22158	18471	1.161519998	0.435630466	503	1.447354094	0.895974268
87	yPH_091	Pulse.Sorbitol	Glu2	Glu2Sor1	NA	NA	63	V5	22518	18831	1.133185153	0.42021609	503	1.409669969	0.877326604
87	yPH_091	Pulse.Sorbitol	Glu2	Glu2Sor1	NA	NA	64	V5	22878	19191	1.108389361	0.411370933	503	1.377764541	0.858410491
87	yPH_091	Pulse.Sorbitol	Glu2	Glu2Sor1	NA	NA	65	V5	23238	19551	1.077794889	0.396084863	503	1.336740796	0.837630751
87	yPH_091	Pulse.Sorbitol	Glu2	Glu2Sor1	NA	NA	66	V5	23598	19911	1.048883154	0.383046751	502	1.296986616	0.821440138
87	yPH_091	Pulse.Sorbitol	Glu2	Glu2Sor1	NA	NA	67	V5	23958	20271	1.023064476	0.373363147	502	1.26575416	0.800550514
87	yPH_091	Pulse.Sorbitol	Glu2	Glu2Sor1	NA	NA	68	V5	24318	20631	0.995107715	0.363134703	502	1.231191019	0.778745767
87	yPH_091	Pulse.Sorbitol	Glu2	Glu2Sor1	NA	NA	69	V5	24678	20991	0.972463311	0.355591843	502	1.202108852	0.761245639
87	yPH_091	Pulse.Sorbitol	Glu2	Glu2Sor1	NA	NA	70	V5	25038	21351	0.949090824	0.34624322	502	1.170815747	0.745213603
87	yPH_091	Pulse.Sorbitol	Glu2	Glu2Sor1	NA	NA	71	V5	25398	21711	0.928031286	0.338486882	502	1.145245665	0.728585507
87	yPH_091	Pulse.Sorbitol	Glu2	Glu2Sor1	NA	NA	72	V5	25758	22071	0.904176277	0.32759806	502	1.113357026	0.711751392
87	yPH_091	Pulse.Sorbitol	Glu2	Glu2Sor1	NA	NA	73	V5	26118	22431	0.884762306	0.32137739	502	1.089157689	0.696141287
87	yPH_091	Pulse.Sorbitol	Glu2	Glu2Sor1	NA	NA	74	V5	26478	22791	0.863904921	0.314401193	502	1.064925044	0.678804997
87	yPH_091	Pulse.Sorbitol	Glu2	Glu2Sor1	NA	NA	75	V5	26838	23151	0.844512435	0.304798879	502	1.038831463	0.666059425
87	yPH_091	Pulse.Sorbitol	Glu2	Glu2Sor1	NA	NA	76	V5	27198	23511	0.824110394	0.296723589	502	1.012470441	0.650550017
87	yPH_091	Pulse.Sorbitol	Glu2	Glu2Sor1	NA	NA	77	V5	27558	23871	0.80236769	0.288258023	502	0.987571617	0.632413723
87	yPH_091	Pulse.Sorbitol	Glu2	Glu2Sor1	NA	NA	78	V5	27918	24231	0.784737825	0.279318826	502	0.965508264	0.619346417
87	yPH_091	Pulse.Sorbitol	Glu2	Glu2Sor1	NA	NA	79	V5	28278	24591	0.770834577	0.274781031	502	0.948233254	0.607853764
87	yPH_091	Pulse.Sorbitol	Glu2	Glu2Sor1	NA	NA	80	V5	28638	24951	0.754166245	0.26484916	502	0.927073988	0.595564469
87	yPH_091	Pulse.Sorbitol	Glu2	Glu2Sor1	NA	NA	81	V5	28998	25311	0.735733874	0.259683897	502	0.906446362	0.579515166
87	yPH_091	Pulse.Sorbitol	Glu2	Glu2Sor1	NA	NA	82	V5	29358	25671	0.724206438	0.255518801	502	0.893376973	0.569314983
87	yPH_091	Pulse.Sorbitol	Glu2	Glu2Sor1	NA	NA	83	V5	29718	26031	0.707484234	0.249528798	502	0.873526865	0.554588968
87	yPH_091	Pulse.Sorbitol	Glu2	Glu2Sor1	NA	NA	84	V5	30078	26391	0.694906353	0.245065462	501	0.856289421	0.544624187
87	yPH_091	Pulse.Sorbitol	Glu2	Glu2Sor1	NA	NA	85	V5	30438	26751	0.676816559	0.241486899	501	0.837625043	0.526422249
87	yPH_091	Pulse.Sorbitol	Glu2	Glu2Sor1	NA	NA	86	V5	30798	27111	0.662682952	0.235059618	501	0.820664106	0.516001932
87	yPH_091	Pulse.Sorbitol	Glu2	Glu2Sor1	NA	NA	87	V5	31158	27471	0.645025446	0.220664983	501	0.793872323	0.507021484
87	yPH_091	Pulse.Sorbitol	Glu2	Glu2Sor1	NA	NA	88	V5	31518	27831	0.628160009	0.215132154	501	0.774434309	0.493368634
87	yPH_091	Pulse.Sorbitol	Glu2	Glu2Sor1	NA	NA	89	V5	31878	28191	0.61383784	0.210909013	501	0.757865469	0.481788273
87	yPH_091	Pulse.Sorbitol	Glu2	Glu2Sor1	NA	NA	90	V5	32238	28551	0.603562204	0.214513355	501	0.750608075	0.468361413
87	yPH_091	Pulse.Sorbitol	Glu2	Glu2Sor1	NA	NA	91	V5	32598	28911	0.586105587	0.210335828	501	0.730427054	0.454047603
87	yPH_091	Pulse.Sorbitol	Glu2	Glu2Sor1	NA	NA	92	V5	32958	29271	0.56906477	0.206638455	501	0.711214798	0.438996579
87	yPH_091	Pulse.Sorbitol	Glu2	Glu2Sor1	NA	NA	93	V5	33318	29631	0.552058911	0.191933516	501	0.684922316	0.43144164
87	yPH_091	Pulse.Sorbitol	Glu2	Glu2Sor1	NA	NA	94	V5	33678	29991	0.537671551	0.184887605	501	0.66611712	0.422097625
87	yPH_091	Pulse.Sorbitol	Glu2	Glu2Sor1	NA	NA	95	V5	34038	30351	0.526793753	0.1873384	501	0.657223604	0.409887293
87	yPH_091	Pulse.Sorbitol	Glu2	Glu2Sor1	NA	NA	96	V5	34398	30711	0.507784859	0.182710308	501	0.634652542	0.394177256
87	yPH_091	Pulse.Sorbitol	Glu2	Glu2Sor1	NA	NA	97	V5	34758	31071	0.49223495	0.171516983	501	0.610495877	0.386935102
87	yPH_091	Pulse.Sorbitol	Glu2	Glu2Sor1	NA	NA	98	V5	35118	31431	0.47632432	0.164353039	501	0.589537989	0.375756534
87	yPH_091	Pulse.Sorbitol	Glu2	Glu2Sor1	NA	NA	99	V5	35478	31791	0.461100366	0.163210308	501	0.574055438	0.360461022
87	yPH_091	Pulse.Sorbitol	Glu2	Glu2Sor1	NA	NA	100	V5	35838	32151	0.44671812	0.165393635	501	0.562716094	0.342663601
87	yPH_091	Pulse.Sorbitol	Glu2	Glu2Sor1	NA	NA	101	V5	36198	32511	0.431693652	0.160364128	501	0.543930467	0.331222828
87	yPH_091	Pulse.Sorbitol	Glu2	Glu2Sor1	NA	NA	102	V5	36558	32871	0.418993171	0.158622779	501	0.529685018	0.319994192
87	yPH_091	Pulse.Sorbitol	Glu2	Glu2Sor1	NA	NA	103	V5	36918	33231	0.406056206	0.158020246	501	0.516242696	0.307695742
87	yPH_091	Pulse.Sorbitol	Glu2	Glu2Sor1	NA	NA	104	V5	37278	33591	0.397820236	0.157250716	501	0.507603812	0.299187403
87	yPH_091	Pulse.Sorbitol	Glu2	Glu2Sor1	NA	NA	105	V5	37638	33951	0.388977981	0.154108922	501	0.496758344	0.29114503
87	yPH_091	Pulse.Sorbitol	Glu2	Glu2Sor1	NA	NA	106	V5	37998	34311	0.383259692	0.155355882	501	0.492278999	0.283551178
87	yPH_091	Pulse.Sorbitol	Glu2	Glu2Sor1	NA	NA	107	V5	38358	34671	0.367741809	0.148509925	501	0.471358113	0.272194662
87	yPH_091	Pulse.Sorbitol	Glu2	Glu2Sor1	NA	NA	108	V5	38718	35031	0.352890231	0.146518453	501	0.454799959	0.258947223
87	yPH_091	Pulse.Sorbitol	Glu2	Glu2Sor1	NA	NA	109	V5	39078	35391	0.335405643	0.141467609	501	0.433539017	0.24567937
87	yPH_091	Pulse.Sorbitol	Glu2	Glu2Sor1	NA	NA	110	V5	39438	35751	0.327044068	0.134171095	501	0.420628617	0.241498276
87	yPH_091	Pulse.Sorbitol	Glu2	Glu2Sor1	NA	NA	111	V5	39798	36111	0.316506851	0.133656942	501	0.409856794	0.231320208
87	yPH_091	Pulse.Sorbitol	Glu2	Glu2Sor1	NA	NA	112	V5	40158	36471	0.311997674	0.140084692	501	0.409230503	0.22228616
87	yPH_091	Pulse.Sorbitol	Glu2	Glu2Sor1	NA	NA	113	V5	40518	36831	0.299820303	0.131226053	501	0.390160852	0.216733074
87	yPH_091	Pulse.Sorbitol	Glu2	Glu2Sor1	NA	NA	114	V5	40878	37191	0.287772007	0.126064732	501	0.373810062	0.208690032
87	yPH_091	Pulse.Sorbitol	Glu2	Glu2Sor1	NA	NA	115	V5	41238	37551	0.275893081	0.116587075	501	0.355109214	0.202972193
87	yPH_091	Pulse.Sorbitol	Glu2	Glu2Sor1	NA	NA	116	V5	41598	37911	0.268192228	0.117937734	501	0.348581102	0.194266141
87	yPH_091	Pulse.Sorbitol	Glu2	Glu2Sor1	NA	NA	117	V5	41958	38271	0.263209867	0.114587205	501	0.340418346	0.192107362
87	yPH_091	Pulse.Sorbitol	Glu2	Glu2Sor1	NA	NA	118	V5	42318	38631	0.255335244	0.110113616	501	0.330071963	0.186339544
87	yPH_091	Pulse.Sorbitol	Glu2	Glu2Sor1	NA	NA	119	V5	42678	38991	0.244507368	0.113632489	501	0.322043101	0.171965323
