# Supplementary material for: Yeast cell responses and survival during periodic osmotic stress are controlled by glucose availability
Source: eLife. 2024 Apr 3;12:RP88750. doi: 10.7554/eLife.88750 (PMC10990491; doi:10.7554/eLife.88750)
Supplement: Figure 7—source data 1. [file elife-88750-fig7-data1.zip › Summary.Data.Figure.7c.txt]

Experiment	Strain	Condition	Environment.1	Environment.2	Switch.Period	Switch.Frequency	Frame	Valve.ID	Time	Time.Relative	Mean.Fold.Change	SD.Fold.Change	N.Cells	CI.HIGH	CI.LOW
84	yPH_091	Antiphase	Glu2	Glu0Sor1	24	0.041666667	1	V1	12	-3589	0.012146145	0.011057298	38	0.015661857	0.008630433
84	yPH_091	Antiphase	Glu2	Glu0Sor1	24	0.041666667	2	V1	372	-3229	0.001099734	0.030551212	44	0.010127041	-0.007927572
84	yPH_091	Antiphase	Glu2	Glu0Sor1	24	0.041666667	3	V1	732	-2869	-0.002293388	0.021375877	46	0.003883946	-0.008470723
84	yPH_091	Antiphase	Glu2	Glu0Sor1	24	0.041666667	4	V1	1092	-2509	-0.006874558	0.012617332	46	-0.003228322	-0.010520793
84	yPH_091	Antiphase	Glu2	Glu0Sor1	24	0.041666667	5	V1	1452	-2149	-0.007385781	0.013108356	47	-0.003638162	-0.011133399
84	yPH_091	Antiphase	Glu2	Glu0Sor1	24	0.041666667	6	V1	1812	-1789	-0.008644132	0.012714525	48	-0.005047172	-0.012241092
84	yPH_091	Antiphase	Glu2	Glu0Sor1	24	0.041666667	7	V1	2172	-1429	-0.00880702	0.013709312	50	-0.005006993	-0.012607048
84	yPH_091	Antiphase	Glu2	Glu0Sor1	24	0.041666667	8	V1	2532	-1069	-0.006710192	0.022132775	52	-0.000694435	-0.012725949
84	yPH_091	Antiphase	Glu2	Glu0Sor1	24	0.041666667	9	V1	2892	-709	-0.009430818	0.015205286	53	-0.005337149	-0.013524487
84	yPH_091	Antiphase	Glu2	Glu0Sor1	24	0.041666667	10	V1	3252	-349	-0.011271095	0.011835563	54	-0.008114287	-0.014427902
84	yPH_091	Antiphase	Glu2	Glu0Sor1	24	0.041666667	11	V1	3612	11	-0.010157433	0.013196822	57	-0.006731428	-0.013583438
84	yPH_091	Antiphase	Glu2	Glu0Sor1	24	0.041666667	12	V1	3972	371	0.001727348	0.018185438	58	0.006407563	-0.002952867
84	yPH_091	Antiphase	Glu2	Glu0Sor1	24	0.041666667	13	V1	4332	731	-0.001137819	0.018177056	58	0.003540239	-0.005815878
84	yPH_091	Antiphase	Glu2	Glu0Sor1	24	0.041666667	14	V1	4692	1091	-0.009365237	0.01933059	58	-0.004390305	-0.014340169
84	yPH_091	Antiphase	Glu2	Glu0Sor1	24	0.041666667	15	V1	5052	1451	-0.007900538	0.019832533	58	-0.002796426	-0.013004651
84	yPH_091	Antiphase	Glu2	Glu0Sor1	24	0.041666667	16	V1	5412	1811	0.000403306	0.017199832	60	0.004755464	-0.003948852
84	yPH_091	Antiphase	Glu2	Glu0Sor1	24	0.041666667	17	V1	5772	2171	-0.001757097	0.016759629	60	0.002483674	-0.005997869
84	yPH_091	Antiphase	Glu2	Glu0Sor1	24	0.041666667	18	V1	6132	2531	-0.005750881	0.025875566	61	0.000742652	-0.012244413
84	yPH_091	Antiphase	Glu2	Glu0Sor1	24	0.041666667	19	V1	6492	2891	-0.003552779	0.028055364	63	0.003375122	-0.01048068
84	yPH_091	Antiphase	Glu2	Glu0Sor1	24	0.041666667	20	V1	6852	3251	0.001084593	0.018443849	63	0.005639058	-0.003469872
84	yPH_091	Antiphase	Glu2	Glu0Sor1	24	0.041666667	21	V1	7212	3611	-7.13E-05	0.017918106	63	0.004353347	-0.004495932
84	yPH_091	Antiphase	Glu2	Glu0Sor1	24	0.041666667	22	V1	7572	3971	-0.006414952	0.018255291	63	-0.001907049	-0.010922855
84	yPH_091	Antiphase	Glu2	Glu0Sor1	24	0.041666667	23	V1	7932	4331	-0.007990057	0.014065054	63	-0.004516877	-0.011463236
84	yPH_091	Antiphase	Glu2	Glu0Sor1	24	0.041666667	24	V1	8292	4691	-0.001233743	0.012993193	63	0.001974754	-0.00444224
84	yPH_091	Antiphase	Glu2	Glu0Sor1	24	0.041666667	25	V1	8652	5051	-0.001587347	0.012878371	63	0.001592797	-0.00476749
84	yPH_091	Antiphase	Glu2	Glu0Sor1	24	0.041666667	26	V1	9012	5411	-0.010893561	0.01214711	63	-0.007893993	-0.01389313
84	yPH_091	Antiphase	Glu2	Glu0Sor1	24	0.041666667	27	V1	9372	5771	-0.008246083	0.012076953	63	-0.005263839	-0.011228327
84	yPH_091	Antiphase	Glu2	Glu0Sor1	24	0.041666667	28	V1	9732	6131	0.001176128	0.012235442	63	0.004197509	-0.001845253
84	yPH_091	Antiphase	Glu2	Glu0Sor1	24	0.041666667	29	V1	10092	6491	0.000299591	0.011067975	63	0.003032681	-0.0024335
84	yPH_091	Antiphase	Glu2	Glu0Sor1	24	0.041666667	30	V1	10452	6851	-0.010411466	0.012616471	63	-0.007295995	-0.013526936
84	yPH_091	Antiphase	Glu2	Glu0Sor1	24	0.041666667	31	V1	10812	7211	-0.008017279	0.011876703	63	-0.005084484	-0.010950074
84	yPH_091	Antiphase	Glu2	Glu0Sor1	24	0.041666667	32	V1	11172	7571	0.002027027	0.016987021	64	0.006188847	-0.002134793
84	yPH_091	Antiphase	Glu2	Glu0Sor1	24	0.041666667	33	V1	11532	7931	0.000987618	0.015304659	64	0.00473726	-0.002762023
84	yPH_091	Antiphase	Glu2	Glu0Sor1	24	0.041666667	34	V1	11892	8291	-0.010330081	0.014196425	64	-0.006851957	-0.013808205
84	yPH_091	Antiphase	Glu2	Glu0Sor1	24	0.041666667	35	V1	12252	8651	-0.006631116	0.014507052	64	-0.003076888	-0.010185343
84	yPH_091	Antiphase	Glu2	Glu0Sor1	24	0.041666667	36	V1	12612	9011	0.002922243	0.014354909	64	0.006439196	-0.000594709
84	yPH_091	Antiphase	Glu2	Glu0Sor1	24	0.041666667	37	V1	12972	9371	0.001649296	0.013366034	64	0.004923974	-0.001625382
84	yPH_091	Antiphase	Glu2	Glu0Sor1	24	0.041666667	38	V1	13332	9731	-0.009447145	0.014191314	64	-0.005970273	-0.012924017
84	yPH_091	Antiphase	Glu2	Glu0Sor1	24	0.041666667	39	V1	13692	10091	-0.006562417	0.014814221	64	-0.002932933	-0.010191901
84	yPH_091	Antiphase	Glu2	Glu0Sor1	24	0.041666667	40	V1	14052	10451	0.002360529	0.013066612	64	0.005561849	-0.000840791
84	yPH_091	Antiphase	Glu2	Glu0Sor1	24	0.041666667	41	V1	14412	10811	0.001320072	0.012794375	64	0.004454694	-0.00181455
84	yPH_091	Antiphase	Glu2	Glu0Sor1	24	0.041666667	42	V1	14772	11171	-0.008922738	0.015916122	64	-0.005023288	-0.012822188
84	yPH_091	Antiphase	Glu2	Glu0Sor1	24	0.041666667	43	V1	15132	11531	-0.005958925	0.015533331	64	-0.002153259	-0.009764591
84	yPH_091	Antiphase	Glu2	Glu0Sor1	24	0.041666667	44	V1	15492	11891	0.003681428	0.015401527	64	0.007454802	-9.19463E-05
84	yPH_091	Antiphase	Glu2	Glu0Sor1	24	0.041666667	45	V1	15852	12251	0.001739238	0.013986935	64	0.005166037	-0.001687561
84	yPH_091	Antiphase	Glu2	Glu0Sor1	24	0.041666667	46	V1	16212	12611	-0.00749034	0.016192069	64	-0.003523283	-0.011457397
84	yPH_091	Antiphase	Glu2	Glu0Sor1	24	0.041666667	47	V1	16572	12971	-0.006193013	0.015340937	64	-0.002434484	-0.009951543
84	yPH_091	Antiphase	Glu2	Glu0Sor1	24	0.041666667	48	V1	16932	13331	0.0034357	0.015192924	64	0.007157966	-0.000286566
84	yPH_091	Antiphase	Glu2	Glu0Sor1	24	0.041666667	49	V1	17292	13691	0.002223899	0.013856989	64	0.005618861	-0.001171063
84	yPH_091	Antiphase	Glu2	Glu0Sor1	24	0.041666667	50	V1	17652	14051	-0.008495816	0.016876923	64	-0.00436097	-0.012630662
84	yPH_091	Antiphase	Glu2	Glu0Sor1	24	0.041666667	51	V1	18012	14411	-0.005990597	0.016311759	64	-0.001994216	-0.009986977
84	yPH_091	Antiphase	Glu2	Glu0Sor1	24	0.041666667	52	V1	18372	14771	0.003061836	0.014775774	64	0.006681901	-0.000558228
84	yPH_091	Antiphase	Glu2	Glu0Sor1	24	0.041666667	53	V1	18732	15131	0.00248389	0.015599797	64	0.00630584	-0.00133806
84	yPH_091	Antiphase	Glu2	Glu0Sor1	24	0.041666667	54	V1	19092	15491	-0.008244857	0.017151108	64	-0.004042835	-0.012446878
84	yPH_091	Antiphase	Glu2	Glu0Sor1	24	0.041666667	55	V1	19452	15851	-0.004550496	0.016646076	64	-0.000472208	-0.008628785
84	yPH_091	Antiphase	Glu2	Glu0Sor1	24	0.041666667	56	V1	19812	16211	0.003293123	0.017266638	64	0.00752345	-0.000937203
84	yPH_091	Antiphase	Glu2	Glu0Sor1	24	0.041666667	57	V1	20172	16571	0.00285335	0.017531017	64	0.00714845	-0.001441749
84	yPH_091	Antiphase	Glu2	Glu0Sor1	24	0.041666667	58	V1	20532	16931	-0.003656602	0.016945759	64	0.000495109	-0.007808313
84	yPH_091	Antiphase	Glu2	Glu0Sor1	24	0.041666667	59	V1	20892	17291	-0.0014593	0.017745946	64	0.002888456	-0.005807057
84	yPH_091	Antiphase	Glu2	Glu0Sor1	24	0.041666667	60	V1	21252	17651	0.003874319	0.017115561	64	0.008067631	-0.000318994
84	yPH_091	Antiphase	Glu2	Glu0Sor1	24	0.041666667	61	V1	21612	18011	0.003172119	0.017753145	64	0.00752164	-0.001177402
84	yPH_091	Antiphase	Glu2	Glu0Sor1	24	0.041666667	62	V1	21972	18371	-0.007501725	0.018267025	64	-0.003026304	-0.011977146
84	yPH_091	Antiphase	Glu2	Glu0Sor1	24	0.041666667	63	V1	22332	18731	-0.005438215	0.016319351	64	-0.001439974	-0.009436456
84	yPH_091	Antiphase	Glu2	Glu0Sor1	24	0.041666667	64	V1	22692	19091	0.002884945	0.016924028	64	0.007031332	-0.001261442
84	yPH_091	Antiphase	Glu2	Glu0Sor1	24	0.041666667	65	V1	23052	19451	0.002566569	0.017386411	64	0.00682624	-0.001693102
84	yPH_091	Antiphase	Glu2	Glu0Sor1	24	0.041666667	66	V1	23412	19811	-0.003851249	0.01695087	64	0.000301714	-0.008004212
84	yPH_091	Antiphase	Glu2	Glu0Sor1	24	0.041666667	67	V1	23772	20171	-0.002488335	0.016535179	64	0.001562784	-0.006539454
84	yPH_091	Antiphase	Glu2	Glu0Sor1	24	0.041666667	68	V1	24132	20531	0.003604788	0.016986579	64	0.0077665	-0.000556924
84	yPH_091	Antiphase	Glu2	Glu0Sor1	24	0.041666667	69	V1	24492	20891	0.003857042	0.016882483	64	0.00799325	-0.000279167
84	yPH_091	Antiphase	Glu2	Glu0Sor1	24	0.041666667	70	V1	24852	21251	-0.007621491	0.018005246	64	-0.003210206	-0.012032777
84	yPH_091	Antiphase	Glu2	Glu0Sor1	24	0.041666667	71	V1	25212	21611	-0.004154041	0.016590156	64	-8.94526E-05	-0.008218629
84	yPH_091	Antiphase	Glu2	Glu0Sor1	24	0.041666667	72	V1	25572	21971	0.004663761	0.017144483	64	0.00886416	0.000463363
84	yPH_091	Antiphase	Glu2	Glu0Sor1	24	0.041666667	73	V1	25932	22331	0.0039808	0.018064695	64	0.00840665	-0.00044505
84	yPH_091	Antiphase	Glu2	Glu0Sor1	24	0.041666667	74	V1	26292	22691	-0.002314274	0.017833348	64	0.002054897	-0.006683444
84	yPH_091	Antiphase	Glu2	Glu0Sor1	24	0.041666667	75	V1	26652	23051	-0.00088175	0.017863442	64	0.003494794	-0.005258293
84	yPH_091	Antiphase	Glu2	Glu0Sor1	24	0.041666667	76	V1	27012	23411	0.003811163	0.018560914	64	0.008358587	-0.000736261
84	yPH_091	Antiphase	Glu2	Glu0Sor1	24	0.041666667	77	V1	27372	23771	0.003804727	0.018337881	64	0.008297508	-0.000688053
84	yPH_091	Antiphase	Glu2	Glu0Sor1	24	0.041666667	78	V1	27732	24131	-0.005660139	0.018912328	64	-0.001026619	-0.01029366
84	yPH_091	Antiphase	Glu2	Glu0Sor1	24	0.041666667	79	V1	28092	24491	-0.003739031	0.017658546	64	0.000587313	-0.008065374
84	yPH_091	Antiphase	Glu2	Glu0Sor1	24	0.041666667	80	V1	28452	24851	0.005238259	0.018044819	64	0.00965924	0.000817278
84	yPH_091	Antiphase	Glu2	Glu0Sor1	24	0.041666667	81	V1	28812	25211	0.003874051	0.016788169	64	0.007987152	-0.000239051
84	yPH_091	Antiphase	Glu2	Glu0Sor1	24	0.041666667	82	V1	29172	25571	-0.002468577	0.016275006	64	0.001518799	-0.006455954
84	yPH_091	Antiphase	Glu2	Glu0Sor1	24	0.041666667	83	V1	29532	25931	-0.001217779	0.01670923	64	0.002875983	-0.00531154
84	yPH_091	Antiphase	Glu2	Glu0Sor1	24	0.041666667	84	V1	29892	26291	0.004700127	0.01771089	64	0.009039295	0.000360959
84	yPH_091	Antiphase	Glu2	Glu0Sor1	24	0.041666667	85	V1	30252	26651	0.004389949	0.017703405	64	0.008727283	5.26144E-05
84	yPH_091	Antiphase	Glu2	Glu0Sor1	24	0.041666667	86	V1	30612	27011	-0.004434276	0.019081772	64	0.000240758	-0.00910931
84	yPH_091	Antiphase	Glu2	Glu0Sor1	24	0.041666667	87	V1	30972	27371	-0.002498225	0.017972463	64	0.001905028	-0.006901479
84	yPH_091	Antiphase	Glu2	Glu0Sor1	24	0.041666667	88	V1	31332	27731	0.006816959	0.019612873	64	0.011622113	0.002011805
84	yPH_091	Antiphase	Glu2	Glu0Sor1	24	0.041666667	89	V1	31692	28091	0.006172545	0.019457079	64	0.010939529	0.00140556
84	yPH_091	Antiphase	Glu2	Glu0Sor1	24	0.041666667	90	V1	32052	28451	-0.00242208	0.018550659	64	0.002122831	-0.006966992
84	yPH_091	Antiphase	Glu2	Glu0Sor1	24	0.041666667	91	V1	32412	28811	-0.000517298	0.020303322	64	0.004457016	-0.005491612
84	yPH_091	Antiphase	Glu2	Glu0Sor1	24	0.041666667	92	V1	32772	29171	0.00941713	0.020416969	64	0.014419287	0.004414972
84	yPH_091	Antiphase	Glu2	Glu0Sor1	24	0.041666667	93	V1	33132	29531	0.007292314	0.019295434	64	0.012019695	0.002564933
84	yPH_091	Antiphase	Glu2	Glu0Sor1	24	0.041666667	94	V1	33492	29891	-0.001463781	0.021338074	64	0.003764047	-0.006691609
84	yPH_091	Antiphase	Glu2	Glu0Sor1	24	0.041666667	95	V1	33852	30251	0.000831848	0.021810117	64	0.006175326	-0.004511631
84	yPH_091	Antiphase	Glu2	Glu0Sor1	24	0.041666667	96	V1	34212	30611	0.008708803	0.01961208	64	0.013513762	0.003903843
84	yPH_091	Antiphase	Glu2	Glu0Sor1	24	0.041666667	97	V1	34572	30971	0.009521195	0.019663404	64	0.014338729	0.004703661
84	yPH_091	Antiphase	Glu2	Glu0Sor1	24	0.041666667	98	V1	34932	31331	0.000573657	0.022162741	64	0.006003528	-0.004856215
84	yPH_091	Antiphase	Glu2	Glu0Sor1	24	0.041666667	99	V1	35292	31691	6.58E-05	0.021846777	64	0.005418222	-0.005286699
84	yPH_091	Antiphase	Glu2	Glu0Sor1	24	0.041666667	100	V1	35652	32051	0.010791458	0.022263397	64	0.01624599	0.005336926
84	yPH_091	Antiphase	Glu2	Glu0Sor1	24	0.041666667	101	V1	36012	32411	0.011354461	0.022738237	64	0.016925329	0.005783593
84	yPH_091	Antiphase	Glu2	Glu0Sor1	24	0.041666667	102	V1	36372	32771	0.000239088	0.023321614	64	0.005952884	-0.005474707
84	yPH_091	Antiphase	Glu2	Glu0Sor1	24	0.041666667	103	V1	36732	33131	0.003639055	0.024796573	64	0.009714215	-0.002436106
84	yPH_091	Antiphase	Glu2	Glu0Sor1	24	0.041666667	104	V1	37092	33491	0.01280503	0.02424648	64	0.018745418	0.006864643
84	yPH_091	Antiphase	Glu2	Glu0Sor1	24	0.041666667	105	V1	37452	33851	0.013184615	0.0238241	64	0.01902152	0.007347711
84	yPH_091	Antiphase	Glu2	Glu0Sor1	24	0.041666667	106	V1	37812	34211	0.006869783	0.024157392	64	0.012788344	0.000951222
84	yPH_091	Antiphase	Glu2	Glu0Sor1	24	0.041666667	107	V1	38172	34571	0.009524116	0.024964305	64	0.015640371	0.003407861
84	yPH_091	Antiphase	Glu2	Glu0Sor1	24	0.041666667	108	V1	38532	34931	0.01399024	0.026282231	64	0.020429387	0.007551094
84	yPH_091	Antiphase	Glu2	Glu0Sor1	24	0.041666667	109	V1	38892	35291	0.013290354	0.026385865	64	0.019754891	0.006825817
84	yPH_091	Antiphase	Glu2	Glu0Sor1	24	0.041666667	110	V1	39252	35651	0.006340237	0.029020074	63	0.013506361	-0.000825887
84	yPH_091	Antiphase	Glu2	Glu0Sor1	24	0.041666667	111	V1	39612	36011	0.007742091	0.027507982	63	0.014534824	0.000949358
84	yPH_091	Antiphase	Glu2	Glu0Sor1	24	0.041666667	112	V1	39972	36371	0.017353838	0.029144342	63	0.024550648	0.010157028
84	yPH_091	Antiphase	Glu2	Glu0Sor1	24	0.041666667	113	V1	40332	36731	0.017431753	0.029128579	63	0.024624671	0.010238835
84	yPH_091	Antiphase	Glu2	Glu0Sor1	24	0.041666667	114	V1	40692	37091	0.008043597	0.032065091	63	0.015961647	0.000125546
84	yPH_091	Antiphase	Glu2	Glu0Sor1	24	0.041666667	115	V1	41052	37451	0.011869118	0.031419987	63	0.019627869	0.004110367
84	yPH_091	Antiphase	Glu2	Glu0Sor1	24	0.041666667	116	V1	41412	37811	0.020862736	0.034228496	63	0.029315011	0.012410461
84	yPH_091	Antiphase	Glu2	Glu0Sor1	24	0.041666667	117	V1	41772	38171	0.023451945	0.034384954	63	0.031942855	0.014961035
84	yPH_091	Antiphase	Glu2	Glu0Sor1	24	0.041666667	118	V1	42132	38531	0.014646508	0.034905504	63	0.023265961	0.006027055
84	yPH_091	Antiphase	Glu2	Glu0Sor1	24	0.041666667	119	V1	42492	38891	0.013984224	0.036835273	63	0.023080208	0.00488824
84	yPH_091	Inphase	Glu0	Glu2Sor1	24	0.041666667	1	V2	67.5	-3533.5	0.001331038	0.022105103	56	0.007120719	-0.004458642
84	yPH_091	Inphase	Glu0	Glu2Sor1	24	0.041666667	2	V2	427.5	-3173.5	-0.009124136	0.027464298	60	-0.00217471	-0.016073563
84	yPH_091	Inphase	Glu0	Glu2Sor1	24	0.041666667	3	V2	787.5	-2813.5	-0.010386997	0.024416328	62	-0.004309279	-0.016464716
84	yPH_091	Inphase	Glu0	Glu2Sor1	24	0.041666667	4	V2	1147.5	-2453.5	-0.009578161	0.025477436	66	-0.003431493	-0.01572483
84	yPH_091	Inphase	Glu0	Glu2Sor1	24	0.041666667	5	V2	1507.5	-2093.5	-0.008105372	0.029926252	70	-0.001094704	-0.015116039
84	yPH_091	Inphase	Glu0	Glu2Sor1	24	0.041666667	6	V2	1867.5	-1733.5	-0.012074113	0.023385965	70	-0.006595605	-0.017552622
84	yPH_091	Inphase	Glu0	Glu2Sor1	24	0.041666667	7	V2	2227.5	-1373.5	-0.01072357	0.025912172	74	-0.004819601	-0.016627538
84	yPH_091	Inphase	Glu0	Glu2Sor1	24	0.041666667	8	V2	2587.5	-1013.5	-0.009909978	0.026268891	77	-0.004042487	-0.015777469
84	yPH_091	Inphase	Glu0	Glu2Sor1	24	0.041666667	9	V2	2947.5	-653.5	-0.011485268	0.023273002	78	-0.006320377	-0.01665016
84	yPH_091	Inphase	Glu0	Glu2Sor1	24	0.041666667	10	V2	3307.5	-293.5	-0.010926677	0.023386915	80	-0.005801794	-0.016051561
84	yPH_091	Inphase	Glu0	Glu2Sor1	24	0.041666667	11	V2	3667.5	66.5	-0.009325387	0.02428538	85	-0.004162514	-0.014488261
84	yPH_091	Inphase	Glu0	Glu2Sor1	24	0.041666667	12	V2	4027.5	426.5	-0.003536587	0.027899011	88	0.00229254	-0.009365715
84	yPH_091	Inphase	Glu0	Glu2Sor1	24	0.041666667	13	V2	4387.5	786.5	-0.0050149	0.027544295	88	0.000740114	-0.010769915
84	yPH_091	Inphase	Glu0	Glu2Sor1	24	0.041666667	14	V2	4747.5	1146.5	-0.006431006	0.023244807	90	-0.001628579	-0.011233432
84	yPH_091	Inphase	Glu0	Glu2Sor1	24	0.041666667	15	V2	5107.5	1506.5	0.015435274	0.028391954	90	0.021301112	0.009569435
84	yPH_091	Inphase	Glu0	Glu2Sor1	24	0.041666667	16	V2	5467.5	1866.5	0.050674849	0.046925468	90	0.060369751	0.040979946
84	yPH_091	Inphase	Glu0	Glu2Sor1	24	0.041666667	17	V2	5827.5	2226.5	0.0785112	0.061760542	90	0.09127106	0.06575134
84	yPH_091	Inphase	Glu0	Glu2Sor1	24	0.041666667	18	V2	6187.5	2586.5	0.084462555	0.0650529	90	0.097902623	0.071022486
84	yPH_091	Inphase	Glu0	Glu2Sor1	24	0.041666667	19	V2	6547.5	2946.5	0.098433291	0.073120179	91	0.113456843	0.083409739
84	yPH_091	Inphase	Glu0	Glu2Sor1	24	0.041666667	20	V2	6907.5	3306.5	0.161575051	0.112667368	91	0.184724119	0.138425982
84	yPH_091	Inphase	Glu0	Glu2Sor1	24	0.041666667	21	V2	7267.5	3666.5	0.191779562	0.128138772	91	0.218107445	0.16545168
84	yPH_091	Inphase	Glu0	Glu2Sor1	24	0.041666667	22	V2	7627.5	4026.5	0.175900126	0.118392184	91	0.200225438	0.151574815
84	yPH_091	Inphase	Glu0	Glu2Sor1	24	0.041666667	23	V2	7987.5	4386.5	0.182718245	0.121979193	91	0.207780557	0.157655933
84	yPH_091	Inphase	Glu0	Glu2Sor1	24	0.041666667	24	V2	8347.5	4746.5	0.274625592	0.176922806	91	0.310976829	0.238274355
84	yPH_091	Inphase	Glu0	Glu2Sor1	24	0.041666667	25	V2	8707.5	5106.5	0.325333807	0.206060826	91	0.367671853	0.28299576
84	yPH_091	Inphase	Glu0	Glu2Sor1	24	0.041666667	26	V2	9067.5	5466.5	0.292993537	0.183357265	91	0.330666823	0.255320252
84	yPH_091	Inphase	Glu0	Glu2Sor1	24	0.041666667	27	V2	9427.5	5826.5	0.322079442	0.205631281	91	0.364329232	0.279829652
84	yPH_091	Inphase	Glu0	Glu2Sor1	24	0.041666667	28	V2	9787.5	6186.5	0.409019093	0.255940866	91	0.461605683	0.356432502
84	yPH_091	Inphase	Glu0	Glu2Sor1	24	0.041666667	29	V2	10147.5	6546.5	0.463297845	0.289543877	91	0.522788639	0.403807052
84	yPH_091	Inphase	Glu0	Glu2Sor1	24	0.041666667	30	V2	10507.5	6906.5	0.459011762	0.294643848	91	0.519550415	0.398473109
84	yPH_091	Inphase	Glu0	Glu2Sor1	24	0.041666667	31	V2	10867.5	7266.5	0.479555167	0.309772455	91	0.543202201	0.415908132
84	yPH_091	Inphase	Glu0	Glu2Sor1	24	0.041666667	32	V2	11227.5	7626.5	0.616426593	0.38648022	91	0.695834299	0.537018888
84	yPH_091	Inphase	Glu0	Glu2Sor1	24	0.041666667	33	V2	11587.5	7986.5	0.700617158	0.433723047	91	0.789731556	0.611502761
84	yPH_091	Inphase	Glu0	Glu2Sor1	24	0.041666667	34	V2	11947.5	8346.5	0.563763694	0.382042962	91	0.642259703	0.485267684
84	yPH_091	Inphase	Glu0	Glu2Sor1	24	0.041666667	35	V2	12307.5	8706.5	0.598502378	0.406206366	91	0.681963093	0.515041663
84	yPH_091	Inphase	Glu0	Glu2Sor1	24	0.041666667	36	V2	12667.5	9066.5	0.801863148	0.554676601	91	0.915829126	0.687897171
84	yPH_091	Inphase	Glu0	Glu2Sor1	24	0.041666667	37	V2	13027.5	9426.5	0.840823326	0.567880357	91	0.957502198	0.724144454
84	yPH_091	Inphase	Glu0	Glu2Sor1	24	0.041666667	38	V2	13387.5	9786.5	0.762342551	0.513688058	91	0.867886866	0.656798236
84	yPH_091	Inphase	Glu0	Glu2Sor1	24	0.041666667	39	V2	13747.5	10146.5	0.808512191	0.549807393	91	0.921477722	0.695546659
84	yPH_091	Inphase	Glu0	Glu2Sor1	24	0.041666667	40	V2	14107.5	10506.5	1.028242419	0.730559031	91	1.178345874	0.878138964
84	yPH_091	Inphase	Glu0	Glu2Sor1	24	0.041666667	41	V2	14467.5	10866.5	1.117058117	0.793398117	91	1.280072731	0.954043502
84	yPH_091	Inphase	Glu0	Glu2Sor1	24	0.041666667	42	V2	14827.5	11226.5	1.057125296	0.741027834	90	1.210223233	0.90402736
84	yPH_091	Inphase	Glu0	Glu2Sor1	24	0.041666667	43	V2	15187.5	11586.5	1.133114768	0.805343961	90	1.299500554	0.966728982
84	yPH_091	Inphase	Glu0	Glu2Sor1	24	0.041666667	44	V2	15547.5	11946.5	1.336113051	0.965883145	90	1.535666577	1.136559526
84	yPH_091	Inphase	Glu0	Glu2Sor1	24	0.041666667	45	V2	15907.5	12306.5	1.346463385	0.960495423	90	1.544903796	1.148022975
84	yPH_091	Inphase	Glu0	Glu2Sor1	24	0.041666667	46	V2	16267.5	12666.5	1.196504806	0.870790923	90	1.376412074	1.016597537
84	yPH_091	Inphase	Glu0	Glu2Sor1	24	0.041666667	47	V2	16627.5	13026.5	1.283130799	0.952183729	90	1.479853996	1.086407603
84	yPH_091	Inphase	Glu0	Glu2Sor1	24	0.041666667	48	V2	16987.5	13386.5	1.533740042	1.140631387	90	1.769396928	1.298083156
84	yPH_091	Inphase	Glu0	Glu2Sor1	24	0.041666667	49	V2	17347.5	13746.5	1.577176065	1.144180365	90	1.813566177	1.340785952
84	yPH_091	Inphase	Glu0	Glu2Sor1	24	0.041666667	50	V2	17707.5	14106.5	1.388880758	1.06453176	89	1.610047435	1.167714082
84	yPH_091	Inphase	Glu0	Glu2Sor1	24	0.041666667	51	V2	18067.5	14466.5	1.443761624	1.09141012	89	1.670512537	1.217010711
84	yPH_091	Inphase	Glu0	Glu2Sor1	24	0.041666667	52	V2	18427.5	14826.5	1.714906063	1.304924433	89	1.986016621	1.443795505
84	yPH_091	Inphase	Glu0	Glu2Sor1	24	0.041666667	53	V2	18787.5	15186.5	1.722698264	1.278563547	89	1.988332095	1.457064432
84	yPH_091	Inphase	Glu0	Glu2Sor1	24	0.041666667	54	V2	19147.5	15546.5	1.495891805	1.10999814	88	1.727811156	1.263972454
84	yPH_091	Inphase	Glu0	Glu2Sor1	24	0.041666667	55	V2	19507.5	15906.5	1.510737832	1.133302475	88	1.747526314	1.273949351
84	yPH_091	Inphase	Glu0	Glu2Sor1	24	0.041666667	56	V2	19867.5	16266.5	1.872907007	1.418185743	88	2.169218059	1.576595955
84	yPH_091	Inphase	Glu0	Glu2Sor1	24	0.041666667	57	V2	20227.5	16626.5	1.821054712	1.355514583	88	2.104271459	1.537837966
84	yPH_091	Inphase	Glu0	Glu2Sor1	24	0.041666667	58	V2	20587.5	16986.5	1.67752208	1.266505815	87	1.943658085	1.411386075
84	yPH_091	Inphase	Glu0	Glu2Sor1	24	0.041666667	59	V2	20947.5	17346.5	1.680387674	1.254640255	87	1.94403032	1.416745027
84	yPH_091	Inphase	Glu0	Glu2Sor1	24	0.041666667	60	V2	21307.5	17706.5	2.053859698	1.548289986	87	2.379208153	1.728511242
84	yPH_091	Inphase	Glu0	Glu2Sor1	24	0.041666667	61	V2	21667.5	18066.5	2.071381442	1.542501234	87	2.395513484	1.7472494
84	yPH_091	Inphase	Glu0	Glu2Sor1	24	0.041666667	62	V2	22027.5	18426.5	1.702005803	1.327552005	81	1.991117128	1.412894477
84	yPH_091	Inphase	Glu0	Glu2Sor1	24	0.041666667	63	V2	22387.5	18786.5	1.725318908	1.349006047	81	2.019102448	1.431535369
84	yPH_091	Inphase	Glu0	Glu2Sor1	24	0.041666667	64	V2	22747.5	19146.5	2.011746622	1.555165407	81	2.350427089	1.673066156
84	yPH_091	Inphase	Glu0	Glu2Sor1	24	0.041666667	65	V2	23107.5	19506.5	2.08207661	1.619581112	81	2.434785386	1.729367835
84	yPH_091	Inphase	Glu0	Glu2Sor1	24	0.041666667	66	V2	23467.5	19866.5	1.724643063	1.400051886	77	2.037362474	1.411923652
84	yPH_091	Inphase	Glu0	Glu2Sor1	24	0.041666667	67	V2	23827.5	20226.5	1.747048274	1.393425415	77	2.058287579	1.435808969
84	yPH_091	Inphase	Glu0	Glu2Sor1	24	0.041666667	68	V2	24187.5	20586.5	2.114116998	1.688808486	77	2.491333871	1.736900124
84	yPH_091	Inphase	Glu0	Glu2Sor1	24	0.041666667	69	V2	24547.5	20946.5	2.188154704	1.754060036	77	2.579946342	1.796363066
84	yPH_091	Inphase	Glu0	Glu2Sor1	24	0.041666667	70	V2	24907.5	21306.5	1.868412011	1.504471369	73	2.213538719	1.523285304
84	yPH_091	Inphase	Glu0	Glu2Sor1	24	0.041666667	71	V2	25267.5	21666.5	1.860923181	1.49540364	73	2.203969745	1.517876616
84	yPH_091	Inphase	Glu0	Glu2Sor1	24	0.041666667	72	V2	25627.5	22026.5	2.114895698	1.704869462	73	2.505993858	1.723797538
84	yPH_091	Inphase	Glu0	Glu2Sor1	24	0.041666667	73	V2	25987.5	22386.5	2.209285613	1.804721094	73	2.623289802	1.795281424
84	yPH_091	Inphase	Glu0	Glu2Sor1	24	0.041666667	74	V2	26347.5	22746.5	1.833854601	1.471377824	69	2.181035427	1.486673775
84	yPH_091	Inphase	Glu0	Glu2Sor1	24	0.041666667	75	V2	26707.5	23106.5	1.80507256	1.462104393	69	2.150065262	1.460079858
84	yPH_091	Inphase	Glu0	Glu2Sor1	24	0.041666667	76	V2	27067.5	23466.5	2.15645568	1.745251967	69	2.568258828	1.744652532
84	yPH_091	Inphase	Glu0	Glu2Sor1	24	0.041666667	77	V2	27427.5	23826.5	2.226834568	1.800233775	69	2.651611019	1.802058118
84	yPH_091	Inphase	Glu0	Glu2Sor1	24	0.041666667	78	V2	27787.5	24186.5	1.828441188	1.604940806	64	2.221651685	1.435230691
84	yPH_091	Inphase	Glu0	Glu2Sor1	24	0.041666667	79	V2	28147.5	24546.5	1.828426328	1.565163935	64	2.211891492	1.444961164
84	yPH_091	Inphase	Glu0	Glu2Sor1	24	0.041666667	80	V2	28507.5	24906.5	2.125426413	1.785563606	64	2.562889497	1.68796333
84	yPH_091	Inphase	Glu0	Glu2Sor1	24	0.041666667	81	V2	28867.5	25266.5	2.201026483	1.782568842	64	2.63775585	1.764297117
84	yPH_091	Inphase	Glu0	Glu2Sor1	24	0.041666667	82	V2	29227.5	25626.5	1.835237062	1.527527549	62	2.215469599	1.455004524
84	yPH_091	Inphase	Glu0	Glu2Sor1	24	0.041666667	83	V2	29587.5	25986.5	1.806888681	1.514880479	62	2.183973107	1.429804255
84	yPH_091	Inphase	Glu0	Glu2Sor1	24	0.041666667	84	V2	29947.5	26346.5	2.164954245	1.847933535	61	2.628697388	1.701211103
84	yPH_091	Inphase	Glu0	Glu2Sor1	24	0.041666667	85	V2	30307.5	26706.5	2.186441553	1.864672496	61	2.654385376	1.71849773
84	yPH_091	Inphase	Glu0	Glu2Sor1	24	0.041666667	86	V2	30667.5	27066.5	1.896332437	1.822972949	58	2.365493864	1.42717101
84	yPH_091	Inphase	Glu0	Glu2Sor1	24	0.041666667	87	V2	31027.5	27426.5	1.905199414	1.806110773	58	2.370021181	1.440377647
84	yPH_091	Inphase	Glu0	Glu2Sor1	24	0.041666667	88	V2	31387.5	27786.5	2.157449522	1.979206197	58	2.666819234	1.648079811
84	yPH_091	Inphase	Glu0	Glu2Sor1	24	0.041666667	89	V2	31747.5	28146.5	2.132197208	1.962476591	58	2.637261378	1.627133039
84	yPH_091	Inphase	Glu0	Glu2Sor1	24	0.041666667	90	V2	32107.5	28506.5	1.566413646	1.641433505	52	2.012560355	1.120266937
84	yPH_091	Inphase	Glu0	Glu2Sor1	24	0.041666667	91	V2	32467.5	28866.5	1.54285755	1.642982477	52	1.989425274	1.096289825
84	yPH_091	Inphase	Glu0	Glu2Sor1	24	0.041666667	92	V2	32827.5	29226.5	1.884704596	1.992339385	52	2.426228609	1.343180582
84	yPH_091	Inphase	Glu0	Glu2Sor1	24	0.041666667	93	V2	33187.5	29586.5	1.850962052	1.951811129	52	2.38147036	1.320453744
84	yPH_091	Inphase	Glu0	Glu2Sor1	24	0.041666667	94	V2	33547.5	29946.5	1.622959547	1.713502278	51	2.093238638	1.152680457
84	yPH_091	Inphase	Glu0	Glu2Sor1	24	0.041666667	95	V2	33907.5	30306.5	1.538849109	1.611862868	51	1.981232765	1.096465452
84	yPH_091	Inphase	Glu0	Glu2Sor1	24	0.041666667	96	V2	34267.5	30666.5	1.825462546	1.929672102	51	2.355070503	1.295854589
84	yPH_091	Inphase	Glu0	Glu2Sor1	24	0.041666667	97	V2	34627.5	31026.5	1.870760158	1.950288205	51	2.406026306	1.335494011
84	yPH_091	Inphase	Glu0	Glu2Sor1	24	0.041666667	98	V2	34987.5	31386.5	1.278334138	1.662974256	42	1.781275035	0.775393241
84	yPH_091	Inphase	Glu0	Glu2Sor1	24	0.041666667	99	V2	35347.5	31746.5	1.271712058	1.663832165	42	1.774912417	0.768511699
84	yPH_091	Inphase	Glu0	Glu2Sor1	24	0.041666667	100	V2	35707.5	32106.5	1.494215986	1.944527063	42	2.082308184	0.906123788
84	yPH_091	Inphase	Glu0	Glu2Sor1	24	0.041666667	101	V2	36067.5	32466.5	1.550600925	2.034128672	42	2.165791747	0.935410103
84	yPH_091	Inphase	Glu0	Glu2Sor1	24	0.041666667	102	V2	36427.5	32826.5	1.265395682	1.690952632	41	1.782997252	0.747794112
84	yPH_091	Inphase	Glu0	Glu2Sor1	24	0.041666667	103	V2	36787.5	33186.5	1.254594913	1.664266792	41	1.764027932	0.745161894
84	yPH_091	Inphase	Glu0	Glu2Sor1	24	0.041666667	104	V2	37147.5	33546.5	1.438253208	1.873298695	41	2.011671012	0.864835403
84	yPH_091	Inphase	Glu0	Glu2Sor1	24	0.041666667	105	V2	37507.5	33906.5	1.458823883	1.90453369	41	2.041802737	0.875845029
84	yPH_091	Inphase	Glu0	Glu2Sor1	24	0.041666667	106	V2	37867.5	34266.5	1.230764993	1.586954235	41	1.716532595	0.744997392
84	yPH_091	Inphase	Glu0	Glu2Sor1	24	0.041666667	107	V2	38227.5	34626.5	1.210278896	1.599967788	41	1.700029953	0.720527839
84	yPH_091	Inphase	Glu0	Glu2Sor1	24	0.041666667	108	V2	38587.5	34986.5	1.489555292	1.957592455	41	2.088775464	0.890335119
84	yPH_091	Inphase	Glu0	Glu2Sor1	24	0.041666667	109	V2	38947.5	35346.5	1.443533083	1.864119037	41	2.014140989	0.872925177
84	yPH_091	Inphase	Glu0	Glu2Sor1	24	0.041666667	110	V2	39307.5	35706.5	1.007713619	1.5191705	37	1.497223798	0.518203439
84	yPH_091	Inphase	Glu0	Glu2Sor1	24	0.041666667	111	V2	39667.5	36066.5	1.012678924	1.556348459	37	1.51416866	0.511189187
84	yPH_091	Inphase	Glu0	Glu2Sor1	24	0.041666667	112	V2	40027.5	36426.5	1.229102134	1.849968823	37	1.825202816	0.633001452
84	yPH_091	Inphase	Glu0	Glu2Sor1	24	0.041666667	113	V2	40387.5	36786.5	1.18941179	1.834481629	37	1.780522157	0.598301423
84	yPH_091	Inphase	Glu0	Glu2Sor1	24	0.041666667	114	V2	40747.5	37146.5	0.718097897	1.122763629	34	1.09550055	0.340695244
84	yPH_091	Inphase	Glu0	Glu2Sor1	24	0.041666667	115	V2	41107.5	37506.5	0.724358463	1.128351695	34	1.103639473	0.345077453
84	yPH_091	Inphase	Glu0	Glu2Sor1	24	0.041666667	116	V2	41467.5	37866.5	0.924973316	1.478744816	34	1.422034498	0.427912134
84	yPH_091	Inphase	Glu0	Glu2Sor1	24	0.041666667	117	V2	41827.5	38226.5	0.917737606	1.461379836	34	1.408961771	0.42651344
84	yPH_091	Inphase	Glu0	Glu2Sor1	24	0.041666667	118	V2	42187.5	38586.5	0.602974036	1.067089083	33	0.967056514	0.238891558
84	yPH_091	Inphase	Glu0	Glu2Sor1	24	0.041666667	119	V2	42547.5	38946.5	0.639780778	1.166920992	33	1.037925125	0.241636431
84	yPH_091	Repeated.Sorbitol	Glu2	Glu2Sor1	24	0.041666667	1	V3	103.5	-3497.5	0.006684481	0.012101697	36	0.010637702	0.00273126
84	yPH_091	Repeated.Sorbitol	Glu2	Glu2Sor1	24	0.041666667	2	V3	463.5	-3137.5	-0.00415258	0.016844466	37	0.001275078	-0.009580238
84	yPH_091	Repeated.Sorbitol	Glu2	Glu2Sor1	24	0.041666667	3	V3	823.5	-2777.5	-0.001540223	0.021052925	40	0.004984146	-0.008064592
84	yPH_091	Repeated.Sorbitol	Glu2	Glu2Sor1	24	0.041666667	4	V3	1183.5	-2417.5	-0.002150669	0.017664838	42	0.003191789	-0.007493127
84	yPH_091	Repeated.Sorbitol	Glu2	Glu2Sor1	24	0.041666667	5	V3	1543.5	-2057.5	-0.003931359	0.012756396	43	-0.000118508	-0.00774421
84	yPH_091	Repeated.Sorbitol	Glu2	Glu2Sor1	24	0.041666667	6	V3	1903.5	-1697.5	-0.004532242	0.014857346	45	-0.000191229	-0.008873254
84	yPH_091	Repeated.Sorbitol	Glu2	Glu2Sor1	24	0.041666667	7	V3	2263.5	-1337.5	-0.003017781	0.016507112	48	0.001652107	-0.00768767
84	yPH_091	Repeated.Sorbitol	Glu2	Glu2Sor1	24	0.041666667	8	V3	2623.5	-977.5	0.00038272	0.024081349	52	0.006928105	-0.006162665
84	yPH_091	Repeated.Sorbitol	Glu2	Glu2Sor1	24	0.041666667	9	V3	2983.5	-617.5	-0.000426084	0.021275074	56	0.005146198	-0.005998367
84	yPH_091	Repeated.Sorbitol	Glu2	Glu2Sor1	24	0.041666667	10	V3	3343.5	-257.5	-0.000933301	0.018444483	59	0.003773183	-0.005639785
84	yPH_091	Repeated.Sorbitol	Glu2	Glu2Sor1	24	0.041666667	11	V3	3703.5	102.5	-0.000579595	0.013883321	60	0.00293337	-0.00409256
84	yPH_091	Repeated.Sorbitol	Glu2	Glu2Sor1	24	0.041666667	12	V3	4063.5	462.5	0.000330876	0.013022218	60	0.003625952	-0.0029642
84	yPH_091	Repeated.Sorbitol	Glu2	Glu2Sor1	24	0.041666667	13	V3	4423.5	822.5	-0.001354722	0.01211939	60	0.001711907	-0.004421351
84	yPH_091	Repeated.Sorbitol	Glu2	Glu2Sor1	24	0.041666667	14	V3	4783.5	1182.5	0.000252109	0.010456967	61	0.002876309	-0.002372091
84	yPH_091	Repeated.Sorbitol	Glu2	Glu2Sor1	24	0.041666667	15	V3	5143.5	1542.5	0.023850761	0.021260113	61	0.029186035	0.018515487
84	yPH_091	Repeated.Sorbitol	Glu2	Glu2Sor1	24	0.041666667	16	V3	5503.5	1902.5	0.056667133	0.045061507	61	0.067975421	0.045358845
84	yPH_091	Repeated.Sorbitol	Glu2	Glu2Sor1	24	0.041666667	17	V3	5863.5	2262.5	0.093880478	0.074136401	61	0.112485177	0.075275778
84	yPH_091	Repeated.Sorbitol	Glu2	Glu2Sor1	24	0.041666667	18	V3	6223.5	2622.5	0.125611589	0.098870005	61	0.150423242	0.100799935
84	yPH_091	Repeated.Sorbitol	Glu2	Glu2Sor1	24	0.041666667	19	V3	6583.5	2982.5	0.221879506	0.165420225	62	0.263055949	0.180703062
84	yPH_091	Repeated.Sorbitol	Glu2	Glu2Sor1	24	0.041666667	20	V3	6943.5	3342.5	0.322679662	0.225392757	62	0.378784484	0.266574841
84	yPH_091	Repeated.Sorbitol	Glu2	Glu2Sor1	24	0.041666667	21	V3	7303.5	3702.5	0.423119119	0.283155969	62	0.493602373	0.352635865
84	yPH_091	Repeated.Sorbitol	Glu2	Glu2Sor1	24	0.041666667	22	V3	7663.5	4062.5	0.524828514	0.339265666	64	0.607948602	0.441708426
84	yPH_091	Repeated.Sorbitol	Glu2	Glu2Sor1	24	0.041666667	23	V3	8023.5	4422.5	0.694744152	0.416172699	64	0.796706463	0.592781841
84	yPH_091	Repeated.Sorbitol	Glu2	Glu2Sor1	24	0.041666667	24	V3	8383.5	4782.5	0.880281916	0.500311708	64	1.002858284	0.757705547
84	yPH_091	Repeated.Sorbitol	Glu2	Glu2Sor1	24	0.041666667	25	V3	8743.5	5142.5	1.096560043	0.602558824	64	1.244186955	0.948933132
84	yPH_091	Repeated.Sorbitol	Glu2	Glu2Sor1	24	0.041666667	26	V3	9103.5	5502.5	1.228954301	0.634622879	65	1.383236251	1.074672352
84	yPH_091	Repeated.Sorbitol	Glu2	Glu2Sor1	24	0.041666667	27	V3	9463.5	5862.5	1.496342116	0.755682735	65	1.680054694	1.312629537
84	yPH_091	Repeated.Sorbitol	Glu2	Glu2Sor1	24	0.041666667	28	V3	9823.5	6222.5	1.765633119	0.861336933	65	1.975031087	1.556235151
84	yPH_091	Repeated.Sorbitol	Glu2	Glu2Sor1	24	0.041666667	29	V3	10183.5	6582.5	1.949392496	0.912475911	65	2.171222762	1.727562229
84	yPH_091	Repeated.Sorbitol	Glu2	Glu2Sor1	24	0.041666667	30	V3	10543.5	6942.5	2.135295011	0.98119382	65	2.373831156	1.896758865
84	yPH_091	Repeated.Sorbitol	Glu2	Glu2Sor1	24	0.041666667	31	V3	10903.5	7302.5	2.437076742	1.097452968	65	2.703876426	2.170277058
84	yPH_091	Repeated.Sorbitol	Glu2	Glu2Sor1	24	0.041666667	32	V3	11263.5	7662.5	2.684651171	1.141689142	65	2.962205026	2.407097316
84	yPH_091	Repeated.Sorbitol	Glu2	Glu2Sor1	24	0.041666667	33	V3	11623.5	8022.5	2.986151738	1.221361783	65	3.283074656	2.68922882
84	yPH_091	Repeated.Sorbitol	Glu2	Glu2Sor1	24	0.041666667	34	V3	11983.5	8382.5	3.060525388	1.244283898	65	3.363020857	2.758029919
84	yPH_091	Repeated.Sorbitol	Glu2	Glu2Sor1	24	0.041666667	35	V3	12343.5	8742.5	3.258738804	1.246965059	65	3.561886085	2.955591523
84	yPH_091	Repeated.Sorbitol	Glu2	Glu2Sor1	24	0.041666667	36	V3	12703.5	9102.5	3.698078621	1.472926174	65	4.056158875	3.339998367
84	yPH_091	Repeated.Sorbitol	Glu2	Glu2Sor1	24	0.041666667	37	V3	13063.5	9462.5	3.742186007	1.396390544	65	4.081659831	3.402712183
84	yPH_091	Repeated.Sorbitol	Glu2	Glu2Sor1	24	0.041666667	38	V3	13423.5	9822.5	3.805710863	1.390992885	65	4.143872472	3.467549254
84	yPH_091	Repeated.Sorbitol	Glu2	Glu2Sor1	24	0.041666667	39	V3	13783.5	10182.5	3.999673577	1.399206214	65	4.339831913	3.659515241
84	yPH_091	Repeated.Sorbitol	Glu2	Glu2Sor1	24	0.041666667	40	V3	14143.5	10542.5	4.366533429	1.544192998	65	4.741939224	3.991127635
84	yPH_091	Repeated.Sorbitol	Glu2	Glu2Sor1	24	0.041666667	41	V3	14503.5	10902.5	4.322416626	1.469555471	65	4.679677434	3.965155817
84	yPH_091	Repeated.Sorbitol	Glu2	Glu2Sor1	24	0.041666667	42	V3	14863.5	11262.5	4.323374695	1.43037388	65	4.671110142	3.975639248
84	yPH_091	Repeated.Sorbitol	Glu2	Glu2Sor1	24	0.041666667	43	V3	15223.5	11622.5	4.576529538	1.500631396	65	4.941345155	4.211713921
84	yPH_091	Repeated.Sorbitol	Glu2	Glu2Sor1	24	0.041666667	44	V3	15583.5	11982.5	5.087784976	1.717718744	65	5.505376282	4.670193671
84	yPH_091	Repeated.Sorbitol	Glu2	Glu2Sor1	24	0.041666667	45	V3	15943.5	12342.5	5.006480175	1.569371171	65	5.388006987	4.624953363
84	yPH_091	Repeated.Sorbitol	Glu2	Glu2Sor1	24	0.041666667	46	V3	16303.5	12702.5	5.037270356	1.6233334	64	5.434987039	4.639553673
84	yPH_091	Repeated.Sorbitol	Glu2	Glu2Sor1	24	0.041666667	47	V3	16663.5	13062.5	4.905667724	1.515655995	64	5.277003442	4.534332005
84	yPH_091	Repeated.Sorbitol	Glu2	Glu2Sor1	24	0.041666667	48	V3	17023.5	13422.5	5.526463309	1.742720636	64	5.953429865	5.099496753
84	yPH_091	Repeated.Sorbitol	Glu2	Glu2Sor1	24	0.041666667	49	V3	17383.5	13782.5	5.376738565	1.616210962	64	5.77271025	4.980766879
84	yPH_091	Repeated.Sorbitol	Glu2	Glu2Sor1	24	0.041666667	50	V3	17743.5	14142.5	5.236664522	1.588745094	61	5.635363733	4.837965311
84	yPH_091	Repeated.Sorbitol	Glu2	Glu2Sor1	24	0.041666667	51	V3	18103.5	14502.5	5.169775415	1.515420138	61	5.550073561	4.78947727
84	yPH_091	Repeated.Sorbitol	Glu2	Glu2Sor1	24	0.041666667	52	V3	18463.5	14862.5	5.756524758	1.743076636	61	6.193953822	5.319095694
84	yPH_091	Repeated.Sorbitol	Glu2	Glu2Sor1	24	0.041666667	53	V3	18823.5	15222.5	5.597224399	1.636977349	61	6.008027605	5.186421193
84	yPH_091	Repeated.Sorbitol	Glu2	Glu2Sor1	24	0.041666667	54	V3	19183.5	15582.5	5.433182085	1.591500347	60	5.835887235	5.030476934
84	yPH_091	Repeated.Sorbitol	Glu2	Glu2Sor1	24	0.041666667	55	V3	19543.5	15942.5	5.468791095	1.581912498	60	5.869070185	5.068512005
84	yPH_091	Repeated.Sorbitol	Glu2	Glu2Sor1	24	0.041666667	56	V3	19903.5	16302.5	5.92519581	1.762928599	60	6.371278293	5.479113327
84	yPH_091	Repeated.Sorbitol	Glu2	Glu2Sor1	24	0.041666667	57	V3	20263.5	16662.5	5.876114992	1.724205734	60	6.312399238	5.439830746
84	yPH_091	Repeated.Sorbitol	Glu2	Glu2Sor1	24	0.041666667	58	V3	20623.5	17022.5	5.596010041	1.626702585	52	6.03815284	5.153867242
84	yPH_091	Repeated.Sorbitol	Glu2	Glu2Sor1	24	0.041666667	59	V3	20983.5	17382.5	5.602347822	1.604900795	52	6.038564827	5.166130817
84	yPH_091	Repeated.Sorbitol	Glu2	Glu2Sor1	24	0.041666667	60	V3	21343.5	17742.5	5.999199859	1.710041098	51	6.468529011	5.529870706
84	yPH_091	Repeated.Sorbitol	Glu2	Glu2Sor1	24	0.041666667	61	V3	21703.5	18102.5	5.921550073	1.722659484	48	6.408893252	5.434206894
84	yPH_091	Repeated.Sorbitol	Glu2	Glu2Sor1	24	0.041666667	62	V3	22063.5	18462.5	5.81166782	1.7056224	47	6.29929739	5.32403825
84	yPH_091	Repeated.Sorbitol	Glu2	Glu2Sor1	24	0.041666667	63	V3	22423.5	18822.5	5.839640281	1.681943003	47	6.320500021	5.358780542
84	yPH_091	Repeated.Sorbitol	Glu2	Glu2Sor1	24	0.041666667	64	V3	22783.5	19182.5	6.164504826	1.739732569	47	6.661886336	5.667123317
84	yPH_091	Repeated.Sorbitol	Glu2	Glu2Sor1	24	0.041666667	65	V3	23143.5	19542.5	6.088103992	1.620339245	45	6.561533982	5.614674002
84	yPH_091	Repeated.Sorbitol	Glu2	Glu2Sor1	24	0.041666667	66	V3	23503.5	19902.5	5.922753774	1.527537376	45	6.369068956	5.476438592
84	yPH_091	Repeated.Sorbitol	Glu2	Glu2Sor1	24	0.041666667	67	V3	23863.5	20262.5	6.023369276	1.548430451	45	6.475788987	5.570949565
84	yPH_091	Repeated.Sorbitol	Glu2	Glu2Sor1	24	0.041666667	68	V3	24223.5	20622.5	6.377152814	1.653105482	45	6.860156428	5.8941492
84	yPH_091	Repeated.Sorbitol	Glu2	Glu2Sor1	24	0.041666667	69	V3	24583.5	20982.5	6.235575371	1.559404587	43	6.701677033	5.76947371
84	yPH_091	Repeated.Sorbitol	Glu2	Glu2Sor1	24	0.041666667	70	V3	24943.5	21342.5	6.188248009	1.54349105	43	6.649593159	5.726902859
84	yPH_091	Repeated.Sorbitol	Glu2	Glu2Sor1	24	0.041666667	71	V3	25303.5	21702.5	6.206574453	1.556356362	43	6.671765008	5.741383897
84	yPH_091	Repeated.Sorbitol	Glu2	Glu2Sor1	24	0.041666667	72	V3	25663.5	22062.5	6.378364565	1.619250585	39	6.886568275	5.870160856
84	yPH_091	Repeated.Sorbitol	Glu2	Glu2Sor1	24	0.041666667	73	V3	26023.5	22422.5	6.110001979	1.532489387	36	6.610615179	5.609388779
84	yPH_091	Repeated.Sorbitol	Glu2	Glu2Sor1	24	0.041666667	74	V3	26383.5	22782.5	5.894982411	1.460132383	36	6.371958989	5.418005833
84	yPH_091	Repeated.Sorbitol	Glu2	Glu2Sor1	24	0.041666667	75	V3	26743.5	23142.5	6.11408617	1.524675729	36	6.612146908	5.616025432
84	yPH_091	Repeated.Sorbitol	Glu2	Glu2Sor1	24	0.041666667	76	V3	27103.5	23502.5	6.363972871	1.572906013	36	6.877788835	5.850156906
84	yPH_091	Repeated.Sorbitol	Glu2	Glu2Sor1	24	0.041666667	77	V3	27463.5	23862.5	6.296369511	1.665455918	28	6.913263016	5.679476006
84	yPH_091	Repeated.Sorbitol	Glu2	Glu2Sor1	24	0.041666667	78	V3	27823.5	24222.5	6.103597354	1.684652896	28	6.727601519	5.479593189
84	yPH_091	Repeated.Sorbitol	Glu2	Glu2Sor1	24	0.041666667	79	V3	28183.5	24582.5	6.201741139	1.741103405	28	6.846654865	5.556827412
84	yPH_091	Repeated.Sorbitol	Glu2	Glu2Sor1	24	0.041666667	80	V3	28543.5	24942.5	6.431754938	1.775623521	28	7.089455094	5.774054782
84	yPH_091	Repeated.Sorbitol	Glu2	Glu2Sor1	24	0.041666667	81	V3	28903.5	25302.5	6.323865194	1.733910325	26	6.990358865	5.657371522
84	yPH_091	Repeated.Sorbitol	Glu2	Glu2Sor1	24	0.041666667	82	V3	29263.5	25662.5	6.245995041	1.684956102	26	6.893671315	5.598318767
84	yPH_091	Repeated.Sorbitol	Glu2	Glu2Sor1	24	0.041666667	83	V3	29623.5	26022.5	6.505714128	1.668631331	25	7.159817609	5.851610646
84	yPH_091	Repeated.Sorbitol	Glu2	Glu2Sor1	24	0.041666667	84	V3	29983.5	26382.5	6.717060318	1.750670021	25	7.403322966	6.030797669
84	yPH_091	Repeated.Sorbitol	Glu2	Glu2Sor1	24	0.041666667	85	V3	30343.5	26742.5	6.618131047	1.62097599	21	7.31143393	5.924828164
84	yPH_091	Repeated.Sorbitol	Glu2	Glu2Sor1	24	0.041666667	86	V3	30703.5	27102.5	6.585933592	1.610050919	21	7.274563745	5.897303439
84	yPH_091	Repeated.Sorbitol	Glu2	Glu2Sor1	24	0.041666667	87	V3	31063.5	27462.5	6.450975557	1.54893237	20	7.129825099	5.772126015
84	yPH_091	Repeated.Sorbitol	Glu2	Glu2Sor1	24	0.041666667	88	V3	31423.5	27822.5	6.551434617	1.51147616	20	7.213868251	5.889000982
84	yPH_091	Repeated.Sorbitol	Glu2	Glu2Sor1	24	0.041666667	89	V3	31783.5	28182.5	6.662484595	1.519927029	19	7.345927137	5.979042052
84	yPH_091	Repeated.Sorbitol	Glu2	Glu2Sor1	24	0.041666667	90	V3	32143.5	28542.5	6.509717401	1.578353824	19	7.219431835	5.800002968
84	yPH_091	Repeated.Sorbitol	Glu2	Glu2Sor1	24	0.041666667	91	V3	32503.5	28902.5	6.626975663	1.668288606	19	7.377129707	5.87682162
84	yPH_091	Repeated.Sorbitol	Glu2	Glu2Sor1	24	0.041666667	92	V3	32863.5	29262.5	6.842670984	1.712449734	19	7.612682292	6.072659675
84	yPH_091	Repeated.Sorbitol	Glu2	Glu2Sor1	24	0.041666667	93	V3	33223.5	29622.5	6.623116939	1.659452692	17	7.411970675	5.834263203
84	yPH_091	Repeated.Sorbitol	Glu2	Glu2Sor1	24	0.041666667	94	V3	33583.5	29982.5	6.638597562	1.782256328	16	7.511903162	5.765291961
84	yPH_091	Repeated.Sorbitol	Glu2	Glu2Sor1	24	0.041666667	95	V3	33943.5	30342.5	6.82987984	1.844729578	16	7.733797334	5.925962347
84	yPH_091	Repeated.Sorbitol	Glu2	Glu2Sor1	24	0.041666667	96	V3	34303.5	30702.5	7.077568648	1.868887761	16	7.993323651	6.161813646
84	yPH_091	Repeated.Sorbitol	Glu2	Glu2Sor1	24	0.041666667	97	V3	34663.5	31062.5	7.112553722	2.069548957	16	8.126632711	6.098474733
84	yPH_091	Repeated.Sorbitol	Glu2	Glu2Sor1	24	0.041666667	98	V3	35023.5	31422.5	7.013215179	2.159709353	16	8.071472762	5.954957596
84	yPH_091	Repeated.Sorbitol	Glu2	Glu2Sor1	24	0.041666667	99	V3	35383.5	31782.5	7.06394931	2.139765524	16	8.112434417	6.015464204
84	yPH_091	Repeated.Sorbitol	Glu2	Glu2Sor1	24	0.041666667	100	V3	35743.5	32142.5	7.202114335	2.167172477	15	8.298854929	6.105373741
84	yPH_091	Repeated.Sorbitol	Glu2	Glu2Sor1	24	0.041666667	101	V3	36103.5	32502.5	6.998059418	1.957041572	14	8.023220485	5.97289835
84	yPH_091	Repeated.Sorbitol	Glu2	Glu2Sor1	24	0.041666667	102	V3	36463.5	32862.5	7.107690761	2.062968736	14	8.18833987	6.027041651
84	yPH_091	Repeated.Sorbitol	Glu2	Glu2Sor1	24	0.041666667	103	V3	36823.5	33222.5	7.278377525	2.103735754	14	8.380381704	6.176373346
84	yPH_091	Repeated.Sorbitol	Glu2	Glu2Sor1	24	0.041666667	104	V3	37183.5	33582.5	7.508226058	2.115994512	14	8.616651767	6.399800349
84	yPH_091	Repeated.Sorbitol	Glu2	Glu2Sor1	24	0.041666667	105	V3	37543.5	33942.5	7.499689589	2.063891742	13	8.62163392	6.377745258
84	yPH_091	Repeated.Sorbitol	Glu2	Glu2Sor1	24	0.041666667	106	V3	37903.5	34302.5	7.587691778	2.394012303	11	9.00246264	6.172920916
84	yPH_091	Repeated.Sorbitol	Glu2	Glu2Sor1	24	0.041666667	107	V3	38263.5	34662.5	7.688923278	2.510632489	11	9.172612266	6.20523429
84	yPH_091	Repeated.Sorbitol	Glu2	Glu2Sor1	24	0.041666667	108	V3	38623.5	35022.5	7.67520396	2.342013462	11	9.059245471	6.291162449
84	yPH_091	Repeated.Sorbitol	Glu2	Glu2Sor1	24	0.041666667	109	V3	38983.5	35382.5	7.914803603	2.485987853	11	9.383928542	6.445678664
84	yPH_091	Repeated.Sorbitol	Glu2	Glu2Sor1	24	0.041666667	110	V3	39343.5	35742.5	7.9241219	2.824869871	11	9.593513313	6.254730486
84	yPH_091	Repeated.Sorbitol	Glu2	Glu2Sor1	24	0.041666667	111	V3	39703.5	36102.5	7.855150898	2.622022349	11	9.404667086	6.305634709
84	yPH_091	Repeated.Sorbitol	Glu2	Glu2Sor1	24	0.041666667	112	V3	40063.5	36462.5	7.806752347	2.399904807	11	9.225005456	6.388499237
84	yPH_091	Repeated.Sorbitol	Glu2	Glu2Sor1	24	0.041666667	113	V3	40423.5	36822.5	6.686147245	1.340002354	7	7.678834881	5.69345961
84	yPH_091	Repeated.Sorbitol	Glu2	Glu2Sor1	24	0.041666667	114	V3	40783.5	37182.5	6.549045438	1.327049195	7	7.532137239	5.565953637
84	yPH_091	Repeated.Sorbitol	Glu2	Glu2Sor1	24	0.041666667	115	V3	41143.5	37542.5	6.721616516	1.23092569	7	7.633499028	5.809734003
84	yPH_091	Repeated.Sorbitol	Glu2	Glu2Sor1	24	0.041666667	116	V3	41503.5	37902.5	6.894187594	1.147827368	7	7.744510007	6.04386518
84	yPH_091	Repeated.Sorbitol	Glu2	Glu2Sor1	24	0.041666667	117	V3	41863.5	38262.5	7.254921791	1.171424658	7	8.122725322	6.38711826
84	yPH_091	Repeated.Sorbitol	Glu2	Glu2Sor1	24	0.041666667	118	V3	42223.5	38622.5	7.236343441	1.393926698	7	8.268978789	6.203708092
84	yPH_091	Repeated.Sorbitol	Glu2	Glu2Sor1	24	0.041666667	119	V3	42583.5	38982.5	7.119604862	1.77331663	6	8.538553688	5.700656037
84	yPH_091	Constant.Sorbitol	Glu2	Glu2Sor1	NA	NA	1	V4	150.75	-3450.25	0.002290666	0.007397192	29	0.004982969	-0.000401637
84	yPH_091	Constant.Sorbitol	Glu2	Glu2Sor1	NA	NA	2	V4	510.75	-3090.25	-0.008192714	0.015064516	30	-0.002801946	-0.013583482
84	yPH_091	Constant.Sorbitol	Glu2	Glu2Sor1	NA	NA	3	V4	870.75	-2730.25	-0.003825611	0.024606965	32	0.004700267	-0.012351489
84	yPH_091	Constant.Sorbitol	Glu2	Glu2Sor1	NA	NA	4	V4	1230.75	-2370.25	-0.005036067	0.016734826	33	0.000673725	-0.010745859
84	yPH_091	Constant.Sorbitol	Glu2	Glu2Sor1	NA	NA	5	V4	1590.75	-2010.25	-0.006062521	0.015655673	34	-0.000800067	-0.011324976
84	yPH_091	Constant.Sorbitol	Glu2	Glu2Sor1	NA	NA	6	V4	1950.75	-1650.25	-0.007271594	0.011920364	34	-0.003264716	-0.011278472
84	yPH_091	Constant.Sorbitol	Glu2	Glu2Sor1	NA	NA	7	V4	2310.75	-1290.25	0.001497662	0.028052393	39	0.010301939	-0.007306614
84	yPH_091	Constant.Sorbitol	Glu2	Glu2Sor1	NA	NA	8	V4	2670.75	-930.25	-0.003792936	0.01471007	40	0.000765762	-0.008351634
84	yPH_091	Constant.Sorbitol	Glu2	Glu2Sor1	NA	NA	9	V4	3030.75	-570.25	-0.004062181	0.016814272	41	0.001084677	-0.00920904
84	yPH_091	Constant.Sorbitol	Glu2	Glu2Sor1	NA	NA	10	V4	3390.75	-210.25	0.004205365	0.028145218	48	0.012167693	-0.003756963
84	yPH_091	Constant.Sorbitol	Glu2	Glu2Sor1	NA	NA	11	V4	3750.75	149.75	0.003041525	0.01810331	49	0.008110452	-0.002027402
84	yPH_091	Constant.Sorbitol	Glu2	Glu2Sor1	NA	NA	12	V4	4110.75	509.75	0.002509571	0.017356134	49	0.007369288	-0.002350147
84	yPH_091	Constant.Sorbitol	Glu2	Glu2Sor1	NA	NA	13	V4	4470.75	869.75	0.001765963	0.017603785	49	0.006695022	-0.003163097
84	yPH_091	Constant.Sorbitol	Glu2	Glu2Sor1	NA	NA	14	V4	4830.75	1229.75	0.008409535	0.017414124	49	0.01328549	0.003533581
84	yPH_091	Constant.Sorbitol	Glu2	Glu2Sor1	NA	NA	15	V4	5190.75	1589.75	0.050805948	0.038215909	49	0.061506403	0.040105494
84	yPH_091	Constant.Sorbitol	Glu2	Glu2Sor1	NA	NA	16	V4	5550.75	1949.75	0.152258173	0.086528906	50	0.176242762	0.128273584
84	yPH_091	Constant.Sorbitol	Glu2	Glu2Sor1	NA	NA	17	V4	5910.75	2309.75	0.294977136	0.156479928	50	0.338351159	0.251603113
84	yPH_091	Constant.Sorbitol	Glu2	Glu2Sor1	NA	NA	18	V4	6270.75	2669.75	0.536407686	0.283324449	51	0.614167469	0.458647904
84	yPH_091	Constant.Sorbitol	Glu2	Glu2Sor1	NA	NA	19	V4	6630.75	3029.75	0.768372899	0.398834357	52	0.876777312	0.659968486
84	yPH_091	Constant.Sorbitol	Glu2	Glu2Sor1	NA	NA	20	V4	6990.75	3389.75	0.990660377	0.534845183	54	1.13331547	0.848005284
84	yPH_091	Constant.Sorbitol	Glu2	Glu2Sor1	NA	NA	21	V4	7350.75	3749.75	1.218181308	0.659226679	54	1.394011709	1.042350907
84	yPH_091	Constant.Sorbitol	Glu2	Glu2Sor1	NA	NA	22	V4	7710.75	4109.75	1.394246862	0.748706697	54	1.593943572	1.194550152
84	yPH_091	Constant.Sorbitol	Glu2	Glu2Sor1	NA	NA	23	V4	8070.75	4469.75	1.550574158	0.838939184	54	1.774337877	1.32681044
84	yPH_091	Constant.Sorbitol	Glu2	Glu2Sor1	NA	NA	24	V4	8430.75	4829.75	1.649779757	0.912718075	55	1.890998682	1.408560832
84	yPH_091	Constant.Sorbitol	Glu2	Glu2Sor1	NA	NA	25	V4	8790.75	5189.75	1.678767508	0.924700647	55	1.923153263	1.434381753
84	yPH_091	Constant.Sorbitol	Glu2	Glu2Sor1	NA	NA	26	V4	9150.75	5549.75	1.823019561	1.02688149	55	2.094410318	1.551628804
84	yPH_091	Constant.Sorbitol	Glu2	Glu2Sor1	NA	NA	27	V4	9510.75	5909.75	1.847706847	1.015920123	55	2.116200665	1.57921303
84	yPH_091	Constant.Sorbitol	Glu2	Glu2Sor1	NA	NA	28	V4	9870.75	6269.75	1.926412848	1.060835468	55	2.206777178	1.646048519
84	yPH_091	Constant.Sorbitol	Glu2	Glu2Sor1	NA	NA	29	V4	10230.75	6629.75	1.881646093	1.009268783	55	2.148382052	1.614910134
84	yPH_091	Constant.Sorbitol	Glu2	Glu2Sor1	NA	NA	30	V4	10590.75	6989.75	1.900913125	1.015024847	55	2.169170333	1.632655917
84	yPH_091	Constant.Sorbitol	Glu2	Glu2Sor1	NA	NA	31	V4	10950.75	7349.75	1.922683546	1.020564	55	2.192404677	1.652962416
84	yPH_091	Constant.Sorbitol	Glu2	Glu2Sor1	NA	NA	32	V4	11310.75	7709.75	1.929419924	1.024225029	55	2.200108614	1.658731233
84	yPH_091	Constant.Sorbitol	Glu2	Glu2Sor1	NA	NA	33	V4	11670.75	8069.75	1.850519567	0.960828031	55	2.104453297	1.596585838
84	yPH_091	Constant.Sorbitol	Glu2	Glu2Sor1	NA	NA	34	V4	12030.75	8429.75	1.814140618	0.93825416	55	2.062108382	1.566172855
84	yPH_091	Constant.Sorbitol	Glu2	Glu2Sor1	NA	NA	35	V4	12390.75	8789.75	1.829163187	0.958448468	55	2.08246803	1.575858343
84	yPH_091	Constant.Sorbitol	Glu2	Glu2Sor1	NA	NA	36	V4	12750.75	9149.75	1.740746552	0.883911966	55	1.974352415	1.507140688
84	yPH_091	Constant.Sorbitol	Glu2	Glu2Sor1	NA	NA	37	V4	13110.75	9509.75	1.748956838	0.892299909	55	1.984779521	1.513134156
84	yPH_091	Constant.Sorbitol	Glu2	Glu2Sor1	NA	NA	38	V4	13470.75	9869.75	1.718770826	0.869231941	55	1.94849696	1.489044692
84	yPH_091	Constant.Sorbitol	Glu2	Glu2Sor1	NA	NA	39	V4	13830.75	10229.75	1.66430349	0.844636887	55	1.887529487	1.441077494
84	yPH_091	Constant.Sorbitol	Glu2	Glu2Sor1	NA	NA	40	V4	14190.75	10589.75	1.592995076	0.82365547	55	1.810675971	1.375314182
84	yPH_091	Constant.Sorbitol	Glu2	Glu2Sor1	NA	NA	41	V4	14550.75	10949.75	1.546688511	0.791100887	55	1.755765674	1.337611348
84	yPH_091	Constant.Sorbitol	Glu2	Glu2Sor1	NA	NA	42	V4	14910.75	11309.75	1.515269065	0.766019918	55	1.71771767	1.31282046
84	yPH_091	Constant.Sorbitol	Glu2	Glu2Sor1	NA	NA	43	V4	15270.75	11669.75	1.48233553	0.738579424	55	1.677531988	1.287139073
84	yPH_091	Constant.Sorbitol	Glu2	Glu2Sor1	NA	NA	44	V4	15630.75	12029.75	1.417240916	0.704476187	55	1.603424353	1.231057478
84	yPH_091	Constant.Sorbitol	Glu2	Glu2Sor1	NA	NA	45	V4	15990.75	12389.75	1.407196108	0.706229838	55	1.593843011	1.220549204
84	yPH_091	Constant.Sorbitol	Glu2	Glu2Sor1	NA	NA	46	V4	16350.75	12749.75	1.386336026	0.68887073	55	1.568395154	1.204276897
84	yPH_091	Constant.Sorbitol	Glu2	Glu2Sor1	NA	NA	47	V4	16710.75	13109.75	1.349142617	0.675365717	55	1.527632554	1.170652679
84	yPH_091	Constant.Sorbitol	Glu2	Glu2Sor1	NA	NA	48	V4	17070.75	13469.75	1.31258214	0.648824255	55	1.484057531	1.141106748
84	yPH_091	Constant.Sorbitol	Glu2	Glu2Sor1	NA	NA	49	V4	17430.75	13829.75	1.27493693	0.624621574	55	1.440015883	1.109857976
84	yPH_091	Constant.Sorbitol	Glu2	Glu2Sor1	NA	NA	50	V4	17790.75	14189.75	1.214436734	0.588152913	55	1.369877519	1.05899595
84	yPH_091	Constant.Sorbitol	Glu2	Glu2Sor1	NA	NA	51	V4	18150.75	14549.75	1.206140484	0.587460883	55	1.361398375	1.050882594
84	yPH_091	Constant.Sorbitol	Glu2	Glu2Sor1	NA	NA	52	V4	18510.75	14909.75	1.166700909	0.560589563	55	1.314857076	1.018544742
84	yPH_091	Constant.Sorbitol	Glu2	Glu2Sor1	NA	NA	53	V4	18870.75	15269.75	1.136058826	0.545331586	55	1.280182518	0.991935134
84	yPH_091	Constant.Sorbitol	Glu2	Glu2Sor1	NA	NA	54	V4	19230.75	15629.75	1.097631826	0.524666006	55	1.236293887	0.958969764
84	yPH_091	Constant.Sorbitol	Glu2	Glu2Sor1	NA	NA	55	V4	19590.75	15989.75	1.058121889	0.50499336	55	1.191584739	0.924659039
84	yPH_091	Constant.Sorbitol	Glu2	Glu2Sor1	NA	NA	56	V4	19950.75	16349.75	1.01674391	0.474294833	55	1.142093559	0.891394262
84	yPH_091	Constant.Sorbitol	Glu2	Glu2Sor1	NA	NA	57	V4	20310.75	16709.75	0.995591577	0.459730441	55	1.117092055	0.874091098
84	yPH_091	Constant.Sorbitol	Glu2	Glu2Sor1	NA	NA	58	V4	20670.75	17069.75	0.961966385	0.441745338	55	1.078713646	0.845219123
84	yPH_091	Constant.Sorbitol	Glu2	Glu2Sor1	NA	NA	59	V4	21030.75	17429.75	0.935672514	0.427258464	54	1.049631838	0.821713189
84	yPH_091	Constant.Sorbitol	Glu2	Glu2Sor1	NA	NA	60	V4	21390.75	17789.75	0.907311935	0.40995767	54	1.016656754	0.797967117
84	yPH_091	Constant.Sorbitol	Glu2	Glu2Sor1	NA	NA	61	V4	21750.75	18149.75	0.888208718	0.400404948	53	0.996008423	0.780409013
84	yPH_091	Constant.Sorbitol	Glu2	Glu2Sor1	NA	NA	62	V4	22110.75	18509.75	0.878992665	0.388699711	50	0.986734728	0.771250602
84	yPH_091	Constant.Sorbitol	Glu2	Glu2Sor1	NA	NA	63	V4	22470.75	18869.75	0.856948179	0.374022188	50	0.96062184	0.753274518
84	yPH_091	Constant.Sorbitol	Glu2	Glu2Sor1	NA	NA	64	V4	22830.75	19229.75	0.833998602	0.361809419	50	0.934287056	0.733710148
84	yPH_091	Constant.Sorbitol	Glu2	Glu2Sor1	NA	NA	65	V4	23190.75	19589.75	0.79941012	0.341764335	48	0.896095808	0.702724432
84	yPH_091	Constant.Sorbitol	Glu2	Glu2Sor1	NA	NA	66	V4	23550.75	19949.75	0.773166552	0.328411297	47	0.867057826	0.679275279
84	yPH_091	Constant.Sorbitol	Glu2	Glu2Sor1	NA	NA	67	V4	23910.75	20309.75	0.746287472	0.316428588	44	0.839786144	0.652788799
84	yPH_091	Constant.Sorbitol	Glu2	Glu2Sor1	NA	NA	68	V4	24270.75	20669.75	0.731734247	0.311028936	44	0.823637425	0.63983107
84	yPH_091	Constant.Sorbitol	Glu2	Glu2Sor1	NA	NA	69	V4	24630.75	21029.75	0.727036206	0.301453329	43	0.817139762	0.636932651
84	yPH_091	Constant.Sorbitol	Glu2	Glu2Sor1	NA	NA	70	V4	24990.75	21389.75	0.701052967	0.290571677	42	0.788931886	0.613174048
84	yPH_091	Constant.Sorbitol	Glu2	Glu2Sor1	NA	NA	71	V4	25350.75	21749.75	0.677469917	0.289318442	40	0.767130631	0.587809202
84	yPH_091	Constant.Sorbitol	Glu2	Glu2Sor1	NA	NA	72	V4	25710.75	22109.75	0.662089092	0.290031945	37	0.75554377	0.568634414
84	yPH_091	Constant.Sorbitol	Glu2	Glu2Sor1	NA	NA	73	V4	26070.75	22469.75	0.643634153	0.281088035	37	0.734206906	0.5530614
84	yPH_091	Constant.Sorbitol	Glu2	Glu2Sor1	NA	NA	74	V4	26430.75	22829.75	0.62456329	0.285018699	30	0.726555922	0.522570658
84	yPH_091	Constant.Sorbitol	Glu2	Glu2Sor1	NA	NA	75	V4	26790.75	23189.75	0.613517125	0.276819888	29	0.714269284	0.512764966
84	yPH_091	Constant.Sorbitol	Glu2	Glu2Sor1	NA	NA	76	V4	27150.75	23549.75	0.65864515	0.24290895	24	0.75582897	0.56146133
84	yPH_091	Constant.Sorbitol	Glu2	Glu2Sor1	NA	NA	77	V4	27510.75	23909.75	0.641875493	0.236087978	24	0.736330356	0.54742063
84	yPH_091	Constant.Sorbitol	Glu2	Glu2Sor1	NA	NA	78	V4	27870.75	24269.75	0.624301175	0.234327353	23	0.720068012	0.528534339
84	yPH_091	Constant.Sorbitol	Glu2	Glu2Sor1	NA	NA	79	V4	28230.75	24629.75	0.606957626	0.225446095	23	0.699094796	0.514820455
84	yPH_091	Constant.Sorbitol	Glu2	Glu2Sor1	NA	NA	80	V4	28590.75	24989.75	0.63733979	0.203663265	15	0.740407622	0.534271957
84	yPH_091	Constant.Sorbitol	Glu2	Glu2Sor1	NA	NA	81	V4	28950.75	25349.75	0.61928317	0.200397958	15	0.720698529	0.517867811
84	yPH_091	Constant.Sorbitol	Glu2	Glu2Sor1	NA	NA	82	V4	29310.75	25709.75	0.60122655	0.197643111	15	0.701247764	0.501205335
84	yPH_091	Constant.Sorbitol	Glu2	Glu2Sor1	NA	NA	83	V4	29670.75	26069.75	0.583582544	0.195020337	15	0.682276451	0.484888636
84	yPH_091	Constant.Sorbitol	Glu2	Glu2Sor1	NA	NA	84	V4	30030.75	26429.75	0.537561837	0.156250735	8	0.645838073	0.429285602
84	yPH_091	Constant.Sorbitol	Glu2	Glu2Sor1	NA	NA	85	V4	30390.75	26789.75	0.525463785	0.148453575	8	0.628336864	0.422590705
84	yPH_091	Constant.Sorbitol	Glu2	Glu2Sor1	NA	NA	86	V4	30750.75	27149.75	0.50596078	0.143376536	8	0.60531565	0.40660591
84	yPH_091	Constant.Sorbitol	Glu2	Glu2Sor1	NA	NA	87	V4	31110.75	27509.75	0.4944374	0.137728109	8	0.589878111	0.39899669
84	yPH_091	Constant.Sorbitol	Glu2	Glu2Sor1	NA	NA	88	V4	31470.75	27869.75	0.479819414	0.133309381	8	0.572198102	0.387440726
84	yPH_091	Constant.Sorbitol	Glu2	Glu2Sor1	NA	NA	89	V4	31830.75	28229.75	0.477992575	0.125684383	8	0.565087409	0.390897741
84	yPH_091	Constant.Sorbitol	Glu2	Glu2Sor1	NA	NA	90	V4	32190.75	28589.75	0.476165736	0.128493553	8	0.565207225	0.387124246
84	yPH_091	Constant.Sorbitol	Glu2	Glu2Sor1	NA	NA	91	V4	32550.75	28949.75	0.486367214	0.12013835	5	0.591673121	0.381061308
84	yPH_091	Constant.Sorbitol	Glu2	Glu2Sor1	NA	NA	92	V4	32910.75	29309.75	0.46950376	0.115186	5	0.570468741	0.368538779
84	yPH_091	Constant.Sorbitol	Glu2	Glu2Sor1	NA	NA	93	V4	33270.75	29669.75	0.452375054	0.110297966	5	0.549055484	0.355694624
84	yPH_091	Constant.Sorbitol	Glu2	Glu2Sor1	NA	NA	94	V4	33630.75	30029.75	0.43898633	0.108728375	5	0.534290953	0.343681708
84	yPH_091	Constant.Sorbitol	Glu2	Glu2Sor1	NA	NA	95	V4	33990.75	30389.75	0.433984461	0.114010467	5	0.533919041	0.33404988
84	yPH_091	Constant.Sorbitol	Glu2	Glu2Sor1	NA	NA	96	V4	34350.75	30749.75	0.516176907	0.150278556	2	0.72445236	0.307901454
84	yPH_091	Constant.Sorbitol	Glu2	Glu2Sor1	NA	NA	97	V4	34710.75	31109.75	0.516028495	0.150488442	2	0.724594835	0.307462155
84	yPH_091	Constant.Sorbitol	Glu2	Glu2Sor1	NA	NA	98	V4	35070.75	31469.75	0.569902048	NA	1	#VALEUR!	#VALEUR!
84	yPH_091	Constant.Sorbitol	Glu2	Glu2Sor1	NA	NA	99	V4	35430.75	31829.75	0.561887801	NA	1	#VALEUR!	#VALEUR!
84	yPH_091	Constant.Sorbitol	Glu2	Glu2Sor1	NA	NA	100	V4	35790.75	32189.75	0.553873553	NA	1	#VALEUR!	#VALEUR!
84	yPH_091	Constant.Sorbitol	Glu2	Glu2Sor1	NA	NA	101	V4	36150.75	32549.75	0.541406946	NA	1	#VALEUR!	#VALEUR!
84	yPH_091	Constant.Sorbitol	Glu2	Glu2Sor1	NA	NA	102	V4	36510.75	32909.75	0.536731968	NA	1	#VALEUR!	#VALEUR!
84	yPH_091	Constant.Sorbitol	Glu2	Glu2Sor1	NA	NA	103	V4	36870.75	33269.75	0.53205699	NA	1	#VALEUR!	#VALEUR!
84	yPH_091	Constant.Sorbitol	Glu2	Glu2Sor1	NA	NA	104	V4	37230.75	33629.75	0.527382012	NA	1	#VALEUR!	#VALEUR!
84	yPH_091	Constant.Sorbitol	Glu2	Glu2Sor1	NA	NA	105	V4	37590.75	33989.75	0.522707035	NA	1	#VALEUR!	#VALEUR!
84	yPH_091	Constant.Sorbitol	Glu2	Glu2Sor1	NA	NA	106	V4	37950.75	34349.75	0.533392698	NA	1	#VALEUR!	#VALEUR!
84	yPH_091	Constant.Sorbitol	Glu2	Glu2Sor1	NA	NA	107	V4	38310.75	34709.75	0.514989611	NA	1	#VALEUR!	#VALEUR!
84	yPH_091	Constant.Sorbitol	Glu2	Glu2Sor1	NA	NA	108	V4	38670.75	35069.75	0.496586524	NA	1	#VALEUR!	#VALEUR!
84	yPH_091	Constant.Sorbitol	Glu2	Glu2Sor1	NA	NA	109	V4	39030.75	35429.75	0.478183437	NA	1	#VALEUR!	#VALEUR!
84	yPH_091	Constant.Sorbitol	Glu2	Glu2Sor1	NA	NA	110	V4	39390.75	35789.75	0.475512021	NA	1	#VALEUR!	#VALEUR!
84	yPH_091	Constant.Sorbitol	Glu2	Glu2Sor1	NA	NA	111	V4	39750.75	36149.75	0.472840606	NA	1	#VALEUR!	#VALEUR!
84	yPH_091	Constant.Sorbitol	Glu2	Glu2Sor1	NA	NA	112	V4	40110.75	36509.75	0.47016919	NA	1	#VALEUR!	#VALEUR!
84	yPH_091	Constant.Sorbitol	Glu2	Glu2Sor1	NA	NA	113	V4	40470.75	36869.75	0.45903829	NA	1	#VALEUR!	#VALEUR!
84	yPH_091	Constant.Sorbitol	Glu2	Glu2Sor1	NA	NA	114	V4	40830.75	37229.75	0.447907391	NA	1	#VALEUR!	#VALEUR!
84	yPH_091	Constant.Sorbitol	Glu2	Glu2Sor1	NA	NA	115	V4	41190.75	37589.75	0.434105076	NA	1	#VALEUR!	#VALEUR!
84	yPH_091	Constant.Sorbitol	Glu2	Glu2Sor1	NA	NA	116	V4	41550.75	37949.75	0.42030276	NA	1	#VALEUR!	#VALEUR!
84	yPH_091	Constant.Sorbitol	Glu2	Glu2Sor1	NA	NA	117	V4	41910.75	38309.75	0.421193232	NA	1	#VALEUR!	#VALEUR!
84	yPH_091	Constant.Sorbitol	Glu2	Glu2Sor1	NA	NA	118	V4	42270.75	38669.75	0.418521817	NA	1	#VALEUR!	#VALEUR!
84	yPH_091	Constant.Sorbitol	Glu2	Glu2Sor1	NA	NA	119	V4	42630.75	39029.75	0.414069457	NA	1	#VALEUR!	#VALEUR!
84	yPH_091	Pulse.Sorbitol	Glu2	Glu2Sor1	NA	NA	1	V5	198	-3403	0.003171688	0.01265561	56	0.006486395	-0.000143019
84	yPH_091	Pulse.Sorbitol	Glu2	Glu2Sor1	NA	NA	2	V5	558	-3043	-0.004172818	0.020760455	57	0.00121677	-0.009562405
84	yPH_091	Pulse.Sorbitol	Glu2	Glu2Sor1	NA	NA	3	V5	918	-2683	-0.007308321	0.017150654	60	-0.002968607	-0.011648036
84	yPH_091	Pulse.Sorbitol	Glu2	Glu2Sor1	NA	NA	4	V5	1278	-2323	-0.006820983	0.015773212	63	-0.002925997	-0.01071597
84	yPH_091	Pulse.Sorbitol	Glu2	Glu2Sor1	NA	NA	5	V5	1638	-1963	-0.004389982	0.022674263	67	0.001039418	-0.009819382
84	yPH_091	Pulse.Sorbitol	Glu2	Glu2Sor1	NA	NA	6	V5	1998	-1603	-0.003233569	0.021745178	74	0.00172097	-0.008188107
84	yPH_091	Pulse.Sorbitol	Glu2	Glu2Sor1	NA	NA	7	V5	2358	-1243	-0.006108012	0.015330571	75	-0.002638377	-0.009577647
84	yPH_091	Pulse.Sorbitol	Glu2	Glu2Sor1	NA	NA	8	V5	2718	-883	-0.006529193	0.015728313	78	-0.003038666	-0.010019719
84	yPH_091	Pulse.Sorbitol	Glu2	Glu2Sor1	NA	NA	9	V5	3078	-523	-0.004823186	0.019912413	83	-0.00053927	-0.009107101
84	yPH_091	Pulse.Sorbitol	Glu2	Glu2Sor1	NA	NA	10	V5	3438	-163	-0.004806077	0.016475764	87	-0.001343957	-0.008268196
84	yPH_091	Pulse.Sorbitol	Glu2	Glu2Sor1	NA	NA	11	V5	3798	197	-0.001217908	0.016268459	91	0.002124672	-0.004560487
84	yPH_091	Pulse.Sorbitol	Glu2	Glu2Sor1	NA	NA	12	V5	4158	557	-0.001336755	0.016910822	91	0.002137807	-0.004811317
84	yPH_091	Pulse.Sorbitol	Glu2	Glu2Sor1	NA	NA	13	V5	4518	917	-0.006724311	0.012617044	91	-0.004131964	-0.009316657
84	yPH_091	Pulse.Sorbitol	Glu2	Glu2Sor1	NA	NA	14	V5	4878	1277	0.009075587	0.020744662	91	0.013337864	0.004813309
84	yPH_091	Pulse.Sorbitol	Glu2	Glu2Sor1	NA	NA	15	V5	5238	1637	0.036665545	0.037340776	92	0.044295913	0.029035177
84	yPH_091	Pulse.Sorbitol	Glu2	Glu2Sor1	NA	NA	16	V5	5598	1997	0.08003801	0.066217028	92	0.093569071	0.06650695
84	yPH_091	Pulse.Sorbitol	Glu2	Glu2Sor1	NA	NA	17	V5	5958	2357	0.135220614	0.104023375	95	0.156138857	0.11430237
84	yPH_091	Pulse.Sorbitol	Glu2	Glu2Sor1	NA	NA	18	V5	6318	2717	0.191962835	0.14314407	95	0.220747927	0.163177742
84	yPH_091	Pulse.Sorbitol	Glu2	Glu2Sor1	NA	NA	19	V5	6678	3077	0.245426357	0.179269988	95	0.281476074	0.20937664
84	yPH_091	Pulse.Sorbitol	Glu2	Glu2Sor1	NA	NA	20	V5	7038	3437	0.294980851	0.213631015	97	0.3374951	0.252466602
84	yPH_091	Pulse.Sorbitol	Glu2	Glu2Sor1	NA	NA	21	V5	7398	3797	0.329387437	0.232060507	98	0.375333073	0.2834418
84	yPH_091	Pulse.Sorbitol	Glu2	Glu2Sor1	NA	NA	22	V5	7758	4157	0.360002095	0.249847167	98	0.409469311	0.31053488
84	yPH_091	Pulse.Sorbitol	Glu2	Glu2Sor1	NA	NA	23	V5	8118	4517	0.378605194	0.25985525	98	0.430053909	0.327156479
84	yPH_091	Pulse.Sorbitol	Glu2	Glu2Sor1	NA	NA	24	V5	8478	4877	0.39853281	0.273367732	98	0.45265686	0.344408761
84	yPH_091	Pulse.Sorbitol	Glu2	Glu2Sor1	NA	NA	25	V5	8838	5237	0.404731461	0.274344341	98	0.45904887	0.350414053
84	yPH_091	Pulse.Sorbitol	Glu2	Glu2Sor1	NA	NA	26	V5	9198	5597	0.428097865	0.294704522	98	0.486446383	0.369749347
84	yPH_091	Pulse.Sorbitol	Glu2	Glu2Sor1	NA	NA	27	V5	9558	5957	0.42421673	0.287199672	98	0.481079364	0.367354096
84	yPH_091	Pulse.Sorbitol	Glu2	Glu2Sor1	NA	NA	28	V5	9918	6317	0.422239485	0.284562553	98	0.478579996	0.365898974
84	yPH_091	Pulse.Sorbitol	Glu2	Glu2Sor1	NA	NA	29	V5	10278	6677	0.413186592	0.274892779	98	0.467612586	0.358760598
84	yPH_091	Pulse.Sorbitol	Glu2	Glu2Sor1	NA	NA	30	V5	10638	7037	0.407226381	0.268946272	98	0.460475026	0.353977736
84	yPH_091	Pulse.Sorbitol	Glu2	Glu2Sor1	NA	NA	31	V5	10998	7397	0.396979316	0.260142538	98	0.448484911	0.345473721
84	yPH_091	Pulse.Sorbitol	Glu2	Glu2Sor1	NA	NA	32	V5	11358	7757	0.391277742	0.254179576	98	0.441602731	0.340952754
84	yPH_091	Pulse.Sorbitol	Glu2	Glu2Sor1	NA	NA	33	V5	11718	8117	0.382625369	0.247908833	98	0.431708814	0.333541925
84	yPH_091	Pulse.Sorbitol	Glu2	Glu2Sor1	NA	NA	34	V5	12078	8477	0.376744906	0.242910985	98	0.424838827	0.328650985
84	yPH_091	Pulse.Sorbitol	Glu2	Glu2Sor1	NA	NA	35	V5	12438	8837	0.370462413	0.238804557	98	0.417743303	0.323181523
84	yPH_091	Pulse.Sorbitol	Glu2	Glu2Sor1	NA	NA	36	V5	12798	9197	0.35184798	0.222994158	98	0.395998571	0.30769739
84	yPH_091	Pulse.Sorbitol	Glu2	Glu2Sor1	NA	NA	37	V5	13158	9557	0.349751368	0.223729863	98	0.394047621	0.305455116
84	yPH_091	Pulse.Sorbitol	Glu2	Glu2Sor1	NA	NA	38	V5	13518	9917	0.329008506	0.206781402	98	0.369949135	0.288067878
84	yPH_091	Pulse.Sorbitol	Glu2	Glu2Sor1	NA	NA	39	V5	13878	10277	0.322480244	0.20360995	98	0.362792957	0.28216753
84	yPH_091	Pulse.Sorbitol	Glu2	Glu2Sor1	NA	NA	40	V5	14238	10637	0.313428036	0.197054593	98	0.352442855	0.274413217
84	yPH_091	Pulse.Sorbitol	Glu2	Glu2Sor1	NA	NA	41	V5	14598	10997	0.302277002	0.189675328	98	0.339830801	0.264723203
84	yPH_091	Pulse.Sorbitol	Glu2	Glu2Sor1	NA	NA	42	V5	14958	11357	0.298867648	0.188312424	98	0.336151606	0.26158369
84	yPH_091	Pulse.Sorbitol	Glu2	Glu2Sor1	NA	NA	43	V5	15318	11717	0.285096523	0.177036052	98	0.320147873	0.250045173
84	yPH_091	Pulse.Sorbitol	Glu2	Glu2Sor1	NA	NA	44	V5	15678	12077	0.274912188	0.17035062	98	0.30863989	0.241184486
84	yPH_091	Pulse.Sorbitol	Glu2	Glu2Sor1	NA	NA	45	V5	16038	12437	0.266300003	0.166994533	98	0.299363234	0.233236772
84	yPH_091	Pulse.Sorbitol	Glu2	Glu2Sor1	NA	NA	46	V5	16398	12797	0.259052518	0.161351661	98	0.290998517	0.227106519
84	yPH_091	Pulse.Sorbitol	Glu2	Glu2Sor1	NA	NA	47	V5	16758	13157	0.252780633	0.157764166	98	0.284016345	0.221544922
84	yPH_091	Pulse.Sorbitol	Glu2	Glu2Sor1	NA	NA	48	V5	17118	13517	0.24576442	0.15463851	98	0.276381283	0.215147557
84	yPH_091	Pulse.Sorbitol	Glu2	Glu2Sor1	NA	NA	49	V5	17478	13877	0.239141622	0.149280243	98	0.268697602	0.209585642
84	yPH_091	Pulse.Sorbitol	Glu2	Glu2Sor1	NA	NA	50	V5	17838	14237	0.232866289	0.143784307	98	0.26133413	0.204398449
84	yPH_091	Pulse.Sorbitol	Glu2	Glu2Sor1	NA	NA	51	V5	18198	14597	0.224529579	0.135911906	98	0.251438763	0.197620394
84	yPH_091	Pulse.Sorbitol	Glu2	Glu2Sor1	NA	NA	52	V5	18558	14957	0.217548016	0.132628968	98	0.243807212	0.19128882
84	yPH_091	Pulse.Sorbitol	Glu2	Glu2Sor1	NA	NA	53	V5	18918	15317	0.210877599	0.128669887	98	0.236352937	0.185402261
84	yPH_091	Pulse.Sorbitol	Glu2	Glu2Sor1	NA	NA	54	V5	19278	15677	0.206813963	0.126133655	98	0.231787153	0.181840774
84	yPH_091	Pulse.Sorbitol	Glu2	Glu2Sor1	NA	NA	55	V5	19638	16037	0.20145667	0.121628742	98	0.225537932	0.177375408
84	yPH_091	Pulse.Sorbitol	Glu2	Glu2Sor1	NA	NA	56	V5	19998	16397	0.197402778	0.118094226	98	0.220784242	0.174021314
84	yPH_091	Pulse.Sorbitol	Glu2	Glu2Sor1	NA	NA	57	V5	20358	16757	0.190165016	0.113292635	98	0.212595813	0.167734218
84	yPH_091	Pulse.Sorbitol	Glu2	Glu2Sor1	NA	NA	58	V5	20718	17117	0.187323412	0.111657521	98	0.209430473	0.16521635
84	yPH_091	Pulse.Sorbitol	Glu2	Glu2Sor1	NA	NA	59	V5	21078	17477	0.181347352	0.108043795	98	0.202738932	0.159955772
84	yPH_091	Pulse.Sorbitol	Glu2	Glu2Sor1	NA	NA	60	V5	21438	17837	0.178849397	0.103712505	97	0.199489	0.158209795
84	yPH_091	Pulse.Sorbitol	Glu2	Glu2Sor1	NA	NA	61	V5	21798	18197	0.171957589	0.101414303	95	0.192351169	0.151564009
84	yPH_091	Pulse.Sorbitol	Glu2	Glu2Sor1	NA	NA	62	V5	22158	18557	0.16752729	0.098851062	93	0.18761803	0.14743655
84	yPH_091	Pulse.Sorbitol	Glu2	Glu2Sor1	NA	NA	63	V5	22518	18917	0.16357934	0.096009916	91	0.183305904	0.143852775
84	yPH_091	Pulse.Sorbitol	Glu2	Glu2Sor1	NA	NA	64	V5	22878	19277	0.161904195	0.091982753	89	0.181014493	0.142793896
84	yPH_091	Pulse.Sorbitol	Glu2	Glu2Sor1	NA	NA	65	V5	23238	19637	0.158840642	0.089791266	88	0.177601333	0.140079951
84	yPH_091	Pulse.Sorbitol	Glu2	Glu2Sor1	NA	NA	66	V5	23598	19997	0.155368357	0.089521323	86	0.174288889	0.136447826
84	yPH_091	Pulse.Sorbitol	Glu2	Glu2Sor1	NA	NA	67	V5	23958	20357	0.153034884	0.087383712	86	0.171503627	0.134566141
84	yPH_091	Pulse.Sorbitol	Glu2	Glu2Sor1	NA	NA	68	V5	24318	20717	0.150271347	0.086070226	84	0.168677769	0.131864926
84	yPH_091	Pulse.Sorbitol	Glu2	Glu2Sor1	NA	NA	69	V5	24678	21077	0.147621436	0.085672441	82	0.166164875	0.129077997
84	yPH_091	Pulse.Sorbitol	Glu2	Glu2Sor1	NA	NA	70	V5	25038	21437	0.142053656	0.063907159	63	0.157834685	0.126272627
84	yPH_091	Pulse.Sorbitol	Glu2	Glu2Sor1	NA	NA	71	V5	25398	21797	0.137378639	0.060871733	63	0.152410109	0.122347168
84	yPH_091	Pulse.Sorbitol	Glu2	Glu2Sor1	NA	NA	72	V5	25758	22157	0.132248412	0.059631659	63	0.146973662	0.117523161
84	yPH_091	Pulse.Sorbitol	Glu2	Glu2Sor1	NA	NA	73	V5	26118	22517	0.125211814	0.058649463	59	0.140177413	0.110246215
84	yPH_091	Pulse.Sorbitol	Glu2	Glu2Sor1	NA	NA	74	V5	26478	22877	0.12253938	0.058731299	55	0.138061261	0.1070175
84	yPH_091	Pulse.Sorbitol	Glu2	Glu2Sor1	NA	NA	75	V5	26838	23237	0.122203795	0.057323242	47	0.138592245	0.105815345
84	yPH_091	Pulse.Sorbitol	Glu2	Glu2Sor1	NA	NA	76	V5	27198	23597	0.119386329	0.056727582	47	0.135604483	0.103168175
84	yPH_091	Pulse.Sorbitol	Glu2	Glu2Sor1	NA	NA	77	V5	27558	23957	0.117161679	0.055028225	47	0.132893995	0.101429364
84	yPH_091	Pulse.Sorbitol	Glu2	Glu2Sor1	NA	NA	78	V5	27918	24317	0.115164137	0.05499321	45	0.131232028	0.099096245
84	yPH_091	Pulse.Sorbitol	Glu2	Glu2Sor1	NA	NA	79	V5	28278	24677	0.111171184	0.055144423	43	0.127653697	0.09468867
84	yPH_091	Pulse.Sorbitol	Glu2	Glu2Sor1	NA	NA	80	V5	28638	25037	0.115514527	0.054541665	34	0.133848011	0.097181043
84	yPH_091	Pulse.Sorbitol	Glu2	Glu2Sor1	NA	NA	81	V5	28998	25397	0.117542463	0.050398349	31	0.135284011	0.099800914
84	yPH_091	Pulse.Sorbitol	Glu2	Glu2Sor1	NA	NA	82	V5	29358	25757	0.110881012	0.050707054	25	0.130758177	0.091003847
84	yPH_091	Pulse.Sorbitol	Glu2	Glu2Sor1	NA	NA	83	V5	29718	26117	0.107630013	0.049538467	25	0.127049092	0.088210933
84	yPH_091	Pulse.Sorbitol	Glu2	Glu2Sor1	NA	NA	84	V5	30078	26477	0.104829399	0.048642528	25	0.12389727	0.085761528
84	yPH_091	Pulse.Sorbitol	Glu2	Glu2Sor1	NA	NA	85	V5	30438	26837	0.111861116	0.049519275	21	0.13304086	0.090681372
84	yPH_091	Pulse.Sorbitol	Glu2	Glu2Sor1	NA	NA	86	V5	30798	27197	0.109642469	0.047694099	21	0.130041572	0.089243366
84	yPH_091	Pulse.Sorbitol	Glu2	Glu2Sor1	NA	NA	87	V5	31158	27557	0.109217413	0.047937622	21	0.129720673	0.088714154
84	yPH_091	Pulse.Sorbitol	Glu2	Glu2Sor1	NA	NA	88	V5	31518	27917	0.106387542	0.051054193	18	0.129973376	0.082801708
84	yPH_091	Pulse.Sorbitol	Glu2	Glu2Sor1	NA	NA	89	V5	31878	28277	0.11954395	0.064856844	11	0.157871895	0.081216005
84	yPH_091	Pulse.Sorbitol	Glu2	Glu2Sor1	NA	NA	90	V5	32238	28637	0.109584558	0.037828564	11	0.13193981	0.087229305
84	yPH_091	Pulse.Sorbitol	Glu2	Glu2Sor1	NA	NA	91	V5	32598	28997	0.100609484	0.033180465	9	0.122287388	0.07893158
84	yPH_091	Pulse.Sorbitol	Glu2	Glu2Sor1	NA	NA	92	V5	32958	29357	0.101700161	0.02826368	9	0.120165765	0.083234557
84	yPH_091	Pulse.Sorbitol	Glu2	Glu2Sor1	NA	NA	93	V5	33318	29717	0.099627306	0.024555583	9	0.115670287	0.083584325
84	yPH_091	Pulse.Sorbitol	Glu2	Glu2Sor1	NA	NA	94	V5	33678	30077	0.097403511	0.025580993	7	0.116354176	0.078452847
84	yPH_091	Pulse.Sorbitol	Glu2	Glu2Sor1	NA	NA	95	V5	34038	30437	0.093580376	0.024782098	7	0.111939211	0.075221541
84	yPH_091	Pulse.Sorbitol	Glu2	Glu2Sor1	NA	NA	96	V5	34398	30797	0.091282406	0.026795737	7	0.111132966	0.071431846
84	yPH_091	Pulse.Sorbitol	Glu2	Glu2Sor1	NA	NA	97	V5	34758	31157	0.086108717	0.024652178	6	0.105834567	0.066382866
84	yPH_091	Pulse.Sorbitol	Glu2	Glu2Sor1	NA	NA	98	V5	35118	31517	0.086999794	0.023553927	6	0.105846862	0.068152727
84	yPH_091	Pulse.Sorbitol	Glu2	Glu2Sor1	NA	NA	99	V5	35478	31877	0.088755951	0.026097655	4	0.114331653	0.063180249
84	yPH_091	Pulse.Sorbitol	Glu2	Glu2Sor1	NA	NA	100	V5	35838	32237	0.090210403	0.026522889	4	0.116202834	0.064217972
84	yPH_091	Pulse.Sorbitol	Glu2	Glu2Sor1	NA	NA	101	V5	36198	32597	0.087854197	0.028498033	4	0.11578227	0.059926124
84	yPH_091	Pulse.Sorbitol	Glu2	Glu2Sor1	NA	NA	102	V5	36558	32957	0.083283642	0.03049654	4	0.113170252	0.053397033
84	yPH_091	Pulse.Sorbitol	Glu2	Glu2Sor1	NA	NA	103	V5	36918	33317	0.053794643	0.021781414	2	0.083982143	0.023607143
84	yPH_091	Pulse.Sorbitol	Glu2	Glu2Sor1	NA	NA	104	V5	37278	33677	0.045982143	0.017046324	2	0.069607143	0.022357143
84	yPH_091	Pulse.Sorbitol	Glu2	Glu2Sor1	NA	NA	105	V5	37638	34037	0.069642857	0.030304576	2	0.111642857	0.027642857
84	yPH_091	Pulse.Sorbitol	Glu2	Glu2Sor1	NA	NA	106	V5	37998	34397	0.073065476	0.031777715	2	0.117107143	0.02902381
84	yPH_091	Pulse.Sorbitol	Glu2	Glu2Sor1	NA	NA	107	V5	38358	34757	0.076488095	0.033250855	2	0.122571429	0.030404762
84	yPH_091	Pulse.Sorbitol	Glu2	Glu2Sor1	NA	NA	108	V5	38718	35117	0.079910714	0.034723994	2	0.128035714	0.031785714
84	yPH_091	Pulse.Sorbitol	Glu2	Glu2Sor1	NA	NA	109	V5	39078	35477	0.082589286	0.037249375	2	0.134214286	0.030964286
84	yPH_091	Pulse.Sorbitol	Glu2	Glu2Sor1	NA	NA	110	V5	39438	35837	0.074107143	0.035986684	2	0.123982143	0.024232143
84	yPH_091	Pulse.Sorbitol	Glu2	Glu2Sor1	NA	NA	111	V5	39798	36197	0.065625	0.034723994	2	0.11375	0.0175
84	yPH_091	Pulse.Sorbitol	Glu2	Glu2Sor1	NA	NA	112	V5	40158	36557	0.045357143	NA	1	NA	NA
84	yPH_091	Pulse.Sorbitol	Glu2	Glu2Sor1	NA	NA	113	V5	40518	36917	0.049642857	NA	1	NA	NA
84	yPH_091	Pulse.Sorbitol	Glu2	Glu2Sor1	NA	NA	114	V5	40878	37277	0.053928571	NA	1	NA	NA
84	yPH_091	Pulse.Sorbitol	Glu2	Glu2Sor1	NA	NA	115	V5	41238	37637	0.058214286	NA	1	NA	NA
84	yPH_091	Pulse.Sorbitol	Glu2	Glu2Sor1	NA	NA	116	V5	41598	37997	0.0625	NA	1	NA	NA
84	yPH_091	Pulse.Sorbitol	Glu2	Glu2Sor1	NA	NA	117	V5	41958	38357	0.045535714	NA	1	NA	NA
84	yPH_091	Pulse.Sorbitol	Glu2	Glu2Sor1	NA	NA	118	V5	42318	38717	0.044196429	NA	1	NA	NA
84	yPH_091	Pulse.Sorbitol	Glu2	Glu2Sor1	NA	NA	119	V5	42678	39077	0.042857143	NA	1	NA	NA
